# Supplementary material for: The classification of EEG-based winking signals: a transfer learning and random forest pipeline
Source: PeerJ. 2021 Mar 31;9:e11182. doi: 10.7717/peerj.11182 (PMC8019310; doi:10.7717/peerj.11182)
Supplement: Supplemental Information 1 [file peerj-09-11182-s001.csv]

title:Blink1_2	start timestamp:2019-08-28T14:52:48.436339+08:00	stop timestamp:2019-08-28T14:53:45.054848+08:00	headset type:INSIGHT	headset serial:5A6897AC49	headset firmware:925	subject name:Sub_2	channels:30	sampling rate:eeg_128;mot_128	samples:7185	version:2.0
Timestamp	EEG.Counter	EEG.Interpolated	EEG.AF3	EEG.T7	EEG.Pz	EEG.T8	EEG.AF4	EEG.RawCq	EEG.Battery	MarkerIndex	MarkerType	MarkerValueInt	EEG.MarkerHardware	CQ.AF3	CQ.T7	CQ.Pz	CQ.T8	CQ.AF4	MOT.CounterMems	MOT.InterpolatedMems	MOT.GyroX	MOT.GyroY	MOT.GyroZ	MOT.AccX	MOT.AccY	MOT.AccZ	MOT.MagX	MOT.MagY	MOT.MagZ
1566975168.436339	26.000000	0.000000	4132.820313	4186.666504	4165.641113	4213.333496	4141.025879	0.000000	4.000000				0.000000	4.000000	4.000000	4.000000	4.000000	4.000000	26.000000	0.000000	8192.000000	8128.000000	8192.000000	3776.000000	7808.000000	8384.000000	6208.000000	11904.000000	9024.000000
1566975168.444309	27.000000	0.000000	4153.333496	4203.077148	4176.410156	4220.512695	4157.436035	0.000000	4.000000				0.000000	4.000000	4.000000	4.000000	4.000000	4.000000	27.000000	0.000000	8192.000000	8128.000000	8192.000000	3840.000000	7808.000000	8448.000000	6208.000000	11904.000000	8768.000000
1566975168.452277	28.000000	0.000000	4173.333496	4223.589844	4180.512695	4224.615234	4175.897461	0.000000	4.000000				0.000000	4.000000	4.000000	4.000000	4.000000	4.000000	28.000000	0.000000	8192.000000	8192.000000	8192.000000	3840.000000	7808.000000	8448.000000	6272.000000	11840.000000	8704.000000
1566975168.460247	29.000000	0.000000	4166.666504	4227.692383	4179.487305	4214.358887	4169.230957	0.000000	4.000000				0.000000	4.000000	4.000000	4.000000	4.000000	4.000000	29.000000	0.000000	8192.000000	8192.000000	8192.000000	3840.000000	7808.000000	8448.000000	6208.000000	11968.000000	8768.000000
1566975168.468216	30.000000	0.000000	4151.794922	4215.384766	4174.358887	4208.717773	4157.948730	0.000000	4.000000				0.000000	4.000000	4.000000	4.000000	4.000000	4.000000	30.000000	0.000000	8192.000000	8192.000000	8192.000000	3840.000000	7808.000000	8448.000000	6208.000000	11968.000000	8768.000000
1566975168.476184	31.000000	0.000000	4142.051270	4194.871582	4162.563965	4207.692383	4158.461426	0.000000	4.000000				0.000000	4.000000	4.000000	4.000000	4.000000	4.000000	31.000000	0.000000	8128.000000	8192.000000	8192.000000	3840.000000	7808.000000	8448.000000	6272.000000	11904.000000	8768.000000
1566975168.484153	32.000000	0.000000	4140.000000	4190.769043	4163.077148	4205.128418	4164.102539	0.000000	4.000000				0.000000	4.000000	4.000000	4.000000	4.000000	4.000000	32.000000	0.000000	8128.000000	8192.000000	8192.000000	3840.000000	7808.000000	8448.000000	6144.000000	11904.000000	8768.000000
1566975168.492121	33.000000	0.000000	4154.871582	4229.743652	4169.743652	4202.051270	4170.256348	0.000000	4.000000				0.000000	4.000000	4.000000	4.000000	4.000000	4.000000	33.000000	0.000000	8192.000000	8192.000000	8128.000000	3840.000000	7808.000000	8448.000000	6208.000000	11904.000000	8768.000000
1566975168.499889	34.000000	0.000000	4167.179688	4262.563965	4172.307617	4209.230957	4167.179688	0.000000	4.000000				0.000000	4.000000	4.000000	4.000000	4.000000	4.000000	34.000000	0.000000	8128.000000	8192.000000	8128.000000	3840.000000	7808.000000	8512.000000	6208.000000	11904.000000	8768.000000
1566975168.507857	35.000000	0.000000	4158.974121	4252.307617	4163.589844	4202.563965	4156.922852	0.000000	4.000000				0.000000	4.000000	4.000000	4.000000	4.000000	4.000000	35.000000	0.000000	8192.000000	8192.000000	8128.000000	3840.000000	7808.000000	8448.000000	6208.000000	11904.000000	8768.000000
1566975168.515627	36.000000	0.000000	4155.897461	4240.000000	4158.461426	4188.205078	4159.487305	0.000000	4.000000				0.000000	4.000000	4.000000	4.000000	4.000000	4.000000	36.000000	0.000000	8192.000000	8192.000000	8192.000000	3840.000000	7808.000000	8512.000000	6208.000000	11904.000000	8768.000000
1566975168.523595	37.000000	0.000000	4167.179688	4242.051270	4170.256348	4191.282227	4168.205078	0.000000	4.000000				0.000000	4.000000	4.000000	4.000000	4.000000	4.000000	37.000000	0.000000	8192.000000	8256.000000	8128.000000	3840.000000	7808.000000	8512.000000	6272.000000	11904.000000	8704.000000
1566975168.531564	38.000000	0.000000	4172.307617	4237.948730	4174.358887	4186.153809	4170.769043	0.000000	4.000000				0.000000	4.000000	4.000000	4.000000	4.000000	4.000000	38.000000	0.000000	8192.000000	8256.000000	8128.000000	3840.000000	7808.000000	8512.000000	6272.000000	11904.000000	8704.000000
1566975168.539331	39.000000	0.000000	4175.897461	4221.538574	4176.410156	4191.282227	4176.410156	0.000000	4.000000				0.000000	4.000000	4.000000	4.000000	4.000000	4.000000	39.000000	0.000000	8192.000000	8256.000000	8128.000000	3840.000000	7808.000000	8576.000000	6208.000000	11840.000000	8704.000000
1566975168.547100	40.000000	0.000000	4186.153809	4223.589844	4179.487305	4195.384766	4185.641113	0.000000	4.000000				0.000000	4.000000	4.000000	4.000000	4.000000	4.000000	40.000000	0.000000	8192.000000	8256.000000	8128.000000	3776.000000	7808.000000	8576.000000	6336.000000	11840.000000	8768.000000
1566975168.554868	41.000000	0.000000	4189.230957	4237.948730	4173.333496	4181.538574	4180.000000	0.000000	4.000000				0.000000	4.000000	4.000000	4.000000	4.000000	4.000000	41.000000	0.000000	8192.000000	8256.000000	8192.000000	3776.000000	7808.000000	8576.000000	6208.000000	11904.000000	8704.000000
1566975168.562637	42.000000	0.000000	4176.922852	4240.000000	4168.205078	4183.589844	4161.538574	0.000000	4.000000				0.000000	4.000000	4.000000	4.000000	4.000000	4.000000	42.000000	0.000000	8192.000000	8256.000000	8192.000000	3776.000000	7808.000000	8576.000000	6272.000000	11904.000000	8896.000000
1566975168.570605	43.000000	0.000000	4170.256348	4225.641113	4166.153809	4185.641113	4157.948730	0.000000	4.000000				0.000000	4.000000	4.000000	4.000000	4.000000	4.000000	43.000000	0.000000	8192.000000	8256.000000	8128.000000	3776.000000	7872.000000	8576.000000	6272.000000	11904.000000	8896.000000
1566975168.578574	44.000000	0.000000	4177.948730	4227.692383	4177.436035	4191.282227	4176.410156	0.000000	4.000000				0.000000	4.000000	4.000000	4.000000	4.000000	4.000000	44.000000	0.000000	8192.000000	8256.000000	8192.000000	3776.000000	7872.000000	8576.000000	6272.000000	11904.000000	8448.000000
1566975168.586542	45.000000	0.000000	4188.717773	4244.102539	4189.743652	4207.179688	4191.794922	0.000000	4.000000				0.000000	4.000000	4.000000	4.000000	4.000000	4.000000	45.000000	0.000000	8192.000000	8256.000000	8192.000000	3776.000000	7872.000000	8640.000000	6272.000000	11904.000000	8704.000000
1566975168.594511	46.000000	0.000000	4185.128418	4254.358887	4182.051270	4202.563965	4185.128418	0.000000	4.000000				0.000000	4.000000	4.000000	4.000000	4.000000	4.000000	46.000000	0.000000	8192.000000	8256.000000	8192.000000	3712.000000	7872.000000	8576.000000	6208.000000	11904.000000	8768.000000
1566975168.602279	47.000000	0.000000	4168.205078	4256.410156	4173.333496	4194.871582	4164.102539	0.000000	4.000000				0.000000	4.000000	4.000000	4.000000	4.000000	4.000000	47.000000	0.000000	8192.000000	8256.000000	8192.000000	3712.000000	7872.000000	8576.000000	6208.000000	11904.000000	8768.000000
1566975168.610048	48.000000	0.000000	4153.846191	4248.205078	4169.230957	4191.282227	4142.563965	0.000000	4.000000				0.000000	4.000000	4.000000	4.000000	4.000000	4.000000	48.000000	0.000000	8192.000000	8192.000000	8192.000000	3776.000000	7872.000000	8576.000000	6208.000000	11904.000000	8768.000000
1566975168.618017	49.000000	0.000000	4126.153809	4217.436035	4155.897461	4180.512695	4110.769043	0.000000	4.000000				0.000000	4.000000	4.000000	4.000000	4.000000	4.000000	49.000000	0.000000	8192.000000	8192.000000	8192.000000	3776.000000	7872.000000	8640.000000	6208.000000	11904.000000	8768.000000
1566975168.625986	50.000000	0.000000	4089.743652	4190.769043	4141.025879	4178.461426	4080.000000	0.000000	4.000000				0.000000	4.000000	4.000000	4.000000	4.000000	4.000000	50.000000	0.000000	8192.000000	8192.000000	8192.000000	3776.000000	7808.000000	8640.000000	6208.000000	11904.000000	8704.000000
1566975168.633955	51.000000	0.000000	4097.948730	4209.230957	4150.256348	4193.846191	4091.281982	0.000000	4.000000				0.000000	4.000000	4.000000	4.000000	4.000000	4.000000	51.000000	0.000000	8192.000000	8192.000000	8192.000000	3776.000000	7872.000000	8640.000000	6208.000000	11904.000000	8832.000000
1566975168.641923	52.000000	0.000000	4151.794922	4240.000000	4184.102539	4214.358887	4142.051270	0.000000	4.000000				0.000000	4.000000	4.000000	4.000000	4.000000	4.000000	52.000000	0.000000	8192.000000	8192.000000	8192.000000	3776.000000	7808.000000	8640.000000	6208.000000	11904.000000	8832.000000
1566975168.649891	53.000000	0.000000	4188.717773	4246.153809	4197.948730	4217.948730	4177.436035	0.000000	4.000000				0.000000	4.000000	4.000000	4.000000	4.000000	4.000000	53.000000	0.000000	8192.000000	8192.000000	8192.000000	3776.000000	7872.000000	8576.000000	6272.000000	11904.000000	8768.000000
1566975168.657660	54.000000	0.000000	4184.102539	4240.000000	4187.179688	4215.384766	4173.846191	0.000000	4.000000				0.000000	4.000000	4.000000	4.000000	4.000000	4.000000	54.000000	0.000000	8192.000000	8192.000000	8192.000000	3776.000000	7872.000000	8640.000000	6208.000000	11904.000000	8768.000000
1566975168.665428	55.000000	0.000000	4169.743652	4244.102539	4178.974121	4214.871582	4158.974121	0.000000	4.000000				0.000000	4.000000	4.000000	4.000000	4.000000	4.000000	55.000000	0.000000	8192.000000	8192.000000	8192.000000	3776.000000	7872.000000	8640.000000	6208.000000	11968.000000	8704.000000
1566975168.673197	56.000000	0.000000	4170.256348	4262.563965	4180.000000	4217.948730	4160.512695	0.000000	4.000000				0.000000	4.000000	4.000000	4.000000	4.000000	4.000000	56.000000	0.000000	8192.000000	8192.000000	8128.000000	3776.000000	7872.000000	8640.000000	6208.000000	11968.000000	8704.000000
1566975168.681166	57.000000	0.000000	4177.948730	4274.871582	4191.282227	4231.794922	4171.282227	0.000000	4.000000				0.000000	4.000000	4.000000	4.000000	4.000000	4.000000	57.000000	0.000000	8192.000000	8192.000000	8128.000000	3776.000000	7872.000000	8576.000000	6208.000000	11904.000000	9024.000000
1566975168.689134	58.000000	0.000000	4175.897461	4272.820313	4191.282227	4223.589844	4172.820313	0.000000	4.000000				0.000000	4.000000	4.000000	4.000000	4.000000	4.000000	58.000000	0.000000	8192.000000	8192.000000	8192.000000	3776.000000	7872.000000	8576.000000	6272.000000	11904.000000	8768.000000
1566975168.696902	59.000000	0.000000	4170.256348	4272.820313	4187.692383	4217.948730	4169.743652	0.000000	4.000000				0.000000	4.000000	4.000000	4.000000	4.000000	4.000000	59.000000	0.000000	8192.000000	8192.000000	8192.000000	3776.000000	7872.000000	8576.000000	6144.000000	11904.000000	8704.000000
1566975168.704670	60.000000	0.000000	4171.794922	4278.974121	4192.307617	4223.077148	4173.846191	0.000000	4.000000				0.000000	4.000000	4.000000	4.000000	4.000000	4.000000	60.000000	0.000000	8192.000000	8192.000000	8192.000000	3776.000000	7872.000000	8576.000000	6272.000000	11904.000000	8704.000000
1566975168.712438	61.000000	0.000000	4177.436035	4270.769043	4188.205078	4193.846191	4180.512695	0.000000	4.000000				0.000000	4.000000	4.000000	4.000000	4.000000	4.000000	61.000000	0.000000	8192.000000	8128.000000	8192.000000	3776.000000	7872.000000	8576.000000	6272.000000	11904.000000	8704.000000
1566975168.720206	62.000000	0.000000	4186.153809	4258.461426	4192.307617	4189.230957	4184.102539	0.000000	4.000000				0.000000	4.000000	4.000000	4.000000	4.000000	4.000000	62.000000	0.000000	8192.000000	8128.000000	8192.000000	3776.000000	7872.000000	8576.000000	6272.000000	11840.000000	8768.000000
1566975168.727974	63.000000	0.000000	4185.641113	4262.563965	4194.871582	4214.358887	4184.102539	0.000000	4.000000				0.000000	4.000000	4.000000	4.000000	4.000000	4.000000	63.000000	0.000000	8192.000000	8128.000000	8192.000000	3776.000000	7872.000000	8512.000000	6208.000000	11904.000000	8704.000000
1566975168.735745	64.000000	0.000000	4169.230957	4248.205078	4179.487305	4217.436035	4169.230957	450.000000	4.000000				0.000000	4.000000	4.000000	4.000000	4.000000	4.000000	64.000000	0.000000	8192.000000	8128.000000	8192.000000	3776.000000	7872.000000	8512.000000	6208.000000	11904.000000	8704.000000
1566975168.743714	65.000000	0.000000	4162.563965	4227.692383	4178.461426	4216.922852	4160.000000	450.000000	4.000000				0.000000	4.000000	4.000000	4.000000	4.000000	4.000000	65.000000	0.000000	8192.000000	8128.000000	8192.000000	3840.000000	7872.000000	8512.000000	6208.000000	11904.000000	8768.000000
1566975168.751684	66.000000	0.000000	4171.282227	4233.846191	4192.307617	4209.743652	4175.897461	1023.000000	4.000000				0.000000	4.000000	4.000000	4.000000	4.000000	4.000000	66.000000	0.000000	8192.000000	8128.000000	8192.000000	3776.000000	7872.000000	8448.000000	6208.000000	11904.000000	8768.000000
1566975168.759652	67.000000	0.000000	4171.794922	4227.692383	4195.897461	4201.538574	4182.051270	450.000000	4.000000				0.000000	4.000000	4.000000	4.000000	4.000000	4.000000	67.000000	0.000000	8192.000000	8128.000000	8192.000000	3840.000000	7872.000000	8448.000000	6144.000000	11840.000000	8704.000000
1566975168.767622	68.000000	0.000000	4165.128418	4201.025879	4186.153809	4192.820313	4171.794922	1023.000000	4.000000				0.000000	4.000000	4.000000	4.000000	4.000000	4.000000	68.000000	0.000000	8192.000000	8128.000000	8192.000000	3776.000000	7872.000000	8512.000000	6272.000000	11968.000000	8768.000000
1566975168.775591	69.000000	0.000000	4165.128418	4194.871582	4179.487305	4188.205078	4176.410156	450.000000	4.000000				0.000000	4.000000	4.000000	4.000000	4.000000	4.000000	69.000000	0.000000	8192.000000	8128.000000	8192.000000	3840.000000	7808.000000	8512.000000	6080.000000	11904.000000	8768.000000
1566975168.783559	70.000000	0.000000	4171.794922	4211.282227	4183.589844	4197.436035	4189.230957	1023.000000	4.000000				0.000000	4.000000	4.000000	4.000000	4.000000	4.000000	70.000000	0.000000	8192.000000	8128.000000	8192.000000	3840.000000	7808.000000	8512.000000	6080.000000	11904.000000	8768.000000
1566975168.791527	71.000000	0.000000	4170.256348	4201.025879	4176.922852	4199.487305	4184.615234	450.000000	4.000000				0.000000	4.000000	4.000000	4.000000	4.000000	4.000000	71.000000	0.000000	8192.000000	8128.000000	8192.000000	3776.000000	7808.000000	8512.000000	6272.000000	11904.000000	8704.000000
1566975168.799296	72.000000	0.000000	4154.358887	4164.102539	4169.743652	4200.000000	4169.743652	450.000000	4.000000				0.000000	4.000000	4.000000	4.000000	4.000000	4.000000	72.000000	0.000000	8192.000000	8128.000000	8192.000000	3776.000000	7808.000000	8512.000000	6272.000000	11904.000000	8704.000000
1566975168.807264	73.000000	0.000000	4147.692383	4162.051270	4174.358887	4197.948730	4169.743652	1023.000000	4.000000				0.000000	4.000000	4.000000	4.000000	4.000000	4.000000	73.000000	0.000000	8192.000000	8192.000000	8256.000000	3776.000000	7808.000000	8512.000000	6144.000000	11968.000000	8704.000000
1566975168.815034	74.000000	0.000000	4158.461426	4188.717773	4180.000000	4192.820313	4180.512695	450.000000	4.000000				0.000000	4.000000	4.000000	4.000000	4.000000	4.000000	74.000000	0.000000	8192.000000	8192.000000	8192.000000	3776.000000	7808.000000	8512.000000	6144.000000	11968.000000	8704.000000
1566975168.823003	75.000000	0.000000	4154.871582	4176.410156	4180.512695	4197.948730	4178.974121	1023.000000	4.000000				0.000000	4.000000	4.000000	4.000000	4.000000	4.000000	75.000000	0.000000	8192.000000	8128.000000	8192.000000	3776.000000	7808.000000	8448.000000	6208.000000	11904.000000	8512.000000
1566975168.830973	76.000000	0.000000	4141.025879	4141.538574	4174.358887	4194.871582	4173.333496	450.000000	4.000000				0.000000	4.000000	4.000000	4.000000	4.000000	4.000000	76.000000	0.000000	8192.000000	8128.000000	8192.000000	3776.000000	7808.000000	8512.000000	6208.000000	11968.000000	8768.000000
1566975168.838942	77.000000	0.000000	4148.205078	4160.000000	4182.563965	4196.922852	4182.051270	450.000000	4.000000				0.000000	4.000000	4.000000	4.000000	4.000000	4.000000	77.000000	0.000000	8192.000000	8128.000000	8256.000000	3776.000000	7808.000000	8448.000000	6208.000000	11904.000000	8768.000000
1566975168.846911	78.000000	0.000000	4158.974121	4205.128418	4189.743652	4204.102539	4192.820313	450.000000	4.000000				0.000000	4.000000	4.000000	4.000000	4.000000	4.000000	78.000000	0.000000	8192.000000	8128.000000	8192.000000	3776.000000	7808.000000	8512.000000	6208.000000	11904.000000	8896.000000
1566975168.854880	79.000000	0.000000	4146.153809	4201.025879	4180.512695	4197.436035	4181.538574	1023.000000	4.000000				0.000000	4.000000	4.000000	4.000000	4.000000	4.000000	79.000000	0.000000	8192.000000	8128.000000	8192.000000	3776.000000	7744.000000	8448.000000	6208.000000	11904.000000	8896.000000
1566975168.862849	80.000000	0.000000	4133.846191	4184.615234	4178.974121	4195.384766	4170.256348	450.000000	4.000000				0.000000	4.000000	4.000000	4.000000	4.000000	4.000000	80.000000	0.000000	8192.000000	8128.000000	8192.000000	3776.000000	7808.000000	8512.000000	6144.000000	11904.000000	8448.000000
1566975168.870817	81.000000	0.000000	4142.051270	4196.922852	4175.897461	4191.282227	4179.487305	450.000000	4.000000				0.000000	4.000000	4.000000	4.000000	4.000000	4.000000	81.000000	0.000000	8192.000000	8128.000000	8192.000000	3776.000000	7744.000000	8512.000000	6144.000000	11904.000000	8704.000000
1566975168.878785	82.000000	0.000000	4143.077148	4188.717773	4164.615234	4191.282227	4183.077148	450.000000	4.000000				0.000000	4.000000	4.000000	4.000000	4.000000	4.000000	82.000000	0.000000	8192.000000	8192.000000	8192.000000	3776.000000	7808.000000	8512.000000	6272.000000	11904.000000	8768.000000
1566975168.886553	83.000000	0.000000	4131.794922	4166.153809	4160.512695	4201.025879	4168.717773	1023.000000	4.000000				0.000000	4.000000	4.000000	4.000000	4.000000	4.000000	83.000000	0.000000	8192.000000	8192.000000	8192.000000	3840.000000	7808.000000	8512.000000	6208.000000	11904.000000	8704.000000
1566975168.894322	84.000000	0.000000	4142.051270	4174.358887	4164.615234	4204.102539	4165.128418	450.000000	4.000000				0.000000	4.000000	4.000000	4.000000	4.000000	4.000000	84.000000	0.000000	8192.000000	8192.000000	8192.000000	3776.000000	7808.000000	8512.000000	6208.000000	11904.000000	8704.000000
1566975168.902291	85.000000	0.000000	4164.102539	4186.666504	4172.820313	4207.692383	4174.871582	450.000000	4.000000				0.000000	4.000000	4.000000	4.000000	4.000000	4.000000	85.000000	0.000000	8192.000000	8192.000000	8128.000000	3776.000000	7808.000000	8512.000000	6208.000000	11840.000000	8768.000000
1566975168.910060	86.000000	0.000000	4171.794922	4192.820313	4183.077148	4202.563965	4179.487305	450.000000	4.000000				0.000000	4.000000	4.000000	4.000000	4.000000	4.000000	86.000000	0.000000	8192.000000	8192.000000	8128.000000	3776.000000	7808.000000	8512.000000	6208.000000	11904.000000	8704.000000
1566975168.918028	87.000000	0.000000	4170.769043	4198.974121	4198.461426	4202.051270	4190.256348	1023.000000	4.000000				0.000000	4.000000	4.000000	4.000000	4.000000	4.000000	87.000000	0.000000	8192.000000	8192.000000	8128.000000	3776.000000	7808.000000	8512.000000	6208.000000	11904.000000	8704.000000
1566975168.925997	88.000000	0.000000	4166.153809	4186.666504	4198.461426	4207.692383	4200.512695	450.000000	4.000000				0.000000	4.000000	4.000000	4.000000	4.000000	4.000000	88.000000	0.000000	8192.000000	8192.000000	8128.000000	3776.000000	7808.000000	8512.000000	6208.000000	11904.000000	8704.000000
1566975168.933966	89.000000	0.000000	4159.487305	4172.307617	4176.410156	4196.922852	4193.333496	450.000000	4.000000				0.000000	4.000000	4.000000	4.000000	4.000000	4.000000	89.000000	0.000000	8192.000000	8192.000000	8128.000000	3776.000000	7872.000000	8512.000000	6208.000000	11840.000000	8704.000000
1566975168.941934	90.000000	0.000000	4162.563965	4174.358887	4177.948730	4201.025879	4194.871582	450.000000	4.000000				0.000000	4.000000	4.000000	4.000000	4.000000	4.000000	90.000000	0.000000	8192.000000	8192.000000	8128.000000	3776.000000	7808.000000	8512.000000	6208.000000	11840.000000	8704.000000
1566975168.949902	91.000000	0.000000	4170.769043	4190.769043	4195.384766	4212.307617	4212.820313	1023.000000	4.000000				0.000000	4.000000	4.000000	4.000000	4.000000	4.000000	91.000000	0.000000	8192.000000	8192.000000	8128.000000	3776.000000	7872.000000	8576.000000	6144.000000	11904.000000	8704.000000
1566975168.957671	92.000000	0.000000	4171.282227	4213.333496	4195.384766	4207.692383	4215.897461	450.000000	4.000000				0.000000	4.000000	4.000000	4.000000	4.000000	4.000000	92.000000	0.000000	8192.000000	8192.000000	8128.000000	3776.000000	7872.000000	8512.000000	6144.000000	11904.000000	8704.000000
1566975168.965439	93.000000	0.000000	4167.692383	4221.538574	4188.717773	4204.102539	4205.128418	450.000000	4.000000				0.000000	4.000000	4.000000	4.000000	4.000000	4.000000	93.000000	0.000000	8192.000000	8192.000000	8128.000000	3776.000000	7872.000000	8512.000000	6272.000000	11904.000000	8704.000000
1566975168.973207	94.000000	0.000000	4162.563965	4205.128418	4187.179688	4197.436035	4198.974121	450.000000	4.000000				0.000000	4.000000	4.000000	4.000000	4.000000	4.000000	94.000000	0.000000	8192.000000	8192.000000	8128.000000	3776.000000	7872.000000	8576.000000	6208.000000	11904.000000	8704.000000
1566975168.980975	95.000000	0.000000	4154.358887	4190.769043	4196.410156	4198.974121	4198.974121	1023.000000	4.000000				0.000000	4.000000	4.000000	4.000000	4.000000	4.000000	95.000000	0.000000	8192.000000	8192.000000	8128.000000	3776.000000	7872.000000	8512.000000	6272.000000	11904.000000	8768.000000
1566975168.988744	96.000000	0.000000	4154.871582	4203.077148	4202.563965	4198.461426	4198.974121	450.000000	4.000000				0.000000	4.000000	4.000000	4.000000	4.000000	4.000000	96.000000	0.000000	8192.000000	8192.000000	8128.000000	3776.000000	7872.000000	8512.000000	6208.000000	11904.000000	8576.000000
1566975168.996512	97.000000	0.000000	4164.102539	4205.128418	4192.820313	4194.871582	4189.230957	450.000000	4.000000				0.000000	4.000000	4.000000	4.000000	4.000000	4.000000	97.000000	0.000000	8192.000000	8192.000000	8128.000000	3840.000000	7872.000000	8512.000000	6208.000000	11904.000000	8576.000000
1566975169.004281	98.000000	0.000000	4165.641113	4186.666504	4181.538574	4203.589844	4180.512695	450.000000	4.000000				0.000000	4.000000	4.000000	4.000000	4.000000	4.000000	98.000000	0.000000	8192.000000	8192.000000	8128.000000	3776.000000	7872.000000	8512.000000	6208.000000	11904.000000	8576.000000
1566975169.012249	99.000000	0.000000	4158.461426	4182.563965	4177.948730	4195.384766	4183.077148	1023.000000	4.000000				0.000000	4.000000	4.000000	4.000000	4.000000	4.000000	99.000000	0.000000	8192.000000	8192.000000	8128.000000	3776.000000	7872.000000	8512.000000	6144.000000	11904.000000	8704.000000
1566975169.020217	100.000000	0.000000	4156.410156	4203.077148	4180.000000	4189.230957	4181.538574	450.000000	4.000000				0.000000	4.000000	4.000000	4.000000	4.000000	4.000000	100.000000	0.000000	8192.000000	8192.000000	8128.000000	3840.000000	7872.000000	8576.000000	6272.000000	11904.000000	8768.000000
1566975169.027986	101.000000	0.000000	4164.102539	4213.333496	4174.358887	4195.384766	4180.000000	450.000000	4.000000				0.000000	4.000000	4.000000	4.000000	4.000000	4.000000	101.000000	0.000000	8192.000000	8192.000000	8128.000000	3776.000000	7872.000000	8512.000000	6208.000000	11904.000000	8704.000000
1566975169.035754	102.000000	0.000000	4169.743652	4192.820313	4172.307617	4191.794922	4195.897461	450.000000	4.000000				0.000000	4.000000	4.000000	4.000000	4.000000	4.000000	102.000000	0.000000	8192.000000	8192.000000	8128.000000	3776.000000	7872.000000	8512.000000	6208.000000	11904.000000	8704.000000
1566975169.043522	103.000000	0.000000	4169.743652	4194.871582	4182.563965	4185.128418	4201.025879	1023.000000	4.000000				0.000000	4.000000	4.000000	4.000000	4.000000	4.000000	103.000000	0.000000	8192.000000	8192.000000	8128.000000	3776.000000	7872.000000	8512.000000	6208.000000	11904.000000	8704.000000
1566975169.051291	104.000000	0.000000	4164.615234	4242.051270	4180.512695	4185.641113	4182.563965	450.000000	4.000000				0.000000	4.000000	4.000000	4.000000	4.000000	4.000000	104.000000	0.000000	8192.000000	8192.000000	8192.000000	3840.000000	7872.000000	8512.000000	6208.000000	11904.000000	8704.000000
1566975169.059259	105.000000	0.000000	4167.692383	4256.410156	4181.538574	4202.563965	4177.436035	450.000000	4.000000				0.000000	4.000000	4.000000	4.000000	4.000000	4.000000	105.000000	0.000000	8192.000000	8192.000000	8192.000000	3776.000000	7872.000000	8576.000000	6208.000000	11904.000000	8768.000000
1566975169.067028	106.000000	0.000000	4182.563965	4219.487305	4190.769043	4205.128418	4192.307617	450.000000	4.000000				0.000000	4.000000	4.000000	4.000000	4.000000	4.000000	106.000000	0.000000	8192.000000	8192.000000	8192.000000	3776.000000	7872.000000	8512.000000	6208.000000	11904.000000	8768.000000
1566975169.074997	107.000000	0.000000	4187.692383	4207.179688	4190.256348	4189.743652	4194.358887	1023.000000	4.000000				0.000000	4.000000	4.000000	4.000000	4.000000	4.000000	107.000000	0.000000	8192.000000	8192.000000	8192.000000	3776.000000	7872.000000	8512.000000	6208.000000	11840.000000	8704.000000
1566975169.082965	108.000000	0.000000	4184.102539	4237.948730	4183.077148	4194.871582	4188.717773	450.000000	4.000000				0.000000	4.000000	4.000000	4.000000	4.000000	4.000000	108.000000	0.000000	8192.000000	8192.000000	8192.000000	3776.000000	7808.000000	8512.000000	6208.000000	11904.000000	8768.000000
1566975169.090733	109.000000	0.000000	4186.666504	4244.102539	4172.820313	4196.922852	4191.282227	450.000000	4.000000				0.000000	4.000000	4.000000	4.000000	4.000000	4.000000	109.000000	0.000000	8192.000000	8192.000000	8192.000000	3840.000000	7808.000000	8576.000000	6272.000000	11904.000000	8768.000000
1566975169.098502	110.000000	0.000000	4194.358887	4223.589844	4181.025879	4200.000000	4201.025879	450.000000	4.000000				0.000000	4.000000	4.000000	4.000000	4.000000	4.000000	110.000000	0.000000	8192.000000	8192.000000	8192.000000	3776.000000	7808.000000	8512.000000	6272.000000	11904.000000	8768.000000
1566975169.106470	111.000000	0.000000	4201.538574	4221.538574	4194.871582	4211.794922	4216.410156	1023.000000	4.000000				0.000000	4.000000	4.000000	4.000000	4.000000	4.000000	111.000000	0.000000	8192.000000	8192.000000	8192.000000	3776.000000	7808.000000	8576.000000	6208.000000	11904.000000	8512.000000
1566975169.114239	112.000000	0.000000	4201.538574	4231.794922	4191.282227	4210.769043	4218.461426	450.000000	4.000000				0.000000	4.000000	4.000000	4.000000	4.000000	4.000000	112.000000	0.000000	8192.000000	8192.000000	8192.000000	3840.000000	7808.000000	8512.000000	6272.000000	11904.000000	8704.000000
1566975169.122208	113.000000	0.000000	4197.948730	4223.589844	4188.205078	4210.256348	4203.589844	450.000000	4.000000				0.000000	4.000000	4.000000	4.000000	4.000000	4.000000	113.000000	0.000000	8192.000000	8192.000000	8192.000000	3776.000000	7808.000000	8640.000000	6208.000000	11904.000000	8704.000000
1566975169.130177	114.000000	0.000000	4197.436035	4205.128418	4193.846191	4202.563965	4201.538574	450.000000	4.000000				0.000000	4.000000	4.000000	4.000000	4.000000	4.000000	114.000000	0.000000	8192.000000	8192.000000	8192.000000	3840.000000	7808.000000	8512.000000	6272.000000	11904.000000	8704.000000
1566975169.138145	115.000000	0.000000	4197.948730	4233.846191	4204.615234	4207.179688	4211.282227	1023.000000	4.000000				0.000000	4.000000	4.000000	4.000000	4.000000	4.000000	115.000000	0.000000	8192.000000	8192.000000	8192.000000	3840.000000	7808.000000	8576.000000	6272.000000	11904.000000	8704.000000
1566975169.145914	116.000000	0.000000	4191.282227	4272.820313	4202.563965	4222.051270	4207.692383	450.000000	4.000000				0.000000	4.000000	4.000000	4.000000	4.000000	4.000000	116.000000	0.000000	8192.000000	8192.000000	8192.000000	3840.000000	7808.000000	8576.000000	6144.000000	11904.000000	8768.000000
1566975169.153682	117.000000	0.000000	4185.128418	4252.307617	4183.077148	4212.820313	4198.974121	450.000000	4.000000				0.000000	4.000000	4.000000	4.000000	4.000000	4.000000	117.000000	0.000000	8192.000000	8192.000000	8192.000000	3776.000000	7808.000000	8576.000000	6208.000000	11968.000000	8768.000000
1566975169.161452	118.000000	0.000000	4181.538574	4217.436035	4180.000000	4214.358887	4198.461426	450.000000	4.000000				0.000000	4.000000	4.000000	4.000000	4.000000	4.000000	118.000000	0.000000	8192.000000	8192.000000	8192.000000	3776.000000	7808.000000	8576.000000	6272.000000	11904.000000	8704.000000
1566975169.169420	119.000000	0.000000	4182.051270	4221.538574	4198.461426	4225.641113	4203.589844	1023.000000	4.000000				0.000000	4.000000	4.000000	4.000000	4.000000	4.000000	119.000000	0.000000	8192.000000	8192.000000	8192.000000	3776.000000	7808.000000	8576.000000	6208.000000	11904.000000	8704.000000
1566975169.177388	120.000000	0.000000	4185.128418	4237.948730	4211.282227	4223.589844	4208.717773	450.000000	4.000000				0.000000	4.000000	4.000000	4.000000	4.000000	4.000000	120.000000	0.000000	8192.000000	8192.000000	8192.000000	3776.000000	7872.000000	8512.000000	6208.000000	11904.000000	8704.000000
1566975169.185156	121.000000	0.000000	4180.512695	4229.743652	4202.563965	4216.410156	4200.512695	450.000000	4.000000				0.000000	4.000000	4.000000	4.000000	4.000000	4.000000	121.000000	0.000000	8192.000000	8192.000000	8192.000000	3776.000000	7872.000000	8576.000000	6208.000000	11968.000000	8768.000000
1566975169.192925	122.000000	0.000000	4174.358887	4219.487305	4185.641113	4211.282227	4187.179688	450.000000	4.000000				0.000000	4.000000	4.000000	4.000000	4.000000	4.000000	122.000000	0.000000	8192.000000	8192.000000	8192.000000	3776.000000	7872.000000	8576.000000	6208.000000	11904.000000	8768.000000
1566975169.200693	123.000000	0.000000	4179.487305	4231.794922	4185.641113	4220.000000	4191.794922	1023.000000	4.000000				0.000000	4.000000	4.000000	4.000000	4.000000	4.000000	123.000000	0.000000	8192.000000	8192.000000	8192.000000	3776.000000	7872.000000	8576.000000	6208.000000	11904.000000	8704.000000
1566975169.208462	124.000000	0.000000	4195.384766	4250.256348	4191.794922	4220.000000	4201.538574	450.000000	4.000000				0.000000	4.000000	4.000000	4.000000	4.000000	4.000000	124.000000	0.000000	8192.000000	8192.000000	8192.000000	3776.000000	7872.000000	8576.000000	6208.000000	11904.000000	8704.000000
1566975169.216430	125.000000	0.000000	4204.102539	4252.307617	4194.871582	4215.384766	4194.358887	450.000000	4.000000				0.000000	4.000000	4.000000	4.000000	4.000000	4.000000	125.000000	0.000000	8192.000000	8192.000000	8192.000000	3776.000000	7872.000000	8512.000000	6208.000000	11904.000000	8768.000000
1566975169.224398	126.000000	0.000000	4200.000000	4227.692383	4189.230957	4216.922852	4182.563965	450.000000	4.000000				0.000000	4.000000	4.000000	4.000000	4.000000	4.000000	126.000000	0.000000	8192.000000	8192.000000	8192.000000	3776.000000	7872.000000	8576.000000	6272.000000	11904.000000	8768.000000
1566975169.232166	127.000000	0.000000	4195.897461	4215.384766	4176.410156	4207.179688	4189.230957	242.000000	4.000000				0.000000	4.000000	4.000000	4.000000	4.000000	4.000000	127.000000	0.000000	8192.000000	8192.000000	8192.000000	3776.000000	7872.000000	8512.000000	6208.000000	11904.000000	8768.000000
1566975169.239935	0.000000	0.000000	4201.025879	4227.692383	4182.563965	4208.205078	4199.487305	450.000000	4.000000				0.000000	4.000000	4.000000	4.000000	4.000000	4.000000	0.000000	0.000000	8192.000000	8192.000000	8192.000000	3776.000000	7872.000000	8512.000000	6208.000000	11904.000000	8768.000000
1566975169.247903	1.000000	0.000000	4221.025879	4235.897461	4198.974121	4213.333496	4203.077148	450.000000	4.000000				0.000000	4.000000	4.000000	4.000000	4.000000	4.000000	1.000000	0.000000	8192.000000	8192.000000	8192.000000	3776.000000	7872.000000	8512.000000	6272.000000	11904.000000	8832.000000
1566975169.255672	2.000000	0.000000	4238.974121	4219.487305	4209.743652	4216.922852	4201.538574	1023.000000	4.000000				0.000000	4.000000	4.000000	4.000000	4.000000	4.000000	2.000000	0.000000	8192.000000	8192.000000	8192.000000	3776.000000	7872.000000	8576.000000	6272.000000	11904.000000	8768.000000
1566975169.263640	3.000000	0.000000	4227.692383	4223.589844	4206.153809	4219.487305	4189.230957	450.000000	4.000000				0.000000	4.000000	4.000000	4.000000	4.000000	4.000000	3.000000	0.000000	8192.000000	8192.000000	8192.000000	3776.000000	7808.000000	8576.000000	6208.000000	11904.000000	8768.000000
1566975169.271408	4.000000	0.000000	4201.538574	4250.256348	4187.179688	4207.179688	4178.461426	1023.000000	4.000000				0.000000	4.000000	4.000000	4.000000	4.000000	4.000000	4.000000	0.000000	8192.000000	8192.000000	8192.000000	3776.000000	7872.000000	8512.000000	6144.000000	11904.000000	8512.000000
1566975169.279175	5.000000	0.000000	4197.948730	4256.410156	4184.102539	4208.205078	4183.077148	450.000000	4.000000				0.000000	4.000000	4.000000	4.000000	4.000000	4.000000	5.000000	0.000000	8192.000000	8192.000000	8128.000000	3776.000000	7808.000000	8512.000000	6144.000000	11904.000000	8512.000000
1566975169.286943	6.000000	0.000000	4206.153809	4248.205078	4187.692383	4205.128418	4189.743652	1023.000000	4.000000				0.000000	4.000000	4.000000	4.000000	4.000000	4.000000	6.000000	0.000000	8192.000000	8192.000000	8192.000000	3776.000000	7808.000000	8576.000000	6208.000000	11904.000000	8384.000000
1566975169.294711	7.000000	0.000000	4201.025879	4244.102539	4180.000000	4188.717773	4186.153809	450.000000	4.000000				0.000000	4.000000	4.000000	4.000000	4.000000	4.000000	7.000000	0.000000	8192.000000	8192.000000	8192.000000	3776.000000	7808.000000	8576.000000	6272.000000	11904.000000	8768.000000
1566975169.302479	8.000000	0.000000	4198.974121	4237.948730	4178.461426	4189.743652	4185.128418	450.000000	4.000000				0.000000	4.000000	4.000000	4.000000	4.000000	4.000000	8.000000	0.000000	8192.000000	8192.000000	8192.000000	3776.000000	7808.000000	8576.000000	6144.000000	11904.000000	8704.000000
1566975169.310448	9.000000	0.000000	4201.025879	4229.743652	4170.769043	4190.256348	4173.846191	1023.000000	4.000000				0.000000	4.000000	4.000000	4.000000	4.000000	4.000000	9.000000	0.000000	8192.000000	8192.000000	8192.000000	3776.000000	7808.000000	8576.000000	6272.000000	11904.000000	8704.000000
1566975169.318216	10.000000	0.000000	4181.025879	4215.384766	4149.230957	4190.256348	4142.563965	450.000000	4.000000				0.000000	4.000000	4.000000	4.000000	4.000000	4.000000	10.000000	0.000000	8192.000000	8192.000000	8128.000000	3776.000000	7808.000000	8512.000000	6272.000000	11904.000000	8704.000000
1566975169.326184	11.000000	0.000000	4145.128418	4201.025879	4137.436035	4187.692383	4118.461426	1023.000000	4.000000				0.000000	4.000000	4.000000	4.000000	4.000000	4.000000	11.000000	0.000000	8192.000000	8192.000000	8192.000000	3776.000000	7808.000000	8512.000000	6208.000000	11904.000000	8704.000000
1566975169.333952	12.000000	0.000000	4127.179688	4198.974121	4140.512695	4185.128418	4113.846191	450.000000	4.000000				0.000000	4.000000	4.000000	4.000000	4.000000	4.000000	12.000000	0.000000	8192.000000	8192.000000	8192.000000	3776.000000	7808.000000	8512.000000	6272.000000	11904.000000	8768.000000
1566975169.341721	13.000000	0.000000	4149.230957	4209.230957	4161.538574	4206.153809	4135.384766	450.000000	4.000000				0.000000	4.000000	4.000000	4.000000	4.000000	4.000000	13.000000	0.000000	8192.000000	8192.000000	8128.000000	3840.000000	7808.000000	8576.000000	6208.000000	11904.000000	8704.000000
1566975169.349490	14.000000	0.000000	4193.846191	4227.692383	4184.102539	4216.410156	4177.948730	450.000000	4.000000				0.000000	4.000000	4.000000	4.000000	4.000000	4.000000	14.000000	0.000000	8192.000000	8192.000000	8128.000000	3776.000000	7808.000000	8512.000000	6208.000000	11904.000000	8704.000000
1566975169.357458	15.000000	0.000000	4224.615234	4242.051270	4196.922852	4210.769043	4207.179688	1023.000000	4.000000				0.000000	4.000000	4.000000	4.000000	4.000000	4.000000	15.000000	0.000000	8192.000000	8192.000000	8192.000000	3776.000000	7872.000000	8512.000000	6144.000000	11968.000000	8704.000000
1566975169.365428	16.000000	0.000000	4232.820313	4242.051270	4193.846191	4205.128418	4211.794922	0.000000	4.000000				0.000000	4.000000	4.000000	4.000000	4.000000	4.000000	16.000000	0.000000	8192.000000	8192.000000	8192.000000	3776.000000	7872.000000	8512.000000	6208.000000	11904.000000	8640.000000
1566975169.373396	17.000000	0.000000	4234.871582	4244.102539	4187.179688	4202.563965	4208.717773	0.000000	4.000000				0.000000	4.000000	4.000000	4.000000	4.000000	4.000000	17.000000	0.000000	8192.000000	8192.000000	8128.000000	3776.000000	7872.000000	8576.000000	6208.000000	11904.000000	8704.000000
1566975169.381365	18.000000	0.000000	4237.948730	4258.461426	4200.000000	4215.384766	4206.153809	0.000000	4.000000				0.000000	4.000000	4.000000	4.000000	4.000000	4.000000	18.000000	0.000000	8192.000000	8192.000000	8192.000000	3776.000000	7872.000000	8512.000000	6208.000000	11904.000000	8704.000000
1566975169.389334	19.000000	0.000000	4236.922852	4252.307617	4210.256348	4218.461426	4205.128418	0.000000	4.000000				0.000000	4.000000	4.000000	4.000000	4.000000	4.000000	19.000000	0.000000	8192.000000	8192.000000	8128.000000	3776.000000	7872.000000	8512.000000	6208.000000	11968.000000	8960.000000
1566975169.397103	20.000000	0.000000	4233.846191	4246.153809	4206.666504	4217.436035	4203.589844	0.000000	4.000000				0.000000	4.000000	4.000000	4.000000	4.000000	4.000000	20.000000	0.000000	8192.000000	8192.000000	8192.000000	3776.000000	7872.000000	8576.000000	6144.000000	11904.000000	8768.000000
1566975169.405071	21.000000	0.000000	4231.282227	4272.820313	4202.051270	4216.410156	4197.948730	0.000000	4.000000				0.000000	4.000000	4.000000	4.000000	4.000000	4.000000	21.000000	0.000000	8192.000000	8192.000000	8192.000000	3776.000000	7872.000000	8512.000000	6272.000000	11904.000000	8704.000000
1566975169.412839	22.000000	0.000000	4232.820313	4291.282227	4207.692383	4209.743652	4205.128418	0.000000	4.000000				0.000000	4.000000	4.000000	4.000000	4.000000	4.000000	22.000000	0.000000	8192.000000	8192.000000	8192.000000	3776.000000	7872.000000	8512.000000	6208.000000	11904.000000	8512.000000
1566975169.420607	23.000000	0.000000	4231.794922	4262.563965	4210.256348	4216.410156	4214.871582	0.000000	4.000000				0.000000	4.000000	4.000000	4.000000	4.000000	4.000000	23.000000	0.000000	8192.000000	8192.000000	8192.000000	3776.000000	7872.000000	8512.000000	6208.000000	11904.000000	8512.000000
1566975169.428376	24.000000	0.000000	4228.205078	4242.051270	4193.846191	4214.358887	4208.717773	0.000000	4.000000				0.000000	4.000000	4.000000	4.000000	4.000000	4.000000	24.000000	0.000000	8192.000000	8192.000000	8192.000000	3776.000000	7872.000000	8512.000000	6208.000000	11968.000000	8896.000000
1566975169.436345	25.000000	0.000000	4237.436035	4260.512695	4195.384766	4209.743652	4218.974121	0.000000	4.000000				0.000000	4.000000	4.000000	4.000000	4.000000	4.000000	25.000000	0.000000	8192.000000	8192.000000	8128.000000	3776.000000	7872.000000	8512.000000	6144.000000	11904.000000	8768.000000
1566975169.444313	26.000000	0.000000	4245.128418	4270.769043	4209.230957	4217.948730	4236.410156	0.000000	4.000000				0.000000	4.000000	4.000000	4.000000	4.000000	4.000000	26.000000	0.000000	8192.000000	8192.000000	8128.000000	3776.000000	7872.000000	8576.000000	6208.000000	11904.000000	8704.000000
1566975169.452282	27.000000	0.000000	4240.000000	4248.205078	4201.538574	4211.282227	4230.256348	0.000000	4.000000				0.000000	4.000000	4.000000	4.000000	4.000000	4.000000	27.000000	0.000000	8192.000000	8192.000000	8192.000000	3776.000000	7872.000000	8512.000000	6336.000000	11904.000000	8768.000000
1566975169.460051	28.000000	0.000000	4224.615234	4223.589844	4193.333496	4201.538574	4207.692383	0.000000	4.000000				0.000000	4.000000	4.000000	4.000000	4.000000	4.000000	28.000000	0.000000	8192.000000	8192.000000	8128.000000	3776.000000	7872.000000	8512.000000	6336.000000	11904.000000	8768.000000
1566975169.468020	29.000000	0.000000	4214.358887	4227.692383	4192.307617	4197.948730	4197.948730	0.000000	4.000000				0.000000	4.000000	4.000000	4.000000	4.000000	4.000000	29.000000	0.000000	8192.000000	8192.000000	8192.000000	3776.000000	7872.000000	8512.000000	6272.000000	11904.000000	8768.000000
1566975169.475988	30.000000	0.000000	4224.615234	4231.794922	4195.897461	4207.179688	4207.692383	0.000000	4.000000				0.000000	4.000000	4.000000	4.000000	4.000000	4.000000	30.000000	0.000000	8192.000000	8192.000000	8192.000000	3776.000000	7872.000000	8512.000000	6272.000000	11904.000000	8768.000000
1566975169.483956	31.000000	0.000000	4233.333496	4213.333496	4200.512695	4215.897461	4211.282227	0.000000	4.000000				0.000000	4.000000	4.000000	4.000000	4.000000	4.000000	31.000000	0.000000	8192.000000	8192.000000	8192.000000	3776.000000	7872.000000	8512.000000	6272.000000	11904.000000	8768.000000
1566975169.491724	32.000000	0.000000	4221.538574	4196.922852	4193.846191	4204.102539	4200.512695	0.000000	4.000000				0.000000	4.000000	4.000000	4.000000	4.000000	4.000000	32.000000	0.000000	8192.000000	8128.000000	8192.000000	3776.000000	7872.000000	8512.000000	6272.000000	11904.000000	8768.000000
1566975169.499492	33.000000	0.000000	4221.025879	4192.820313	4193.333496	4202.051270	4203.077148	0.000000	4.000000				0.000000	4.000000	4.000000	4.000000	4.000000	4.000000	33.000000	0.000000	8192.000000	8192.000000	8192.000000	3776.000000	7872.000000	8576.000000	6272.000000	11904.000000	8704.000000
1566975169.507261	34.000000	0.000000	4240.512695	4186.666504	4202.563965	4199.487305	4223.077148	0.000000	4.000000				0.000000	4.000000	4.000000	4.000000	4.000000	4.000000	34.000000	0.000000	8192.000000	8128.000000	8192.000000	3776.000000	7872.000000	8512.000000	6272.000000	11904.000000	8640.000000
1566975169.515230	35.000000	0.000000	4229.743652	4182.563965	4202.051270	4193.846191	4217.436035	0.000000	4.000000				0.000000	4.000000	4.000000	4.000000	4.000000	4.000000	35.000000	0.000000	8192.000000	8128.000000	8192.000000	3776.000000	7872.000000	8512.000000	6272.000000	11904.000000	8704.000000
1566975169.522998	36.000000	0.000000	4198.461426	4184.615234	4191.794922	4199.487305	4191.794922	0.000000	4.000000				0.000000	4.000000	4.000000	4.000000	4.000000	4.000000	36.000000	0.000000	8192.000000	8192.000000	8192.000000	3776.000000	7872.000000	8512.000000	6272.000000	11904.000000	8704.000000
1566975169.530766	37.000000	0.000000	4195.384766	4182.563965	4181.025879	4193.846191	4186.153809	0.000000	4.000000				0.000000	4.000000	4.000000	4.000000	4.000000	4.000000	37.000000	0.000000	8192.000000	8128.000000	8192.000000	3776.000000	7872.000000	8512.000000	6336.000000	11968.000000	8576.000000
1566975169.538535	38.000000	0.000000	4203.589844	4180.512695	4178.974121	4191.794922	4189.230957	0.000000	4.000000				0.000000	4.000000	4.000000	4.000000	4.000000	4.000000	38.000000	0.000000	8192.000000	8128.000000	8192.000000	3840.000000	7872.000000	8512.000000	6272.000000	11904.000000	8768.000000
1566975169.546505	39.000000	0.000000	4194.871582	4182.563965	4171.794922	4195.384766	4180.512695	0.000000	4.000000				0.000000	4.000000	4.000000	4.000000	4.000000	4.000000	39.000000	0.000000	8192.000000	8128.000000	8192.000000	3776.000000	7872.000000	8512.000000	6208.000000	11904.000000	8704.000000
1566975169.554474	40.000000	0.000000	4182.051270	4190.769043	4166.153809	4196.410156	4171.794922	0.000000	4.000000				0.000000	4.000000	4.000000	4.000000	4.000000	4.000000	40.000000	0.000000	8192.000000	8192.000000	8192.000000	3840.000000	7872.000000	8448.000000	6208.000000	11904.000000	8960.000000
1566975169.562442	41.000000	0.000000	4183.589844	4203.077148	4172.820313	4198.461426	4172.820313	0.000000	4.000000				0.000000	4.000000	4.000000	4.000000	4.000000	4.000000	41.000000	0.000000	8192.000000	8192.000000	8192.000000	3840.000000	7872.000000	8512.000000	6208.000000	11904.000000	8960.000000
1566975169.570411	42.000000	0.000000	4186.666504	4194.871582	4170.256348	4189.230957	4171.282227	0.000000	4.000000				0.000000	4.000000	4.000000	4.000000	4.000000	4.000000	42.000000	0.000000	8192.000000	8192.000000	8192.000000	3776.000000	7808.000000	8512.000000	6208.000000	11904.000000	8960.000000
1566975169.578379	43.000000	0.000000	4181.538574	4182.563965	4169.743652	4191.282227	4165.128418	0.000000	4.000000				0.000000	4.000000	4.000000	4.000000	4.000000	4.000000	43.000000	0.000000	8192.000000	8192.000000	8192.000000	3776.000000	7808.000000	8576.000000	6272.000000	11904.000000	8704.000000
1566975169.586347	44.000000	0.000000	4181.025879	4184.615234	4179.487305	4198.974121	4170.256348	0.000000	4.000000				0.000000	4.000000	4.000000	4.000000	4.000000	4.000000	44.000000	0.000000	8192.000000	8192.000000	8192.000000	3776.000000	7808.000000	8512.000000	6208.000000	11968.000000	8704.000000
1566975169.594115	45.000000	0.000000	4184.615234	4174.358887	4182.563965	4196.922852	4178.461426	0.000000	4.000000				0.000000	4.000000	4.000000	4.000000	4.000000	4.000000	45.000000	0.000000	8192.000000	8192.000000	8192.000000	3776.000000	7808.000000	8512.000000	6208.000000	11968.000000	8704.000000
1566975169.601884	46.000000	0.000000	4185.128418	4168.205078	4189.230957	4202.051270	4181.025879	0.000000	4.000000				0.000000	4.000000	4.000000	4.000000	4.000000	4.000000	46.000000	0.000000	8192.000000	8192.000000	8192.000000	3776.000000	7808.000000	8512.000000	6208.000000	11968.000000	8704.000000
1566975169.609852	47.000000	0.000000	4190.769043	4196.922852	4198.974121	4194.871582	4190.256348	0.000000	4.000000				0.000000	4.000000	4.000000	4.000000	4.000000	4.000000	47.000000	0.000000	8192.000000	8192.000000	8192.000000	3776.000000	7808.000000	8512.000000	6272.000000	11904.000000	8704.000000
1566975169.617622	48.000000	0.000000	4201.025879	4221.538574	4208.205078	4196.410156	4201.025879	0.000000	4.000000				0.000000	4.000000	4.000000	4.000000	4.000000	4.000000	48.000000	0.000000	8192.000000	8192.000000	8192.000000	3776.000000	7808.000000	8512.000000	6208.000000	11904.000000	8768.000000
1566975169.625592	49.000000	0.000000	4204.102539	4221.538574	4208.717773	4207.692383	4202.051270	0.000000	4.000000				0.000000	4.000000	4.000000	4.000000	4.000000	4.000000	49.000000	0.000000	8192.000000	8192.000000	8192.000000	3776.000000	7808.000000	8512.000000	6208.000000	11904.000000	8704.000000
1566975169.633560	50.000000	0.000000	4201.538574	4211.282227	4196.410156	4204.615234	4197.436035	0.000000	4.000000				0.000000	4.000000	4.000000	4.000000	4.000000	4.000000	50.000000	0.000000	8192.000000	8192.000000	8192.000000	3776.000000	7808.000000	8576.000000	6208.000000	11904.000000	8704.000000
1566975169.641529	51.000000	0.000000	4200.512695	4196.922852	4191.282227	4209.230957	4197.436035	0.000000	4.000000				0.000000	4.000000	4.000000	4.000000	4.000000	4.000000	51.000000	0.000000	8192.000000	8192.000000	8192.000000	3776.000000	7808.000000	8512.000000	6272.000000	11904.000000	8704.000000
1566975169.649497	52.000000	0.000000	4202.051270	4192.820313	4196.410156	4213.846191	4203.077148	0.000000	4.000000				0.000000	4.000000	4.000000	4.000000	4.000000	4.000000	52.000000	0.000000	8192.000000	8192.000000	8192.000000	3776.000000	7808.000000	8576.000000	6272.000000	11904.000000	8704.000000
1566975169.657265	53.000000	0.000000	4210.256348	4205.128418	4206.666504	4218.461426	4206.153809	0.000000	4.000000				0.000000	4.000000	4.000000	4.000000	4.000000	4.000000	53.000000	0.000000	8192.000000	8192.000000	8192.000000	3776.000000	7808.000000	8576.000000	6272.000000	11904.000000	8704.000000
1566975169.665035	54.000000	0.000000	4219.487305	4223.589844	4207.179688	4216.922852	4203.077148	0.000000	4.000000				0.000000	4.000000	4.000000	4.000000	4.000000	4.000000	54.000000	0.000000	8192.000000	8192.000000	8192.000000	3776.000000	7872.000000	8512.000000	6272.000000	11904.000000	8704.000000
1566975169.673004	55.000000	0.000000	4218.974121	4244.102539	4204.102539	4208.205078	4202.563965	0.000000	4.000000				0.000000	4.000000	4.000000	4.000000	4.000000	4.000000	55.000000	0.000000	8192.000000	8192.000000	8192.000000	3776.000000	7872.000000	8512.000000	6144.000000	11840.000000	8448.000000
1566975169.680973	56.000000	0.000000	4213.333496	4248.205078	4207.179688	4210.769043	4203.589844	0.000000	4.000000				0.000000	4.000000	4.000000	4.000000	4.000000	4.000000	56.000000	0.000000	8192.000000	8192.000000	8192.000000	3776.000000	7872.000000	8512.000000	6144.000000	11904.000000	8768.000000
1566975169.688943	57.000000	0.000000	4209.230957	4237.948730	4200.512695	4207.692383	4201.025879	0.000000	4.000000				0.000000	4.000000	4.000000	4.000000	4.000000	4.000000	57.000000	0.000000	8192.000000	8192.000000	8192.000000	3776.000000	7872.000000	8576.000000	6272.000000	11904.000000	8704.000000
1566975169.696912	58.000000	0.000000	4205.641113	4225.641113	4194.871582	4205.128418	4200.000000	0.000000	4.000000				0.000000	4.000000	4.000000	4.000000	4.000000	4.000000	58.000000	0.000000	8192.000000	8192.000000	8192.000000	3776.000000	7872.000000	8512.000000	6208.000000	11968.000000	8640.000000
1566975169.704880	59.000000	0.000000	4199.487305	4213.333496	4193.846191	4203.077148	4197.948730	0.000000	4.000000				0.000000	4.000000	4.000000	4.000000	4.000000	4.000000	59.000000	0.000000	8192.000000	8192.000000	8192.000000	3776.000000	7872.000000	8512.000000	6208.000000	11968.000000	8640.000000
1566975169.712849	60.000000	0.000000	4189.743652	4203.077148	4188.205078	4201.025879	4186.666504	0.000000	4.000000				0.000000	4.000000	4.000000	4.000000	4.000000	4.000000	60.000000	0.000000	8192.000000	8192.000000	8192.000000	3776.000000	7872.000000	8512.000000	6144.000000	11904.000000	8576.000000
1566975169.720817	61.000000	0.000000	4174.358887	4198.974121	4186.153809	4208.717773	4166.666504	0.000000	4.000000				0.000000	4.000000	4.000000	4.000000	4.000000	4.000000	61.000000	0.000000	8192.000000	8192.000000	8192.000000	3776.000000	7872.000000	8576.000000	6208.000000	11904.000000	8768.000000
1566975169.728586	62.000000	0.000000	4174.358887	4207.179688	4188.205078	4201.025879	4163.589844	0.000000	4.000000				0.000000	4.000000	4.000000	4.000000	4.000000	4.000000	62.000000	0.000000	8192.000000	8192.000000	8192.000000	3776.000000	7872.000000	8512.000000	6272.000000	11904.000000	8704.000000
1566975169.736554	63.000000	0.000000	4194.871582	4221.538574	4196.922852	4201.025879	4186.666504	0.000000	4.000000				0.000000	4.000000	4.000000	4.000000	4.000000	4.000000	63.000000	0.000000	8192.000000	8192.000000	8192.000000	3776.000000	7872.000000	8576.000000	6272.000000	11904.000000	8768.000000
1566975169.744323	64.000000	0.000000	4205.128418	4233.846191	4201.025879	4223.077148	4200.512695	450.000000	4.000000				0.000000	4.000000	4.000000	4.000000	4.000000	4.000000	64.000000	0.000000	8192.000000	8192.000000	8192.000000	3776.000000	7808.000000	8512.000000	6272.000000	11904.000000	8768.000000
1566975169.752291	65.000000	0.000000	4201.538574	4237.948730	4196.410156	4219.487305	4195.384766	450.000000	4.000000				0.000000	4.000000	4.000000	4.000000	4.000000	4.000000	65.000000	0.000000	8192.000000	8192.000000	8192.000000	3776.000000	7872.000000	8576.000000	6336.000000	11840.000000	8704.000000
1566975169.760060	66.000000	0.000000	4195.384766	4231.794922	4204.102539	4211.282227	4192.307617	1023.000000	4.000000				0.000000	4.000000	4.000000	4.000000	4.000000	4.000000	66.000000	0.000000	8192.000000	8192.000000	8192.000000	3840.000000	7872.000000	8512.000000	6144.000000	11904.000000	8704.000000
1566975169.768029	67.000000	0.000000	4192.307617	4221.538574	4203.589844	4213.333496	4197.948730	450.000000	4.000000				0.000000	4.000000	4.000000	4.000000	4.000000	4.000000	67.000000	0.000000	8192.000000	8192.000000	8192.000000	3776.000000	7872.000000	8576.000000	6208.000000	11904.000000	8768.000000
1566975169.775997	68.000000	0.000000	4195.897461	4209.230957	4195.384766	4212.307617	4201.025879	1023.000000	4.000000				0.000000	4.000000	4.000000	4.000000	4.000000	4.000000	68.000000	0.000000	8192.000000	8192.000000	8192.000000	3776.000000	7872.000000	8576.000000	6208.000000	11904.000000	8768.000000
1566975169.783965	69.000000	0.000000	4200.000000	4198.974121	4198.461426	4209.230957	4196.922852	450.000000	4.000000				0.000000	4.000000	4.000000	4.000000	4.000000	4.000000	69.000000	0.000000	8192.000000	8192.000000	8192.000000	3776.000000	7872.000000	8512.000000	6208.000000	11904.000000	8704.000000
1566975169.791734	70.000000	0.000000	4193.333496	4201.025879	4196.410156	4201.025879	4186.153809	1023.000000	4.000000				0.000000	4.000000	4.000000	4.000000	4.000000	4.000000	70.000000	0.000000	8192.000000	8192.000000	8192.000000	3776.000000	7872.000000	8576.000000	6272.000000	11904.000000	8704.000000
1566975169.799502	71.000000	0.000000	4192.820313	4219.487305	4192.820313	4206.153809	4186.153809	450.000000	4.000000				0.000000	4.000000	4.000000	4.000000	4.000000	4.000000	71.000000	0.000000	8192.000000	8192.000000	8192.000000	3776.000000	7808.000000	8512.000000	6208.000000	11904.000000	8704.000000
1566975169.807271	72.000000	0.000000	4206.153809	4219.487305	4195.384766	4205.641113	4200.000000	450.000000	4.000000				0.000000	4.000000	4.000000	4.000000	4.000000	4.000000	72.000000	0.000000	8192.000000	8192.000000	8192.000000	3776.000000	7872.000000	8512.000000	6208.000000	11904.000000	8704.000000
1566975169.815239	73.000000	0.000000	4205.641113	4215.384766	4203.589844	4197.436035	4204.615234	1023.000000	4.000000				0.000000	4.000000	4.000000	4.000000	4.000000	4.000000	73.000000	0.000000	8192.000000	8192.000000	8192.000000	3776.000000	7808.000000	8576.000000	6208.000000	11904.000000	8896.000000
1566975169.823008	74.000000	0.000000	4198.461426	4240.000000	4210.256348	4205.641113	4198.974121	450.000000	4.000000				0.000000	4.000000	4.000000	4.000000	4.000000	4.000000	74.000000	0.000000	8192.000000	8192.000000	8192.000000	3776.000000	7872.000000	8512.000000	6144.000000	11904.000000	8704.000000
1566975169.830776	75.000000	0.000000	4208.717773	4250.256348	4205.128418	4208.717773	4201.538574	1023.000000	4.000000				0.000000	4.000000	4.000000	4.000000	4.000000	4.000000	75.000000	0.000000	8192.000000	8192.000000	8192.000000	3776.000000	7872.000000	8576.000000	6272.000000	11904.000000	8704.000000
1566975169.838544	76.000000	0.000000	4222.051270	4233.846191	4200.512695	4210.769043	4208.205078	450.000000	4.000000				0.000000	4.000000	4.000000	4.000000	4.000000	4.000000	76.000000	0.000000	8192.000000	8192.000000	8192.000000	3776.000000	7808.000000	8576.000000	6272.000000	11904.000000	8576.000000
1566975169.846313	77.000000	0.000000	4212.820313	4237.948730	4195.384766	4207.692383	4205.128418	450.000000	4.000000				0.000000	4.000000	4.000000	4.000000	4.000000	4.000000	77.000000	0.000000	8192.000000	8192.000000	8192.000000	3776.000000	7872.000000	8576.000000	6272.000000	11904.000000	8576.000000
1566975169.854081	78.000000	0.000000	4196.922852	4242.051270	4193.846191	4202.563965	4196.922852	450.000000	4.000000				0.000000	4.000000	4.000000	4.000000	4.000000	4.000000	78.000000	0.000000	8192.000000	8192.000000	8192.000000	3776.000000	7872.000000	8576.000000	6272.000000	11904.000000	8960.000000
1566975169.862050	79.000000	0.000000	4207.179688	4221.538574	4208.205078	4210.256348	4198.974121	1023.000000	4.000000				0.000000	4.000000	4.000000	4.000000	4.000000	4.000000	79.000000	0.000000	8192.000000	8192.000000	8192.000000	3776.000000	7872.000000	8576.000000	6272.000000	11904.000000	8704.000000
1566975169.869820	80.000000	0.000000	4215.384766	4211.282227	4210.256348	4206.153809	4202.051270	450.000000	4.000000				0.000000	4.000000	4.000000	4.000000	4.000000	4.000000	80.000000	0.000000	8192.000000	8192.000000	8192.000000	3776.000000	7808.000000	8576.000000	6144.000000	11904.000000	8768.000000
1566975169.877790	81.000000	0.000000	4206.666504	4221.538574	4204.102539	4211.282227	4201.025879	450.000000	4.000000				0.000000	4.000000	4.000000	4.000000	4.000000	4.000000	81.000000	0.000000	8192.000000	8192.000000	8192.000000	3776.000000	7872.000000	8576.000000	6208.000000	11904.000000	8704.000000
1566975169.885759	82.000000	0.000000	4203.589844	4231.794922	4206.666504	4217.948730	4202.563965	450.000000	4.000000				0.000000	4.000000	4.000000	4.000000	4.000000	4.000000	82.000000	0.000000	8192.000000	8192.000000	8128.000000	3776.000000	7872.000000	8576.000000	6208.000000	11904.000000	8704.000000
1566975169.893728	83.000000	0.000000	4203.077148	4231.794922	4207.692383	4203.077148	4203.077148	1023.000000	4.000000				0.000000	4.000000	4.000000	4.000000	4.000000	4.000000	83.000000	0.000000	8192.000000	8192.000000	8192.000000	3776.000000	7872.000000	8576.000000	6208.000000	11904.000000	8640.000000
1566975169.901697	84.000000	0.000000	4198.461426	4221.538574	4205.128418	4196.922852	4202.563965	450.000000	4.000000				0.000000	4.000000	4.000000	4.000000	4.000000	4.000000	84.000000	0.000000	8192.000000	8192.000000	8192.000000	3776.000000	7872.000000	8576.000000	6144.000000	11968.000000	8704.000000
1566975169.909666	85.000000	0.000000	4195.384766	4211.282227	4197.436035	4197.948730	4201.538574	450.000000	4.000000				0.000000	4.000000	4.000000	4.000000	4.000000	4.000000	85.000000	0.000000	8192.000000	8192.000000	8192.000000	3776.000000	7872.000000	8576.000000	6208.000000	11968.000000	8704.000000
1566975169.917635	86.000000	0.000000	4192.307617	4219.487305	4192.307617	4202.051270	4189.743652	450.000000	4.000000				0.000000	4.000000	4.000000	4.000000	4.000000	4.000000	86.000000	0.000000	8192.000000	8192.000000	8192.000000	3776.000000	7872.000000	8576.000000	6208.000000	11968.000000	8704.000000
1566975169.925603	87.000000	0.000000	4192.820313	4231.794922	4191.794922	4203.077148	4181.538574	1023.000000	4.000000				0.000000	4.000000	4.000000	4.000000	4.000000	4.000000	87.000000	0.000000	8192.000000	8192.000000	8192.000000	3776.000000	7872.000000	8512.000000	6272.000000	11904.000000	8704.000000
1566975169.933572	88.000000	0.000000	4208.717773	4233.846191	4195.384766	4200.000000	4194.358887	450.000000	4.000000				0.000000	4.000000	4.000000	4.000000	4.000000	4.000000	88.000000	0.000000	8192.000000	8192.000000	8192.000000	3776.000000	7872.000000	8512.000000	6208.000000	11904.000000	8704.000000
1566975169.941340	89.000000	0.000000	4218.461426	4227.692383	4201.538574	4205.641113	4203.589844	450.000000	4.000000				0.000000	4.000000	4.000000	4.000000	4.000000	4.000000	89.000000	0.000000	8192.000000	8192.000000	8192.000000	3776.000000	7872.000000	8576.000000	6272.000000	11904.000000	8704.000000
1566975169.949108	90.000000	0.000000	4215.897461	4227.692383	4203.077148	4201.538574	4197.436035	450.000000	4.000000				0.000000	4.000000	4.000000	4.000000	4.000000	4.000000	90.000000	0.000000	8192.000000	8192.000000	8192.000000	3776.000000	7872.000000	8512.000000	6272.000000	11904.000000	8704.000000
1566975169.956877	91.000000	0.000000	4216.922852	4231.794922	4214.358887	4206.153809	4196.922852	1023.000000	4.000000				0.000000	4.000000	4.000000	4.000000	4.000000	4.000000	91.000000	0.000000	8192.000000	8192.000000	8192.000000	3776.000000	7872.000000	8576.000000	6208.000000	11904.000000	8768.000000
1566975169.964646	92.000000	0.000000	4217.948730	4217.436035	4224.102539	4215.897461	4202.051270	450.000000	4.000000				0.000000	4.000000	4.000000	4.000000	4.000000	4.000000	92.000000	0.000000	8192.000000	8192.000000	8192.000000	3776.000000	7872.000000	8576.000000	6208.000000	11904.000000	8640.000000
1566975169.972616	93.000000	0.000000	4222.563965	4221.538574	4217.948730	4215.384766	4206.153809	450.000000	4.000000				0.000000	4.000000	4.000000	4.000000	4.000000	4.000000	93.000000	0.000000	8192.000000	8192.000000	8192.000000	3776.000000	7872.000000	8512.000000	6272.000000	11904.000000	8704.000000
1566975169.980585	94.000000	0.000000	4232.820313	4252.307617	4222.051270	4222.563965	4216.922852	450.000000	4.000000				0.000000	4.000000	4.000000	4.000000	4.000000	4.000000	94.000000	0.000000	8192.000000	8192.000000	8192.000000	3776.000000	7872.000000	8576.000000	6272.000000	11904.000000	8768.000000
1566975169.988555	95.000000	0.000000	4240.000000	4262.563965	4229.230957	4216.922852	4228.717773	1023.000000	4.000000				0.000000	4.000000	4.000000	4.000000	4.000000	4.000000	95.000000	0.000000	8192.000000	8192.000000	8192.000000	3776.000000	7872.000000	8512.000000	6272.000000	11904.000000	8768.000000
1566975169.996524	96.000000	0.000000	4234.871582	4242.051270	4224.102539	4204.102539	4224.102539	450.000000	4.000000				0.000000	4.000000	4.000000	4.000000	4.000000	4.000000	96.000000	0.000000	8192.000000	8192.000000	8192.000000	3776.000000	7872.000000	8512.000000	6208.000000	11968.000000	8704.000000
1566975170.004493	97.000000	0.000000	4232.820313	4242.051270	4225.641113	4209.230957	4215.897461	450.000000	4.000000				0.000000	4.000000	4.000000	4.000000	4.000000	4.000000	97.000000	0.000000	8192.000000	8192.000000	8192.000000	3840.000000	7872.000000	8512.000000	6272.000000	11904.000000	8640.000000
1566975170.012461	98.000000	0.000000	4237.436035	4264.615234	4235.384766	4211.794922	4226.153809	450.000000	4.000000				0.000000	4.000000	4.000000	4.000000	4.000000	4.000000	98.000000	0.000000	8192.000000	8192.000000	8192.000000	3776.000000	7872.000000	8576.000000	6208.000000	11904.000000	8704.000000
1566975170.020229	99.000000	0.000000	4214.871582	4252.307617	4226.153809	4202.563965	4213.333496	1023.000000	4.000000				0.000000	4.000000	4.000000	4.000000	4.000000	4.000000	99.000000	0.000000	8192.000000	8192.000000	8192.000000	3840.000000	7872.000000	8576.000000	6208.000000	11904.000000	8704.000000
1566975170.027998	100.000000	0.000000	4157.436035	4205.128418	4181.538574	4177.948730	4150.769043	450.000000	4.000000				0.000000	4.000000	4.000000	4.000000	4.000000	4.000000	100.000000	0.000000	8192.000000	8192.000000	8192.000000	3776.000000	7872.000000	8512.000000	6208.000000	11904.000000	8704.000000
1566975170.035765	101.000000	0.000000	4107.179688	4172.307617	4151.794922	4163.589844	4097.948730	450.000000	4.000000				0.000000	4.000000	4.000000	4.000000	4.000000	4.000000	101.000000	0.000000	8192.000000	8192.000000	8192.000000	3776.000000	7872.000000	8576.000000	6144.000000	11904.000000	8704.000000
1566975170.043534	102.000000	0.000000	4105.641113	4176.410156	4162.563965	4180.000000	4105.128418	450.000000	4.000000				0.000000	4.000000	4.000000	4.000000	4.000000	4.000000	102.000000	0.000000	8192.000000	8192.000000	8192.000000	3840.000000	7808.000000	8512.000000	6272.000000	11904.000000	8704.000000
1566975170.051502	103.000000	0.000000	4141.025879	4194.871582	4172.820313	4200.000000	4145.128418	1023.000000	4.000000				0.000000	4.000000	4.000000	4.000000	4.000000	4.000000	103.000000	0.000000	8192.000000	8192.000000	8192.000000	3776.000000	7872.000000	8576.000000	6144.000000	11904.000000	8704.000000
1566975170.059272	104.000000	0.000000	4166.666504	4207.179688	4174.871582	4217.436035	4168.717773	450.000000	4.000000				0.000000	4.000000	4.000000	4.000000	4.000000	4.000000	104.000000	0.000000	8192.000000	8192.000000	8192.000000	3776.000000	7872.000000	8576.000000	6144.000000	11904.000000	8704.000000
1566975170.067241	105.000000	0.000000	4168.205078	4215.384766	4174.871582	4216.410156	4175.384766	450.000000	4.000000				0.000000	4.000000	4.000000	4.000000	4.000000	4.000000	105.000000	0.000000	8192.000000	8192.000000	8192.000000	3776.000000	7872.000000	8512.000000	6336.000000	11904.000000	8704.000000
1566975170.075209	106.000000	0.000000	4176.922852	4223.589844	4181.025879	4211.282227	4186.666504	450.000000	4.000000				0.000000	4.000000	4.000000	4.000000	4.000000	4.000000	106.000000	0.000000	8192.000000	8192.000000	8192.000000	3840.000000	7872.000000	8576.000000	6208.000000	11904.000000	8640.000000
1566975170.082977	107.000000	0.000000	4200.000000	4237.948730	4196.410156	4220.000000	4205.128418	1023.000000	4.000000				0.000000	4.000000	4.000000	4.000000	4.000000	4.000000	107.000000	0.000000	8192.000000	8192.000000	8192.000000	3776.000000	7872.000000	8512.000000	6208.000000	11904.000000	8704.000000
1566975170.090746	108.000000	0.000000	4209.230957	4240.000000	4202.051270	4211.794922	4209.230957	450.000000	4.000000				0.000000	4.000000	4.000000	4.000000	4.000000	4.000000	108.000000	0.000000	8192.000000	8192.000000	8192.000000	3776.000000	7872.000000	8576.000000	6208.000000	11904.000000	8704.000000
1566975170.098514	109.000000	0.000000	4198.461426	4227.692383	4201.538574	4208.717773	4203.589844	450.000000	4.000000				0.000000	4.000000	4.000000	4.000000	4.000000	4.000000	109.000000	0.000000	8192.000000	8192.000000	8192.000000	3840.000000	7808.000000	8512.000000	6272.000000	11904.000000	8704.000000
1566975170.106282	110.000000	0.000000	4187.692383	4221.538574	4203.077148	4210.769043	4198.974121	450.000000	4.000000				0.000000	4.000000	4.000000	4.000000	4.000000	4.000000	110.000000	0.000000	8192.000000	8192.000000	8192.000000	3776.000000	7808.000000	8576.000000	6208.000000	11904.000000	8704.000000
1566975170.114050	111.000000	0.000000	4182.563965	4209.230957	4208.717773	4204.102539	4191.794922	1023.000000	4.000000				0.000000	4.000000	4.000000	4.000000	4.000000	4.000000	111.000000	0.000000	8192.000000	8192.000000	8192.000000	3776.000000	7808.000000	8512.000000	6272.000000	11904.000000	8704.000000
1566975170.121819	112.000000	0.000000	4184.102539	4201.025879	4204.102539	4204.102539	4187.692383	450.000000	4.000000				0.000000	4.000000	4.000000	4.000000	4.000000	4.000000	112.000000	0.000000	8192.000000	8192.000000	8192.000000	3776.000000	7808.000000	8512.000000	6208.000000	11904.000000	8576.000000
1566975170.129587	113.000000	0.000000	4184.615234	4219.487305	4180.512695	4196.410156	4188.205078	450.000000	4.000000				0.000000	4.000000	4.000000	4.000000	4.000000	4.000000	113.000000	0.000000	8192.000000	8192.000000	8192.000000	3776.000000	7872.000000	8576.000000	6208.000000	11904.000000	8576.000000
1566975170.137356	114.000000	0.000000	4183.077148	4233.846191	4178.974121	4198.461426	4195.384766	450.000000	4.000000				0.000000	4.000000	4.000000	4.000000	4.000000	4.000000	114.000000	0.000000	8192.000000	8192.000000	8192.000000	3776.000000	7872.000000	8576.000000	6208.000000	11904.000000	8448.000000
1566975170.145324	115.000000	0.000000	4186.153809	4231.794922	4191.794922	4205.641113	4199.487305	1023.000000	4.000000				0.000000	4.000000	4.000000	4.000000	4.000000	4.000000	115.000000	0.000000	8192.000000	8192.000000	8192.000000	3776.000000	7872.000000	8576.000000	6208.000000	11904.000000	8704.000000
1566975170.153293	116.000000	0.000000	4182.563965	4235.897461	4185.128418	4201.538574	4194.358887	450.000000	4.000000				0.000000	4.000000	4.000000	4.000000	4.000000	4.000000	116.000000	0.000000	8192.000000	8192.000000	8192.000000	3776.000000	7872.000000	8512.000000	6272.000000	11968.000000	8640.000000
1566975170.161261	117.000000	0.000000	4168.717773	4227.692383	4170.256348	4203.589844	4181.025879	450.000000	4.000000				0.000000	4.000000	4.000000	4.000000	4.000000	4.000000	117.000000	0.000000	8192.000000	8192.000000	8192.000000	3776.000000	7872.000000	8512.000000	6208.000000	11904.000000	8704.000000
1566975170.169030	118.000000	0.000000	4164.102539	4203.077148	4163.077148	4201.538574	4168.717773	450.000000	4.000000				0.000000	4.000000	4.000000	4.000000	4.000000	4.000000	118.000000	0.000000	8192.000000	8192.000000	8192.000000	3776.000000	7872.000000	8576.000000	6208.000000	11904.000000	8704.000000
1566975170.176999	119.000000	0.000000	4176.922852	4211.282227	4175.897461	4202.563965	4171.282227	1023.000000	4.000000				0.000000	4.000000	4.000000	4.000000	4.000000	4.000000	119.000000	0.000000	8192.000000	8192.000000	8192.000000	3840.000000	7872.000000	8512.000000	6272.000000	11904.000000	8704.000000
1566975170.184968	120.000000	0.000000	4186.666504	4215.384766	4190.256348	4203.077148	4183.077148	450.000000	4.000000				0.000000	4.000000	4.000000	4.000000	4.000000	4.000000	120.000000	0.000000	8192.000000	8192.000000	8192.000000	3776.000000	7872.000000	8576.000000	6208.000000	11904.000000	8704.000000
1566975170.192936	121.000000	0.000000	4187.179688	4184.615234	4190.769043	4200.000000	4188.717773	450.000000	4.000000				0.000000	4.000000	4.000000	4.000000	4.000000	4.000000	121.000000	0.000000	8192.000000	8192.000000	8192.000000	3840.000000	7872.000000	8512.000000	6208.000000	11904.000000	8704.000000
1566975170.200705	122.000000	0.000000	4180.512695	4174.358887	4186.666504	4205.128418	4182.563965	450.000000	4.000000				0.000000	4.000000	4.000000	4.000000	4.000000	4.000000	122.000000	0.000000	8192.000000	8192.000000	8192.000000	3776.000000	7872.000000	8512.000000	6208.000000	11904.000000	8704.000000
1566975170.208674	123.000000	0.000000	4174.871582	4184.615234	4179.487305	4196.922852	4183.077148	1023.000000	4.000000				0.000000	4.000000	4.000000	4.000000	4.000000	4.000000	123.000000	0.000000	8192.000000	8192.000000	8192.000000	3840.000000	7872.000000	8512.000000	6272.000000	11968.000000	8768.000000
1566975170.216643	124.000000	0.000000	4179.487305	4178.461426	4176.410156	4195.384766	4193.846191	450.000000	4.000000				0.000000	4.000000	4.000000	4.000000	4.000000	4.000000	124.000000	0.000000	8192.000000	8192.000000	8192.000000	3776.000000	7872.000000	8512.000000	6144.000000	11904.000000	8704.000000
1566975170.224611	125.000000	0.000000	4187.179688	4168.205078	4179.487305	4205.128418	4201.538574	450.000000	4.000000				0.000000	4.000000	4.000000	4.000000	4.000000	4.000000	125.000000	0.000000	8192.000000	8192.000000	8192.000000	3840.000000	7872.000000	8512.000000	6208.000000	11968.000000	8704.000000
1566975170.232380	126.000000	0.000000	4188.717773	4166.153809	4186.153809	4196.410156	4204.615234	450.000000	4.000000				0.000000	4.000000	4.000000	4.000000	4.000000	4.000000	126.000000	0.000000	8192.000000	8192.000000	8192.000000	3840.000000	7872.000000	8512.000000	6208.000000	11968.000000	8704.000000
1566975170.240348	127.000000	0.000000	4185.641113	4166.153809	4190.256348	4188.717773	4198.974121	242.000000	4.000000				0.000000	4.000000	4.000000	4.000000	4.000000	4.000000	127.000000	0.000000	8192.000000	8192.000000	8192.000000	3776.000000	7872.000000	8512.000000	6208.000000	11904.000000	8704.000000
1566975170.248117	0.000000	0.000000	4186.153809	4180.512695	4185.641113	4190.769043	4190.769043	450.000000	4.000000				0.000000	4.000000	4.000000	4.000000	4.000000	4.000000	0.000000	0.000000	8192.000000	8192.000000	8192.000000	3840.000000	7872.000000	8576.000000	6208.000000	11904.000000	8640.000000
1566975170.255885	1.000000	0.000000	4183.589844	4182.563965	4181.538574	4201.538574	4183.589844	450.000000	4.000000				0.000000	4.000000	4.000000	4.000000	4.000000	4.000000	1.000000	0.000000	8192.000000	8192.000000	8192.000000	3776.000000	7872.000000	8512.000000	6272.000000	11968.000000	8768.000000
1566975170.263654	2.000000	0.000000	4181.538574	4176.410156	4182.051270	4205.128418	4184.615234	1023.000000	4.000000				0.000000	4.000000	4.000000	4.000000	4.000000	4.000000	2.000000	0.000000	8192.000000	8192.000000	8192.000000	3776.000000	7872.000000	8512.000000	6272.000000	11968.000000	8640.000000
1566975170.271423	3.000000	0.000000	4186.153809	4188.717773	4177.436035	4189.743652	4191.282227	450.000000	4.000000				0.000000	4.000000	4.000000	4.000000	4.000000	4.000000	3.000000	0.000000	8192.000000	8192.000000	8192.000000	3776.000000	7872.000000	8512.000000	6272.000000	11968.000000	8640.000000
1566975170.279393	4.000000	0.000000	4177.948730	4184.615234	4173.333496	4185.641113	4182.563965	1023.000000	4.000000				0.000000	4.000000	4.000000	4.000000	4.000000	4.000000	4.000000	0.000000	8192.000000	8192.000000	8192.000000	3776.000000	7872.000000	8512.000000	6208.000000	11904.000000	8832.000000
1566975170.287363	5.000000	0.000000	4166.666504	4164.102539	4172.820313	4191.282227	4179.487305	450.000000	4.000000				0.000000	4.000000	4.000000	4.000000	4.000000	4.000000	5.000000	0.000000	8192.000000	8192.000000	8192.000000	3776.000000	7808.000000	8576.000000	6272.000000	11968.000000	8768.000000
1566975170.295332	6.000000	0.000000	4174.358887	4178.461426	4181.025879	4193.333496	4193.846191	1023.000000	4.000000				0.000000	4.000000	4.000000	4.000000	4.000000	4.000000	6.000000	0.000000	8192.000000	8192.000000	8192.000000	3776.000000	7872.000000	8512.000000	6208.000000	11904.000000	8704.000000
1566975170.303301	7.000000	0.000000	4183.077148	4188.717773	4189.743652	4198.974121	4201.538574	450.000000	4.000000				0.000000	4.000000	4.000000	4.000000	4.000000	4.000000	7.000000	0.000000	8192.000000	8192.000000	8192.000000	3776.000000	7872.000000	8576.000000	6208.000000	11904.000000	8768.000000
1566975170.311269	8.000000	0.000000	4183.589844	4172.307617	4187.179688	4198.461426	4204.102539	450.000000	4.000000				0.000000	4.000000	4.000000	4.000000	4.000000	4.000000	8.000000	0.000000	8192.000000	8192.000000	8192.000000	3776.000000	7872.000000	8512.000000	6208.000000	11904.000000	8768.000000
1566975170.319037	9.000000	0.000000	4191.282227	4174.358887	4191.794922	4206.153809	4218.974121	1023.000000	4.000000				0.000000	4.000000	4.000000	4.000000	4.000000	4.000000	9.000000	0.000000	8192.000000	8192.000000	8192.000000	3776.000000	7872.000000	8512.000000	6208.000000	11904.000000	8640.000000
1566975170.326806	10.000000	0.000000	4201.538574	4188.717773	4199.487305	4208.205078	4232.820313	450.000000	4.000000				0.000000	4.000000	4.000000	4.000000	4.000000	4.000000	10.000000	0.000000	8192.000000	8192.000000	8192.000000	3776.000000	7872.000000	8512.000000	6272.000000	11904.000000	8704.000000
1566975170.334574	11.000000	0.000000	4208.717773	4198.974121	4207.179688	4204.102539	4233.333496	1023.000000	4.000000				0.000000	4.000000	4.000000	4.000000	4.000000	4.000000	11.000000	0.000000	8192.000000	8192.000000	8192.000000	3840.000000	7872.000000	8576.000000	6144.000000	11968.000000	8832.000000
1566975170.342343	12.000000	0.000000	4216.410156	4196.922852	4222.051270	4207.179688	4233.846191	450.000000	4.000000				0.000000	4.000000	4.000000	4.000000	4.000000	4.000000	12.000000	0.000000	8192.000000	8192.000000	8192.000000	3776.000000	7872.000000	8576.000000	6144.000000	11968.000000	8832.000000
1566975170.350311	13.000000	0.000000	4217.948730	4190.769043	4223.077148	4200.512695	4231.282227	450.000000	4.000000				0.000000	4.000000	4.000000	4.000000	4.000000	4.000000	13.000000	0.000000	8192.000000	8192.000000	8192.000000	3776.000000	7872.000000	8576.000000	6272.000000	11968.000000	8768.000000
1566975170.358281	14.000000	0.000000	4221.025879	4203.077148	4217.948730	4200.000000	4230.769043	450.000000	4.000000				0.000000	4.000000	4.000000	4.000000	4.000000	4.000000	14.000000	0.000000	8192.000000	8192.000000	8192.000000	3776.000000	7872.000000	8512.000000	6272.000000	11904.000000	8704.000000
1566975170.366250	15.000000	0.000000	4233.846191	4217.436035	4224.102539	4203.077148	4242.563965	1023.000000	4.000000				0.000000	4.000000	4.000000	4.000000	4.000000	4.000000	15.000000	0.000000	8192.000000	8192.000000	8192.000000	3776.000000	7872.000000	8512.000000	6208.000000	11904.000000	8704.000000
1566975170.374218	16.000000	0.000000	4236.410156	4211.282227	4234.358887	4210.256348	4249.743652	0.000000	4.000000				0.000000	4.000000	4.000000	4.000000	4.000000	4.000000	16.000000	0.000000	8192.000000	8192.000000	8128.000000	3776.000000	7872.000000	8576.000000	6208.000000	11904.000000	8704.000000
1566975170.382186	17.000000	0.000000	4231.282227	4211.282227	4233.846191	4221.538574	4247.692383	0.000000	4.000000				0.000000	4.000000	4.000000	4.000000	4.000000	4.000000	17.000000	0.000000	8192.000000	8192.000000	8192.000000	3776.000000	7872.000000	8512.000000	6208.000000	11968.000000	8768.000000
1566975170.389955	18.000000	0.000000	4233.333496	4219.487305	4222.051270	4209.743652	4250.769043	0.000000	4.000000				0.000000	4.000000	4.000000	4.000000	4.000000	4.000000	18.000000	0.000000	8192.000000	8192.000000	8128.000000	3776.000000	7872.000000	8512.000000	6272.000000	11904.000000	8768.000000
1566975170.397723	19.000000	0.000000	4232.307617	4217.436035	4222.563965	4203.077148	4248.205078	0.000000	4.000000				0.000000	4.000000	4.000000	4.000000	4.000000	4.000000	19.000000	0.000000	8192.000000	8192.000000	8192.000000	3776.000000	7872.000000	8512.000000	6272.000000	11968.000000	8768.000000
1566975170.405493	20.000000	0.000000	4229.230957	4219.487305	4229.230957	4204.615234	4234.358887	0.000000	4.000000				0.000000	4.000000	4.000000	4.000000	4.000000	4.000000	20.000000	0.000000	8192.000000	8192.000000	8192.000000	3776.000000	7872.000000	8512.000000	6208.000000	11968.000000	8576.000000
1566975170.413462	21.000000	0.000000	4242.051270	4217.436035	4228.205078	4201.025879	4236.410156	0.000000	4.000000				0.000000	4.000000	4.000000	4.000000	4.000000	4.000000	21.000000	0.000000	8192.000000	8192.000000	8192.000000	3776.000000	7872.000000	8576.000000	6208.000000	11968.000000	8576.000000
1566975170.421430	22.000000	0.000000	4249.743652	4215.384766	4230.769043	4203.077148	4247.179688	0.000000	4.000000				0.000000	4.000000	4.000000	4.000000	4.000000	4.000000	22.000000	0.000000	8192.000000	8192.000000	8192.000000	3776.000000	7872.000000	8576.000000	6208.000000	11904.000000	8576.000000
1566975170.429399	23.000000	0.000000	4237.436035	4233.846191	4234.358887	4199.487305	4238.974121	0.000000	4.000000				0.000000	4.000000	4.000000	4.000000	4.000000	4.000000	23.000000	0.000000	8192.000000	8192.000000	8192.000000	3776.000000	7872.000000	8576.000000	6272.000000	11904.000000	8704.000000
1566975170.437168	24.000000	0.000000	4231.794922	4237.948730	4235.384766	4206.666504	4229.230957	0.000000	4.000000				0.000000	4.000000	4.000000	4.000000	4.000000	4.000000	24.000000	0.000000	8192.000000	8192.000000	8192.000000	3776.000000	7872.000000	8576.000000	6208.000000	11904.000000	8704.000000
1566975170.445136	25.000000	0.000000	4233.846191	4223.589844	4223.589844	4207.179688	4233.846191	0.000000	4.000000				0.000000	4.000000	4.000000	4.000000	4.000000	4.000000	25.000000	0.000000	8192.000000	8192.000000	8192.000000	3776.000000	7872.000000	8576.000000	6208.000000	11904.000000	8704.000000
1566975170.453105	26.000000	0.000000	4220.512695	4215.384766	4205.641113	4192.820313	4231.794922	0.000000	4.000000				0.000000	4.000000	4.000000	4.000000	4.000000	4.000000	26.000000	0.000000	8192.000000	8192.000000	8192.000000	3776.000000	7872.000000	8512.000000	6208.000000	11904.000000	8704.000000
1566975170.461074	27.000000	0.000000	4210.256348	4211.282227	4203.077148	4200.000000	4223.077148	0.000000	4.000000				0.000000	4.000000	4.000000	4.000000	4.000000	4.000000	27.000000	0.000000	8192.000000	8192.000000	8192.000000	3776.000000	7872.000000	8512.000000	6272.000000	11968.000000	8768.000000
1566975170.468843	28.000000	0.000000	4222.051270	4207.179688	4200.512695	4201.025879	4229.230957	0.000000	4.000000				0.000000	4.000000	4.000000	4.000000	4.000000	4.000000	28.000000	0.000000	8192.000000	8192.000000	8192.000000	3776.000000	7872.000000	8576.000000	6272.000000	11968.000000	8768.000000
1566975170.476813	29.000000	0.000000	4233.846191	4207.179688	4199.487305	4194.358887	4234.871582	0.000000	4.000000				0.000000	4.000000	4.000000	4.000000	4.000000	4.000000	29.000000	0.000000	8192.000000	8192.000000	8192.000000	3776.000000	7872.000000	8576.000000	6208.000000	11968.000000	8640.000000
1566975170.484782	30.000000	0.000000	4230.769043	4203.077148	4203.077148	4197.436035	4225.641113	0.000000	4.000000				0.000000	4.000000	4.000000	4.000000	4.000000	4.000000	30.000000	0.000000	8192.000000	8192.000000	8192.000000	3776.000000	7872.000000	8576.000000	6208.000000	11968.000000	8640.000000
1566975170.492750	31.000000	0.000000	4224.102539	4184.615234	4194.358887	4197.948730	4221.025879	0.000000	4.000000				0.000000	4.000000	4.000000	4.000000	4.000000	4.000000	31.000000	0.000000	8192.000000	8192.000000	8192.000000	3776.000000	7872.000000	8576.000000	6272.000000	11904.000000	8704.000000
1566975170.500719	32.000000	0.000000	4225.641113	4176.410156	4189.743652	4203.077148	4226.666504	0.000000	4.000000				0.000000	4.000000	4.000000	4.000000	4.000000	4.000000	32.000000	0.000000	8192.000000	8192.000000	8192.000000	3840.000000	7872.000000	8576.000000	6144.000000	11968.000000	8704.000000
1566975170.508688	33.000000	0.000000	4233.846191	4201.025879	4197.436035	4205.641113	4234.871582	0.000000	4.000000				0.000000	4.000000	4.000000	4.000000	4.000000	4.000000	33.000000	0.000000	8192.000000	8192.000000	8192.000000	3776.000000	7872.000000	8512.000000	6208.000000	11968.000000	8704.000000
1566975170.516456	34.000000	0.000000	4236.922852	4233.846191	4211.794922	4208.717773	4245.128418	0.000000	4.000000				0.000000	4.000000	4.000000	4.000000	4.000000	4.000000	34.000000	0.000000	8192.000000	8192.000000	8192.000000	3776.000000	7872.000000	8576.000000	6208.000000	11968.000000	8704.000000
1566975170.524223	35.000000	0.000000	4227.179688	4233.846191	4212.307617	4202.051270	4244.102539	0.000000	4.000000				0.000000	4.000000	4.000000	4.000000	4.000000	4.000000	35.000000	0.000000	8192.000000	8192.000000	8192.000000	3776.000000	7872.000000	8512.000000	6208.000000	11904.000000	8704.000000
1566975170.531992	36.000000	0.000000	4213.333496	4207.179688	4193.333496	4183.589844	4231.282227	0.000000	4.000000				0.000000	4.000000	4.000000	4.000000	4.000000	4.000000	36.000000	0.000000	8192.000000	8192.000000	8192.000000	3776.000000	7872.000000	8512.000000	6336.000000	11968.000000	8704.000000
1566975170.539960	37.000000	0.000000	4209.743652	4201.025879	4192.820313	4194.871582	4233.846191	0.000000	4.000000				0.000000	4.000000	4.000000	4.000000	4.000000	4.000000	37.000000	0.000000	8192.000000	8192.000000	8192.000000	3776.000000	7872.000000	8576.000000	6208.000000	11904.000000	8704.000000
1566975170.547729	38.000000	0.000000	4216.922852	4221.538574	4200.512695	4207.179688	4243.589844	0.000000	4.000000				0.000000	4.000000	4.000000	4.000000	4.000000	4.000000	38.000000	0.000000	8192.000000	8192.000000	8192.000000	3776.000000	7872.000000	8512.000000	6208.000000	11904.000000	8832.000000
1566975170.555497	39.000000	0.000000	4225.128418	4217.436035	4197.436035	4203.077148	4241.538574	0.000000	4.000000				0.000000	4.000000	4.000000	4.000000	4.000000	4.000000	39.000000	0.000000	8192.000000	8192.000000	8192.000000	3776.000000	7872.000000	8576.000000	6208.000000	11904.000000	8832.000000
1566975170.563268	40.000000	0.000000	4231.282227	4207.179688	4192.820313	4206.666504	4243.077148	0.000000	4.000000				0.000000	4.000000	4.000000	4.000000	4.000000	4.000000	40.000000	0.000000	8192.000000	8192.000000	8192.000000	3776.000000	7872.000000	8576.000000	6208.000000	11968.000000	8896.000000
1566975170.571237	41.000000	0.000000	4233.333496	4223.589844	4194.871582	4208.717773	4246.666504	0.000000	4.000000				0.000000	4.000000	4.000000	4.000000	4.000000	4.000000	41.000000	0.000000	8192.000000	8192.000000	8192.000000	3776.000000	7872.000000	8576.000000	6208.000000	11968.000000	8704.000000
1566975170.579206	42.000000	0.000000	4237.948730	4233.846191	4209.743652	4220.000000	4250.769043	0.000000	4.000000				0.000000	4.000000	4.000000	4.000000	4.000000	4.000000	42.000000	0.000000	8192.000000	8192.000000	8192.000000	3776.000000	7872.000000	8512.000000	6208.000000	11904.000000	8704.000000
1566975170.587175	43.000000	0.000000	4250.256348	4223.589844	4218.974121	4227.692383	4262.563965	0.000000	4.000000				0.000000	4.000000	4.000000	4.000000	4.000000	4.000000	43.000000	0.000000	8192.000000	8192.000000	8192.000000	3776.000000	7872.000000	8512.000000	6272.000000	11968.000000	8896.000000
1566975170.595144	44.000000	0.000000	4250.769043	4225.641113	4212.820313	4214.871582	4257.436035	0.000000	4.000000				0.000000	4.000000	4.000000	4.000000	4.000000	4.000000	44.000000	0.000000	8192.000000	8192.000000	8192.000000	3776.000000	7872.000000	8576.000000	6272.000000	11968.000000	8896.000000
1566975170.603113	45.000000	0.000000	4237.948730	4235.897461	4212.820313	4200.512695	4235.384766	0.000000	4.000000				0.000000	4.000000	4.000000	4.000000	4.000000	4.000000	45.000000	0.000000	8192.000000	8192.000000	8192.000000	3776.000000	7872.000000	8576.000000	6272.000000	11904.000000	8640.000000
1566975170.611082	46.000000	0.000000	4232.307617	4235.897461	4220.000000	4198.974121	4228.717773	0.000000	4.000000				0.000000	4.000000	4.000000	4.000000	4.000000	4.000000	46.000000	0.000000	8192.000000	8192.000000	8192.000000	3776.000000	7872.000000	8576.000000	6208.000000	11904.000000	8704.000000
1566975170.619051	47.000000	0.000000	4233.333496	4246.153809	4221.025879	4214.358887	4234.358887	0.000000	4.000000				0.000000	4.000000	4.000000	4.000000	4.000000	4.000000	47.000000	0.000000	8192.000000	8192.000000	8192.000000	3776.000000	7872.000000	8512.000000	6208.000000	11904.000000	8576.000000
1566975170.626819	48.000000	0.000000	4231.794922	4254.358887	4207.692383	4210.769043	4236.922852	0.000000	4.000000				0.000000	4.000000	4.000000	4.000000	4.000000	4.000000	48.000000	0.000000	8192.000000	8192.000000	8192.000000	3776.000000	7872.000000	8512.000000	6208.000000	11904.000000	8576.000000
1566975170.634587	49.000000	0.000000	4227.179688	4227.692383	4200.512695	4196.922852	4233.333496	0.000000	4.000000				0.000000	4.000000	4.000000	4.000000	4.000000	4.000000	49.000000	0.000000	8192.000000	8192.000000	8192.000000	3776.000000	7872.000000	8512.000000	6272.000000	11904.000000	8704.000000
1566975170.642355	50.000000	0.000000	4225.128418	4219.487305	4210.769043	4201.025879	4233.846191	0.000000	4.000000				0.000000	4.000000	4.000000	4.000000	4.000000	4.000000	50.000000	0.000000	8192.000000	8192.000000	8192.000000	3776.000000	7872.000000	8512.000000	6272.000000	11968.000000	8640.000000
1566975170.650123	51.000000	0.000000	4229.743652	4242.051270	4208.205078	4195.384766	4242.051270	0.000000	4.000000				0.000000	4.000000	4.000000	4.000000	4.000000	4.000000	51.000000	0.000000	8192.000000	8192.000000	8192.000000	3840.000000	7872.000000	8576.000000	6208.000000	11904.000000	8704.000000
1566975170.657893	52.000000	0.000000	4230.256348	4242.051270	4198.974121	4195.897461	4238.461426	0.000000	4.000000				0.000000	4.000000	4.000000	4.000000	4.000000	4.000000	52.000000	0.000000	8192.000000	8192.000000	8192.000000	3776.000000	7872.000000	8512.000000	6208.000000	11904.000000	8704.000000
1566975170.665862	53.000000	0.000000	4231.282227	4225.641113	4198.974121	4203.077148	4231.794922	0.000000	4.000000				0.000000	4.000000	4.000000	4.000000	4.000000	4.000000	53.000000	0.000000	8192.000000	8192.000000	8192.000000	3776.000000	7872.000000	8576.000000	6272.000000	11904.000000	8704.000000
1566975170.673831	54.000000	0.000000	4244.615234	4235.897461	4209.230957	4206.666504	4242.563965	0.000000	4.000000				0.000000	4.000000	4.000000	4.000000	4.000000	4.000000	54.000000	0.000000	8192.000000	8192.000000	8192.000000	3776.000000	7872.000000	8512.000000	6208.000000	11904.000000	8704.000000
1566975170.681800	55.000000	0.000000	4252.307617	4252.307617	4221.538574	4213.333496	4245.128418	0.000000	4.000000				0.000000	4.000000	4.000000	4.000000	4.000000	4.000000	55.000000	0.000000	8192.000000	8192.000000	8192.000000	3776.000000	7872.000000	8576.000000	6208.000000	11904.000000	8704.000000
1566975170.689569	56.000000	0.000000	4246.153809	4252.307617	4221.538574	4204.102539	4236.922852	0.000000	4.000000				0.000000	4.000000	4.000000	4.000000	4.000000	4.000000	56.000000	0.000000	8192.000000	8192.000000	8192.000000	3840.000000	7872.000000	8576.000000	6208.000000	11904.000000	8896.000000
1566975170.697538	57.000000	0.000000	4249.230957	4250.256348	4230.256348	4203.077148	4246.153809	0.000000	4.000000				0.000000	4.000000	4.000000	4.000000	4.000000	4.000000	57.000000	0.000000	8192.000000	8192.000000	8192.000000	3776.000000	7872.000000	8512.000000	6144.000000	11904.000000	8896.000000
1566975170.705508	58.000000	0.000000	4252.820313	4262.563965	4238.974121	4212.307617	4256.922852	0.000000	4.000000				0.000000	4.000000	4.000000	4.000000	4.000000	4.000000	58.000000	0.000000	8192.000000	8192.000000	8192.000000	3776.000000	7872.000000	8576.000000	6272.000000	11840.000000	8832.000000
1566975170.713476	59.000000	0.000000	4243.589844	4281.025879	4229.743652	4206.153809	4250.769043	0.000000	4.000000				0.000000	4.000000	4.000000	4.000000	4.000000	4.000000	59.000000	0.000000	8192.000000	8192.000000	8192.000000	3840.000000	7872.000000	8512.000000	6208.000000	11968.000000	8768.000000
1566975170.721445	60.000000	0.000000	4236.410156	4274.871582	4213.333496	4193.333496	4247.179688	0.000000	4.000000				0.000000	4.000000	4.000000	4.000000	4.000000	4.000000	60.000000	0.000000	8192.000000	8192.000000	8192.000000	3776.000000	7872.000000	8576.000000	6272.000000	11904.000000	8640.000000
1566975170.729213	61.000000	0.000000	4222.051270	4248.205078	4184.615234	4177.948730	4235.384766	0.000000	4.000000				0.000000	4.000000	4.000000	4.000000	4.000000	4.000000	61.000000	0.000000	8192.000000	8192.000000	8192.000000	3776.000000	7872.000000	8512.000000	6208.000000	11904.000000	8896.000000
1566975170.736981	62.000000	0.000000	4186.153809	4231.794922	4154.871582	4179.487305	4190.256348	0.000000	4.000000				0.000000	4.000000	4.000000	4.000000	4.000000	4.000000	62.000000	0.000000	8192.000000	8192.000000	8192.000000	3776.000000	7872.000000	8512.000000	6208.000000	11904.000000	8896.000000
1566975170.744750	63.000000	0.000000	4144.102539	4209.230957	4135.384766	4180.512695	4142.563965	0.000000	4.000000				0.000000	4.000000	4.000000	4.000000	4.000000	4.000000	63.000000	0.000000	8192.000000	8192.000000	8192.000000	3776.000000	7872.000000	8576.000000	6272.000000	11904.000000	8768.000000
1566975170.752519	64.000000	0.000000	4125.641113	4188.717773	4134.358887	4174.871582	4136.922852	450.000000	4.000000				0.000000	4.000000	4.000000	4.000000	4.000000	4.000000	64.000000	0.000000	8192.000000	8192.000000	8192.000000	3776.000000	7872.000000	8512.000000	6208.000000	11904.000000	8704.000000
1566975170.760489	65.000000	0.000000	4148.205078	4203.077148	4160.512695	4196.410156	4172.820313	450.000000	4.000000				0.000000	4.000000	4.000000	4.000000	4.000000	4.000000	65.000000	0.000000	8192.000000	8192.000000	8192.000000	3840.000000	7872.000000	8576.000000	6208.000000	11904.000000	8576.000000
1566975170.768457	66.000000	0.000000	4190.769043	4225.641113	4187.179688	4215.384766	4209.743652	1023.000000	4.000000				0.000000	4.000000	4.000000	4.000000	4.000000	4.000000	66.000000	0.000000	8192.000000	8192.000000	8192.000000	3840.000000	7872.000000	8512.000000	6208.000000	11904.000000	8576.000000
1566975170.776426	67.000000	0.000000	4215.897461	4235.897461	4202.563965	4217.948730	4222.563965	450.000000	4.000000				0.000000	4.000000	4.000000	4.000000	4.000000	4.000000	67.000000	0.000000	8192.000000	8192.000000	8192.000000	3776.000000	7872.000000	8576.000000	6208.000000	11904.000000	8704.000000
1566975170.784195	68.000000	0.000000	4214.358887	4248.205078	4205.641113	4215.897461	4220.512695	1023.000000	4.000000				0.000000	4.000000	4.000000	4.000000	4.000000	4.000000	68.000000	0.000000	8192.000000	8192.000000	8192.000000	3776.000000	7872.000000	8576.000000	6272.000000	11904.000000	8704.000000
1566975170.792163	69.000000	0.000000	4203.589844	4250.256348	4195.897461	4211.794922	4218.974121	450.000000	4.000000				0.000000	4.000000	4.000000	4.000000	4.000000	4.000000	69.000000	0.000000	8192.000000	8192.000000	8192.000000	3776.000000	7808.000000	8576.000000	6272.000000	11904.000000	8704.000000
1566975170.799932	70.000000	0.000000	4199.487305	4244.102539	4191.282227	4213.333496	4214.871582	1023.000000	4.000000				0.000000	4.000000	4.000000	4.000000	4.000000	4.000000	70.000000	0.000000	8192.000000	8192.000000	8192.000000	3776.000000	7872.000000	8576.000000	6272.000000	11904.000000	8704.000000
1566975170.807901	71.000000	0.000000	4208.205078	4237.948730	4184.615234	4196.922852	4204.102539	450.000000	4.000000				0.000000	4.000000	4.000000	4.000000	4.000000	4.000000	71.000000	0.000000	8192.000000	8192.000000	8192.000000	3776.000000	7872.000000	8512.000000	6208.000000	11904.000000	8704.000000
1566975170.815669	72.000000	0.000000	4215.897461	4229.743652	4173.333496	4187.179688	4200.000000	450.000000	4.000000				0.000000	4.000000	4.000000	4.000000	4.000000	4.000000	72.000000	0.000000	8192.000000	8192.000000	8192.000000	3776.000000	7872.000000	8576.000000	6272.000000	11968.000000	8768.000000
1566975170.823437	73.000000	0.000000	4221.538574	4233.846191	4176.410156	4206.153809	4210.256348	1023.000000	4.000000				0.000000	4.000000	4.000000	4.000000	4.000000	4.000000	73.000000	0.000000	8192.000000	8192.000000	8192.000000	3776.000000	7872.000000	8576.000000	6208.000000	11840.000000	8704.000000
1566975170.831205	74.000000	0.000000	4233.846191	4256.410156	4193.846191	4212.820313	4217.948730	450.000000	4.000000				0.000000	4.000000	4.000000	4.000000	4.000000	4.000000	74.000000	0.000000	8192.000000	8192.000000	8192.000000	3776.000000	7872.000000	8512.000000	6208.000000	11904.000000	8768.000000
1566975170.839174	75.000000	0.000000	4237.948730	4266.666504	4208.717773	4212.820313	4221.538574	1023.000000	4.000000				0.000000	4.000000	4.000000	4.000000	4.000000	4.000000	75.000000	0.000000	8192.000000	8192.000000	8192.000000	3776.000000	7872.000000	8576.000000	6208.000000	11904.000000	8768.000000
1566975170.846942	76.000000	0.000000	4235.384766	4264.615234	4210.769043	4214.871582	4230.256348	450.000000	4.000000				0.000000	4.000000	4.000000	4.000000	4.000000	4.000000	76.000000	0.000000	8192.000000	8192.000000	8192.000000	3776.000000	7872.000000	8576.000000	6272.000000	11968.000000	8832.000000
1566975170.854911	77.000000	0.000000	4235.897461	4268.717773	4212.307617	4217.436035	4237.436035	450.000000	4.000000				0.000000	4.000000	4.000000	4.000000	4.000000	4.000000	77.000000	0.000000	8192.000000	8192.000000	8128.000000	3776.000000	7872.000000	8576.000000	6272.000000	11904.000000	8704.000000
1566975170.862679	78.000000	0.000000	4230.769043	4274.871582	4215.897461	4213.333496	4233.846191	450.000000	4.000000				0.000000	4.000000	4.000000	4.000000	4.000000	4.000000	78.000000	0.000000	8192.000000	8192.000000	8128.000000	3840.000000	7872.000000	8576.000000	6272.000000	11968.000000	8768.000000
1566975170.870448	79.000000	0.000000	4216.410156	4258.461426	4207.179688	4200.000000	4222.051270	1023.000000	4.000000				0.000000	4.000000	4.000000	4.000000	4.000000	4.000000	79.000000	0.000000	8192.000000	8192.000000	8192.000000	3776.000000	7872.000000	8576.000000	6208.000000	11904.000000	8512.000000
1566975170.878216	80.000000	0.000000	4211.794922	4240.000000	4200.000000	4210.256348	4215.897461	450.000000	4.000000				0.000000	4.000000	4.000000	4.000000	4.000000	4.000000	80.000000	0.000000	8192.000000	8192.000000	8192.000000	3776.000000	7872.000000	8576.000000	6208.000000	11904.000000	8512.000000
1566975170.885984	81.000000	0.000000	4217.436035	4227.692383	4192.307617	4218.461426	4225.128418	450.000000	4.000000				0.000000	4.000000	4.000000	4.000000	4.000000	4.000000	81.000000	0.000000	8192.000000	8192.000000	8192.000000	3776.000000	7872.000000	8512.000000	6144.000000	11968.000000	8640.000000
1566975170.893754	82.000000	0.000000	4218.974121	4209.230957	4182.051270	4203.589844	4230.769043	450.000000	4.000000				0.000000	4.000000	4.000000	4.000000	4.000000	4.000000	82.000000	0.000000	8192.000000	8192.000000	8192.000000	3776.000000	7872.000000	8576.000000	6208.000000	11904.000000	8704.000000
1566975170.901723	83.000000	0.000000	4215.897461	4205.128418	4178.974121	4198.974121	4220.000000	1023.000000	4.000000				0.000000	4.000000	4.000000	4.000000	4.000000	4.000000	83.000000	0.000000	8192.000000	8192.000000	8192.000000	3776.000000	7872.000000	8576.000000	6208.000000	11968.000000	8704.000000
1566975170.909692	84.000000	0.000000	4217.436035	4221.538574	4178.974121	4210.256348	4220.000000	450.000000	4.000000				0.000000	4.000000	4.000000	4.000000	4.000000	4.000000	84.000000	0.000000	8192.000000	8192.000000	8192.000000	3840.000000	7872.000000	8576.000000	6208.000000	11968.000000	8704.000000
1566975170.917660	85.000000	0.000000	4217.436035	4219.487305	4185.128418	4218.461426	4230.256348	450.000000	4.000000				0.000000	4.000000	4.000000	4.000000	4.000000	4.000000	85.000000	0.000000	8192.000000	8192.000000	8192.000000	3776.000000	7872.000000	8512.000000	6272.000000	11904.000000	8704.000000
1566975170.925428	86.000000	0.000000	4210.256348	4192.820313	4181.538574	4202.563965	4222.051270	450.000000	4.000000				0.000000	4.000000	4.000000	4.000000	4.000000	4.000000	86.000000	0.000000	8192.000000	8192.000000	8192.000000	3776.000000	7872.000000	8512.000000	6272.000000	11904.000000	8704.000000
1566975170.933196	87.000000	0.000000	4206.666504	4186.666504	4179.487305	4190.769043	4214.871582	1023.000000	4.000000				0.000000	4.000000	4.000000	4.000000	4.000000	4.000000	87.000000	0.000000	8192.000000	8192.000000	8192.000000	3776.000000	7872.000000	8576.000000	6208.000000	11904.000000	8704.000000
1566975170.940965	88.000000	0.000000	4206.666504	4203.077148	4194.358887	4200.512695	4214.358887	450.000000	4.000000				0.000000	4.000000	4.000000	4.000000	4.000000	4.000000	88.000000	0.000000	8192.000000	8192.000000	8192.000000	3776.000000	7872.000000	8512.000000	6208.000000	11904.000000	8704.000000
1566975170.948733	89.000000	0.000000	4198.974121	4192.820313	4196.922852	4196.410156	4206.666504	450.000000	4.000000				0.000000	4.000000	4.000000	4.000000	4.000000	4.000000	89.000000	0.000000	8192.000000	8192.000000	8192.000000	3776.000000	7872.000000	8512.000000	6144.000000	11904.000000	8704.000000
1566975170.956502	90.000000	0.000000	4186.153809	4182.563965	4191.282227	4193.846191	4205.128418	450.000000	4.000000				0.000000	4.000000	4.000000	4.000000	4.000000	4.000000	90.000000	0.000000	8192.000000	8192.000000	8192.000000	3776.000000	7872.000000	8512.000000	6208.000000	11904.000000	8768.000000
1566975170.964269	91.000000	0.000000	4183.589844	4201.025879	4184.615234	4199.487305	4211.282227	1023.000000	4.000000				0.000000	4.000000	4.000000	4.000000	4.000000	4.000000	91.000000	0.000000	8192.000000	8192.000000	8192.000000	3776.000000	7872.000000	8576.000000	6272.000000	11904.000000	8704.000000
1566975170.972038	92.000000	0.000000	4191.794922	4223.589844	4179.487305	4198.974121	4212.307617	450.000000	4.000000				0.000000	4.000000	4.000000	4.000000	4.000000	4.000000	92.000000	0.000000	8192.000000	8192.000000	8192.000000	3776.000000	7872.000000	8512.000000	6272.000000	11904.000000	8896.000000
1566975170.980007	93.000000	0.000000	4200.512695	4221.538574	4187.179688	4203.589844	4214.871582	450.000000	4.000000				0.000000	4.000000	4.000000	4.000000	4.000000	4.000000	93.000000	0.000000	8192.000000	8192.000000	8192.000000	3776.000000	7872.000000	8576.000000	6144.000000	11904.000000	8896.000000
1566975170.987775	94.000000	0.000000	4208.717773	4207.179688	4187.179688	4201.538574	4221.538574	450.000000	4.000000				0.000000	4.000000	4.000000	4.000000	4.000000	4.000000	94.000000	0.000000	8192.000000	8192.000000	8192.000000	3776.000000	7872.000000	8576.000000	6144.000000	11968.000000	8832.000000
1566975170.995744	95.000000	0.000000	4211.282227	4203.077148	4184.102539	4200.512695	4228.205078	1023.000000	4.000000				0.000000	4.000000	4.000000	4.000000	4.000000	4.000000	95.000000	0.000000	8192.000000	8192.000000	8192.000000	3776.000000	7872.000000	8512.000000	6272.000000	11968.000000	8704.000000
1566975171.003713	96.000000	0.000000	4217.948730	4205.128418	4198.461426	4200.512695	4242.563965	450.000000	4.000000				0.000000	4.000000	4.000000	4.000000	4.000000	4.000000	96.000000	0.000000	8192.000000	8192.000000	8192.000000	3776.000000	7872.000000	8576.000000	6208.000000	11904.000000	8704.000000
1566975171.011682	97.000000	0.000000	4230.769043	4211.282227	4217.436035	4203.589844	4251.282227	450.000000	4.000000				0.000000	4.000000	4.000000	4.000000	4.000000	4.000000	97.000000	0.000000	8192.000000	8192.000000	8192.000000	3776.000000	7872.000000	8512.000000	6208.000000	11904.000000	8640.000000
1566975171.019651	98.000000	0.000000	4227.692383	4223.589844	4229.230957	4215.384766	4242.563965	450.000000	4.000000				0.000000	4.000000	4.000000	4.000000	4.000000	4.000000	98.000000	0.000000	8192.000000	8192.000000	8192.000000	3776.000000	7872.000000	8576.000000	6208.000000	11904.000000	8640.000000
1566975171.027419	99.000000	0.000000	4214.358887	4235.897461	4234.358887	4209.743652	4241.025879	1023.000000	4.000000				0.000000	4.000000	4.000000	4.000000	4.000000	4.000000	99.000000	0.000000	8192.000000	8192.000000	8192.000000	3776.000000	7872.000000	8576.000000	6208.000000	11968.000000	8704.000000
1566975171.035188	100.000000	0.000000	4218.974121	4229.743652	4241.025879	4212.307617	4249.230957	450.000000	4.000000				0.000000	4.000000	4.000000	4.000000	4.000000	4.000000	100.000000	0.000000	8192.000000	8192.000000	8192.000000	3776.000000	7872.000000	8576.000000	6208.000000	11904.000000	8640.000000
1566975171.043157	101.000000	0.000000	4230.769043	4213.333496	4239.487305	4218.974121	4246.666504	450.000000	4.000000				0.000000	4.000000	4.000000	4.000000	4.000000	4.000000	101.000000	0.000000	8192.000000	8192.000000	8192.000000	3776.000000	7872.000000	8576.000000	6208.000000	11968.000000	8704.000000
1566975171.051126	102.000000	0.000000	4231.794922	4223.589844	4229.743652	4206.153809	4244.615234	450.000000	4.000000				0.000000	4.000000	4.000000	4.000000	4.000000	4.000000	102.000000	0.000000	8192.000000	8192.000000	8192.000000	3840.000000	7872.000000	8576.000000	6208.000000	11968.000000	8704.000000
1566975171.059095	103.000000	0.000000	4232.307617	4237.948730	4229.743652	4207.179688	4257.948730	1023.000000	4.000000				0.000000	4.000000	4.000000	4.000000	4.000000	4.000000	103.000000	0.000000	8192.000000	8192.000000	8192.000000	3776.000000	7872.000000	8512.000000	6272.000000	11968.000000	8704.000000
1566975171.067064	104.000000	0.000000	4226.153809	4211.282227	4208.717773	4203.077148	4255.897461	450.000000	4.000000				0.000000	4.000000	4.000000	4.000000	4.000000	4.000000	104.000000	0.000000	8192.000000	8128.000000	8192.000000	3776.000000	7872.000000	8576.000000	6272.000000	11904.000000	8640.000000
1566975171.075033	105.000000	0.000000	4220.512695	4190.769043	4180.512695	4196.922852	4242.563965	450.000000	4.000000				0.000000	4.000000	4.000000	4.000000	4.000000	4.000000	105.000000	0.000000	8192.000000	8192.000000	8192.000000	3776.000000	7872.000000	8576.000000	6272.000000	11904.000000	8704.000000
1566975171.082801	106.000000	0.000000	4241.538574	4207.179688	4192.307617	4216.410156	4259.487305	450.000000	4.000000				0.000000	4.000000	4.000000	4.000000	4.000000	4.000000	106.000000	0.000000	8192.000000	8192.000000	8192.000000	3776.000000	7872.000000	8576.000000	6272.000000	11904.000000	8704.000000
1566975171.090569	107.000000	0.000000	4260.000000	4229.743652	4214.358887	4216.410156	4275.897461	1023.000000	4.000000				0.000000	4.000000	4.000000	4.000000	4.000000	4.000000	107.000000	0.000000	8192.000000	8192.000000	8192.000000	3776.000000	7872.000000	8512.000000	6272.000000	11904.000000	8704.000000
1566975171.098338	108.000000	0.000000	4241.025879	4229.743652	4208.717773	4200.512695	4248.717773	450.000000	4.000000				0.000000	4.000000	4.000000	4.000000	4.000000	4.000000	108.000000	0.000000	8192.000000	8192.000000	8192.000000	3776.000000	7872.000000	8576.000000	6272.000000	11904.000000	8768.000000
1566975171.106307	109.000000	0.000000	4216.410156	4229.743652	4189.743652	4195.384766	4224.615234	450.000000	4.000000				0.000000	4.000000	4.000000	4.000000	4.000000	4.000000	109.000000	0.000000	8192.000000	8192.000000	8192.000000	3776.000000	7872.000000	8576.000000	6272.000000	11968.000000	8704.000000
1566975171.114075	110.000000	0.000000	4215.384766	4229.743652	4189.743652	4201.025879	4228.205078	450.000000	4.000000				0.000000	4.000000	4.000000	4.000000	4.000000	4.000000	110.000000	0.000000	8192.000000	8192.000000	8192.000000	3776.000000	7872.000000	8512.000000	6272.000000	11968.000000	8704.000000
1566975171.121844	111.000000	0.000000	4214.871582	4221.538574	4203.077148	4207.692383	4232.307617	1023.000000	4.000000				0.000000	4.000000	4.000000	4.000000	4.000000	4.000000	111.000000	0.000000	8192.000000	8192.000000	8192.000000	3776.000000	7872.000000	8576.000000	6144.000000	11840.000000	8832.000000
1566975171.129813	112.000000	0.000000	4212.307617	4225.641113	4217.948730	4211.794922	4238.974121	450.000000	4.000000				0.000000	4.000000	4.000000	4.000000	4.000000	4.000000	112.000000	0.000000	8192.000000	8192.000000	8192.000000	3776.000000	7872.000000	8576.000000	6208.000000	11904.000000	8704.000000
1566975171.137782	113.000000	0.000000	4224.615234	4225.641113	4235.897461	4220.512695	4247.179688	450.000000	4.000000				0.000000	4.000000	4.000000	4.000000	4.000000	4.000000	113.000000	0.000000	8192.000000	8192.000000	8192.000000	3776.000000	7872.000000	8512.000000	6272.000000	11904.000000	8704.000000
1566975171.145551	114.000000	0.000000	4237.948730	4223.589844	4235.897461	4207.179688	4241.538574	450.000000	4.000000				0.000000	4.000000	4.000000	4.000000	4.000000	4.000000	114.000000	0.000000	8192.000000	8192.000000	8192.000000	3776.000000	7872.000000	8576.000000	6272.000000	11904.000000	8704.000000
1566975171.153520	115.000000	0.000000	4234.358887	4240.000000	4226.153809	4198.974121	4241.025879	1023.000000	4.000000				0.000000	4.000000	4.000000	4.000000	4.000000	4.000000	115.000000	0.000000	8192.000000	8192.000000	8192.000000	3840.000000	7872.000000	8512.000000	6208.000000	11904.000000	8832.000000
1566975171.161489	116.000000	0.000000	4229.743652	4254.358887	4215.897461	4212.820313	4252.820313	450.000000	4.000000				0.000000	4.000000	4.000000	4.000000	4.000000	4.000000	116.000000	0.000000	8192.000000	8192.000000	8192.000000	3776.000000	7872.000000	8576.000000	6208.000000	11904.000000	8832.000000
1566975171.169457	117.000000	0.000000	4241.538574	4240.000000	4197.948730	4208.205078	4253.333496	450.000000	4.000000				0.000000	4.000000	4.000000	4.000000	4.000000	4.000000	117.000000	0.000000	8192.000000	8192.000000	8192.000000	3776.000000	7872.000000	8576.000000	6272.000000	11904.000000	8704.000000
1566975171.177226	118.000000	0.000000	4250.769043	4227.692383	4193.333496	4207.692383	4249.743652	450.000000	4.000000				0.000000	4.000000	4.000000	4.000000	4.000000	4.000000	118.000000	0.000000	8192.000000	8192.000000	8192.000000	3776.000000	7872.000000	8512.000000	6208.000000	11904.000000	8704.000000
1566975171.185194	119.000000	0.000000	4241.025879	4225.641113	4191.282227	4210.769043	4249.743652	1023.000000	4.000000				0.000000	4.000000	4.000000	4.000000	4.000000	4.000000	119.000000	0.000000	8192.000000	8192.000000	8192.000000	3840.000000	7872.000000	8512.000000	6272.000000	11904.000000	8704.000000
1566975171.192964	120.000000	0.000000	4229.230957	4217.436035	4178.974121	4206.153809	4239.487305	450.000000	4.000000				0.000000	4.000000	4.000000	4.000000	4.000000	4.000000	120.000000	0.000000	8192.000000	8192.000000	8192.000000	3776.000000	7872.000000	8512.000000	6272.000000	11904.000000	8704.000000
1566975171.200934	121.000000	0.000000	4227.179688	4217.436035	4179.487305	4211.282227	4228.205078	450.000000	4.000000				0.000000	4.000000	4.000000	4.000000	4.000000	4.000000	121.000000	0.000000	8192.000000	8192.000000	8192.000000	3776.000000	7872.000000	8576.000000	6144.000000	11968.000000	8704.000000
1566975171.208903	122.000000	0.000000	4222.051270	4211.282227	4189.230957	4204.102539	4222.563965	450.000000	4.000000				0.000000	4.000000	4.000000	4.000000	4.000000	4.000000	122.000000	0.000000	8192.000000	8192.000000	8192.000000	3776.000000	7808.000000	8512.000000	6272.000000	11840.000000	8704.000000
1566975171.216873	123.000000	0.000000	4217.948730	4203.077148	4199.487305	4202.051270	4217.436035	1023.000000	4.000000				0.000000	4.000000	4.000000	4.000000	4.000000	4.000000	123.000000	0.000000	8192.000000	8192.000000	8192.000000	3776.000000	7872.000000	8576.000000	6208.000000	11904.000000	8704.000000
1566975171.224842	124.000000	0.000000	4227.692383	4217.436035	4207.179688	4208.717773	4215.384766	450.000000	4.000000				0.000000	4.000000	4.000000	4.000000	4.000000	4.000000	124.000000	0.000000	8192.000000	8192.000000	8192.000000	3776.000000	7872.000000	8576.000000	6208.000000	11904.000000	8704.000000
1566975171.232810	125.000000	0.000000	4231.794922	4221.538574	4212.307617	4205.641113	4213.333496	450.000000	4.000000				0.000000	4.000000	4.000000	4.000000	4.000000	4.000000	125.000000	0.000000	8192.000000	8192.000000	8192.000000	3776.000000	7808.000000	8512.000000	6208.000000	11904.000000	8640.000000
1566975171.240779	126.000000	0.000000	4224.615234	4201.025879	4216.410156	4202.051270	4211.794922	450.000000	4.000000				0.000000	4.000000	4.000000	4.000000	4.000000	4.000000	126.000000	0.000000	8192.000000	8192.000000	8192.000000	3776.000000	7808.000000	8576.000000	6272.000000	11840.000000	8704.000000
1566975171.248748	127.000000	0.000000	4229.230957	4201.025879	4217.948730	4197.948730	4223.589844	242.000000	4.000000				0.000000	4.000000	4.000000	4.000000	4.000000	4.000000	127.000000	0.000000	8192.000000	8192.000000	8192.000000	3776.000000	7808.000000	8512.000000	6272.000000	11904.000000	8640.000000
1566975171.256717	0.000000	0.000000	4242.051270	4217.436035	4221.538574	4205.128418	4238.974121	450.000000	4.000000				0.000000	4.000000	4.000000	4.000000	4.000000	4.000000	0.000000	0.000000	8192.000000	8192.000000	8192.000000	3776.000000	7808.000000	8576.000000	6272.000000	11904.000000	9152.000000
1566975171.264485	1.000000	0.000000	4246.666504	4217.436035	4221.025879	4211.282227	4244.102539	450.000000	4.000000				0.000000	4.000000	4.000000	4.000000	4.000000	4.000000	1.000000	0.000000	8192.000000	8192.000000	8192.000000	3776.000000	7808.000000	8512.000000	6080.000000	11904.000000	9152.000000
1566975171.272254	2.000000	0.000000	4250.769043	4213.333496	4215.897461	4209.230957	4252.307617	1023.000000	4.000000				0.000000	4.000000	4.000000	4.000000	4.000000	4.000000	2.000000	0.000000	8192.000000	8192.000000	8192.000000	3776.000000	7808.000000	8576.000000	6272.000000	11968.000000	8704.000000
1566975171.280222	3.000000	0.000000	4249.743652	4215.384766	4216.922852	4211.794922	4254.871582	450.000000	4.000000				0.000000	4.000000	4.000000	4.000000	4.000000	4.000000	3.000000	0.000000	8192.000000	8192.000000	8192.000000	3776.000000	7808.000000	8576.000000	6272.000000	11968.000000	8704.000000
1566975171.287993	4.000000	0.000000	4232.820313	4201.025879	4200.000000	4207.179688	4237.948730	1023.000000	4.000000				0.000000	4.000000	4.000000	4.000000	4.000000	4.000000	4.000000	0.000000	8192.000000	8192.000000	8192.000000	3776.000000	7808.000000	8576.000000	6208.000000	11904.000000	8704.000000
1566975171.295964	5.000000	0.000000	4212.307617	4186.666504	4180.000000	4212.307617	4220.512695	450.000000	4.000000				0.000000	4.000000	4.000000	4.000000	4.000000	4.000000	5.000000	0.000000	8192.000000	8192.000000	8192.000000	3776.000000	7808.000000	8512.000000	6208.000000	11904.000000	8832.000000
1566975171.303934	6.000000	0.000000	4204.615234	4194.871582	4180.512695	4220.000000	4213.333496	1023.000000	4.000000				0.000000	4.000000	4.000000	4.000000	4.000000	4.000000	6.000000	0.000000	8192.000000	8192.000000	8192.000000	3776.000000	7872.000000	8512.000000	6208.000000	11904.000000	8832.000000
1566975171.311904	7.000000	0.000000	4202.051270	4209.230957	4184.102539	4207.692383	4208.717773	450.000000	4.000000				0.000000	4.000000	4.000000	4.000000	4.000000	4.000000	7.000000	0.000000	8192.000000	8192.000000	8192.000000	3776.000000	7872.000000	8576.000000	6144.000000	11904.000000	8704.000000
1566975171.319873	8.000000	0.000000	4197.948730	4201.025879	4187.179688	4206.666504	4207.692383	450.000000	4.000000				0.000000	4.000000	4.000000	4.000000	4.000000	4.000000	8.000000	0.000000	8192.000000	8192.000000	8192.000000	3776.000000	7872.000000	8512.000000	6208.000000	11840.000000	8640.000000
1566975171.327842	9.000000	0.000000	4201.538574	4186.666504	4181.538574	4205.641113	4212.820313	1023.000000	4.000000				0.000000	4.000000	4.000000	4.000000	4.000000	4.000000	9.000000	0.000000	8192.000000	8192.000000	8192.000000	3840.000000	7872.000000	8576.000000	6208.000000	11968.000000	8768.000000
1566975171.335811	10.000000	0.000000	4212.307617	4192.820313	4177.948730	4198.974121	4213.333496	450.000000	4.000000				0.000000	4.000000	4.000000	4.000000	4.000000	4.000000	10.000000	0.000000	8192.000000	8192.000000	8192.000000	3776.000000	7872.000000	8512.000000	6208.000000	11968.000000	8768.000000
1566975171.343780	11.000000	0.000000	4218.461426	4213.333496	4187.179688	4201.025879	4210.769043	1023.000000	4.000000				0.000000	4.000000	4.000000	4.000000	4.000000	4.000000	11.000000	0.000000	8192.000000	8192.000000	8192.000000	3776.000000	7872.000000	8576.000000	6208.000000	11904.000000	8704.000000
1566975171.351749	12.000000	0.000000	4216.410156	4221.538574	4196.410156	4204.615234	4213.846191	450.000000	4.000000				0.000000	4.000000	4.000000	4.000000	4.000000	4.000000	12.000000	0.000000	8192.000000	8192.000000	8192.000000	3840.000000	7872.000000	8512.000000	6272.000000	11904.000000	8768.000000
1566975171.359718	13.000000	0.000000	4215.897461	4215.384766	4198.974121	4204.102539	4212.820313	450.000000	4.000000				0.000000	4.000000	4.000000	4.000000	4.000000	4.000000	13.000000	0.000000	8192.000000	8192.000000	8192.000000	3776.000000	7872.000000	8576.000000	6208.000000	11840.000000	8768.000000
1566975171.367687	14.000000	0.000000	4221.025879	4203.077148	4191.282227	4195.384766	4203.589844	450.000000	4.000000				0.000000	4.000000	4.000000	4.000000	4.000000	4.000000	14.000000	0.000000	8192.000000	8192.000000	8192.000000	3776.000000	7872.000000	8576.000000	6208.000000	11840.000000	8768.000000
1566975171.375656	15.000000	0.000000	4213.846191	4198.974121	4189.743652	4204.102539	4197.948730	1023.000000	4.000000				0.000000	4.000000	4.000000	4.000000	4.000000	4.000000	15.000000	0.000000	8192.000000	8192.000000	8192.000000	3776.000000	7872.000000	8576.000000	6272.000000	11968.000000	8704.000000
1566975171.383424	16.000000	0.000000	4201.025879	4215.384766	4193.846191	4212.820313	4197.436035	0.000000	4.000000				0.000000	4.000000	4.000000	4.000000	4.000000	4.000000	16.000000	0.000000	8192.000000	8192.000000	8192.000000	3776.000000	7872.000000	8576.000000	6208.000000	11904.000000	8704.000000
1566975171.391193	17.000000	0.000000	4197.436035	4221.538574	4187.692383	4194.358887	4190.769043	0.000000	4.000000				0.000000	4.000000	4.000000	4.000000	4.000000	4.000000	17.000000	0.000000	8192.000000	8128.000000	8192.000000	3776.000000	7872.000000	8576.000000	6336.000000	11968.000000	8704.000000
1566975171.398964	18.000000	0.000000	4188.717773	4203.077148	4189.743652	4191.794922	4178.461426	0.000000	4.000000				0.000000	4.000000	4.000000	4.000000	4.000000	4.000000	18.000000	0.000000	8192.000000	8192.000000	8192.000000	3840.000000	7872.000000	8576.000000	6336.000000	11968.000000	8640.000000
1566975171.406933	19.000000	0.000000	4177.948730	4194.871582	4194.871582	4198.974121	4183.077148	0.000000	4.000000				0.000000	4.000000	4.000000	4.000000	4.000000	4.000000	19.000000	0.000000	8192.000000	8192.000000	8192.000000	3776.000000	7872.000000	8512.000000	6144.000000	11904.000000	8640.000000
1566975171.414904	20.000000	0.000000	4191.794922	4205.128418	4190.769043	4203.077148	4202.563965	0.000000	4.000000				0.000000	4.000000	4.000000	4.000000	4.000000	4.000000	20.000000	0.000000	8192.000000	8192.000000	8192.000000	3776.000000	7872.000000	8512.000000	6208.000000	11904.000000	8768.000000
1566975171.422874	21.000000	0.000000	4217.436035	4205.128418	4184.615234	4207.692383	4216.410156	0.000000	4.000000				0.000000	4.000000	4.000000	4.000000	4.000000	4.000000	21.000000	0.000000	8192.000000	8192.000000	8192.000000	3840.000000	7872.000000	8512.000000	6208.000000	11904.000000	8704.000000
1566975171.430843	22.000000	0.000000	4224.102539	4207.179688	4187.179688	4198.974121	4230.769043	0.000000	4.000000				0.000000	4.000000	4.000000	4.000000	4.000000	4.000000	22.000000	0.000000	8192.000000	8192.000000	8192.000000	3776.000000	7872.000000	8512.000000	6144.000000	11904.000000	8704.000000
1566975171.438812	23.000000	0.000000	4221.538574	4223.589844	4201.538574	4204.615234	4246.153809	0.000000	4.000000				0.000000	4.000000	4.000000	4.000000	4.000000	4.000000	23.000000	0.000000	8192.000000	8128.000000	8192.000000	3840.000000	7872.000000	8576.000000	6208.000000	11968.000000	8576.000000
1566975171.446780	24.000000	0.000000	4221.025879	4237.948730	4202.051270	4210.256348	4242.051270	0.000000	4.000000				0.000000	4.000000	4.000000	4.000000	4.000000	4.000000	24.000000	0.000000	8192.000000	8192.000000	8192.000000	3776.000000	7872.000000	8576.000000	6208.000000	11968.000000	8576.000000
1566975171.454549	25.000000	0.000000	4218.461426	4240.000000	4193.333496	4198.461426	4225.128418	0.000000	4.000000				0.000000	4.000000	4.000000	4.000000	4.000000	4.000000	25.000000	0.000000	8192.000000	8192.000000	8192.000000	3776.000000	7872.000000	8576.000000	6144.000000	11904.000000	8704.000000
1566975171.462318	26.000000	0.000000	4214.358887	4235.897461	4196.410156	4195.384766	4216.410156	0.000000	4.000000				0.000000	4.000000	4.000000	4.000000	4.000000	4.000000	26.000000	0.000000	8192.000000	8192.000000	8192.000000	3776.000000	7872.000000	8512.000000	6208.000000	11968.000000	8640.000000
1566975171.470287	27.000000	0.000000	4207.692383	4225.641113	4190.769043	4197.436035	4208.717773	0.000000	4.000000				0.000000	4.000000	4.000000	4.000000	4.000000	4.000000	27.000000	0.000000	8192.000000	8192.000000	8192.000000	3840.000000	7872.000000	8512.000000	6208.000000	11968.000000	8704.000000
1566975171.478056	28.000000	0.000000	4180.000000	4203.077148	4168.717773	4195.897461	4181.025879	0.000000	4.000000				0.000000	4.000000	4.000000	4.000000	4.000000	4.000000	28.000000	0.000000	8192.000000	8192.000000	8192.000000	3776.000000	7872.000000	8512.000000	6208.000000	11968.000000	8704.000000
1566975171.486024	29.000000	0.000000	4130.769043	4170.256348	4138.461426	4181.538574	4137.436035	0.000000	4.000000				0.000000	4.000000	4.000000	4.000000	4.000000	4.000000	29.000000	0.000000	8192.000000	8192.000000	8192.000000	3776.000000	7872.000000	8576.000000	6208.000000	11904.000000	8768.000000
1566975171.493793	30.000000	0.000000	4112.820313	4155.897461	4130.256348	4183.077148	4121.025879	0.000000	4.000000				0.000000	4.000000	4.000000	4.000000	4.000000	4.000000	30.000000	0.000000	8192.000000	8192.000000	8192.000000	3840.000000	7872.000000	8512.000000	6272.000000	11904.000000	8704.000000
1566975171.501561	31.000000	0.000000	4150.256348	4166.153809	4153.333496	4208.205078	4154.871582	0.000000	4.000000				0.000000	4.000000	4.000000	4.000000	4.000000	4.000000	31.000000	0.000000	8192.000000	8192.000000	8192.000000	3776.000000	7872.000000	8576.000000	6272.000000	11904.000000	8896.000000
1566975171.509330	32.000000	0.000000	4194.358887	4180.512695	4164.615234	4203.589844	4191.794922	0.000000	4.000000				0.000000	4.000000	4.000000	4.000000	4.000000	4.000000	32.000000	0.000000	8192.000000	8192.000000	8192.000000	3776.000000	7808.000000	8512.000000	6272.000000	11904.000000	8896.000000
1566975171.517099	33.000000	0.000000	4211.794922	4198.974121	4165.641113	4198.461426	4204.102539	0.000000	4.000000				0.000000	4.000000	4.000000	4.000000	4.000000	4.000000	33.000000	0.000000	8192.000000	8192.000000	8192.000000	3776.000000	7872.000000	8512.000000	6208.000000	11968.000000	8704.000000
1566975171.525068	34.000000	0.000000	4213.333496	4217.436035	4172.820313	4204.102539	4211.282227	0.000000	4.000000				0.000000	4.000000	4.000000	4.000000	4.000000	4.000000	34.000000	0.000000	8192.000000	8192.000000	8192.000000	3776.000000	7808.000000	8576.000000	6272.000000	11968.000000	8640.000000
1566975171.533037	35.000000	0.000000	4215.897461	4219.487305	4184.102539	4201.538574	4219.487305	0.000000	4.000000				0.000000	4.000000	4.000000	4.000000	4.000000	4.000000	35.000000	0.000000	8192.000000	8192.000000	8192.000000	3776.000000	7808.000000	8512.000000	6144.000000	11904.000000	8704.000000
1566975171.540805	36.000000	0.000000	4223.589844	4215.384766	4195.384766	4206.666504	4219.487305	0.000000	4.000000				0.000000	4.000000	4.000000	4.000000	4.000000	4.000000	36.000000	0.000000	8192.000000	8192.000000	8192.000000	3776.000000	7872.000000	8576.000000	6144.000000	11904.000000	8704.000000
1566975171.548574	37.000000	0.000000	4231.282227	4221.538574	4195.897461	4202.563965	4217.948730	0.000000	4.000000				0.000000	4.000000	4.000000	4.000000	4.000000	4.000000	37.000000	0.000000	8192.000000	8192.000000	8192.000000	3776.000000	7808.000000	8512.000000	6272.000000	11968.000000	8704.000000
1566975171.556342	38.000000	0.000000	4227.692383	4217.436035	4197.436035	4198.974121	4217.948730	0.000000	4.000000				0.000000	4.000000	4.000000	4.000000	4.000000	4.000000	38.000000	0.000000	8192.000000	8192.000000	8192.000000	3776.000000	7808.000000	8576.000000	6144.000000	11904.000000	8768.000000
1566975171.564110	39.000000	0.000000	4217.436035	4201.025879	4197.436035	4207.179688	4217.948730	0.000000	4.000000				0.000000	4.000000	4.000000	4.000000	4.000000	4.000000	39.000000	0.000000	8192.000000	8192.000000	8192.000000	3776.000000	7808.000000	8576.000000	6272.000000	11904.000000	8704.000000
1566975171.571878	40.000000	0.000000	4214.871582	4203.077148	4187.692383	4212.307617	4217.436035	0.000000	4.000000				0.000000	4.000000	4.000000	4.000000	4.000000	4.000000	40.000000	0.000000	8192.000000	8192.000000	8192.000000	3776.000000	7808.000000	8512.000000	6144.000000	11904.000000	8704.000000
1566975171.579646	41.000000	0.000000	4213.333496	4217.436035	4175.384766	4207.692383	4209.743652	0.000000	4.000000				0.000000	4.000000	4.000000	4.000000	4.000000	4.000000	41.000000	0.000000	8192.000000	8192.000000	8192.000000	3776.000000	7808.000000	8576.000000	6272.000000	11840.000000	8704.000000
1566975171.587416	42.000000	0.000000	4207.179688	4213.333496	4158.461426	4190.769043	4201.538574	0.000000	4.000000				0.000000	4.000000	4.000000	4.000000	4.000000	4.000000	42.000000	0.000000	8192.000000	8192.000000	8192.000000	3776.000000	7872.000000	8576.000000	6272.000000	11840.000000	8704.000000
1566975171.595384	43.000000	0.000000	4207.692383	4203.077148	4157.948730	4193.846191	4208.717773	0.000000	4.000000				0.000000	4.000000	4.000000	4.000000	4.000000	4.000000	43.000000	0.000000	8192.000000	8192.000000	8192.000000	3776.000000	7872.000000	8576.000000	6272.000000	11904.000000	8768.000000
1566975171.603153	44.000000	0.000000	4213.846191	4213.333496	4178.461426	4204.102539	4220.512695	0.000000	4.000000				0.000000	4.000000	4.000000	4.000000	4.000000	4.000000	44.000000	0.000000	8192.000000	8192.000000	8128.000000	3776.000000	7872.000000	8512.000000	6208.000000	11904.000000	8640.000000
1566975171.611121	45.000000	0.000000	4214.871582	4219.487305	4185.641113	4198.974121	4213.846191	0.000000	4.000000				0.000000	4.000000	4.000000	4.000000	4.000000	4.000000	45.000000	0.000000	8192.000000	8192.000000	8128.000000	3776.000000	7872.000000	8576.000000	6208.000000	11968.000000	8704.000000
1566975171.619090	46.000000	0.000000	4213.333496	4211.282227	4183.589844	4210.769043	4206.666504	0.000000	4.000000				0.000000	4.000000	4.000000	4.000000	4.000000	4.000000	46.000000	0.000000	8192.000000	8192.000000	8192.000000	3776.000000	7872.000000	8512.000000	6208.000000	11968.000000	8704.000000
1566975171.627058	47.000000	0.000000	4214.871582	4209.230957	4185.641113	4212.820313	4211.282227	0.000000	4.000000				0.000000	4.000000	4.000000	4.000000	4.000000	4.000000	47.000000	0.000000	8192.000000	8192.000000	8128.000000	3776.000000	7872.000000	8576.000000	6272.000000	11904.000000	8704.000000
1566975171.634826	48.000000	0.000000	4218.461426	4196.922852	4191.282227	4204.615234	4210.256348	0.000000	4.000000				0.000000	4.000000	4.000000	4.000000	4.000000	4.000000	48.000000	0.000000	8192.000000	8192.000000	8192.000000	3840.000000	7872.000000	8512.000000	6208.000000	11968.000000	8640.000000
1566975171.642594	49.000000	0.000000	4217.436035	4182.563965	4191.282227	4207.179688	4197.948730	0.000000	4.000000				0.000000	4.000000	4.000000	4.000000	4.000000	4.000000	49.000000	0.000000	8192.000000	8192.000000	8192.000000	3776.000000	7872.000000	8576.000000	6336.000000	11904.000000	8896.000000
1566975171.650364	50.000000	0.000000	4208.717773	4188.717773	4185.641113	4200.000000	4187.692383	0.000000	4.000000				0.000000	4.000000	4.000000	4.000000	4.000000	4.000000	50.000000	0.000000	8192.000000	8192.000000	8192.000000	3776.000000	7872.000000	8576.000000	6336.000000	11904.000000	8896.000000
1566975171.658334	51.000000	0.000000	4199.487305	4180.512695	4185.128418	4201.538574	4190.256348	0.000000	4.000000				0.000000	4.000000	4.000000	4.000000	4.000000	4.000000	51.000000	0.000000	8192.000000	8192.000000	8192.000000	3776.000000	7872.000000	8576.000000	6208.000000	11968.000000	8704.000000
1566975171.666303	52.000000	0.000000	4199.487305	4145.641113	4176.410156	4205.128418	4196.410156	0.000000	4.000000				0.000000	4.000000	4.000000	4.000000	4.000000	4.000000	52.000000	0.000000	8192.000000	8192.000000	8192.000000	3776.000000	7872.000000	8512.000000	6208.000000	11968.000000	8704.000000
1566975171.674272	53.000000	0.000000	4200.000000	4137.436035	4168.205078	4197.436035	4199.487305	0.000000	4.000000				0.000000	4.000000	4.000000	4.000000	4.000000	4.000000	53.000000	0.000000	8192.000000	8128.000000	8192.000000	3776.000000	7872.000000	8576.000000	6208.000000	11904.000000	8704.000000
1566975171.682241	54.000000	0.000000	4198.974121	4164.102539	4171.282227	4196.410156	4206.153809	0.000000	4.000000				0.000000	4.000000	4.000000	4.000000	4.000000	4.000000	54.000000	0.000000	8192.000000	8192.000000	8192.000000	3776.000000	7872.000000	8512.000000	6208.000000	11904.000000	8704.000000
1566975171.690210	55.000000	0.000000	4200.512695	4176.410156	4167.692383	4202.051270	4216.922852	0.000000	4.000000				0.000000	4.000000	4.000000	4.000000	4.000000	4.000000	55.000000	0.000000	8192.000000	8192.000000	8192.000000	3776.000000	7872.000000	8512.000000	6336.000000	11968.000000	8768.000000
1566975171.697978	56.000000	0.000000	4207.692383	4166.153809	4165.128418	4206.153809	4223.589844	0.000000	4.000000				0.000000	4.000000	4.000000	4.000000	4.000000	4.000000	56.000000	0.000000	8192.000000	8192.000000	8192.000000	3776.000000	7872.000000	8512.000000	6208.000000	11904.000000	8704.000000
1566975171.705747	57.000000	0.000000	4215.384766	4166.153809	4172.820313	4203.589844	4230.769043	0.000000	4.000000				0.000000	4.000000	4.000000	4.000000	4.000000	4.000000	57.000000	0.000000	8192.000000	8192.000000	8192.000000	3776.000000	7872.000000	8512.000000	6208.000000	11904.000000	8768.000000
1566975171.713717	58.000000	0.000000	4216.922852	4178.461426	4184.615234	4207.179688	4244.102539	0.000000	4.000000				0.000000	4.000000	4.000000	4.000000	4.000000	4.000000	58.000000	0.000000	8192.000000	8192.000000	8192.000000	3776.000000	7872.000000	8512.000000	6208.000000	11904.000000	8832.000000
1566975171.721685	59.000000	0.000000	4216.410156	4186.666504	4189.743652	4209.230957	4247.692383	0.000000	4.000000				0.000000	4.000000	4.000000	4.000000	4.000000	4.000000	59.000000	0.000000	8192.000000	8192.000000	8192.000000	3776.000000	7872.000000	8512.000000	6208.000000	11968.000000	8768.000000
1566975171.729654	60.000000	0.000000	4218.461426	4188.717773	4179.487305	4194.871582	4247.179688	0.000000	4.000000				0.000000	4.000000	4.000000	4.000000	4.000000	4.000000	60.000000	0.000000	8192.000000	8192.000000	8192.000000	3776.000000	7872.000000	8576.000000	6208.000000	11968.000000	8768.000000
1566975171.737623	61.000000	0.000000	4216.410156	4178.461426	4172.307617	4194.871582	4244.615234	0.000000	4.000000				0.000000	4.000000	4.000000	4.000000	4.000000	4.000000	61.000000	0.000000	8192.000000	8192.000000	8192.000000	3776.000000	7872.000000	8512.000000	6208.000000	11904.000000	8768.000000
1566975171.745391	62.000000	0.000000	4222.051270	4168.205078	4175.897461	4201.025879	4246.153809	0.000000	4.000000				0.000000	4.000000	4.000000	4.000000	4.000000	4.000000	62.000000	0.000000	8192.000000	8192.000000	8192.000000	3776.000000	7872.000000	8512.000000	6272.000000	11904.000000	8704.000000
1566975171.753159	63.000000	0.000000	4239.487305	4184.615234	4181.025879	4199.487305	4258.461426	0.000000	4.000000				0.000000	4.000000	4.000000	4.000000	4.000000	4.000000	63.000000	0.000000	8192.000000	8192.000000	8192.000000	3776.000000	7808.000000	8576.000000	6208.000000	11904.000000	8704.000000
1566975171.760928	64.000000	0.000000	4240.512695	4194.871582	4181.538574	4204.102539	4264.615234	450.000000	4.000000				0.000000	4.000000	4.000000	4.000000	4.000000	4.000000	64.000000	0.000000	8192.000000	8192.000000	8192.000000	3776.000000	7872.000000	8576.000000	6208.000000	11904.000000	8704.000000
1566975171.768696	65.000000	0.000000	4235.384766	4184.615234	4184.615234	4205.641113	4262.051270	450.000000	4.000000				0.000000	4.000000	4.000000	4.000000	4.000000	4.000000	65.000000	0.000000	8192.000000	8192.000000	8192.000000	3776.000000	7872.000000	8576.000000	6208.000000	11968.000000	8704.000000
1566975171.776465	66.000000	0.000000	4240.000000	4192.820313	4204.102539	4217.436035	4260.000000	1023.000000	4.000000				0.000000	4.000000	4.000000	4.000000	4.000000	4.000000	66.000000	0.000000	8192.000000	8192.000000	8192.000000	3776.000000	7872.000000	8512.000000	6208.000000	11904.000000	8768.000000
1566975171.784433	67.000000	0.000000	4240.512695	4217.436035	4207.179688	4220.512695	4262.051270	450.000000	4.000000				0.000000	4.000000	4.000000	4.000000	4.000000	4.000000	67.000000	0.000000	8192.000000	8192.000000	8192.000000	3840.000000	7872.000000	8576.000000	6208.000000	11904.000000	8512.000000
1566975171.792202	68.000000	0.000000	4239.487305	4209.230957	4190.256348	4203.077148	4265.128418	1023.000000	4.000000				0.000000	4.000000	4.000000	4.000000	4.000000	4.000000	68.000000	0.000000	8192.000000	8192.000000	8192.000000	3776.000000	7872.000000	8576.000000	6208.000000	11904.000000	8512.000000
1566975171.800070	69.000000	0.000000	4243.077148	4196.922852	4190.256348	4197.436035	4266.666504	450.000000	4.000000				0.000000	4.000000	4.000000	4.000000	4.000000	4.000000	69.000000	0.000000	8192.000000	8192.000000	8192.000000	3776.000000	7872.000000	8576.000000	6272.000000	11904.000000	8768.000000
1566975171.807839	70.000000	0.000000	4238.461426	4196.922852	4192.820313	4196.922852	4251.794922	1023.000000	4.000000				0.000000	4.000000	4.000000	4.000000	4.000000	4.000000	70.000000	0.000000	8192.000000	8192.000000	8192.000000	3840.000000	7872.000000	8512.000000	6208.000000	11904.000000	8704.000000
1566975171.815607	71.000000	0.000000	4229.743652	4188.717773	4186.666504	4207.179688	4231.794922	450.000000	4.000000				0.000000	4.000000	4.000000	4.000000	4.000000	4.000000	71.000000	0.000000	8192.000000	8192.000000	8192.000000	3776.000000	7872.000000	8512.000000	6272.000000	11968.000000	8704.000000
1566975171.823377	72.000000	0.000000	4232.820313	4186.666504	4180.512695	4211.794922	4237.948730	450.000000	4.000000				0.000000	4.000000	4.000000	4.000000	4.000000	4.000000	72.000000	0.000000	8192.000000	8192.000000	8192.000000	3776.000000	7872.000000	8576.000000	6272.000000	11968.000000	8704.000000
1566975171.831346	73.000000	0.000000	4235.384766	4196.922852	4174.358887	4208.205078	4248.717773	1023.000000	4.000000				0.000000	4.000000	4.000000	4.000000	4.000000	4.000000	73.000000	0.000000	8192.000000	8192.000000	8192.000000	3776.000000	7872.000000	8512.000000	6272.000000	11968.000000	8576.000000
1566975171.839315	74.000000	0.000000	4228.205078	4198.974121	4170.256348	4213.333496	4240.000000	450.000000	4.000000				0.000000	4.000000	4.000000	4.000000	4.000000	4.000000	74.000000	0.000000	8192.000000	8192.000000	8192.000000	3776.000000	7872.000000	8576.000000	6144.000000	11968.000000	8704.000000
1566975171.847285	75.000000	0.000000	4228.717773	4211.282227	4167.692383	4205.128418	4236.410156	1023.000000	4.000000				0.000000	4.000000	4.000000	4.000000	4.000000	4.000000	75.000000	0.000000	8192.000000	8192.000000	8192.000000	3776.000000	7872.000000	8576.000000	6272.000000	11968.000000	8768.000000
1566975171.855254	76.000000	0.000000	4232.307617	4225.641113	4177.948730	4208.717773	4247.179688	450.000000	4.000000				0.000000	4.000000	4.000000	4.000000	4.000000	4.000000	76.000000	0.000000	8192.000000	8192.000000	8192.000000	3776.000000	7872.000000	8512.000000	6208.000000	11904.000000	8704.000000
1566975171.863222	77.000000	0.000000	4232.307617	4217.436035	4188.205078	4220.512695	4249.743652	450.000000	4.000000				0.000000	4.000000	4.000000	4.000000	4.000000	4.000000	77.000000	0.000000	8192.000000	8192.000000	8192.000000	3776.000000	7872.000000	8512.000000	6208.000000	11904.000000	8384.000000
1566975171.870991	78.000000	0.000000	4230.256348	4215.384766	4184.615234	4208.717773	4244.615234	450.000000	4.000000				0.000000	4.000000	4.000000	4.000000	4.000000	4.000000	78.000000	0.000000	8192.000000	8192.000000	8192.000000	3776.000000	7872.000000	8576.000000	6144.000000	11904.000000	8384.000000
1566975171.878960	79.000000	0.000000	4225.128418	4223.589844	4186.666504	4207.692383	4245.128418	1023.000000	4.000000				0.000000	4.000000	4.000000	4.000000	4.000000	4.000000	79.000000	0.000000	8192.000000	8192.000000	8192.000000	3776.000000	7872.000000	8512.000000	6208.000000	11904.000000	8704.000000
1566975171.886729	80.000000	0.000000	4217.948730	4207.179688	4187.179688	4208.717773	4245.128418	450.000000	4.000000				0.000000	4.000000	4.000000	4.000000	4.000000	4.000000	80.000000	0.000000	8192.000000	8192.000000	8192.000000	3776.000000	7872.000000	8576.000000	6208.000000	11904.000000	8704.000000
1566975171.894698	81.000000	0.000000	4221.025879	4201.025879	4186.153809	4205.641113	4244.615234	450.000000	4.000000				0.000000	4.000000	4.000000	4.000000	4.000000	4.000000	81.000000	0.000000	8192.000000	8192.000000	8192.000000	3776.000000	7872.000000	8512.000000	6272.000000	11904.000000	8768.000000
1566975171.902667	82.000000	0.000000	4238.461426	4235.897461	4195.384766	4205.128418	4257.948730	450.000000	4.000000				0.000000	4.000000	4.000000	4.000000	4.000000	4.000000	82.000000	0.000000	8192.000000	8192.000000	8192.000000	3776.000000	7872.000000	8512.000000	6272.000000	11904.000000	8768.000000
1566975171.910635	83.000000	0.000000	4249.743652	4252.307617	4199.487305	4200.000000	4265.128418	1023.000000	4.000000				0.000000	4.000000	4.000000	4.000000	4.000000	4.000000	83.000000	0.000000	8192.000000	8192.000000	8192.000000	3776.000000	7872.000000	8512.000000	6272.000000	11968.000000	8704.000000
1566975171.918404	84.000000	0.000000	4249.743652	4225.641113	4198.461426	4213.333496	4253.333496	450.000000	4.000000				0.000000	4.000000	4.000000	4.000000	4.000000	4.000000	84.000000	0.000000	8192.000000	8192.000000	8192.000000	3776.000000	7872.000000	8512.000000	6208.000000	11904.000000	8704.000000
1566975171.926373	85.000000	0.000000	4246.666504	4211.282227	4191.282227	4221.025879	4242.563965	450.000000	4.000000				0.000000	4.000000	4.000000	4.000000	4.000000	4.000000	85.000000	0.000000	8192.000000	8192.000000	8192.000000	3840.000000	7872.000000	8512.000000	6208.000000	11904.000000	8576.000000
1566975171.934342	86.000000	0.000000	4247.692383	4225.641113	4187.692383	4205.641113	4244.102539	450.000000	4.000000				0.000000	4.000000	4.000000	4.000000	4.000000	4.000000	86.000000	0.000000	8192.000000	8192.000000	8192.000000	3776.000000	7872.000000	8512.000000	6208.000000	11904.000000	8576.000000
1566975171.942310	87.000000	0.000000	4247.179688	4235.897461	4187.692383	4193.846191	4245.128418	1023.000000	4.000000				0.000000	4.000000	4.000000	4.000000	4.000000	4.000000	87.000000	0.000000	8192.000000	8192.000000	8192.000000	3776.000000	7872.000000	8512.000000	6208.000000	11904.000000	8768.000000
1566975171.950179	88.000000	0.000000	4246.153809	4225.641113	4184.102539	4197.436035	4243.589844	450.000000	4.000000				0.000000	4.000000	4.000000	4.000000	4.000000	4.000000	88.000000	0.000000	8192.000000	8192.000000	8192.000000	3840.000000	7808.000000	8512.000000	6272.000000	11968.000000	8768.000000
1566975171.958147	89.000000	0.000000	4247.692383	4211.282227	4183.589844	4209.743652	4247.179688	450.000000	4.000000				0.000000	4.000000	4.000000	4.000000	4.000000	4.000000	89.000000	0.000000	8192.000000	8192.000000	8192.000000	3776.000000	7872.000000	8576.000000	6272.000000	11968.000000	8704.000000
1566975171.965917	90.000000	0.000000	4241.538574	4211.282227	4178.461426	4201.025879	4250.256348	450.000000	4.000000				0.000000	4.000000	4.000000	4.000000	4.000000	4.000000	90.000000	0.000000	8192.000000	8192.000000	8192.000000	3840.000000	7872.000000	8512.000000	6272.000000	11968.000000	8704.000000
1566975171.973886	91.000000	0.000000	4232.307617	4223.589844	4183.589844	4193.846191	4245.641113	1023.000000	4.000000				0.000000	4.000000	4.000000	4.000000	4.000000	4.000000	91.000000	0.000000	8192.000000	8192.000000	8192.000000	3776.000000	7872.000000	8576.000000	6208.000000	11904.000000	8576.000000
1566975171.981855	92.000000	0.000000	4231.282227	4225.641113	4194.871582	4204.102539	4236.410156	450.000000	4.000000				0.000000	4.000000	4.000000	4.000000	4.000000	4.000000	92.000000	0.000000	8192.000000	8192.000000	8192.000000	3776.000000	7872.000000	8576.000000	6272.000000	11968.000000	8640.000000
1566975171.989823	93.000000	0.000000	4224.615234	4213.333496	4186.666504	4204.102539	4231.794922	450.000000	4.000000				0.000000	4.000000	4.000000	4.000000	4.000000	4.000000	93.000000	0.000000	8192.000000	8192.000000	8192.000000	3776.000000	7872.000000	8576.000000	6272.000000	11904.000000	8704.000000
1566975171.997792	94.000000	0.000000	4213.333496	4217.436035	4177.436035	4203.077148	4232.820313	450.000000	4.000000				0.000000	4.000000	4.000000	4.000000	4.000000	4.000000	94.000000	0.000000	8192.000000	8192.000000	8192.000000	3776.000000	7872.000000	8576.000000	6208.000000	11904.000000	8768.000000
1566975172.005560	95.000000	0.000000	4224.102539	4235.897461	4180.512695	4204.615234	4238.461426	1023.000000	4.000000				0.000000	4.000000	4.000000	4.000000	4.000000	4.000000	95.000000	0.000000	8192.000000	8192.000000	8192.000000	3776.000000	7872.000000	8512.000000	6208.000000	11904.000000	8832.000000
1566975172.013330	96.000000	0.000000	4236.922852	4233.846191	4181.025879	4208.717773	4240.000000	450.000000	4.000000				0.000000	4.000000	4.000000	4.000000	4.000000	4.000000	96.000000	0.000000	8192.000000	8192.000000	8192.000000	3776.000000	7872.000000	8512.000000	6144.000000	11968.000000	8832.000000
1566975172.021298	97.000000	0.000000	4230.256348	4207.179688	4177.948730	4214.358887	4234.358887	450.000000	4.000000				0.000000	4.000000	4.000000	4.000000	4.000000	4.000000	97.000000	0.000000	8192.000000	8192.000000	8192.000000	3776.000000	7872.000000	8576.000000	6208.000000	11904.000000	8640.000000
1566975172.029068	98.000000	0.000000	4237.948730	4213.333496	4175.897461	4209.743652	4236.922852	450.000000	4.000000				0.000000	4.000000	4.000000	4.000000	4.000000	4.000000	98.000000	0.000000	8192.000000	8192.000000	8192.000000	3776.000000	7872.000000	8576.000000	6208.000000	11968.000000	8704.000000
1566975172.037036	99.000000	0.000000	4248.717773	4246.153809	4185.641113	4215.384766	4246.666504	1023.000000	4.000000				0.000000	4.000000	4.000000	4.000000	4.000000	4.000000	99.000000	0.000000	8192.000000	8192.000000	8192.000000	3776.000000	7872.000000	8512.000000	6144.000000	11904.000000	8704.000000
1566975172.044805	100.000000	0.000000	4238.974121	4244.102539	4195.897461	4210.769043	4248.205078	450.000000	4.000000				0.000000	4.000000	4.000000	4.000000	4.000000	4.000000	100.000000	0.000000	8192.000000	8192.000000	8192.000000	3776.000000	7872.000000	8576.000000	6144.000000	11904.000000	8704.000000
1566975172.052573	101.000000	0.000000	4238.974121	4229.743652	4203.077148	4195.384766	4246.666504	450.000000	4.000000				0.000000	4.000000	4.000000	4.000000	4.000000	4.000000	101.000000	0.000000	8192.000000	8192.000000	8192.000000	3776.000000	7872.000000	8512.000000	6272.000000	11968.000000	8768.000000
1566975172.060342	102.000000	0.000000	4249.230957	4242.051270	4213.333496	4207.179688	4250.256348	450.000000	4.000000				0.000000	4.000000	4.000000	4.000000	4.000000	4.000000	102.000000	0.000000	8192.000000	8192.000000	8192.000000	3776.000000	7872.000000	8576.000000	6208.000000	11968.000000	8704.000000
1566975172.068310	103.000000	0.000000	4242.051270	4242.051270	4207.692383	4214.358887	4248.205078	1023.000000	4.000000				0.000000	4.000000	4.000000	4.000000	4.000000	4.000000	103.000000	0.000000	8192.000000	8192.000000	8192.000000	3776.000000	7872.000000	8512.000000	6272.000000	11968.000000	9024.000000
1566975172.076080	104.000000	0.000000	4235.384766	4231.794922	4204.102539	4209.230957	4241.025879	450.000000	4.000000				0.000000	4.000000	4.000000	4.000000	4.000000	4.000000	104.000000	0.000000	8192.000000	8192.000000	8192.000000	3776.000000	7872.000000	8512.000000	6272.000000	11968.000000	9024.000000
1566975172.084049	105.000000	0.000000	4237.436035	4244.102539	4211.282227	4210.256348	4234.358887	450.000000	4.000000				0.000000	4.000000	4.000000	4.000000	4.000000	4.000000	105.000000	0.000000	8192.000000	8192.000000	8192.000000	3776.000000	7872.000000	8512.000000	6144.000000	11904.000000	8640.000000
1566975172.092018	106.000000	0.000000	4234.871582	4256.410156	4211.794922	4211.794922	4235.897461	450.000000	4.000000				0.000000	4.000000	4.000000	4.000000	4.000000	4.000000	106.000000	0.000000	8192.000000	8192.000000	8192.000000	3776.000000	7872.000000	8576.000000	6272.000000	11968.000000	8704.000000
1566975172.099988	107.000000	0.000000	4236.922852	4242.051270	4208.717773	4212.307617	4242.563965	1023.000000	4.000000				0.000000	4.000000	4.000000	4.000000	4.000000	4.000000	107.000000	0.000000	8192.000000	8192.000000	8192.000000	3776.000000	7872.000000	8512.000000	6272.000000	11904.000000	8704.000000
1566975172.107956	108.000000	0.000000	4238.974121	4229.743652	4196.922852	4204.102539	4237.948730	450.000000	4.000000				0.000000	4.000000	4.000000	4.000000	4.000000	4.000000	108.000000	0.000000	8192.000000	8192.000000	8192.000000	3776.000000	7872.000000	8512.000000	6272.000000	11904.000000	8704.000000
1566975172.115725	109.000000	0.000000	4231.282227	4231.794922	4191.282227	4209.230957	4228.717773	450.000000	4.000000				0.000000	4.000000	4.000000	4.000000	4.000000	4.000000	109.000000	0.000000	8192.000000	8192.000000	8192.000000	3776.000000	7872.000000	8576.000000	6336.000000	11904.000000	8704.000000
1566975172.123493	110.000000	0.000000	4232.307617	4227.692383	4197.948730	4218.974121	4233.846191	450.000000	4.000000				0.000000	4.000000	4.000000	4.000000	4.000000	4.000000	110.000000	0.000000	8192.000000	8192.000000	8192.000000	3776.000000	7872.000000	8512.000000	6208.000000	11904.000000	8640.000000
1566975172.131262	111.000000	0.000000	4236.410156	4227.692383	4196.922852	4208.717773	4238.974121	1023.000000	4.000000				0.000000	4.000000	4.000000	4.000000	4.000000	4.000000	111.000000	0.000000	8192.000000	8192.000000	8192.000000	3776.000000	7872.000000	8576.000000	6208.000000	11968.000000	8704.000000
1566975172.139232	112.000000	0.000000	4232.307617	4244.102539	4191.282227	4206.666504	4236.410156	450.000000	4.000000				0.000000	4.000000	4.000000	4.000000	4.000000	4.000000	112.000000	0.000000	8192.000000	8192.000000	8192.000000	3776.000000	7872.000000	8512.000000	6208.000000	11968.000000	8640.000000
1566975172.147202	113.000000	0.000000	4235.897461	4264.615234	4189.230957	4205.128418	4242.051270	450.000000	4.000000				0.000000	4.000000	4.000000	4.000000	4.000000	4.000000	113.000000	0.000000	8192.000000	8192.000000	8192.000000	3776.000000	7872.000000	8576.000000	6208.000000	11904.000000	8640.000000
1566975172.155171	114.000000	0.000000	4249.743652	4260.512695	4203.589844	4208.717773	4253.846191	450.000000	4.000000				0.000000	4.000000	4.000000	4.000000	4.000000	4.000000	114.000000	0.000000	8192.000000	8192.000000	8192.000000	3776.000000	7872.000000	8512.000000	6208.000000	11904.000000	8640.000000
1566975172.163140	115.000000	0.000000	4251.794922	4248.205078	4213.846191	4215.897461	4253.846191	1023.000000	4.000000				0.000000	4.000000	4.000000	4.000000	4.000000	4.000000	115.000000	0.000000	8192.000000	8192.000000	8192.000000	3776.000000	7872.000000	8576.000000	6208.000000	11904.000000	8704.000000
1566975172.170908	116.000000	0.000000	4246.153809	4254.358887	4209.230957	4208.717773	4249.743652	450.000000	4.000000				0.000000	4.000000	4.000000	4.000000	4.000000	4.000000	116.000000	0.000000	8192.000000	8192.000000	8192.000000	3776.000000	7808.000000	8576.000000	6144.000000	11968.000000	8640.000000
1566975172.178677	117.000000	0.000000	4254.871582	4262.563965	4207.179688	4211.282227	4258.974121	450.000000	4.000000				0.000000	4.000000	4.000000	4.000000	4.000000	4.000000	117.000000	0.000000	8192.000000	8192.000000	8192.000000	3776.000000	7872.000000	8576.000000	6208.000000	11904.000000	8704.000000
1566975172.186447	118.000000	0.000000	4269.743652	4254.358887	4196.922852	4212.820313	4267.179688	450.000000	4.000000				0.000000	4.000000	4.000000	4.000000	4.000000	4.000000	118.000000	0.000000	8192.000000	8192.000000	8192.000000	3840.000000	7872.000000	8512.000000	6208.000000	11904.000000	8704.000000
1566975172.194416	119.000000	0.000000	4266.153809	4240.000000	4183.589844	4207.179688	4254.358887	1023.000000	4.000000				0.000000	4.000000	4.000000	4.000000	4.000000	4.000000	119.000000	0.000000	8192.000000	8192.000000	8192.000000	3776.000000	7872.000000	8512.000000	6208.000000	11904.000000	8640.000000
1566975172.202386	120.000000	0.000000	4252.307617	4244.102539	4183.077148	4198.974121	4228.717773	450.000000	4.000000				0.000000	4.000000	4.000000	4.000000	4.000000	4.000000	120.000000	0.000000	8192.000000	8192.000000	8192.000000	3840.000000	7872.000000	8512.000000	6272.000000	11904.000000	8768.000000
1566975172.210356	121.000000	0.000000	4249.743652	4256.410156	4185.641113	4191.282227	4217.948730	450.000000	4.000000				0.000000	4.000000	4.000000	4.000000	4.000000	4.000000	121.000000	0.000000	8192.000000	8192.000000	8192.000000	3776.000000	7872.000000	8512.000000	6208.000000	11968.000000	8448.000000
1566975172.218325	122.000000	0.000000	4252.307617	4258.461426	4187.692383	4197.436035	4226.153809	450.000000	4.000000				0.000000	4.000000	4.000000	4.000000	4.000000	4.000000	122.000000	0.000000	8192.000000	8192.000000	8192.000000	3776.000000	7872.000000	8576.000000	6208.000000	11968.000000	8448.000000
1566975172.226294	123.000000	0.000000	4246.666504	4250.256348	4182.563965	4193.846191	4227.692383	1023.000000	4.000000				0.000000	4.000000	4.000000	4.000000	4.000000	4.000000	123.000000	0.000000	8192.000000	8192.000000	8192.000000	3776.000000	7872.000000	8512.000000	6272.000000	11904.000000	8704.000000
1566975172.234263	124.000000	0.000000	4242.563965	4244.102539	4178.974121	4195.897461	4221.538574	450.000000	4.000000				0.000000	4.000000	4.000000	4.000000	4.000000	4.000000	124.000000	0.000000	8192.000000	8192.000000	8192.000000	3776.000000	7872.000000	8576.000000	6208.000000	11904.000000	8704.000000
1566975172.242231	125.000000	0.000000	4236.410156	4248.205078	4175.384766	4204.102539	4216.922852	450.000000	4.000000				0.000000	4.000000	4.000000	4.000000	4.000000	4.000000	125.000000	0.000000	8192.000000	8192.000000	8192.000000	3840.000000	7808.000000	8512.000000	6272.000000	12032.000000	8704.000000
1566975172.250000	126.000000	0.000000	4204.615234	4229.743652	4154.358887	4187.692383	4192.307617	450.000000	4.000000				0.000000	4.000000	4.000000	4.000000	4.000000	4.000000	126.000000	0.000000	8192.000000	8192.000000	8192.000000	3776.000000	7872.000000	8576.000000	6272.000000	12032.000000	8704.000000
1566975172.257768	127.000000	0.000000	4161.025879	4192.820313	4140.512695	4181.538574	4146.153809	242.000000	4.000000				0.000000	4.000000	4.000000	4.000000	4.000000	4.000000	127.000000	0.000000	8192.000000	8192.000000	8192.000000	3776.000000	7872.000000	8512.000000	6208.000000	11968.000000	8704.000000
1566975172.265537	0.000000	0.000000	4140.512695	4180.512695	4142.051270	4185.641113	4120.000000	450.000000	4.000000				0.000000	4.000000	4.000000	4.000000	4.000000	4.000000	0.000000	0.000000	8192.000000	8192.000000	8192.000000	3776.000000	7808.000000	8512.000000	6208.000000	11968.000000	8640.000000
1566975172.273305	1.000000	0.000000	4156.410156	4205.128418	4151.794922	4189.743652	4138.461426	450.000000	4.000000				0.000000	4.000000	4.000000	4.000000	4.000000	4.000000	1.000000	0.000000	8192.000000	8192.000000	8192.000000	3840.000000	7808.000000	8512.000000	6144.000000	11904.000000	8768.000000
1566975172.281075	2.000000	0.000000	4197.948730	4244.102539	4174.871582	4212.820313	4184.102539	1023.000000	4.000000				0.000000	4.000000	4.000000	4.000000	4.000000	4.000000	2.000000	0.000000	8192.000000	8192.000000	8192.000000	3776.000000	7872.000000	8512.000000	6272.000000	11968.000000	8448.000000
1566975172.289044	3.000000	0.000000	4233.846191	4266.666504	4187.179688	4220.000000	4220.512695	450.000000	4.000000				0.000000	4.000000	4.000000	4.000000	4.000000	4.000000	3.000000	0.000000	8192.000000	8192.000000	8192.000000	3776.000000	7808.000000	8576.000000	6272.000000	11968.000000	9024.000000
1566975172.297013	4.000000	0.000000	4238.974121	4254.358887	4176.922852	4209.743652	4223.077148	1023.000000	4.000000				0.000000	4.000000	4.000000	4.000000	4.000000	4.000000	4.000000	0.000000	8192.000000	8192.000000	8192.000000	3776.000000	7872.000000	8576.000000	6208.000000	11904.000000	9024.000000
1566975172.304781	5.000000	0.000000	4234.358887	4242.051270	4161.025879	4204.615234	4218.461426	450.000000	4.000000				0.000000	4.000000	4.000000	4.000000	4.000000	4.000000	5.000000	0.000000	8192.000000	8192.000000	8192.000000	3776.000000	7808.000000	8576.000000	6208.000000	11904.000000	8704.000000
1566975172.312550	6.000000	0.000000	4238.461426	4252.307617	4160.000000	4203.589844	4222.051270	1023.000000	4.000000				0.000000	4.000000	4.000000	4.000000	4.000000	4.000000	6.000000	0.000000	8192.000000	8192.000000	8192.000000	3776.000000	7872.000000	8512.000000	6208.000000	11904.000000	8704.000000
1566975172.320318	7.000000	0.000000	4237.436035	4252.307617	4167.179688	4204.102539	4214.358887	450.000000	4.000000				0.000000	4.000000	4.000000	4.000000	4.000000	4.000000	7.000000	0.000000	8192.000000	8192.000000	8192.000000	3776.000000	7808.000000	8576.000000	6272.000000	11968.000000	8704.000000
1566975172.328088	8.000000	0.000000	4228.717773	4231.794922	4168.205078	4199.487305	4205.128418	450.000000	4.000000				0.000000	4.000000	4.000000	4.000000	4.000000	4.000000	8.000000	0.000000	8192.000000	8192.000000	8192.000000	3776.000000	7808.000000	8512.000000	6272.000000	11968.000000	8704.000000
1566975172.336057	9.000000	0.000000	4229.743652	4233.846191	4178.461426	4203.589844	4214.358887	1023.000000	4.000000				0.000000	4.000000	4.000000	4.000000	4.000000	4.000000	9.000000	0.000000	8192.000000	8192.000000	8192.000000	3776.000000	7872.000000	8576.000000	6208.000000	11968.000000	8768.000000
1566975172.344027	10.000000	0.000000	4233.846191	4256.410156	4189.743652	4204.102539	4221.025879	450.000000	4.000000				0.000000	4.000000	4.000000	4.000000	4.000000	4.000000	10.000000	0.000000	8192.000000	8192.000000	8192.000000	3776.000000	7872.000000	8576.000000	6272.000000	11904.000000	8704.000000
1566975172.351996	11.000000	0.000000	4228.205078	4260.512695	4193.846191	4202.051270	4212.307617	1023.000000	4.000000				0.000000	4.000000	4.000000	4.000000	4.000000	4.000000	11.000000	0.000000	8192.000000	8192.000000	8192.000000	3776.000000	7872.000000	8576.000000	6144.000000	11904.000000	8512.000000
1566975172.359965	12.000000	0.000000	4222.051270	4248.205078	4196.410156	4211.794922	4206.666504	450.000000	4.000000				0.000000	4.000000	4.000000	4.000000	4.000000	4.000000	12.000000	0.000000	8192.000000	8192.000000	8192.000000	3776.000000	7872.000000	8512.000000	6144.000000	11904.000000	8512.000000
1566975172.367934	13.000000	0.000000	4228.717773	4244.102539	4192.820313	4206.666504	4215.897461	450.000000	4.000000				0.000000	4.000000	4.000000	4.000000	4.000000	4.000000	13.000000	0.000000	8192.000000	8192.000000	8192.000000	3776.000000	7872.000000	8576.000000	6336.000000	11968.000000	8704.000000
1566975172.375703	14.000000	0.000000	4241.025879	4250.256348	4193.846191	4206.153809	4227.179688	450.000000	4.000000				0.000000	4.000000	4.000000	4.000000	4.000000	4.000000	14.000000	0.000000	8192.000000	8192.000000	8192.000000	3776.000000	7872.000000	8576.000000	6144.000000	11904.000000	8768.000000
1566975172.383671	15.000000	0.000000	4247.692383	4256.410156	4197.948730	4212.820313	4232.307617	1023.000000	4.000000				0.000000	4.000000	4.000000	4.000000	4.000000	4.000000	15.000000	0.000000	8192.000000	8128.000000	8192.000000	3776.000000	7872.000000	8576.000000	6144.000000	11968.000000	8640.000000
1566975172.391441	16.000000	0.000000	4249.743652	4260.512695	4195.897461	4212.307617	4236.922852	0.000000	4.000000				0.000000	4.000000	4.000000	4.000000	4.000000	4.000000	16.000000	0.000000	8192.000000	8128.000000	8128.000000	3776.000000	7872.000000	8576.000000	6144.000000	11968.000000	8640.000000
1566975172.399411	17.000000	0.000000	4250.769043	4260.512695	4192.820313	4216.410156	4237.948730	0.000000	4.000000				0.000000	4.000000	4.000000	4.000000	4.000000	4.000000	17.000000	0.000000	8192.000000	8192.000000	8128.000000	3776.000000	7872.000000	8512.000000	6272.000000	11968.000000	8640.000000
1566975172.407381	18.000000	0.000000	4244.615234	4252.307617	4179.487305	4207.692383	4228.717773	0.000000	4.000000				0.000000	4.000000	4.000000	4.000000	4.000000	4.000000	18.000000	0.000000	8192.000000	8128.000000	8192.000000	3840.000000	7872.000000	8576.000000	6272.000000	11904.000000	8640.000000
1566975172.415350	19.000000	0.000000	4235.897461	4235.897461	4167.179688	4202.051270	4227.179688	0.000000	4.000000				0.000000	4.000000	4.000000	4.000000	4.000000	4.000000	19.000000	0.000000	8192.000000	8192.000000	8192.000000	3776.000000	7872.000000	8512.000000	6272.000000	11968.000000	8704.000000
1566975172.423319	20.000000	0.000000	4234.871582	4215.384766	4165.641113	4203.077148	4233.333496	0.000000	4.000000				0.000000	4.000000	4.000000	4.000000	4.000000	4.000000	20.000000	0.000000	8192.000000	8128.000000	8192.000000	3776.000000	7872.000000	8576.000000	6208.000000	11904.000000	8832.000000
1566975172.431288	21.000000	0.000000	4233.846191	4201.025879	4173.333496	4198.461426	4226.153809	0.000000	4.000000				0.000000	4.000000	4.000000	4.000000	4.000000	4.000000	21.000000	0.000000	8192.000000	8192.000000	8192.000000	3776.000000	7872.000000	8512.000000	6208.000000	11904.000000	8768.000000
1566975172.439058	22.000000	0.000000	4219.487305	4196.922852	4195.384766	4206.153809	4212.820313	0.000000	4.000000				0.000000	4.000000	4.000000	4.000000	4.000000	4.000000	22.000000	0.000000	8192.000000	8128.000000	8192.000000	3776.000000	7872.000000	8576.000000	6272.000000	11904.000000	8768.000000
1566975172.447027	23.000000	0.000000	4215.384766	4198.974121	4208.717773	4203.077148	4216.922852	0.000000	4.000000				0.000000	4.000000	4.000000	4.000000	4.000000	4.000000	23.000000	0.000000	8192.000000	8128.000000	8192.000000	3840.000000	7872.000000	8512.000000	6144.000000	11968.000000	8640.000000
1566975172.454997	24.000000	0.000000	4219.487305	4203.077148	4200.000000	4192.820313	4217.436035	0.000000	4.000000				0.000000	4.000000	4.000000	4.000000	4.000000	4.000000	24.000000	0.000000	8192.000000	8192.000000	8192.000000	3776.000000	7872.000000	8576.000000	6208.000000	11968.000000	8704.000000
1566975172.462966	25.000000	0.000000	4204.615234	4192.820313	4184.102539	4189.743652	4200.000000	0.000000	4.000000				0.000000	4.000000	4.000000	4.000000	4.000000	4.000000	25.000000	0.000000	8192.000000	8192.000000	8192.000000	3776.000000	7872.000000	8512.000000	6272.000000	11904.000000	8704.000000
1566975172.470935	26.000000	0.000000	4197.948730	4180.512695	4177.948730	4186.153809	4197.436035	0.000000	4.000000				0.000000	4.000000	4.000000	4.000000	4.000000	4.000000	26.000000	0.000000	8192.000000	8128.000000	8192.000000	3776.000000	7872.000000	8512.000000	6272.000000	11904.000000	8704.000000
1566975172.478904	27.000000	0.000000	4213.846191	4192.820313	4183.077148	4197.948730	4209.230957	0.000000	4.000000				0.000000	4.000000	4.000000	4.000000	4.000000	4.000000	27.000000	0.000000	8192.000000	8128.000000	8192.000000	3776.000000	7808.000000	8512.000000	6272.000000	11968.000000	8704.000000
1566975172.486873	28.000000	0.000000	4218.461426	4213.333496	4172.307617	4203.589844	4205.128418	0.000000	4.000000				0.000000	4.000000	4.000000	4.000000	4.000000	4.000000	28.000000	0.000000	8192.000000	8128.000000	8192.000000	3776.000000	7808.000000	8512.000000	6208.000000	11968.000000	8704.000000
1566975172.494843	29.000000	0.000000	4213.333496	4225.641113	4164.102539	4193.846191	4198.974121	0.000000	4.000000				0.000000	4.000000	4.000000	4.000000	4.000000	4.000000	29.000000	0.000000	8192.000000	8192.000000	8192.000000	3776.000000	7808.000000	8576.000000	6272.000000	11968.000000	9088.000000
1566975172.502812	30.000000	0.000000	4226.153809	4227.692383	4177.436035	4191.282227	4209.230957	0.000000	4.000000				0.000000	4.000000	4.000000	4.000000	4.000000	4.000000	30.000000	0.000000	8192.000000	8192.000000	8192.000000	3776.000000	7808.000000	8512.000000	6272.000000	11968.000000	9088.000000
1566975172.510780	31.000000	0.000000	4244.102539	4219.487305	4178.461426	4191.794922	4222.051270	0.000000	4.000000				0.000000	4.000000	4.000000	4.000000	4.000000	4.000000	31.000000	0.000000	8192.000000	8192.000000	8192.000000	3776.000000	7808.000000	8576.000000	6208.000000	11968.000000	8704.000000
1566975172.518549	32.000000	0.000000	4249.230957	4211.282227	4171.794922	4198.461426	4226.666504	0.000000	4.000000				0.000000	4.000000	4.000000	4.000000	4.000000	4.000000	32.000000	0.000000	8192.000000	8192.000000	8192.000000	3776.000000	7808.000000	8512.000000	6208.000000	11968.000000	8704.000000
1566975172.526518	33.000000	0.000000	4249.743652	4221.538574	4175.897461	4197.436035	4230.769043	0.000000	4.000000				0.000000	4.000000	4.000000	4.000000	4.000000	4.000000	33.000000	0.000000	8192.000000	8192.000000	8192.000000	3776.000000	7872.000000	8512.000000	6208.000000	11904.000000	8704.000000
1566975172.534488	34.000000	0.000000	4253.846191	4215.384766	4188.717773	4201.025879	4240.512695	0.000000	4.000000				0.000000	4.000000	4.000000	4.000000	4.000000	4.000000	34.000000	0.000000	8192.000000	8192.000000	8192.000000	3776.000000	7872.000000	8576.000000	6208.000000	11904.000000	8704.000000
1566975172.542457	35.000000	0.000000	4262.051270	4198.974121	4205.128418	4215.897461	4255.384766	0.000000	4.000000				0.000000	4.000000	4.000000	4.000000	4.000000	4.000000	35.000000	0.000000	8192.000000	8192.000000	8192.000000	3776.000000	7808.000000	8512.000000	6208.000000	11968.000000	8896.000000
1566975172.550426	36.000000	0.000000	4267.692383	4219.487305	4213.333496	4212.307617	4268.717773	0.000000	4.000000				0.000000	4.000000	4.000000	4.000000	4.000000	4.000000	36.000000	0.000000	8192.000000	8192.000000	8192.000000	3776.000000	7872.000000	8512.000000	6272.000000	11904.000000	8704.000000
1566975172.558195	37.000000	0.000000	4262.051270	4237.948730	4216.922852	4207.692383	4266.666504	0.000000	4.000000				0.000000	4.000000	4.000000	4.000000	4.000000	4.000000	37.000000	0.000000	8192.000000	8192.000000	8192.000000	3776.000000	7872.000000	8576.000000	6272.000000	11968.000000	8704.000000
1566975172.565964	38.000000	0.000000	4249.743652	4219.487305	4210.769043	4210.769043	4252.820313	0.000000	4.000000				0.000000	4.000000	4.000000	4.000000	4.000000	4.000000	38.000000	0.000000	8192.000000	8192.000000	8192.000000	3776.000000	7872.000000	8512.000000	6336.000000	11968.000000	8384.000000
1566975172.573732	39.000000	0.000000	4252.307617	4207.179688	4209.230957	4215.384766	4253.846191	0.000000	4.000000				0.000000	4.000000	4.000000	4.000000	4.000000	4.000000	39.000000	0.000000	8192.000000	8192.000000	8192.000000	3840.000000	7872.000000	8576.000000	6336.000000	11968.000000	8384.000000
1566975172.581502	40.000000	0.000000	4266.666504	4217.436035	4218.974121	4216.410156	4263.589844	0.000000	4.000000				0.000000	4.000000	4.000000	4.000000	4.000000	4.000000	40.000000	0.000000	8192.000000	8192.000000	8192.000000	3776.000000	7872.000000	8512.000000	6208.000000	11968.000000	9024.000000
1566975172.589471	41.000000	0.000000	4268.717773	4215.384766	4215.384766	4203.589844	4255.384766	0.000000	4.000000				0.000000	4.000000	4.000000	4.000000	4.000000	4.000000	41.000000	0.000000	8192.000000	8192.000000	8192.000000	3776.000000	7872.000000	8512.000000	6144.000000	11904.000000	8704.000000
1566975172.597440	42.000000	0.000000	4259.487305	4215.384766	4206.153809	4209.230957	4244.102539	0.000000	4.000000				0.000000	4.000000	4.000000	4.000000	4.000000	4.000000	42.000000	0.000000	8192.000000	8192.000000	8192.000000	3776.000000	7872.000000	8512.000000	6208.000000	11904.000000	8704.000000
1566975172.605209	43.000000	0.000000	4257.948730	4229.743652	4198.974121	4215.384766	4246.666504	0.000000	4.000000				0.000000	4.000000	4.000000	4.000000	4.000000	4.000000	43.000000	0.000000	8192.000000	8192.000000	8192.000000	3776.000000	7872.000000	8576.000000	6272.000000	11968.000000	8704.000000
1566975172.612978	44.000000	0.000000	4264.615234	4235.897461	4195.384766	4202.563965	4243.589844	0.000000	4.000000				0.000000	4.000000	4.000000	4.000000	4.000000	4.000000	44.000000	0.000000	8192.000000	8192.000000	8192.000000	3776.000000	7872.000000	8512.000000	6272.000000	11968.000000	8704.000000
1566975172.620947	45.000000	0.000000	4267.179688	4227.692383	4198.974121	4202.563965	4235.897461	0.000000	4.000000				0.000000	4.000000	4.000000	4.000000	4.000000	4.000000	45.000000	0.000000	8192.000000	8192.000000	8192.000000	3776.000000	7872.000000	8576.000000	6272.000000	11904.000000	8768.000000
1566975172.628717	46.000000	0.000000	4264.615234	4219.487305	4200.512695	4203.077148	4238.461426	0.000000	4.000000				0.000000	4.000000	4.000000	4.000000	4.000000	4.000000	46.000000	0.000000	8192.000000	8192.000000	8192.000000	3776.000000	7872.000000	8576.000000	6208.000000	11968.000000	8768.000000
1566975172.636686	47.000000	0.000000	4262.051270	4215.384766	4209.230957	4207.179688	4240.000000	0.000000	4.000000				0.000000	4.000000	4.000000	4.000000	4.000000	4.000000	47.000000	0.000000	8192.000000	8192.000000	8192.000000	3776.000000	7872.000000	8576.000000	6336.000000	11904.000000	8448.000000
1566975172.644657	48.000000	0.000000	4258.461426	4213.333496	4220.512695	4208.205078	4230.769043	0.000000	4.000000				0.000000	4.000000	4.000000	4.000000	4.000000	4.000000	48.000000	0.000000	8192.000000	8192.000000	8192.000000	3776.000000	7872.000000	8576.000000	6336.000000	11904.000000	8448.000000
1566975172.652627	49.000000	0.000000	4250.769043	4209.230957	4218.974121	4196.922852	4217.948730	0.000000	4.000000				0.000000	4.000000	4.000000	4.000000	4.000000	4.000000	49.000000	0.000000	8192.000000	8192.000000	8192.000000	3776.000000	7872.000000	8512.000000	6208.000000	11904.000000	8704.000000
1566975172.660597	50.000000	0.000000	4243.589844	4209.230957	4212.307617	4198.461426	4208.717773	0.000000	4.000000				0.000000	4.000000	4.000000	4.000000	4.000000	4.000000	50.000000	0.000000	8192.000000	8192.000000	8192.000000	3776.000000	7872.000000	8576.000000	6272.000000	11904.000000	8704.000000
1566975172.668566	51.000000	0.000000	4247.692383	4221.538574	4212.307617	4200.512695	4212.307617	0.000000	4.000000				0.000000	4.000000	4.000000	4.000000	4.000000	4.000000	51.000000	0.000000	8192.000000	8192.000000	8192.000000	3776.000000	7872.000000	8512.000000	6208.000000	11904.000000	8768.000000
1566975172.676535	52.000000	0.000000	4260.512695	4221.538574	4218.974121	4203.589844	4225.641113	0.000000	4.000000				0.000000	4.000000	4.000000	4.000000	4.000000	4.000000	52.000000	0.000000	8192.000000	8192.000000	8192.000000	3776.000000	7872.000000	8512.000000	6208.000000	11904.000000	8768.000000
1566975172.684505	53.000000	0.000000	4264.102539	4219.487305	4217.948730	4212.820313	4233.846191	0.000000	4.000000				0.000000	4.000000	4.000000	4.000000	4.000000	4.000000	53.000000	0.000000	8192.000000	8192.000000	8192.000000	3776.000000	7872.000000	8576.000000	6208.000000	11904.000000	8576.000000
1566975172.692473	54.000000	0.000000	4256.410156	4227.692383	4210.769043	4211.282227	4237.436035	0.000000	4.000000				0.000000	4.000000	4.000000	4.000000	4.000000	4.000000	54.000000	0.000000	8192.000000	8192.000000	8192.000000	3840.000000	7872.000000	8512.000000	6272.000000	11904.000000	8704.000000
1566975172.700242	55.000000	0.000000	4247.179688	4225.641113	4209.230957	4206.153809	4234.358887	0.000000	4.000000				0.000000	4.000000	4.000000	4.000000	4.000000	4.000000	55.000000	0.000000	8192.000000	8192.000000	8192.000000	3776.000000	7872.000000	8576.000000	6208.000000	11904.000000	8640.000000
1566975172.708011	56.000000	0.000000	4239.487305	4213.333496	4200.000000	4196.922852	4223.589844	0.000000	4.000000				0.000000	4.000000	4.000000	4.000000	4.000000	4.000000	56.000000	0.000000	8192.000000	8192.000000	8192.000000	3776.000000	7872.000000	8512.000000	6272.000000	11968.000000	8576.000000
1566975172.715780	57.000000	0.000000	4232.307617	4213.333496	4203.589844	4201.025879	4222.563965	0.000000	4.000000				0.000000	4.000000	4.000000	4.000000	4.000000	4.000000	57.000000	0.000000	8192.000000	8192.000000	8192.000000	3776.000000	7872.000000	8512.000000	6272.000000	11968.000000	8576.000000
1566975172.723550	58.000000	0.000000	4231.282227	4217.436035	4220.512695	4209.743652	4228.205078	0.000000	4.000000				0.000000	4.000000	4.000000	4.000000	4.000000	4.000000	58.000000	0.000000	8192.000000	8192.000000	8192.000000	3776.000000	7872.000000	8512.000000	6272.000000	11904.000000	8704.000000
1566975172.731519	59.000000	0.000000	4233.333496	4215.384766	4217.436035	4204.615234	4224.102539	0.000000	4.000000				0.000000	4.000000	4.000000	4.000000	4.000000	4.000000	59.000000	0.000000	8192.000000	8192.000000	8192.000000	3776.000000	7872.000000	8576.000000	6208.000000	11904.000000	8704.000000
1566975172.739489	60.000000	0.000000	4230.256348	4223.589844	4209.743652	4206.666504	4212.307617	0.000000	4.000000				0.000000	4.000000	4.000000	4.000000	4.000000	4.000000	60.000000	0.000000	8192.000000	8192.000000	8192.000000	3776.000000	7872.000000	8512.000000	6272.000000	11968.000000	8704.000000
1566975172.747459	61.000000	0.000000	4220.000000	4225.641113	4211.794922	4202.051270	4207.692383	0.000000	4.000000				0.000000	4.000000	4.000000	4.000000	4.000000	4.000000	61.000000	0.000000	8192.000000	8192.000000	8192.000000	3776.000000	7872.000000	8512.000000	6208.000000	11968.000000	8640.000000
1566975172.755428	62.000000	0.000000	4212.820313	4213.333496	4213.846191	4203.077148	4203.077148	0.000000	4.000000				0.000000	4.000000	4.000000	4.000000	4.000000	4.000000	62.000000	0.000000	8192.000000	8192.000000	8192.000000	3776.000000	7872.000000	8512.000000	6208.000000	11968.000000	8640.000000
1566975172.763398	63.000000	0.000000	4219.487305	4215.384766	4213.333496	4216.922852	4200.512695	0.000000	4.000000				0.000000	4.000000	4.000000	4.000000	4.000000	4.000000	63.000000	0.000000	8192.000000	8192.000000	8192.000000	3776.000000	7872.000000	8576.000000	6144.000000	11904.000000	8640.000000
1566975172.771367	64.000000	0.000000	4235.384766	4229.743652	4222.051270	4211.794922	4217.436035	450.000000	4.000000				0.000000	4.000000	4.000000	4.000000	4.000000	4.000000	64.000000	0.000000	8192.000000	8192.000000	8192.000000	3776.000000	7872.000000	8576.000000	6208.000000	11968.000000	8768.000000
1566975172.779336	65.000000	0.000000	4239.487305	4233.846191	4236.922852	4212.307617	4234.358887	450.000000	4.000000				0.000000	4.000000	4.000000	4.000000	4.000000	4.000000	65.000000	0.000000	8192.000000	8192.000000	8192.000000	3776.000000	7872.000000	8576.000000	6208.000000	11968.000000	8960.000000
1566975172.787305	66.000000	0.000000	4235.897461	4235.897461	4232.820313	4213.333496	4228.717773	1023.000000	4.000000				0.000000	4.000000	4.000000	4.000000	4.000000	4.000000	66.000000	0.000000	8192.000000	8192.000000	8192.000000	3776.000000	7808.000000	8576.000000	6208.000000	11968.000000	8960.000000
1566975172.795074	67.000000	0.000000	4241.025879	4248.205078	4228.717773	4205.128418	4218.461426	450.000000	4.000000				0.000000	4.000000	4.000000	4.000000	4.000000	4.000000	67.000000	0.000000	8192.000000	8192.000000	8192.000000	3776.000000	7872.000000	8512.000000	6144.000000	11904.000000	8704.000000
1566975172.802842	68.000000	0.000000	4242.051270	4250.256348	4233.333496	4200.512695	4220.512695	1023.000000	4.000000				0.000000	4.000000	4.000000	4.000000	4.000000	4.000000	68.000000	0.000000	8192.000000	8192.000000	8192.000000	3776.000000	7872.000000	8576.000000	6208.000000	11904.000000	8704.000000
1566975172.810611	69.000000	0.000000	4227.179688	4231.794922	4219.487305	4196.410156	4219.487305	450.000000	4.000000				0.000000	4.000000	4.000000	4.000000	4.000000	4.000000	69.000000	0.000000	8192.000000	8192.000000	8192.000000	3840.000000	7872.000000	8576.000000	6208.000000	11968.000000	8704.000000
1566975172.818381	70.000000	0.000000	4214.358887	4221.538574	4211.282227	4200.000000	4213.846191	1023.000000	4.000000				0.000000	4.000000	4.000000	4.000000	4.000000	4.000000	70.000000	0.000000	8192.000000	8192.000000	8192.000000	3776.000000	7872.000000	8512.000000	6208.000000	11968.000000	8704.000000
1566975172.826350	71.000000	0.000000	4214.871582	4229.743652	4220.512695	4194.871582	4211.794922	450.000000	4.000000				0.000000	4.000000	4.000000	4.000000	4.000000	4.000000	71.000000	0.000000	8192.000000	8192.000000	8192.000000	3776.000000	7872.000000	8576.000000	6144.000000	11904.000000	8704.000000
1566975172.834320	72.000000	0.000000	4216.922852	4225.641113	4225.641113	4196.410156	4206.666504	450.000000	4.000000				0.000000	4.000000	4.000000	4.000000	4.000000	4.000000	72.000000	0.000000	8192.000000	8192.000000	8192.000000	3776.000000	7872.000000	8512.000000	6208.000000	11904.000000	8768.000000
1566975172.842289	73.000000	0.000000	4217.436035	4211.282227	4227.692383	4213.846191	4203.077148	1023.000000	4.000000				0.000000	4.000000	4.000000	4.000000	4.000000	4.000000	73.000000	0.000000	8192.000000	8192.000000	8192.000000	3776.000000	7872.000000	8512.000000	6208.000000	11904.000000	8704.000000
1566975172.850258	74.000000	0.000000	4222.051270	4223.589844	4223.077148	4205.128418	4200.000000	450.000000	4.000000				0.000000	4.000000	4.000000	4.000000	4.000000	4.000000	74.000000	0.000000	8192.000000	8192.000000	8192.000000	3776.000000	7872.000000	8512.000000	6272.000000	11904.000000	8768.000000
1566975172.858027	75.000000	0.000000	4215.384766	4242.051270	4221.538574	4197.948730	4186.153809	1023.000000	4.000000				0.000000	4.000000	4.000000	4.000000	4.000000	4.000000	75.000000	0.000000	8192.000000	8192.000000	8192.000000	3776.000000	7872.000000	8576.000000	6272.000000	11904.000000	8768.000000
1566975172.865795	76.000000	0.000000	4202.051270	4242.051270	4219.487305	4204.615234	4176.410156	450.000000	4.000000				0.000000	4.000000	4.000000	4.000000	4.000000	4.000000	76.000000	0.000000	8192.000000	8192.000000	8192.000000	3776.000000	7872.000000	8512.000000	6272.000000	11904.000000	8768.000000
1566975172.873563	77.000000	0.000000	4201.538574	4231.794922	4210.256348	4203.077148	4177.436035	450.000000	4.000000				0.000000	4.000000	4.000000	4.000000	4.000000	4.000000	77.000000	0.000000	8192.000000	8192.000000	8192.000000	3776.000000	7872.000000	8576.000000	6208.000000	11904.000000	8704.000000
1566975172.881333	78.000000	0.000000	4215.897461	4233.846191	4213.846191	4201.538574	4183.077148	450.000000	4.000000				0.000000	4.000000	4.000000	4.000000	4.000000	4.000000	78.000000	0.000000	8192.000000	8192.000000	8192.000000	3776.000000	7808.000000	8512.000000	6272.000000	11968.000000	8704.000000
1566975172.889303	79.000000	0.000000	4229.230957	4244.102539	4226.153809	4200.000000	4190.769043	1023.000000	4.000000				0.000000	4.000000	4.000000	4.000000	4.000000	4.000000	79.000000	0.000000	8192.000000	8192.000000	8192.000000	3776.000000	7872.000000	8512.000000	6208.000000	11968.000000	8704.000000
1566975172.897273	80.000000	0.000000	4227.692383	4250.256348	4231.794922	4205.641113	4190.769043	450.000000	4.000000				0.000000	4.000000	4.000000	4.000000	4.000000	4.000000	80.000000	0.000000	8192.000000	8192.000000	8192.000000	3840.000000	7872.000000	8512.000000	6208.000000	11968.000000	8704.000000
1566975172.905243	81.000000	0.000000	4221.025879	4244.102539	4224.615234	4205.128418	4181.538574	450.000000	4.000000				0.000000	4.000000	4.000000	4.000000	4.000000	4.000000	81.000000	0.000000	8192.000000	8192.000000	8192.000000	3776.000000	7808.000000	8512.000000	6208.000000	11904.000000	8704.000000
1566975172.913213	82.000000	0.000000	4227.179688	4248.205078	4224.102539	4196.410156	4188.205078	450.000000	4.000000				0.000000	4.000000	4.000000	4.000000	4.000000	4.000000	82.000000	0.000000	8192.000000	8192.000000	8192.000000	3840.000000	7808.000000	8512.000000	6272.000000	11904.000000	8704.000000
1566975172.921182	83.000000	0.000000	4232.820313	4266.666504	4233.333496	4198.461426	4201.025879	1023.000000	4.000000				0.000000	4.000000	4.000000	4.000000	4.000000	4.000000	83.000000	0.000000	8192.000000	8192.000000	8192.000000	3776.000000	7872.000000	8512.000000	6272.000000	11904.000000	8512.000000
1566975172.929152	84.000000	0.000000	4220.000000	4268.717773	4223.589844	4190.256348	4190.769043	450.000000	4.000000				0.000000	4.000000	4.000000	4.000000	4.000000	4.000000	84.000000	0.000000	8192.000000	8192.000000	8192.000000	3840.000000	7872.000000	8576.000000	6272.000000	11904.000000	8512.000000
1566975172.937121	85.000000	0.000000	4210.769043	4260.512695	4215.384766	4192.307617	4180.512695	450.000000	4.000000				0.000000	4.000000	4.000000	4.000000	4.000000	4.000000	85.000000	0.000000	8192.000000	8192.000000	8192.000000	3776.000000	7872.000000	8512.000000	6208.000000	11904.000000	8704.000000
1566975172.945091	86.000000	0.000000	4217.436035	4258.461426	4223.589844	4209.230957	4191.282227	450.000000	4.000000				0.000000	4.000000	4.000000	4.000000	4.000000	4.000000	86.000000	0.000000	8192.000000	8192.000000	8192.000000	3776.000000	7872.000000	8576.000000	6208.000000	11968.000000	8768.000000
1566975172.953061	87.000000	0.000000	4215.384766	4250.256348	4224.102539	4209.230957	4192.820313	1023.000000	4.000000				0.000000	4.000000	4.000000	4.000000	4.000000	4.000000	87.000000	0.000000	8192.000000	8192.000000	8192.000000	3776.000000	7872.000000	8512.000000	6208.000000	11904.000000	8768.000000
1566975172.961030	88.000000	0.000000	4213.846191	4237.948730	4221.538574	4206.666504	4185.641113	450.000000	4.000000				0.000000	4.000000	4.000000	4.000000	4.000000	4.000000	88.000000	0.000000	8192.000000	8192.000000	8192.000000	3776.000000	7872.000000	8512.000000	6208.000000	11904.000000	8768.000000
1566975172.968998	89.000000	0.000000	4217.948730	4233.846191	4218.461426	4202.051270	4190.256348	450.000000	4.000000				0.000000	4.000000	4.000000	4.000000	4.000000	4.000000	89.000000	0.000000	8192.000000	8192.000000	8192.000000	3776.000000	7872.000000	8512.000000	6208.000000	11968.000000	8704.000000
1566975172.976768	90.000000	0.000000	4197.948730	4231.794922	4209.743652	4193.846191	4181.025879	450.000000	4.000000				0.000000	4.000000	4.000000	4.000000	4.000000	4.000000	90.000000	0.000000	8192.000000	8192.000000	8192.000000	3776.000000	7872.000000	8512.000000	6272.000000	11968.000000	8768.000000
1566975172.984737	91.000000	0.000000	4177.948730	4227.692383	4203.589844	4192.820313	4168.205078	1023.000000	4.000000				0.000000	4.000000	4.000000	4.000000	4.000000	4.000000	91.000000	0.000000	8192.000000	8192.000000	8192.000000	3776.000000	7808.000000	8512.000000	6208.000000	11904.000000	8704.000000
1566975172.992505	92.000000	0.000000	4193.846191	4240.000000	4215.384766	4196.922852	4183.589844	450.000000	4.000000				0.000000	4.000000	4.000000	4.000000	4.000000	4.000000	92.000000	0.000000	8192.000000	8192.000000	8192.000000	3776.000000	7872.000000	8512.000000	6208.000000	11968.000000	8704.000000
1566975173.000274	93.000000	0.000000	4212.307617	4260.512695	4232.820313	4206.666504	4193.846191	450.000000	4.000000				0.000000	4.000000	4.000000	4.000000	4.000000	4.000000	93.000000	0.000000	8192.000000	8192.000000	8192.000000	3776.000000	7872.000000	8512.000000	6208.000000	11968.000000	8704.000000
1566975173.008043	94.000000	0.000000	4210.769043	4262.563965	4222.051270	4204.615234	4184.615234	450.000000	4.000000				0.000000	4.000000	4.000000	4.000000	4.000000	4.000000	94.000000	0.000000	8192.000000	8192.000000	8192.000000	3776.000000	7872.000000	8576.000000	6208.000000	11904.000000	8448.000000
1566975173.015811	95.000000	0.000000	4215.897461	4242.051270	4210.769043	4210.769043	4192.820313	1023.000000	4.000000				0.000000	4.000000	4.000000	4.000000	4.000000	4.000000	95.000000	0.000000	8192.000000	8192.000000	8192.000000	3776.000000	7872.000000	8576.000000	6208.000000	11904.000000	8704.000000
1566975173.023581	96.000000	0.000000	4224.102539	4229.743652	4219.487305	4214.358887	4205.641113	450.000000	4.000000				0.000000	4.000000	4.000000	4.000000	4.000000	4.000000	96.000000	0.000000	8192.000000	8192.000000	8192.000000	3776.000000	7872.000000	8576.000000	6208.000000	11904.000000	8768.000000
1566975173.031551	97.000000	0.000000	4218.974121	4233.846191	4220.512695	4194.358887	4196.922852	450.000000	4.000000				0.000000	4.000000	4.000000	4.000000	4.000000	4.000000	97.000000	0.000000	8192.000000	8192.000000	8192.000000	3776.000000	7872.000000	8576.000000	6208.000000	11904.000000	8704.000000
1566975173.039520	98.000000	0.000000	4203.589844	4231.794922	4205.641113	4194.358887	4178.974121	450.000000	4.000000				0.000000	4.000000	4.000000	4.000000	4.000000	4.000000	98.000000	0.000000	8192.000000	8192.000000	8192.000000	3776.000000	7872.000000	8512.000000	6208.000000	11904.000000	8704.000000
1566975173.047288	99.000000	0.000000	4167.179688	4209.230957	4175.384766	4186.153809	4146.666504	1023.000000	4.000000				0.000000	4.000000	4.000000	4.000000	4.000000	4.000000	99.000000	0.000000	8192.000000	8192.000000	8192.000000	3776.000000	7872.000000	8512.000000	6208.000000	11904.000000	8640.000000
1566975173.055057	100.000000	0.000000	4124.102539	4178.461426	4155.384766	4166.666504	4104.615234	450.000000	4.000000				0.000000	4.000000	4.000000	4.000000	4.000000	4.000000	100.000000	0.000000	8192.000000	8192.000000	8192.000000	3776.000000	7872.000000	8576.000000	6272.000000	11968.000000	8704.000000
1566975173.062826	101.000000	0.000000	4121.025879	4172.307617	4164.102539	4179.487305	4095.897461	450.000000	4.000000				0.000000	4.000000	4.000000	4.000000	4.000000	4.000000	101.000000	0.000000	8192.000000	8192.000000	8192.000000	3776.000000	7872.000000	8512.000000	6272.000000	11968.000000	8640.000000
1566975173.070596	102.000000	0.000000	4155.897461	4194.871582	4185.641113	4205.128418	4126.153809	450.000000	4.000000				0.000000	4.000000	4.000000	4.000000	4.000000	4.000000	102.000000	0.000000	8192.000000	8192.000000	8192.000000	3776.000000	7872.000000	8512.000000	6272.000000	11968.000000	8640.000000
1566975173.078565	103.000000	0.000000	4182.051270	4223.589844	4210.769043	4220.512695	4150.769043	1023.000000	4.000000				0.000000	4.000000	4.000000	4.000000	4.000000	4.000000	103.000000	0.000000	8192.000000	8192.000000	8192.000000	3776.000000	7872.000000	8576.000000	6272.000000	11904.000000	8704.000000
1566975173.086534	104.000000	0.000000	4183.077148	4233.846191	4218.974121	4206.153809	4154.358887	450.000000	4.000000				0.000000	4.000000	4.000000	4.000000	4.000000	4.000000	104.000000	0.000000	8192.000000	8192.000000	8192.000000	3776.000000	7872.000000	8512.000000	6208.000000	11904.000000	8704.000000
1566975173.094303	105.000000	0.000000	4185.128418	4235.897461	4211.282227	4191.282227	4155.384766	450.000000	4.000000				0.000000	4.000000	4.000000	4.000000	4.000000	4.000000	105.000000	0.000000	8192.000000	8192.000000	8192.000000	3776.000000	7872.000000	8576.000000	6272.000000	11904.000000	8704.000000
1566975173.102072	106.000000	0.000000	4203.589844	4252.307617	4217.436035	4209.743652	4163.077148	450.000000	4.000000				0.000000	4.000000	4.000000	4.000000	4.000000	4.000000	106.000000	0.000000	8192.000000	8192.000000	8192.000000	3776.000000	7872.000000	8512.000000	6272.000000	11904.000000	8704.000000
1566975173.109840	107.000000	0.000000	4220.000000	4262.563965	4226.666504	4217.948730	4173.333496	1023.000000	4.000000				0.000000	4.000000	4.000000	4.000000	4.000000	4.000000	107.000000	0.000000	8192.000000	8192.000000	8192.000000	3776.000000	7872.000000	8576.000000	6208.000000	11904.000000	8640.000000
1566975173.117609	108.000000	0.000000	4223.589844	4260.512695	4225.128418	4204.615234	4180.512695	450.000000	4.000000				0.000000	4.000000	4.000000	4.000000	4.000000	4.000000	108.000000	0.000000	8192.000000	8192.000000	8192.000000	3776.000000	7872.000000	8576.000000	6272.000000	11968.000000	8768.000000
1566975173.125378	109.000000	0.000000	4230.256348	4262.563965	4213.333496	4194.871582	4188.205078	450.000000	4.000000				0.000000	4.000000	4.000000	4.000000	4.000000	4.000000	109.000000	0.000000	8192.000000	8192.000000	8192.000000	3776.000000	7872.000000	8576.000000	6272.000000	11904.000000	8768.000000
1566975173.133148	110.000000	0.000000	4236.410156	4258.461426	4205.128418	4200.000000	4199.487305	450.000000	4.000000				0.000000	4.000000	4.000000	4.000000	4.000000	4.000000	110.000000	0.000000	8192.000000	8192.000000	8192.000000	3776.000000	7872.000000	8576.000000	6144.000000	11904.000000	8704.000000
1566975173.141117	111.000000	0.000000	4226.153809	4242.051270	4209.743652	4207.692383	4198.974121	1023.000000	4.000000				0.000000	4.000000	4.000000	4.000000	4.000000	4.000000	111.000000	0.000000	8192.000000	8192.000000	8192.000000	3776.000000	7872.000000	8512.000000	6144.000000	11904.000000	8704.000000
1566975173.149086	112.000000	0.000000	4211.794922	4229.743652	4208.205078	4200.000000	4189.230957	450.000000	4.000000				0.000000	4.000000	4.000000	4.000000	4.000000	4.000000	112.000000	0.000000	8192.000000	8192.000000	8128.000000	3776.000000	7872.000000	8576.000000	6272.000000	11968.000000	8640.000000
1566975173.157055	113.000000	0.000000	4205.128418	4233.846191	4206.666504	4204.615234	4186.153809	450.000000	4.000000				0.000000	4.000000	4.000000	4.000000	4.000000	4.000000	113.000000	0.000000	8192.000000	8192.000000	8192.000000	3776.000000	7872.000000	8512.000000	6272.000000	11904.000000	8704.000000
1566975173.164825	114.000000	0.000000	4202.051270	4248.205078	4211.794922	4212.820313	4182.051270	450.000000	4.000000				0.000000	4.000000	4.000000	4.000000	4.000000	4.000000	114.000000	0.000000	8192.000000	8192.000000	8192.000000	3776.000000	7872.000000	8576.000000	6272.000000	11968.000000	8704.000000
1566975173.172794	115.000000	0.000000	4201.025879	4258.461426	4225.128418	4212.307617	4173.333496	1023.000000	4.000000				0.000000	4.000000	4.000000	4.000000	4.000000	4.000000	115.000000	0.000000	8192.000000	8192.000000	8192.000000	3776.000000	7872.000000	8512.000000	6208.000000	11968.000000	8704.000000
1566975173.180762	116.000000	0.000000	4205.128418	4258.461426	4235.384766	4218.461426	4174.358887	450.000000	4.000000				0.000000	4.000000	4.000000	4.000000	4.000000	4.000000	116.000000	0.000000	8192.000000	8128.000000	8192.000000	3776.000000	7872.000000	8512.000000	6208.000000	11968.000000	8704.000000
1566975173.188531	117.000000	0.000000	4204.615234	4242.051270	4220.000000	4208.717773	4169.230957	450.000000	4.000000				0.000000	4.000000	4.000000	4.000000	4.000000	4.000000	117.000000	0.000000	8192.000000	8128.000000	8192.000000	3776.000000	7872.000000	8512.000000	6336.000000	11904.000000	8704.000000
1566975173.196300	118.000000	0.000000	4200.000000	4221.538574	4203.077148	4203.077148	4150.769043	450.000000	4.000000				0.000000	4.000000	4.000000	4.000000	4.000000	4.000000	118.000000	0.000000	8192.000000	8192.000000	8192.000000	3776.000000	7872.000000	8576.000000	6272.000000	11904.000000	8704.000000
1566975173.204069	119.000000	0.000000	4196.410156	4213.333496	4197.436035	4209.230957	4145.641113	1023.000000	4.000000				0.000000	4.000000	4.000000	4.000000	4.000000	4.000000	119.000000	0.000000	8192.000000	8192.000000	8192.000000	3840.000000	7872.000000	8512.000000	6208.000000	11904.000000	8640.000000
1566975173.211839	120.000000	0.000000	4190.769043	4192.820313	4195.897461	4197.436035	4152.820313	450.000000	4.000000				0.000000	4.000000	4.000000	4.000000	4.000000	4.000000	120.000000	0.000000	8192.000000	8192.000000	8192.000000	3776.000000	7872.000000	8512.000000	6208.000000	11904.000000	8640.000000
1566975173.219808	121.000000	0.000000	4188.205078	4168.205078	4200.512695	4193.333496	4151.282227	450.000000	4.000000				0.000000	4.000000	4.000000	4.000000	4.000000	4.000000	121.000000	0.000000	8192.000000	8192.000000	8192.000000	3840.000000	7872.000000	8512.000000	6208.000000	11904.000000	8768.000000
1566975173.227777	122.000000	0.000000	4193.846191	4182.563965	4197.948730	4192.820313	4148.205078	450.000000	4.000000				0.000000	4.000000	4.000000	4.000000	4.000000	4.000000	122.000000	0.000000	8192.000000	8192.000000	8192.000000	3776.000000	7872.000000	8512.000000	6272.000000	11968.000000	8704.000000
1566975173.235746	123.000000	0.000000	4201.025879	4201.025879	4195.384766	4191.282227	4156.922852	1023.000000	4.000000				0.000000	4.000000	4.000000	4.000000	4.000000	4.000000	123.000000	0.000000	8192.000000	8192.000000	8192.000000	3840.000000	7872.000000	8512.000000	6272.000000	11904.000000	8704.000000
1566975173.243717	124.000000	0.000000	4205.128418	4188.717773	4200.512695	4192.820313	4170.256348	450.000000	4.000000				0.000000	4.000000	4.000000	4.000000	4.000000	4.000000	124.000000	0.000000	8192.000000	8192.000000	8192.000000	3776.000000	7872.000000	8512.000000	6272.000000	11904.000000	8704.000000
1566975173.251687	125.000000	0.000000	4196.410156	4174.358887	4199.487305	4188.717773	4169.743652	450.000000	4.000000				0.000000	4.000000	4.000000	4.000000	4.000000	4.000000	125.000000	0.000000	8192.000000	8192.000000	8192.000000	3776.000000	7872.000000	8512.000000	6272.000000	11968.000000	8768.000000
1566975173.259656	126.000000	0.000000	4177.948730	4172.307617	4194.358887	4191.282227	4154.871582	450.000000	4.000000				0.000000	4.000000	4.000000	4.000000	4.000000	4.000000	126.000000	0.000000	8192.000000	8192.000000	8192.000000	3776.000000	7872.000000	8512.000000	6208.000000	11904.000000	8768.000000
1566975173.267626	127.000000	0.000000	4168.205078	4168.205078	4189.743652	4190.256348	4148.205078	242.000000	4.000000				0.000000	4.000000	4.000000	4.000000	4.000000	4.000000	127.000000	0.000000	8192.000000	8192.000000	8192.000000	3776.000000	7872.000000	8576.000000	6208.000000	11968.000000	8704.000000
1566975173.275596	0.000000	0.000000	4162.563965	4164.102539	4191.794922	4194.871582	4151.282227	450.000000	4.000000				0.000000	4.000000	4.000000	4.000000	4.000000	4.000000	0.000000	0.000000	8192.000000	8192.000000	8192.000000	3776.000000	7872.000000	8512.000000	6208.000000	11968.000000	8704.000000
1566975173.283565	1.000000	0.000000	4156.922852	4164.102539	4191.794922	4201.538574	4152.820313	450.000000	4.000000				0.000000	4.000000	4.000000	4.000000	4.000000	4.000000	1.000000	0.000000	8192.000000	8192.000000	8192.000000	3776.000000	7808.000000	8512.000000	6208.000000	11968.000000	8704.000000
1566975173.291534	2.000000	0.000000	4164.102539	4174.358887	4181.025879	4196.922852	4152.307617	1023.000000	4.000000				0.000000	4.000000	4.000000	4.000000	4.000000	4.000000	2.000000	0.000000	8192.000000	8192.000000	8192.000000	3840.000000	7808.000000	8512.000000	6144.000000	11968.000000	8704.000000
1566975173.299503	3.000000	0.000000	4171.282227	4184.615234	4182.051270	4200.512695	4150.769043	450.000000	4.000000				0.000000	4.000000	4.000000	4.000000	4.000000	4.000000	3.000000	0.000000	8192.000000	8192.000000	8192.000000	3776.000000	7872.000000	8512.000000	6208.000000	11904.000000	8704.000000
1566975173.307273	4.000000	0.000000	4170.769043	4190.769043	4190.769043	4196.410156	4155.384766	1023.000000	4.000000				0.000000	4.000000	4.000000	4.000000	4.000000	4.000000	4.000000	0.000000	8192.000000	8192.000000	8192.000000	3776.000000	7808.000000	8576.000000	6208.000000	11968.000000	8704.000000
1566975173.315243	5.000000	0.000000	4174.871582	4192.820313	4196.922852	4192.820313	4166.666504	450.000000	4.000000				0.000000	4.000000	4.000000	4.000000	4.000000	4.000000	5.000000	0.000000	8192.000000	8192.000000	8192.000000	3776.000000	7808.000000	8512.000000	6272.000000	11904.000000	8704.000000
1566975173.323213	6.000000	0.000000	4181.025879	4188.717773	4198.974121	4195.384766	4166.666504	1023.000000	4.000000				0.000000	4.000000	4.000000	4.000000	4.000000	4.000000	6.000000	0.000000	8192.000000	8192.000000	8192.000000	3776.000000	7872.000000	8512.000000	6272.000000	11904.000000	8704.000000
1566975173.331183	7.000000	0.000000	4190.769043	4184.615234	4202.051270	4187.179688	4165.641113	450.000000	4.000000				0.000000	4.000000	4.000000	4.000000	4.000000	4.000000	7.000000	0.000000	8192.000000	8192.000000	8192.000000	3776.000000	7872.000000	8512.000000	6208.000000	11968.000000	8704.000000
1566975173.339152	8.000000	0.000000	4200.512695	4186.666504	4222.563965	4194.871582	4179.487305	450.000000	4.000000				0.000000	4.000000	4.000000	4.000000	4.000000	4.000000	8.000000	0.000000	8192.000000	8192.000000	8192.000000	3776.000000	7872.000000	8576.000000	6208.000000	11968.000000	8704.000000
1566975173.347121	9.000000	0.000000	4197.436035	4184.615234	4232.820313	4203.077148	4191.282227	1023.000000	4.000000				0.000000	4.000000	4.000000	4.000000	4.000000	4.000000	9.000000	0.000000	8192.000000	8192.000000	8192.000000	3776.000000	7872.000000	8512.000000	6272.000000	11904.000000	8704.000000
1566975173.355090	10.000000	0.000000	4193.846191	4186.666504	4231.282227	4204.615234	4189.230957	450.000000	4.000000				0.000000	4.000000	4.000000	4.000000	4.000000	4.000000	10.000000	0.000000	8192.000000	8192.000000	8192.000000	3776.000000	7872.000000	8512.000000	6272.000000	11904.000000	8704.000000
1566975173.363059	11.000000	0.000000	4200.000000	4209.230957	4235.384766	4210.769043	4186.153809	1023.000000	4.000000				0.000000	4.000000	4.000000	4.000000	4.000000	4.000000	11.000000	0.000000	8192.000000	8192.000000	8192.000000	3776.000000	7872.000000	8512.000000	6208.000000	11904.000000	8704.000000
1566975173.370829	12.000000	0.000000	4204.102539	4217.436035	4224.615234	4206.153809	4189.743652	450.000000	4.000000				0.000000	4.000000	4.000000	4.000000	4.000000	4.000000	12.000000	0.000000	8192.000000	8192.000000	8192.000000	3776.000000	7872.000000	8512.000000	6208.000000	11968.000000	8704.000000
1566975173.378798	13.000000	0.000000	4200.512695	4201.025879	4205.128418	4208.205078	4188.205078	450.000000	4.000000				0.000000	4.000000	4.000000	4.000000	4.000000	4.000000	13.000000	0.000000	8192.000000	8192.000000	8192.000000	3776.000000	7872.000000	8512.000000	6272.000000	11904.000000	8704.000000
1566975173.386567	14.000000	0.000000	4190.769043	4190.769043	4198.461426	4204.102539	4178.974121	450.000000	4.000000				0.000000	4.000000	4.000000	4.000000	4.000000	4.000000	14.000000	0.000000	8192.000000	8192.000000	8192.000000	3776.000000	7872.000000	8512.000000	6272.000000	11904.000000	8704.000000
1566975173.394335	15.000000	0.000000	4181.538574	4198.974121	4206.666504	4194.358887	4170.256348	1023.000000	4.000000				0.000000	4.000000	4.000000	4.000000	4.000000	4.000000	15.000000	0.000000	8192.000000	8192.000000	8192.000000	3776.000000	7872.000000	8576.000000	6208.000000	11904.000000	8832.000000
1566975173.402105	16.000000	0.000000	4186.153809	4203.077148	4208.205078	4203.589844	4168.205078	0.000000	4.000000				0.000000	4.000000	4.000000	4.000000	4.000000	4.000000	16.000000	0.000000	8192.000000	8192.000000	8192.000000	3776.000000	7872.000000	8576.000000	6208.000000	11968.000000	8704.000000
1566975173.410074	17.000000	0.000000	4198.974121	4201.025879	4198.461426	4206.666504	4176.922852	0.000000	4.000000				0.000000	4.000000	4.000000	4.000000	4.000000	4.000000	17.000000	0.000000	8192.000000	8192.000000	8192.000000	3776.000000	7872.000000	8576.000000	6208.000000	11904.000000	8640.000000
1566975173.417844	18.000000	0.000000	4207.179688	4217.436035	4205.128418	4210.256348	4186.153809	0.000000	4.000000				0.000000	4.000000	4.000000	4.000000	4.000000	4.000000	18.000000	0.000000	8192.000000	8192.000000	8192.000000	3776.000000	7872.000000	8512.000000	6208.000000	11968.000000	8832.000000
1566975173.425813	19.000000	0.000000	4213.333496	4237.948730	4213.846191	4216.922852	4188.205078	0.000000	4.000000				0.000000	4.000000	4.000000	4.000000	4.000000	4.000000	19.000000	0.000000	8192.000000	8192.000000	8192.000000	3776.000000	7872.000000	8576.000000	6208.000000	11968.000000	8832.000000
1566975173.433782	20.000000	0.000000	4216.410156	4231.794922	4209.230957	4217.436035	4185.128418	0.000000	4.000000				0.000000	4.000000	4.000000	4.000000	4.000000	4.000000	20.000000	0.000000	8192.000000	8192.000000	8192.000000	3776.000000	7872.000000	8512.000000	6208.000000	11904.000000	8384.000000
1566975173.441651	21.000000	0.000000	4216.410156	4213.333496	4209.230957	4219.487305	4185.128418	0.000000	4.000000				0.000000	4.000000	4.000000	4.000000	4.000000	4.000000	21.000000	0.000000	8192.000000	8192.000000	8192.000000	3776.000000	7872.000000	8576.000000	6208.000000	11968.000000	8704.000000
1566975173.449421	22.000000	0.000000	4216.410156	4207.179688	4213.846191	4204.102539	4183.077148	0.000000	4.000000				0.000000	4.000000	4.000000	4.000000	4.000000	4.000000	22.000000	0.000000	8192.000000	8192.000000	8192.000000	3776.000000	7872.000000	8576.000000	6272.000000	11968.000000	8704.000000
1566975173.457389	23.000000	0.000000	4216.410156	4203.077148	4221.025879	4192.820313	4174.358887	0.000000	4.000000				0.000000	4.000000	4.000000	4.000000	4.000000	4.000000	23.000000	0.000000	8192.000000	8192.000000	8192.000000	3776.000000	7872.000000	8512.000000	6208.000000	11904.000000	8704.000000
1566975173.465158	24.000000	0.000000	4215.897461	4192.820313	4220.000000	4198.974121	4169.743652	0.000000	4.000000				0.000000	4.000000	4.000000	4.000000	4.000000	4.000000	24.000000	0.000000	8192.000000	8192.000000	8192.000000	3776.000000	7872.000000	8576.000000	6208.000000	11904.000000	8704.000000
1566975173.472928	25.000000	0.000000	4216.922852	4211.282227	4210.769043	4211.794922	4168.717773	0.000000	4.000000				0.000000	4.000000	4.000000	4.000000	4.000000	4.000000	25.000000	0.000000	8192.000000	8192.000000	8192.000000	3776.000000	7872.000000	8576.000000	6336.000000	11904.000000	8704.000000
1566975173.480896	26.000000	0.000000	4214.871582	4231.794922	4206.153809	4215.897461	4173.846191	0.000000	4.000000				0.000000	4.000000	4.000000	4.000000	4.000000	4.000000	26.000000	0.000000	8192.000000	8192.000000	8192.000000	3776.000000	7872.000000	8576.000000	6208.000000	11904.000000	8704.000000
1566975173.488666	27.000000	0.000000	4208.205078	4225.641113	4200.512695	4194.871582	4181.025879	0.000000	4.000000				0.000000	4.000000	4.000000	4.000000	4.000000	4.000000	27.000000	0.000000	8192.000000	8192.000000	8192.000000	3776.000000	7872.000000	8576.000000	6208.000000	11904.000000	8704.000000
1566975173.496635	28.000000	0.000000	4200.000000	4213.333496	4197.948730	4194.358887	4178.461426	0.000000	4.000000				0.000000	4.000000	4.000000	4.000000	4.000000	4.000000	28.000000	0.000000	8192.000000	8192.000000	8192.000000	3776.000000	7872.000000	8576.000000	6208.000000	11904.000000	8704.000000
1566975173.504604	29.000000	0.000000	4196.922852	4201.025879	4193.846191	4207.179688	4169.743652	0.000000	4.000000				0.000000	4.000000	4.000000	4.000000	4.000000	4.000000	29.000000	0.000000	8192.000000	8192.000000	8192.000000	3776.000000	7872.000000	8512.000000	6272.000000	11968.000000	8704.000000
1566975173.512374	30.000000	0.000000	4205.128418	4201.025879	4185.641113	4198.974121	4166.666504	0.000000	4.000000				0.000000	4.000000	4.000000	4.000000	4.000000	4.000000	30.000000	0.000000	8192.000000	8192.000000	8192.000000	3776.000000	7872.000000	8576.000000	6272.000000	11968.000000	8704.000000
1566975173.520343	31.000000	0.000000	4218.974121	4219.487305	4195.384766	4206.153809	4170.769043	0.000000	4.000000				0.000000	4.000000	4.000000	4.000000	4.000000	4.000000	31.000000	0.000000	8192.000000	8192.000000	8192.000000	3776.000000	7872.000000	8512.000000	6272.000000	11904.000000	8640.000000
1566975173.528313	32.000000	0.000000	4222.051270	4213.333496	4204.615234	4215.897461	4170.769043	0.000000	4.000000				0.000000	4.000000	4.000000	4.000000	4.000000	4.000000	32.000000	0.000000	8192.000000	8192.000000	8192.000000	3776.000000	7872.000000	8576.000000	6272.000000	11904.000000	8640.000000
1566975173.536283	33.000000	0.000000	4212.820313	4192.820313	4203.077148	4211.282227	4167.692383	0.000000	4.000000				0.000000	4.000000	4.000000	4.000000	4.000000	4.000000	33.000000	0.000000	8192.000000	8192.000000	8192.000000	3776.000000	7872.000000	8512.000000	6208.000000	11968.000000	8832.000000
1566975173.544252	34.000000	0.000000	4212.820313	4215.384766	4206.666504	4205.128418	4168.717773	0.000000	4.000000				0.000000	4.000000	4.000000	4.000000	4.000000	4.000000	34.000000	0.000000	8192.000000	8192.000000	8192.000000	3776.000000	7808.000000	8512.000000	6272.000000	11840.000000	8704.000000
1566975173.552221	35.000000	0.000000	4217.436035	4242.051270	4211.282227	4203.077148	4170.256348	0.000000	4.000000				0.000000	4.000000	4.000000	4.000000	4.000000	4.000000	35.000000	0.000000	8192.000000	8192.000000	8192.000000	3776.000000	7808.000000	8512.000000	6208.000000	11968.000000	8704.000000
1566975173.559991	36.000000	0.000000	4205.641113	4215.384766	4211.794922	4209.230957	4167.692383	0.000000	4.000000				0.000000	4.000000	4.000000	4.000000	4.000000	4.000000	36.000000	0.000000	8192.000000	8192.000000	8192.000000	3776.000000	7872.000000	8512.000000	6272.000000	11904.000000	8640.000000
1566975173.567960	37.000000	0.000000	4196.922852	4188.717773	4207.692383	4206.153809	4170.256348	0.000000	4.000000				0.000000	4.000000	4.000000	4.000000	4.000000	4.000000	37.000000	0.000000	8192.000000	8192.000000	8192.000000	3776.000000	7808.000000	8576.000000	6272.000000	11904.000000	8640.000000
1566975173.575929	38.000000	0.000000	4206.666504	4207.179688	4210.256348	4202.051270	4183.077148	0.000000	4.000000				0.000000	4.000000	4.000000	4.000000	4.000000	4.000000	38.000000	0.000000	8192.000000	8192.000000	8192.000000	3840.000000	7808.000000	8512.000000	6208.000000	11968.000000	9024.000000
1566975173.583899	39.000000	0.000000	4220.512695	4223.589844	4217.436035	4204.102539	4190.256348	0.000000	4.000000				0.000000	4.000000	4.000000	4.000000	4.000000	4.000000	39.000000	0.000000	8192.000000	8192.000000	8192.000000	3776.000000	7872.000000	8576.000000	6208.000000	11904.000000	8704.000000
1566975173.591867	40.000000	0.000000	4227.692383	4209.230957	4217.948730	4202.563965	4187.179688	0.000000	4.000000				0.000000	4.000000	4.000000	4.000000	4.000000	4.000000	40.000000	0.000000	8192.000000	8192.000000	8192.000000	3776.000000	7808.000000	8512.000000	6336.000000	11968.000000	8704.000000
1566975173.599636	41.000000	0.000000	4231.282227	4207.179688	4218.461426	4210.769043	4184.102539	0.000000	4.000000				0.000000	4.000000	4.000000	4.000000	4.000000	4.000000	41.000000	0.000000	8192.000000	8192.000000	8192.000000	3776.000000	7808.000000	8512.000000	6208.000000	11968.000000	8704.000000
1566975173.607405	42.000000	0.000000	4231.282227	4229.743652	4212.820313	4206.666504	4183.589844	0.000000	4.000000				0.000000	4.000000	4.000000	4.000000	4.000000	4.000000	42.000000	0.000000	8192.000000	8192.000000	8192.000000	3776.000000	7808.000000	8512.000000	6208.000000	11968.000000	8704.000000
1566975173.615374	43.000000	0.000000	4231.794922	4237.948730	4205.641113	4201.538574	4183.077148	0.000000	4.000000				0.000000	4.000000	4.000000	4.000000	4.000000	4.000000	43.000000	0.000000	8192.000000	8192.000000	8192.000000	3776.000000	7808.000000	8576.000000	6272.000000	11968.000000	8768.000000
1566975173.623144	44.000000	0.000000	4231.282227	4231.794922	4205.128418	4210.256348	4180.000000	0.000000	4.000000				0.000000	4.000000	4.000000	4.000000	4.000000	4.000000	44.000000	0.000000	8192.000000	8192.000000	8192.000000	3840.000000	7872.000000	8512.000000	6208.000000	11968.000000	8640.000000
1566975173.631113	45.000000	0.000000	4223.077148	4225.641113	4205.641113	4204.615234	4175.897461	0.000000	4.000000				0.000000	4.000000	4.000000	4.000000	4.000000	4.000000	45.000000	0.000000	8192.000000	8192.000000	8192.000000	3776.000000	7872.000000	8512.000000	6208.000000	11904.000000	8704.000000
1566975173.639083	46.000000	0.000000	4209.743652	4219.487305	4205.128418	4197.948730	4163.589844	0.000000	4.000000				0.000000	4.000000	4.000000	4.000000	4.000000	4.000000	46.000000	0.000000	8192.000000	8192.000000	8192.000000	3840.000000	7872.000000	8576.000000	6208.000000	11904.000000	8704.000000
1566975173.647052	47.000000	0.000000	4205.641113	4209.230957	4199.487305	4196.410156	4157.436035	0.000000	4.000000				0.000000	4.000000	4.000000	4.000000	4.000000	4.000000	47.000000	0.000000	8192.000000	8192.000000	8192.000000	3776.000000	7872.000000	8512.000000	6272.000000	11904.000000	8704.000000
1566975173.654823	48.000000	0.000000	4215.897461	4207.179688	4204.102539	4202.563965	4172.307617	0.000000	4.000000				0.000000	4.000000	4.000000	4.000000	4.000000	4.000000	48.000000	0.000000	8192.000000	8192.000000	8192.000000	3840.000000	7872.000000	8512.000000	6336.000000	11968.000000	8704.000000
1566975173.662793	49.000000	0.000000	4220.512695	4217.436035	4211.794922	4213.333496	4178.974121	0.000000	4.000000				0.000000	4.000000	4.000000	4.000000	4.000000	4.000000	49.000000	0.000000	8192.000000	8192.000000	8192.000000	3776.000000	7872.000000	8512.000000	6208.000000	11904.000000	8704.000000
1566975173.670764	50.000000	0.000000	4204.615234	4229.743652	4198.974121	4200.512695	4158.461426	0.000000	4.000000				0.000000	4.000000	4.000000	4.000000	4.000000	4.000000	50.000000	0.000000	8192.000000	8192.000000	8192.000000	3776.000000	7872.000000	8576.000000	6208.000000	11904.000000	8704.000000
1566975173.678733	51.000000	0.000000	4192.820313	4233.846191	4192.820313	4190.769043	4146.666504	0.000000	4.000000				0.000000	4.000000	4.000000	4.000000	4.000000	4.000000	51.000000	0.000000	8192.000000	8192.000000	8192.000000	3776.000000	7872.000000	8512.000000	6272.000000	11968.000000	8576.000000
1566975173.686703	52.000000	0.000000	4196.922852	4213.333496	4193.333496	4190.769043	4156.410156	0.000000	4.000000				0.000000	4.000000	4.000000	4.000000	4.000000	4.000000	52.000000	0.000000	8192.000000	8192.000000	8192.000000	3776.000000	7872.000000	8512.000000	6208.000000	11904.000000	8704.000000
1566975173.694672	53.000000	0.000000	4198.461426	4205.128418	4185.128418	4185.641113	4156.410156	0.000000	4.000000				0.000000	4.000000	4.000000	4.000000	4.000000	4.000000	53.000000	0.000000	8192.000000	8192.000000	8192.000000	3776.000000	7872.000000	8576.000000	6272.000000	11904.000000	8704.000000
1566975173.702441	54.000000	0.000000	4194.358887	4213.333496	4184.102539	4188.205078	4147.179688	0.000000	4.000000				0.000000	4.000000	4.000000	4.000000	4.000000	4.000000	54.000000	0.000000	8192.000000	8192.000000	8192.000000	3776.000000	7872.000000	8576.000000	6208.000000	11904.000000	8640.000000
1566975173.710410	55.000000	0.000000	4197.436035	4207.179688	4193.846191	4195.897461	4155.897461	0.000000	4.000000				0.000000	4.000000	4.000000	4.000000	4.000000	4.000000	55.000000	0.000000	8192.000000	8192.000000	8192.000000	3776.000000	7872.000000	8512.000000	6208.000000	11904.000000	8640.000000
1566975173.718180	56.000000	0.000000	4205.128418	4203.077148	4206.153809	4210.256348	4170.769043	0.000000	4.000000				0.000000	4.000000	4.000000	4.000000	4.000000	4.000000	56.000000	0.000000	8192.000000	8192.000000	8192.000000	3776.000000	7872.000000	8576.000000	6144.000000	11904.000000	8704.000000
1566975173.726149	57.000000	0.000000	4204.615234	4223.589844	4207.179688	4208.717773	4172.820313	0.000000	4.000000				0.000000	4.000000	4.000000	4.000000	4.000000	4.000000	57.000000	0.000000	8192.000000	8192.000000	8192.000000	3776.000000	7872.000000	8576.000000	6208.000000	11904.000000	8704.000000
1566975173.733918	58.000000	0.000000	4205.641113	4246.153809	4205.128418	4197.436035	4174.871582	0.000000	4.000000				0.000000	4.000000	4.000000	4.000000	4.000000	4.000000	58.000000	0.000000	8192.000000	8192.000000	8192.000000	3776.000000	7872.000000	8576.000000	6272.000000	11968.000000	8704.000000
1566975173.741686	59.000000	0.000000	4216.410156	4244.102539	4213.846191	4208.205078	4186.666504	0.000000	4.000000				0.000000	4.000000	4.000000	4.000000	4.000000	4.000000	59.000000	0.000000	8192.000000	8192.000000	8192.000000	3776.000000	7872.000000	8512.000000	6208.000000	11904.000000	8704.000000
1566975173.749456	60.000000	0.000000	4223.077148	4227.692383	4210.256348	4205.641113	4187.179688	0.000000	4.000000				0.000000	4.000000	4.000000	4.000000	4.000000	4.000000	60.000000	0.000000	8192.000000	8192.000000	8192.000000	3776.000000	7872.000000	8512.000000	6208.000000	11904.000000	8704.000000
1566975173.757424	61.000000	0.000000	4218.461426	4215.384766	4198.974121	4198.461426	4180.512695	0.000000	4.000000				0.000000	4.000000	4.000000	4.000000	4.000000	4.000000	61.000000	0.000000	8192.000000	8192.000000	8192.000000	3840.000000	7872.000000	8512.000000	6272.000000	11904.000000	8768.000000
1566975173.765194	62.000000	0.000000	4217.436035	4213.333496	4196.922852	4203.077148	4187.692383	0.000000	4.000000				0.000000	4.000000	4.000000	4.000000	4.000000	4.000000	62.000000	0.000000	8192.000000	8192.000000	8192.000000	3776.000000	7872.000000	8512.000000	6272.000000	11968.000000	8640.000000
1566975173.772962	63.000000	0.000000	4218.974121	4207.179688	4192.820313	4202.563965	4187.179688	0.000000	4.000000				0.000000	4.000000	4.000000	4.000000	4.000000	4.000000	63.000000	0.000000	8192.000000	8192.000000	8192.000000	3776.000000	7872.000000	8576.000000	6208.000000	11904.000000	8704.000000
1566975173.780732	64.000000	0.000000	4214.871582	4194.871582	4190.769043	4207.179688	4174.871582	450.000000	4.000000				0.000000	4.000000	4.000000	4.000000	4.000000	4.000000	64.000000	0.000000	8192.000000	8192.000000	8192.000000	3776.000000	7872.000000	8512.000000	6208.000000	11904.000000	8704.000000
1566975173.788702	65.000000	0.000000	4209.743652	4213.333496	4191.282227	4202.563965	4171.282227	450.000000	4.000000				0.000000	4.000000	4.000000	4.000000	4.000000	4.000000	65.000000	0.000000	8192.000000	8192.000000	8192.000000	3840.000000	7872.000000	8512.000000	6208.000000	11968.000000	8704.000000
1566975173.796671	66.000000	0.000000	4204.102539	4240.000000	4191.282227	4196.410156	4166.666504	1023.000000	4.000000				0.000000	4.000000	4.000000	4.000000	4.000000	4.000000	66.000000	0.000000	8192.000000	8192.000000	8192.000000	3776.000000	7872.000000	8512.000000	6208.000000	11968.000000	8704.000000
1566975173.804640	67.000000	0.000000	4188.717773	4225.641113	4180.000000	4191.282227	4137.948730	450.000000	4.000000				0.000000	4.000000	4.000000	4.000000	4.000000	4.000000	67.000000	0.000000	8192.000000	8192.000000	8192.000000	3776.000000	7872.000000	8576.000000	6336.000000	11968.000000	8640.000000
1566975173.812410	68.000000	0.000000	4154.358887	4180.512695	4155.897461	4174.358887	4091.794922	1023.000000	4.000000				0.000000	4.000000	4.000000	4.000000	4.000000	4.000000	68.000000	0.000000	8192.000000	8192.000000	8192.000000	3776.000000	7872.000000	8576.000000	6336.000000	11968.000000	8640.000000
1566975173.820379	69.000000	0.000000	4121.538574	4162.051270	4154.871582	4178.461426	4063.076904	450.000000	4.000000				0.000000	4.000000	4.000000	4.000000	4.000000	4.000000	69.000000	0.000000	8192.000000	8192.000000	8192.000000	3776.000000	7872.000000	8512.000000	6208.000000	11904.000000	8832.000000
1566975173.828348	70.000000	0.000000	4127.692383	4180.512695	4175.384766	4194.358887	4080.512939	1023.000000	4.000000				0.000000	4.000000	4.000000	4.000000	4.000000	4.000000	70.000000	0.000000	8192.000000	8192.000000	8192.000000	3840.000000	7872.000000	8576.000000	6272.000000	11968.000000	8704.000000
1566975173.836117	71.000000	0.000000	4168.717773	4196.922852	4201.025879	4205.128418	4124.615234	450.000000	4.000000				0.000000	4.000000	4.000000	4.000000	4.000000	4.000000	71.000000	0.000000	8192.000000	8192.000000	8192.000000	3776.000000	7872.000000	8512.000000	6208.000000	11904.000000	8704.000000
1566975173.843886	72.000000	0.000000	4202.051270	4203.077148	4212.820313	4205.128418	4153.846191	450.000000	4.000000				0.000000	4.000000	4.000000	4.000000	4.000000	4.000000	72.000000	0.000000	8192.000000	8192.000000	8192.000000	3776.000000	7872.000000	8576.000000	6272.000000	11904.000000	8960.000000
1566975173.851655	73.000000	0.000000	4206.153809	4225.641113	4201.025879	4200.512695	4156.410156	1023.000000	4.000000				0.000000	4.000000	4.000000	4.000000	4.000000	4.000000	73.000000	0.000000	8192.000000	8192.000000	8192.000000	3776.000000	7872.000000	8512.000000	6272.000000	11904.000000	8960.000000
1566975173.859424	74.000000	0.000000	4201.538574	4233.846191	4194.358887	4205.641113	4154.871582	450.000000	4.000000				0.000000	4.000000	4.000000	4.000000	4.000000	4.000000	74.000000	0.000000	8192.000000	8192.000000	8192.000000	3776.000000	7872.000000	8512.000000	6144.000000	11904.000000	8576.000000
1566975173.867193	75.000000	0.000000	4204.102539	4217.436035	4198.461426	4194.871582	4163.589844	1023.000000	4.000000				0.000000	4.000000	4.000000	4.000000	4.000000	4.000000	75.000000	0.000000	8192.000000	8192.000000	8192.000000	3776.000000	7872.000000	8576.000000	6208.000000	11968.000000	8704.000000
1566975173.874963	76.000000	0.000000	4206.153809	4221.538574	4204.102539	4195.384766	4174.871582	450.000000	4.000000				0.000000	4.000000	4.000000	4.000000	4.000000	4.000000	76.000000	0.000000	8192.000000	8192.000000	8192.000000	3776.000000	7808.000000	8576.000000	6208.000000	11904.000000	8768.000000
1566975173.882933	77.000000	0.000000	4200.512695	4235.897461	4203.589844	4214.358887	4171.794922	450.000000	4.000000				0.000000	4.000000	4.000000	4.000000	4.000000	4.000000	77.000000	0.000000	8192.000000	8192.000000	8192.000000	3776.000000	7808.000000	8512.000000	6208.000000	11904.000000	8768.000000
1566975173.890902	78.000000	0.000000	4192.307617	4221.538574	4194.358887	4208.717773	4158.974121	450.000000	4.000000				0.000000	4.000000	4.000000	4.000000	4.000000	4.000000	78.000000	0.000000	8192.000000	8192.000000	8192.000000	3776.000000	7872.000000	8576.000000	6208.000000	11904.000000	8768.000000
1566975173.898871	79.000000	0.000000	4183.077148	4207.179688	4194.871582	4205.641113	4146.153809	1023.000000	4.000000				0.000000	4.000000	4.000000	4.000000	4.000000	4.000000	79.000000	0.000000	8192.000000	8192.000000	8192.000000	3776.000000	7808.000000	8512.000000	6208.000000	11968.000000	8704.000000
1566975173.906640	80.000000	0.000000	4180.000000	4215.384766	4196.922852	4209.743652	4142.563965	450.000000	4.000000				0.000000	4.000000	4.000000	4.000000	4.000000	4.000000	80.000000	0.000000	8192.000000	8192.000000	8192.000000	3776.000000	7872.000000	8576.000000	6272.000000	11968.000000	8768.000000
1566975173.914609	81.000000	0.000000	4191.794922	4225.641113	4206.153809	4205.641113	4155.897461	450.000000	4.000000				0.000000	4.000000	4.000000	4.000000	4.000000	4.000000	81.000000	0.000000	8192.000000	8192.000000	8192.000000	3776.000000	7872.000000	8512.000000	6144.000000	11968.000000	8704.000000
1566975173.922378	82.000000	0.000000	4205.641113	4229.743652	4218.461426	4207.179688	4172.307617	450.000000	4.000000				0.000000	4.000000	4.000000	4.000000	4.000000	4.000000	82.000000	0.000000	8192.000000	8192.000000	8192.000000	3776.000000	7872.000000	8512.000000	6144.000000	11968.000000	8704.000000
1566975173.930146	83.000000	0.000000	4206.153809	4233.846191	4214.871582	4205.641113	4171.794922	1023.000000	4.000000				0.000000	4.000000	4.000000	4.000000	4.000000	4.000000	83.000000	0.000000	8192.000000	8192.000000	8192.000000	3776.000000	7872.000000	8576.000000	6208.000000	11904.000000	8704.000000
1566975173.937915	84.000000	0.000000	4200.512695	4235.897461	4207.692383	4204.615234	4166.153809	450.000000	4.000000				0.000000	4.000000	4.000000	4.000000	4.000000	4.000000	84.000000	0.000000	8192.000000	8192.000000	8192.000000	3776.000000	7872.000000	8512.000000	6272.000000	11968.000000	8768.000000
1566975173.945684	85.000000	0.000000	4201.538574	4229.743652	4198.461426	4198.974121	4170.769043	450.000000	4.000000				0.000000	4.000000	4.000000	4.000000	4.000000	4.000000	85.000000	0.000000	8192.000000	8192.000000	8192.000000	3840.000000	7872.000000	8576.000000	6208.000000	11968.000000	8704.000000
1566975173.953454	86.000000	0.000000	4203.077148	4219.487305	4190.256348	4201.538574	4172.307617	450.000000	4.000000				0.000000	4.000000	4.000000	4.000000	4.000000	4.000000	86.000000	0.000000	8192.000000	8192.000000	8192.000000	3776.000000	7872.000000	8512.000000	6208.000000	11968.000000	8704.000000
1566975173.961222	87.000000	0.000000	4192.307617	4211.282227	4189.230957	4207.692383	4161.025879	1023.000000	4.000000				0.000000	4.000000	4.000000	4.000000	4.000000	4.000000	87.000000	0.000000	8192.000000	8128.000000	8192.000000	3776.000000	7872.000000	8576.000000	6208.000000	11904.000000	8768.000000
1566975173.968992	88.000000	0.000000	4181.025879	4207.179688	4178.461426	4193.333496	4149.230957	450.000000	4.000000				0.000000	4.000000	4.000000	4.000000	4.000000	4.000000	88.000000	0.000000	8192.000000	8192.000000	8192.000000	3776.000000	7872.000000	8576.000000	6208.000000	11968.000000	8704.000000
1566975173.976761	89.000000	0.000000	4182.563965	4198.974121	4175.897461	4201.025879	4151.794922	450.000000	4.000000				0.000000	4.000000	4.000000	4.000000	4.000000	4.000000	89.000000	0.000000	8192.000000	8192.000000	8192.000000	3776.000000	7872.000000	8512.000000	6272.000000	11904.000000	8704.000000
1566975173.984530	90.000000	0.000000	4189.230957	4186.666504	4189.230957	4211.794922	4160.512695	450.000000	4.000000				0.000000	4.000000	4.000000	4.000000	4.000000	4.000000	90.000000	0.000000	8192.000000	8192.000000	8192.000000	3776.000000	7872.000000	8512.000000	6208.000000	11968.000000	8448.000000
1566975173.992299	91.000000	0.000000	4186.666504	4186.666504	4196.410156	4197.948730	4157.948730	1023.000000	4.000000				0.000000	4.000000	4.000000	4.000000	4.000000	4.000000	91.000000	0.000000	8192.000000	8192.000000	8192.000000	3776.000000	7872.000000	8512.000000	6208.000000	11968.000000	8448.000000
1566975174.000068	92.000000	0.000000	4178.974121	4178.461426	4193.333496	4199.487305	4151.282227	450.000000	4.000000				0.000000	4.000000	4.000000	4.000000	4.000000	4.000000	92.000000	0.000000	8192.000000	8192.000000	8192.000000	3840.000000	7872.000000	8512.000000	6208.000000	11968.000000	8640.000000
1566975174.008037	93.000000	0.000000	4178.461426	4172.307617	4188.717773	4200.000000	4152.307617	450.000000	4.000000				0.000000	4.000000	4.000000	4.000000	4.000000	4.000000	93.000000	0.000000	8192.000000	8192.000000	8192.000000	3776.000000	7872.000000	8576.000000	6272.000000	11968.000000	8704.000000
1566975174.016007	94.000000	0.000000	4175.384766	4190.769043	4192.820313	4185.641113	4153.846191	450.000000	4.000000				0.000000	4.000000	4.000000	4.000000	4.000000	4.000000	94.000000	0.000000	8192.000000	8192.000000	8192.000000	3776.000000	7872.000000	8576.000000	6272.000000	11904.000000	8704.000000
1566975174.023976	95.000000	0.000000	4167.179688	4203.077148	4188.717773	4186.153809	4152.307617	1023.000000	4.000000				0.000000	4.000000	4.000000	4.000000	4.000000	4.000000	95.000000	0.000000	8192.000000	8192.000000	8192.000000	3776.000000	7872.000000	8512.000000	6208.000000	11904.000000	8640.000000
1566975174.031945	96.000000	0.000000	4174.358887	4188.717773	4175.384766	4197.948730	4161.025879	450.000000	4.000000				0.000000	4.000000	4.000000	4.000000	4.000000	4.000000	96.000000	0.000000	8192.000000	8192.000000	8192.000000	3840.000000	7872.000000	8576.000000	6208.000000	11904.000000	8640.000000
1566975174.039714	97.000000	0.000000	4183.077148	4172.307617	4170.256348	4195.384766	4170.256348	450.000000	4.000000				0.000000	4.000000	4.000000	4.000000	4.000000	4.000000	97.000000	0.000000	8192.000000	8192.000000	8192.000000	3776.000000	7808.000000	8512.000000	6336.000000	11904.000000	8704.000000
1566975174.047483	98.000000	0.000000	4171.282227	4168.205078	4161.025879	4176.410156	4169.743652	450.000000	4.000000				0.000000	4.000000	4.000000	4.000000	4.000000	4.000000	98.000000	0.000000	8192.000000	8192.000000	8192.000000	3776.000000	7872.000000	8512.000000	6208.000000	11904.000000	8640.000000
1566975174.055452	99.000000	0.000000	4167.179688	4176.410156	4155.384766	4185.128418	4170.769043	1023.000000	4.000000				0.000000	4.000000	4.000000	4.000000	4.000000	4.000000	99.000000	0.000000	8192.000000	8192.000000	8192.000000	3840.000000	7808.000000	8512.000000	6208.000000	11968.000000	8704.000000
1566975174.063222	100.000000	0.000000	4184.615234	4188.717773	4160.512695	4198.974121	4173.846191	450.000000	4.000000				0.000000	4.000000	4.000000	4.000000	4.000000	4.000000	100.000000	0.000000	8192.000000	8192.000000	8192.000000	3776.000000	7872.000000	8512.000000	6208.000000	11968.000000	8704.000000
1566975174.071192	101.000000	0.000000	4191.794922	4184.615234	4168.205078	4187.179688	4175.384766	450.000000	4.000000				0.000000	4.000000	4.000000	4.000000	4.000000	4.000000	101.000000	0.000000	8192.000000	8192.000000	8192.000000	3776.000000	7808.000000	8576.000000	6208.000000	11968.000000	8640.000000
1566975174.079161	102.000000	0.000000	4180.512695	4176.410156	4175.384766	4187.179688	4171.794922	450.000000	4.000000				0.000000	4.000000	4.000000	4.000000	4.000000	4.000000	102.000000	0.000000	8192.000000	8192.000000	8192.000000	3776.000000	7808.000000	8512.000000	6272.000000	11904.000000	8704.000000
1566975174.087131	103.000000	0.000000	4170.256348	4182.563965	4172.307617	4189.743652	4158.461426	1023.000000	4.000000				0.000000	4.000000	4.000000	4.000000	4.000000	4.000000	103.000000	0.000000	8192.000000	8192.000000	8192.000000	3776.000000	7872.000000	8512.000000	6208.000000	11904.000000	8704.000000
1566975174.095100	104.000000	0.000000	4171.794922	4188.717773	4177.436035	4191.282227	4150.256348	450.000000	4.000000				0.000000	4.000000	4.000000	4.000000	4.000000	4.000000	104.000000	0.000000	8192.000000	8192.000000	8192.000000	3776.000000	7872.000000	8512.000000	6208.000000	11904.000000	8704.000000
1566975174.102869	105.000000	0.000000	4181.538574	4198.974121	4196.922852	4193.333496	4168.205078	450.000000	4.000000				0.000000	4.000000	4.000000	4.000000	4.000000	4.000000	105.000000	0.000000	8192.000000	8192.000000	8192.000000	3776.000000	7872.000000	8576.000000	6208.000000	11968.000000	8704.000000
1566975174.110639	106.000000	0.000000	4190.256348	4211.282227	4209.230957	4188.205078	4188.205078	450.000000	4.000000				0.000000	4.000000	4.000000	4.000000	4.000000	4.000000	106.000000	0.000000	8192.000000	8192.000000	8192.000000	3776.000000	7872.000000	8512.000000	6208.000000	11968.000000	8704.000000
1566975174.118608	107.000000	0.000000	4195.897461	4209.230957	4214.871582	4197.436035	4185.641113	1023.000000	4.000000				0.000000	4.000000	4.000000	4.000000	4.000000	4.000000	107.000000	0.000000	8192.000000	8192.000000	8192.000000	3840.000000	7872.000000	8576.000000	6208.000000	11968.000000	8704.000000
1566975174.126577	108.000000	0.000000	4201.538574	4205.128418	4207.179688	4204.615234	4185.128418	450.000000	4.000000				0.000000	4.000000	4.000000	4.000000	4.000000	4.000000	108.000000	0.000000	8192.000000	8192.000000	8192.000000	3776.000000	7808.000000	8512.000000	6144.000000	11904.000000	8768.000000
1566975174.134346	109.000000	0.000000	4202.051270	4198.974121	4195.384766	4203.077148	4195.384766	450.000000	4.000000				0.000000	4.000000	4.000000	4.000000	4.000000	4.000000	109.000000	0.000000	8192.000000	8192.000000	8192.000000	3776.000000	7872.000000	8512.000000	6144.000000	11904.000000	8768.000000
1566975174.142115	110.000000	0.000000	4204.102539	4207.179688	4195.897461	4203.077148	4207.692383	450.000000	4.000000				0.000000	4.000000	4.000000	4.000000	4.000000	4.000000	110.000000	0.000000	8192.000000	8192.000000	8192.000000	3776.000000	7872.000000	8576.000000	6272.000000	11968.000000	8704.000000
1566975174.149884	111.000000	0.000000	4209.230957	4225.641113	4193.333496	4200.512695	4214.358887	1023.000000	4.000000				0.000000	4.000000	4.000000	4.000000	4.000000	4.000000	111.000000	0.000000	8192.000000	8192.000000	8192.000000	3776.000000	7872.000000	8512.000000	6208.000000	11904.000000	8768.000000
1566975174.157654	112.000000	0.000000	4200.000000	4223.589844	4186.153809	4201.538574	4206.153809	450.000000	4.000000				0.000000	4.000000	4.000000	4.000000	4.000000	4.000000	112.000000	0.000000	8192.000000	8192.000000	8192.000000	3776.000000	7872.000000	8576.000000	6272.000000	11904.000000	8704.000000
1566975174.165624	113.000000	0.000000	4184.102539	4205.128418	4178.461426	4190.256348	4187.179688	450.000000	4.000000				0.000000	4.000000	4.000000	4.000000	4.000000	4.000000	113.000000	0.000000	8192.000000	8192.000000	8192.000000	3776.000000	7872.000000	8576.000000	6208.000000	11968.000000	8704.000000
1566975174.173593	114.000000	0.000000	4180.512695	4194.871582	4179.487305	4192.820313	4180.512695	450.000000	4.000000				0.000000	4.000000	4.000000	4.000000	4.000000	4.000000	114.000000	0.000000	8192.000000	8192.000000	8192.000000	3776.000000	7872.000000	8512.000000	6208.000000	11968.000000	8704.000000
1566975174.181563	115.000000	0.000000	4186.666504	4201.025879	4186.666504	4213.333496	4188.717773	1023.000000	4.000000				0.000000	4.000000	4.000000	4.000000	4.000000	4.000000	115.000000	0.000000	8192.000000	8192.000000	8192.000000	3776.000000	7872.000000	8512.000000	6144.000000	11968.000000	8768.000000
1566975174.189532	116.000000	0.000000	4179.487305	4201.025879	4187.179688	4203.589844	4183.589844	450.000000	4.000000				0.000000	4.000000	4.000000	4.000000	4.000000	4.000000	116.000000	0.000000	8192.000000	8192.000000	8192.000000	3776.000000	7872.000000	8512.000000	6272.000000	11904.000000	8704.000000
1566975174.197501	117.000000	0.000000	4168.205078	4194.871582	4192.307617	4196.410156	4168.205078	450.000000	4.000000				0.000000	4.000000	4.000000	4.000000	4.000000	4.000000	117.000000	0.000000	8192.000000	8192.000000	8192.000000	3776.000000	7872.000000	8576.000000	6144.000000	11968.000000	8704.000000
1566975174.205271	118.000000	0.000000	4174.358887	4188.717773	4195.897461	4207.179688	4172.820313	450.000000	4.000000				0.000000	4.000000	4.000000	4.000000	4.000000	4.000000	118.000000	0.000000	8192.000000	8192.000000	8192.000000	3776.000000	7872.000000	8512.000000	6144.000000	11968.000000	8704.000000
1566975174.213239	119.000000	0.000000	4187.179688	4194.871582	4198.461426	4212.307617	4182.051270	1023.000000	4.000000				0.000000	4.000000	4.000000	4.000000	4.000000	4.000000	119.000000	0.000000	8192.000000	8192.000000	8192.000000	3776.000000	7872.000000	8576.000000	6208.000000	11904.000000	8640.000000
1566975174.221010	120.000000	0.000000	4190.256348	4203.077148	4205.641113	4213.846191	4170.769043	450.000000	4.000000				0.000000	4.000000	4.000000	4.000000	4.000000	4.000000	120.000000	0.000000	8192.000000	8192.000000	8192.000000	3840.000000	7872.000000	8576.000000	6208.000000	11904.000000	8704.000000
1566975174.228979	121.000000	0.000000	4200.000000	4211.282227	4202.563965	4205.641113	4172.820313	450.000000	4.000000				0.000000	4.000000	4.000000	4.000000	4.000000	4.000000	121.000000	0.000000	8192.000000	8192.000000	8192.000000	3776.000000	7872.000000	8576.000000	6144.000000	11968.000000	8704.000000
1566975174.236949	122.000000	0.000000	4213.846191	4219.487305	4195.897461	4204.102539	4194.871582	450.000000	4.000000				0.000000	4.000000	4.000000	4.000000	4.000000	4.000000	122.000000	0.000000	8192.000000	8192.000000	8192.000000	3840.000000	7872.000000	8576.000000	6144.000000	11968.000000	8704.000000
1566975174.244918	123.000000	0.000000	4210.769043	4217.436035	4182.563965	4198.461426	4197.948730	1023.000000	4.000000				0.000000	4.000000	4.000000	4.000000	4.000000	4.000000	123.000000	0.000000	8192.000000	8192.000000	8192.000000	3776.000000	7872.000000	8512.000000	6272.000000	11904.000000	8640.000000
1566975174.252687	124.000000	0.000000	4203.077148	4209.230957	4164.615234	4192.307617	4182.051270	450.000000	4.000000				0.000000	4.000000	4.000000	4.000000	4.000000	4.000000	124.000000	0.000000	8192.000000	8192.000000	8192.000000	3776.000000	7872.000000	8576.000000	6144.000000	11968.000000	8704.000000
1566975174.260456	125.000000	0.000000	4197.436035	4198.974121	4160.512695	4203.077148	4172.307617	450.000000	4.000000				0.000000	4.000000	4.000000	4.000000	4.000000	4.000000	125.000000	0.000000	8192.000000	8192.000000	8192.000000	3840.000000	7808.000000	8512.000000	6272.000000	11904.000000	8704.000000
1566975174.268226	126.000000	0.000000	4192.820313	4190.769043	4164.615234	4203.077148	4169.743652	450.000000	4.000000				0.000000	4.000000	4.000000	4.000000	4.000000	4.000000	126.000000	0.000000	8192.000000	8192.000000	8192.000000	3776.000000	7872.000000	8512.000000	6272.000000	11904.000000	8896.000000
1566975174.276196	127.000000	0.000000	4195.384766	4201.025879	4166.666504	4198.974121	4166.666504	242.000000	4.000000				0.000000	4.000000	4.000000	4.000000	4.000000	4.000000	127.000000	0.000000	8192.000000	8192.000000	8192.000000	3776.000000	7808.000000	8512.000000	6272.000000	11904.000000	8896.000000
1566975174.284165	0.000000	0.000000	4200.000000	4209.230957	4166.666504	4206.666504	4167.692383	450.000000	4.000000				0.000000	4.000000	4.000000	4.000000	4.000000	4.000000	0.000000	0.000000	8192.000000	8192.000000	8192.000000	3776.000000	7808.000000	8512.000000	6208.000000	11968.000000	8640.000000
1566975174.292136	1.000000	0.000000	4193.333496	4201.025879	4172.820313	4217.436035	4171.282227	450.000000	4.000000				0.000000	4.000000	4.000000	4.000000	4.000000	4.000000	1.000000	0.000000	8192.000000	8192.000000	8192.000000	3776.000000	7808.000000	8512.000000	6144.000000	11968.000000	8768.000000
1566975174.300105	2.000000	0.000000	4175.384766	4194.871582	4182.563965	4218.974121	4166.153809	1023.000000	4.000000				0.000000	4.000000	4.000000	4.000000	4.000000	4.000000	2.000000	0.000000	8192.000000	8192.000000	8192.000000	3776.000000	7808.000000	8512.000000	6208.000000	11968.000000	8704.000000
1566975174.308075	3.000000	0.000000	4168.205078	4198.974121	4179.487305	4199.487305	4158.974121	450.000000	4.000000				0.000000	4.000000	4.000000	4.000000	4.000000	4.000000	3.000000	0.000000	8192.000000	8192.000000	8192.000000	3776.000000	7808.000000	8576.000000	6208.000000	11904.000000	8640.000000
1566975174.316044	4.000000	0.000000	4178.974121	4201.025879	4184.102539	4204.615234	4163.589844	1023.000000	4.000000				0.000000	4.000000	4.000000	4.000000	4.000000	4.000000	4.000000	0.000000	8192.000000	8192.000000	8192.000000	3776.000000	7808.000000	8512.000000	6208.000000	11904.000000	8640.000000
1566975174.324014	5.000000	0.000000	4193.846191	4203.077148	4193.333496	4216.922852	4174.358887	450.000000	4.000000				0.000000	4.000000	4.000000	4.000000	4.000000	4.000000	5.000000	0.000000	8192.000000	8192.000000	8192.000000	3776.000000	7808.000000	8512.000000	6208.000000	11968.000000	8704.000000
1566975174.331983	6.000000	0.000000	4198.461426	4205.128418	4188.205078	4201.538574	4178.461426	1023.000000	4.000000				0.000000	4.000000	4.000000	4.000000	4.000000	4.000000	6.000000	0.000000	8192.000000	8192.000000	8192.000000	3840.000000	7808.000000	8576.000000	6208.000000	11968.000000	8768.000000
1566975174.339753	7.000000	0.000000	4197.436035	4219.487305	4186.153809	4205.128418	4183.077148	450.000000	4.000000				0.000000	4.000000	4.000000	4.000000	4.000000	4.000000	7.000000	0.000000	8192.000000	8192.000000	8192.000000	3776.000000	7808.000000	8512.000000	6208.000000	11904.000000	8640.000000
1566975174.347723	8.000000	0.000000	4201.538574	4235.897461	4183.077148	4215.897461	4192.307617	450.000000	4.000000				0.000000	4.000000	4.000000	4.000000	4.000000	4.000000	8.000000	0.000000	8192.000000	8192.000000	8192.000000	3776.000000	7808.000000	8576.000000	6208.000000	11904.000000	8640.000000
1566975174.355692	9.000000	0.000000	4211.282227	4237.948730	4183.077148	4215.897461	4202.563965	1023.000000	4.000000				0.000000	4.000000	4.000000	4.000000	4.000000	4.000000	9.000000	0.000000	8192.000000	8192.000000	8192.000000	3776.000000	7808.000000	8512.000000	6272.000000	11904.000000	8768.000000
1566975174.363661	10.000000	0.000000	4217.436035	4227.692383	4187.692383	4214.871582	4205.128418	450.000000	4.000000				0.000000	4.000000	4.000000	4.000000	4.000000	4.000000	10.000000	0.000000	8192.000000	8192.000000	8192.000000	3776.000000	7808.000000	8512.000000	6208.000000	11840.000000	8640.000000
1566975174.371630	11.000000	0.000000	4205.128418	4213.333496	4176.922852	4204.102539	4189.230957	1023.000000	4.000000				0.000000	4.000000	4.000000	4.000000	4.000000	4.000000	11.000000	0.000000	8192.000000	8192.000000	8192.000000	3776.000000	7808.000000	8512.000000	6272.000000	11968.000000	8704.000000
1566975174.379400	12.000000	0.000000	4194.871582	4215.384766	4176.922852	4205.641113	4178.974121	450.000000	4.000000				0.000000	4.000000	4.000000	4.000000	4.000000	4.000000	12.000000	0.000000	8192.000000	8192.000000	8192.000000	3776.000000	7808.000000	8512.000000	6272.000000	11968.000000	8704.000000
1566975174.387369	13.000000	0.000000	4204.102539	4221.538574	4192.820313	4211.794922	4189.230957	450.000000	4.000000				0.000000	4.000000	4.000000	4.000000	4.000000	4.000000	13.000000	0.000000	8192.000000	8192.000000	8192.000000	3776.000000	7872.000000	8512.000000	6272.000000	11904.000000	8640.000000
1566975174.395138	14.000000	0.000000	4199.487305	4211.282227	4196.410156	4208.205078	4184.615234	450.000000	4.000000				0.000000	4.000000	4.000000	4.000000	4.000000	4.000000	14.000000	0.000000	8192.000000	8192.000000	8192.000000	3776.000000	7808.000000	8512.000000	6208.000000	11904.000000	8640.000000
1566975174.402907	15.000000	0.000000	4181.538574	4209.230957	4192.307617	4209.743652	4167.179688	1023.000000	4.000000				0.000000	4.000000	4.000000	4.000000	4.000000	4.000000	15.000000	0.000000	8192.000000	8192.000000	8192.000000	3840.000000	7872.000000	8576.000000	6208.000000	11904.000000	8704.000000
1566975174.410678	16.000000	0.000000	4186.666504	4231.794922	4201.025879	4217.436035	4173.846191	0.000000	4.000000				0.000000	4.000000	4.000000	4.000000	4.000000	4.000000	16.000000	0.000000	8192.000000	8192.000000	8192.000000	3840.000000	7872.000000	8512.000000	6208.000000	11904.000000	8704.000000
1566975174.418649	17.000000	0.000000	4201.025879	4235.897461	4211.794922	4220.000000	4191.282227	0.000000	4.000000				0.000000	4.000000	4.000000	4.000000	4.000000	4.000000	17.000000	0.000000	8192.000000	8192.000000	8192.000000	3776.000000	7872.000000	8576.000000	6208.000000	11904.000000	8704.000000
1566975174.426620	18.000000	0.000000	4197.948730	4225.641113	4198.461426	4204.102539	4188.205078	0.000000	4.000000				0.000000	4.000000	4.000000	4.000000	4.000000	4.000000	18.000000	0.000000	8192.000000	8192.000000	8192.000000	3840.000000	7872.000000	8512.000000	6208.000000	11968.000000	8704.000000
1566975174.434590	19.000000	0.000000	4194.871582	4223.589844	4181.538574	4203.077148	4182.563965	0.000000	4.000000				0.000000	4.000000	4.000000	4.000000	4.000000	4.000000	19.000000	0.000000	8192.000000	8192.000000	8192.000000	3776.000000	7872.000000	8576.000000	6272.000000	11968.000000	8640.000000
1566975174.442560	20.000000	0.000000	4201.538574	4221.538574	4177.948730	4213.846191	4191.282227	0.000000	4.000000				0.000000	4.000000	4.000000	4.000000	4.000000	4.000000	20.000000	0.000000	8192.000000	8192.000000	8192.000000	3776.000000	7872.000000	8512.000000	6208.000000	11968.000000	8704.000000
1566975174.450530	21.000000	0.000000	4203.589844	4217.436035	4175.384766	4203.589844	4197.948730	0.000000	4.000000				0.000000	4.000000	4.000000	4.000000	4.000000	4.000000	21.000000	0.000000	8192.000000	8192.000000	8192.000000	3776.000000	7872.000000	8576.000000	6208.000000	11904.000000	8704.000000
1566975174.458499	22.000000	0.000000	4204.102539	4225.641113	4174.358887	4204.102539	4201.025879	0.000000	4.000000				0.000000	4.000000	4.000000	4.000000	4.000000	4.000000	22.000000	0.000000	8192.000000	8192.000000	8192.000000	3776.000000	7808.000000	8512.000000	6208.000000	11904.000000	8704.000000
1566975174.466268	23.000000	0.000000	4205.128418	4237.948730	4168.205078	4203.589844	4207.179688	0.000000	4.000000				0.000000	4.000000	4.000000	4.000000	4.000000	4.000000	23.000000	0.000000	8192.000000	8192.000000	8192.000000	3776.000000	7808.000000	8576.000000	6272.000000	11968.000000	8640.000000
1566975174.474038	24.000000	0.000000	4205.128418	4231.794922	4169.230957	4195.384766	4202.563965	0.000000	4.000000				0.000000	4.000000	4.000000	4.000000	4.000000	4.000000	24.000000	0.000000	8192.000000	8192.000000	8192.000000	3840.000000	7808.000000	8512.000000	6208.000000	11968.000000	8704.000000
1566975174.482007	25.000000	0.000000	4199.487305	4223.589844	4182.051270	4200.000000	4181.025879	0.000000	4.000000				0.000000	4.000000	4.000000	4.000000	4.000000	4.000000	25.000000	0.000000	8192.000000	8192.000000	8192.000000	3840.000000	7872.000000	8512.000000	6208.000000	11904.000000	8704.000000
1566975174.489977	26.000000	0.000000	4186.666504	4231.794922	4185.128418	4198.974121	4165.641113	0.000000	4.000000				0.000000	4.000000	4.000000	4.000000	4.000000	4.000000	26.000000	0.000000	8192.000000	8192.000000	8192.000000	3776.000000	7808.000000	8512.000000	6208.000000	11904.000000	8704.000000
1566975174.497946	27.000000	0.000000	4187.179688	4244.102539	4195.384766	4208.717773	4171.282227	0.000000	4.000000				0.000000	4.000000	4.000000	4.000000	4.000000	4.000000	27.000000	0.000000	8192.000000	8192.000000	8192.000000	3840.000000	7872.000000	8512.000000	6208.000000	11904.000000	8640.000000
1566975174.505915	28.000000	0.000000	4199.487305	4254.358887	4207.692383	4212.820313	4173.846191	0.000000	4.000000				0.000000	4.000000	4.000000	4.000000	4.000000	4.000000	28.000000	0.000000	8192.000000	8192.000000	8192.000000	3840.000000	7808.000000	8512.000000	6208.000000	11904.000000	8704.000000
1566975174.513884	29.000000	0.000000	4201.538574	4246.153809	4208.205078	4203.589844	4166.666504	0.000000	4.000000				0.000000	4.000000	4.000000	4.000000	4.000000	4.000000	29.000000	0.000000	8192.000000	8192.000000	8192.000000	3776.000000	7872.000000	8576.000000	6208.000000	11840.000000	8704.000000
1566975174.521653	30.000000	0.000000	4199.487305	4229.743652	4206.666504	4204.102539	4174.871582	0.000000	4.000000				0.000000	4.000000	4.000000	4.000000	4.000000	4.000000	30.000000	0.000000	8192.000000	8192.000000	8192.000000	3840.000000	7808.000000	8576.000000	6208.000000	11840.000000	8704.000000
1566975174.529422	31.000000	0.000000	4201.025879	4235.897461	4198.461426	4203.589844	4188.717773	0.000000	4.000000				0.000000	4.000000	4.000000	4.000000	4.000000	4.000000	31.000000	0.000000	8192.000000	8192.000000	8192.000000	3776.000000	7872.000000	8576.000000	6144.000000	11904.000000	8960.000000
1566975174.537191	32.000000	0.000000	4201.025879	4256.410156	4191.282227	4214.358887	4187.179688	0.000000	4.000000				0.000000	4.000000	4.000000	4.000000	4.000000	4.000000	32.000000	0.000000	8192.000000	8192.000000	8192.000000	3840.000000	7808.000000	8512.000000	6272.000000	11904.000000	8704.000000
1566975174.544959	33.000000	0.000000	4208.717773	4258.461426	4187.179688	4215.384766	4193.846191	0.000000	4.000000				0.000000	4.000000	4.000000	4.000000	4.000000	4.000000	33.000000	0.000000	8192.000000	8192.000000	8192.000000	3776.000000	7872.000000	8512.000000	6208.000000	11968.000000	8704.000000
1566975174.552729	34.000000	0.000000	4222.051270	4242.051270	4178.974121	4201.025879	4213.846191	0.000000	4.000000				0.000000	4.000000	4.000000	4.000000	4.000000	4.000000	34.000000	0.000000	8192.000000	8192.000000	8192.000000	3776.000000	7872.000000	8576.000000	6208.000000	11904.000000	8576.000000
1566975174.560699	35.000000	0.000000	4220.512695	4237.948730	4166.666504	4208.205078	4209.230957	0.000000	4.000000				0.000000	4.000000	4.000000	4.000000	4.000000	4.000000	35.000000	0.000000	8192.000000	8192.000000	8192.000000	3776.000000	7808.000000	8512.000000	6208.000000	11904.000000	8576.000000
1566975174.568669	36.000000	0.000000	4193.333496	4231.794922	4153.846191	4208.205078	4173.846191	0.000000	4.000000				0.000000	4.000000	4.000000	4.000000	4.000000	4.000000	36.000000	0.000000	8192.000000	8192.000000	8192.000000	3776.000000	7808.000000	8512.000000	6208.000000	11968.000000	8832.000000
1566975174.576639	37.000000	0.000000	4152.307617	4219.487305	4154.358887	4191.794922	4133.846191	0.000000	4.000000				0.000000	4.000000	4.000000	4.000000	4.000000	4.000000	37.000000	0.000000	8192.000000	8192.000000	8192.000000	3776.000000	7872.000000	8512.000000	6208.000000	11904.000000	8768.000000
1566975174.584609	38.000000	0.000000	4122.051270	4194.871582	4152.307617	4179.487305	4100.512695	0.000000	4.000000				0.000000	4.000000	4.000000	4.000000	4.000000	4.000000	38.000000	0.000000	8192.000000	8192.000000	8192.000000	3776.000000	7808.000000	8512.000000	6272.000000	11968.000000	8704.000000
1566975174.592578	39.000000	0.000000	4126.153809	4176.410156	4151.282227	4190.256348	4095.897461	0.000000	4.000000				0.000000	4.000000	4.000000	4.000000	4.000000	4.000000	39.000000	0.000000	8192.000000	8192.000000	8192.000000	3776.000000	7808.000000	8512.000000	6208.000000	11904.000000	8704.000000
1566975174.600547	40.000000	0.000000	4171.282227	4198.974121	4184.615234	4217.948730	4145.128418	0.000000	4.000000				0.000000	4.000000	4.000000	4.000000	4.000000	4.000000	40.000000	0.000000	8192.000000	8192.000000	8192.000000	3840.000000	7808.000000	8512.000000	6208.000000	11904.000000	8704.000000
1566975174.608316	41.000000	0.000000	4222.563965	4237.948730	4214.871582	4214.358887	4204.102539	0.000000	4.000000				0.000000	4.000000	4.000000	4.000000	4.000000	4.000000	41.000000	0.000000	8192.000000	8192.000000	8192.000000	3776.000000	7872.000000	8576.000000	6272.000000	11904.000000	8704.000000
1566975174.616085	42.000000	0.000000	4238.461426	4242.051270	4207.692383	4201.025879	4213.846191	0.000000	4.000000				0.000000	4.000000	4.000000	4.000000	4.000000	4.000000	42.000000	0.000000	8192.000000	8192.000000	8192.000000	3776.000000	7808.000000	8576.000000	6208.000000	11968.000000	8768.000000
1566975174.623855	43.000000	0.000000	4250.256348	4227.692383	4192.307617	4208.205078	4217.436035	0.000000	4.000000				0.000000	4.000000	4.000000	4.000000	4.000000	4.000000	43.000000	0.000000	8192.000000	8192.000000	8192.000000	3776.000000	7808.000000	8576.000000	6208.000000	11904.000000	8640.000000
1566975174.631824	44.000000	0.000000	4308.205078	4231.794922	4192.307617	4210.256348	4265.641113	0.000000	4.000000				0.000000	4.000000	4.000000	4.000000	4.000000	4.000000	44.000000	0.000000	8192.000000	8192.000000	8192.000000	3776.000000	7808.000000	8512.000000	6208.000000	11904.000000	8640.000000
1566975174.639593	45.000000	0.000000	4382.051270	4235.897461	4189.743652	4207.179688	4315.384766	0.000000	4.000000				0.000000	4.000000	4.000000	4.000000	4.000000	4.000000	45.000000	0.000000	8192.000000	8192.000000	8192.000000	3776.000000	7808.000000	8576.000000	6208.000000	11904.000000	8704.000000
1566975174.647363	46.000000	0.000000	4454.358887	4233.846191	4174.358887	4203.077148	4361.538574	0.000000	4.000000				0.000000	4.000000	4.000000	4.000000	4.000000	4.000000	46.000000	0.000000	8192.000000	8192.000000	8192.000000	3840.000000	7808.000000	8576.000000	6272.000000	11904.000000	8704.000000
1566975174.655332	47.000000	0.000000	4551.794922	4244.102539	4179.487305	4214.871582	4444.615234	0.000000	4.000000				0.000000	4.000000	4.000000	4.000000	4.000000	4.000000	47.000000	0.000000	8192.000000	8192.000000	8192.000000	3776.000000	7872.000000	8576.000000	6208.000000	11904.000000	8704.000000
1566975174.663101	48.000000	0.000000	4639.487305	4246.153809	4190.256348	4218.974121	4525.128418	0.000000	4.000000				0.000000	4.000000	4.000000	4.000000	4.000000	4.000000	48.000000	0.000000	8192.000000	8192.000000	8192.000000	3776.000000	7808.000000	8576.000000	6208.000000	11904.000000	8704.000000
1566975174.671070	49.000000	0.000000	4677.948730	4244.102539	4185.128418	4204.615234	4568.205078	0.000000	4.000000				0.000000	4.000000	4.000000	4.000000	4.000000	4.000000	49.000000	0.000000	8192.000000	8192.000000	8192.000000	3776.000000	7872.000000	8576.000000	6080.000000	11904.000000	8640.000000
1566975174.678841	50.000000	0.000000	4690.256348	4258.461426	4192.820313	4211.282227	4607.692383	0.000000	4.000000				0.000000	4.000000	4.000000	4.000000	4.000000	4.000000	50.000000	0.000000	8192.000000	8192.000000	8192.000000	3776.000000	7872.000000	8576.000000	6208.000000	11968.000000	8704.000000
1566975174.686811	51.000000	0.000000	4701.538574	4270.769043	4207.179688	4215.897461	4646.153809	0.000000	4.000000				0.000000	4.000000	4.000000	4.000000	4.000000	4.000000	51.000000	0.000000	8192.000000	8192.000000	8192.000000	3776.000000	7872.000000	8576.000000	6272.000000	11840.000000	8704.000000
1566975174.694781	52.000000	0.000000	4703.077148	4276.922852	4213.846191	4216.410156	4666.153809	0.000000	4.000000				0.000000	4.000000	4.000000	4.000000	4.000000	4.000000	52.000000	0.000000	8192.000000	8192.000000	8192.000000	3776.000000	7872.000000	8576.000000	6144.000000	11968.000000	8576.000000
1566975174.702751	53.000000	0.000000	4686.153809	4270.769043	4214.358887	4220.000000	4664.615234	0.000000	4.000000				0.000000	4.000000	4.000000	4.000000	4.000000	4.000000	53.000000	0.000000	8192.000000	8192.000000	8192.000000	3776.000000	7872.000000	8512.000000	6144.000000	11968.000000	8576.000000
1566975174.710720	54.000000	0.000000	4681.538574	4262.563965	4208.205078	4208.205078	4655.897461	0.000000	4.000000				0.000000	4.000000	4.000000	4.000000	4.000000	4.000000	54.000000	0.000000	8192.000000	8192.000000	8192.000000	3776.000000	7872.000000	8576.000000	6144.000000	11968.000000	8896.000000
1566975174.718689	55.000000	0.000000	4701.538574	4266.666504	4210.256348	4211.282227	4658.974121	0.000000	4.000000				0.000000	4.000000	4.000000	4.000000	4.000000	4.000000	55.000000	0.000000	8192.000000	8192.000000	8192.000000	3776.000000	7872.000000	8512.000000	6272.000000	11904.000000	8640.000000
1566975174.726458	56.000000	0.000000	4706.153809	4252.307617	4202.051270	4215.384766	4660.512695	0.000000	4.000000				0.000000	4.000000	4.000000	4.000000	4.000000	4.000000	56.000000	0.000000	8192.000000	8192.000000	8192.000000	3840.000000	7808.000000	8512.000000	6208.000000	11904.000000	8640.000000
1566975174.734227	57.000000	0.000000	4689.743652	4213.333496	4188.205078	4203.077148	4654.871582	0.000000	4.000000				0.000000	4.000000	4.000000	4.000000	4.000000	4.000000	57.000000	0.000000	8192.000000	8192.000000	8192.000000	3776.000000	7872.000000	8512.000000	6208.000000	11904.000000	8704.000000
1566975174.741996	58.000000	0.000000	4697.436035	4215.384766	4203.589844	4202.051270	4678.974121	0.000000	4.000000				0.000000	4.000000	4.000000	4.000000	4.000000	4.000000	58.000000	0.000000	8192.000000	8128.000000	8192.000000	3776.000000	7808.000000	8512.000000	6208.000000	11904.000000	8704.000000
1566975174.749765	59.000000	0.000000	4719.487305	4244.102539	4222.563965	4201.025879	4712.307617	0.000000	4.000000				0.000000	4.000000	4.000000	4.000000	4.000000	4.000000	59.000000	0.000000	8192.000000	8192.000000	8192.000000	3776.000000	7872.000000	8576.000000	6272.000000	11904.000000	8640.000000
1566975174.757535	60.000000	0.000000	4712.820313	4227.692383	4219.487305	4198.974121	4706.153809	0.000000	4.000000				0.000000	4.000000	4.000000	4.000000	4.000000	4.000000	60.000000	0.000000	8192.000000	8192.000000	8192.000000	3840.000000	7808.000000	8512.000000	6208.000000	11904.000000	8704.000000
1566975174.765504	61.000000	0.000000	4694.871582	4207.179688	4211.794922	4201.025879	4692.820313	0.000000	4.000000				0.000000	4.000000	4.000000	4.000000	4.000000	4.000000	61.000000	0.000000	8192.000000	8192.000000	8192.000000	3840.000000	7872.000000	8576.000000	6272.000000	11968.000000	8704.000000
1566975174.773473	62.000000	0.000000	4692.820313	4215.384766	4214.358887	4200.000000	4697.436035	0.000000	4.000000				0.000000	4.000000	4.000000	4.000000	4.000000	4.000000	62.000000	0.000000	8192.000000	8192.000000	8192.000000	3776.000000	7808.000000	8512.000000	6272.000000	11968.000000	8704.000000
1566975174.781243	63.000000	0.000000	4692.820313	4219.487305	4211.794922	4198.974121	4696.922852	0.000000	4.000000				0.000000	4.000000	4.000000	4.000000	4.000000	4.000000	63.000000	0.000000	8192.000000	8192.000000	8192.000000	3776.000000	7808.000000	8576.000000	6208.000000	11904.000000	8768.000000
1566975174.789213	64.000000	0.000000	4684.102539	4207.179688	4194.871582	4197.948730	4692.307617	450.000000	4.000000				0.000000	4.000000	4.000000	4.000000	4.000000	4.000000	64.000000	0.000000	8192.000000	8192.000000	8192.000000	3776.000000	7808.000000	8512.000000	6208.000000	11968.000000	8704.000000
1566975174.797182	65.000000	0.000000	4676.922852	4190.769043	4186.153809	4206.153809	4687.692383	450.000000	4.000000				0.000000	4.000000	4.000000	4.000000	4.000000	4.000000	65.000000	0.000000	8192.000000	8192.000000	8192.000000	3776.000000	7808.000000	8576.000000	6208.000000	11904.000000	8768.000000
1566975174.804951	66.000000	0.000000	4682.051270	4198.974121	4193.333496	4204.615234	4675.384766	1023.000000	4.000000				0.000000	4.000000	4.000000	4.000000	4.000000	4.000000	66.000000	0.000000	8192.000000	8192.000000	8192.000000	3776.000000	7808.000000	8512.000000	6208.000000	11904.000000	8768.000000
1566975174.812921	67.000000	0.000000	4688.205078	4225.641113	4207.179688	4202.563965	4676.410156	450.000000	4.000000				0.000000	4.000000	4.000000	4.000000	4.000000	4.000000	67.000000	0.000000	8192.000000	8192.000000	8192.000000	3776.000000	7808.000000	8576.000000	6144.000000	11968.000000	8960.000000
1566975174.820890	68.000000	0.000000	4690.769043	4233.846191	4210.256348	4209.743652	4689.230957	1023.000000	4.000000				0.000000	4.000000	4.000000	4.000000	4.000000	4.000000	68.000000	0.000000	8192.000000	8192.000000	8192.000000	3776.000000	7808.000000	8512.000000	6272.000000	11904.000000	8704.000000
1566975174.828659	69.000000	0.000000	4689.743652	4219.487305	4201.025879	4198.461426	4685.641113	450.000000	4.000000				0.000000	4.000000	4.000000	4.000000	4.000000	4.000000	69.000000	0.000000	8192.000000	8192.000000	8192.000000	3840.000000	7808.000000	8512.000000	6272.000000	11904.000000	8704.000000
1566975174.836427	70.000000	0.000000	4674.871582	4213.333496	4204.615234	4197.948730	4668.205078	1023.000000	4.000000				0.000000	4.000000	4.000000	4.000000	4.000000	4.000000	70.000000	0.000000	8192.000000	8192.000000	8192.000000	3776.000000	7808.000000	8512.000000	6208.000000	11968.000000	8832.000000
1566975174.844196	71.000000	0.000000	4646.153809	4213.333496	4205.641113	4207.179688	4650.769043	450.000000	4.000000				0.000000	4.000000	4.000000	4.000000	4.000000	4.000000	71.000000	0.000000	8192.000000	8192.000000	8192.000000	3840.000000	7808.000000	8576.000000	6208.000000	11968.000000	8832.000000
1566975174.851965	72.000000	0.000000	4626.153809	4217.436035	4205.641113	4205.128418	4638.974121	450.000000	4.000000				0.000000	4.000000	4.000000	4.000000	4.000000	4.000000	72.000000	0.000000	8192.000000	8192.000000	8192.000000	3776.000000	7808.000000	8512.000000	6208.000000	11904.000000	8576.000000
1566975174.859734	73.000000	0.000000	4613.846191	4217.436035	4219.487305	4213.333496	4631.282227	1023.000000	4.000000				0.000000	4.000000	4.000000	4.000000	4.000000	4.000000	73.000000	0.000000	8192.000000	8192.000000	8192.000000	3776.000000	7808.000000	8576.000000	6208.000000	11904.000000	8704.000000
1566975174.867503	74.000000	0.000000	4584.615234	4205.128418	4220.512695	4210.769043	4611.282227	450.000000	4.000000				0.000000	4.000000	4.000000	4.000000	4.000000	4.000000	74.000000	0.000000	8192.000000	8192.000000	8192.000000	3776.000000	7808.000000	8576.000000	6208.000000	11904.000000	8704.000000
1566975174.875473	75.000000	0.000000	4543.589844	4203.077148	4213.846191	4210.769043	4575.897461	1023.000000	4.000000				0.000000	4.000000	4.000000	4.000000	4.000000	4.000000	75.000000	0.000000	8192.000000	8192.000000	8192.000000	3776.000000	7808.000000	8576.000000	6208.000000	11968.000000	8704.000000
1566975174.883442	76.000000	0.000000	4513.846191	4225.641113	4212.820313	4216.410156	4550.769043	450.000000	4.000000				0.000000	4.000000	4.000000	4.000000	4.000000	4.000000	76.000000	0.000000	8192.000000	8192.000000	8192.000000	3840.000000	7808.000000	8512.000000	6208.000000	11968.000000	8704.000000
1566975174.891412	77.000000	0.000000	4487.692383	4231.794922	4207.692383	4210.256348	4529.230957	450.000000	4.000000				0.000000	4.000000	4.000000	4.000000	4.000000	4.000000	77.000000	0.000000	8192.000000	8192.000000	8192.000000	3776.000000	7808.000000	8512.000000	6272.000000	11904.000000	8704.000000
1566975174.899182	78.000000	0.000000	4445.641113	4213.333496	4206.666504	4214.871582	4487.692383	450.000000	4.000000				0.000000	4.000000	4.000000	4.000000	4.000000	4.000000	78.000000	0.000000	8192.000000	8192.000000	8192.000000	3776.000000	7808.000000	8576.000000	6208.000000	11904.000000	8704.000000
1566975174.907151	79.000000	0.000000	4395.897461	4201.025879	4206.153809	4213.846191	4447.692383	1023.000000	4.000000				0.000000	4.000000	4.000000	4.000000	4.000000	4.000000	79.000000	0.000000	8192.000000	8192.000000	8128.000000	3776.000000	7808.000000	8512.000000	6208.000000	11968.000000	8704.000000
1566975174.915121	80.000000	0.000000	4345.641113	4201.025879	4199.487305	4210.769043	4414.358887	450.000000	4.000000				0.000000	4.000000	4.000000	4.000000	4.000000	4.000000	80.000000	0.000000	8192.000000	8192.000000	8128.000000	3776.000000	7808.000000	8512.000000	6208.000000	11968.000000	8704.000000
1566975174.923092	81.000000	0.000000	4294.871582	4209.230957	4200.000000	4215.897461	4377.948730	450.000000	4.000000				0.000000	4.000000	4.000000	4.000000	4.000000	4.000000	81.000000	0.000000	8192.000000	8192.000000	8192.000000	3776.000000	7808.000000	8512.000000	6208.000000	11968.000000	8704.000000
1566975174.931063	82.000000	0.000000	4254.358887	4221.538574	4206.153809	4210.769043	4346.666504	450.000000	4.000000				0.000000	4.000000	4.000000	4.000000	4.000000	4.000000	82.000000	0.000000	8192.000000	8192.000000	8192.000000	3776.000000	7872.000000	8576.000000	6272.000000	11904.000000	8640.000000
1566975174.939033	83.000000	0.000000	4218.974121	4229.743652	4208.205078	4203.589844	4318.974121	1023.000000	4.000000				0.000000	4.000000	4.000000	4.000000	4.000000	4.000000	83.000000	0.000000	8192.000000	8192.000000	8192.000000	3776.000000	7872.000000	8576.000000	6208.000000	11904.000000	8640.000000
1566975174.947003	84.000000	0.000000	4183.589844	4229.743652	4195.897461	4202.563965	4289.230957	450.000000	4.000000				0.000000	4.000000	4.000000	4.000000	4.000000	4.000000	84.000000	0.000000	8192.000000	8192.000000	8192.000000	3776.000000	7872.000000	8576.000000	6208.000000	11904.000000	8640.000000
1566975174.954973	85.000000	0.000000	4150.769043	4225.641113	4188.205078	4219.487305	4258.974121	450.000000	4.000000				0.000000	4.000000	4.000000	4.000000	4.000000	4.000000	85.000000	0.000000	8192.000000	8192.000000	8128.000000	3776.000000	7872.000000	8512.000000	6208.000000	11904.000000	8960.000000
1566975174.962943	86.000000	0.000000	4123.589844	4213.333496	4188.717773	4220.000000	4225.128418	450.000000	4.000000				0.000000	4.000000	4.000000	4.000000	4.000000	4.000000	86.000000	0.000000	8192.000000	8192.000000	8192.000000	3776.000000	7872.000000	8512.000000	6272.000000	11904.000000	8704.000000
1566975174.970912	87.000000	0.000000	4102.051270	4196.922852	4180.512695	4199.487305	4198.461426	1023.000000	4.000000				0.000000	4.000000	4.000000	4.000000	4.000000	4.000000	87.000000	0.000000	8192.000000	8192.000000	8192.000000	3776.000000	7872.000000	8512.000000	6144.000000	11968.000000	8704.000000
1566975174.978681	88.000000	0.000000	4094.871826	4194.871582	4182.563965	4210.769043	4192.820313	450.000000	4.000000				0.000000	4.000000	4.000000	4.000000	4.000000	4.000000	88.000000	0.000000	8192.000000	8192.000000	8192.000000	3776.000000	7872.000000	8512.000000	6144.000000	11904.000000	8640.000000
1566975174.986650	89.000000	0.000000	4095.897461	4203.077148	4189.743652	4215.897461	4189.743652	450.000000	4.000000				0.000000	4.000000	4.000000	4.000000	4.000000	4.000000	89.000000	0.000000	8192.000000	8192.000000	8192.000000	3776.000000	7808.000000	8512.000000	6144.000000	11904.000000	8640.000000
1566975174.994420	90.000000	0.000000	4081.025635	4192.820313	4193.846191	4200.000000	4167.692383	450.000000	4.000000				0.000000	4.000000	4.000000	4.000000	4.000000	4.000000	90.000000	0.000000	8192.000000	8192.000000	8192.000000	3776.000000	7872.000000	8576.000000	6144.000000	11968.000000	8768.000000
1566975175.002389	91.000000	0.000000	4063.076904	4188.717773	4200.512695	4211.794922	4146.666504	1023.000000	4.000000				0.000000	4.000000	4.000000	4.000000	4.000000	4.000000	91.000000	0.000000	8192.000000	8192.000000	8192.000000	3776.000000	7808.000000	8512.000000	6208.000000	11904.000000	8640.000000
1566975175.010158	92.000000	0.000000	4065.641113	4205.128418	4205.641113	4220.000000	4149.230957	450.000000	4.000000				0.000000	4.000000	4.000000	4.000000	4.000000	4.000000	92.000000	0.000000	8192.000000	8192.000000	8192.000000	3776.000000	7808.000000	8576.000000	6208.000000	11904.000000	8704.000000
1566975175.018127	93.000000	0.000000	4080.512939	4219.487305	4217.948730	4206.666504	4159.487305	450.000000	4.000000				0.000000	4.000000	4.000000	4.000000	4.000000	4.000000	93.000000	0.000000	8192.000000	8192.000000	8192.000000	3776.000000	7808.000000	8512.000000	6144.000000	11904.000000	8640.000000
1566975175.025896	94.000000	0.000000	4085.128174	4219.487305	4225.641113	4201.538574	4162.051270	450.000000	4.000000				0.000000	4.000000	4.000000	4.000000	4.000000	4.000000	94.000000	0.000000	8192.000000	8192.000000	8192.000000	3776.000000	7808.000000	8576.000000	6144.000000	11904.000000	8640.000000
1566975175.033665	95.000000	0.000000	4077.435791	4215.384766	4221.025879	4212.820313	4157.948730	1023.000000	4.000000				0.000000	4.000000	4.000000	4.000000	4.000000	4.000000	95.000000	0.000000	8192.000000	8192.000000	8192.000000	3776.000000	7808.000000	8512.000000	6208.000000	11904.000000	8704.000000
1566975175.041433	96.000000	0.000000	4068.718018	4207.179688	4212.307617	4216.922852	4149.230957	450.000000	4.000000				0.000000	4.000000	4.000000	4.000000	4.000000	4.000000	96.000000	0.000000	8192.000000	8192.000000	8192.000000	3776.000000	7808.000000	8576.000000	6208.000000	11968.000000	8704.000000
1566975175.049202	97.000000	0.000000	4064.615479	4186.666504	4200.512695	4200.512695	4141.538574	450.000000	4.000000				0.000000	4.000000	4.000000	4.000000	4.000000	4.000000	97.000000	0.000000	8192.000000	8192.000000	8192.000000	3776.000000	7808.000000	8576.000000	6208.000000	11904.000000	8704.000000
1566975175.056972	98.000000	0.000000	4062.051270	4174.358887	4192.820313	4203.077148	4134.358887	450.000000	4.000000				0.000000	4.000000	4.000000	4.000000	4.000000	4.000000	98.000000	0.000000	8192.000000	8192.000000	8192.000000	3776.000000	7808.000000	8576.000000	6208.000000	11904.000000	8704.000000
1566975175.064941	99.000000	0.000000	4053.333252	4194.871582	4182.563965	4206.666504	4117.948730	1023.000000	4.000000				0.000000	4.000000	4.000000	4.000000	4.000000	4.000000	99.000000	0.000000	8192.000000	8192.000000	8192.000000	3776.000000	7808.000000	8512.000000	6272.000000	11904.000000	8704.000000
1566975175.072910	100.000000	0.000000	4044.615479	4215.384766	4177.436035	4199.487305	4106.666504	450.000000	4.000000				0.000000	4.000000	4.000000	4.000000	4.000000	4.000000	100.000000	0.000000	8192.000000	8192.000000	8192.000000	3776.000000	7808.000000	8512.000000	6272.000000	11968.000000	8640.000000
1566975175.080679	101.000000	0.000000	4043.589844	4201.025879	4187.692383	4206.153809	4107.179688	450.000000	4.000000				0.000000	4.000000	4.000000	4.000000	4.000000	4.000000	101.000000	0.000000	8192.000000	8192.000000	8192.000000	3776.000000	7872.000000	8512.000000	6208.000000	11904.000000	8704.000000
1566975175.088448	102.000000	0.000000	4044.615479	4192.820313	4194.358887	4204.102539	4104.615234	450.000000	4.000000				0.000000	4.000000	4.000000	4.000000	4.000000	4.000000	102.000000	0.000000	8192.000000	8192.000000	8192.000000	3776.000000	7808.000000	8576.000000	6208.000000	11904.000000	8704.000000
1566975175.096217	103.000000	0.000000	4042.564209	4215.384766	4196.410156	4206.153809	4098.461426	1023.000000	4.000000				0.000000	4.000000	4.000000	4.000000	4.000000	4.000000	103.000000	0.000000	8192.000000	8192.000000	8192.000000	3776.000000	7808.000000	8512.000000	6208.000000	11904.000000	8640.000000
1566975175.103987	104.000000	0.000000	4045.641113	4207.179688	4193.333496	4208.717773	4101.538574	450.000000	4.000000				0.000000	4.000000	4.000000	4.000000	4.000000	4.000000	104.000000	0.000000	8192.000000	8192.000000	8192.000000	3776.000000	7808.000000	8576.000000	6272.000000	11968.000000	8704.000000
1566975175.111957	105.000000	0.000000	4063.076904	4182.563965	4198.461426	4209.743652	4116.922852	450.000000	4.000000				0.000000	4.000000	4.000000	4.000000	4.000000	4.000000	105.000000	0.000000	8192.000000	8192.000000	8192.000000	3776.000000	7808.000000	8576.000000	6208.000000	11968.000000	8704.000000
1566975175.119927	106.000000	0.000000	4075.897461	4201.025879	4220.000000	4218.974121	4132.307617	450.000000	4.000000				0.000000	4.000000	4.000000	4.000000	4.000000	4.000000	106.000000	0.000000	8192.000000	8192.000000	8192.000000	3776.000000	7808.000000	8576.000000	6272.000000	11904.000000	8448.000000
1566975175.127896	107.000000	0.000000	4069.743652	4223.589844	4224.615234	4209.230957	4127.692383	1023.000000	4.000000				0.000000	4.000000	4.000000	4.000000	4.000000	4.000000	107.000000	0.000000	8192.000000	8192.000000	8192.000000	3776.000000	7808.000000	8512.000000	6272.000000	11904.000000	8448.000000
1566975175.135865	108.000000	0.000000	4066.666748	4217.436035	4215.897461	4207.692383	4111.282227	450.000000	4.000000				0.000000	4.000000	4.000000	4.000000	4.000000	4.000000	108.000000	0.000000	8192.000000	8192.000000	8192.000000	3776.000000	7808.000000	8512.000000	6144.000000	11968.000000	9024.000000
1566975175.143634	109.000000	0.000000	4080.512939	4215.384766	4218.461426	4219.487305	4109.743652	450.000000	4.000000				0.000000	4.000000	4.000000	4.000000	4.000000	4.000000	109.000000	0.000000	8192.000000	8192.000000	8192.000000	3776.000000	7872.000000	8512.000000	6208.000000	11904.000000	8704.000000
1566975175.151403	110.000000	0.000000	4082.051270	4221.538574	4216.922852	4211.282227	4109.743652	450.000000	4.000000				0.000000	4.000000	4.000000	4.000000	4.000000	4.000000	110.000000	0.000000	8192.000000	8192.000000	8192.000000	3776.000000	7808.000000	8512.000000	6208.000000	11968.000000	8640.000000
1566975175.159372	111.000000	0.000000	4064.102539	4209.230957	4208.205078	4209.230957	4093.333252	1023.000000	4.000000				0.000000	4.000000	4.000000	4.000000	4.000000	4.000000	111.000000	0.000000	8192.000000	8192.000000	8192.000000	3776.000000	7872.000000	8576.000000	6208.000000	11904.000000	8704.000000
1566975175.167142	112.000000	0.000000	4060.000000	4201.025879	4205.641113	4212.820313	4086.666748	450.000000	4.000000				0.000000	4.000000	4.000000	4.000000	4.000000	4.000000	112.000000	0.000000	8192.000000	8192.000000	8192.000000	3776.000000	7808.000000	8512.000000	6208.000000	11904.000000	8704.000000
1566975175.175011	113.000000	0.000000	4072.307617	4219.487305	4211.282227	4213.333496	4090.769287	450.000000	4.000000				0.000000	4.000000	4.000000	4.000000	4.000000	4.000000	113.000000	0.000000	8192.000000	8192.000000	8192.000000	3776.000000	7872.000000	8512.000000	6272.000000	11968.000000	8704.000000
1566975175.182981	114.000000	0.000000	4072.307617	4231.794922	4205.128418	4211.794922	4084.102539	450.000000	4.000000				0.000000	4.000000	4.000000	4.000000	4.000000	4.000000	114.000000	0.000000	8192.000000	8192.000000	8192.000000	3776.000000	7872.000000	8512.000000	6144.000000	11968.000000	8704.000000
1566975175.190950	115.000000	0.000000	4060.512939	4219.487305	4192.307617	4206.153809	4076.923096	1023.000000	4.000000				0.000000	4.000000	4.000000	4.000000	4.000000	4.000000	115.000000	0.000000	8192.000000	8192.000000	8192.000000	3840.000000	7808.000000	8512.000000	6272.000000	11904.000000	8640.000000
1566975175.198719	116.000000	0.000000	4061.025635	4207.179688	4195.897461	4205.128418	4078.974365	450.000000	4.000000				0.000000	4.000000	4.000000	4.000000	4.000000	4.000000	116.000000	0.000000	8192.000000	8192.000000	8192.000000	3776.000000	7872.000000	8512.000000	6272.000000	11904.000000	8640.000000
1566975175.206488	117.000000	0.000000	4071.794922	4207.179688	4195.384766	4201.025879	4076.923096	450.000000	4.000000				0.000000	4.000000	4.000000	4.000000	4.000000	4.000000	117.000000	0.000000	8192.000000	8192.000000	8192.000000	3776.000000	7808.000000	8512.000000	6208.000000	11904.000000	8640.000000
1566975175.214257	118.000000	0.000000	4075.897461	4196.922852	4193.846191	4203.589844	4078.461426	450.000000	4.000000				0.000000	4.000000	4.000000	4.000000	4.000000	4.000000	118.000000	0.000000	8192.000000	8192.000000	8192.000000	3776.000000	7872.000000	8512.000000	6208.000000	11968.000000	8704.000000
1566975175.222027	119.000000	0.000000	4075.384521	4196.922852	4199.487305	4210.769043	4088.205078	1023.000000	4.000000				0.000000	4.000000	4.000000	4.000000	4.000000	4.000000	119.000000	0.000000	8192.000000	8192.000000	8192.000000	3776.000000	7808.000000	8512.000000	6336.000000	11968.000000	8704.000000
1566975175.229796	120.000000	0.000000	4074.871826	4221.538574	4194.358887	4207.179688	4085.641113	450.000000	4.000000				0.000000	4.000000	4.000000	4.000000	4.000000	4.000000	120.000000	0.000000	8192.000000	8192.000000	8192.000000	3776.000000	7808.000000	8512.000000	6336.000000	11968.000000	8704.000000
1566975175.237565	121.000000	0.000000	4072.820557	4240.000000	4193.333496	4207.692383	4076.410156	450.000000	4.000000				0.000000	4.000000	4.000000	4.000000	4.000000	4.000000	121.000000	0.000000	8192.000000	8192.000000	8192.000000	3840.000000	7808.000000	8512.000000	6144.000000	11904.000000	8512.000000
1566975175.245334	122.000000	0.000000	4073.846191	4229.743652	4198.461426	4202.563965	4076.410156	450.000000	4.000000				0.000000	4.000000	4.000000	4.000000	4.000000	4.000000	122.000000	0.000000	8192.000000	8192.000000	8192.000000	3776.000000	7872.000000	8512.000000	6208.000000	11968.000000	8640.000000
1566975175.253304	123.000000	0.000000	4077.948730	4223.589844	4201.025879	4206.153809	4078.461426	1023.000000	4.000000				0.000000	4.000000	4.000000	4.000000	4.000000	4.000000	123.000000	0.000000	8192.000000	8192.000000	8192.000000	3776.000000	7808.000000	8512.000000	6208.000000	11968.000000	8704.000000
1566975175.261073	124.000000	0.000000	4085.128174	4231.794922	4203.077148	4215.384766	4077.435791	450.000000	4.000000				0.000000	4.000000	4.000000	4.000000	4.000000	4.000000	124.000000	0.000000	8192.000000	8192.000000	8192.000000	3776.000000	7808.000000	8512.000000	6208.000000	11968.000000	8576.000000
1566975175.269043	125.000000	0.000000	4090.769287	4215.384766	4200.512695	4199.487305	4083.076904	450.000000	4.000000				0.000000	4.000000	4.000000	4.000000	4.000000	4.000000	125.000000	0.000000	8192.000000	8192.000000	8192.000000	3776.000000	7808.000000	8512.000000	6208.000000	11968.000000	8576.000000
1566975175.277012	126.000000	0.000000	4090.256348	4203.077148	4200.512695	4197.948730	4089.743652	450.000000	4.000000				0.000000	4.000000	4.000000	4.000000	4.000000	4.000000	126.000000	0.000000	8192.000000	8192.000000	8192.000000	3776.000000	7872.000000	8576.000000	6144.000000	11840.000000	8512.000000
1566975175.284981	127.000000	0.000000	4090.769287	4237.948730	4205.128418	4212.307617	4092.820557	242.000000	4.000000				0.000000	4.000000	4.000000	4.000000	4.000000	4.000000	127.000000	0.000000	8192.000000	8192.000000	8192.000000	3776.000000	7808.000000	8512.000000	6208.000000	11904.000000	8704.000000
1566975175.292751	0.000000	0.000000	4093.846191	4262.563965	4207.692383	4214.358887	4094.871826	450.000000	4.000000				0.000000	4.000000	4.000000	4.000000	4.000000	4.000000	0.000000	0.000000	8192.000000	8192.000000	8192.000000	3776.000000	7808.000000	8576.000000	6208.000000	11904.000000	8640.000000
1566975175.300720	1.000000	0.000000	4088.205078	4237.948730	4198.461426	4214.871582	4091.281982	450.000000	4.000000				0.000000	4.000000	4.000000	4.000000	4.000000	4.000000	1.000000	0.000000	8192.000000	8192.000000	8192.000000	3776.000000	7808.000000	8512.000000	6272.000000	11904.000000	8640.000000
1566975175.308490	2.000000	0.000000	4082.564209	4225.641113	4187.692383	4210.256348	4086.666748	1023.000000	4.000000				0.000000	4.000000	4.000000	4.000000	4.000000	4.000000	2.000000	0.000000	8192.000000	8192.000000	8192.000000	3776.000000	7808.000000	8576.000000	6272.000000	11904.000000	8640.000000
1566975175.316460	3.000000	0.000000	4082.564209	4240.000000	4192.820313	4211.282227	4081.538574	450.000000	4.000000				0.000000	4.000000	4.000000	4.000000	4.000000	4.000000	3.000000	0.000000	8192.000000	8192.000000	8192.000000	3776.000000	7808.000000	8512.000000	6208.000000	11968.000000	8704.000000
1566975175.324431	4.000000	0.000000	4085.128174	4242.051270	4190.256348	4210.256348	4077.948730	1023.000000	4.000000				0.000000	4.000000	4.000000	4.000000	4.000000	4.000000	4.000000	0.000000	8192.000000	8192.000000	8192.000000	3840.000000	7872.000000	8512.000000	6208.000000	11904.000000	8704.000000
1566975175.332401	5.000000	0.000000	4086.153809	4233.846191	4172.307617	4201.538574	4072.307617	450.000000	4.000000				0.000000	4.000000	4.000000	4.000000	4.000000	4.000000	5.000000	0.000000	8192.000000	8192.000000	8192.000000	3776.000000	7808.000000	8512.000000	6208.000000	11904.000000	8704.000000
1566975175.340371	6.000000	0.000000	4064.615479	4217.436035	4160.512695	4192.820313	4044.102539	1023.000000	4.000000				0.000000	4.000000	4.000000	4.000000	4.000000	4.000000	6.000000	0.000000	8192.000000	8192.000000	8192.000000	3776.000000	7808.000000	8576.000000	6208.000000	11904.000000	8704.000000
1566975175.348340	7.000000	0.000000	4024.615479	4205.128418	4150.256348	4178.974121	4004.102539	450.000000	4.000000				0.000000	4.000000	4.000000	4.000000	4.000000	4.000000	7.000000	0.000000	8192.000000	8192.000000	8192.000000	3776.000000	7808.000000	8512.000000	6272.000000	11904.000000	8704.000000
1566975175.356310	8.000000	0.000000	4017.948730	4209.230957	4157.436035	4191.794922	3999.487061	450.000000	4.000000				0.000000	4.000000	4.000000	4.000000	4.000000	4.000000	8.000000	0.000000	8192.000000	8192.000000	8192.000000	3840.000000	7808.000000	8576.000000	6208.000000	11904.000000	8640.000000
1566975175.364279	9.000000	0.000000	4057.435791	4221.538574	4176.410156	4214.358887	4037.948730	1023.000000	4.000000				0.000000	4.000000	4.000000	4.000000	4.000000	4.000000	9.000000	0.000000	8192.000000	8192.000000	8192.000000	3776.000000	7808.000000	8512.000000	6208.000000	11904.000000	8704.000000
1566975175.372248	10.000000	0.000000	4091.794922	4229.743652	4192.820313	4213.846191	4071.794922	450.000000	4.000000				0.000000	4.000000	4.000000	4.000000	4.000000	4.000000	10.000000	0.000000	8192.000000	8192.000000	8192.000000	3776.000000	7808.000000	8576.000000	6208.000000	11904.000000	8704.000000
1566975175.380018	11.000000	0.000000	4093.846191	4242.051270	4207.179688	4212.307617	4077.948730	1023.000000	4.000000				0.000000	4.000000	4.000000	4.000000	4.000000	4.000000	11.000000	0.000000	8192.000000	8192.000000	8192.000000	3776.000000	7808.000000	8512.000000	6272.000000	11904.000000	8704.000000
1566975175.387787	12.000000	0.000000	4095.384521	4258.461426	4207.692383	4206.666504	4080.512939	450.000000	4.000000				0.000000	4.000000	4.000000	4.000000	4.000000	4.000000	12.000000	0.000000	8192.000000	8192.000000	8192.000000	3776.000000	7808.000000	8576.000000	6272.000000	11904.000000	8704.000000
1566975175.395556	13.000000	0.000000	4114.358887	4258.461426	4211.282227	4210.256348	4089.743652	450.000000	4.000000				0.000000	4.000000	4.000000	4.000000	4.000000	4.000000	13.000000	0.000000	8192.000000	8192.000000	8192.000000	3776.000000	7808.000000	8512.000000	6208.000000	11904.000000	8704.000000
1566975175.403325	14.000000	0.000000	4123.077148	4258.461426	4213.846191	4215.384766	4100.000000	450.000000	4.000000				0.000000	4.000000	4.000000	4.000000	4.000000	4.000000	14.000000	0.000000	8192.000000	8192.000000	8192.000000	3776.000000	7808.000000	8576.000000	6208.000000	11904.000000	8768.000000
1566975175.411095	15.000000	0.000000	4111.282227	4262.563965	4203.077148	4218.974121	4107.179688	1023.000000	4.000000				0.000000	4.000000	4.000000	4.000000	4.000000	4.000000	15.000000	0.000000	8192.000000	8192.000000	8192.000000	3776.000000	7808.000000	8512.000000	6208.000000	11904.000000	8768.000000
1566975175.419065	16.000000	0.000000	4109.230957	4252.307617	4200.000000	4224.615234	4106.153809	0.000000	4.000000				0.000000	4.000000	4.000000	4.000000	4.000000	4.000000	16.000000	0.000000	8192.000000	8192.000000	8192.000000	3776.000000	7808.000000	8512.000000	6144.000000	11968.000000	8576.000000
1566975175.427035	17.000000	0.000000	4120.512695	4235.897461	4197.948730	4210.256348	4101.025879	0.000000	4.000000				0.000000	4.000000	4.000000	4.000000	4.000000	4.000000	17.000000	0.000000	8192.000000	8192.000000	8192.000000	3776.000000	7808.000000	8576.000000	6208.000000	11968.000000	8704.000000
1566975175.435005	18.000000	0.000000	4128.205078	4242.051270	4203.589844	4212.307617	4106.153809	0.000000	4.000000				0.000000	4.000000	4.000000	4.000000	4.000000	4.000000	18.000000	0.000000	8192.000000	8192.000000	8192.000000	3776.000000	7808.000000	8512.000000	6144.000000	11840.000000	8704.000000
1566975175.442974	19.000000	0.000000	4128.205078	4254.358887	4208.717773	4223.589844	4112.307617	0.000000	4.000000				0.000000	4.000000	4.000000	4.000000	4.000000	4.000000	19.000000	0.000000	8192.000000	8192.000000	8192.000000	3776.000000	7808.000000	8512.000000	6208.000000	11968.000000	8704.000000
1566975175.450944	20.000000	0.000000	4119.487305	4246.153809	4193.846191	4211.282227	4103.589844	0.000000	4.000000				0.000000	4.000000	4.000000	4.000000	4.000000	4.000000	20.000000	0.000000	8192.000000	8192.000000	8128.000000	3776.000000	7808.000000	8512.000000	6208.000000	11968.000000	8704.000000
1566975175.458913	21.000000	0.000000	4106.666504	4235.897461	4184.102539	4205.641113	4093.846191	0.000000	4.000000				0.000000	4.000000	4.000000	4.000000	4.000000	4.000000	21.000000	0.000000	8192.000000	8192.000000	8192.000000	3776.000000	7872.000000	8576.000000	6208.000000	11840.000000	8704.000000
1566975175.466682	22.000000	0.000000	4097.436035	4231.794922	4187.692383	4203.077148	4091.281982	0.000000	4.000000				0.000000	4.000000	4.000000	4.000000	4.000000	4.000000	22.000000	0.000000	8192.000000	8192.000000	8128.000000	3776.000000	7808.000000	8512.000000	6208.000000	11968.000000	8640.000000
1566975175.474450	23.000000	0.000000	4089.230713	4215.384766	4191.282227	4202.563965	4087.692383	0.000000	4.000000				0.000000	4.000000	4.000000	4.000000	4.000000	4.000000	23.000000	0.000000	8192.000000	8192.000000	8128.000000	3776.000000	7872.000000	8576.000000	6144.000000	11968.000000	8768.000000
1566975175.482220	24.000000	0.000000	4091.281982	4209.230957	4188.717773	4208.717773	4091.281982	0.000000	4.000000				0.000000	4.000000	4.000000	4.000000	4.000000	4.000000	24.000000	0.000000	8192.000000	8192.000000	8128.000000	3840.000000	7872.000000	8512.000000	6144.000000	11968.000000	8768.000000
1566975175.489989	25.000000	0.000000	4096.922852	4225.641113	4180.512695	4208.205078	4092.307617	0.000000	4.000000				0.000000	4.000000	4.000000	4.000000	4.000000	4.000000	25.000000	0.000000	8192.000000	8128.000000	8128.000000	3776.000000	7872.000000	8512.000000	6272.000000	11968.000000	8704.000000
1566975175.497758	26.000000	0.000000	4088.718018	4221.538574	4172.820313	4206.153809	4084.615479	0.000000	4.000000				0.000000	4.000000	4.000000	4.000000	4.000000	4.000000	26.000000	0.000000	8192.000000	8192.000000	8192.000000	3840.000000	7872.000000	8512.000000	6272.000000	11904.000000	8704.000000
1566975175.505527	27.000000	0.000000	4090.769287	4196.922852	4174.358887	4203.077148	4086.153809	0.000000	4.000000				0.000000	4.000000	4.000000	4.000000	4.000000	4.000000	27.000000	0.000000	8192.000000	8192.000000	8192.000000	3840.000000	7872.000000	8512.000000	6272.000000	11968.000000	8640.000000
1566975175.513297	28.000000	0.000000	4107.692383	4196.922852	4190.769043	4206.666504	4095.384521	0.000000	4.000000				0.000000	4.000000	4.000000	4.000000	4.000000	4.000000	28.000000	0.000000	8192.000000	8192.000000	8192.000000	3840.000000	7808.000000	8512.000000	6272.000000	11968.000000	8640.000000
1566975175.521066	29.000000	0.000000	4104.615234	4203.077148	4191.282227	4204.102539	4098.974121	0.000000	4.000000				0.000000	4.000000	4.000000	4.000000	4.000000	4.000000	29.000000	0.000000	8192.000000	8192.000000	8192.000000	3776.000000	7872.000000	8576.000000	6208.000000	11968.000000	8704.000000
1566975175.528836	30.000000	0.000000	4091.281982	4188.717773	4170.769043	4193.333496	4097.948730	0.000000	4.000000				0.000000	4.000000	4.000000	4.000000	4.000000	4.000000	30.000000	0.000000	8192.000000	8192.000000	8192.000000	3776.000000	7872.000000	8512.000000	6272.000000	11904.000000	8704.000000
1566975175.536805	31.000000	0.000000	4096.410156	4182.563965	4175.384766	4204.615234	4094.871826	0.000000	4.000000				0.000000	4.000000	4.000000	4.000000	4.000000	4.000000	31.000000	0.000000	8192.000000	8192.000000	8192.000000	3840.000000	7872.000000	8576.000000	6144.000000	11968.000000	8640.000000
1566975175.544774	32.000000	0.000000	4099.487305	4176.410156	4185.641113	4202.051270	4089.743652	0.000000	4.000000				0.000000	4.000000	4.000000	4.000000	4.000000	4.000000	32.000000	0.000000	8192.000000	8192.000000	8192.000000	3776.000000	7872.000000	8512.000000	6208.000000	11904.000000	8704.000000
1566975175.552543	33.000000	0.000000	4089.230713	4164.102539	4170.256348	4190.256348	4087.692383	0.000000	4.000000				0.000000	4.000000	4.000000	4.000000	4.000000	4.000000	33.000000	0.000000	8192.000000	8192.000000	8192.000000	3776.000000	7872.000000	8512.000000	6208.000000	11904.000000	8704.000000
1566975175.560313	34.000000	0.000000	4089.230713	4178.461426	4160.512695	4202.051270	4091.281982	0.000000	4.000000				0.000000	4.000000	4.000000	4.000000	4.000000	4.000000	34.000000	0.000000	8192.000000	8192.000000	8192.000000	3776.000000	7808.000000	8512.000000	6144.000000	12032.000000	8448.000000
1566975175.568282	35.000000	0.000000	4091.794922	4190.769043	4162.563965	4201.025879	4092.307617	0.000000	4.000000				0.000000	4.000000	4.000000	4.000000	4.000000	4.000000	35.000000	0.000000	8192.000000	8192.000000	8192.000000	3776.000000	7808.000000	8512.000000	6208.000000	11968.000000	8704.000000
1566975175.576051	36.000000	0.000000	4080.512939	4170.256348	4160.000000	4197.436035	4085.641113	0.000000	4.000000				0.000000	4.000000	4.000000	4.000000	4.000000	4.000000	36.000000	0.000000	8192.000000	8192.000000	8192.000000	3776.000000	7808.000000	8512.000000	6272.000000	11968.000000	8704.000000
1566975175.583820	37.000000	0.000000	4078.461426	4162.051270	4155.897461	4198.974121	4088.718018	0.000000	4.000000				0.000000	4.000000	4.000000	4.000000	4.000000	4.000000	37.000000	0.000000	8192.000000	8192.000000	8192.000000	3840.000000	7808.000000	8512.000000	6208.000000	11968.000000	8704.000000
1566975175.591590	38.000000	0.000000	4099.487305	4190.769043	4172.307617	4196.410156	4113.333496	0.000000	4.000000				0.000000	4.000000	4.000000	4.000000	4.000000	4.000000	38.000000	0.000000	8192.000000	8192.000000	8192.000000	3776.000000	7808.000000	8512.000000	6208.000000	11968.000000	8704.000000
1566975175.599560	39.000000	0.000000	4115.897461	4188.717773	4185.641113	4195.384766	4123.077148	0.000000	4.000000				0.000000	4.000000	4.000000	4.000000	4.000000	4.000000	39.000000	0.000000	8192.000000	8192.000000	8192.000000	3776.000000	7808.000000	8512.000000	6272.000000	11904.000000	8704.000000
1566975175.607530	40.000000	0.000000	4110.769043	4166.153809	4171.282227	4192.307617	4107.179688	0.000000	4.000000				0.000000	4.000000	4.000000	4.000000	4.000000	4.000000	40.000000	0.000000	8192.000000	8192.000000	8192.000000	3776.000000	7808.000000	8576.000000	6208.000000	11904.000000	8704.000000
1566975175.615500	41.000000	0.000000	4106.153809	4178.461426	4169.230957	4200.000000	4101.538574	0.000000	4.000000				0.000000	4.000000	4.000000	4.000000	4.000000	4.000000	41.000000	0.000000	8192.000000	8192.000000	8192.000000	3776.000000	7808.000000	8512.000000	6144.000000	11904.000000	8576.000000
1566975175.623469	42.000000	0.000000	4115.384766	4207.179688	4174.358887	4202.051270	4110.769043	0.000000	4.000000				0.000000	4.000000	4.000000	4.000000	4.000000	4.000000	42.000000	0.000000	8192.000000	8192.000000	8192.000000	3776.000000	7872.000000	8576.000000	6144.000000	11904.000000	8576.000000
1566975175.631438	43.000000	0.000000	4122.051270	4211.282227	4168.205078	4192.820313	4110.769043	0.000000	4.000000				0.000000	4.000000	4.000000	4.000000	4.000000	4.000000	43.000000	0.000000	8192.000000	8192.000000	8192.000000	3776.000000	7808.000000	8512.000000	6208.000000	11904.000000	8640.000000
1566975175.639208	44.000000	0.000000	4115.384766	4196.922852	4164.615234	4198.974121	4106.666504	0.000000	4.000000				0.000000	4.000000	4.000000	4.000000	4.000000	4.000000	44.000000	0.000000	8192.000000	8192.000000	8192.000000	3776.000000	7872.000000	8576.000000	6272.000000	11968.000000	8640.000000
1566975175.647177	45.000000	0.000000	4112.307617	4172.307617	4158.974121	4209.743652	4113.333496	0.000000	4.000000				0.000000	4.000000	4.000000	4.000000	4.000000	4.000000	45.000000	0.000000	8192.000000	8192.000000	8192.000000	3840.000000	7872.000000	8512.000000	6208.000000	11968.000000	8704.000000
1566975175.654946	46.000000	0.000000	4120.000000	4170.256348	4160.000000	4216.922852	4122.563965	0.000000	4.000000				0.000000	4.000000	4.000000	4.000000	4.000000	4.000000	46.000000	0.000000	8192.000000	8192.000000	8192.000000	3776.000000	7872.000000	8512.000000	6208.000000	11968.000000	8704.000000
1566975175.662714	47.000000	0.000000	4123.589844	4194.871582	4169.230957	4211.794922	4124.102539	0.000000	4.000000				0.000000	4.000000	4.000000	4.000000	4.000000	4.000000	47.000000	0.000000	8192.000000	8192.000000	8192.000000	3776.000000	7808.000000	8512.000000	6208.000000	11904.000000	8704.000000
1566975175.670484	48.000000	0.000000	4129.230957	4198.974121	4176.410156	4206.666504	4129.743652	0.000000	4.000000				0.000000	4.000000	4.000000	4.000000	4.000000	4.000000	48.000000	0.000000	8192.000000	8192.000000	8192.000000	3776.000000	7872.000000	8512.000000	6208.000000	11968.000000	8704.000000
1566975175.678453	49.000000	0.000000	4137.948730	4192.820313	4182.051270	4212.307617	4142.051270	0.000000	4.000000				0.000000	4.000000	4.000000	4.000000	4.000000	4.000000	49.000000	0.000000	8192.000000	8192.000000	8192.000000	3840.000000	7872.000000	8512.000000	6144.000000	11968.000000	8704.000000
1566975175.686223	50.000000	0.000000	4135.897461	4207.179688	4181.538574	4209.230957	4140.000000	0.000000	4.000000				0.000000	4.000000	4.000000	4.000000	4.000000	4.000000	50.000000	0.000000	8192.000000	8192.000000	8192.000000	3776.000000	7872.000000	8512.000000	6208.000000	11904.000000	8640.000000
1566975175.694192	51.000000	0.000000	4124.615234	4196.922852	4172.820313	4214.358887	4126.153809	0.000000	4.000000				0.000000	4.000000	4.000000	4.000000	4.000000	4.000000	51.000000	0.000000	8192.000000	8192.000000	8192.000000	3776.000000	7872.000000	8512.000000	6208.000000	11904.000000	8640.000000
1566975175.702163	52.000000	0.000000	4113.846191	4176.410156	4162.563965	4215.897461	4120.000000	0.000000	4.000000				0.000000	4.000000	4.000000	4.000000	4.000000	4.000000	52.000000	0.000000	8192.000000	8192.000000	8192.000000	3776.000000	7872.000000	8576.000000	6208.000000	11968.000000	8768.000000
1566975175.710132	53.000000	0.000000	4115.384766	4203.077148	4172.820313	4202.563965	4128.205078	0.000000	4.000000				0.000000	4.000000	4.000000	4.000000	4.000000	4.000000	53.000000	0.000000	8192.000000	8192.000000	8192.000000	3776.000000	7872.000000	8512.000000	6208.000000	11968.000000	8704.000000
1566975175.718102	54.000000	0.000000	4128.205078	4229.743652	4195.897461	4206.666504	4142.051270	0.000000	4.000000				0.000000	4.000000	4.000000	4.000000	4.000000	4.000000	54.000000	0.000000	8192.000000	8192.000000	8192.000000	3776.000000	7872.000000	8576.000000	6208.000000	11968.000000	8640.000000
1566975175.726072	55.000000	0.000000	4142.563965	4229.743652	4192.820313	4207.692383	4153.846191	0.000000	4.000000				0.000000	4.000000	4.000000	4.000000	4.000000	4.000000	55.000000	0.000000	8192.000000	8192.000000	8192.000000	3776.000000	7872.000000	8512.000000	6208.000000	11904.000000	8704.000000
1566975175.734042	56.000000	0.000000	4148.717773	4231.794922	4191.282227	4213.846191	4159.487305	0.000000	4.000000				0.000000	4.000000	4.000000	4.000000	4.000000	4.000000	56.000000	0.000000	8192.000000	8192.000000	8192.000000	3776.000000	7872.000000	8512.000000	6208.000000	11904.000000	8704.000000
1566975175.742012	57.000000	0.000000	4131.794922	4219.487305	4208.717773	4219.487305	4150.769043	0.000000	4.000000				0.000000	4.000000	4.000000	4.000000	4.000000	4.000000	57.000000	0.000000	8192.000000	8192.000000	8192.000000	3776.000000	7872.000000	8512.000000	6272.000000	11904.000000	8704.000000
1566975175.749981	58.000000	0.000000	4115.897461	4213.333496	4207.692383	4201.025879	4138.461426	0.000000	4.000000				0.000000	4.000000	4.000000	4.000000	4.000000	4.000000	58.000000	0.000000	8192.000000	8192.000000	8192.000000	3776.000000	7872.000000	8512.000000	6272.000000	11904.000000	8704.000000
1566975175.757950	59.000000	0.000000	4128.717773	4248.205078	4195.897461	4199.487305	4134.871582	0.000000	4.000000				0.000000	4.000000	4.000000	4.000000	4.000000	4.000000	59.000000	0.000000	8192.000000	8192.000000	8192.000000	3776.000000	7872.000000	8512.000000	6208.000000	11904.000000	8320.000000
1566975175.765720	60.000000	0.000000	4142.563965	4256.410156	4190.256348	4207.179688	4131.282227	0.000000	4.000000				0.000000	4.000000	4.000000	4.000000	4.000000	4.000000	60.000000	0.000000	8192.000000	8192.000000	8192.000000	3776.000000	7872.000000	8512.000000	6208.000000	11904.000000	8320.000000
1566975175.773689	61.000000	0.000000	4136.922852	4225.641113	4187.179688	4199.487305	4122.051270	0.000000	4.000000				0.000000	4.000000	4.000000	4.000000	4.000000	4.000000	61.000000	0.000000	8192.000000	8192.000000	8192.000000	3776.000000	7872.000000	8512.000000	6272.000000	11904.000000	8704.000000
1566975175.781659	62.000000	0.000000	4144.615234	4231.794922	4184.102539	4187.692383	4122.563965	0.000000	4.000000				0.000000	4.000000	4.000000	4.000000	4.000000	4.000000	62.000000	0.000000	8192.000000	8192.000000	8192.000000	3776.000000	7872.000000	8576.000000	6336.000000	11968.000000	8640.000000
1566975175.789628	63.000000	0.000000	4164.102539	4240.000000	4182.051270	4185.128418	4128.205078	0.000000	4.000000				0.000000	4.000000	4.000000	4.000000	4.000000	4.000000	63.000000	0.000000	8192.000000	8192.000000	8192.000000	3776.000000	7808.000000	8512.000000	6144.000000	11968.000000	8704.000000
1566975175.797398	64.000000	0.000000	4166.666504	4227.692383	4186.153809	4198.974121	4127.179688	450.000000	4.000000				0.000000	4.000000	4.000000	4.000000	4.000000	4.000000	64.000000	0.000000	8192.000000	8192.000000	8192.000000	3776.000000	7872.000000	8512.000000	6144.000000	11968.000000	8704.000000
1566975175.805368	65.000000	0.000000	4172.307617	4250.256348	4187.179688	4200.000000	4128.717773	450.000000	4.000000				0.000000	4.000000	4.000000	4.000000	4.000000	4.000000	65.000000	0.000000	8192.000000	8192.000000	8192.000000	3776.000000	7872.000000	8512.000000	6272.000000	11904.000000	8704.000000
1566975175.813337	66.000000	0.000000	4181.025879	4289.230957	4189.230957	4197.948730	4127.692383	1023.000000	4.000000				0.000000	4.000000	4.000000	4.000000	4.000000	4.000000	66.000000	0.000000	8192.000000	8192.000000	8192.000000	3776.000000	7808.000000	8512.000000	6272.000000	11904.000000	8768.000000
1566975175.821306	67.000000	0.000000	4174.871582	4274.871582	4186.666504	4205.641113	4113.846191	450.000000	4.000000				0.000000	4.000000	4.000000	4.000000	4.000000	4.000000	67.000000	0.000000	8192.000000	8192.000000	8192.000000	3840.000000	7808.000000	8512.000000	6208.000000	11968.000000	8640.000000
1566975175.829076	68.000000	0.000000	4161.025879	4250.256348	4177.948730	4202.051270	4101.025879	1023.000000	4.000000				0.000000	4.000000	4.000000	4.000000	4.000000	4.000000	68.000000	0.000000	8192.000000	8192.000000	8192.000000	3776.000000	7808.000000	8512.000000	6208.000000	11904.000000	8576.000000
1566975175.836845	69.000000	0.000000	4147.692383	4264.615234	4182.563965	4200.512695	4089.230713	450.000000	4.000000				0.000000	4.000000	4.000000	4.000000	4.000000	4.000000	69.000000	0.000000	8192.000000	8192.000000	8192.000000	3776.000000	7808.000000	8512.000000	6208.000000	11904.000000	8576.000000
1566975175.844613	70.000000	0.000000	4131.794922	4274.871582	4173.846191	4190.256348	4067.692383	1023.000000	4.000000				0.000000	4.000000	4.000000	4.000000	4.000000	4.000000	70.000000	0.000000	8192.000000	8192.000000	8192.000000	3776.000000	7808.000000	8512.000000	6272.000000	11968.000000	8704.000000
1566975175.852382	71.000000	0.000000	4112.820313	4248.205078	4154.358887	4182.563965	4048.205078	450.000000	4.000000				0.000000	4.000000	4.000000	4.000000	4.000000	4.000000	71.000000	0.000000	8192.000000	8192.000000	8192.000000	3840.000000	7808.000000	8576.000000	6208.000000	11904.000000	8768.000000
1566975175.860153	72.000000	0.000000	4106.666504	4235.897461	4161.025879	4198.461426	4047.692383	450.000000	4.000000				0.000000	4.000000	4.000000	4.000000	4.000000	4.000000	72.000000	0.000000	8192.000000	8192.000000	8192.000000	3776.000000	7808.000000	8576.000000	6208.000000	11968.000000	8640.000000
1566975175.868122	73.000000	0.000000	4111.282227	4254.358887	4165.128418	4198.461426	4055.384521	1023.000000	4.000000				0.000000	4.000000	4.000000	4.000000	4.000000	4.000000	73.000000	0.000000	8192.000000	8192.000000	8192.000000	3776.000000	7808.000000	8512.000000	6144.000000	11968.000000	8640.000000
1566975175.876092	74.000000	0.000000	4103.077148	4246.153809	4146.153809	4192.307617	4047.179443	450.000000	4.000000				0.000000	4.000000	4.000000	4.000000	4.000000	4.000000	74.000000	0.000000	8192.000000	8192.000000	8192.000000	3776.000000	7808.000000	8576.000000	6144.000000	11968.000000	8640.000000
1566975175.884061	75.000000	0.000000	4094.358887	4231.794922	4133.333496	4193.846191	4042.564209	1023.000000	4.000000				0.000000	4.000000	4.000000	4.000000	4.000000	4.000000	75.000000	0.000000	8192.000000	8192.000000	8192.000000	3776.000000	7808.000000	8512.000000	6208.000000	11968.000000	8640.000000
1566975175.891831	76.000000	0.000000	4102.051270	4262.563965	4145.641113	4195.384766	4062.564209	450.000000	4.000000				0.000000	4.000000	4.000000	4.000000	4.000000	4.000000	76.000000	0.000000	8192.000000	8192.000000	8192.000000	3776.000000	7872.000000	8576.000000	6208.000000	11968.000000	8640.000000
1566975175.899801	77.000000	0.000000	4113.333496	4285.128418	4161.538574	4202.563965	4080.000000	450.000000	4.000000				0.000000	4.000000	4.000000	4.000000	4.000000	4.000000	77.000000	0.000000	8192.000000	8192.000000	8192.000000	3776.000000	7808.000000	8512.000000	6208.000000	11968.000000	8576.000000
1566975175.907770	78.000000	0.000000	4111.282227	4270.769043	4157.948730	4200.000000	4069.743652	450.000000	4.000000				0.000000	4.000000	4.000000	4.000000	4.000000	4.000000	78.000000	0.000000	8192.000000	8192.000000	8192.000000	3776.000000	7872.000000	8576.000000	6208.000000	11968.000000	8576.000000
1566975175.915539	79.000000	0.000000	4106.153809	4260.512695	4152.820313	4198.461426	4050.769287	1023.000000	4.000000				0.000000	4.000000	4.000000	4.000000	4.000000	4.000000	79.000000	0.000000	8192.000000	8192.000000	8192.000000	3776.000000	7872.000000	8512.000000	6272.000000	11968.000000	8704.000000
1566975175.923308	80.000000	0.000000	4109.743652	4254.358887	4156.410156	4204.102539	4041.025635	450.000000	4.000000				0.000000	4.000000	4.000000	4.000000	4.000000	4.000000	80.000000	0.000000	8192.000000	8192.000000	8192.000000	3776.000000	7872.000000	8512.000000	6272.000000	11904.000000	8768.000000
1566975175.931277	81.000000	0.000000	4116.410156	4248.205078	4161.538574	4207.692383	4041.538574	450.000000	4.000000				0.000000	4.000000	4.000000	4.000000	4.000000	4.000000	81.000000	0.000000	8192.000000	8192.000000	8192.000000	3776.000000	7808.000000	8512.000000	6208.000000	11968.000000	8704.000000
1566975175.939048	82.000000	0.000000	4111.282227	4266.666504	4161.025879	4208.717773	4044.102539	450.000000	4.000000				0.000000	4.000000	4.000000	4.000000	4.000000	4.000000	82.000000	0.000000	8192.000000	8192.000000	8192.000000	3776.000000	7872.000000	8576.000000	6208.000000	11968.000000	8704.000000
1566975175.947017	83.000000	0.000000	4092.307617	4270.769043	4144.615234	4201.025879	4036.410156	1023.000000	4.000000				0.000000	4.000000	4.000000	4.000000	4.000000	4.000000	83.000000	0.000000	8192.000000	8192.000000	8192.000000	3840.000000	7872.000000	8512.000000	6208.000000	11968.000000	8704.000000
1566975175.954987	84.000000	0.000000	4088.205078	4248.205078	4137.436035	4205.128418	4033.333252	450.000000	4.000000				0.000000	4.000000	4.000000	4.000000	4.000000	4.000000	84.000000	0.000000	8192.000000	8192.000000	8192.000000	3776.000000	7872.000000	8512.000000	6208.000000	11968.000000	8640.000000
1566975175.962956	85.000000	0.000000	4105.128418	4242.051270	4140.512695	4204.615234	4046.153809	450.000000	4.000000				0.000000	4.000000	4.000000	4.000000	4.000000	4.000000	85.000000	0.000000	8192.000000	8192.000000	8192.000000	3840.000000	7872.000000	8512.000000	6336.000000	11904.000000	8704.000000
1566975175.970926	86.000000	0.000000	4108.717773	4233.846191	4133.333496	4192.307617	4050.769287	450.000000	4.000000				0.000000	4.000000	4.000000	4.000000	4.000000	4.000000	86.000000	0.000000	8192.000000	8192.000000	8192.000000	3776.000000	7872.000000	8512.000000	6208.000000	11968.000000	8448.000000
1566975175.978695	87.000000	0.000000	4099.487305	4223.589844	4133.846191	4197.436035	4040.000000	1023.000000	4.000000				0.000000	4.000000	4.000000	4.000000	4.000000	4.000000	87.000000	0.000000	8192.000000	8192.000000	8192.000000	3776.000000	7872.000000	8512.000000	6208.000000	11968.000000	8448.000000
1566975175.986464	88.000000	0.000000	4102.563965	4242.051270	4141.538574	4191.282227	4043.589844	450.000000	4.000000				0.000000	4.000000	4.000000	4.000000	4.000000	4.000000	88.000000	0.000000	8192.000000	8192.000000	8192.000000	3776.000000	7872.000000	8576.000000	6272.000000	11968.000000	8704.000000
1566975175.994233	89.000000	0.000000	4120.512695	4250.256348	4149.230957	4183.589844	4068.205078	450.000000	4.000000				0.000000	4.000000	4.000000	4.000000	4.000000	4.000000	89.000000	0.000000	8192.000000	8192.000000	8192.000000	3776.000000	7808.000000	8512.000000	6272.000000	11968.000000	8704.000000
1566975176.002003	90.000000	0.000000	4130.256348	4244.102539	4154.358887	4188.205078	4077.435791	450.000000	4.000000				0.000000	4.000000	4.000000	4.000000	4.000000	4.000000	90.000000	0.000000	8192.000000	8192.000000	8192.000000	3776.000000	7872.000000	8576.000000	6208.000000	11904.000000	8704.000000
1566975176.009973	91.000000	0.000000	4116.922852	4254.358887	4158.461426	4190.256348	4053.846191	1023.000000	4.000000				0.000000	4.000000	4.000000	4.000000	4.000000	4.000000	91.000000	0.000000	8192.000000	8192.000000	8192.000000	3776.000000	7872.000000	8512.000000	6272.000000	11968.000000	8704.000000
1566975176.017943	92.000000	0.000000	4109.743652	4256.410156	4160.000000	4204.102539	4048.205078	450.000000	4.000000				0.000000	4.000000	4.000000	4.000000	4.000000	4.000000	92.000000	0.000000	8192.000000	8192.000000	8192.000000	3776.000000	7872.000000	8512.000000	6272.000000	11968.000000	8704.000000
1566975176.025913	93.000000	0.000000	4132.820313	4233.846191	4153.846191	4207.692383	4083.589844	450.000000	4.000000				0.000000	4.000000	4.000000	4.000000	4.000000	4.000000	93.000000	0.000000	8192.000000	8192.000000	8192.000000	3776.000000	7808.000000	8512.000000	6208.000000	11968.000000	8704.000000
1566975176.033883	94.000000	0.000000	4146.153809	4223.589844	4161.025879	4196.922852	4093.846191	450.000000	4.000000				0.000000	4.000000	4.000000	4.000000	4.000000	4.000000	94.000000	0.000000	8192.000000	8192.000000	8192.000000	3776.000000	7808.000000	8576.000000	6144.000000	11968.000000	8704.000000
1566975176.041852	95.000000	0.000000	4135.897461	4246.153809	4170.256348	4193.846191	4073.846191	1023.000000	4.000000				0.000000	4.000000	4.000000	4.000000	4.000000	4.000000	95.000000	0.000000	8192.000000	8192.000000	8192.000000	3776.000000	7808.000000	8512.000000	6208.000000	11968.000000	8512.000000
1566975176.049621	96.000000	0.000000	4139.487305	4264.615234	4169.230957	4203.077148	4089.230713	450.000000	4.000000				0.000000	4.000000	4.000000	4.000000	4.000000	4.000000	96.000000	0.000000	8192.000000	8192.000000	8192.000000	3776.000000	7808.000000	8512.000000	6208.000000	11968.000000	8512.000000
1566975176.057390	97.000000	0.000000	4151.794922	4256.410156	4169.743652	4212.307617	4114.871582	450.000000	4.000000				0.000000	4.000000	4.000000	4.000000	4.000000	4.000000	97.000000	0.000000	8192.000000	8192.000000	8192.000000	3776.000000	7808.000000	8576.000000	6208.000000	11904.000000	8704.000000
1566975176.065159	98.000000	0.000000	4144.102539	4235.897461	4155.384766	4197.436035	4094.358887	450.000000	4.000000				0.000000	4.000000	4.000000	4.000000	4.000000	4.000000	98.000000	0.000000	8192.000000	8192.000000	8192.000000	3776.000000	7808.000000	8512.000000	6208.000000	11968.000000	8704.000000
1566975176.072928	99.000000	0.000000	4133.333496	4233.846191	4143.077148	4193.846191	4069.743652	1023.000000	4.000000				0.000000	4.000000	4.000000	4.000000	4.000000	4.000000	99.000000	0.000000	8192.000000	8192.000000	8192.000000	3776.000000	7808.000000	8512.000000	6272.000000	11968.000000	8704.000000
1566975176.080697	100.000000	0.000000	4141.538574	4244.102539	4154.871582	4208.717773	4084.615479	450.000000	4.000000				0.000000	4.000000	4.000000	4.000000	4.000000	4.000000	100.000000	0.000000	8192.000000	8192.000000	8192.000000	3776.000000	7808.000000	8512.000000	6272.000000	11968.000000	8704.000000
1566975176.088466	101.000000	0.000000	4149.743652	4256.410156	4153.333496	4201.025879	4097.948730	450.000000	4.000000				0.000000	4.000000	4.000000	4.000000	4.000000	4.000000	101.000000	0.000000	8192.000000	8192.000000	8192.000000	3840.000000	7872.000000	8512.000000	6272.000000	11904.000000	8704.000000
1566975176.096236	102.000000	0.000000	4126.666504	4260.512695	4127.179688	4188.205078	4065.641113	450.000000	4.000000				0.000000	4.000000	4.000000	4.000000	4.000000	4.000000	102.000000	0.000000	8192.000000	8192.000000	8192.000000	3776.000000	7808.000000	8576.000000	6144.000000	11968.000000	8704.000000
1566975176.104205	103.000000	0.000000	4080.512939	4235.897461	4107.179688	4181.025879	4019.487061	1023.000000	4.000000				0.000000	4.000000	4.000000	4.000000	4.000000	4.000000	103.000000	0.000000	8192.000000	8192.000000	8192.000000	3776.000000	7808.000000	8576.000000	6272.000000	11968.000000	8640.000000
1566975176.111974	104.000000	0.000000	4061.025635	4205.128418	4111.282227	4184.102539	4009.743652	450.000000	4.000000				0.000000	4.000000	4.000000	4.000000	4.000000	4.000000	104.000000	0.000000	8192.000000	8192.000000	8192.000000	3776.000000	7808.000000	8512.000000	6208.000000	12032.000000	8448.000000
1566975176.119944	105.000000	0.000000	4089.230713	4205.128418	4137.948730	4200.000000	4045.641113	450.000000	4.000000				0.000000	4.000000	4.000000	4.000000	4.000000	4.000000	105.000000	0.000000	8192.000000	8192.000000	8192.000000	3840.000000	7808.000000	8512.000000	6208.000000	12032.000000	8576.000000
1566975176.127914	106.000000	0.000000	4129.743652	4231.794922	4163.589844	4204.102539	4093.846191	450.000000	4.000000				0.000000	4.000000	4.000000	4.000000	4.000000	4.000000	106.000000	0.000000	8192.000000	8192.000000	8192.000000	3776.000000	7808.000000	8512.000000	6272.000000	11904.000000	8576.000000
1566975176.135883	107.000000	0.000000	4151.282227	4229.743652	4173.846191	4207.692383	4117.436035	1023.000000	4.000000				0.000000	4.000000	4.000000	4.000000	4.000000	4.000000	107.000000	0.000000	8192.000000	8192.000000	8192.000000	3776.000000	7808.000000	8576.000000	6272.000000	11968.000000	8704.000000
1566975176.143652	108.000000	0.000000	4152.820313	4219.487305	4168.717773	4208.717773	4118.974121	450.000000	4.000000				0.000000	4.000000	4.000000	4.000000	4.000000	4.000000	108.000000	0.000000	8192.000000	8192.000000	8192.000000	3776.000000	7808.000000	8512.000000	6144.000000	11968.000000	8704.000000
1566975176.151422	109.000000	0.000000	4151.794922	4244.102539	4169.743652	4205.641113	4128.205078	450.000000	4.000000				0.000000	4.000000	4.000000	4.000000	4.000000	4.000000	109.000000	0.000000	8192.000000	8192.000000	8192.000000	3776.000000	7808.000000	8512.000000	6272.000000	11968.000000	8704.000000
1566975176.159191	110.000000	0.000000	4160.512695	4272.820313	4178.461426	4208.205078	4141.025879	450.000000	4.000000				0.000000	4.000000	4.000000	4.000000	4.000000	4.000000	110.000000	0.000000	8192.000000	8192.000000	8192.000000	3776.000000	7872.000000	8512.000000	6272.000000	11968.000000	8704.000000
1566975176.166960	111.000000	0.000000	4172.307617	4270.769043	4171.282227	4199.487305	4139.487305	1023.000000	4.000000				0.000000	4.000000	4.000000	4.000000	4.000000	4.000000	111.000000	0.000000	8192.000000	8192.000000	8192.000000	3776.000000	7808.000000	8512.000000	6208.000000	11904.000000	8640.000000
1566975176.174729	112.000000	0.000000	4172.307617	4248.205078	4168.205078	4197.948730	4133.846191	450.000000	4.000000				0.000000	4.000000	4.000000	4.000000	4.000000	4.000000	112.000000	0.000000	8192.000000	8192.000000	8192.000000	3776.000000	7808.000000	8512.000000	6208.000000	11904.000000	8704.000000
1566975176.182498	113.000000	0.000000	4158.974121	4246.153809	4168.717773	4198.461426	4134.871582	450.000000	4.000000				0.000000	4.000000	4.000000	4.000000	4.000000	4.000000	113.000000	0.000000	8192.000000	8192.000000	8192.000000	3776.000000	7808.000000	8576.000000	6272.000000	11904.000000	8384.000000
1566975176.190268	114.000000	0.000000	4156.410156	4254.358887	4165.128418	4197.948730	4136.922852	450.000000	4.000000				0.000000	4.000000	4.000000	4.000000	4.000000	4.000000	114.000000	0.000000	8192.000000	8192.000000	8192.000000	3776.000000	7808.000000	8512.000000	6272.000000	11904.000000	8384.000000
1566975176.198237	115.000000	0.000000	4166.666504	4266.666504	4167.179688	4204.615234	4138.461426	1023.000000	4.000000				0.000000	4.000000	4.000000	4.000000	4.000000	4.000000	115.000000	0.000000	8192.000000	8192.000000	8192.000000	3776.000000	7872.000000	8576.000000	6144.000000	11904.000000	8640.000000
1566975176.206206	116.000000	0.000000	4167.692383	4268.717773	4165.128418	4192.307617	4143.077148	450.000000	4.000000				0.000000	4.000000	4.000000	4.000000	4.000000	4.000000	116.000000	0.000000	8192.000000	8192.000000	8128.000000	3776.000000	7872.000000	8576.000000	6272.000000	11968.000000	8704.000000
1566975176.213975	117.000000	0.000000	4163.589844	4260.512695	4175.384766	4190.769043	4148.205078	450.000000	4.000000				0.000000	4.000000	4.000000	4.000000	4.000000	4.000000	117.000000	0.000000	8192.000000	8192.000000	8128.000000	3776.000000	7872.000000	8576.000000	6208.000000	11904.000000	8768.000000
1566975176.221745	118.000000	0.000000	4174.871582	4268.717773	4194.871582	4202.051270	4158.974121	450.000000	4.000000				0.000000	4.000000	4.000000	4.000000	4.000000	4.000000	118.000000	0.000000	8192.000000	8192.000000	8192.000000	3776.000000	7872.000000	8576.000000	6208.000000	11904.000000	8768.000000
1566975176.229714	119.000000	0.000000	4189.230957	4283.077148	4193.333496	4193.333496	4166.153809	1023.000000	4.000000				0.000000	4.000000	4.000000	4.000000	4.000000	4.000000	119.000000	0.000000	8192.000000	8192.000000	8192.000000	3776.000000	7872.000000	8576.000000	6208.000000	11904.000000	8640.000000
1566975176.237483	120.000000	0.000000	4183.589844	4268.717773	4173.846191	4184.615234	4161.025879	450.000000	4.000000				0.000000	4.000000	4.000000	4.000000	4.000000	4.000000	120.000000	0.000000	8192.000000	8128.000000	8192.000000	3840.000000	7872.000000	8512.000000	6144.000000	11968.000000	8704.000000
1566975176.245452	121.000000	0.000000	4176.922852	4244.102539	4165.128418	4182.563965	4158.974121	450.000000	4.000000				0.000000	4.000000	4.000000	4.000000	4.000000	4.000000	121.000000	0.000000	8192.000000	8128.000000	8192.000000	3840.000000	7872.000000	8576.000000	6144.000000	11904.000000	8704.000000
1566975176.253221	122.000000	0.000000	4192.820313	4254.358887	4180.512695	4190.769043	4173.846191	450.000000	4.000000				0.000000	4.000000	4.000000	4.000000	4.000000	4.000000	122.000000	0.000000	8192.000000	8192.000000	8192.000000	3776.000000	7872.000000	8576.000000	6208.000000	11968.000000	8640.000000
1566975176.260990	123.000000	0.000000	4208.205078	4264.615234	4184.615234	4195.384766	4178.974121	1023.000000	4.000000				0.000000	4.000000	4.000000	4.000000	4.000000	4.000000	123.000000	0.000000	8192.000000	8128.000000	8192.000000	3776.000000	7872.000000	8512.000000	6208.000000	11968.000000	8576.000000
1566975176.268759	124.000000	0.000000	4194.358887	4233.846191	4171.282227	4187.179688	4156.410156	450.000000	4.000000				0.000000	4.000000	4.000000	4.000000	4.000000	4.000000	124.000000	0.000000	8192.000000	8128.000000	8192.000000	3776.000000	7872.000000	8512.000000	6272.000000	11968.000000	8576.000000
1566975176.276527	125.000000	0.000000	4182.051270	4211.282227	4173.846191	4185.641113	4150.769043	450.000000	4.000000				0.000000	4.000000	4.000000	4.000000	4.000000	4.000000	125.000000	0.000000	8192.000000	8192.000000	8192.000000	3776.000000	7872.000000	8512.000000	6208.000000	11968.000000	8704.000000
1566975176.284297	126.000000	0.000000	4195.897461	4219.487305	4178.461426	4187.692383	4177.948730	450.000000	4.000000				0.000000	4.000000	4.000000	4.000000	4.000000	4.000000	126.000000	0.000000	8192.000000	8192.000000	8192.000000	3840.000000	7872.000000	8512.000000	6272.000000	11968.000000	8704.000000
1566975176.292266	127.000000	0.000000	4206.153809	4209.230957	4180.512695	4194.871582	4197.436035	242.000000	4.000000				0.000000	4.000000	4.000000	4.000000	4.000000	4.000000	127.000000	0.000000	8192.000000	8128.000000	8192.000000	3776.000000	7872.000000	8576.000000	6208.000000	11904.000000	8704.000000
1566975176.300037	0.000000	0.000000	4200.000000	4180.512695	4183.077148	4191.794922	4205.641113	450.000000	4.000000				0.000000	4.000000	4.000000	4.000000	4.000000	4.000000	0.000000	0.000000	8192.000000	8128.000000	8192.000000	3776.000000	7872.000000	8512.000000	6208.000000	11904.000000	8704.000000
1566975176.308007	1.000000	0.000000	4201.538574	4184.615234	4183.589844	4187.179688	4224.102539	450.000000	4.000000				0.000000	4.000000	4.000000	4.000000	4.000000	4.000000	1.000000	0.000000	8192.000000	8192.000000	8192.000000	3776.000000	7872.000000	8512.000000	6208.000000	11968.000000	8640.000000
1566975176.315977	2.000000	0.000000	4207.692383	4215.384766	4189.230957	4205.641113	4242.563965	1023.000000	4.000000				0.000000	4.000000	4.000000	4.000000	4.000000	4.000000	2.000000	0.000000	8192.000000	8192.000000	8192.000000	3840.000000	7872.000000	8576.000000	6208.000000	11968.000000	8640.000000
1566975176.323947	3.000000	0.000000	4203.589844	4217.436035	4185.128418	4206.153809	4251.282227	450.000000	4.000000				0.000000	4.000000	4.000000	4.000000	4.000000	4.000000	3.000000	0.000000	8192.000000	8192.000000	8192.000000	3776.000000	7808.000000	8576.000000	6208.000000	11904.000000	8768.000000
1566975176.331916	4.000000	0.000000	4197.948730	4203.077148	4177.948730	4197.948730	4262.051270	1023.000000	4.000000				0.000000	4.000000	4.000000	4.000000	4.000000	4.000000	4.000000	0.000000	8192.000000	8192.000000	8192.000000	3840.000000	7872.000000	8512.000000	6208.000000	11904.000000	8768.000000
1566975176.339885	5.000000	0.000000	4201.538574	4198.974121	4174.871582	4205.128418	4267.692383	450.000000	4.000000				0.000000	4.000000	4.000000	4.000000	4.000000	4.000000	5.000000	0.000000	8192.000000	8192.000000	8192.000000	3776.000000	7872.000000	8512.000000	6208.000000	11904.000000	8704.000000
1566975176.347656	6.000000	0.000000	4199.487305	4180.512695	4164.615234	4198.974121	4273.846191	1023.000000	4.000000				0.000000	4.000000	4.000000	4.000000	4.000000	4.000000	6.000000	0.000000	8192.000000	8192.000000	8192.000000	3776.000000	7808.000000	8576.000000	6272.000000	11968.000000	8704.000000
1566975176.355625	7.000000	0.000000	4182.051270	4168.205078	4166.153809	4196.410156	4277.436035	450.000000	4.000000				0.000000	4.000000	4.000000	4.000000	4.000000	4.000000	7.000000	0.000000	8192.000000	8192.000000	8192.000000	3776.000000	7808.000000	8512.000000	6144.000000	11904.000000	8704.000000
1566975176.363595	8.000000	0.000000	4172.820313	4186.666504	4175.897461	4198.461426	4268.717773	450.000000	4.000000				0.000000	4.000000	4.000000	4.000000	4.000000	4.000000	8.000000	0.000000	8192.000000	8192.000000	8192.000000	3840.000000	7808.000000	8512.000000	6144.000000	11904.000000	8704.000000
1566975176.371564	9.000000	0.000000	4183.589844	4186.666504	4176.922852	4196.410156	4271.794922	1023.000000	4.000000				0.000000	4.000000	4.000000	4.000000	4.000000	4.000000	9.000000	0.000000	8192.000000	8192.000000	8192.000000	3776.000000	7872.000000	8512.000000	6208.000000	11968.000000	8704.000000
1566975176.379334	10.000000	0.000000	4187.692383	4164.102539	4174.871582	4195.897461	4277.948730	450.000000	4.000000				0.000000	4.000000	4.000000	4.000000	4.000000	4.000000	10.000000	0.000000	8192.000000	8192.000000	8192.000000	3776.000000	7872.000000	8576.000000	6272.000000	11904.000000	8704.000000
1566975176.387303	11.000000	0.000000	4185.128418	4172.307617	4175.897461	4193.846191	4267.179688	1023.000000	4.000000				0.000000	4.000000	4.000000	4.000000	4.000000	4.000000	11.000000	0.000000	8192.000000	8192.000000	8192.000000	3776.000000	7872.000000	8512.000000	6208.000000	11968.000000	8704.000000
1566975176.395074	12.000000	0.000000	4193.333496	4186.666504	4188.717773	4205.641113	4265.641113	450.000000	4.000000				0.000000	4.000000	4.000000	4.000000	4.000000	4.000000	12.000000	0.000000	8192.000000	8192.000000	8192.000000	3776.000000	7872.000000	8576.000000	6208.000000	11904.000000	8704.000000
1566975176.403044	13.000000	0.000000	4194.871582	4178.461426	4200.512695	4214.358887	4278.974121	450.000000	4.000000				0.000000	4.000000	4.000000	4.000000	4.000000	4.000000	13.000000	0.000000	8192.000000	8192.000000	8192.000000	3776.000000	7872.000000	8512.000000	6208.000000	11904.000000	8704.000000
1566975176.411013	14.000000	0.000000	4185.128418	4174.358887	4202.563965	4214.358887	4281.538574	450.000000	4.000000				0.000000	4.000000	4.000000	4.000000	4.000000	4.000000	14.000000	0.000000	8192.000000	8192.000000	8192.000000	3776.000000	7872.000000	8512.000000	6208.000000	11968.000000	8768.000000
1566975176.418982	15.000000	0.000000	4188.717773	4184.615234	4208.205078	4218.461426	4284.615234	1023.000000	4.000000				0.000000	4.000000	4.000000	4.000000	4.000000	4.000000	15.000000	0.000000	8192.000000	8192.000000	8192.000000	3776.000000	7872.000000	8512.000000	6272.000000	11968.000000	8640.000000
1566975176.426751	16.000000	0.000000	4202.051270	4194.871582	4214.871582	4210.769043	4292.820313	0.000000	4.000000				0.000000	4.000000	4.000000	4.000000	4.000000	4.000000	16.000000	0.000000	8192.000000	8192.000000	8192.000000	3840.000000	7872.000000	8512.000000	6080.000000	11968.000000	8768.000000
1566975176.434720	17.000000	0.000000	4200.000000	4198.974121	4215.897461	4209.743652	4283.077148	0.000000	4.000000				0.000000	4.000000	4.000000	4.000000	4.000000	4.000000	17.000000	0.000000	8192.000000	8192.000000	8192.000000	3776.000000	7872.000000	8576.000000	6208.000000	11904.000000	8704.000000
1566975176.442490	18.000000	0.000000	4186.153809	4198.974121	4208.205078	4214.358887	4264.615234	0.000000	4.000000				0.000000	4.000000	4.000000	4.000000	4.000000	4.000000	18.000000	0.000000	8192.000000	8192.000000	8192.000000	3776.000000	7872.000000	8512.000000	6208.000000	11904.000000	8704.000000
1566975176.450259	19.000000	0.000000	4183.077148	4207.179688	4205.641113	4211.794922	4260.512695	0.000000	4.000000				0.000000	4.000000	4.000000	4.000000	4.000000	4.000000	19.000000	0.000000	8192.000000	8192.000000	8192.000000	3776.000000	7872.000000	8512.000000	6272.000000	11904.000000	8704.000000
1566975176.458228	20.000000	0.000000	4193.846191	4217.436035	4211.794922	4210.769043	4271.794922	0.000000	4.000000				0.000000	4.000000	4.000000	4.000000	4.000000	4.000000	20.000000	0.000000	8192.000000	8192.000000	8192.000000	3776.000000	7872.000000	8512.000000	6208.000000	11904.000000	8640.000000
1566975176.465999	21.000000	0.000000	4198.974121	4225.641113	4208.205078	4205.641113	4281.025879	0.000000	4.000000				0.000000	4.000000	4.000000	4.000000	4.000000	4.000000	21.000000	0.000000	8192.000000	8192.000000	8192.000000	3776.000000	7872.000000	8576.000000	6208.000000	11904.000000	9024.000000
1566975176.473969	22.000000	0.000000	4197.436035	4231.794922	4208.205078	4212.307617	4272.307617	0.000000	4.000000				0.000000	4.000000	4.000000	4.000000	4.000000	4.000000	22.000000	0.000000	8192.000000	8192.000000	8192.000000	3776.000000	7872.000000	8512.000000	6208.000000	11904.000000	9024.000000
1566975176.481939	23.000000	0.000000	4200.000000	4229.743652	4211.794922	4216.410156	4266.666504	0.000000	4.000000				0.000000	4.000000	4.000000	4.000000	4.000000	4.000000	23.000000	0.000000	8192.000000	8192.000000	8192.000000	3776.000000	7872.000000	8576.000000	6208.000000	11904.000000	8640.000000
1566975176.489909	24.000000	0.000000	4203.077148	4221.538574	4208.205078	4203.589844	4271.282227	0.000000	4.000000				0.000000	4.000000	4.000000	4.000000	4.000000	4.000000	24.000000	0.000000	8192.000000	8192.000000	8192.000000	3840.000000	7872.000000	8576.000000	6144.000000	11904.000000	8704.000000
1566975176.497878	25.000000	0.000000	4202.563965	4215.384766	4205.128418	4204.615234	4269.230957	0.000000	4.000000				0.000000	4.000000	4.000000	4.000000	4.000000	4.000000	25.000000	0.000000	8192.000000	8192.000000	8192.000000	3776.000000	7872.000000	8576.000000	6208.000000	11968.000000	8640.000000
1566975176.505747	26.000000	0.000000	4201.025879	4198.974121	4197.436035	4207.692383	4264.615234	0.000000	4.000000				0.000000	4.000000	4.000000	4.000000	4.000000	4.000000	26.000000	0.000000	8192.000000	8192.000000	8192.000000	3776.000000	7872.000000	8512.000000	6208.000000	11968.000000	8640.000000
1566975176.513516	27.000000	0.000000	4196.410156	4198.974121	4199.487305	4207.179688	4261.538574	0.000000	4.000000				0.000000	4.000000	4.000000	4.000000	4.000000	4.000000	27.000000	0.000000	8192.000000	8192.000000	8192.000000	3776.000000	7872.000000	8512.000000	6144.000000	11968.000000	8832.000000
1566975176.521286	28.000000	0.000000	4198.461426	4227.692383	4213.846191	4207.692383	4263.589844	0.000000	4.000000				0.000000	4.000000	4.000000	4.000000	4.000000	4.000000	28.000000	0.000000	8192.000000	8192.000000	8192.000000	3776.000000	7872.000000	8576.000000	6208.000000	11968.000000	8704.000000
1566975176.529255	29.000000	0.000000	4211.282227	4235.897461	4223.589844	4208.205078	4275.897461	0.000000	4.000000				0.000000	4.000000	4.000000	4.000000	4.000000	4.000000	29.000000	0.000000	8192.000000	8192.000000	8192.000000	3776.000000	7872.000000	8576.000000	6208.000000	12032.000000	8704.000000
1566975176.537025	30.000000	0.000000	4208.717773	4227.692383	4225.641113	4217.948730	4278.461426	0.000000	4.000000				0.000000	4.000000	4.000000	4.000000	4.000000	4.000000	30.000000	0.000000	8192.000000	8192.000000	8192.000000	3776.000000	7872.000000	8512.000000	6272.000000	11904.000000	9024.000000
1566975176.544995	31.000000	0.000000	4193.333496	4237.948730	4218.461426	4213.333496	4263.589844	0.000000	4.000000				0.000000	4.000000	4.000000	4.000000	4.000000	4.000000	31.000000	0.000000	8192.000000	8192.000000	8192.000000	3776.000000	7872.000000	8576.000000	6272.000000	11904.000000	9024.000000
1566975176.552965	32.000000	0.000000	4201.538574	4223.589844	4222.051270	4211.282227	4262.563965	0.000000	4.000000				0.000000	4.000000	4.000000	4.000000	4.000000	4.000000	32.000000	0.000000	8192.000000	8192.000000	8192.000000	3840.000000	7808.000000	8512.000000	6208.000000	11904.000000	8832.000000
1566975176.560935	33.000000	0.000000	4215.897461	4203.077148	4230.256348	4214.358887	4278.461426	0.000000	4.000000				0.000000	4.000000	4.000000	4.000000	4.000000	4.000000	33.000000	0.000000	8192.000000	8192.000000	8192.000000	3776.000000	7808.000000	8576.000000	6272.000000	11904.000000	8640.000000
1566975176.568905	34.000000	0.000000	4207.692383	4231.794922	4228.205078	4207.179688	4281.025879	0.000000	4.000000				0.000000	4.000000	4.000000	4.000000	4.000000	4.000000	34.000000	0.000000	8192.000000	8192.000000	8192.000000	3776.000000	7808.000000	8512.000000	6208.000000	11904.000000	8704.000000
1566975176.576874	35.000000	0.000000	4198.461426	4252.307617	4221.025879	4205.641113	4270.769043	0.000000	4.000000				0.000000	4.000000	4.000000	4.000000	4.000000	4.000000	35.000000	0.000000	8192.000000	8192.000000	8192.000000	3776.000000	7808.000000	8576.000000	6272.000000	11968.000000	8704.000000
1566975176.584844	36.000000	0.000000	4202.563965	4233.846191	4210.256348	4203.077148	4265.128418	0.000000	4.000000				0.000000	4.000000	4.000000	4.000000	4.000000	4.000000	36.000000	0.000000	8192.000000	8192.000000	8192.000000	3776.000000	7808.000000	8512.000000	6272.000000	11968.000000	8704.000000
1566975176.592813	37.000000	0.000000	4203.589844	4225.641113	4202.563965	4209.743652	4266.153809	0.000000	4.000000				0.000000	4.000000	4.000000	4.000000	4.000000	4.000000	37.000000	0.000000	8192.000000	8192.000000	8192.000000	3840.000000	7808.000000	8576.000000	6208.000000	11904.000000	8704.000000
1566975176.600582	38.000000	0.000000	4196.410156	4217.436035	4197.948730	4212.820313	4261.025879	0.000000	4.000000				0.000000	4.000000	4.000000	4.000000	4.000000	4.000000	38.000000	0.000000	8192.000000	8192.000000	8192.000000	3776.000000	7808.000000	8512.000000	6208.000000	11968.000000	8704.000000
1566975176.608354	39.000000	0.000000	4198.461426	4211.282227	4197.436035	4201.025879	4258.974121	0.000000	4.000000				0.000000	4.000000	4.000000	4.000000	4.000000	4.000000	39.000000	0.000000	8192.000000	8192.000000	8192.000000	3840.000000	7872.000000	8512.000000	6208.000000	11904.000000	8768.000000
1566975176.616325	40.000000	0.000000	4203.077148	4227.692383	4204.102539	4208.205078	4265.641113	0.000000	4.000000				0.000000	4.000000	4.000000	4.000000	4.000000	4.000000	40.000000	0.000000	8192.000000	8192.000000	8192.000000	3776.000000	7808.000000	8512.000000	6208.000000	11904.000000	8768.000000
1566975176.624295	41.000000	0.000000	4199.487305	4227.692383	4198.461426	4209.230957	4264.615234	0.000000	4.000000				0.000000	4.000000	4.000000	4.000000	4.000000	4.000000	41.000000	0.000000	8192.000000	8192.000000	8192.000000	3776.000000	7808.000000	8576.000000	6208.000000	11968.000000	8704.000000
1566975176.632265	42.000000	0.000000	4204.102539	4209.230957	4198.974121	4205.128418	4263.077148	0.000000	4.000000				0.000000	4.000000	4.000000	4.000000	4.000000	4.000000	42.000000	0.000000	8192.000000	8192.000000	8192.000000	3840.000000	7808.000000	8512.000000	6208.000000	11904.000000	8704.000000
1566975176.640235	43.000000	0.000000	4215.897461	4221.538574	4214.358887	4212.307617	4267.692383	0.000000	4.000000				0.000000	4.000000	4.000000	4.000000	4.000000	4.000000	43.000000	0.000000	8192.000000	8192.000000	8192.000000	3776.000000	7872.000000	8576.000000	6208.000000	11904.000000	8704.000000
1566975176.648205	44.000000	0.000000	4216.410156	4231.794922	4216.922852	4208.205078	4256.922852	0.000000	4.000000				0.000000	4.000000	4.000000	4.000000	4.000000	4.000000	44.000000	0.000000	8192.000000	8192.000000	8192.000000	3776.000000	7808.000000	8576.000000	6208.000000	11904.000000	8704.000000
1566975176.656174	45.000000	0.000000	4212.820313	4213.333496	4215.897461	4212.307617	4243.077148	0.000000	4.000000				0.000000	4.000000	4.000000	4.000000	4.000000	4.000000	45.000000	0.000000	8192.000000	8192.000000	8192.000000	3776.000000	7808.000000	8576.000000	6208.000000	11904.000000	8576.000000
1566975176.664144	46.000000	0.000000	4216.410156	4219.487305	4215.384766	4214.358887	4250.769043	0.000000	4.000000				0.000000	4.000000	4.000000	4.000000	4.000000	4.000000	46.000000	0.000000	8192.000000	8192.000000	8192.000000	3840.000000	7808.000000	8512.000000	6208.000000	11904.000000	8704.000000
1566975176.671912	47.000000	0.000000	4216.410156	4252.307617	4216.410156	4210.769043	4268.717773	0.000000	4.000000				0.000000	4.000000	4.000000	4.000000	4.000000	4.000000	47.000000	0.000000	8192.000000	8192.000000	8192.000000	3776.000000	7872.000000	8512.000000	6144.000000	11904.000000	8704.000000
1566975176.679682	48.000000	0.000000	4218.461426	4254.358887	4220.000000	4215.897461	4274.871582	0.000000	4.000000				0.000000	4.000000	4.000000	4.000000	4.000000	4.000000	48.000000	0.000000	8192.000000	8192.000000	8192.000000	3776.000000	7872.000000	8576.000000	6272.000000	11904.000000	8832.000000
1566975176.687453	49.000000	0.000000	4218.461426	4229.743652	4213.333496	4203.077148	4267.179688	0.000000	4.000000				0.000000	4.000000	4.000000	4.000000	4.000000	4.000000	49.000000	0.000000	8192.000000	8192.000000	8192.000000	3776.000000	7872.000000	8576.000000	6272.000000	11904.000000	8832.000000
1566975176.695423	50.000000	0.000000	4206.666504	4225.641113	4209.743652	4190.256348	4260.000000	0.000000	4.000000				0.000000	4.000000	4.000000	4.000000	4.000000	4.000000	50.000000	0.000000	8192.000000	8192.000000	8192.000000	3776.000000	7872.000000	8512.000000	6144.000000	11904.000000	9024.000000
1566975176.703394	51.000000	0.000000	4204.615234	4244.102539	4208.205078	4192.307617	4261.025879	0.000000	4.000000				0.000000	4.000000	4.000000	4.000000	4.000000	4.000000	51.000000	0.000000	8192.000000	8192.000000	8192.000000	3776.000000	7808.000000	8576.000000	6208.000000	11968.000000	8704.000000
1566975176.711364	52.000000	0.000000	4214.871582	4254.358887	4201.025879	4203.077148	4261.538574	0.000000	4.000000				0.000000	4.000000	4.000000	4.000000	4.000000	4.000000	52.000000	0.000000	8192.000000	8192.000000	8192.000000	3776.000000	7872.000000	8512.000000	6272.000000	11904.000000	8704.000000
1566975176.719333	53.000000	0.000000	4215.897461	4233.846191	4205.128418	4209.230957	4254.871582	0.000000	4.000000				0.000000	4.000000	4.000000	4.000000	4.000000	4.000000	53.000000	0.000000	8192.000000	8192.000000	8192.000000	3776.000000	7872.000000	8576.000000	6208.000000	11904.000000	8704.000000
1566975176.727303	54.000000	0.000000	4214.871582	4221.538574	4213.846191	4196.410156	4256.410156	0.000000	4.000000				0.000000	4.000000	4.000000	4.000000	4.000000	4.000000	54.000000	0.000000	8192.000000	8192.000000	8192.000000	3776.000000	7808.000000	8576.000000	6208.000000	11904.000000	8704.000000
1566975176.735272	55.000000	0.000000	4216.922852	4242.051270	4213.333496	4191.282227	4260.512695	0.000000	4.000000				0.000000	4.000000	4.000000	4.000000	4.000000	4.000000	55.000000	0.000000	8192.000000	8192.000000	8192.000000	3776.000000	7872.000000	8512.000000	6208.000000	11904.000000	8640.000000
1566975176.743042	56.000000	0.000000	4210.769043	4252.307617	4203.077148	4192.820313	4250.769043	0.000000	4.000000				0.000000	4.000000	4.000000	4.000000	4.000000	4.000000	56.000000	0.000000	8192.000000	8192.000000	8192.000000	3776.000000	7872.000000	8576.000000	6272.000000	11968.000000	8704.000000
1566975176.750812	57.000000	0.000000	4206.666504	4237.948730	4202.563965	4198.974121	4245.641113	0.000000	4.000000				0.000000	4.000000	4.000000	4.000000	4.000000	4.000000	57.000000	0.000000	8192.000000	8192.000000	8192.000000	3776.000000	7872.000000	8576.000000	6144.000000	11904.000000	8512.000000
1566975176.758781	58.000000	0.000000	4213.333496	4242.051270	4219.487305	4215.897461	4250.256348	0.000000	4.000000				0.000000	4.000000	4.000000	4.000000	4.000000	4.000000	58.000000	0.000000	8192.000000	8192.000000	8192.000000	3776.000000	7872.000000	8512.000000	6144.000000	11904.000000	8512.000000
1566975176.766750	59.000000	0.000000	4218.461426	4250.256348	4218.461426	4212.307617	4247.179688	0.000000	4.000000				0.000000	4.000000	4.000000	4.000000	4.000000	4.000000	59.000000	0.000000	8192.000000	8192.000000	8192.000000	3776.000000	7872.000000	8512.000000	6208.000000	11968.000000	8704.000000
1566975176.774520	60.000000	0.000000	4212.307617	4242.051270	4208.717773	4207.692383	4243.589844	0.000000	4.000000				0.000000	4.000000	4.000000	4.000000	4.000000	4.000000	60.000000	0.000000	8192.000000	8192.000000	8192.000000	3776.000000	7872.000000	8576.000000	6208.000000	11968.000000	8704.000000
1566975176.782490	61.000000	0.000000	4201.538574	4242.051270	4210.769043	4207.179688	4243.077148	0.000000	4.000000				0.000000	4.000000	4.000000	4.000000	4.000000	4.000000	61.000000	0.000000	8192.000000	8192.000000	8192.000000	3776.000000	7872.000000	8512.000000	6208.000000	11904.000000	8704.000000
1566975176.790460	62.000000	0.000000	4205.641113	4246.153809	4211.282227	4197.436035	4237.948730	0.000000	4.000000				0.000000	4.000000	4.000000	4.000000	4.000000	4.000000	62.000000	0.000000	8192.000000	8192.000000	8192.000000	3776.000000	7872.000000	8576.000000	6208.000000	11904.000000	8704.000000
1566975176.798429	63.000000	0.000000	4227.179688	4237.948730	4212.307617	4206.153809	4243.589844	0.000000	4.000000				0.000000	4.000000	4.000000	4.000000	4.000000	4.000000	63.000000	0.000000	8192.000000	8192.000000	8192.000000	3776.000000	7872.000000	8512.000000	6208.000000	11904.000000	8576.000000
1566975176.806198	64.000000	0.000000	4245.128418	4254.358887	4217.948730	4216.922852	4267.179688	450.000000	4.000000				0.000000	4.000000	4.000000	4.000000	4.000000	4.000000	64.000000	0.000000	8192.000000	8192.000000	8192.000000	3776.000000	7872.000000	8576.000000	6208.000000	11904.000000	8704.000000
1566975176.813968	65.000000	0.000000	4242.051270	4266.666504	4223.077148	4214.871582	4270.769043	450.000000	4.000000				0.000000	4.000000	4.000000	4.000000	4.000000	4.000000	65.000000	0.000000	8192.000000	8192.000000	8192.000000	3776.000000	7872.000000	8512.000000	6208.000000	11904.000000	8704.000000
1566975176.821737	66.000000	0.000000	4222.051270	4252.307617	4213.846191	4207.179688	4250.769043	1023.000000	4.000000				0.000000	4.000000	4.000000	4.000000	4.000000	4.000000	66.000000	0.000000	8192.000000	8192.000000	8192.000000	3776.000000	7872.000000	8576.000000	6272.000000	11968.000000	8704.000000
1566975176.829707	67.000000	0.000000	4206.666504	4242.051270	4203.589844	4204.102539	4246.666504	450.000000	4.000000				0.000000	4.000000	4.000000	4.000000	4.000000	4.000000	67.000000	0.000000	8192.000000	8192.000000	8192.000000	3776.000000	7872.000000	8512.000000	6272.000000	11968.000000	8896.000000
1566975176.837477	68.000000	0.000000	4203.077148	4231.794922	4201.538574	4210.769043	4249.743652	1023.000000	4.000000				0.000000	4.000000	4.000000	4.000000	4.000000	4.000000	68.000000	0.000000	8192.000000	8192.000000	8192.000000	3840.000000	7808.000000	8512.000000	6144.000000	11904.000000	8896.000000
1566975176.845446	69.000000	0.000000	4195.384766	4225.641113	4188.717773	4203.589844	4231.282227	450.000000	4.000000				0.000000	4.000000	4.000000	4.000000	4.000000	4.000000	69.000000	0.000000	8192.000000	8192.000000	8192.000000	3776.000000	7872.000000	8512.000000	6208.000000	11968.000000	8704.000000
1566975176.853417	70.000000	0.000000	4185.128418	4237.948730	4181.538574	4201.538574	4212.820313	1023.000000	4.000000				0.000000	4.000000	4.000000	4.000000	4.000000	4.000000	70.000000	0.000000	8192.000000	8192.000000	8192.000000	3840.000000	7872.000000	8512.000000	6208.000000	11968.000000	8704.000000
1566975176.861388	71.000000	0.000000	4174.871582	4235.897461	4180.000000	4197.436035	4202.563965	450.000000	4.000000				0.000000	4.000000	4.000000	4.000000	4.000000	4.000000	71.000000	0.000000	8192.000000	8192.000000	8192.000000	3776.000000	7872.000000	8576.000000	6208.000000	11968.000000	8640.000000
1566975176.869358	72.000000	0.000000	4145.128418	4207.179688	4160.512695	4173.333496	4172.820313	450.000000	4.000000				0.000000	4.000000	4.000000	4.000000	4.000000	4.000000	72.000000	0.000000	8192.000000	8192.000000	8192.000000	3776.000000	7808.000000	8576.000000	6208.000000	11968.000000	8640.000000
1566975176.877327	73.000000	0.000000	4115.384766	4190.769043	4151.794922	4177.436035	4133.846191	1023.000000	4.000000				0.000000	4.000000	4.000000	4.000000	4.000000	4.000000	73.000000	0.000000	8192.000000	8192.000000	8192.000000	3776.000000	7808.000000	8576.000000	6208.000000	11904.000000	8704.000000
1566975176.885297	74.000000	0.000000	4132.820313	4194.871582	4167.692383	4198.461426	4142.051270	450.000000	4.000000				0.000000	4.000000	4.000000	4.000000	4.000000	4.000000	74.000000	0.000000	8192.000000	8192.000000	8192.000000	3840.000000	7808.000000	8512.000000	6208.000000	11904.000000	8704.000000
1566975176.893266	75.000000	0.000000	4174.871582	4209.230957	4183.077148	4206.666504	4183.589844	1023.000000	4.000000				0.000000	4.000000	4.000000	4.000000	4.000000	4.000000	75.000000	0.000000	8192.000000	8192.000000	8192.000000	3776.000000	7808.000000	8576.000000	6208.000000	11904.000000	8704.000000
1566975176.901036	76.000000	0.000000	4189.230957	4223.589844	4181.538574	4209.743652	4209.230957	450.000000	4.000000				0.000000	4.000000	4.000000	4.000000	4.000000	4.000000	76.000000	0.000000	8192.000000	8192.000000	8192.000000	3776.000000	7808.000000	8576.000000	6208.000000	11904.000000	8704.000000
1566975176.908805	77.000000	0.000000	4185.641113	4235.897461	4182.051270	4209.743652	4214.358887	450.000000	4.000000				0.000000	4.000000	4.000000	4.000000	4.000000	4.000000	77.000000	0.000000	8192.000000	8192.000000	8192.000000	3776.000000	7808.000000	8576.000000	6208.000000	11904.000000	8704.000000
1566975176.916575	78.000000	0.000000	4185.641113	4250.256348	4198.461426	4212.820313	4215.384766	450.000000	4.000000				0.000000	4.000000	4.000000	4.000000	4.000000	4.000000	78.000000	0.000000	8192.000000	8192.000000	8192.000000	3840.000000	7808.000000	8512.000000	6144.000000	11904.000000	8704.000000
1566975176.924344	79.000000	0.000000	4185.128418	4248.205078	4197.436035	4213.333496	4218.461426	1023.000000	4.000000				0.000000	4.000000	4.000000	4.000000	4.000000	4.000000	79.000000	0.000000	8192.000000	8192.000000	8192.000000	3776.000000	7872.000000	8576.000000	6208.000000	11968.000000	8640.000000
1566975176.932114	80.000000	0.000000	4191.282227	4229.743652	4194.358887	4218.974121	4228.205078	450.000000	4.000000				0.000000	4.000000	4.000000	4.000000	4.000000	4.000000	80.000000	0.000000	8192.000000	8192.000000	8192.000000	3776.000000	7808.000000	8576.000000	6208.000000	11968.000000	8640.000000
1566975176.940085	81.000000	0.000000	4203.077148	4233.846191	4211.794922	4215.384766	4240.512695	450.000000	4.000000				0.000000	4.000000	4.000000	4.000000	4.000000	4.000000	81.000000	0.000000	8192.000000	8192.000000	8192.000000	3776.000000	7808.000000	8512.000000	6208.000000	11904.000000	8512.000000
1566975176.948054	82.000000	0.000000	4196.410156	4254.358887	4214.871582	4195.384766	4235.897461	450.000000	4.000000				0.000000	4.000000	4.000000	4.000000	4.000000	4.000000	82.000000	0.000000	8192.000000	8192.000000	8192.000000	3776.000000	7872.000000	8576.000000	6336.000000	11968.000000	8704.000000
1566975176.956024	83.000000	0.000000	4180.512695	4252.307617	4201.538574	4202.051270	4215.384766	1023.000000	4.000000				0.000000	4.000000	4.000000	4.000000	4.000000	4.000000	83.000000	0.000000	8192.000000	8192.000000	8192.000000	3776.000000	7808.000000	8576.000000	6208.000000	11968.000000	8704.000000
1566975176.963794	84.000000	0.000000	4181.538574	4233.846191	4190.769043	4207.179688	4202.563965	450.000000	4.000000				0.000000	4.000000	4.000000	4.000000	4.000000	4.000000	84.000000	0.000000	8192.000000	8192.000000	8192.000000	3776.000000	7808.000000	8512.000000	6272.000000	11968.000000	8512.000000
1566975176.971763	85.000000	0.000000	4186.153809	4240.000000	4190.256348	4194.871582	4203.077148	450.000000	4.000000				0.000000	4.000000	4.000000	4.000000	4.000000	4.000000	85.000000	0.000000	8192.000000	8192.000000	8192.000000	3776.000000	7872.000000	8512.000000	6272.000000	11968.000000	8448.000000
1566975176.979533	86.000000	0.000000	4183.589844	4260.512695	4198.461426	4194.871582	4202.051270	450.000000	4.000000				0.000000	4.000000	4.000000	4.000000	4.000000	4.000000	86.000000	0.000000	8192.000000	8192.000000	8128.000000	3776.000000	7872.000000	8576.000000	6208.000000	11904.000000	8448.000000
1566975176.987502	87.000000	0.000000	4184.615234	4270.769043	4201.538574	4195.384766	4200.512695	1023.000000	4.000000				0.000000	4.000000	4.000000	4.000000	4.000000	4.000000	87.000000	0.000000	8192.000000	8192.000000	8192.000000	3776.000000	7872.000000	8512.000000	6208.000000	11904.000000	8704.000000
1566975176.995272	88.000000	0.000000	4182.563965	4262.563965	4201.538574	4197.948730	4200.512695	450.000000	4.000000				0.000000	4.000000	4.000000	4.000000	4.000000	4.000000	88.000000	0.000000	8192.000000	8192.000000	8192.000000	3776.000000	7872.000000	8576.000000	6272.000000	11968.000000	8704.000000
1566975177.003041	89.000000	0.000000	4174.871582	4248.205078	4195.384766	4195.897461	4192.820313	450.000000	4.000000				0.000000	4.000000	4.000000	4.000000	4.000000	4.000000	89.000000	0.000000	8192.000000	8192.000000	8128.000000	3776.000000	7872.000000	8512.000000	6208.000000	11904.000000	8704.000000
1566975177.010810	90.000000	0.000000	4176.922852	4237.948730	4192.307617	4193.333496	4190.769043	450.000000	4.000000				0.000000	4.000000	4.000000	4.000000	4.000000	4.000000	90.000000	0.000000	8192.000000	8192.000000	8192.000000	3776.000000	7872.000000	8512.000000	6208.000000	11904.000000	8704.000000
1566975177.018579	91.000000	0.000000	4184.615234	4217.436035	4195.897461	4208.717773	4197.948730	1023.000000	4.000000				0.000000	4.000000	4.000000	4.000000	4.000000	4.000000	91.000000	0.000000	8192.000000	8192.000000	8192.000000	3776.000000	7872.000000	8576.000000	6144.000000	11904.000000	8704.000000
1566975177.026349	92.000000	0.000000	4190.256348	4192.820313	4193.846191	4212.307617	4200.512695	450.000000	4.000000				0.000000	4.000000	4.000000	4.000000	4.000000	4.000000	92.000000	0.000000	8192.000000	8192.000000	8192.000000	3776.000000	7872.000000	8512.000000	6272.000000	11968.000000	8640.000000
1566975177.034319	93.000000	0.000000	4191.282227	4198.974121	4194.871582	4207.692383	4199.487305	450.000000	4.000000				0.000000	4.000000	4.000000	4.000000	4.000000	4.000000	93.000000	0.000000	8192.000000	8192.000000	8192.000000	3840.000000	7872.000000	8576.000000	6336.000000	11968.000000	8896.000000
1566975177.042289	94.000000	0.000000	4187.179688	4227.692383	4191.794922	4198.974121	4201.025879	450.000000	4.000000				0.000000	4.000000	4.000000	4.000000	4.000000	4.000000	94.000000	0.000000	8192.000000	8192.000000	8192.000000	3776.000000	7872.000000	8512.000000	6336.000000	11968.000000	8896.000000
1566975177.050259	95.000000	0.000000	4183.589844	4233.846191	4185.128418	4189.743652	4200.512695	1023.000000	4.000000				0.000000	4.000000	4.000000	4.000000	4.000000	4.000000	95.000000	0.000000	8192.000000	8192.000000	8192.000000	3776.000000	7872.000000	8512.000000	6208.000000	11904.000000	8704.000000
1566975177.058229	96.000000	0.000000	4181.025879	4223.589844	4197.948730	4197.948730	4198.974121	450.000000	4.000000				0.000000	4.000000	4.000000	4.000000	4.000000	4.000000	96.000000	0.000000	8192.000000	8192.000000	8192.000000	3776.000000	7872.000000	8512.000000	6208.000000	11968.000000	8704.000000
1566975177.066198	97.000000	0.000000	4185.128418	4215.384766	4205.128418	4197.436035	4197.436035	450.000000	4.000000				0.000000	4.000000	4.000000	4.000000	4.000000	4.000000	97.000000	0.000000	8192.000000	8192.000000	8192.000000	3776.000000	7872.000000	8576.000000	6272.000000	11904.000000	8768.000000
1566975177.073968	98.000000	0.000000	4197.436035	4203.077148	4194.358887	4194.358887	4196.922852	450.000000	4.000000				0.000000	4.000000	4.000000	4.000000	4.000000	4.000000	98.000000	0.000000	8192.000000	8128.000000	8192.000000	3776.000000	7872.000000	8512.000000	6272.000000	11904.000000	8768.000000
1566975177.081938	99.000000	0.000000	4200.512695	4201.025879	4185.641113	4197.948730	4208.717773	1023.000000	4.000000				0.000000	4.000000	4.000000	4.000000	4.000000	4.000000	99.000000	0.000000	8192.000000	8192.000000	8192.000000	3840.000000	7872.000000	8576.000000	6208.000000	11904.000000	8576.000000
1566975177.089908	100.000000	0.000000	4189.230957	4207.179688	4184.615234	4190.769043	4217.436035	450.000000	4.000000				0.000000	4.000000	4.000000	4.000000	4.000000	4.000000	100.000000	0.000000	8192.000000	8192.000000	8192.000000	3776.000000	7872.000000	8512.000000	6272.000000	11968.000000	8704.000000
1566975177.097877	101.000000	0.000000	4178.974121	4201.025879	4181.538574	4187.179688	4208.717773	450.000000	4.000000				0.000000	4.000000	4.000000	4.000000	4.000000	4.000000	101.000000	0.000000	8128.000000	8192.000000	8192.000000	3776.000000	7872.000000	8576.000000	6144.000000	11904.000000	8704.000000
1566975177.105846	102.000000	0.000000	4171.282227	4196.922852	4170.769043	4185.128418	4197.948730	450.000000	4.000000				0.000000	4.000000	4.000000	4.000000	4.000000	4.000000	102.000000	0.000000	8192.000000	8192.000000	8192.000000	3776.000000	7808.000000	8512.000000	6272.000000	11904.000000	9024.000000
1566975177.113616	103.000000	0.000000	4170.256348	4203.077148	4173.333496	4189.230957	4198.974121	1023.000000	4.000000				0.000000	4.000000	4.000000	4.000000	4.000000	4.000000	103.000000	0.000000	8192.000000	8192.000000	8192.000000	3776.000000	7808.000000	8576.000000	6272.000000	11904.000000	8448.000000
1566975177.121385	104.000000	0.000000	4182.051270	4194.871582	4183.589844	4196.922852	4211.794922	450.000000	4.000000				0.000000	4.000000	4.000000	4.000000	4.000000	4.000000	104.000000	0.000000	8192.000000	8192.000000	8192.000000	3776.000000	7808.000000	8512.000000	6208.000000	11968.000000	8448.000000
1566975177.129154	105.000000	0.000000	4188.205078	4201.025879	4181.025879	4192.820313	4215.897461	450.000000	4.000000				0.000000	4.000000	4.000000	4.000000	4.000000	4.000000	105.000000	0.000000	8192.000000	8192.000000	8192.000000	3776.000000	7872.000000	8512.000000	6208.000000	11904.000000	8704.000000
1566975177.136925	106.000000	0.000000	4181.025879	4221.538574	4181.538574	4194.871582	4201.538574	450.000000	4.000000				0.000000	4.000000	4.000000	4.000000	4.000000	4.000000	106.000000	0.000000	8192.000000	8192.000000	8192.000000	3776.000000	7808.000000	8512.000000	6272.000000	11904.000000	8704.000000
1566975177.144895	107.000000	0.000000	4182.051270	4219.487305	4182.051270	4195.384766	4196.410156	1023.000000	4.000000				0.000000	4.000000	4.000000	4.000000	4.000000	4.000000	107.000000	0.000000	8192.000000	8192.000000	8192.000000	3776.000000	7808.000000	8576.000000	6144.000000	11968.000000	8704.000000
1566975177.152865	108.000000	0.000000	4194.871582	4211.282227	4185.128418	4198.461426	4210.256348	450.000000	4.000000				0.000000	4.000000	4.000000	4.000000	4.000000	4.000000	108.000000	0.000000	8192.000000	8192.000000	8192.000000	3776.000000	7808.000000	8512.000000	6144.000000	11968.000000	8704.000000
1566975177.160835	109.000000	0.000000	4203.589844	4215.384766	4194.871582	4203.589844	4218.974121	450.000000	4.000000				0.000000	4.000000	4.000000	4.000000	4.000000	4.000000	109.000000	0.000000	8192.000000	8192.000000	8192.000000	3776.000000	7872.000000	8576.000000	6208.000000	11968.000000	8704.000000
1566975177.168806	110.000000	0.000000	4203.589844	4205.128418	4195.897461	4200.000000	4223.589844	450.000000	4.000000				0.000000	4.000000	4.000000	4.000000	4.000000	4.000000	110.000000	0.000000	8192.000000	8192.000000	8192.000000	3776.000000	7808.000000	8576.000000	6208.000000	11904.000000	8768.000000
1566975177.176776	111.000000	0.000000	4202.051270	4196.922852	4196.410156	4207.692383	4228.717773	1023.000000	4.000000				0.000000	4.000000	4.000000	4.000000	4.000000	4.000000	111.000000	0.000000	8192.000000	8192.000000	8192.000000	3840.000000	7872.000000	8512.000000	6208.000000	11968.000000	8640.000000
1566975177.184748	112.000000	0.000000	4209.743652	4215.384766	4197.948730	4211.794922	4231.794922	450.000000	4.000000				0.000000	4.000000	4.000000	4.000000	4.000000	4.000000	112.000000	0.000000	8192.000000	8192.000000	8192.000000	3840.000000	7808.000000	8576.000000	6208.000000	11968.000000	8640.000000
1566975177.192720	113.000000	0.000000	4218.461426	4223.589844	4199.487305	4216.410156	4244.102539	450.000000	4.000000				0.000000	4.000000	4.000000	4.000000	4.000000	4.000000	113.000000	0.000000	8192.000000	8192.000000	8192.000000	3776.000000	7872.000000	8512.000000	6208.000000	11904.000000	8704.000000
1566975177.200692	114.000000	0.000000	4218.461426	4194.871582	4194.871582	4217.948730	4243.589844	450.000000	4.000000				0.000000	4.000000	4.000000	4.000000	4.000000	4.000000	114.000000	0.000000	8192.000000	8192.000000	8192.000000	3840.000000	7872.000000	8512.000000	6208.000000	11968.000000	8704.000000
1566975177.208663	115.000000	0.000000	4216.410156	4178.461426	4187.179688	4204.102539	4224.615234	1023.000000	4.000000				0.000000	4.000000	4.000000	4.000000	4.000000	4.000000	115.000000	0.000000	8192.000000	8192.000000	8192.000000	3776.000000	7872.000000	8512.000000	6144.000000	11904.000000	8768.000000
1566975177.216633	116.000000	0.000000	4213.333496	4209.230957	4190.769043	4208.717773	4222.051270	450.000000	4.000000				0.000000	4.000000	4.000000	4.000000	4.000000	4.000000	116.000000	0.000000	8192.000000	8192.000000	8192.000000	3776.000000	7872.000000	8576.000000	6144.000000	11904.000000	8768.000000
1566975177.224603	117.000000	0.000000	4207.179688	4227.692383	4190.769043	4211.282227	4229.743652	450.000000	4.000000				0.000000	4.000000	4.000000	4.000000	4.000000	4.000000	117.000000	0.000000	8192.000000	8192.000000	8192.000000	3776.000000	7872.000000	8512.000000	6208.000000	11968.000000	8768.000000
1566975177.232573	118.000000	0.000000	4211.794922	4213.333496	4194.358887	4204.615234	4230.769043	450.000000	4.000000				0.000000	4.000000	4.000000	4.000000	4.000000	4.000000	118.000000	0.000000	8192.000000	8192.000000	8192.000000	3776.000000	7872.000000	8576.000000	6208.000000	11968.000000	8704.000000
1566975177.240543	119.000000	0.000000	4220.512695	4213.333496	4203.589844	4205.641113	4230.769043	1023.000000	4.000000				0.000000	4.000000	4.000000	4.000000	4.000000	4.000000	119.000000	0.000000	8192.000000	8192.000000	8192.000000	3776.000000	7872.000000	8512.000000	6208.000000	11968.000000	8704.000000
1566975177.248512	120.000000	0.000000	4207.179688	4219.487305	4191.794922	4197.948730	4216.410156	450.000000	4.000000				0.000000	4.000000	4.000000	4.000000	4.000000	4.000000	120.000000	0.000000	8192.000000	8192.000000	8192.000000	3776.000000	7872.000000	8576.000000	6272.000000	11968.000000	8576.000000
1566975177.256282	121.000000	0.000000	4198.974121	4198.974121	4184.615234	4200.512695	4200.000000	450.000000	4.000000				0.000000	4.000000	4.000000	4.000000	4.000000	4.000000	121.000000	0.000000	8192.000000	8192.000000	8192.000000	3776.000000	7872.000000	8512.000000	6272.000000	11968.000000	8896.000000
1566975177.264252	122.000000	0.000000	4212.820313	4201.025879	4193.846191	4210.769043	4211.282227	450.000000	4.000000				0.000000	4.000000	4.000000	4.000000	4.000000	4.000000	122.000000	0.000000	8192.000000	8192.000000	8192.000000	3776.000000	7808.000000	8576.000000	6272.000000	11904.000000	8896.000000
1566975177.272222	123.000000	0.000000	4218.461426	4231.794922	4199.487305	4212.820313	4222.051270	1023.000000	4.000000				0.000000	4.000000	4.000000	4.000000	4.000000	4.000000	123.000000	0.000000	8192.000000	8192.000000	8192.000000	3776.000000	7872.000000	8512.000000	6208.000000	11968.000000	8704.000000
1566975177.280092	124.000000	0.000000	4221.538574	4244.102539	4193.333496	4210.769043	4212.820313	450.000000	4.000000				0.000000	4.000000	4.000000	4.000000	4.000000	4.000000	124.000000	0.000000	8192.000000	8192.000000	8192.000000	3840.000000	7872.000000	8576.000000	6272.000000	11904.000000	8704.000000
1566975177.288061	125.000000	0.000000	4234.871582	4229.743652	4180.000000	4197.436035	4214.358887	450.000000	4.000000				0.000000	4.000000	4.000000	4.000000	4.000000	4.000000	125.000000	0.000000	8192.000000	8192.000000	8192.000000	3840.000000	7872.000000	8576.000000	6208.000000	11968.000000	8704.000000
1566975177.295831	126.000000	0.000000	4236.922852	4217.436035	4181.538574	4198.974121	4226.153809	450.000000	4.000000				0.000000	4.000000	4.000000	4.000000	4.000000	4.000000	126.000000	0.000000	8192.000000	8192.000000	8192.000000	3840.000000	7872.000000	8512.000000	6208.000000	11968.000000	8704.000000
1566975177.303599	127.000000	0.000000	4230.769043	4217.436035	4191.794922	4206.666504	4224.615234	242.000000	4.000000				0.000000	4.000000	4.000000	4.000000	4.000000	4.000000	127.000000	0.000000	8192.000000	8192.000000	8192.000000	3776.000000	7872.000000	8512.000000	6336.000000	11968.000000	8704.000000
1566975177.311369	0.000000	0.000000	4231.282227	4227.692383	4190.256348	4203.077148	4218.461426	450.000000	4.000000				0.000000	4.000000	4.000000	4.000000	4.000000	4.000000	0.000000	0.000000	8192.000000	8192.000000	8192.000000	3776.000000	7808.000000	8576.000000	6208.000000	11968.000000	8704.000000
1566975177.319138	1.000000	0.000000	4220.512695	4227.692383	4181.538574	4202.563965	4210.769043	450.000000	4.000000				0.000000	4.000000	4.000000	4.000000	4.000000	4.000000	1.000000	0.000000	8192.000000	8192.000000	8192.000000	3776.000000	7808.000000	8576.000000	6144.000000	11904.000000	9024.000000
1566975177.326907	2.000000	0.000000	4205.641113	4211.282227	4178.974121	4196.410156	4208.717773	1023.000000	4.000000				0.000000	4.000000	4.000000	4.000000	4.000000	4.000000	2.000000	0.000000	8192.000000	8192.000000	8192.000000	3776.000000	7808.000000	8576.000000	6144.000000	11904.000000	9024.000000
1566975177.334877	3.000000	0.000000	4203.589844	4203.077148	4186.666504	4200.512695	4211.794922	450.000000	4.000000				0.000000	4.000000	4.000000	4.000000	4.000000	4.000000	3.000000	0.000000	8192.000000	8192.000000	8192.000000	3776.000000	7808.000000	8512.000000	6208.000000	11904.000000	8704.000000
1566975177.342647	4.000000	0.000000	4201.025879	4196.922852	4183.077148	4205.128418	4205.128418	1023.000000	4.000000				0.000000	4.000000	4.000000	4.000000	4.000000	4.000000	4.000000	0.000000	8192.000000	8192.000000	8192.000000	3776.000000	7808.000000	8576.000000	6208.000000	11968.000000	8640.000000
1566975177.350616	5.000000	0.000000	4203.589844	4201.025879	4178.974121	4194.871582	4207.692383	450.000000	4.000000				0.000000	4.000000	4.000000	4.000000	4.000000	4.000000	5.000000	0.000000	8192.000000	8192.000000	8192.000000	3776.000000	7808.000000	8512.000000	6208.000000	11904.000000	8768.000000
1566975177.358386	6.000000	0.000000	4216.922852	4221.538574	4192.820313	4202.051270	4225.641113	1023.000000	4.000000				0.000000	4.000000	4.000000	4.000000	4.000000	4.000000	6.000000	0.000000	8192.000000	8192.000000	8192.000000	3776.000000	7808.000000	8576.000000	6208.000000	11904.000000	8768.000000
1566975177.366155	7.000000	0.000000	4223.589844	4229.743652	4198.974121	4210.769043	4229.230957	450.000000	4.000000				0.000000	4.000000	4.000000	4.000000	4.000000	4.000000	7.000000	0.000000	8192.000000	8192.000000	8192.000000	3776.000000	7808.000000	8512.000000	6272.000000	11968.000000	8640.000000
1566975177.373925	8.000000	0.000000	4214.358887	4209.230957	4195.384766	4206.666504	4212.820313	450.000000	4.000000				0.000000	4.000000	4.000000	4.000000	4.000000	4.000000	8.000000	0.000000	8192.000000	8192.000000	8192.000000	3776.000000	7808.000000	8576.000000	6272.000000	11968.000000	8704.000000
1566975177.381694	9.000000	0.000000	4215.384766	4213.333496	4199.487305	4201.025879	4215.384766	1023.000000	4.000000				0.000000	4.000000	4.000000	4.000000	4.000000	4.000000	9.000000	0.000000	8192.000000	8192.000000	8192.000000	3840.000000	7808.000000	8512.000000	6272.000000	11968.000000	8640.000000
1566975177.389463	10.000000	0.000000	4234.358887	4244.102539	4198.974121	4197.436035	4225.641113	450.000000	4.000000				0.000000	4.000000	4.000000	4.000000	4.000000	4.000000	10.000000	0.000000	8192.000000	8192.000000	8192.000000	3776.000000	7808.000000	8512.000000	6272.000000	11904.000000	9024.000000
1566975177.397232	11.000000	0.000000	4230.769043	4254.358887	4194.871582	4204.102539	4208.205078	1023.000000	4.000000				0.000000	4.000000	4.000000	4.000000	4.000000	4.000000	11.000000	0.000000	8192.000000	8192.000000	8192.000000	3776.000000	7872.000000	8576.000000	6272.000000	11904.000000	8448.000000
1566975177.405001	12.000000	0.000000	4208.717773	4250.256348	4193.333496	4203.589844	4190.256348	450.000000	4.000000				0.000000	4.000000	4.000000	4.000000	4.000000	4.000000	12.000000	0.000000	8192.000000	8192.000000	8192.000000	3776.000000	7808.000000	8576.000000	6208.000000	11968.000000	8448.000000
1566975177.412770	13.000000	0.000000	4201.538574	4233.846191	4193.333496	4198.461426	4187.179688	450.000000	4.000000				0.000000	4.000000	4.000000	4.000000	4.000000	4.000000	13.000000	0.000000	8192.000000	8192.000000	8192.000000	3776.000000	7872.000000	8512.000000	6144.000000	11904.000000	8704.000000
1566975177.420540	14.000000	0.000000	4205.128418	4223.589844	4184.102539	4198.974121	4184.102539	450.000000	4.000000				0.000000	4.000000	4.000000	4.000000	4.000000	4.000000	14.000000	0.000000	8192.000000	8192.000000	8192.000000	3776.000000	7872.000000	8512.000000	6272.000000	11968.000000	8704.000000
1566975177.428309	15.000000	0.000000	4206.666504	4227.692383	4175.897461	4205.128418	4185.641113	1023.000000	4.000000				0.000000	4.000000	4.000000	4.000000	4.000000	4.000000	15.000000	0.000000	8192.000000	8192.000000	8192.000000	3776.000000	7872.000000	8512.000000	6208.000000	11968.000000	8704.000000
1566975177.436079	16.000000	0.000000	4216.922852	4223.589844	4188.717773	4216.410156	4199.487305	0.000000	4.000000				0.000000	4.000000	4.000000	4.000000	4.000000	4.000000	16.000000	0.000000	8192.000000	8192.000000	8192.000000	3776.000000	7808.000000	8512.000000	6208.000000	11968.000000	8704.000000
1566975177.444049	17.000000	0.000000	4217.948730	4213.333496	4187.692383	4207.692383	4207.692383	0.000000	4.000000				0.000000	4.000000	4.000000	4.000000	4.000000	4.000000	17.000000	0.000000	8192.000000	8192.000000	8192.000000	3776.000000	7872.000000	8576.000000	6144.000000	11968.000000	8704.000000
1566975177.452018	18.000000	0.000000	4200.512695	4207.179688	4170.256348	4197.948730	4200.000000	0.000000	4.000000				0.000000	4.000000	4.000000	4.000000	4.000000	4.000000	18.000000	0.000000	8192.000000	8192.000000	8192.000000	3776.000000	7808.000000	8512.000000	6208.000000	11968.000000	8704.000000
1566975177.459787	19.000000	0.000000	4205.128418	4221.538574	4173.846191	4203.077148	4197.948730	0.000000	4.000000				0.000000	4.000000	4.000000	4.000000	4.000000	4.000000	19.000000	0.000000	8192.000000	8192.000000	8192.000000	3776.000000	7872.000000	8576.000000	6272.000000	11968.000000	8768.000000
1566975177.467557	20.000000	0.000000	4225.641113	4250.256348	4191.794922	4202.051270	4209.743652	0.000000	4.000000				0.000000	4.000000	4.000000	4.000000	4.000000	4.000000	20.000000	0.000000	8192.000000	8192.000000	8192.000000	3776.000000	7872.000000	8512.000000	6272.000000	11968.000000	8768.000000
1566975177.475526	21.000000	0.000000	4225.641113	4256.410156	4205.128418	4203.077148	4222.051270	0.000000	4.000000				0.000000	4.000000	4.000000	4.000000	4.000000	4.000000	21.000000	0.000000	8192.000000	8192.000000	8192.000000	3776.000000	7872.000000	8512.000000	6208.000000	11968.000000	8704.000000
1566975177.483295	22.000000	0.000000	4211.794922	4223.589844	4191.282227	4192.307617	4217.436035	0.000000	4.000000				0.000000	4.000000	4.000000	4.000000	4.000000	4.000000	22.000000	0.000000	8192.000000	8192.000000	8192.000000	3776.000000	7808.000000	8512.000000	6208.000000	11904.000000	8704.000000
1566975177.491065	23.000000	0.000000	4204.102539	4205.128418	4168.205078	4187.692383	4197.436035	0.000000	4.000000				0.000000	4.000000	4.000000	4.000000	4.000000	4.000000	23.000000	0.000000	8192.000000	8192.000000	8192.000000	3776.000000	7872.000000	8576.000000	6208.000000	11904.000000	8704.000000
1566975177.498834	24.000000	0.000000	4196.922852	4219.487305	4167.179688	4201.538574	4181.025879	0.000000	4.000000				0.000000	4.000000	4.000000	4.000000	4.000000	4.000000	24.000000	0.000000	8192.000000	8192.000000	8192.000000	3776.000000	7872.000000	8512.000000	6208.000000	11904.000000	8704.000000
1566975177.506603	25.000000	0.000000	4187.692383	4219.487305	4168.717773	4196.410156	4172.307617	0.000000	4.000000				0.000000	4.000000	4.000000	4.000000	4.000000	4.000000	25.000000	0.000000	8192.000000	8192.000000	8192.000000	3776.000000	7872.000000	8512.000000	6272.000000	11968.000000	8704.000000
1566975177.514373	26.000000	0.000000	4190.256348	4198.974121	4163.077148	4198.461426	4174.871582	0.000000	4.000000				0.000000	4.000000	4.000000	4.000000	4.000000	4.000000	26.000000	0.000000	8192.000000	8192.000000	8192.000000	3776.000000	7872.000000	8576.000000	6208.000000	11968.000000	8704.000000
1566975177.522342	27.000000	0.000000	4198.974121	4192.820313	4159.487305	4204.615234	4185.641113	0.000000	4.000000				0.000000	4.000000	4.000000	4.000000	4.000000	4.000000	27.000000	0.000000	8192.000000	8192.000000	8192.000000	3776.000000	7808.000000	8512.000000	6208.000000	11968.000000	8640.000000
1566975177.530312	28.000000	0.000000	4204.102539	4211.282227	4167.692383	4204.102539	4188.717773	0.000000	4.000000				0.000000	4.000000	4.000000	4.000000	4.000000	4.000000	28.000000	0.000000	8192.000000	8192.000000	8192.000000	3776.000000	7808.000000	8576.000000	6208.000000	11904.000000	8768.000000
1566975177.538281	29.000000	0.000000	4203.077148	4219.487305	4172.307617	4209.743652	4185.128418	0.000000	4.000000				0.000000	4.000000	4.000000	4.000000	4.000000	4.000000	29.000000	0.000000	8192.000000	8192.000000	8192.000000	3776.000000	7808.000000	8512.000000	6208.000000	11904.000000	8768.000000
1566975177.546051	30.000000	0.000000	4203.077148	4209.230957	4164.615234	4201.538574	4186.666504	0.000000	4.000000				0.000000	4.000000	4.000000	4.000000	4.000000	4.000000	30.000000	0.000000	8192.000000	8192.000000	8192.000000	3776.000000	7808.000000	8576.000000	6208.000000	11904.000000	8768.000000
1566975177.553820	31.000000	0.000000	4204.615234	4217.436035	4167.179688	4194.358887	4189.743652	0.000000	4.000000				0.000000	4.000000	4.000000	4.000000	4.000000	4.000000	31.000000	0.000000	8192.000000	8192.000000	8192.000000	3776.000000	7808.000000	8512.000000	6208.000000	11904.000000	8704.000000
1566975177.561590	32.000000	0.000000	4195.897461	4211.282227	4165.641113	4184.102539	4175.384766	0.000000	4.000000				0.000000	4.000000	4.000000	4.000000	4.000000	4.000000	32.000000	0.000000	8192.000000	8192.000000	8192.000000	3776.000000	7872.000000	8576.000000	6208.000000	11904.000000	8768.000000
1566975177.569359	33.000000	0.000000	4189.230957	4190.769043	4161.025879	4180.000000	4166.153809	0.000000	4.000000				0.000000	4.000000	4.000000	4.000000	4.000000	4.000000	33.000000	0.000000	8192.000000	8192.000000	8192.000000	3776.000000	7872.000000	8512.000000	6208.000000	11904.000000	8704.000000
1566975177.577130	34.000000	0.000000	4197.948730	4215.384766	4169.230957	4201.025879	4180.000000	0.000000	4.000000				0.000000	4.000000	4.000000	4.000000	4.000000	4.000000	34.000000	0.000000	8192.000000	8192.000000	8192.000000	3776.000000	7872.000000	8512.000000	6208.000000	11904.000000	8704.000000
1566975177.585100	35.000000	0.000000	4206.153809	4244.102539	4163.077148	4207.179688	4188.717773	0.000000	4.000000				0.000000	4.000000	4.000000	4.000000	4.000000	4.000000	35.000000	0.000000	8192.000000	8192.000000	8192.000000	3776.000000	7872.000000	8512.000000	6144.000000	11904.000000	8704.000000
1566975177.593070	36.000000	0.000000	4207.179688	4227.692383	4156.410156	4204.615234	4182.051270	0.000000	4.000000				0.000000	4.000000	4.000000	4.000000	4.000000	4.000000	36.000000	0.000000	8192.000000	8192.000000	8192.000000	3776.000000	7872.000000	8576.000000	6208.000000	11968.000000	8768.000000
1566975177.601039	37.000000	0.000000	4217.948730	4215.384766	4165.128418	4209.743652	4183.589844	0.000000	4.000000				0.000000	4.000000	4.000000	4.000000	4.000000	4.000000	37.000000	0.000000	8192.000000	8192.000000	8192.000000	3776.000000	7872.000000	8512.000000	6208.000000	11904.000000	8896.000000
1566975177.608809	38.000000	0.000000	4221.538574	4215.384766	4163.589844	4206.153809	4185.128418	0.000000	4.000000				0.000000	4.000000	4.000000	4.000000	4.000000	4.000000	38.000000	0.000000	8192.000000	8192.000000	8192.000000	3776.000000	7808.000000	8576.000000	6208.000000	11904.000000	8896.000000
1566975177.616778	39.000000	0.000000	4193.333496	4194.871582	4142.563965	4196.410156	4160.000000	0.000000	4.000000				0.000000	4.000000	4.000000	4.000000	4.000000	4.000000	39.000000	0.000000	8192.000000	8192.000000	8192.000000	3776.000000	7808.000000	8512.000000	6144.000000	11968.000000	8704.000000
1566975177.624548	40.000000	0.000000	4156.410156	4170.256348	4115.897461	4177.948730	4124.615234	0.000000	4.000000				0.000000	4.000000	4.000000	4.000000	4.000000	4.000000	40.000000	0.000000	8192.000000	8192.000000	8192.000000	3776.000000	7872.000000	8576.000000	6208.000000	11904.000000	8704.000000
1566975177.632518	41.000000	0.000000	4141.538574	4160.000000	4111.794922	4168.205078	4113.333496	0.000000	4.000000				0.000000	4.000000	4.000000	4.000000	4.000000	4.000000	41.000000	0.000000	8192.000000	8192.000000	8192.000000	3776.000000	7808.000000	8512.000000	6144.000000	11968.000000	8768.000000
1566975177.640489	42.000000	0.000000	4163.589844	4180.512695	4135.897461	4182.563965	4143.077148	0.000000	4.000000				0.000000	4.000000	4.000000	4.000000	4.000000	4.000000	42.000000	0.000000	8192.000000	8192.000000	8192.000000	3776.000000	7808.000000	8512.000000	6144.000000	11968.000000	8768.000000
1566975177.648459	43.000000	0.000000	4203.077148	4215.384766	4161.538574	4203.589844	4189.743652	0.000000	4.000000				0.000000	4.000000	4.000000	4.000000	4.000000	4.000000	43.000000	0.000000	8192.000000	8192.000000	8192.000000	3776.000000	7808.000000	8512.000000	6208.000000	11968.000000	8640.000000
1566975177.656429	44.000000	0.000000	4213.846191	4213.333496	4170.769043	4212.307617	4207.179688	0.000000	4.000000				0.000000	4.000000	4.000000	4.000000	4.000000	4.000000	44.000000	0.000000	8192.000000	8192.000000	8192.000000	3776.000000	7872.000000	8512.000000	6144.000000	11904.000000	8640.000000
1566975177.664399	45.000000	0.000000	4203.077148	4203.077148	4165.128418	4200.512695	4201.025879	0.000000	4.000000				0.000000	4.000000	4.000000	4.000000	4.000000	4.000000	45.000000	0.000000	8192.000000	8192.000000	8192.000000	3776.000000	7808.000000	8512.000000	6144.000000	11904.000000	8704.000000
1566975177.672369	46.000000	0.000000	4207.692383	4229.743652	4167.179688	4204.102539	4201.538574	0.000000	4.000000				0.000000	4.000000	4.000000	4.000000	4.000000	4.000000	46.000000	0.000000	8192.000000	8192.000000	8192.000000	3776.000000	7872.000000	8512.000000	6272.000000	11968.000000	8832.000000
1566975177.680338	47.000000	0.000000	4219.487305	4231.794922	4170.769043	4216.922852	4205.128418	0.000000	4.000000				0.000000	4.000000	4.000000	4.000000	4.000000	4.000000	47.000000	0.000000	8192.000000	8192.000000	8192.000000	3776.000000	7808.000000	8512.000000	6272.000000	11968.000000	8576.000000
1566975177.688109	48.000000	0.000000	4217.436035	4211.282227	4167.692383	4208.717773	4203.589844	0.000000	4.000000				0.000000	4.000000	4.000000	4.000000	4.000000	4.000000	48.000000	0.000000	8192.000000	8192.000000	8192.000000	3776.000000	7808.000000	8576.000000	6208.000000	11904.000000	8576.000000
1566975177.696079	49.000000	0.000000	4214.871582	4221.538574	4178.974121	4204.615234	4198.461426	0.000000	4.000000				0.000000	4.000000	4.000000	4.000000	4.000000	4.000000	49.000000	0.000000	8192.000000	8192.000000	8192.000000	3776.000000	7808.000000	8512.000000	6272.000000	11904.000000	8704.000000
1566975177.704049	50.000000	0.000000	4211.794922	4225.641113	4185.128418	4204.615234	4190.256348	0.000000	4.000000				0.000000	4.000000	4.000000	4.000000	4.000000	4.000000	50.000000	0.000000	8192.000000	8192.000000	8192.000000	3776.000000	7872.000000	8576.000000	6272.000000	11904.000000	8768.000000
1566975177.712018	51.000000	0.000000	4204.615234	4213.333496	4174.871582	4209.230957	4183.589844	0.000000	4.000000				0.000000	4.000000	4.000000	4.000000	4.000000	4.000000	51.000000	0.000000	8192.000000	8192.000000	8192.000000	3776.000000	7808.000000	8576.000000	6208.000000	11904.000000	8640.000000
1566975177.719788	52.000000	0.000000	4208.717773	4223.589844	4174.871582	4208.205078	4186.153809	0.000000	4.000000				0.000000	4.000000	4.000000	4.000000	4.000000	4.000000	52.000000	0.000000	8192.000000	8192.000000	8192.000000	3776.000000	7872.000000	8576.000000	6208.000000	11904.000000	8640.000000
1566975177.727758	53.000000	0.000000	4218.461426	4237.948730	4178.461426	4198.974121	4189.743652	0.000000	4.000000				0.000000	4.000000	4.000000	4.000000	4.000000	4.000000	53.000000	0.000000	8192.000000	8192.000000	8128.000000	3776.000000	7872.000000	8512.000000	6208.000000	11968.000000	8640.000000
1566975177.735727	54.000000	0.000000	4221.538574	4233.846191	4176.410156	4212.820313	4187.692383	0.000000	4.000000				0.000000	4.000000	4.000000	4.000000	4.000000	4.000000	54.000000	0.000000	8192.000000	8192.000000	8192.000000	3776.000000	7872.000000	8576.000000	6208.000000	11968.000000	8704.000000
1566975177.743497	55.000000	0.000000	4215.384766	4223.589844	4163.077148	4209.743652	4184.615234	0.000000	4.000000				0.000000	4.000000	4.000000	4.000000	4.000000	4.000000	55.000000	0.000000	8192.000000	8192.000000	8128.000000	3776.000000	7872.000000	8512.000000	6208.000000	11904.000000	9024.000000
1566975177.751266	56.000000	0.000000	4204.102539	4205.128418	4153.333496	4197.948730	4182.563965	0.000000	4.000000				0.000000	4.000000	4.000000	4.000000	4.000000	4.000000	56.000000	0.000000	8192.000000	8192.000000	8192.000000	3776.000000	7872.000000	8576.000000	6208.000000	11904.000000	9024.000000
1566975177.759035	57.000000	0.000000	4198.974121	4198.974121	4154.871582	4208.205078	4184.615234	0.000000	4.000000				0.000000	4.000000	4.000000	4.000000	4.000000	4.000000	57.000000	0.000000	8192.000000	8128.000000	8192.000000	3776.000000	7872.000000	8512.000000	6208.000000	11904.000000	8640.000000
1566975177.766806	58.000000	0.000000	4201.025879	4203.077148	4147.179688	4196.410156	4182.051270	0.000000	4.000000				0.000000	4.000000	4.000000	4.000000	4.000000	4.000000	58.000000	0.000000	8192.000000	8128.000000	8192.000000	3776.000000	7872.000000	8576.000000	6208.000000	11904.000000	8640.000000
1566975177.774776	59.000000	0.000000	4195.897461	4186.666504	4144.102539	4185.641113	4170.769043	0.000000	4.000000				0.000000	4.000000	4.000000	4.000000	4.000000	4.000000	59.000000	0.000000	8192.000000	8192.000000	8192.000000	3840.000000	7808.000000	8512.000000	6272.000000	11904.000000	8704.000000
1566975177.782746	60.000000	0.000000	4188.205078	4164.102539	4151.794922	4201.025879	4166.666504	0.000000	4.000000				0.000000	4.000000	4.000000	4.000000	4.000000	4.000000	60.000000	0.000000	8192.000000	8192.000000	8192.000000	3776.000000	7872.000000	8512.000000	6272.000000	11904.000000	8704.000000
1566975177.790716	61.000000	0.000000	4180.512695	4155.897461	4155.897461	4207.179688	4161.538574	0.000000	4.000000				0.000000	4.000000	4.000000	4.000000	4.000000	4.000000	61.000000	0.000000	8192.000000	8128.000000	8192.000000	3840.000000	7872.000000	8512.000000	6208.000000	11904.000000	8832.000000
1566975177.798686	62.000000	0.000000	4177.436035	4145.641113	4155.384766	4196.410156	4154.358887	0.000000	4.000000				0.000000	4.000000	4.000000	4.000000	4.000000	4.000000	62.000000	0.000000	8192.000000	8192.000000	8192.000000	3776.000000	7872.000000	8512.000000	6208.000000	11904.000000	8640.000000
1566975177.806655	63.000000	0.000000	4191.794922	4155.897461	4155.897461	4190.769043	4168.717773	0.000000	4.000000				0.000000	4.000000	4.000000	4.000000	4.000000	4.000000	63.000000	0.000000	8192.000000	8128.000000	8192.000000	3776.000000	7872.000000	8512.000000	6208.000000	11904.000000	8704.000000
1566975177.814425	64.000000	0.000000	4206.153809	4180.512695	4161.025879	4201.025879	4189.743652	450.000000	4.000000				0.000000	4.000000	4.000000	4.000000	4.000000	4.000000	64.000000	0.000000	8192.000000	8192.000000	8192.000000	3776.000000	7872.000000	8512.000000	6144.000000	11968.000000	8832.000000
1566975177.822394	65.000000	0.000000	4198.974121	4176.410156	4158.461426	4192.307617	4182.563965	450.000000	4.000000				0.000000	4.000000	4.000000	4.000000	4.000000	4.000000	65.000000	0.000000	8192.000000	8192.000000	8192.000000	3776.000000	7872.000000	8512.000000	6144.000000	11968.000000	8704.000000
1566975177.830165	66.000000	0.000000	4195.897461	4164.102539	4161.025879	4180.512695	4175.384766	1023.000000	4.000000				0.000000	4.000000	4.000000	4.000000	4.000000	4.000000	66.000000	0.000000	8192.000000	8192.000000	8192.000000	3776.000000	7872.000000	8512.000000	6208.000000	11904.000000	8704.000000
1566975177.838135	67.000000	0.000000	4205.641113	4166.153809	4166.666504	4200.512695	4188.205078	450.000000	4.000000				0.000000	4.000000	4.000000	4.000000	4.000000	4.000000	67.000000	0.000000	8192.000000	8128.000000	8192.000000	3776.000000	7808.000000	8512.000000	6208.000000	11968.000000	8704.000000
1566975177.846105	68.000000	0.000000	4196.410156	4157.948730	4150.769043	4215.384766	4185.641113	1023.000000	4.000000				0.000000	4.000000	4.000000	4.000000	4.000000	4.000000	68.000000	0.000000	8192.000000	8192.000000	8192.000000	3776.000000	7808.000000	8512.000000	6144.000000	11968.000000	8704.000000
1566975177.854074	69.000000	0.000000	4174.358887	4147.692383	4143.589844	4209.743652	4166.153809	450.000000	4.000000				0.000000	4.000000	4.000000	4.000000	4.000000	4.000000	69.000000	0.000000	8192.000000	8192.000000	8192.000000	3776.000000	7808.000000	8512.000000	6208.000000	11968.000000	8704.000000
1566975177.861844	70.000000	0.000000	4168.205078	4162.051270	4157.948730	4200.000000	4169.743652	1023.000000	4.000000				0.000000	4.000000	4.000000	4.000000	4.000000	4.000000	70.000000	0.000000	8192.000000	8192.000000	8192.000000	3776.000000	7808.000000	8576.000000	6208.000000	11968.000000	8704.000000
1566975177.869613	71.000000	0.000000	4170.769043	4170.256348	4171.794922	4196.410156	4187.692383	450.000000	4.000000				0.000000	4.000000	4.000000	4.000000	4.000000	4.000000	71.000000	0.000000	8192.000000	8192.000000	8192.000000	3776.000000	7808.000000	8512.000000	6208.000000	11968.000000	8704.000000
1566975177.877383	72.000000	0.000000	4170.769043	4157.948730	4170.769043	4202.051270	4184.102539	450.000000	4.000000				0.000000	4.000000	4.000000	4.000000	4.000000	4.000000	72.000000	0.000000	8192.000000	8128.000000	8192.000000	3776.000000	7808.000000	8512.000000	6208.000000	11904.000000	8704.000000
1566975177.885353	73.000000	0.000000	4169.230957	4155.897461	4152.820313	4191.282227	4171.282227	1023.000000	4.000000				0.000000	4.000000	4.000000	4.000000	4.000000	4.000000	73.000000	0.000000	8192.000000	8192.000000	8192.000000	3776.000000	7808.000000	8512.000000	6272.000000	11968.000000	8896.000000
1566975177.893322	74.000000	0.000000	4165.128418	4151.794922	4141.025879	4185.128418	4166.153809	450.000000	4.000000				0.000000	4.000000	4.000000	4.000000	4.000000	4.000000	74.000000	0.000000	8192.000000	8192.000000	8192.000000	3776.000000	7808.000000	8512.000000	6272.000000	11968.000000	8896.000000
1566975177.901091	75.000000	0.000000	4170.769043	4147.692383	4147.179688	4193.333496	4169.230957	1023.000000	4.000000				0.000000	4.000000	4.000000	4.000000	4.000000	4.000000	75.000000	0.000000	8192.000000	8192.000000	8192.000000	3776.000000	7808.000000	8512.000000	6208.000000	11968.000000	8640.000000
1566975177.908861	76.000000	0.000000	4193.846191	4170.256348	4157.948730	4206.153809	4187.179688	450.000000	4.000000				0.000000	4.000000	4.000000	4.000000	4.000000	4.000000	76.000000	0.000000	8192.000000	8192.000000	8192.000000	3776.000000	7808.000000	8576.000000	6208.000000	11968.000000	8704.000000
1566975177.916831	77.000000	0.000000	4203.589844	4196.922852	4167.692383	4223.589844	4204.615234	450.000000	4.000000				0.000000	4.000000	4.000000	4.000000	4.000000	4.000000	77.000000	0.000000	8192.000000	8192.000000	8192.000000	3776.000000	7808.000000	8512.000000	6144.000000	11904.000000	8640.000000
1566975177.924700	78.000000	0.000000	4199.487305	4205.128418	4165.128418	4211.794922	4202.563965	450.000000	4.000000				0.000000	4.000000	4.000000	4.000000	4.000000	4.000000	78.000000	0.000000	8192.000000	8192.000000	8192.000000	3776.000000	7872.000000	8512.000000	6144.000000	11904.000000	8640.000000
1566975177.932670	79.000000	0.000000	4211.794922	4192.820313	4170.769043	4206.153809	4198.974121	1023.000000	4.000000				0.000000	4.000000	4.000000	4.000000	4.000000	4.000000	79.000000	0.000000	8192.000000	8192.000000	8192.000000	3840.000000	7808.000000	8512.000000	6272.000000	11968.000000	8768.000000
1566975177.940439	80.000000	0.000000	4222.051270	4182.563965	4185.641113	4221.538574	4206.666504	450.000000	4.000000				0.000000	4.000000	4.000000	4.000000	4.000000	4.000000	80.000000	0.000000	8192.000000	8192.000000	8192.000000	3776.000000	7872.000000	8512.000000	6144.000000	11904.000000	8704.000000
1566975177.948208	81.000000	0.000000	4206.666504	4188.717773	4182.051270	4213.846191	4200.000000	450.000000	4.000000				0.000000	4.000000	4.000000	4.000000	4.000000	4.000000	81.000000	0.000000	8192.000000	8192.000000	8192.000000	3840.000000	7808.000000	8576.000000	6144.000000	11904.000000	8704.000000
1566975177.955978	82.000000	0.000000	4192.820313	4201.025879	4173.846191	4205.641113	4185.128418	450.000000	4.000000				0.000000	4.000000	4.000000	4.000000	4.000000	4.000000	82.000000	0.000000	8192.000000	8192.000000	8192.000000	3776.000000	7872.000000	8512.000000	6208.000000	11968.000000	8768.000000
1566975177.963947	83.000000	0.000000	4197.436035	4196.922852	4173.846191	4211.282227	4192.820313	1023.000000	4.000000				0.000000	4.000000	4.000000	4.000000	4.000000	4.000000	83.000000	0.000000	8192.000000	8192.000000	8192.000000	3840.000000	7872.000000	8512.000000	6208.000000	11968.000000	8768.000000
1566975177.971717	84.000000	0.000000	4203.077148	4201.025879	4180.000000	4221.538574	4203.589844	450.000000	4.000000				0.000000	4.000000	4.000000	4.000000	4.000000	4.000000	84.000000	0.000000	8192.000000	8192.000000	8192.000000	3776.000000	7872.000000	8512.000000	6208.000000	11904.000000	9024.000000
1566975177.979686	85.000000	0.000000	4204.615234	4203.077148	4188.205078	4223.589844	4202.563965	450.000000	4.000000				0.000000	4.000000	4.000000	4.000000	4.000000	4.000000	85.000000	0.000000	8192.000000	8192.000000	8192.000000	3776.000000	7872.000000	8576.000000	6208.000000	11904.000000	8576.000000
1566975177.987455	86.000000	0.000000	4206.153809	4184.615234	4191.282227	4216.922852	4202.051270	450.000000	4.000000				0.000000	4.000000	4.000000	4.000000	4.000000	4.000000	86.000000	0.000000	8192.000000	8192.000000	8192.000000	3776.000000	7872.000000	8512.000000	6208.000000	11968.000000	8704.000000
1566975177.995225	87.000000	0.000000	4204.615234	4190.769043	4184.102539	4218.974121	4196.922852	1023.000000	4.000000				0.000000	4.000000	4.000000	4.000000	4.000000	4.000000	87.000000	0.000000	8192.000000	8192.000000	8192.000000	3776.000000	7872.000000	8512.000000	6208.000000	11904.000000	8640.000000
1566975178.002994	88.000000	0.000000	4203.589844	4203.077148	4169.230957	4207.179688	4183.589844	450.000000	4.000000				0.000000	4.000000	4.000000	4.000000	4.000000	4.000000	88.000000	0.000000	8192.000000	8192.000000	8192.000000	3776.000000	7872.000000	8512.000000	6208.000000	11904.000000	8640.000000
1566975178.010765	89.000000	0.000000	4199.487305	4196.922852	4174.871582	4199.487305	4178.974121	450.000000	4.000000				0.000000	4.000000	4.000000	4.000000	4.000000	4.000000	89.000000	0.000000	8192.000000	8192.000000	8192.000000	3776.000000	7872.000000	8512.000000	6272.000000	11968.000000	8768.000000
1566975178.018735	90.000000	0.000000	4187.692383	4194.871582	4189.230957	4214.871582	4181.538574	450.000000	4.000000				0.000000	4.000000	4.000000	4.000000	4.000000	4.000000	90.000000	0.000000	8192.000000	8192.000000	8192.000000	3776.000000	7872.000000	8512.000000	6272.000000	11904.000000	8640.000000
1566975178.026705	91.000000	0.000000	4180.512695	4192.820313	4175.384766	4213.333496	4179.487305	1023.000000	4.000000				0.000000	4.000000	4.000000	4.000000	4.000000	4.000000	91.000000	0.000000	8192.000000	8192.000000	8192.000000	3776.000000	7808.000000	8576.000000	6208.000000	11904.000000	8896.000000
1566975178.034675	92.000000	0.000000	4184.615234	4172.307617	4159.487305	4206.153809	4179.487305	450.000000	4.000000				0.000000	4.000000	4.000000	4.000000	4.000000	4.000000	92.000000	0.000000	8192.000000	8192.000000	8192.000000	3776.000000	7872.000000	8512.000000	6208.000000	11904.000000	8896.000000
1566975178.042645	93.000000	0.000000	4189.230957	4155.897461	4161.025879	4204.102539	4186.153809	450.000000	4.000000				0.000000	4.000000	4.000000	4.000000	4.000000	4.000000	93.000000	0.000000	8192.000000	8192.000000	8192.000000	3776.000000	7808.000000	8576.000000	6208.000000	11968.000000	8640.000000
1566975178.050614	94.000000	0.000000	4185.128418	4172.307617	4171.282227	4206.153809	4188.717773	450.000000	4.000000				0.000000	4.000000	4.000000	4.000000	4.000000	4.000000	94.000000	0.000000	8192.000000	8192.000000	8192.000000	3776.000000	7872.000000	8512.000000	6208.000000	11968.000000	8704.000000
1566975178.058383	95.000000	0.000000	4182.563965	4196.922852	4178.461426	4209.743652	4186.153809	1023.000000	4.000000				0.000000	4.000000	4.000000	4.000000	4.000000	4.000000	95.000000	0.000000	8192.000000	8192.000000	8192.000000	3840.000000	7808.000000	8512.000000	6272.000000	11904.000000	8704.000000
1566975178.066153	96.000000	0.000000	4190.256348	4201.025879	4173.333496	4201.538574	4192.307617	450.000000	4.000000				0.000000	4.000000	4.000000	4.000000	4.000000	4.000000	96.000000	0.000000	8192.000000	8192.000000	8192.000000	3776.000000	7808.000000	8512.000000	6272.000000	11904.000000	8704.000000
1566975178.073922	97.000000	0.000000	4200.000000	4196.922852	4180.512695	4202.051270	4209.743652	450.000000	4.000000				0.000000	4.000000	4.000000	4.000000	4.000000	4.000000	97.000000	0.000000	8192.000000	8192.000000	8192.000000	3776.000000	7808.000000	8576.000000	6208.000000	12032.000000	8832.000000
1566975178.081692	98.000000	0.000000	4204.615234	4205.128418	4197.436035	4207.692383	4223.589844	450.000000	4.000000				0.000000	4.000000	4.000000	4.000000	4.000000	4.000000	98.000000	0.000000	8192.000000	8192.000000	8192.000000	3776.000000	7808.000000	8512.000000	6208.000000	11904.000000	8704.000000
1566975178.089662	99.000000	0.000000	4202.051270	4201.025879	4196.922852	4210.256348	4217.948730	1023.000000	4.000000				0.000000	4.000000	4.000000	4.000000	4.000000	4.000000	99.000000	0.000000	8192.000000	8192.000000	8192.000000	3840.000000	7808.000000	8576.000000	6272.000000	11968.000000	8768.000000
1566975178.097632	100.000000	0.000000	4198.461426	4192.820313	4184.615234	4214.358887	4195.897461	450.000000	4.000000				0.000000	4.000000	4.000000	4.000000	4.000000	4.000000	100.000000	0.000000	8192.000000	8192.000000	8192.000000	3776.000000	7808.000000	8512.000000	6144.000000	11968.000000	8512.000000
1566975178.105601	101.000000	0.000000	4210.256348	4215.384766	4182.563965	4213.846191	4189.230957	450.000000	4.000000				0.000000	4.000000	4.000000	4.000000	4.000000	4.000000	101.000000	0.000000	8192.000000	8192.000000	8192.000000	3776.000000	7872.000000	8576.000000	6144.000000	11968.000000	8768.000000
1566975178.113371	102.000000	0.000000	4223.077148	4227.692383	4190.256348	4219.487305	4206.153809	450.000000	4.000000				0.000000	4.000000	4.000000	4.000000	4.000000	4.000000	102.000000	0.000000	8192.000000	8192.000000	8192.000000	3776.000000	7808.000000	8512.000000	6272.000000	11968.000000	8768.000000
1566975178.121341	103.000000	0.000000	4212.307617	4217.436035	4178.974121	4205.128418	4201.538574	1023.000000	4.000000				0.000000	4.000000	4.000000	4.000000	4.000000	4.000000	103.000000	0.000000	8192.000000	8192.000000	8192.000000	3776.000000	7808.000000	8576.000000	6272.000000	11904.000000	8640.000000
1566975178.129110	104.000000	0.000000	4197.436035	4207.179688	4171.282227	4190.256348	4180.512695	450.000000	4.000000				0.000000	4.000000	4.000000	4.000000	4.000000	4.000000	104.000000	0.000000	8192.000000	8192.000000	8192.000000	3776.000000	7808.000000	8512.000000	6144.000000	11904.000000	8704.000000
1566975178.136878	105.000000	0.000000	4200.000000	4207.179688	4191.282227	4205.128418	4188.717773	450.000000	4.000000				0.000000	4.000000	4.000000	4.000000	4.000000	4.000000	105.000000	0.000000	8192.000000	8192.000000	8192.000000	3776.000000	7808.000000	8512.000000	6144.000000	11968.000000	8704.000000
1566975178.144648	106.000000	0.000000	4204.615234	4207.179688	4197.948730	4205.128418	4205.128418	450.000000	4.000000				0.000000	4.000000	4.000000	4.000000	4.000000	4.000000	106.000000	0.000000	8192.000000	8192.000000	8192.000000	3776.000000	7808.000000	8512.000000	6144.000000	11968.000000	8704.000000
1566975178.152617	107.000000	0.000000	4199.487305	4213.333496	4193.846191	4206.153809	4203.077148	1023.000000	4.000000				0.000000	4.000000	4.000000	4.000000	4.000000	4.000000	107.000000	0.000000	8192.000000	8192.000000	8192.000000	3776.000000	7808.000000	8576.000000	6144.000000	11968.000000	8640.000000
1566975178.160387	108.000000	0.000000	4191.282227	4221.538574	4198.461426	4214.871582	4196.410156	450.000000	4.000000				0.000000	4.000000	4.000000	4.000000	4.000000	4.000000	108.000000	0.000000	8192.000000	8192.000000	8192.000000	3840.000000	7808.000000	8512.000000	6208.000000	11968.000000	8704.000000
1566975178.168156	109.000000	0.000000	4190.769043	4227.692383	4205.641113	4204.102539	4196.922852	450.000000	4.000000				0.000000	4.000000	4.000000	4.000000	4.000000	4.000000	109.000000	0.000000	8192.000000	8192.000000	8192.000000	3776.000000	7808.000000	8512.000000	6208.000000	11904.000000	8960.000000
1566975178.175926	110.000000	0.000000	4204.615234	4219.487305	4210.769043	4200.512695	4206.153809	450.000000	4.000000				0.000000	4.000000	4.000000	4.000000	4.000000	4.000000	110.000000	0.000000	8192.000000	8192.000000	8192.000000	3840.000000	7808.000000	8512.000000	6208.000000	11904.000000	8960.000000
1566975178.183897	111.000000	0.000000	4220.512695	4207.179688	4204.102539	4204.615234	4217.436035	1023.000000	4.000000				0.000000	4.000000	4.000000	4.000000	4.000000	4.000000	111.000000	0.000000	8192.000000	8192.000000	8192.000000	3776.000000	7872.000000	8512.000000	6272.000000	11904.000000	8640.000000
1566975178.191867	112.000000	0.000000	4214.871582	4209.230957	4197.436035	4205.641113	4208.717773	450.000000	4.000000				0.000000	4.000000	4.000000	4.000000	4.000000	4.000000	112.000000	0.000000	8192.000000	8192.000000	8192.000000	3840.000000	7808.000000	8576.000000	6208.000000	11968.000000	8704.000000
1566975178.199837	113.000000	0.000000	4195.897461	4211.282227	4200.000000	4205.641113	4195.897461	450.000000	4.000000				0.000000	4.000000	4.000000	4.000000	4.000000	4.000000	113.000000	0.000000	8192.000000	8192.000000	8192.000000	3776.000000	7808.000000	8512.000000	6272.000000	11904.000000	8704.000000
1566975178.207807	114.000000	0.000000	4201.538574	4223.589844	4213.846191	4211.794922	4215.384766	450.000000	4.000000				0.000000	4.000000	4.000000	4.000000	4.000000	4.000000	114.000000	0.000000	8192.000000	8192.000000	8192.000000	3776.000000	7872.000000	8512.000000	6272.000000	11904.000000	8704.000000
1566975178.215777	115.000000	0.000000	4222.051270	4258.461426	4228.205078	4218.974121	4239.487305	1023.000000	4.000000				0.000000	4.000000	4.000000	4.000000	4.000000	4.000000	115.000000	0.000000	8192.000000	8192.000000	8192.000000	3776.000000	7808.000000	8512.000000	6208.000000	11904.000000	8704.000000
1566975178.223747	116.000000	0.000000	4206.666504	4256.410156	4210.256348	4204.102539	4223.589844	450.000000	4.000000				0.000000	4.000000	4.000000	4.000000	4.000000	4.000000	116.000000	0.000000	8192.000000	8192.000000	8192.000000	3776.000000	7872.000000	8576.000000	6208.000000	11968.000000	8704.000000
1566975178.231716	117.000000	0.000000	4172.307617	4211.282227	4185.641113	4199.487305	4198.461426	450.000000	4.000000				0.000000	4.000000	4.000000	4.000000	4.000000	4.000000	117.000000	0.000000	8192.000000	8192.000000	8192.000000	3776.000000	7808.000000	8512.000000	6144.000000	11904.000000	8704.000000
1566975178.239486	118.000000	0.000000	4175.897461	4196.922852	4187.179688	4211.794922	4208.717773	450.000000	4.000000				0.000000	4.000000	4.000000	4.000000	4.000000	4.000000	118.000000	0.000000	8192.000000	8192.000000	8192.000000	3776.000000	7872.000000	8512.000000	6272.000000	11904.000000	8384.000000
1566975178.247255	119.000000	0.000000	4185.641113	4207.179688	4185.641113	4209.743652	4222.563965	1023.000000	4.000000				0.000000	4.000000	4.000000	4.000000	4.000000	4.000000	119.000000	0.000000	8192.000000	8192.000000	8192.000000	3776.000000	7808.000000	8512.000000	6272.000000	11904.000000	8960.000000
1566975178.255024	120.000000	0.000000	4171.282227	4194.871582	4180.512695	4213.333496	4214.871582	450.000000	4.000000				0.000000	4.000000	4.000000	4.000000	4.000000	4.000000	120.000000	0.000000	8192.000000	8192.000000	8192.000000	3776.000000	7808.000000	8512.000000	6208.000000	11904.000000	8960.000000
1566975178.262994	121.000000	0.000000	4166.153809	4213.333496	4185.641113	4209.743652	4218.974121	450.000000	4.000000				0.000000	4.000000	4.000000	4.000000	4.000000	4.000000	121.000000	0.000000	8192.000000	8192.000000	8192.000000	3840.000000	7808.000000	8512.000000	6144.000000	11968.000000	8640.000000
1566975178.270764	122.000000	0.000000	4174.358887	4242.051270	4191.282227	4201.538574	4228.205078	450.000000	4.000000				0.000000	4.000000	4.000000	4.000000	4.000000	4.000000	122.000000	0.000000	8192.000000	8192.000000	8192.000000	3776.000000	7808.000000	8576.000000	6208.000000	11968.000000	8704.000000
1566975178.278733	123.000000	0.000000	4178.974121	4211.282227	4189.743652	4208.717773	4217.948730	1023.000000	4.000000				0.000000	4.000000	4.000000	4.000000	4.000000	4.000000	123.000000	0.000000	8192.000000	8192.000000	8192.000000	3776.000000	7808.000000	8512.000000	6272.000000	11968.000000	8704.000000
1566975178.286703	124.000000	0.000000	4183.589844	4201.025879	4197.436035	4217.436035	4217.948730	450.000000	4.000000				0.000000	4.000000	4.000000	4.000000	4.000000	4.000000	124.000000	0.000000	8192.000000	8192.000000	8192.000000	3776.000000	7808.000000	8576.000000	6272.000000	11968.000000	8704.000000
1566975178.294672	125.000000	0.000000	4188.717773	4244.102539	4214.358887	4224.102539	4231.794922	450.000000	4.000000				0.000000	4.000000	4.000000	4.000000	4.000000	4.000000	125.000000	0.000000	8192.000000	8192.000000	8192.000000	3776.000000	7808.000000	8512.000000	6208.000000	11968.000000	8704.000000
1566975178.302442	126.000000	0.000000	4186.666504	4242.051270	4211.282227	4214.358887	4229.743652	450.000000	4.000000				0.000000	4.000000	4.000000	4.000000	4.000000	4.000000	126.000000	0.000000	8192.000000	8192.000000	8192.000000	3776.000000	7808.000000	8576.000000	6144.000000	11968.000000	8704.000000
1566975178.310413	127.000000	0.000000	4186.666504	4213.333496	4197.948730	4202.563965	4214.358887	242.000000	4.000000				0.000000	4.000000	4.000000	4.000000	4.000000	4.000000	127.000000	0.000000	8192.000000	8192.000000	8192.000000	3776.000000	7808.000000	8512.000000	6272.000000	11968.000000	8640.000000
1566975178.318383	0.000000	0.000000	4191.794922	4235.897461	4190.256348	4206.153809	4208.205078	450.000000	4.000000				0.000000	4.000000	4.000000	4.000000	4.000000	4.000000	0.000000	0.000000	8192.000000	8192.000000	8192.000000	3776.000000	7808.000000	8512.000000	6272.000000	11968.000000	8640.000000
1566975178.326353	1.000000	0.000000	4196.922852	4235.897461	4177.948730	4204.102539	4210.769043	450.000000	4.000000				0.000000	4.000000	4.000000	4.000000	4.000000	4.000000	1.000000	0.000000	8192.000000	8192.000000	8192.000000	3840.000000	7808.000000	8512.000000	6208.000000	11904.000000	8704.000000
1566975178.334323	2.000000	0.000000	4202.563965	4207.179688	4184.615234	4202.051270	4213.846191	1023.000000	4.000000				0.000000	4.000000	4.000000	4.000000	4.000000	4.000000	2.000000	0.000000	8192.000000	8192.000000	8192.000000	3776.000000	7808.000000	8512.000000	6208.000000	11968.000000	8704.000000
1566975178.342292	3.000000	0.000000	4202.051270	4229.743652	4206.153809	4197.948730	4215.384766	450.000000	4.000000				0.000000	4.000000	4.000000	4.000000	4.000000	4.000000	3.000000	0.000000	8192.000000	8192.000000	8192.000000	3776.000000	7808.000000	8512.000000	6208.000000	11968.000000	8704.000000
1566975178.350061	4.000000	0.000000	4200.512695	4264.615234	4213.846191	4196.410156	4219.487305	1023.000000	4.000000				0.000000	4.000000	4.000000	4.000000	4.000000	4.000000	4.000000	0.000000	8192.000000	8192.000000	8192.000000	3776.000000	7808.000000	8512.000000	6208.000000	11968.000000	8704.000000
1566975178.357831	5.000000	0.000000	4206.153809	4250.256348	4209.743652	4202.563965	4226.666504	450.000000	4.000000				0.000000	4.000000	4.000000	4.000000	4.000000	4.000000	5.000000	0.000000	8192.000000	8192.000000	8192.000000	3776.000000	7808.000000	8512.000000	6208.000000	11968.000000	8704.000000
1566975178.365600	6.000000	0.000000	4217.948730	4240.000000	4203.077148	4203.077148	4232.820313	1023.000000	4.000000				0.000000	4.000000	4.000000	4.000000	4.000000	4.000000	6.000000	0.000000	8192.000000	8192.000000	8192.000000	3776.000000	7808.000000	8512.000000	6208.000000	11968.000000	8704.000000
1566975178.373369	7.000000	0.000000	4220.000000	4246.153809	4210.769043	4216.922852	4231.282227	450.000000	4.000000				0.000000	4.000000	4.000000	4.000000	4.000000	4.000000	7.000000	0.000000	8192.000000	8192.000000	8192.000000	3840.000000	7872.000000	8576.000000	6272.000000	11968.000000	8640.000000
1566975178.381141	8.000000	0.000000	4208.205078	4244.102539	4215.384766	4220.000000	4221.538574	450.000000	4.000000				0.000000	4.000000	4.000000	4.000000	4.000000	4.000000	8.000000	0.000000	8192.000000	8192.000000	8192.000000	3776.000000	7808.000000	8512.000000	6208.000000	11968.000000	8640.000000
1566975178.389112	9.000000	0.000000	4194.871582	4235.897461	4201.538574	4204.102539	4210.769043	1023.000000	4.000000				0.000000	4.000000	4.000000	4.000000	4.000000	4.000000	9.000000	0.000000	8192.000000	8192.000000	8192.000000	3776.000000	7872.000000	8576.000000	6208.000000	11968.000000	8768.000000
1566975178.397084	10.000000	0.000000	4198.974121	4237.948730	4195.897461	4203.077148	4216.922852	450.000000	4.000000				0.000000	4.000000	4.000000	4.000000	4.000000	4.000000	10.000000	0.000000	8192.000000	8192.000000	8192.000000	3776.000000	7872.000000	8512.000000	6144.000000	11968.000000	8768.000000
1566975178.405055	11.000000	0.000000	4209.230957	4235.897461	4195.897461	4194.358887	4222.563965	1023.000000	4.000000				0.000000	4.000000	4.000000	4.000000	4.000000	4.000000	11.000000	0.000000	8192.000000	8192.000000	8192.000000	3776.000000	7872.000000	8576.000000	6272.000000	11968.000000	8640.000000
1566975178.413026	12.000000	0.000000	4171.794922	4211.282227	4178.974121	4175.384766	4184.102539	450.000000	4.000000				0.000000	4.000000	4.000000	4.000000	4.000000	4.000000	12.000000	0.000000	8192.000000	8192.000000	8192.000000	3776.000000	7872.000000	8512.000000	6208.000000	11968.000000	8640.000000
1566975178.420997	13.000000	0.000000	4102.563965	4176.410156	4147.179688	4169.230957	4128.205078	450.000000	4.000000				0.000000	4.000000	4.000000	4.000000	4.000000	4.000000	13.000000	0.000000	8192.000000	8192.000000	8192.000000	3776.000000	7872.000000	8512.000000	6272.000000	11904.000000	8704.000000
1566975178.428967	14.000000	0.000000	4088.718018	4176.410156	4138.461426	4185.641113	4120.512695	450.000000	4.000000				0.000000	4.000000	4.000000	4.000000	4.000000	4.000000	14.000000	0.000000	8192.000000	8192.000000	8192.000000	3776.000000	7808.000000	8512.000000	6272.000000	11904.000000	8704.000000
1566975178.436937	15.000000	0.000000	4136.410156	4207.179688	4162.051270	4216.410156	4155.897461	1023.000000	4.000000				0.000000	4.000000	4.000000	4.000000	4.000000	4.000000	15.000000	0.000000	8192.000000	8192.000000	8192.000000	3776.000000	7808.000000	8512.000000	6208.000000	11968.000000	8640.000000
1566975178.444907	16.000000	0.000000	4177.436035	4223.589844	4182.051270	4222.563965	4188.205078	0.000000	4.000000				0.000000	4.000000	4.000000	4.000000	4.000000	4.000000	16.000000	0.000000	8192.000000	8192.000000	8192.000000	3776.000000	7808.000000	8512.000000	6208.000000	11904.000000	8704.000000
1566975178.452676	17.000000	0.000000	4194.358887	4217.436035	4200.512695	4217.436035	4209.743652	0.000000	4.000000				0.000000	4.000000	4.000000	4.000000	4.000000	4.000000	17.000000	0.000000	8192.000000	8192.000000	8192.000000	3776.000000	7808.000000	8512.000000	6272.000000	11968.000000	8640.000000
1566975178.460446	18.000000	0.000000	4205.128418	4203.077148	4206.666504	4211.794922	4218.461426	0.000000	4.000000				0.000000	4.000000	4.000000	4.000000	4.000000	4.000000	18.000000	0.000000	8192.000000	8192.000000	8192.000000	3776.000000	7808.000000	8512.000000	6272.000000	11968.000000	8640.000000
1566975178.468215	19.000000	0.000000	4202.051270	4211.282227	4194.871582	4203.589844	4217.948730	0.000000	4.000000				0.000000	4.000000	4.000000	4.000000	4.000000	4.000000	19.000000	0.000000	8192.000000	8192.000000	8192.000000	3776.000000	7808.000000	8576.000000	6208.000000	11968.000000	8704.000000
1566975178.475986	20.000000	0.000000	4188.717773	4244.102539	4197.948730	4209.743652	4225.641113	0.000000	4.000000				0.000000	4.000000	4.000000	4.000000	4.000000	4.000000	20.000000	0.000000	8192.000000	8192.000000	8192.000000	3776.000000	7808.000000	8512.000000	6272.000000	11968.000000	8704.000000
1566975178.483956	21.000000	0.000000	4183.589844	4256.410156	4210.769043	4205.641113	4228.717773	0.000000	4.000000				0.000000	4.000000	4.000000	4.000000	4.000000	4.000000	21.000000	0.000000	8192.000000	8192.000000	8192.000000	3840.000000	7808.000000	8576.000000	6272.000000	11968.000000	8576.000000
1566975178.491926	22.000000	0.000000	4191.794922	4248.205078	4217.436035	4204.102539	4217.948730	0.000000	4.000000				0.000000	4.000000	4.000000	4.000000	4.000000	4.000000	22.000000	0.000000	8192.000000	8192.000000	8192.000000	3776.000000	7808.000000	8512.000000	6272.000000	11968.000000	8576.000000
1566975178.499896	23.000000	0.000000	4202.563965	4248.205078	4209.743652	4212.307617	4214.358887	0.000000	4.000000				0.000000	4.000000	4.000000	4.000000	4.000000	4.000000	23.000000	0.000000	8192.000000	8192.000000	8192.000000	3776.000000	7808.000000	8576.000000	6208.000000	11968.000000	8640.000000
1566975178.507865	24.000000	0.000000	4201.538574	4242.051270	4195.897461	4206.153809	4218.461426	0.000000	4.000000				0.000000	4.000000	4.000000	4.000000	4.000000	4.000000	24.000000	0.000000	8192.000000	8192.000000	8192.000000	3776.000000	7808.000000	8576.000000	6272.000000	11904.000000	8640.000000
1566975178.515635	25.000000	0.000000	4196.410156	4219.487305	4199.487305	4206.153809	4217.436035	0.000000	4.000000				0.000000	4.000000	4.000000	4.000000	4.000000	4.000000	25.000000	0.000000	8192.000000	8192.000000	8192.000000	3776.000000	7808.000000	8576.000000	6272.000000	11904.000000	8704.000000
1566975178.523404	26.000000	0.000000	4196.922852	4221.538574	4203.077148	4209.230957	4209.230957	0.000000	4.000000				0.000000	4.000000	4.000000	4.000000	4.000000	4.000000	26.000000	0.000000	8192.000000	8192.000000	8192.000000	3776.000000	7872.000000	8576.000000	6208.000000	11904.000000	8384.000000
1566975178.531174	27.000000	0.000000	4201.025879	4231.794922	4202.051270	4216.410156	4209.230957	0.000000	4.000000				0.000000	4.000000	4.000000	4.000000	4.000000	4.000000	27.000000	0.000000	8192.000000	8192.000000	8192.000000	3776.000000	7872.000000	8576.000000	6208.000000	11904.000000	8832.000000
1566975178.538943	28.000000	0.000000	4203.077148	4227.692383	4201.025879	4217.948730	4210.256348	0.000000	4.000000				0.000000	4.000000	4.000000	4.000000	4.000000	4.000000	28.000000	0.000000	8192.000000	8192.000000	8128.000000	3776.000000	7808.000000	8512.000000	6208.000000	11904.000000	8832.000000
1566975178.546714	29.000000	0.000000	4202.563965	4219.487305	4189.743652	4201.025879	4202.051270	0.000000	4.000000				0.000000	4.000000	4.000000	4.000000	4.000000	4.000000	29.000000	0.000000	8192.000000	8192.000000	8192.000000	3776.000000	7872.000000	8576.000000	6272.000000	12032.000000	8704.000000
1566975178.554684	30.000000	0.000000	4205.641113	4209.230957	4191.282227	4209.743652	4194.871582	0.000000	4.000000				0.000000	4.000000	4.000000	4.000000	4.000000	4.000000	30.000000	0.000000	8192.000000	8128.000000	8192.000000	3840.000000	7872.000000	8576.000000	6272.000000	11968.000000	8704.000000
1566975178.562654	31.000000	0.000000	4213.333496	4201.025879	4202.051270	4220.512695	4202.051270	0.000000	4.000000				0.000000	4.000000	4.000000	4.000000	4.000000	4.000000	31.000000	0.000000	8192.000000	8192.000000	8192.000000	3776.000000	7872.000000	8576.000000	6208.000000	11968.000000	8704.000000
1566975178.570624	32.000000	0.000000	4211.794922	4211.282227	4198.974121	4204.615234	4212.820313	0.000000	4.000000				0.000000	4.000000	4.000000	4.000000	4.000000	4.000000	32.000000	0.000000	8192.000000	8192.000000	8192.000000	3840.000000	7872.000000	8512.000000	6208.000000	11968.000000	8704.000000
1566975178.578593	33.000000	0.000000	4204.102539	4217.436035	4186.153809	4192.820313	4216.922852	0.000000	4.000000				0.000000	4.000000	4.000000	4.000000	4.000000	4.000000	33.000000	0.000000	8192.000000	8192.000000	8192.000000	3776.000000	7872.000000	8512.000000	6272.000000	11968.000000	8704.000000
1566975178.586363	34.000000	0.000000	4204.102539	4194.871582	4176.922852	4197.436035	4212.307617	0.000000	4.000000				0.000000	4.000000	4.000000	4.000000	4.000000	4.000000	34.000000	0.000000	8192.000000	8192.000000	8192.000000	3776.000000	7872.000000	8512.000000	6208.000000	11968.000000	8704.000000
1566975178.594333	35.000000	0.000000	4195.384766	4176.410156	4175.897461	4210.256348	4193.333496	0.000000	4.000000				0.000000	4.000000	4.000000	4.000000	4.000000	4.000000	35.000000	0.000000	8192.000000	8192.000000	8192.000000	3840.000000	7872.000000	8512.000000	6272.000000	11968.000000	8832.000000
1566975178.602302	36.000000	0.000000	4177.436035	4174.358887	4168.717773	4203.077148	4181.025879	0.000000	4.000000				0.000000	4.000000	4.000000	4.000000	4.000000	4.000000	36.000000	0.000000	8192.000000	8192.000000	8192.000000	3776.000000	7872.000000	8512.000000	6272.000000	11968.000000	8832.000000
1566975178.610172	37.000000	0.000000	4174.358887	4168.205078	4166.153809	4186.666504	4188.717773	0.000000	4.000000				0.000000	4.000000	4.000000	4.000000	4.000000	4.000000	37.000000	0.000000	8192.000000	8192.000000	8192.000000	3776.000000	7872.000000	8512.000000	6208.000000	11904.000000	8704.000000
1566975178.617943	38.000000	0.000000	4174.871582	4166.153809	4176.410156	4190.256348	4194.358887	0.000000	4.000000				0.000000	4.000000	4.000000	4.000000	4.000000	4.000000	38.000000	0.000000	8192.000000	8192.000000	8192.000000	3776.000000	7808.000000	8576.000000	6208.000000	11968.000000	8704.000000
1566975178.625913	39.000000	0.000000	4175.384766	4178.461426	4183.589844	4198.461426	4198.461426	0.000000	4.000000				0.000000	4.000000	4.000000	4.000000	4.000000	4.000000	39.000000	0.000000	8192.000000	8192.000000	8192.000000	3776.000000	7808.000000	8512.000000	6272.000000	11968.000000	8704.000000
1566975178.633884	40.000000	0.000000	4185.128418	4182.563965	4184.615234	4206.153809	4210.769043	0.000000	4.000000				0.000000	4.000000	4.000000	4.000000	4.000000	4.000000	40.000000	0.000000	8192.000000	8192.000000	8192.000000	3776.000000	7808.000000	8576.000000	6272.000000	11968.000000	8704.000000
1566975178.641854	41.000000	0.000000	4193.333496	4180.512695	4181.025879	4206.666504	4225.128418	0.000000	4.000000				0.000000	4.000000	4.000000	4.000000	4.000000	4.000000	41.000000	0.000000	8192.000000	8192.000000	8192.000000	3776.000000	7808.000000	8512.000000	6208.000000	11904.000000	8704.000000
1566975178.649824	42.000000	0.000000	4190.256348	4188.717773	4176.410156	4200.000000	4218.974121	0.000000	4.000000				0.000000	4.000000	4.000000	4.000000	4.000000	4.000000	42.000000	0.000000	8192.000000	8192.000000	8192.000000	3776.000000	7808.000000	8576.000000	6272.000000	11904.000000	8768.000000
1566975178.657794	43.000000	0.000000	4181.025879	4196.922852	4171.282227	4196.410156	4198.461426	0.000000	4.000000				0.000000	4.000000	4.000000	4.000000	4.000000	4.000000	43.000000	0.000000	8192.000000	8192.000000	8192.000000	3776.000000	7808.000000	8512.000000	6208.000000	11904.000000	8640.000000
1566975178.665564	44.000000	0.000000	4174.358887	4186.666504	4164.102539	4187.692383	4193.333496	0.000000	4.000000				0.000000	4.000000	4.000000	4.000000	4.000000	4.000000	44.000000	0.000000	8192.000000	8192.000000	8192.000000	3776.000000	7808.000000	8512.000000	6272.000000	11968.000000	8896.000000
1566975178.673533	45.000000	0.000000	4169.743652	4164.102539	4168.717773	4190.256348	4197.436035	0.000000	4.000000				0.000000	4.000000	4.000000	4.000000	4.000000	4.000000	45.000000	0.000000	8192.000000	8192.000000	8192.000000	3776.000000	7808.000000	8512.000000	6272.000000	11968.000000	8832.000000
1566975178.681303	46.000000	0.000000	4163.077148	4160.000000	4168.717773	4187.179688	4189.230957	0.000000	4.000000				0.000000	4.000000	4.000000	4.000000	4.000000	4.000000	46.000000	0.000000	8192.000000	8192.000000	8192.000000	3776.000000	7808.000000	8512.000000	6208.000000	11968.000000	8832.000000
1566975178.689072	47.000000	0.000000	4161.025879	4180.512695	4158.974121	4182.563965	4179.487305	0.000000	4.000000				0.000000	4.000000	4.000000	4.000000	4.000000	4.000000	47.000000	0.000000	8192.000000	8192.000000	8192.000000	3776.000000	7808.000000	8512.000000	6208.000000	11968.000000	8704.000000
1566975178.696842	48.000000	0.000000	4160.512695	4186.666504	4157.436035	4200.000000	4180.512695	0.000000	4.000000				0.000000	4.000000	4.000000	4.000000	4.000000	4.000000	48.000000	0.000000	8192.000000	8192.000000	8192.000000	3776.000000	7808.000000	8576.000000	6208.000000	11904.000000	8640.000000
1566975178.704812	49.000000	0.000000	4152.307617	4168.205078	4147.179688	4197.948730	4181.538574	0.000000	4.000000				0.000000	4.000000	4.000000	4.000000	4.000000	4.000000	49.000000	0.000000	8192.000000	8192.000000	8192.000000	3776.000000	7808.000000	8512.000000	6144.000000	11968.000000	8704.000000
1566975178.712583	50.000000	0.000000	4155.897461	4160.000000	4143.589844	4195.384766	4191.282227	0.000000	4.000000				0.000000	4.000000	4.000000	4.000000	4.000000	4.000000	50.000000	0.000000	8192.000000	8192.000000	8192.000000	3776.000000	7872.000000	8512.000000	6144.000000	11968.000000	8704.000000
1566975178.720553	51.000000	0.000000	4182.563965	4176.410156	4160.512695	4206.153809	4215.897461	0.000000	4.000000				0.000000	4.000000	4.000000	4.000000	4.000000	4.000000	51.000000	0.000000	8192.000000	8192.000000	8192.000000	3776.000000	7808.000000	8512.000000	6272.000000	11968.000000	8640.000000
1566975178.728522	52.000000	0.000000	4194.358887	4188.717773	4169.743652	4211.282227	4224.102539	0.000000	4.000000				0.000000	4.000000	4.000000	4.000000	4.000000	4.000000	52.000000	0.000000	8192.000000	8192.000000	8192.000000	3776.000000	7808.000000	8576.000000	6272.000000	11968.000000	8640.000000
1566975178.736492	53.000000	0.000000	4184.102539	4180.512695	4171.794922	4218.461426	4215.384766	0.000000	4.000000				0.000000	4.000000	4.000000	4.000000	4.000000	4.000000	53.000000	0.000000	8192.000000	8192.000000	8192.000000	3776.000000	7872.000000	8512.000000	6208.000000	11904.000000	8640.000000
1566975178.744461	54.000000	0.000000	4191.282227	4176.410156	4180.000000	4215.897461	4215.897461	0.000000	4.000000				0.000000	4.000000	4.000000	4.000000	4.000000	4.000000	54.000000	0.000000	8192.000000	8192.000000	8192.000000	3776.000000	7872.000000	8512.000000	6208.000000	11904.000000	8640.000000
1566975178.752230	55.000000	0.000000	4211.282227	4182.563965	4192.820313	4217.948730	4224.615234	0.000000	4.000000				0.000000	4.000000	4.000000	4.000000	4.000000	4.000000	55.000000	0.000000	8192.000000	8192.000000	8192.000000	3776.000000	7872.000000	8512.000000	6208.000000	11968.000000	8768.000000
[truncated: 5,875 more rows]
