# Supplementary material for: The classification of EEG-based winking signals: a transfer learning and random forest pipeline
Source: PeerJ. 2021 Mar 31;9:e11182. doi: 10.7717/peerj.11182 (PMC8019310; doi:10.7717/peerj.11182)
Supplement: Supplemental Information 2 [file peerj-09-11182-s002.csv]

title:RightWink_T5	start timestamp:2019-08-30T16:21:24.230252+08:00	stop timestamp:2019-08-30T16:22:19.651437+08:00	headset type:INSIGHT	headset serial:5A6897AC49	headset firmware:925	subject name:Sub_2	channels:30	sampling rate:eeg_128;mot_128	samples:7035	version:2.0
Timestamp	EEG.Counter	EEG.Interpolated	EEG.AF3	EEG.T7	EEG.Pz	EEG.T8	EEG.AF4	EEG.RawCq	EEG.Battery	MarkerIndex	MarkerType	MarkerValueInt	EEG.MarkerHardware	CQ.AF3	CQ.T7	CQ.Pz	CQ.T8	CQ.AF4	MOT.CounterMems	MOT.InterpolatedMems	MOT.GyroX	MOT.GyroY	MOT.GyroZ	MOT.AccX	MOT.AccY	MOT.AccZ	MOT.MagX	MOT.MagY	MOT.MagZ
1567153284	21	0	4208.717773	4190.769043	4205.128418	4231.282227	4234.358887	0	4				0	4	4	4	4	4	21	0	8192	8192	8192	3776	8448	8576	6720	12096	8320
1567153284	22	0	4194.358887	4201.025879	4205.128418	4234.358887	4224.615234	0	4				0	4	4	4	4	4	22	0	8192	8192	8128	3776	8448	8576	6784	12224	8320
1567153284	23	0	4191.282227	4215.384766	4204.102539	4223.077148	4214.358887	0	4				0	4	4	4	4	4	23	0	8192	8192	8128	3776	8448	8640	6720	12224	8256
1567153284	24	0	4203.077148	4219.487305	4207.179688	4213.333496	4217.436035	0	4				0	4	4	4	4	4	24	0	8192	8192	8192	3776	8448	8576	6784	12224	8256
1567153284	25	0	4200	4207.179688	4204.102539	4221.538574	4213.333496	0	4				0	4	4	4	4	4	25	0	8192	8192	8128	3840	8448	8640	6784	12224	8256
1567153284	26	0	4191.794922	4192.820313	4199.487305	4212.820313	4205.128418	0	4				0	4	4	4	4	4	26	0	8192	8192	8128	3776	8448	8576	6784	12160	8512
1567153284	27	0	4195.897461	4178.461426	4207.179688	4208.717773	4213.333496	0	4				0	4	4	4	4	4	27	0	8192	8192	8192	3776	8448	8640	6656	12224	8384
1567153284	28	0	4198.461426	4178.461426	4219.487305	4233.846191	4224.615234	0	4				0	4	4	4	4	4	28	0	8192	8192	8192	3776	8448	8576	6720	12160	8320
1567153284	29	0	4202.563965	4201.025879	4221.025879	4247.179688	4226.666504	0	4				0	4	4	4	4	4	29	0	8192	8192	8192	3776	8448	8576	6720	12224	8320
1567153284	30	0	4215.897461	4213.333496	4216.922852	4236.922852	4226.153809	0	4				0	4	4	4	4	4	30	0	8192	8192	8192	3776	8448	8640	6720	12224	8320
1567153284	31	0	4210.769043	4194.871582	4207.692383	4227.179688	4223.077148	0	4				0	4	4	4	4	4	31	0	8192	8192	8192	3776	8448	8576	6720	12224	8256
1567153284	32	0	4196.410156	4207.179688	4204.102539	4227.179688	4221.538574	0	4				0	4	4	4	4	4	32	0	8192	8192	8192	3776	8448	8640	6720	12224	8320
1567153284	33	0	4203.077148	4231.794922	4215.897461	4236.410156	4227.179688	0	4				0	4	4	4	4	4	33	0	8192	8192	8192	3776	8448	8576	6784	12224	8000
1567153284	34	0	4209.230957	4213.333496	4219.487305	4243.589844	4223.077148	0	4				0	4	4	4	4	4	34	0	8192	8192	8192	3776	8448	8576	6784	12224	8000
1567153284	35	0	4200	4198.974121	4212.820313	4235.384766	4211.282227	0	4				0	4	4	4	4	4	35	0	8192	8192	8192	3776	8448	8576	6720	12160	8320
1567153284	36	0	4192.820313	4217.436035	4213.846191	4229.230957	4212.307617	0	4				0	4	4	4	4	4	36	0	8192	8192	8192	3776	8448	8640	6784	12224	8320
1567153284	37	0	4195.384766	4223.589844	4216.922852	4234.871582	4216.410156	0	4				0	4	4	4	4	4	37	0	8192	8192	8192	3776	8384	8576	6720	12224	8320
1567153284	38	0	4202.05127	4207.179688	4215.384766	4230.256348	4217.94873	0	4				0	4	4	4	4	4	38	0	8192	8192	8192	3776	8384	8640	6720	12224	8320
1567153284	39	0	4198.974121	4192.820313	4210.256348	4221.025879	4220	0	4				0	4	4	4	4	4	39	0	8192	8128	8192	3776	8384	8576	6720	12224	8256
1567153284	40	0	4184.102539	4186.666504	4199.487305	4220.512695	4211.794922	0	4				0	4	4	4	4	4	40	0	8192	8128	8192	3776	8448	8640	6720	12160	8320
1567153284	41	0	4186.153809	4176.410156	4197.436035	4228.205078	4203.077148	0	4				0	4	4	4	4	4	41	0	8192	8192	8192	3776	8384	8576	6784	12160	8384
1567153284	42	0	4209.743652	4186.666504	4206.666504	4225.641113	4212.307617	0	4				0	4	4	4	4	4	42	0	8192	8192	8192	3776	8384	8640	6720	12160	8192
1567153284	43	0	4217.94873	4219.487305	4207.692383	4214.871582	4224.615234	0	4				0	4	4	4	4	4	43	0	8192	8192	8192	3776	8384	8576	6720	12160	8192
1567153284	44	0	4205.128418	4231.794922	4200.512695	4217.436035	4224.102539	0	4				0	4	4	4	4	4	44	0	8192	8192	8192	3776	8384	8640	6720	12288	8576
1567153284	45	0	4195.897461	4213.333496	4199.487305	4214.871582	4213.333496	0	4				0	4	4	4	4	4	45	0	8192	8192	8192	3776	8384	8576	6720	12224	8256
1567153284	46	0	4197.94873	4207.179688	4201.538574	4204.615234	4202.05127	0	4				0	4	4	4	4	4	46	0	8192	8192	8192	3776	8384	8576	6656	12224	8320
1567153284	47	0	4200	4219.487305	4200.512695	4210.769043	4205.128418	0	4				0	4	4	4	4	4	47	0	8192	8192	8192	3776	8384	8576	6720	12160	8320
1567153284	48	0	4198.974121	4217.436035	4200.512695	4218.461426	4210.256348	0	4				0	4	4	4	4	4	48	0	8192	8192	8192	3776	8384	8576	6720	12160	8320
1567153284	49	0	4200.512695	4207.179688	4209.743652	4215.384766	4207.179688	0	4				0	4	4	4	4	4	49	0	8192	8192	8192	3776	8384	8640	6784	12224	8320
1567153284	50	0	4205.128418	4198.974121	4216.922852	4216.410156	4210.769043	0	4				0	4	4	4	4	4	50	0	8192	8192	8192	3840	8448	8576	6720	12160	8384
1567153284	51	0	4212.307617	4205.128418	4222.563965	4224.615234	4224.102539	0	4				0	4	4	4	4	4	51	0	8192	8192	8192	3776	8384	8576	6720	12224	8512
1567153284	52	0	4218.461426	4223.589844	4231.282227	4236.410156	4233.846191	0	4				0	4	4	4	4	4	52	0	8192	8192	8192	3776	8384	8576	6720	12224	8512
1567153284	53	0	4216.922852	4221.538574	4228.717773	4235.897461	4226.666504	0	4				0	4	4	4	4	4	53	0	8192	8192	8192	3776	8384	8576	6720	12224	8384
1567153284	54	0	4207.692383	4201.025879	4211.794922	4214.871582	4213.846191	0	4				0	4	4	4	4	4	54	0	8192	8192	8192	3776	8384	8640	6784	12224	8384
1567153284	55	0	4196.922852	4192.820313	4201.025879	4204.102539	4210.256348	0	4				0	4	4	4	4	4	55	0	8192	8192	8192	3776	8384	8640	6784	12160	8320
1567153285	56	0	4201.538574	4203.077148	4203.077148	4211.282227	4217.436035	0	4				0	4	4	4	4	4	56	0	8192	8192	8192	3776	8384	8640	6784	12160	8320
1567153285	57	0	4210.256348	4209.230957	4202.563965	4201.025879	4216.922852	0	4				0	4	4	4	4	4	57	0	8192	8192	8192	3776	8384	8576	6656	12224	8320
1567153285	58	0	4205.641113	4198.974121	4199.487305	4192.307617	4205.128418	0	4				0	4	4	4	4	4	58	0	8192	8192	8192	3776	8384	8576	6720	12160	8320
1567153285	59	0	4198.461426	4192.820313	4200.512695	4212.307617	4202.563965	0	4				0	4	4	4	4	4	59	0	8192	8192	8192	3776	8448	8576	6784	12224	8320
1567153285	60	0	4203.589844	4203.077148	4198.461426	4221.538574	4208.205078	0	4				0	4	4	4	4	4	60	0	8192	8192	8192	3776	8448	8576	6720	12224	8384
1567153285	61	0	4217.436035	4221.538574	4204.615234	4218.974121	4217.436035	0	4				0	4	4	4	4	4	61	0	8192	8192	8192	3776	8448	8576	6720	12224	8384
1567153285	62	0	4217.436035	4217.436035	4205.128418	4216.922852	4210.769043	0	4				0	4	4	4	4	4	62	0	8192	8192	8192	3776	8448	8640	6720	12160	8256
1567153285	63	0	4192.307617	4182.563965	4188.205078	4198.461426	4191.794922	0	4				0	4	4	4	4	4	63	0	8192	8192	8192	3776	8448	8640	6784	12160	8320
1567153285	64	0	4184.102539	4172.307617	4184.102539	4187.692383	4193.846191	450	4				0	4	4	4	4	4	64	0	8192	8192	8192	3776	8448	8576	6784	12160	8320
1567153285	65	0	4205.128418	4196.922852	4199.487305	4208.717773	4210.769043	450	4				0	4	4	4	4	4	65	0	8192	8192	8192	3776	8448	8576	6720	12160	8320
1567153285	66	0	4211.794922	4207.179688	4205.128418	4225.641113	4220.512695	1023	4				0	4	4	4	4	4	66	0	8192	8192	8192	3776	8448	8576	6720	12160	8320
1567153285	67	0	4201.538574	4198.974121	4196.922852	4217.436035	4220	450	4				0	4	4	4	4	4	67	0	8192	8192	8192	3776	8448	8640	6720	12224	8320
1567153285	68	0	4204.102539	4207.179688	4191.794922	4210.256348	4216.922852	1023	4				0	4	4	4	4	4	68	0	8192	8192	8192	3776	8448	8576	6720	12224	8320
1567153285	69	0	4216.410156	4221.538574	4202.563965	4218.461426	4224.615234	450	4				0	4	4	4	4	4	69	0	8192	8192	8192	3776	8448	8576	6720	12224	8128
1567153285	70	0	4216.922852	4215.384766	4217.436035	4229.743652	4233.333496	1023	4				0	4	4	4	4	4	70	0	8192	8192	8192	3776	8384	8576	6720	12224	8128
1567153285	71	0	4197.436035	4194.871582	4208.205078	4217.94873	4217.94873	450	4				0	4	4	4	4	4	71	0	8192	8192	8192	3776	8448	8576	6784	12160	8320
1567153285	72	0	4180	4190.769043	4189.230957	4197.94873	4197.94873	450	4				0	4	4	4	4	4	72	0	8192	8192	8192	3776	8448	8576	6720	12224	8320
1567153285	73	0	4185.641113	4205.128418	4194.358887	4203.589844	4196.410156	1023	4				0	4	4	4	4	4	73	0	8192	8192	8192	3776	8384	8640	6784	12160	8384
1567153285	74	0	4204.615234	4205.128418	4205.641113	4218.461426	4204.615234	450	4				0	4	4	4	4	4	74	0	8192	8192	8192	3776	8384	8576	6784	12160	8384
1567153285	75	0	4212.820313	4198.974121	4200.512695	4211.794922	4210.769043	1023	4				0	4	4	4	4	4	75	0	8192	8192	8192	3776	8384	8640	6720	12160	8512
1567153285	76	0	4212.820313	4211.282227	4193.333496	4197.436035	4216.922852	450	4				0	4	4	4	4	4	76	0	8192	8192	8192	3776	8384	8576	6656	12224	8320
1567153285	77	0	4220	4209.230957	4195.384766	4205.641113	4222.563965	450	4				0	4	4	4	4	4	77	0	8192	8192	8192	3840	8448	8640	6784	12160	8384
1567153285	78	0	4228.717773	4192.820313	4193.846191	4218.974121	4229.743652	450	4				0	4	4	4	4	4	78	0	8192	8192	8192	3776	8384	8576	6656	12224	8128
1567153285	79	0	4224.102539	4201.025879	4188.205078	4207.179688	4232.820313	1023	4				0	4	4	4	4	4	79	0	8192	8192	8192	3776	8384	8576	6656	12224	8128
1567153285	80	0	4217.94873	4219.487305	4188.205078	4196.922852	4230.769043	450	4				0	4	4	4	4	4	80	0	8192	8192	8192	3776	8448	8576	6720	12224	8640
1567153285	81	0	4229.230957	4223.589844	4201.025879	4214.871582	4236.410156	450	4				0	4	4	4	4	4	81	0	8192	8192	8192	3776	8448	8640	6720	12224	8320
1567153285	82	0	4237.436035	4215.384766	4214.358887	4222.05127	4240.512695	450	4				0	4	4	4	4	4	82	0	8192	8192	8192	3776	8384	8640	6784	12224	8384
1567153285	83	0	4222.05127	4203.077148	4207.179688	4202.563965	4225.128418	1023	4				0	4	4	4	4	4	83	0	8192	8192	8192	3776	8384	8576	6784	12160	8320
1567153285	84	0	4204.102539	4196.922852	4190.769043	4192.820313	4203.077148	450	4				0	4	4	4	4	4	84	0	8192	8192	8192	3776	8448	8640	6784	12160	8320
1567153285	85	0	4198.974121	4209.230957	4189.230957	4198.974121	4196.922852	450	4				0	4	4	4	4	4	85	0	8192	8192	8192	3776	8384	8576	6720	12224	8384
1567153285	86	0	4199.487305	4219.487305	4197.436035	4202.563965	4202.05127	450	4				0	4	4	4	4	4	86	0	8192	8192	8192	3776	8384	8640	6720	12160	8320
1567153285	87	0	4202.563965	4196.922852	4195.897461	4201.025879	4205.641113	1023	4				0	4	4	4	4	4	87	0	8192	8192	8192	3776	8384	8576	6720	12224	8320
1567153285	88	0	4200	4170.256348	4182.05127	4194.871582	4203.077148	450	4				0	4	4	4	4	4	88	0	8192	8192	8192	3776	8384	8640	6720	12224	8320
1567153285	89	0	4190.769043	4182.563965	4176.410156	4191.794922	4193.846191	450	4				0	4	4	4	4	4	89	0	8192	8192	8192	3776	8448	8576	6656	12224	8320
1567153285	90	0	4199.487305	4207.179688	4189.743652	4203.589844	4198.974121	450	4				0	4	4	4	4	4	90	0	8192	8192	8192	3776	8448	8640	6784	12160	8384
1567153285	91	0	4226.666504	4215.384766	4205.128418	4218.974121	4219.487305	1023	4				0	4	4	4	4	4	91	0	8192	8192	8192	3776	8448	8640	6720	12224	8320
1567153285	92	0	4232.820313	4217.436035	4207.692383	4219.487305	4227.692383	450	4				0	4	4	4	4	4	92	0	8192	8192	8192	3776	8448	8640	6720	12224	8320
1567153285	93	0	4216.410156	4221.538574	4206.666504	4210.769043	4218.974121	450	4				0	4	4	4	4	4	93	0	8192	8192	8192	3776	8448	8576	6784	12224	8640
1567153285	94	0	4210.256348	4209.230957	4215.384766	4212.307617	4216.922852	450	4				0	4	4	4	4	4	94	0	8192	8192	8192	3840	8448	8640	6720	12224	8320
1567153285	95	0	4219.487305	4196.922852	4216.922852	4222.563965	4222.05127	1023	4				0	4	4	4	4	4	95	0	8192	8192	8192	3776	8448	8576	6720	12224	8320
1567153285	96	0	4222.05127	4194.871582	4199.487305	4217.436035	4219.487305	450	4				0	4	4	4	4	4	96	0	8192	8192	8192	3776	8448	8640	6720	12224	8448
1567153285	97	0	4210.256348	4211.282227	4191.794922	4209.230957	4213.846191	450	4				0	4	4	4	4	4	97	0	8192	8192	8192	3776	8448	8576	6720	12224	8448
1567153285	98	0	4207.179688	4227.692383	4205.128418	4221.025879	4215.897461	450	4				0	4	4	4	4	4	98	0	8192	8192	8192	3776	8448	8576	6720	12224	8320
1567153285	99	0	4224.615234	4221.538574	4212.307617	4238.461426	4229.230957	1023	4				0	4	4	4	4	4	99	0	8192	8192	8192	3776	8448	8576	6784	12224	8320
1567153285	100	0	4234.358887	4213.333496	4198.974121	4233.333496	4238.461426	450	4				0	4	4	4	4	4	100	0	8192	8192	8192	3776	8448	8640	6656	12288	8384
1567153285	101	0	4227.692383	4219.487305	4183.589844	4210.769043	4221.538574	450	4				0	4	4	4	4	4	101	0	8192	8192	8192	3776	8448	8640	6720	12160	8320
1567153285	102	0	4234.871582	4207.179688	4177.436035	4185.641113	4204.102539	450	4				0	4	4	4	4	4	102	0	8192	8192	8192	3776	8448	8576	6720	12160	8320
1567153285	103	0	4232.307617	4184.615234	4170.256348	4162.563965	4202.563965	1023	4				0	4	4	4	4	4	103	0	8192	8192	8192	3776	8448	8640	6720	12288	8320
1567153285	104	0	4217.94873	4203.077148	4162.05127	4147.692383	4196.922852	450	4				0	4	4	4	4	4	104	0	8192	8192	8192	3776	8448	8576	6784	12224	8320
1567153285	105	0	4240	4240	4164.102539	4149.743652	4190.769043	450	4				0	4	4	4	4	4	105	0	8192	8192	8192	3776	8448	8640	6720	12288	8320
1567153285	106	0	4261.025879	4237.94873	4166.153809	4154.358887	4191.794922	450	4				0	4	4	4	4	4	106	0	8192	8192	8192	3776	8448	8576	6720	12288	8320
1567153285	107	0	4254.358887	4217.436035	4161.538574	4141.025879	4190.256348	1023	4				0	4	4	4	4	4	107	0	8192	8128	8192	3776	8448	8576	6784	12160	8320
1567153285	108	0	4255.384766	4225.641113	4158.974121	4122.05127	4184.102539	450	4				0	4	4	4	4	4	108	0	8192	8192	8192	3776	8448	8576	6656	12288	8320
1567153285	109	0	4255.897461	4233.846191	4163.077148	4117.94873	4172.307617	450	4				0	4	4	4	4	4	109	0	8192	8192	8192	3840	8384	8576	6784	12160	8256
1567153285	110	0	4240.512695	4215.384766	4167.179688	4128.717773	4161.025879	450	4				0	4	4	4	4	4	110	0	8192	8192	8192	3776	8448	8576	6784	12160	8256
1567153285	111	0	4227.692383	4207.179688	4165.128418	4125.128418	4153.846191	1023	4				0	4	4	4	4	4	111	0	8192	8192	8192	3776	8448	8576	6784	12160	8064
1567153285	112	0	4219.487305	4219.487305	4157.436035	4105.641113	4151.282227	450	4				0	4	4	4	4	4	112	0	8192	8192	8192	3776	8448	8576	6784	12224	8320
1567153285	113	0	4220	4217.436035	4158.461426	4111.794922	4157.436035	450	4				0	4	4	4	4	4	113	0	8192	8192	8192	3776	8448	8576	6720	12288	8320
1567153285	114	0	4231.794922	4213.333496	4176.410156	4134.358887	4164.615234	450	4				0	4	4	4	4	4	114	0	8192	8192	8192	3776	8448	8576	6720	12160	8448
1567153285	115	0	4231.794922	4231.794922	4189.230957	4137.94873	4158.974121	1023	4				0	4	4	4	4	4	115	0	8192	8192	8192	3776	8384	8576	6720	12160	8448
1567153285	116	0	4226.666504	4237.94873	4189.230957	4136.922852	4150.769043	450	4				0	4	4	4	4	4	116	0	8192	8192	8192	3776	8448	8576	6720	12224	8064
1567153285	117	0	4229.743652	4217.436035	4189.743652	4138.461426	4150.256348	450	4				0	4	4	4	4	4	117	0	8192	8192	8192	3776	8384	8576	6720	12224	8320
1567153285	118	0	4227.179688	4211.282227	4184.102539	4125.641113	4147.692383	450	4				0	4	4	4	4	4	118	0	8192	8192	8192	3840	8384	8640	6720	12224	8384
1567153285	119	0	4228.205078	4237.94873	4184.615234	4121.538574	4148.717773	1023	4				0	4	4	4	4	4	119	0	8192	8192	8192	3776	8384	8576	6720	12224	8320
1567153284	21	0	4208.717773	4190.769043	4205.128418	4231.282227	4234.358887	0	4				0	4	4	4	4	4	21	0	8192	8192	8192	3776	8448	8576	6720	12096	8320
1567153284	22	0	4194.358887	4201.025879	4205.128418	4234.358887	4224.615234	0	4				0	4	4	4	4	4	22	0	8192	8192	8128	3776	8448	8576	6784	12224	8320
1567153284	23	0	4191.282227	4215.384766	4204.102539	4223.077148	4214.358887	0	4				0	4	4	4	4	4	23	0	8192	8192	8128	3776	8448	8640	6720	12224	8256
1567153284	24	0	4203.077148	4219.487305	4207.179688	4213.333496	4217.436035	0	4				0	4	4	4	4	4	24	0	8192	8192	8192	3776	8448	8576	6784	12224	8256
1567153284	25	0	4200	4207.179688	4204.102539	4221.538574	4213.333496	0	4				0	4	4	4	4	4	25	0	8192	8192	8128	3840	8448	8640	6784	12224	8256
1567153284	26	0	4191.794922	4192.820313	4199.487305	4212.820313	4205.128418	0	4				0	4	4	4	4	4	26	0	8192	8192	8128	3776	8448	8576	6784	12160	8512
1567153284	27	0	4195.897461	4178.461426	4207.179688	4208.717773	4213.333496	0	4				0	4	4	4	4	4	27	0	8192	8192	8192	3776	8448	8640	6656	12224	8384
1567153284	28	0	4198.461426	4178.461426	4219.487305	4233.846191	4224.615234	0	4				0	4	4	4	4	4	28	0	8192	8192	8192	3776	8448	8576	6720	12160	8320
1567153284	29	0	4202.563965	4201.025879	4221.025879	4247.179688	4226.666504	0	4				0	4	4	4	4	4	29	0	8192	8192	8192	3776	8448	8576	6720	12224	8320
1567153284	30	0	4215.897461	4213.333496	4216.922852	4236.922852	4226.153809	0	4				0	4	4	4	4	4	30	0	8192	8192	8192	3776	8448	8640	6720	12224	8320
1567153284	31	0	4210.769043	4194.871582	4207.692383	4227.179688	4223.077148	0	4				0	4	4	4	4	4	31	0	8192	8192	8192	3776	8448	8576	6720	12224	8256
1567153284	32	0	4196.410156	4207.179688	4204.102539	4227.179688	4221.538574	0	4				0	4	4	4	4	4	32	0	8192	8192	8192	3776	8448	8640	6720	12224	8320
1567153284	33	0	4203.077148	4231.794922	4215.897461	4236.410156	4227.179688	0	4				0	4	4	4	4	4	33	0	8192	8192	8192	3776	8448	8576	6784	12224	8000
1567153284	34	0	4209.230957	4213.333496	4219.487305	4243.589844	4223.077148	0	4				0	4	4	4	4	4	34	0	8192	8192	8192	3776	8448	8576	6784	12224	8000
1567153284	35	0	4200	4198.974121	4212.820313	4235.384766	4211.282227	0	4				0	4	4	4	4	4	35	0	8192	8192	8192	3776	8448	8576	6720	12160	8320
1567153284	36	0	4192.820313	4217.436035	4213.846191	4229.230957	4212.307617	0	4				0	4	4	4	4	4	36	0	8192	8192	8192	3776	8448	8640	6784	12224	8320
1567153284	37	0	4195.384766	4223.589844	4216.922852	4234.871582	4216.410156	0	4				0	4	4	4	4	4	37	0	8192	8192	8192	3776	8384	8576	6720	12224	8320
1567153284	38	0	4202.05127	4207.179688	4215.384766	4230.256348	4217.94873	0	4				0	4	4	4	4	4	38	0	8192	8192	8192	3776	8384	8640	6720	12224	8320
1567153284	39	0	4198.974121	4192.820313	4210.256348	4221.025879	4220	0	4				0	4	4	4	4	4	39	0	8192	8128	8192	3776	8384	8576	6720	12224	8256
1567153284	40	0	4184.102539	4186.666504	4199.487305	4220.512695	4211.794922	0	4				0	4	4	4	4	4	40	0	8192	8128	8192	3776	8448	8640	6720	12160	8320
1567153284	41	0	4186.153809	4176.410156	4197.436035	4228.205078	4203.077148	0	4				0	4	4	4	4	4	41	0	8192	8192	8192	3776	8384	8576	6784	12160	8384
1567153284	42	0	4209.743652	4186.666504	4206.666504	4225.641113	4212.307617	0	4				0	4	4	4	4	4	42	0	8192	8192	8192	3776	8384	8640	6720	12160	8192
1567153284	43	0	4217.94873	4219.487305	4207.692383	4214.871582	4224.615234	0	4				0	4	4	4	4	4	43	0	8192	8192	8192	3776	8384	8576	6720	12160	8192
1567153284	44	0	4205.128418	4231.794922	4200.512695	4217.436035	4224.102539	0	4				0	4	4	4	4	4	44	0	8192	8192	8192	3776	8384	8640	6720	12288	8576
1567153284	45	0	4195.897461	4213.333496	4199.487305	4214.871582	4213.333496	0	4				0	4	4	4	4	4	45	0	8192	8192	8192	3776	8384	8576	6720	12224	8256
1567153284	46	0	4197.94873	4207.179688	4201.538574	4204.615234	4202.05127	0	4				0	4	4	4	4	4	46	0	8192	8192	8192	3776	8384	8576	6656	12224	8320
1567153284	47	0	4200	4219.487305	4200.512695	4210.769043	4205.128418	0	4				0	4	4	4	4	4	47	0	8192	8192	8192	3776	8384	8576	6720	12160	8320
1567153284	48	0	4198.974121	4217.436035	4200.512695	4218.461426	4210.256348	0	4				0	4	4	4	4	4	48	0	8192	8192	8192	3776	8384	8576	6720	12160	8320
1567153284	49	0	4200.512695	4207.179688	4209.743652	4215.384766	4207.179688	0	4				0	4	4	4	4	4	49	0	8192	8192	8192	3776	8384	8640	6784	12224	8320
1567153284	50	0	4205.128418	4198.974121	4216.922852	4216.410156	4210.769043	0	4				0	4	4	4	4	4	50	0	8192	8192	8192	3840	8448	8576	6720	12160	8384
1567153284	51	0	4212.307617	4205.128418	4222.563965	4224.615234	4224.102539	0	4				0	4	4	4	4	4	51	0	8192	8192	8192	3776	8384	8576	6720	12224	8512
1567153284	52	0	4218.461426	4223.589844	4231.282227	4236.410156	4233.846191	0	4				0	4	4	4	4	4	52	0	8192	8192	8192	3776	8384	8576	6720	12224	8512
1567153284	53	0	4216.922852	4221.538574	4228.717773	4235.897461	4226.666504	0	4				0	4	4	4	4	4	53	0	8192	8192	8192	3776	8384	8576	6720	12224	8384
1567153284	54	0	4207.692383	4201.025879	4211.794922	4214.871582	4213.846191	0	4				0	4	4	4	4	4	54	0	8192	8192	8192	3776	8384	8640	6784	12224	8384
1567153284	55	0	4196.922852	4192.820313	4201.025879	4204.102539	4210.256348	0	4				0	4	4	4	4	4	55	0	8192	8192	8192	3776	8384	8640	6784	12160	8320
1567153285	56	0	4201.538574	4203.077148	4203.077148	4211.282227	4217.436035	0	4				0	4	4	4	4	4	56	0	8192	8192	8192	3776	8384	8640	6784	12160	8320
1567153285	57	0	4210.256348	4209.230957	4202.563965	4201.025879	4216.922852	0	4				0	4	4	4	4	4	57	0	8192	8192	8192	3776	8384	8576	6656	12224	8320
1567153285	58	0	4205.641113	4198.974121	4199.487305	4192.307617	4205.128418	0	4				0	4	4	4	4	4	58	0	8192	8192	8192	3776	8384	8576	6720	12160	8320
1567153285	59	0	4198.461426	4192.820313	4200.512695	4212.307617	4202.563965	0	4				0	4	4	4	4	4	59	0	8192	8192	8192	3776	8448	8576	6784	12224	8320
1567153285	60	0	4203.589844	4203.077148	4198.461426	4221.538574	4208.205078	0	4				0	4	4	4	4	4	60	0	8192	8192	8192	3776	8448	8576	6720	12224	8384
1567153285	61	0	4217.436035	4221.538574	4204.615234	4218.974121	4217.436035	0	4				0	4	4	4	4	4	61	0	8192	8192	8192	3776	8448	8576	6720	12224	8384
1567153285	62	0	4217.436035	4217.436035	4205.128418	4216.922852	4210.769043	0	4				0	4	4	4	4	4	62	0	8192	8192	8192	3776	8448	8640	6720	12160	8256
1567153285	63	0	4192.307617	4182.563965	4188.205078	4198.461426	4191.794922	0	4				0	4	4	4	4	4	63	0	8192	8192	8192	3776	8448	8640	6784	12160	8320
1567153285	64	0	4184.102539	4172.307617	4184.102539	4187.692383	4193.846191	450	4				0	4	4	4	4	4	64	0	8192	8192	8192	3776	8448	8576	6784	12160	8320
1567153285	65	0	4205.128418	4196.922852	4199.487305	4208.717773	4210.769043	450	4				0	4	4	4	4	4	65	0	8192	8192	8192	3776	8448	8576	6720	12160	8320
1567153285	66	0	4211.794922	4207.179688	4205.128418	4225.641113	4220.512695	1023	4				0	4	4	4	4	4	66	0	8192	8192	8192	3776	8448	8576	6720	12160	8320
1567153285	67	0	4201.538574	4198.974121	4196.922852	4217.436035	4220	450	4				0	4	4	4	4	4	67	0	8192	8192	8192	3776	8448	8640	6720	12224	8320
1567153285	68	0	4204.102539	4207.179688	4191.794922	4210.256348	4216.922852	1023	4				0	4	4	4	4	4	68	0	8192	8192	8192	3776	8448	8576	6720	12224	8320
1567153285	69	0	4216.410156	4221.538574	4202.563965	4218.461426	4224.615234	450	4				0	4	4	4	4	4	69	0	8192	8192	8192	3776	8448	8576	6720	12224	8128
1567153285	70	0	4216.922852	4215.384766	4217.436035	4229.743652	4233.333496	1023	4				0	4	4	4	4	4	70	0	8192	8192	8192	3776	8384	8576	6720	12224	8128
1567153285	71	0	4197.436035	4194.871582	4208.205078	4217.94873	4217.94873	450	4				0	4	4	4	4	4	71	0	8192	8192	8192	3776	8448	8576	6784	12160	8320
1567153285	72	0	4180	4190.769043	4189.230957	4197.94873	4197.94873	450	4				0	4	4	4	4	4	72	0	8192	8192	8192	3776	8448	8576	6720	12224	8320
1567153285	73	0	4185.641113	4205.128418	4194.358887	4203.589844	4196.410156	1023	4				0	4	4	4	4	4	73	0	8192	8192	8192	3776	8384	8640	6784	12160	8384
1567153285	74	0	4204.615234	4205.128418	4205.641113	4218.461426	4204.615234	450	4				0	4	4	4	4	4	74	0	8192	8192	8192	3776	8384	8576	6784	12160	8384
1567153285	75	0	4212.820313	4198.974121	4200.512695	4211.794922	4210.769043	1023	4				0	4	4	4	4	4	75	0	8192	8192	8192	3776	8384	8640	6720	12160	8512
1567153285	76	0	4212.820313	4211.282227	4193.333496	4197.436035	4216.922852	450	4				0	4	4	4	4	4	76	0	8192	8192	8192	3776	8384	8576	6656	12224	8320
1567153285	77	0	4220	4209.230957	4195.384766	4205.641113	4222.563965	450	4				0	4	4	4	4	4	77	0	8192	8192	8192	3840	8448	8640	6784	12160	8384
1567153285	78	0	4228.717773	4192.820313	4193.846191	4218.974121	4229.743652	450	4				0	4	4	4	4	4	78	0	8192	8192	8192	3776	8384	8576	6656	12224	8128
1567153285	79	0	4224.102539	4201.025879	4188.205078	4207.179688	4232.820313	1023	4				0	4	4	4	4	4	79	0	8192	8192	8192	3776	8384	8576	6656	12224	8128
1567153285	80	0	4217.94873	4219.487305	4188.205078	4196.922852	4230.769043	450	4				0	4	4	4	4	4	80	0	8192	8192	8192	3776	8448	8576	6720	12224	8640
1567153285	81	0	4229.230957	4223.589844	4201.025879	4214.871582	4236.410156	450	4				0	4	4	4	4	4	81	0	8192	8192	8192	3776	8448	8640	6720	12224	8320
1567153285	82	0	4237.436035	4215.384766	4214.358887	4222.05127	4240.512695	450	4				0	4	4	4	4	4	82	0	8192	8192	8192	3776	8384	8640	6784	12224	8384
1567153285	83	0	4222.05127	4203.077148	4207.179688	4202.563965	4225.128418	1023	4				0	4	4	4	4	4	83	0	8192	8192	8192	3776	8384	8576	6784	12160	8320
1567153285	84	0	4204.102539	4196.922852	4190.769043	4192.820313	4203.077148	450	4				0	4	4	4	4	4	84	0	8192	8192	8192	3776	8448	8640	6784	12160	8320
1567153285	85	0	4198.974121	4209.230957	4189.230957	4198.974121	4196.922852	450	4				0	4	4	4	4	4	85	0	8192	8192	8192	3776	8384	8576	6720	12224	8384
1567153285	86	0	4199.487305	4219.487305	4197.436035	4202.563965	4202.05127	450	4				0	4	4	4	4	4	86	0	8192	8192	8192	3776	8384	8640	6720	12160	8320
1567153285	87	0	4202.563965	4196.922852	4195.897461	4201.025879	4205.641113	1023	4				0	4	4	4	4	4	87	0	8192	8192	8192	3776	8384	8576	6720	12224	8320
1567153285	88	0	4200	4170.256348	4182.05127	4194.871582	4203.077148	450	4				0	4	4	4	4	4	88	0	8192	8192	8192	3776	8384	8640	6720	12224	8320
1567153285	89	0	4190.769043	4182.563965	4176.410156	4191.794922	4193.846191	450	4				0	4	4	4	4	4	89	0	8192	8192	8192	3776	8448	8576	6656	12224	8320
1567153285	90	0	4199.487305	4207.179688	4189.743652	4203.589844	4198.974121	450	4				0	4	4	4	4	4	90	0	8192	8192	8192	3776	8448	8640	6784	12160	8384
1567153285	91	0	4226.666504	4215.384766	4205.128418	4218.974121	4219.487305	1023	4				0	4	4	4	4	4	91	0	8192	8192	8192	3776	8448	8640	6720	12224	8320
1567153285	92	0	4232.820313	4217.436035	4207.692383	4219.487305	4227.692383	450	4				0	4	4	4	4	4	92	0	8192	8192	8192	3776	8448	8640	6720	12224	8320
1567153285	93	0	4216.410156	4221.538574	4206.666504	4210.769043	4218.974121	450	4				0	4	4	4	4	4	93	0	8192	8192	8192	3776	8448	8576	6784	12224	8640
1567153285	94	0	4210.256348	4209.230957	4215.384766	4212.307617	4216.922852	450	4				0	4	4	4	4	4	94	0	8192	8192	8192	3840	8448	8640	6720	12224	8320
1567153285	95	0	4219.487305	4196.922852	4216.922852	4222.563965	4222.05127	1023	4				0	4	4	4	4	4	95	0	8192	8192	8192	3776	8448	8576	6720	12224	8320
1567153285	96	0	4222.05127	4194.871582	4199.487305	4217.436035	4219.487305	450	4				0	4	4	4	4	4	96	0	8192	8192	8192	3776	8448	8640	6720	12224	8448
1567153285	97	0	4210.256348	4211.282227	4191.794922	4209.230957	4213.846191	450	4				0	4	4	4	4	4	97	0	8192	8192	8192	3776	8448	8576	6720	12224	8448
1567153285	98	0	4207.179688	4227.692383	4205.128418	4221.025879	4215.897461	450	4				0	4	4	4	4	4	98	0	8192	8192	8192	3776	8448	8576	6720	12224	8320
1567153285	99	0	4224.615234	4221.538574	4212.307617	4238.461426	4229.230957	1023	4				0	4	4	4	4	4	99	0	8192	8192	8192	3776	8448	8576	6784	12224	8320
1567153285	100	0	4234.358887	4213.333496	4198.974121	4233.333496	4238.461426	450	4				0	4	4	4	4	4	100	0	8192	8192	8192	3776	8448	8640	6656	12288	8384
1567153285	101	0	4227.692383	4219.487305	4183.589844	4210.769043	4221.538574	450	4				0	4	4	4	4	4	101	0	8192	8192	8192	3776	8448	8640	6720	12160	8320
1567153285	102	0	4234.871582	4207.179688	4177.436035	4185.641113	4204.102539	450	4				0	4	4	4	4	4	102	0	8192	8192	8192	3776	8448	8576	6720	12160	8320
1567153285	103	0	4232.307617	4184.615234	4170.256348	4162.563965	4202.563965	1023	4				0	4	4	4	4	4	103	0	8192	8192	8192	3776	8448	8640	6720	12288	8320
1567153285	104	0	4217.94873	4203.077148	4162.05127	4147.692383	4196.922852	450	4				0	4	4	4	4	4	104	0	8192	8192	8192	3776	8448	8576	6784	12224	8320
1567153285	105	0	4240	4240	4164.102539	4149.743652	4190.769043	450	4				0	4	4	4	4	4	105	0	8192	8192	8192	3776	8448	8640	6720	12288	8320
1567153285	106	0	4261.025879	4237.94873	4166.153809	4154.358887	4191.794922	450	4				0	4	4	4	4	4	106	0	8192	8192	8192	3776	8448	8576	6720	12288	8320
1567153285	107	0	4254.358887	4217.436035	4161.538574	4141.025879	4190.256348	1023	4				0	4	4	4	4	4	107	0	8192	8128	8192	3776	8448	8576	6784	12160	8320
1567153285	108	0	4255.384766	4225.641113	4158.974121	4122.05127	4184.102539	450	4				0	4	4	4	4	4	108	0	8192	8192	8192	3776	8448	8576	6656	12288	8320
1567153285	109	0	4255.897461	4233.846191	4163.077148	4117.94873	4172.307617	450	4				0	4	4	4	4	4	109	0	8192	8192	8192	3840	8384	8576	6784	12160	8256
1567153285	110	0	4240.512695	4215.384766	4167.179688	4128.717773	4161.025879	450	4				0	4	4	4	4	4	110	0	8192	8192	8192	3776	8448	8576	6784	12160	8256
1567153285	111	0	4227.692383	4207.179688	4165.128418	4125.128418	4153.846191	1023	4				0	4	4	4	4	4	111	0	8192	8192	8192	3776	8448	8576	6784	12160	8064
1567153285	112	0	4219.487305	4219.487305	4157.436035	4105.641113	4151.282227	450	4				0	4	4	4	4	4	112	0	8192	8192	8192	3776	8448	8576	6784	12224	8320
1567153285	113	0	4220	4217.436035	4158.461426	4111.794922	4157.436035	450	4				0	4	4	4	4	4	113	0	8192	8192	8192	3776	8448	8576	6720	12288	8320
1567153285	114	0	4231.794922	4213.333496	4176.410156	4134.358887	4164.615234	450	4				0	4	4	4	4	4	114	0	8192	8192	8192	3776	8448	8576	6720	12160	8448
1567153285	115	0	4231.794922	4231.794922	4189.230957	4137.94873	4158.974121	1023	4				0	4	4	4	4	4	115	0	8192	8192	8192	3776	8384	8576	6720	12160	8448
1567153285	116	0	4226.666504	4237.94873	4189.230957	4136.922852	4150.769043	450	4				0	4	4	4	4	4	116	0	8192	8192	8192	3776	8448	8576	6720	12224	8064
1567153285	117	0	4229.743652	4217.436035	4189.743652	4138.461426	4150.256348	450	4				0	4	4	4	4	4	117	0	8192	8192	8192	3776	8384	8576	6720	12224	8320
1567153285	118	0	4227.179688	4211.282227	4184.102539	4125.641113	4147.692383	450	4				0	4	4	4	4	4	118	0	8192	8192	8192	3840	8384	8640	6720	12224	8384
1567153285	119	0	4228.205078	4237.94873	4184.615234	4121.538574	4148.717773	1023	4				0	4	4	4	4	4	119	0	8192	8192	8192	3776	8384	8576	6720	12224	8320
1567153285	120	0	4239.487305	4262.563965	4202.05127	4142.05127	4159.487305	450	4				0	4	4	4	4	4	120	0	8192	8192	8192	3840	8384	8576	6720	12224	8320
1567153285	121	0	4231.794922	4242.05127	4198.461426	4143.589844	4156.410156	450	4				0	4	4	4	4	4	121	0	8192	8192	8192	3776	8384	8576	6720	12224	8320
1567153285	122	0	4223.589844	4211.282227	4182.05127	4133.846191	4149.230957	450	4				0	4	4	4	4	4	122	0	8192	8192	8192	3776	8384	8640	6784	12224	8320
1567153285	123	0	4237.436035	4227.692383	4192.307617	4147.179688	4163.077148	1023	4				0	4	4	4	4	4	123	0	8192	8192	8192	3776	8448	8640	6720	12224	8320
1567153285	124	0	4235.384766	4252.307617	4204.102539	4159.487305	4167.692383	450	4				0	4	4	4	4	4	124	0	8192	8192	8192	3776	8448	8576	6720	12224	8320
1567153285	125	0	4217.94873	4248.205078	4195.897461	4153.846191	4154.358887	450	4				0	4	4	4	4	4	125	0	8192	8192	8192	3776	8448	8576	6784	12224	8256
1567153285	126	0	4225.641113	4244.102539	4196.410156	4151.282227	4160	450	4				0	4	4	4	4	4	126	0	8192	8192	8192	3776	8448	8576	6720	12224	8320
1567153285	127	0	4237.94873	4235.897461	4205.128418	4145.641113	4171.794922	236	4				0	4	4	4	4	4	127	0	8192	8192	8192	3776	8448	8576	6848	12160	8320
1567153285	0	0	4231.282227	4221.538574	4201.538574	4132.820313	4166.666504	450	4				0	4	4	4	4	4	0	0	8192	8192	8192	3776	8448	8640	6848	12160	8320
1567153285	1	0	4226.666504	4244.102539	4192.307617	4142.05127	4161.538574	450	4				0	4	4	4	4	4	1	0	8192	8192	8192	3776	8448	8576	6720	12224	8576
1567153285	2	0	4223.077148	4256.410156	4187.692383	4154.871582	4160.512695	1023	4				0	4	4	4	4	4	2	0	8192	8192	8192	3776	8448	8640	6848	12160	8320
1567153285	3	0	4213.333496	4229.743652	4189.230957	4149.230957	4154.871582	450	4				0	4	4	4	4	4	3	0	8192	8192	8192	3776	8448	8576	6784	12224	8320
1567153285	4	0	4215.897461	4233.846191	4197.436035	4146.666504	4156.922852	1023	4				0	4	4	4	4	4	4	0	8192	8192	8128	3776	8384	8640	6720	12160	8192
1567153285	5	0	4222.05127	4246.153809	4200.512695	4154.871582	4165.128418	450	4				0	4	4	4	4	4	5	0	8192	8192	8192	3776	8448	8640	6720	12160	8192
1567153285	6	0	4215.897461	4233.846191	4196.410156	4156.922852	4165.641113	1023	4				0	4	4	4	4	4	6	0	8192	8192	8192	3776	8448	8640	6720	12224	8384
1567153285	7	0	4216.410156	4246.153809	4198.974121	4156.922852	4165.641113	450	4				0	4	4	4	4	4	7	0	8192	8192	8192	3776	8448	8640	6720	12224	8320
1567153285	8	0	4234.358887	4258.461426	4210.256348	4166.153809	4176.922852	450	4				0	4	4	4	4	4	8	0	8192	8192	8128	3776	8448	8640	6720	12224	8320
1567153285	9	0	4246.153809	4242.05127	4218.461426	4177.94873	4192.820313	1023	4				0	4	4	4	4	4	9	0	8192	8192	8192	3776	8448	8576	6720	12224	8320
1567153285	10	0	4235.897461	4248.205078	4214.871582	4181.025879	4189.743652	450	4				0	4	4	4	4	4	10	0	8192	8192	8128	3776	8448	8640	6720	12224	8320
1567153285	11	0	4211.794922	4258.461426	4201.538574	4171.794922	4168.717773	1023	4				0	4	4	4	4	4	11	0	8192	8192	8192	3776	8448	8640	6784	12224	8320
1567153285	12	0	4203.077148	4244.102539	4199.487305	4165.641113	4165.128418	450	4				0	4	4	4	4	4	12	0	8192	8192	8192	3776	8448	8640	6784	12224	8320
1567153285	13	0	4212.820313	4246.153809	4207.692383	4169.743652	4170.769043	450	4				0	4	4	4	4	4	13	0	8192	8192	8192	3776	8448	8640	6720	12160	8320
1567153285	14	0	4217.94873	4254.358887	4205.641113	4167.179688	4166.666504	450	4				0	4	4	4	4	4	14	0	8192	8192	8192	3776	8448	8576	6720	12160	8320
1567153285	15	0	4216.922852	4233.846191	4193.846191	4149.230957	4165.641113	1023	4				0	4	4	4	4	4	15	0	8192	8192	8192	3776	8448	8640	6720	12160	8384
1567153285	16	0	4209.230957	4209.230957	4181.025879	4135.384766	4162.563965	0	4				0	4	4	4	4	4	16	0	8192	8192	8192	3776	8448	8640	6720	12224	8320
1567153285	17	0	4198.974121	4211.282227	4185.641113	4138.974121	4157.436035	0	4				0	4	4	4	4	4	17	0	8192	8192	8192	3776	8448	8576	6720	12160	8320
1567153285	18	0	4196.922852	4229.743652	4194.871582	4142.05127	4159.487305	0	4				0	4	4	4	4	4	18	0	8192	8192	8192	3776	8448	8640	6720	12160	8320
1567153285	19	0	4203.077148	4231.794922	4191.794922	4142.563965	4160	0	4				0	4	4	4	4	4	19	0	8192	8192	8192	3776	8448	8576	6656	12224	8192
1567153285	20	0	4209.743652	4229.743652	4193.333496	4153.846191	4161.025879	0	4				0	4	4	4	4	4	20	0	8192	8192	8192	3776	8448	8576	6720	12224	8320
1567153285	21	0	4214.871582	4237.94873	4198.461426	4162.05127	4167.179688	0	4				0	4	4	4	4	4	21	0	8192	8192	8192	3776	8448	8576	6720	12160	8320
1567153285	22	0	4220	4229.743652	4195.384766	4154.358887	4169.743652	0	4				0	4	4	4	4	4	22	0	8192	8192	8192	3776	8448	8640	6784	12224	8640
1567153285	23	0	4217.94873	4223.589844	4193.333496	4152.820313	4167.692383	0	4				0	4	4	4	4	4	23	0	8192	8192	8192	3776	8448	8576	6784	12224	8640
1567153285	24	0	4216.410156	4237.94873	4194.358887	4155.384766	4169.230957	0	4				0	4	4	4	4	4	24	0	8192	8192	8192	3776	8448	8640	6720	12224	8704
1567153285	25	0	4223.077148	4237.94873	4192.307617	4154.358887	4174.871582	0	4				0	4	4	4	4	4	25	0	8192	8192	8192	3776	8384	8576	6720	12224	8320
1567153285	26	0	4221.025879	4227.692383	4188.205078	4158.461426	4172.307617	0	4				0	4	4	4	4	4	26	0	8192	8192	8192	3776	8384	8576	6784	12160	8320
1567153285	27	0	4206.153809	4229.743652	4187.179688	4162.563965	4162.563965	0	4				0	4	4	4	4	4	27	0	8192	8192	8192	3776	8384	8576	6720	12160	8320
1567153285	28	0	4204.615234	4223.589844	4189.230957	4154.358887	4160.512695	0	4				0	4	4	4	4	4	28	0	8192	8192	8192	3776	8384	8576	6720	12160	8320
1567153285	29	0	4212.820313	4211.282227	4197.436035	4149.743652	4163.589844	0	4				0	4	4	4	4	4	29	0	8192	8192	8192	3776	8384	8640	6720	12224	8320
1567153285	30	0	4206.666504	4215.384766	4202.05127	4157.436035	4161.538574	0	4				0	4	4	4	4	4	30	0	8192	8192	8192	3776	8384	8576	6784	12224	8320
1567153285	31	0	4195.384766	4219.487305	4184.615234	4151.282227	4160	0	4				0	4	4	4	4	4	31	0	8192	8192	8192	3776	8384	8640	6720	12224	8384
1567153285	32	0	4196.922852	4219.487305	4169.743652	4143.077148	4161.025879	0	4				0	4	4	4	4	4	32	0	8192	8192	8192	3776	8384	8576	6720	12224	8384
1567153285	33	0	4205.641113	4211.282227	4176.922852	4147.179688	4165.128418	0	4				0	4	4	4	4	4	33	0	8192	8192	8192	3776	8384	8640	6784	12224	8256
1567153285	34	0	4210.769043	4205.128418	4187.692383	4154.871582	4166.153809	0	4				0	4	4	4	4	4	34	0	8192	8192	8192	3776	8384	8576	6784	12224	8320
1567153285	35	0	4205.641113	4217.436035	4180.512695	4161.025879	4158.461426	0	4				0	4	4	4	4	4	35	0	8192	8192	8192	3776	8384	8640	6720	12224	8320
1567153285	36	0	4196.922852	4215.384766	4166.666504	4155.897461	4153.846191	0	4				0	4	4	4	4	4	36	0	8192	8192	8192	3776	8384	8576	6720	12224	8320
1567153285	37	0	4200.512695	4207.179688	4167.692383	4145.128418	4161.025879	0	4				0	4	4	4	4	4	37	0	8192	8192	8192	3776	8384	8640	6720	12160	8384
1567153285	38	0	4210.769043	4221.538574	4176.410156	4156.922852	4166.153809	0	4				0	4	4	4	4	4	38	0	8192	8192	8192	3776	8384	8576	6720	12224	8320
1567153285	39	0	4211.794922	4229.743652	4183.589844	4170.256348	4164.615234	0	4				0	4	4	4	4	4	39	0	8192	8192	8192	3776	8384	8576	6720	12224	8256
1567153285	40	0	4209.230957	4211.282227	4184.102539	4157.436035	4170.256348	0	4				0	4	4	4	4	4	40	0	8192	8192	8192	3776	8384	8576	6720	12224	8640
1567153285	41	0	4221.025879	4203.077148	4188.717773	4172.820313	4183.077148	0	4				0	4	4	4	4	4	41	0	8192	8192	8192	3776	8384	8640	6720	12224	8640
1567153285	42	0	4245.641113	4225.641113	4202.563965	4193.333496	4199.487305	0	4				0	4	4	4	4	4	42	0	8192	8192	8192	3776	8384	8576	6656	12224	8192
1567153285	43	0	4249.743652	4233.846191	4198.974121	4164.102539	4196.410156	0	4				0	4	4	4	4	4	43	0	8192	8192	8192	3776	8384	8640	6720	12224	8320
1567153285	44	0	4215.384766	4205.128418	4175.897461	4152.820313	4170.256348	0	4				0	4	4	4	4	4	44	0	8192	8192	8192	3776	8448	8640	6784	12288	8256
1567153285	45	0	4194.358887	4198.974121	4172.307617	4185.641113	4161.538574	0	4				0	4	4	4	4	4	45	0	8192	8192	8192	3776	8384	8640	6720	12224	8320
1567153285	46	0	4211.282227	4223.589844	4183.589844	4192.307617	4173.333496	0	4				0	4	4	4	4	4	46	0	8192	8192	8128	3776	8448	8640	6720	12224	8320
1567153285	47	0	4211.282227	4215.384766	4177.436035	4172.820313	4168.717773	0	4				0	4	4	4	4	4	47	0	8192	8192	8128	3776	8448	8576	6784	12288	8384
1567153285	48	0	4194.358887	4192.820313	4171.794922	4172.820313	4150.769043	0	4				0	4	4	4	4	4	48	0	8192	8192	8128	3776	8448	8640	6720	12224	8320
1567153285	49	0	4194.358887	4194.871582	4176.922852	4172.307617	4146.153809	0	4				0	4	4	4	4	4	49	0	8192	8192	8192	3776	8448	8576	6720	12160	8320
1567153285	50	0	4206.666504	4205.128418	4189.230957	4166.153809	4161.025879	0	4				0	4	4	4	4	4	50	0	8192	8192	8128	3776	8448	8640	6720	12160	8320
1567153285	51	0	4225.128418	4227.692383	4207.179688	4175.897461	4180	0	4				0	4	4	4	4	4	51	0	8192	8192	8192	3776	8448	8576	6784	12224	8384
1567153285	52	0	4225.641113	4244.102539	4212.307617	4183.589844	4174.358887	0	4				0	4	4	4	4	4	52	0	8192	8192	8192	3776	8448	8640	6720	12160	8320
1567153285	53	0	4203.077148	4229.743652	4207.179688	4177.94873	4160.512695	0	4				0	4	4	4	4	4	53	0	8192	8192	8128	3776	8448	8576	6656	12224	8320
1567153285	54	0	4200.512695	4221.538574	4210.256348	4175.384766	4167.179688	0	4				0	4	4	4	4	4	54	0	8192	8192	8128	3776	8448	8640	6656	12224	8320
1567153285	55	0	4223.077148	4237.94873	4216.410156	4189.743652	4178.461426	0	4				0	4	4	4	4	4	55	0	8192	8192	8192	3776	8448	8576	6656	12160	8064
1567153286	56	0	4222.05127	4231.794922	4206.666504	4202.05127	4178.974121	0	4				0	4	4	4	4	4	56	0	8192	8192	8192	3776	8448	8640	6784	12224	8320
1567153286	57	0	4209.230957	4217.436035	4193.846191	4196.922852	4175.384766	0	4				0	4	4	4	4	4	57	0	8192	8192	8192	3776	8448	8576	6784	12224	8320
1567153286	58	0	4210.769043	4219.487305	4186.666504	4187.692383	4173.333496	0	4				0	4	4	4	4	4	58	0	8192	8192	8128	3776	8448	8640	6784	12224	8384
1567153286	59	0	4210.256348	4233.846191	4181.538574	4171.794922	4170.256348	0	4				0	4	4	4	4	4	59	0	8192	8192	8128	3776	8448	8640	6784	12224	8384
1567153286	60	0	4211.794922	4235.897461	4185.641113	4166.153809	4172.307617	0	4				0	4	4	4	4	4	60	0	8192	8192	8128	3776	8448	8640	6720	12160	8384
1567153286	61	0	4219.487305	4223.589844	4187.179688	4183.589844	4180	0	4				0	4	4	4	4	4	61	0	8192	8192	8192	3776	8448	8640	6720	12288	8384
1567153286	62	0	4213.333496	4213.333496	4176.410156	4191.282227	4177.94873	0	4				0	4	4	4	4	4	62	0	8192	8192	8192	3776	8448	8640	6784	12224	8256
1567153286	63	0	4205.641113	4215.384766	4173.333496	4181.538574	4173.333496	0	4				0	4	4	4	4	4	63	0	8192	8192	8128	3776	8448	8640	6720	12224	8320
1567153286	64	0	4214.871582	4215.384766	4181.025879	4183.589844	4175.897461	450	4				0	4	4	4	4	4	64	0	8192	8192	8128	3776	8448	8640	6720	12224	8320
1567153286	65	0	4214.358887	4201.025879	4176.922852	4181.025879	4173.333496	450	4				0	4	4	4	4	4	65	0	8192	8192	8192	3776	8448	8640	6720	12160	8256
1567153286	66	0	4197.94873	4205.128418	4168.717773	4151.282227	4167.179688	1023	4				0	4	4	4	4	4	66	0	8192	8192	8192	3776	8448	8640	6720	12224	8320
1567153286	67	0	4203.077148	4231.794922	4180	4143.077148	4176.410156	450	4				0	4	4	4	4	4	67	0	8192	8192	8128	3776	8448	8640	6720	12224	8192
1567153286	68	0	4221.025879	4237.94873	4196.922852	4184.615234	4197.436035	1023	4				0	4	4	4	4	4	68	0	8192	8192	8128	3840	8448	8640	6720	12224	8192
1567153286	69	0	4222.563965	4233.846191	4200	4215.384766	4201.538574	450	4				0	4	4	4	4	4	69	0	8192	8192	8128	3776	8448	8640	6720	12288	8320
1567153286	70	0	4212.307617	4227.692383	4192.820313	4194.871582	4187.179688	1023	4				0	4	4	4	4	4	70	0	8128	8192	8128	3840	8448	8640	6720	12160	8256
1567153286	71	0	4203.589844	4201.025879	4182.563965	4162.05127	4172.307617	450	4				0	4	4	4	4	4	71	0	8192	8192	8128	3776	8448	8640	6720	12224	8320
1567153286	72	0	4204.102539	4198.974121	4181.025879	4168.205078	4173.846191	450	4				0	4	4	4	4	4	72	0	8192	8192	8128	3776	8448	8640	6720	12224	8320
1567153286	73	0	4211.794922	4217.436035	4188.717773	4186.153809	4186.153809	1023	4				0	4	4	4	4	4	73	0	8192	8192	8128	3776	8448	8640	6720	12224	8256
1567153286	74	0	4206.153809	4209.230957	4184.615234	4176.922852	4185.641113	450	4				0	4	4	4	4	4	74	0	8192	8192	8192	3776	8448	8640	6784	12224	8320
1567153286	75	0	4192.307617	4198.974121	4176.922852	4165.641113	4176.922852	1023	4				0	4	4	4	4	4	75	0	8192	8192	8192	3776	8448	8640	6784	12160	8320
1567153286	76	0	4192.820313	4209.230957	4174.358887	4168.717773	4171.794922	450	4				0	4	4	4	4	4	76	0	8192	8192	8192	3776	8448	8640	6720	12224	8192
1567153286	77	0	4198.461426	4213.333496	4166.666504	4169.230957	4169.743652	450	4				0	4	4	4	4	4	77	0	8192	8192	8192	3776	8448	8576	6720	12224	8192
1567153286	78	0	4203.077148	4196.922852	4162.563965	4161.538574	4178.461426	450	4				0	4	4	4	4	4	78	0	8192	8192	8192	3776	8448	8640	6784	12224	8448
1567153286	79	0	4203.589844	4174.358887	4163.589844	4158.461426	4180.512695	1023	4				0	4	4	4	4	4	79	0	8192	8192	8192	3776	8448	8640	6784	12224	8320
1567153286	80	0	4198.461426	4184.615234	4166.153809	4148.205078	4171.282227	450	4				0	4	4	4	4	4	80	0	8192	8192	8192	3776	8448	8640	6784	12160	8256
1567153286	81	0	4201.538574	4209.230957	4173.333496	4127.179688	4174.871582	450	4				0	4	4	4	4	4	81	0	8192	8192	8192	3776	8448	8640	6784	12224	8320
1567153286	82	0	4203.077148	4196.922852	4180.512695	4144.102539	4178.974121	450	4				0	4	4	4	4	4	82	0	8192	8192	8192	3776	8448	8640	6784	12224	8320
1567153286	83	0	4197.94873	4186.666504	4185.641113	4197.94873	4174.358887	1023	4				0	4	4	4	4	4	83	0	8192	8192	8192	3776	8448	8640	6720	12224	8256
1567153286	84	0	4196.410156	4201.025879	4187.692383	4214.871582	4178.461426	450	4				0	4	4	4	4	4	84	0	8192	8192	8192	3776	8448	8640	6720	12224	8384
1567153286	85	0	4197.94873	4196.922852	4185.641113	4184.102539	4183.077148	450	4				0	4	4	4	4	4	85	0	8192	8192	8192	3776	8448	8640	6720	12224	8192
1567153286	86	0	4212.307617	4205.128418	4187.692383	4184.102539	4185.641113	450	4				0	4	4	4	4	4	86	0	8192	8192	8192	3840	8448	8576	6720	12224	8192
1567153286	87	0	4226.153809	4233.846191	4190.256348	4201.025879	4193.333496	1023	4				0	4	4	4	4	4	87	0	8192	8192	8192	3776	8448	8640	6784	12288	8320
1567153286	88	0	4213.333496	4223.589844	4179.487305	4174.358887	4187.692383	450	4				0	4	4	4	4	4	88	0	8192	8192	8192	3776	8448	8640	6720	12224	8256
1567153286	89	0	4196.410156	4194.871582	4163.589844	4151.282227	4169.230957	450	4				0	4	4	4	4	4	89	0	8192	8192	8192	3776	8448	8640	6784	12288	8320
1567153286	90	0	4200.512695	4203.077148	4168.205078	4170.769043	4170.769043	450	4				0	4	4	4	4	4	90	0	8192	8192	8192	3776	8448	8640	6784	12288	8320
1567153286	91	0	4197.436035	4201.025879	4179.487305	4184.102539	4178.461426	1023	4				0	4	4	4	4	4	91	0	8192	8192	8192	3776	8448	8640	6720	12224	8256
1567153286	92	0	4182.563965	4178.461426	4172.820313	4166.153809	4164.102539	450	4				0	4	4	4	4	4	92	0	8192	8192	8192	3776	8448	8640	6720	12224	8320
1567153286	93	0	4193.846191	4201.025879	4168.717773	4163.077148	4161.025879	450	4				0	4	4	4	4	4	93	0	8192	8192	8192	3776	8448	8576	6720	12160	8320
1567153286	94	0	4216.410156	4223.589844	4181.025879	4191.282227	4179.487305	450	4				0	4	4	4	4	4	94	0	8192	8192	8192	3776	8448	8640	6656	12224	8192
1567153286	95	0	4212.307617	4205.128418	4183.077148	4201.538574	4182.563965	1023	4				0	4	4	4	4	4	95	0	8192	8192	8192	3776	8384	8576	6656	12224	8192
1567153286	96	0	4198.461426	4198.974121	4171.794922	4180.512695	4170.769043	450	4				0	4	4	4	4	4	96	0	8192	8192	8192	3776	8448	8576	6784	12224	8512
1567153286	97	0	4199.487305	4205.128418	4166.666504	4165.641113	4166.666504	450	4				0	4	4	4	4	4	97	0	8192	8192	8192	3776	8384	8576	6720	12224	8320
1567153286	98	0	4209.743652	4201.025879	4173.333496	4179.487305	4171.282227	450	4				0	4	4	4	4	4	98	0	8192	8192	8192	3840	8384	8640	6720	12224	8320
1567153286	99	0	4214.871582	4213.333496	4183.589844	4192.820313	4172.307617	1023	4				0	4	4	4	4	4	99	0	8192	8192	8192	3776	8384	8576	6720	12224	8384
1567153286	100	0	4208.205078	4219.487305	4182.05127	4174.871582	4162.563965	450	4				0	4	4	4	4	4	100	0	8192	8192	8192	3776	8384	8576	6720	12224	8384
1567153286	101	0	4204.102539	4194.871582	4173.846191	4168.717773	4157.436035	450	4				0	4	4	4	4	4	101	0	8192	8192	8192	3776	8384	8576	6784	12160	8320
1567153286	102	0	4206.153809	4198.974121	4172.820313	4184.102539	4164.102539	450	4				0	4	4	4	4	4	102	0	8192	8192	8192	3776	8384	8640	6784	12224	8320
1567153286	103	0	4202.563965	4219.487305	4175.384766	4173.846191	4169.230957	1023	4				0	4	4	4	4	4	103	0	8192	8192	8192	3776	8384	8640	6720	12288	8256
1567153286	104	0	4197.436035	4213.333496	4177.436035	4165.128418	4165.641113	450	4				0	4	4	4	4	4	104	0	8192	8192	8192	3776	8448	8640	6720	12288	8256
1567153286	105	0	4198.974121	4217.436035	4182.563965	4195.897461	4168.205078	450	4				0	4	4	4	4	4	105	0	8192	8192	8192	3776	8448	8576	6720	12224	8320
1567153286	106	0	4200.512695	4221.538574	4178.974121	4208.205078	4172.820313	450	4				0	4	4	4	4	4	106	0	8192	8192	8192	3776	8448	8640	6784	12160	8320
1567153286	107	0	4205.128418	4194.871582	4174.358887	4193.333496	4176.410156	1023	4				0	4	4	4	4	4	107	0	8192	8192	8192	3840	8448	8576	6720	12224	8320
1567153286	108	0	4218.461426	4192.820313	4185.128418	4203.589844	4185.128418	450	4				0	4	4	4	4	4	108	0	8192	8192	8192	3776	8448	8640	6720	12224	8320
1567153286	109	0	4225.128418	4231.794922	4191.794922	4207.692383	4191.794922	450	4				0	4	4	4	4	4	109	0	8192	8192	8192	3776	8448	8640	6720	12224	8128
1567153286	110	0	4212.820313	4237.94873	4182.563965	4173.333496	4180	450	4				0	4	4	4	4	4	110	0	8192	8192	8192	3776	8448	8640	6848	12288	8320
1567153286	111	0	4199.487305	4203.077148	4183.077148	4160.512695	4168.717773	1023	4				0	4	4	4	4	4	111	0	8192	8192	8192	3776	8448	8640	6784	12224	8384
1567153286	112	0	4203.589844	4203.077148	4190.256348	4192.307617	4180	450	4				0	4	4	4	4	4	112	0	8192	8192	8192	3776	8448	8576	6784	12224	8320
1567153286	113	0	4216.410156	4217.436035	4190.256348	4215.897461	4190.256348	450	4				0	4	4	4	4	4	113	0	8192	8192	8128	3776	8448	8640	6784	12224	8320
1567153286	114	0	4222.563965	4205.128418	4195.384766	4210.769043	4190.769043	450	4				0	4	4	4	4	4	114	0	8192	8192	8192	3776	8448	8640	6720	12224	8000
1567153286	115	0	4215.384766	4205.128418	4198.461426	4213.846191	4188.717773	1023	4				0	4	4	4	4	4	115	0	8192	8192	8192	3776	8448	8640	6784	12160	8320
1567153286	116	0	4210.256348	4215.384766	4187.692383	4203.077148	4183.077148	450	4				0	4	4	4	4	4	116	0	8192	8192	8192	3776	8448	8640	6784	12224	8320
1567153286	117	0	4221.538574	4221.538574	4184.102539	4173.333496	4185.641113	450	4				0	4	4	4	4	4	117	0	8192	8192	8192	3776	8448	8640	6720	12224	8320
1567153286	118	0	4236.922852	4237.94873	4201.025879	4198.461426	4205.641113	450	4				0	4	4	4	4	4	118	0	8192	8192	8192	3776	8448	8576	6720	12224	8320
1567153286	119	0	4230.256348	4244.102539	4209.230957	4231.282227	4213.846191	1023	4				0	4	4	4	4	4	119	0	8192	8192	8192	3776	8448	8576	6784	12160	8256
1567153286	120	0	4207.692383	4227.692383	4190.769043	4205.641113	4194.358887	450	4				0	4	4	4	4	4	120	0	8192	8192	8192	3776	8448	8640	6720	12160	8320
1567153286	121	0	4220	4225.641113	4192.820313	4198.461426	4195.897461	450	4				0	4	4	4	4	4	121	0	8192	8192	8192	3776	8448	8576	6784	12224	8448
1567153286	122	0	4248.205078	4229.743652	4209.743652	4213.333496	4217.436035	450	4				0	4	4	4	4	4	122	0	8192	8192	8192	3776	8448	8640	6784	12224	8448
1567153286	123	0	4235.384766	4211.282227	4198.974121	4189.743652	4206.666504	1023	4				0	4	4	4	4	4	123	0	8192	8192	8192	3776	8448	8640	6656	12160	8320
1567153286	124	0	4211.282227	4219.487305	4183.077148	4184.102539	4189.230957	450	4				0	4	4	4	4	4	124	0	8192	8192	8192	3776	8448	8640	6784	12224	8320
1567153286	125	0	4222.05127	4252.307617	4194.358887	4219.487305	4199.487305	450	4				0	4	4	4	4	4	125	0	8192	8192	8192	3776	8448	8640	6784	12160	8320
1567153286	126	0	4243.077148	4242.05127	4208.717773	4228.717773	4214.358887	450	4				0	4	4	4	4	4	126	0	8192	8192	8192	3776	8448	8640	6784	12160	8320
1567153286	127	0	4241.538574	4205.128418	4200.512695	4211.282227	4212.307617	236	4				0	4	4	4	4	4	127	0	8192	8192	8192	3776	8448	8640	6720	12160	8320
1567153286	0	0	4224.615234	4213.333496	4189.230957	4198.461426	4206.666504	450	4				0	4	4	4	4	4	0	0	8192	8192	8192	3776	8448	8640	6720	12288	8320
1567153286	1	0	4222.563965	4229.743652	4190.256348	4195.384766	4204.615234	450	4				0	4	4	4	4	4	1	0	8192	8192	8192	3776	8448	8640	6784	12224	8256
1567153286	2	0	4238.974121	4215.384766	4193.333496	4204.615234	4206.153809	1023	4				0	4	4	4	4	4	2	0	8192	8192	8192	3776	8448	8576	6720	12160	8128
1567153286	3	0	4240	4207.179688	4190.769043	4200.512695	4208.205078	450	4				0	4	4	4	4	4	3	0	8192	8192	8192	3776	8448	8640	6720	12160	8128
1567153286	4	0	4226.666504	4225.641113	4192.820313	4196.410156	4204.615234	1023	4				0	4	4	4	4	4	4	0	8192	8192	8192	3776	8448	8576	6720	12224	8320
1567153286	5	0	4228.717773	4229.743652	4205.128418	4221.538574	4205.641113	450	4				0	4	4	4	4	4	5	0	8192	8192	8192	3776	8448	8640	6784	12160	8320
1567153286	6	0	4230.256348	4205.128418	4197.94873	4228.717773	4206.153809	1023	4				0	4	4	4	4	4	6	0	8192	8192	8192	3776	8448	8640	6784	12224	8320
1567153286	7	0	4221.538574	4201.025879	4180	4200	4196.922852	450	4				0	4	4	4	4	4	7	0	8192	8192	8192	3776	8448	8640	6784	12224	8320
1567153286	8	0	4225.128418	4225.641113	4194.358887	4190.769043	4202.563965	450	4				0	4	4	4	4	4	8	0	8192	8192	8192	3776	8448	8640	6784	12224	8320
1567153286	9	0	4227.179688	4217.436035	4206.666504	4208.205078	4207.179688	1023	4				0	4	4	4	4	4	9	0	8192	8192	8192	3776	8448	8576	6720	12224	8320
1567153286	10	0	4208.717773	4182.563965	4183.589844	4200.512695	4185.641113	450	4				0	4	4	4	4	4	10	0	8192	8128	8192	3776	8448	8640	6720	12160	8320
1567153286	11	0	4202.05127	4186.666504	4175.384766	4189.743652	4179.487305	1023	4				0	4	4	4	4	4	11	0	8192	8192	8192	3776	8448	8640	6784	12288	8448
1567153286	12	0	4209.743652	4221.538574	4196.410156	4213.846191	4197.436035	450	4				0	4	4	4	4	4	12	0	8192	8192	8192	3776	8448	8640	6784	12288	8448
1567153286	13	0	4203.077148	4219.487305	4199.487305	4210.256348	4193.846191	450	4				0	4	4	4	4	4	13	0	8192	8192	8192	3776	8448	8576	6656	12160	8320
1567153286	14	0	4198.974121	4207.179688	4183.589844	4176.410156	4183.077148	450	4				0	4	4	4	4	4	14	0	8192	8192	8192	3776	8448	8640	6784	12224	8320
1567153286	15	0	4210.256348	4211.282227	4178.974121	4178.461426	4191.794922	1023	4				0	4	4	4	4	4	15	0	8192	8192	8192	3776	8384	8640	6784	12224	8320
1567153286	16	0	4207.179688	4213.333496	4188.205078	4205.128418	4193.333496	0	4				0	4	4	4	4	4	16	0	8192	8192	8192	3776	8448	8576	6784	12224	8320
1567153286	17	0	4195.897461	4205.128418	4198.461426	4215.384766	4186.666504	0	4				0	4	4	4	4	4	17	0	8192	8192	8192	3776	8448	8576	6656	12288	8320
1567153286	18	0	4194.358887	4192.820313	4193.333496	4209.743652	4180.512695	0	4				0	4	4	4	4	4	18	0	8192	8192	8192	3776	8448	8640	6720	12224	8256
1567153286	19	0	4193.846191	4198.974121	4182.05127	4204.102539	4177.436035	0	4				0	4	4	4	4	4	19	0	8192	8192	8192	3776	8384	8576	6784	12224	8320
1567153286	20	0	4187.692383	4211.282227	4181.538574	4208.717773	4177.436035	0	4				0	4	4	4	4	4	20	0	8192	8192	8192	3776	8448	8640	6720	12224	8448
1567153286	21	0	4184.102539	4209.230957	4190.256348	4217.94873	4176.410156	0	4				0	4	4	4	4	4	21	0	8192	8192	8192	3776	8384	8576	6720	12224	8448
1567153286	22	0	4183.589844	4207.179688	4189.743652	4205.128418	4170.769043	0	4				0	4	4	4	4	4	22	0	8192	8192	8192	3776	8384	8640	6720	12288	8192
1567153286	23	0	4194.871582	4215.384766	4186.666504	4195.384766	4174.871582	0	4				0	4	4	4	4	4	23	0	8192	8192	8192	3776	8448	8640	6720	12224	8320
1567153286	24	0	4207.692383	4209.230957	4197.436035	4214.358887	4180.512695	0	4				0	4	4	4	4	4	24	0	8192	8192	8192	3776	8448	8640	6720	12224	8384
1567153286	25	0	4184.615234	4184.615234	4195.384766	4214.358887	4166.153809	0	4				0	4	4	4	4	4	25	0	8192	8192	8192	3776	8448	8640	6720	12224	8320
1567153286	26	0	4170.256348	4188.717773	4184.102539	4197.94873	4161.025879	0	4				0	4	4	4	4	4	26	0	8192	8192	8192	3776	8448	8576	6720	12224	8320
1567153286	27	0	4193.846191	4207.179688	4189.230957	4200	4178.461426	0	4				0	4	4	4	4	4	27	0	8192	8192	8192	3776	8448	8640	6784	12288	8320
1567153286	28	0	4202.05127	4201.025879	4198.461426	4201.538574	4182.563965	0	4				0	4	4	4	4	4	28	0	8192	8192	8192	3776	8448	8640	6784	12224	8256
1567153286	29	0	4193.333496	4196.922852	4196.410156	4190.769043	4175.897461	0	4				0	4	4	4	4	4	29	0	8192	8192	8192	3776	8448	8576	6784	12224	8192
1567153286	30	0	4193.333496	4198.974121	4187.692383	4182.563965	4175.384766	0	4				0	4	4	4	4	4	30	0	8192	8192	8192	3776	8448	8640	6784	12224	8192
1567153286	31	0	4192.820313	4196.922852	4187.179688	4186.666504	4176.410156	0	4				0	4	4	4	4	4	31	0	8192	8192	8192	3776	8448	8576	6784	12160	8256
1567153286	32	0	4192.307617	4205.128418	4192.307617	4200.512695	4179.487305	0	4				0	4	4	4	4	4	32	0	8192	8192	8192	3776	8448	8640	6720	12288	8256
1567153286	33	0	4197.436035	4217.436035	4194.358887	4214.358887	4182.563965	0	4				0	4	4	4	4	4	33	0	8192	8192	8192	3776	8448	8576	6784	12224	8320
1567153286	34	0	4193.846191	4203.077148	4194.871582	4209.230957	4182.05127	0	4				0	4	4	4	4	4	34	0	8192	8192	8192	3776	8448	8640	6784	12224	8320
1567153286	35	0	4185.641113	4196.922852	4198.974121	4191.794922	4182.05127	0	4				0	4	4	4	4	4	35	0	8192	8192	8192	3776	8448	8576	6784	12224	8192
1567153286	36	0	4184.615234	4217.436035	4201.025879	4200	4182.05127	0	4				0	4	4	4	4	4	36	0	8192	8192	8192	3776	8448	8640	6784	12224	8320
1567153286	37	0	4187.179688	4221.538574	4195.384766	4222.563965	4181.538574	0	4				0	4	4	4	4	4	37	0	8192	8192	8192	3776	8384	8576	6784	12224	8320
1567153286	38	0	4188.205078	4203.077148	4193.333496	4218.974121	4175.384766	0	4				0	4	4	4	4	4	38	0	8192	8192	8192	3776	8384	8640	6720	12160	8000
1567153286	39	0	4179.487305	4190.769043	4193.846191	4202.563965	4153.333496	0	4				0	4	4	4	4	4	39	0	8192	8192	8192	3776	8384	8576	6720	12160	8000
1567153286	40	0	4165.641113	4190.769043	4192.820313	4197.94873	4122.563965	0	4				0	4	4	4	4	4	40	0	8192	8192	8192	3776	8448	8640	6720	12224	8064
1567153286	41	0	4152.820313	4184.615234	4189.743652	4186.153809	4103.589844	0	4				0	4	4	4	4	4	41	0	8192	8192	8192	3776	8384	8576	6784	12224	8256
1567153286	42	0	4144.102539	4174.358887	4182.05127	4175.897461	4097.94873	0	4				0	4	4	4	4	4	42	0	8192	8192	8192	3840	8384	8640	6720	12288	8320
1567153286	43	0	4164.615234	4184.615234	4187.179688	4207.179688	4111.282227	0	4				0	4	4	4	4	4	43	0	8192	8192	8192	3776	8384	8576	6720	12224	8256
1567153286	44	0	4187.692383	4201.025879	4191.794922	4225.128418	4126.153809	0	4				0	4	4	4	4	4	44	0	8192	8192	8192	3776	8384	8640	6720	12224	8256
1567153286	45	0	4166.666504	4192.820313	4168.205078	4195.384766	4106.153809	0	4				0	4	4	4	4	4	45	0	8192	8192	8192	3776	8384	8640	6720	12224	8320
1567153286	46	0	4141.025879	4176.410156	4149.230957	4175.384766	4079.487061	0	4				0	4	4	4	4	4	46	0	8192	8192	8192	3776	8448	8640	6720	12160	8320
1567153286	47	0	4153.333496	4184.615234	4162.563965	4184.102539	4082.564209	0	4				0	4	4	4	4	4	47	0	8192	8192	8192	3776	8384	8640	6720	12224	8512
1567153286	48	0	4161.025879	4190.769043	4168.205078	4191.282227	4083.589844	0	4				0	4	4	4	4	4	48	0	8192	8192	8192	3776	8384	8640	6720	12224	8512
1567153286	49	0	4141.025879	4164.102539	4155.384766	4180.512695	4068.718018	0	4				0	4	4	4	4	4	49	0	8192	8192	8192	3776	8448	8640	6784	12224	8256
1567153286	50	0	4135.384766	4162.05127	4156.922852	4165.641113	4065.128174	0	4				0	4	4	4	4	4	50	0	8192	8192	8192	3776	8384	8640	6720	12224	8320
1567153286	51	0	4150.256348	4192.820313	4169.230957	4168.205078	4072.820557	0	4				0	4	4	4	4	4	51	0	8192	8192	8192	3776	8448	8640	6720	12224	8256
1567153286	52	0	4152.820313	4184.615234	4166.153809	4177.436035	4074.358887	0	4				0	4	4	4	4	4	52	0	8192	8192	8192	3776	8384	8640	6720	12224	8256
1567153286	53	0	4144.615234	4145.641113	4160	4166.153809	4070.769287	0	4				0	4	4	4	4	4	53	0	8192	8192	8192	3776	8448	8640	6656	12224	8384
1567153286	54	0	4159.487305	4174.358887	4180	4173.846191	4089.743652	0	4				0	4	4	4	4	4	54	0	8192	8192	8192	3776	8448	8704	6848	12224	8256
1567153287	55	0	4180	4217.436035	4194.358887	4205.128418	4110.256348	0	4				0	4	4	4	4	4	55	0	8192	8192	8192	3776	8448	8576	6784	12288	8320
1567153287	56	0	4164.615234	4186.666504	4174.871582	4187.692383	4094.358887	0	4				0	4	4	4	4	4	56	0	8192	8192	8128	3776	8448	8640	6784	12160	8576
1567153287	57	0	4148.717773	4172.307617	4167.179688	4162.05127	4076.410156	0	4				0	4	4	4	4	4	57	0	8192	8192	8192	3776	8448	8576	6784	12160	8576
1567153287	58	0	4161.025879	4211.282227	4184.102539	4186.153809	4089.230713	0	4				0	4	4	4	4	4	58	0	8192	8192	8192	3776	8448	8576	6720	12224	8512
1567153287	59	0	4166.666504	4194.871582	4182.05127	4195.897461	4092.820557	0	4				0	4	4	4	4	4	59	0	8192	8192	8192	3776	8448	8640	6784	12224	8256
1567153287	60	0	4151.794922	4139.487305	4161.025879	4169.230957	4078.461426	0	4				0	4	4	4	4	4	60	0	8192	8192	8192	3776	8448	8640	6656	12288	8320
1567153287	61	0	4147.692383	4153.846191	4161.538574	4166.666504	4083.076904	0	4				0	4	4	4	4	4	61	0	8192	8192	8192	3776	8448	8640	6784	12224	8320
1567153287	62	0	4161.025879	4188.717773	4176.410156	4183.077148	4099.487305	0	4				0	4	4	4	4	4	62	0	8192	8192	8192	3776	8448	8640	6784	12224	8320
1567153287	63	0	4175.897461	4168.205078	4181.538574	4191.282227	4107.179688	0	4				0	4	4	4	4	4	63	0	8192	8192	8192	3776	8448	8640	6720	12288	8256
1567153287	64	0	4193.846191	4157.94873	4190.256348	4214.358887	4127.179688	450	4				0	4	4	4	4	4	64	0	8192	8192	8192	3776	8448	8640	6720	12224	8256
1567153287	65	0	4208.205078	4201.025879	4202.563965	4223.077148	4148.717773	450	4				0	4	4	4	4	4	65	0	8192	8192	8192	3776	8448	8640	6784	12224	8704
1567153287	66	0	4202.563965	4203.077148	4200.512695	4198.461426	4136.922852	1023	4				0	4	4	4	4	4	66	0	8192	8192	8192	3776	8384	8576	6784	12224	8704
1567153287	67	0	4185.128418	4170.256348	4187.692383	4181.538574	4115.897461	450	4				0	4	4	4	4	4	67	0	8192	8192	8192	3776	8384	8640	6720	12160	8256
1567153287	68	0	4186.666504	4184.615234	4181.538574	4187.692383	4118.974121	1023	4				0	4	4	4	4	4	68	0	8192	8192	8192	3776	8384	8576	6784	12224	8320
1567153287	69	0	4202.563965	4211.282227	4187.692383	4202.563965	4130.256348	450	4				0	4	4	4	4	4	69	0	8192	8128	8192	3776	8448	8640	6720	12288	8256
1567153287	70	0	4201.025879	4192.820313	4185.641113	4211.794922	4124.102539	1023	4				0	4	4	4	4	4	70	0	8192	8192	8192	3840	8384	8576	6720	12288	8256
1567153287	71	0	4190.769043	4184.615234	4169.230957	4203.589844	4116.922852	450	4				0	4	4	4	4	4	71	0	8192	8128	8192	3840	8384	8640	6720	12160	8448
1567153287	72	0	4198.461426	4203.077148	4171.282227	4185.128418	4129.743652	450	4				0	4	4	4	4	4	72	0	8192	8192	8192	3840	8384	8576	6720	12224	8256
1567153287	73	0	4212.820313	4209.230957	4187.692383	4189.743652	4141.538574	1023	4				0	4	4	4	4	4	73	0	8192	8192	8192	3840	8448	8640	6720	12224	8320
1567153287	74	0	4213.846191	4203.077148	4190.769043	4206.666504	4137.436035	450	4				0	4	4	4	4	4	74	0	8192	8192	8192	3776	8448	8576	6720	12224	8000
1567153287	75	0	4214.358887	4196.922852	4197.94873	4216.922852	4140	1023	4				0	4	4	4	4	4	75	0	8192	8192	8192	3776	8448	8640	6720	12224	8512
1567153287	76	0	4217.94873	4201.025879	4215.384766	4226.153809	4152.820313	450	4				0	4	4	4	4	4	76	0	8192	8192	8192	3776	8448	8576	6720	12160	8512
1567153287	77	0	4223.589844	4211.282227	4217.436035	4227.692383	4160	450	4				0	4	4	4	4	4	77	0	8192	8192	8192	3776	8448	8640	6720	12224	8320
1567153287	78	0	4225.128418	4207.179688	4201.538574	4214.358887	4154.871582	450	4				0	4	4	4	4	4	78	0	8192	8192	8192	3776	8448	8576	6656	12224	8256
1567153287	79	0	4211.282227	4201.025879	4190.256348	4205.641113	4144.102539	1023	4				0	4	4	4	4	4	79	0	8192	8192	8192	3776	8384	8640	6656	12160	8256
1567153287	80	0	4206.153809	4219.487305	4191.794922	4210.256348	4145.641113	450	4				0	4	4	4	4	4	80	0	8192	8192	8192	3776	8448	8576	6656	12160	8256
1567153287	81	0	4216.410156	4231.794922	4194.358887	4205.641113	4155.384766	450	4				0	4	4	4	4	4	81	0	8192	8192	8192	3776	8448	8640	6720	12160	8256
1567153287	82	0	4212.820313	4201.025879	4187.179688	4198.974121	4151.282227	450	4				0	4	4	4	4	4	82	0	8192	8192	8192	3776	8448	8640	6784	12224	8320
1567153287	83	0	4204.102539	4196.922852	4186.666504	4218.974121	4150.769043	1023	4				0	4	4	4	4	4	83	0	8192	8192	8192	3840	8448	8576	6720	12160	8192
1567153287	84	0	4213.333496	4229.743652	4203.077148	4241.538574	4164.102539	450	4				0	4	4	4	4	4	84	0	8192	8192	8192	3776	8448	8576	6720	12160	8192
1567153287	85	0	4225.128418	4217.436035	4210.256348	4240	4166.666504	450	4				0	4	4	4	4	4	85	0	8192	8192	8192	3776	8448	8576	6784	12224	8320
1567153287	86	0	4231.794922	4196.922852	4212.820313	4236.922852	4166.666504	450	4				0	4	4	4	4	4	86	0	8192	8192	8192	3776	8448	8640	6784	12224	8320
1567153287	87	0	4233.333496	4215.384766	4217.436035	4234.358887	4170.769043	1023	4				0	4	4	4	4	4	87	0	8192	8192	8192	3776	8448	8576	6720	12224	8256
1567153287	88	0	4220	4217.436035	4205.641113	4217.436035	4165.128418	450	4				0	4	4	4	4	4	88	0	8192	8192	8192	3776	8448	8640	6720	12224	8256
1567153287	89	0	4212.820313	4198.974121	4194.871582	4211.794922	4158.974121	450	4				0	4	4	4	4	4	89	0	8192	8192	8192	3776	8448	8576	6720	12224	8256
1567153287	90	0	4227.179688	4211.282227	4204.102539	4221.538574	4162.563965	450	4				0	4	4	4	4	4	90	0	8192	8192	8192	3776	8448	8640	6720	12224	8320
1567153287	91	0	4224.615234	4221.538574	4213.333496	4221.025879	4167.179688	1023	4				0	4	4	4	4	4	91	0	8192	8192	8192	3776	8448	8576	6720	12288	8320
1567153287	92	0	4198.461426	4217.436035	4213.846191	4221.538574	4168.205078	450	4				0	4	4	4	4	4	92	0	8192	8192	8192	3776	8448	8640	6784	12224	8512
1567153287	93	0	4204.102539	4219.487305	4218.974121	4233.333496	4169.743652	450	4				0	4	4	4	4	4	93	0	8192	8192	8192	3776	8448	8576	6784	12224	8320
1567153287	94	0	4248.717773	4192.820313	4222.05127	4231.282227	4181.538574	450	4				0	4	4	4	4	4	94	0	8192	8192	8192	3776	8448	8640	6720	12224	8320
1567153287	95	0	4269.743652	4192.820313	4227.179688	4236.922852	4212.820313	1023	4				0	4	4	4	4	4	95	0	8192	8192	8192	3776	8448	8640	6720	12224	8320
1567153287	96	0	4249.743652	4246.153809	4231.282227	4250.769043	4233.333496	450	4				0	4	4	4	4	4	96	0	8192	8192	8192	3776	8512	8640	6720	12224	8320
1567153287	97	0	4241.025879	4260.512695	4217.94873	4243.589844	4222.563965	450	4				0	4	4	4	4	4	97	0	8192	8192	8192	3776	8448	8576	6656	12224	8256
1567153287	98	0	4255.897461	4215.384766	4205.641113	4221.025879	4212.307617	450	4				0	4	4	4	4	4	98	0	8192	8192	8192	3776	8448	8640	6656	12224	8256
1567153287	99	0	4273.846191	4178.461426	4218.461426	4212.820313	4224.615234	1023	4				0	4	4	4	4	4	99	0	8192	8192	8192	3776	8448	8576	6784	12224	8256
1567153287	100	0	4296.410156	4198.974121	4238.974121	4228.717773	4241.538574	450	4				0	4	4	4	4	4	100	0	8192	8192	8192	3776	8448	8640	6784	12160	8256
1567153287	101	0	4302.563965	4231.794922	4229.743652	4235.897461	4237.436035	450	4				0	4	4	4	4	4	101	0	8192	8192	8192	3776	8384	8640	6656	12160	8448
1567153287	102	0	4292.307617	4237.94873	4210.256348	4221.025879	4218.461426	450	4				0	4	4	4	4	4	102	0	8192	8192	8192	3776	8448	8640	6656	12160	8448
1567153287	103	0	4294.358887	4223.589844	4209.230957	4214.358887	4210.256348	1023	4				0	4	4	4	4	4	103	0	8192	8192	8192	3776	8384	8640	6784	12224	8320
1567153287	104	0	4305.641113	4219.487305	4210.769043	4223.589844	4214.358887	450	4				0	4	4	4	4	4	104	0	8192	8192	8192	3776	8384	8640	6720	12224	8256
1567153287	105	0	4309.743652	4221.538574	4213.846191	4226.153809	4216.922852	450	4				0	4	4	4	4	4	105	0	8192	8192	8192	3776	8384	8576	6720	12288	8320
1567153287	106	0	4302.563965	4207.179688	4215.897461	4216.410156	4211.282227	450	4				0	4	4	4	4	4	106	0	8192	8192	8192	3776	8384	8640	6720	12288	8320
1567153287	107	0	4290.769043	4194.871582	4219.487305	4204.615234	4206.153809	1023	4				0	4	4	4	4	4	107	0	8192	8192	8192	3776	8384	8576	6720	12224	8128
1567153287	108	0	4294.871582	4205.128418	4228.205078	4193.846191	4209.743652	450	4				0	4	4	4	4	4	108	0	8192	8192	8192	3776	8384	8640	6720	12288	8256
1567153287	109	0	4313.333496	4229.743652	4238.461426	4203.589844	4215.384766	450	4				0	4	4	4	4	4	109	0	8192	8192	8192	3776	8384	8576	6720	12224	8320
1567153287	110	0	4316.410156	4237.94873	4239.487305	4220	4211.794922	450	4				0	4	4	4	4	4	110	0	8192	8192	8192	3840	8384	8640	6784	12224	8320
1567153287	111	0	4297.94873	4231.794922	4230.769043	4210.256348	4201.025879	1023	4				0	4	4	4	4	4	111	0	8192	8192	8192	3776	8384	8576	6784	12224	8064
1567153287	112	0	4289.230957	4223.589844	4225.128418	4190.256348	4197.436035	450	4				0	4	4	4	4	4	112	0	8192	8192	8192	3776	8384	8576	6720	12224	8064
1567153287	113	0	4306.666504	4209.230957	4218.461426	4198.461426	4202.563965	450	4				0	4	4	4	4	4	113	0	8192	8192	8192	3776	8384	8576	6720	12160	8320
1567153287	114	0	4316.410156	4205.128418	4211.794922	4214.871582	4207.692383	450	4				0	4	4	4	4	4	114	0	8192	8192	8192	3776	8384	8640	6784	12224	8320
1567153287	115	0	4310.769043	4211.282227	4216.410156	4205.641113	4212.820313	1023	4				0	4	4	4	4	4	115	0	8192	8192	8192	3776	8384	8640	6656	12224	8256
1567153287	116	0	4317.94873	4219.487305	4220.512695	4204.615234	4222.05127	450	4				0	4	4	4	4	4	116	0	8192	8192	8192	3776	8384	8640	6656	12224	8256
1567153287	117	0	4317.94873	4223.589844	4220.512695	4228.717773	4228.205078	450	4				0	4	4	4	4	4	117	0	8192	8192	8192	3776	8448	8640	6784	12224	8256
1567153287	118	0	4302.05127	4221.538574	4218.461426	4230.256348	4221.538574	450	4				0	4	4	4	4	4	118	0	8192	8192	8192	3776	8448	8640	6784	12224	8256
1567153287	119	0	4305.128418	4215.384766	4216.410156	4213.846191	4210.769043	1023	4				0	4	4	4	4	4	119	0	8192	8192	8192	3776	8448	8640	6656	12224	8256
1567153287	120	0	4307.692383	4207.179688	4218.974121	4212.307617	4212.820313	450	4				0	4	4	4	4	4	120	0	8192	8192	8192	3776	8448	8640	6656	12224	8256
1567153287	121	0	4293.333496	4223.589844	4221.538574	4217.94873	4226.153809	450	4				0	4	4	4	4	4	121	0	8192	8192	8192	3776	8448	8640	6720	12288	8256
1567153287	122	0	4297.436035	4240	4213.333496	4211.282227	4224.102539	450	4				0	4	4	4	4	4	122	0	8192	8192	8192	3776	8448	8640	6784	12288	8256
1567153287	123	0	4313.333496	4225.641113	4208.205078	4210.769043	4219.487305	1023	4				0	4	4	4	4	4	123	0	8192	8192	8192	3776	8448	8640	6720	12224	8256
1567153287	124	0	4309.230957	4213.333496	4211.794922	4228.205078	4232.307617	450	4				0	4	4	4	4	4	124	0	8192	8192	8192	3776	8448	8640	6720	12224	8256
1567153287	125	0	4301.538574	4229.743652	4209.743652	4240.512695	4236.410156	450	4				0	4	4	4	4	4	125	0	8192	8192	8192	3776	8448	8640	6784	12224	8256
1567153287	126	0	4286.666504	4211.282227	4203.077148	4222.563965	4217.436035	450	4				0	4	4	4	4	4	126	0	8192	8192	8192	3840	8448	8640	6720	12224	8320
1567153287	127	0	4266.666504	4168.205078	4200.512695	4200	4207.692383	236	4				0	4	4	4	4	4	127	0	8192	8192	8192	3776	8448	8576	6720	12224	8256
1567153287	0	0	4280	4180.512695	4208.205078	4204.102539	4217.436035	450	4				0	4	4	4	4	4	0	0	8192	8192	8192	3776	8448	8640	6720	12224	8128
1567153287	1	0	4282.05127	4209.230957	4209.230957	4201.025879	4218.461426	450	4				0	4	4	4	4	4	1	0	8192	8192	8192	3776	8384	8640	6720	12224	8128
1567153287	2	0	4255.384766	4207.179688	4206.153809	4195.384766	4220	1023	4				0	4	4	4	4	4	2	0	8192	8192	8192	3776	8384	8640	6720	12224	8128
1567153287	3	0	4267.179688	4201.025879	4211.282227	4221.025879	4230.769043	450	4				0	4	4	4	4	4	3	0	8192	8192	8192	3776	8384	8640	6656	12224	8320
1567153287	4	0	4297.94873	4203.077148	4218.974121	4245.128418	4232.820313	1023	4				0	4	4	4	4	4	4	0	8192	8192	8192	3776	8448	8640	6720	12160	8256
1567153287	5	0	4293.846191	4207.179688	4217.94873	4236.410156	4233.333496	450	4				0	4	4	4	4	4	5	0	8192	8192	8192	3776	8384	8640	6720	12224	8256
1567153287	6	0	4270.256348	4217.436035	4207.692383	4216.410156	4231.282227	1023	4				0	4	4	4	4	4	6	0	8192	8192	8192	3776	8384	8640	6720	12224	8256
1567153287	7	0	4266.153809	4225.641113	4214.358887	4219.487305	4230.769043	450	4				0	4	4	4	4	4	7	0	8192	8192	8192	3776	8384	8640	6784	12160	8256
1567153287	8	0	4277.94873	4217.436035	4229.230957	4232.820313	4244.615234	450	4				0	4	4	4	4	4	8	0	8192	8192	8192	3776	8384	8704	6720	12224	8256
1567153287	9	0	4278.974121	4217.436035	4226.666504	4235.384766	4249.230957	1023	4				0	4	4	4	4	4	9	0	8192	8192	8192	3776	8384	8640	6656	12224	8320
1567153287	10	0	4270.769043	4203.077148	4223.077148	4232.307617	4235.384766	450	4				0	4	4	4	4	4	10	0	8192	8192	8192	3776	8448	8640	6656	12224	8320
1567153287	11	0	4280.512695	4182.563965	4239.487305	4242.05127	4238.974121	1023	4				0	4	4	4	4	4	11	0	8192	8192	8192	3776	8448	8576	6720	12224	8256
1567153287	12	0	4297.436035	4215.384766	4262.05127	4251.794922	4257.94873	450	4				0	4	4	4	4	4	12	0	8192	8192	8192	3776	8448	8640	6720	12288	8320
1567153287	13	0	4285.641113	4237.94873	4254.358887	4240.512695	4255.384766	450	4				0	4	4	4	4	4	13	0	8192	8192	8192	3776	8384	8640	6720	12224	8320
1567153287	14	0	4255.897461	4205.128418	4219.487305	4220.512695	4226.153809	450	4				0	4	4	4	4	4	14	0	8192	8192	8192	3776	8384	8640	6720	12224	8320
1567153287	15	0	4224.102539	4198.974121	4197.436035	4202.05127	4201.025879	1023	4				0	4	4	4	4	4	15	0	8192	8192	8192	3776	8384	8640	6720	12224	8384
1567153287	16	0	4211.794922	4223.589844	4200.512695	4187.692383	4204.615234	0	4				0	4	4	4	4	4	16	0	8192	8192	8192	3776	8384	8640	6784	12224	8256
1567153287	17	0	4238.974121	4205.128418	4207.179688	4196.410156	4219.487305	0	4				0	4	4	4	4	4	17	0	8192	8192	8192	3840	8384	8640	6656	12224	8256
1567153287	18	0	4271.282227	4196.922852	4209.230957	4236.410156	4235.897461	0	4				0	4	4	4	4	4	18	0	8192	8192	8192	3776	8384	8640	6656	12288	8512
1567153287	19	0	4276.410156	4235.897461	4215.897461	4256.922852	4251.282227	0	4				0	4	4	4	4	4	19	0	8192	8192	8192	3776	8384	8640	6720	12160	8064
1567153287	20	0	4277.436035	4231.794922	4221.025879	4236.922852	4253.333496	0	4				0	4	4	4	4	4	20	0	8192	8192	8192	3776	8448	8640	6720	12160	8064
1567153287	21	0	4284.615234	4209.230957	4222.05127	4228.717773	4255.384766	0	4				0	4	4	4	4	4	21	0	8192	8192	8192	3776	8384	8704	6656	12288	8256
1567153287	22	0	4274.358887	4221.538574	4222.05127	4239.487305	4260.512695	0	4				0	4	4	4	4	4	22	0	8192	8192	8192	3776	8448	8640	6656	12224	8256
1567153287	23	0	4253.333496	4209.230957	4203.077148	4231.282227	4245.128418	0	4				0	4	4	4	4	4	23	0	8192	8192	8192	3776	8448	8640	6720	12288	8320
1567153287	24	0	4239.487305	4180.512695	4176.410156	4208.717773	4222.05127	0	4				0	4	4	4	4	4	24	0	8192	8192	8192	3776	8448	8640	6720	12288	8320
1567153287	25	0	4235.384766	4201.025879	4178.974121	4207.692383	4224.102539	0	4				0	4	4	4	4	4	25	0	8192	8192	8192	3776	8448	8640	6720	12224	8192
1567153287	26	0	4232.307617	4219.487305	4186.153809	4215.897461	4226.153809	0	4				0	4	4	4	4	4	26	0	8192	8192	8192	3776	8448	8640	6720	12288	8256
1567153287	27	0	4235.384766	4198.974121	4172.820313	4205.128418	4212.820313	0	4				0	4	4	4	4	4	27	0	8192	8192	8192	3776	8384	8640	6784	12224	8128
1567153287	28	0	4252.820313	4207.179688	4176.922852	4198.461426	4221.025879	0	4				0	4	4	4	4	4	28	0	8192	8192	8192	3776	8448	8640	6784	12224	8128
1567153287	29	0	4251.282227	4240	4197.94873	4213.846191	4235.384766	0	4				0	4	4	4	4	4	29	0	8192	8192	8192	3776	8384	8640	6656	12288	8320
1567153287	30	0	4230.769043	4225.641113	4194.358887	4222.05127	4226.153809	0	4				0	4	4	4	4	4	30	0	8192	8192	8192	3776	8448	8704	6720	12288	8256
1567153287	31	0	4223.077148	4196.922852	4174.358887	4212.820313	4218.461426	0	4				0	4	4	4	4	4	31	0	8192	8192	8192	3776	8448	8640	6784	12224	8256
1567153287	32	0	4231.282227	4203.077148	4180	4212.307617	4234.871582	0	4				0	4	4	4	4	4	32	0	8192	8192	8192	3776	8448	8640	6784	12224	8256
1567153287	33	0	4239.487305	4201.025879	4196.922852	4217.436035	4243.589844	0	4				0	4	4	4	4	4	33	0	8192	8192	8192	3776	8448	8640	6784	12224	8384
1567153287	34	0	4231.794922	4184.615234	4188.205078	4203.589844	4223.077148	0	4				0	4	4	4	4	4	34	0	8192	8128	8192	3776	8448	8640	6720	12224	8256
1567153287	35	0	4218.461426	4192.820313	4169.743652	4182.05127	4204.615234	0	4				0	4	4	4	4	4	35	0	8192	8192	8192	3776	8384	8640	6784	12160	8256
1567153287	36	0	4221.025879	4205.128418	4169.230957	4181.025879	4209.743652	0	4				0	4	4	4	4	4	36	0	8192	8192	8192	3776	8448	8640	6720	12224	8320
1567153287	37	0	4234.358887	4205.128418	4184.615234	4203.077148	4224.615234	0	4				0	4	4	4	4	4	37	0	8192	8128	8192	3776	8384	8640	6784	12160	8128
1567153287	38	0	4236.410156	4205.128418	4190.256348	4208.205078	4225.641113	0	4				0	4	4	4	4	4	38	0	8192	8192	8192	3840	8448	8640	6784	12160	8128
1567153287	39	0	4224.615234	4196.922852	4182.563965	4186.666504	4212.820313	0	4				0	4	4	4	4	4	39	0	8192	8192	8192	3776	8384	8640	6720	12224	8256
1567153287	40	0	4220.512695	4194.871582	4184.102539	4179.487305	4213.846191	0	4				0	4	4	4	4	4	40	0	8192	8192	8192	3840	8384	8640	6784	12160	8192
1567153287	41	0	4215.897461	4215.384766	4194.358887	4185.128418	4218.461426	0	4				0	4	4	4	4	4	41	0	8192	8192	8192	3776	8384	8640	6720	12224	8256
1567153287	42	0	4210.769043	4211.282227	4200	4178.461426	4208.717773	0	4				0	4	4	4	4	4	42	0	8192	8128	8192	3776	8384	8640	6720	12224	8256
1567153287	43	0	4227.179688	4201.025879	4208.205078	4184.615234	4214.358887	0	4				0	4	4	4	4	4	43	0	8192	8192	8192	3776	8384	8640	6656	12288	8192
1567153287	44	0	4243.077148	4213.333496	4210.769043	4210.256348	4235.897461	0	4				0	4	4	4	4	4	44	0	8192	8192	8192	3776	8384	8704	6720	12224	8256
1567153287	45	0	4242.563965	4211.282227	4208.717773	4221.538574	4247.179688	0	4				0	4	4	4	4	4	45	0	8192	8128	8192	3776	8384	8640	6784	12224	8256
1567153287	46	0	4249.743652	4198.974121	4214.871582	4234.358887	4266.153809	0	4				0	4	4	4	4	4	46	0	8192	8192	8192	3840	8384	8640	6784	12224	8256
1567153287	47	0	4264.615234	4213.333496	4219.487305	4263.077148	4294.358887	0	4				0	4	4	4	4	4	47	0	8192	8192	8192	3776	8384	8576	6592	12224	8256
1567153287	48	0	4266.666504	4225.641113	4222.05127	4278.974121	4312.820313	0	4				0	4	4	4	4	4	48	0	8192	8192	8192	3776	8384	8704	6784	12224	8256
1567153287	49	0	4266.153809	4205.128418	4224.615234	4282.563965	4321.025879	0	4				0	4	4	4	4	4	49	0	8192	8192	8192	3776	8384	8640	6720	12224	8320
1567153287	50	0	4255.384766	4194.871582	4216.922852	4281.025879	4309.230957	0	4				0	4	4	4	4	4	50	0	8192	8128	8192	3776	8384	8640	6720	12224	8320
1567153287	51	0	4235.384766	4201.025879	4203.589844	4268.717773	4286.666504	0	4				0	4	4	4	4	4	51	0	8192	8192	8192	3776	8384	8640	6720	12224	8512
1567153287	52	0	4235.897461	4205.128418	4208.205078	4269.230957	4284.615234	0	4				0	4	4	4	4	4	52	0	8192	8192	8192	3776	8384	8640	6720	12224	8256
1567153287	53	0	4242.563965	4198.974121	4223.589844	4287.179688	4290.256348	0	4				0	4	4	4	4	4	53	0	8192	8192	8192	3776	8384	8640	6720	12224	8256
1567153288	54	0	4230.256348	4188.717773	4218.461426	4289.230957	4280	0	4				0	4	4	4	4	4	54	0	8192	8192	8192	3776	8384	8640	6784	12288	8256
1567153288	55	0	4224.615234	4194.871582	4212.307617	4284.615234	4276.922852	0	4				0	4	4	4	4	4	55	0	8192	8192	8192	3776	8384	8640	6784	12288	8320
1567153288	56	0	4236.410156	4209.230957	4225.128418	4289.743652	4285.128418	0	4				0	4	4	4	4	4	56	0	8192	8192	8192	3776	8384	8640	6784	12288	8320
1567153288	57	0	4230.256348	4211.282227	4230.256348	4286.153809	4280.512695	0	4				0	4	4	4	4	4	57	0	8192	8192	8192	3776	8384	8640	6784	12224	8256
1567153288	58	0	4226.153809	4192.820313	4228.205078	4279.487305	4276.410156	0	4				0	4	4	4	4	4	58	0	8192	8192	8192	3776	8384	8640	6784	12224	8256
1567153288	59	0	4241.538574	4192.820313	4237.436035	4265.128418	4284.102539	0	4				0	4	4	4	4	4	59	0	8192	8192	8192	3776	8448	8640	6720	12224	8256
1567153288	60	0	4243.589844	4209.230957	4243.589844	4253.846191	4285.128418	0	4				0	4	4	4	4	4	60	0	8192	8192	8192	3776	8448	8640	6720	12224	8256
1567153288	61	0	4225.641113	4198.974121	4237.436035	4267.179688	4272.307617	0	4				0	4	4	4	4	4	61	0	8192	8192	8128	3840	8448	8576	6720	12224	8256
1567153288	62	0	4202.05127	4174.358887	4229.230957	4276.410156	4258.461426	0	4				0	4	4	4	4	4	62	0	8192	8192	8192	3776	8448	8640	6656	12224	8192
1567153288	63	0	4189.743652	4190.769043	4223.077148	4260.512695	4254.871582	0	4				0	4	4	4	4	4	63	0	8192	8192	8128	3776	8448	8640	6720	12224	8320
1567153288	64	0	4201.025879	4221.538574	4223.077148	4244.102539	4262.563965	450	4				0	4	4	4	4	4	64	0	8192	8192	8128	3776	8448	8640	6720	12224	8320
1567153288	65	0	4221.025879	4223.589844	4233.333496	4240	4263.589844	450	4				0	4	4	4	4	4	65	0	8192	8192	8192	3776	8448	8576	6848	12160	8256
1567153288	66	0	4211.282227	4205.128418	4232.307617	4246.153809	4252.820313	1023	4				0	4	4	4	4	4	66	0	8192	8192	8192	3776	8448	8640	6784	12224	8320
1567153288	67	0	4199.487305	4196.922852	4223.589844	4269.230957	4252.820313	450	4				0	4	4	4	4	4	67	0	8192	8192	8192	3776	8448	8640	6720	12224	8256
1567153288	68	0	4221.538574	4203.077148	4228.717773	4281.025879	4268.205078	1023	4				0	4	4	4	4	4	68	0	8192	8192	8192	3776	8448	8640	6720	12224	8256
1567153288	69	0	4247.179688	4219.487305	4243.589844	4276.922852	4289.230957	450	4				0	4	4	4	4	4	69	0	8192	8192	8192	3776	8448	8640	6720	12288	8000
1567153288	70	0	4252.307617	4219.487305	4255.897461	4285.128418	4307.692383	1023	4				0	4	4	4	4	4	70	0	8192	8192	8192	3776	8448	8640	6720	12160	8256
1567153288	71	0	4241.538574	4207.179688	4256.410156	4296.922852	4303.077148	450	4				0	4	4	4	4	4	71	0	8192	8192	8192	3776	8448	8640	6720	12288	8320
1567153288	72	0	4231.794922	4221.538574	4247.692383	4287.692383	4285.128418	450	4				0	4	4	4	4	4	72	0	8192	8192	8192	3776	8448	8576	6784	12224	8256
1567153288	73	0	4227.179688	4223.589844	4239.487305	4257.94873	4274.358887	1023	4				0	4	4	4	4	4	73	0	8192	8192	8192	3776	8448	8640	6784	12224	8448
1567153288	74	0	4224.102539	4201.025879	4229.230957	4253.333496	4271.794922	450	4				0	4	4	4	4	4	74	0	8192	8192	8192	3776	8448	8640	6784	12224	8448
1567153288	75	0	4214.871582	4192.820313	4221.025879	4272.820313	4267.692383	1023	4				0	4	4	4	4	4	75	0	8192	8192	8192	3776	8448	8704	6656	12160	8256
1567153288	76	0	4199.487305	4203.077148	4223.077148	4269.743652	4265.641113	450	4				0	4	4	4	4	4	76	0	8192	8192	8192	3776	8384	8576	6720	12224	8320
1567153288	77	0	4197.94873	4209.230957	4224.102539	4255.384766	4260.512695	450	4				0	4	4	4	4	4	77	0	8192	8192	8192	3776	8384	8640	6720	12224	8256
1567153288	78	0	4211.794922	4213.333496	4219.487305	4244.102539	4257.94873	450	4				0	4	4	4	4	4	78	0	8192	8192	8192	3776	8384	8640	6720	12224	8256
1567153288	79	0	4218.461426	4215.384766	4215.897461	4234.358887	4265.641113	1023	4				0	4	4	4	4	4	79	0	8192	8192	8192	3776	8384	8640	6720	12224	8320
1567153288	80	0	4218.974121	4215.384766	4223.589844	4249.230957	4273.846191	450	4				0	4	4	4	4	4	80	0	8192	8192	8192	3776	8384	8640	6784	12224	8256
1567153288	81	0	4233.846191	4213.333496	4243.077148	4282.05127	4284.615234	450	4				0	4	4	4	4	4	81	0	8192	8192	8192	3776	8384	8640	6720	12224	8192
1567153288	82	0	4237.436035	4205.128418	4246.666504	4287.692383	4295.384766	450	4				0	4	4	4	4	4	82	0	8192	8192	8192	3776	8384	8640	6720	12224	8192
1567153288	83	0	4232.820313	4203.077148	4242.563965	4276.922852	4294.358887	1023	4				0	4	4	4	4	4	83	0	8192	8192	8192	3776	8384	8640	6720	12224	8192
1567153288	84	0	4245.128418	4219.487305	4246.153809	4269.230957	4289.743652	450	4				0	4	4	4	4	4	84	0	8192	8192	8192	3776	8384	8640	6720	12224	8320
1567153288	85	0	4248.205078	4227.692383	4238.974121	4254.358887	4280.512695	450	4				0	4	4	4	4	4	85	0	8192	8192	8192	3776	8384	8640	6720	12224	8256
1567153288	86	0	4233.846191	4209.230957	4223.077148	4243.589844	4269.230957	450	4				0	4	4	4	4	4	86	0	8192	8192	8192	3776	8384	8640	6720	12224	8256
1567153288	87	0	4220.512695	4188.717773	4213.846191	4235.897461	4262.563965	1023	4				0	4	4	4	4	4	87	0	8192	8192	8192	3776	8384	8640	6656	12288	8256
1567153288	88	0	4202.563965	4198.974121	4204.102539	4219.487305	4250.256348	450	4				0	4	4	4	4	4	88	0	8192	8192	8192	3840	8384	8640	6784	12224	8256
1567153288	89	0	4188.205078	4201.025879	4193.846191	4211.794922	4234.871582	450	4				0	4	4	4	4	4	89	0	8192	8192	8192	3776	8384	8640	6720	12224	8256
1567153288	90	0	4194.871582	4188.717773	4202.563965	4219.487305	4236.410156	450	4				0	4	4	4	4	4	90	0	8192	8192	8192	3776	8384	8640	6720	12224	8256
1567153288	91	0	4214.358887	4207.179688	4223.589844	4229.230957	4249.743652	1023	4				0	4	4	4	4	4	91	0	8192	8192	8192	3776	8384	8640	6720	12160	8128
1567153288	92	0	4228.717773	4244.102539	4233.846191	4233.846191	4257.436035	450	4				0	4	4	4	4	4	92	0	8192	8192	8128	3776	8384	8576	6720	12160	8128
1567153288	93	0	4230.769043	4227.692383	4233.846191	4236.922852	4256.410156	450	4				0	4	4	4	4	4	93	0	8192	8192	8192	3776	8384	8640	6720	12160	8256
1567153288	94	0	4220	4186.666504	4233.333496	4253.333496	4260	450	4				0	4	4	4	4	4	94	0	8192	8192	8192	3840	8384	8640	6720	12224	8256
1567153288	95	0	4214.871582	4192.820313	4231.282227	4266.153809	4260	1023	4				0	4	4	4	4	4	95	0	8192	8192	8192	3776	8384	8640	6720	12224	8256
1567153288	96	0	4218.974121	4213.333496	4226.153809	4254.358887	4254.358887	450	4				0	4	4	4	4	4	96	0	8192	8192	8128	3776	8384	8640	6720	12224	8256
1567153288	97	0	4204.102539	4205.128418	4222.05127	4236.410156	4246.153809	450	4				0	4	4	4	4	4	97	0	8192	8192	8192	3776	8384	8576	6784	12224	8256
1567153288	98	0	4177.94873	4186.666504	4213.846191	4230.256348	4231.794922	450	4				0	4	4	4	4	4	98	0	8192	8192	8192	3776	8384	8640	6720	12160	8256
1567153288	99	0	4186.666504	4196.922852	4202.563965	4232.820313	4230.769043	1023	4				0	4	4	4	4	4	99	0	8192	8192	8192	3776	8384	8640	6784	12288	8384
1567153288	100	0	4211.282227	4209.230957	4201.025879	4230.769043	4241.025879	450	4				0	4	4	4	4	4	100	0	8192	8192	8192	3776	8384	8640	6784	12288	8384
1567153288	101	0	4209.230957	4184.615234	4204.102539	4226.666504	4241.025879	450	4				0	4	4	4	4	4	101	0	8192	8192	8192	3776	8384	8640	6720	12160	8256
1567153288	102	0	4191.794922	4168.205078	4197.436035	4228.205078	4229.743652	450	4				0	4	4	4	4	4	102	0	8192	8192	8192	3776	8448	8640	6720	12224	8320
1567153288	103	0	4186.666504	4190.769043	4196.922852	4235.384766	4230.769043	1023	4				0	4	4	4	4	4	103	0	8192	8192	8192	3840	8448	8640	6720	12160	8256
1567153288	104	0	4191.282227	4205.128418	4202.05127	4237.436035	4237.436035	450	4				0	4	4	4	4	4	104	0	8192	8192	8192	3776	8384	8640	6720	12160	8256
1567153288	105	0	4180	4180.512695	4198.974121	4230.769043	4225.128418	450	4				0	4	4	4	4	4	105	0	8192	8192	8192	3776	8384	8576	6656	12224	8192
1567153288	106	0	4165.128418	4170.256348	4200	4230.769043	4212.307617	450	4				0	4	4	4	4	4	106	0	8192	8192	8192	3776	8448	8576	6784	12224	8256
1567153288	107	0	4173.333496	4203.077148	4205.128418	4234.871582	4221.025879	1023	4				0	4	4	4	4	4	107	0	8192	8192	8192	3776	8384	8640	6656	12224	8256
1567153288	108	0	4189.743652	4205.128418	4201.025879	4225.641113	4229.743652	450	4				0	4	4	4	4	4	108	0	8192	8192	8192	3776	8384	8640	6784	12224	8448
1567153288	109	0	4186.153809	4170.256348	4195.897461	4217.436035	4219.487305	450	4				0	4	4	4	4	4	109	0	8192	8192	8192	3776	8384	8640	6656	12224	8448
1567153288	110	0	4178.461426	4180.512695	4196.922852	4225.641113	4217.94873	450	4				0	4	4	4	4	4	110	0	8192	8192	8192	3776	8448	8576	6656	12224	8448
1567153288	111	0	4186.666504	4219.487305	4201.538574	4225.128418	4229.230957	1023	4				0	4	4	4	4	4	111	0	8192	8192	8192	3776	8384	8704	6784	12224	8256
1567153288	112	0	4188.717773	4209.230957	4201.538574	4217.94873	4223.589844	450	4				0	4	4	4	4	4	112	0	8192	8192	8192	3776	8384	8640	6656	12160	8256
1567153288	113	0	4181.025879	4172.307617	4194.871582	4230.256348	4213.846191	450	4				0	4	4	4	4	4	113	0	8192	8192	8192	3776	8384	8640	6656	12224	8256
1567153288	114	0	4185.641113	4190.769043	4200	4236.410156	4226.666504	450	4				0	4	4	4	4	4	114	0	8192	8192	8192	3776	8448	8640	6656	12224	8256
1567153288	115	0	4197.436035	4211.282227	4210.256348	4219.487305	4236.922852	1023	4				0	4	4	4	4	4	115	0	8192	8192	8192	3776	8448	8576	6720	12288	8320
1567153288	116	0	4192.820313	4180.512695	4207.179688	4211.794922	4228.205078	450	4				0	4	4	4	4	4	116	0	8192	8192	8192	3776	8384	8576	6720	12224	8256
1567153288	117	0	4183.077148	4168.205078	4201.538574	4221.538574	4226.153809	450	4				0	4	4	4	4	4	117	0	8192	8192	8192	3776	8384	8640	6720	12224	8128
1567153288	118	0	4185.128418	4194.871582	4195.897461	4214.871582	4224.615234	450	4				0	4	4	4	4	4	118	0	8192	8192	8192	3776	8384	8640	6720	12224	8128
1567153288	119	0	4183.077148	4205.128418	4192.307617	4200.512695	4215.897461	1023	4				0	4	4	4	4	4	119	0	8192	8192	8192	3776	8448	8640	6720	12224	8320
1567153288	120	0	4185.641113	4196.922852	4195.897461	4209.230957	4221.025879	450	4				0	4	4	4	4	4	120	0	8192	8192	8192	3776	8384	8640	6784	12288	8256
1567153288	121	0	4203.077148	4201.025879	4200	4223.077148	4228.717773	450	4				0	4	4	4	4	4	121	0	8192	8192	8192	3776	8448	8640	6720	12224	8256
1567153288	122	0	4212.307617	4196.922852	4197.94873	4211.794922	4226.666504	450	4				0	4	4	4	4	4	122	0	8192	8192	8192	3776	8384	8576	6720	12224	8256
1567153288	123	0	4199.487305	4174.358887	4194.871582	4197.94873	4225.641113	1023	4				0	4	4	4	4	4	123	0	8192	8192	8192	3776	8384	8640	6720	12160	8320
1567153288	124	0	4184.102539	4174.358887	4192.307617	4194.871582	4220.512695	450	4				0	4	4	4	4	4	124	0	8192	8192	8192	3840	8384	8640	6656	12224	8256
1567153288	125	0	4176.410156	4188.717773	4184.615234	4181.538574	4208.717773	450	4				0	4	4	4	4	4	125	0	8192	8192	8192	3776	8384	8640	6720	12288	8320
1567153288	126	0	4165.128418	4174.358887	4176.410156	4167.692383	4196.922852	450	4				0	4	4	4	4	4	126	0	8192	8192	8192	3776	8384	8704	6720	12224	8384
1567153288	127	0	4150.769043	4157.94873	4170.256348	4164.102539	4185.641113	236	4				0	4	4	4	4	4	127	0	8192	8192	8192	3776	8384	8640	6720	12288	8192
1567153288	0	0	4160	4178.461426	4173.846191	4171.282227	4191.794922	450	4				0	4	4	4	4	4	0	0	8192	8192	8192	3840	8384	8640	6720	12288	8192
1567153288	1	0	4195.897461	4190.769043	4196.410156	4197.436035	4220	450	4				0	4	4	4	4	4	1	0	8192	8192	8192	3776	8384	8576	6720	12224	8256
1567153288	2	0	4200.512695	4166.153809	4201.538574	4208.717773	4227.179688	1023	4				0	4	4	4	4	4	2	0	8192	8192	8192	3776	8384	8640	6656	12160	8256
1567153288	3	0	4170.256348	4170.256348	4182.05127	4189.743652	4205.641113	450	4				0	4	4	4	4	4	3	0	8192	8192	8128	3776	8448	8640	6784	12224	8256
1567153288	4	0	4166.666504	4198.974121	4178.974121	4182.05127	4198.461426	1023	4				0	4	4	4	4	4	4	0	8192	8192	8192	3776	8384	8640	6784	12224	8256
1567153288	5	0	4178.974121	4196.922852	4183.077148	4192.820313	4210.256348	450	4				0	4	4	4	4	4	5	0	8192	8192	8192	3776	8384	8640	6656	12288	8320
1567153288	6	0	4179.487305	4174.358887	4177.436035	4186.153809	4218.974121	1023	4				0	4	4	4	4	4	6	0	8192	8192	8192	3776	8384	8640	6720	12224	8256
1567153288	7	0	4177.94873	4149.743652	4175.384766	4173.333496	4214.871582	450	4				0	4	4	4	4	4	7	0	8192	8192	8192	3840	8384	8640	6656	12224	8192
1567153288	8	0	4176.410156	4149.743652	4176.922852	4176.922852	4207.692383	450	4				0	4	4	4	4	4	8	0	8192	8192	8192	3776	8384	8640	6656	12224	8192
1567153288	9	0	4179.487305	4190.769043	4185.128418	4194.871582	4220.512695	1023	4				0	4	4	4	4	4	9	0	8192	8192	8192	3776	8384	8576	6720	12288	8256
1567153288	10	0	4181.025879	4198.974121	4190.769043	4208.205078	4232.307617	450	4				0	4	4	4	4	4	10	0	8192	8192	8192	3776	8384	8640	6720	12288	8320
1567153288	11	0	4172.307617	4166.153809	4180	4193.846191	4217.436035	1023	4				0	4	4	4	4	4	11	0	8192	8192	8192	3776	8384	8640	6720	12224	8256
1567153288	12	0	4173.333496	4160	4169.743652	4166.666504	4205.128418	450	4				0	4	4	4	4	4	12	0	8192	8192	8192	3776	8384	8640	6720	12224	8256
1567153288	13	0	4174.358887	4170.256348	4175.897461	4168.205078	4211.282227	450	4				0	4	4	4	4	4	13	0	8192	8192	8192	3776	8384	8640	6720	12224	8384
1567153288	14	0	4175.384766	4178.461426	4184.102539	4201.025879	4220	450	4				0	4	4	4	4	4	14	0	8192	8192	8192	3776	8448	8640	6720	12224	8320
1567153288	15	0	4196.410156	4184.615234	4187.692383	4207.179688	4229.743652	1023	4				0	4	4	4	4	4	15	0	8192	8192	8192	3776	8384	8640	6720	12288	8320
1567153288	16	0	4204.102539	4180.512695	4187.692383	4180.512695	4230.256348	0	4				0	4	4	4	4	4	16	0	8192	8128	8192	3776	8384	8640	6720	12288	8256
1567153288	17	0	4185.641113	4176.410156	4180	4175.897461	4218.461426	0	4				0	4	4	4	4	4	17	0	8192	8128	8192	3776	8384	8640	6720	12224	8448
1567153288	18	0	4194.358887	4190.769043	4185.641113	4204.615234	4222.563965	0	4				0	4	4	4	4	4	18	0	8192	8192	8192	3776	8448	8640	6720	12224	8448
1567153288	19	0	4207.179688	4201.025879	4193.846191	4203.589844	4230.256348	0	4				0	4	4	4	4	4	19	0	8192	8192	8192	3776	8384	8640	6720	12224	8320
1567153288	20	0	4186.153809	4190.769043	4184.102539	4172.307617	4217.436035	0	4				0	4	4	4	4	4	20	0	8192	8128	8192	3776	8448	8640	6720	12160	8256
1567153288	21	0	4172.820313	4186.666504	4182.05127	4175.897461	4210.769043	0	4				0	4	4	4	4	4	21	0	8192	8192	8192	3776	8448	8640	6720	12160	8320
1567153288	22	0	4181.025879	4192.820313	4193.846191	4198.974121	4220	0	4				0	4	4	4	4	4	22	0	8192	8128	8192	3776	8448	8640	6720	12160	8320
1567153288	23	0	4192.820313	4194.871582	4202.05127	4194.358887	4227.692383	0	4				0	4	4	4	4	4	23	0	8128	8128	8192	3776	8384	8640	6720	12224	8192
1567153288	24	0	4202.05127	4201.025879	4205.641113	4184.615234	4233.333496	0	4				0	4	4	4	4	4	24	0	8192	8192	8192	3776	8384	8576	6720	12224	8256
1567153288	25	0	4195.897461	4207.179688	4200	4193.846191	4228.717773	0	4				0	4	4	4	4	4	25	0	8192	8128	8192	3776	8384	8640	6720	12224	8320
1567153288	26	0	4173.846191	4182.563965	4187.692383	4188.205078	4209.743652	0	4				0	4	4	4	4	4	26	0	8192	8128	8192	3776	8384	8576	6720	12224	8320
1567153288	27	0	4162.563965	4149.743652	4178.461426	4167.692383	4203.589844	0	4				0	4	4	4	4	4	27	0	8128	8128	8192	3840	8384	8640	6720	12224	8320
1567153288	28	0	4173.333496	4178.461426	4180.512695	4169.743652	4204.615234	0	4				0	4	4	4	4	4	28	0	8192	8128	8192	3776	8384	8640	6720	12224	8256
1567153288	29	0	4187.692383	4217.436035	4192.820313	4183.077148	4204.102539	0	4				0	4	4	4	4	4	29	0	8128	8128	8192	3776	8384	8640	6720	12288	8256
1567153288	30	0	4185.641113	4201.025879	4196.410156	4182.05127	4208.205078	0	4				0	4	4	4	4	4	30	0	8192	8128	8192	3840	8384	8576	6720	12288	8256
1567153288	31	0	4176.922852	4176.410156	4189.230957	4183.077148	4210.256348	0	4				0	4	4	4	4	4	31	0	8192	8192	8192	3776	8384	8640	6720	12224	8128
1567153288	32	0	4182.05127	4188.717773	4185.641113	4192.820313	4211.282227	0	4				0	4	4	4	4	4	32	0	8192	8192	8192	3776	8384	8576	6720	12224	8256
1567153288	33	0	4176.922852	4198.974121	4182.05127	4191.282227	4204.102539	0	4				0	4	4	4	4	4	33	0	8192	8192	8192	3776	8384	8640	6656	12160	8256
1567153288	34	0	4172.307617	4190.769043	4190.769043	4193.333496	4205.641113	0	4				0	4	4	4	4	4	34	0	8192	8192	8192	3776	8384	8640	6784	12288	8384
1567153288	35	0	4192.307617	4190.769043	4207.692383	4204.615234	4223.589844	0	4				0	4	4	4	4	4	35	0	8192	8192	8192	3776	8384	8640	6656	12160	8512
1567153288	36	0	4202.05127	4201.025879	4206.153809	4197.94873	4227.179688	0	4				0	4	4	4	4	4	36	0	8192	8192	8192	3776	8384	8640	6656	12160	8512
1567153288	37	0	4187.179688	4201.025879	4192.820313	4185.128418	4215.384766	0	4				0	4	4	4	4	4	37	0	8192	8192	8192	3776	8384	8640	6784	12224	8256
1567153288	38	0	4178.461426	4184.615234	4186.666504	4185.641113	4214.358887	0	4				0	4	4	4	4	4	38	0	8192	8192	8192	3776	8384	8640	6720	12224	8320
1567153288	39	0	4185.641113	4176.410156	4187.692383	4194.358887	4227.692383	0	4				0	4	4	4	4	4	39	0	8192	8192	8192	3840	8384	8640	6720	12224	8320
1567153288	40	0	4194.358887	4198.974121	4193.846191	4208.205078	4240	0	4				0	4	4	4	4	4	40	0	8192	8192	8192	3840	8384	8576	6720	12224	8320
1567153288	41	0	4204.102539	4207.179688	4198.461426	4220.512695	4252.820313	0	4				0	4	4	4	4	4	41	0	8192	8192	8192	3776	8384	8576	6784	12224	8320
1567153288	42	0	4206.666504	4190.769043	4197.94873	4213.846191	4250.769043	0	4				0	4	4	4	4	4	42	0	8192	8192	8192	3840	8384	8576	6720	12224	8320
1567153288	43	0	4197.436035	4184.615234	4201.025879	4204.102539	4238.461426	0	4				0	4	4	4	4	4	43	0	8192	8192	8192	3840	8384	8640	6784	12224	8384
1567153288	44	0	4194.871582	4186.666504	4210.769043	4201.538574	4242.563965	0	4				0	4	4	4	4	4	44	0	8192	8192	8192	3776	8384	8576	6784	12224	8384
1567153288	45	0	4197.94873	4194.871582	4209.230957	4205.128418	4249.230957	0	4				0	4	4	4	4	4	45	0	8192	8192	8128	3776	8384	8640	6784	12224	8320
1567153288	46	0	4192.307617	4211.282227	4205.641113	4216.410156	4245.641113	0	4				0	4	4	4	4	4	46	0	8192	8192	8192	3776	8448	8640	6720	12160	8320
1567153288	47	0	4188.205078	4209.230957	4205.128418	4217.94873	4238.974121	0	4				0	4	4	4	4	4	47	0	8192	8192	8192	3776	8448	8640	6720	12224	8256
1567153288	48	0	4191.282227	4184.615234	4198.461426	4201.538574	4232.820313	0	4				0	4	4	4	4	4	48	0	8192	8192	8192	3776	8448	8576	6720	12224	8256
1567153288	49	0	4191.794922	4170.256348	4198.461426	4195.384766	4229.743652	0	4				0	4	4	4	4	4	49	0	8192	8192	8192	3776	8448	8640	6720	12160	8320
1567153288	50	0	4189.230957	4184.615234	4199.487305	4210.256348	4234.358887	0	4				0	4	4	4	4	4	50	0	8192	8192	8192	3776	8448	8640	6720	12224	8320
1567153288	51	0	4198.974121	4213.333496	4197.436035	4214.871582	4240	0	4				0	4	4	4	4	4	51	0	8192	8192	8192	3776	8448	8640	6720	12160	8320
1567153288	52	0	4212.307617	4219.487305	4198.974121	4203.077148	4238.974121	0	4				0	4	4	4	4	4	52	0	8192	8192	8192	3776	8448	8640	6720	12224	8320
1567153289	53	0	4198.974121	4186.666504	4193.846191	4197.436035	4227.179688	0	4				0	4	4	4	4	4	53	0	8192	8192	8192	3776	8448	8640	6720	12224	8256
1567153289	54	0	4181.538574	4180.512695	4188.205078	4201.538574	4215.384766	0	4				0	4	4	4	4	4	54	0	8192	8192	8192	3776	8448	8576	6720	12224	8256
1567153289	55	0	4184.102539	4205.128418	4196.922852	4201.538574	4218.974121	0	4				0	4	4	4	4	4	55	0	8192	8192	8192	3776	8448	8640	6656	12224	8320
1567153289	56	0	4187.692383	4205.128418	4203.589844	4198.974121	4219.487305	0	4				0	4	4	4	4	4	56	0	8192	8128	8192	3776	8448	8576	6720	12224	8320
1567153289	57	0	4183.077148	4184.615234	4197.94873	4205.128418	4214.358887	0	4				0	4	4	4	4	4	57	0	8192	8128	8192	3776	8384	8640	6720	12224	8320
1567153289	58	0	4180	4188.717773	4201.025879	4219.487305	4222.563965	0	4				0	4	4	4	4	4	58	0	8192	8192	8192	3776	8384	8576	6720	12224	8320
1567153289	59	0	4184.615234	4194.871582	4206.153809	4216.410156	4230.256348	0	4				0	4	4	4	4	4	59	0	8192	8192	8192	3776	8448	8640	6720	12224	8256
1567153289	60	0	4188.717773	4186.666504	4190.769043	4200.512695	4222.563965	0	4				0	4	4	4	4	4	60	0	8192	8192	8192	3776	8384	8576	6720	12224	8320
1567153289	61	0	4182.05127	4190.769043	4172.307617	4192.820313	4213.333496	0	4				0	4	4	4	4	4	61	0	8192	8192	8192	3776	8384	8640	6656	12224	8256
1567153289	62	0	4176.410156	4203.077148	4182.05127	4189.230957	4217.436035	0	4				0	4	4	4	4	4	62	0	8192	8192	8192	3776	8384	8640	6656	12224	8256
1567153289	63	0	4182.563965	4205.128418	4201.538574	4191.794922	4223.077148	0	4				0	4	4	4	4	4	63	0	8192	8192	8192	3776	8384	8576	6784	12224	8320
1567153289	64	0	4173.333496	4194.871582	4198.974121	4200	4213.333496	450	4				0	4	4	4	4	4	64	0	8192	8192	8192	3776	8384	8640	6720	12224	8320
1567153289	65	0	4160	4178.461426	4191.282227	4191.794922	4201.538574	450	4				0	4	4	4	4	4	65	0	8192	8192	8192	3776	8384	8640	6720	12224	8320
1567153289	66	0	4165.641113	4170.256348	4192.307617	4177.436035	4205.641113	1023	4				0	4	4	4	4	4	66	0	8192	8192	8192	3776	8384	8640	6720	12224	8320
1567153289	67	0	4177.94873	4182.563965	4197.94873	4191.282227	4217.436035	450	4				0	4	4	4	4	4	67	0	8192	8192	8192	3776	8384	8576	6720	12224	7936
1567153289	68	0	4181.538574	4180.512695	4198.461426	4208.717773	4217.436035	1023	4				0	4	4	4	4	4	68	0	8192	8192	8192	3776	8384	8576	6656	12224	8320
1567153289	69	0	4169.230957	4164.102539	4189.230957	4197.94873	4206.153809	450	4				0	4	4	4	4	4	69	0	8192	8192	8192	3776	8384	8576	6720	12224	8256
1567153289	70	0	4155.897461	4184.615234	4178.461426	4188.717773	4198.974121	1023	4				0	4	4	4	4	4	70	0	8192	8192	8192	3776	8384	8640	6784	12224	8320
1567153289	71	0	4170.769043	4209.230957	4187.179688	4193.333496	4206.666504	450	4				0	4	4	4	4	4	71	0	8192	8192	8192	3776	8384	8576	6720	12160	8064
1567153289	72	0	4194.358887	4196.922852	4205.128418	4194.871582	4217.94873	450	4				0	4	4	4	4	4	72	0	8192	8192	8192	3840	8384	8576	6720	12160	8064
1567153289	73	0	4186.666504	4174.358887	4198.974121	4180	4212.307617	1023	4				0	4	4	4	4	4	73	0	8192	8192	8192	3776	8384	8576	6784	12288	8256
1567153289	74	0	4176.410156	4186.666504	4193.333496	4185.128418	4207.179688	450	4				0	4	4	4	4	4	74	0	8192	8192	8192	3776	8384	8576	6784	12160	8256
1567153289	75	0	4186.666504	4203.077148	4209.230957	4213.846191	4220	1023	4				0	4	4	4	4	4	75	0	8192	8192	8192	3776	8384	8640	6720	12224	8320
1567153289	76	0	4187.179688	4194.871582	4209.230957	4211.794922	4216.922852	450	4				0	4	4	4	4	4	76	0	8192	8192	8192	3776	8384	8640	6720	12224	8320
1567153289	77	0	4177.94873	4192.820313	4190.769043	4189.230957	4196.922852	450	4				0	4	4	4	4	4	77	0	8192	8192	8192	3776	8384	8576	6784	12224	8256
1567153289	78	0	4176.922852	4207.179688	4188.717773	4182.05127	4192.820313	450	4				0	4	4	4	4	4	78	0	8192	8192	8192	3776	8384	8640	6720	12224	8256
1567153289	79	0	4176.410156	4194.871582	4194.358887	4184.615234	4197.436035	1023	4				0	4	4	4	4	4	79	0	8192	8192	8192	3776	8448	8576	6720	12224	8256
1567153289	80	0	4181.538574	4176.410156	4193.846191	4199.487305	4200.512695	450	4				0	4	4	4	4	4	80	0	8192	8192	8192	3776	8384	8640	6720	12224	8256
1567153289	81	0	4196.922852	4196.922852	4199.487305	4213.846191	4207.179688	450	4				0	4	4	4	4	4	81	0	8192	8192	8192	3776	8448	8576	6720	12224	8320
1567153289	82	0	4199.487305	4211.282227	4201.538574	4206.666504	4209.230957	450	4				0	4	4	4	4	4	82	0	8192	8192	8192	3776	8448	8640	6784	12224	8320
1567153289	83	0	4182.563965	4196.922852	4184.102539	4193.846191	4200	1023	4				0	4	4	4	4	4	83	0	8192	8192	8192	3776	8448	8576	6656	12288	8320
1567153289	84	0	4176.922852	4196.922852	4176.410156	4191.794922	4195.897461	450	4				0	4	4	4	4	4	84	0	8192	8192	8192	3776	8448	8640	6656	12288	8320
1567153289	85	0	4186.666504	4205.128418	4192.307617	4193.846191	4201.025879	450	4				0	4	4	4	4	4	85	0	8192	8192	8192	3776	8384	8576	6784	12224	8448
1567153289	86	0	4186.153809	4198.974121	4198.461426	4200	4201.025879	450	4				0	4	4	4	4	4	86	0	8192	8192	8192	3776	8448	8640	6720	12224	8320
1567153289	87	0	4182.563965	4196.922852	4196.922852	4206.666504	4198.974121	1023	4				0	4	4	4	4	4	87	0	8192	8192	8192	3776	8384	8640	6720	12224	8256
1567153289	88	0	4186.666504	4205.128418	4197.94873	4205.128418	4203.589844	450	4				0	4	4	4	4	4	88	0	8192	8192	8192	3776	8448	8576	6720	12288	8256
1567153289	89	0	4187.179688	4198.974121	4190.256348	4202.563965	4203.589844	450	4				0	4	4	4	4	4	89	0	8192	8192	8192	3776	8384	8640	6720	12224	8448
1567153289	90	0	4186.666504	4194.871582	4185.641113	4199.487305	4197.94873	450	4				0	4	4	4	4	4	90	0	8192	8192	8192	3776	8448	8576	6720	12224	8448
1567153289	91	0	4186.666504	4207.179688	4191.794922	4200.512695	4195.384766	1023	4				0	4	4	4	4	4	91	0	8192	8192	8192	3776	8448	8640	6720	12288	8320
1567153289	92	0	4182.05127	4211.282227	4193.846191	4202.563965	4198.461426	450	4				0	4	4	4	4	4	92	0	8192	8192	8192	3776	8448	8640	6720	12224	8256
1567153289	93	0	4189.230957	4203.077148	4195.384766	4205.641113	4209.230957	450	4				0	4	4	4	4	4	93	0	8192	8192	8192	3776	8448	8576	6720	12288	8320
1567153289	94	0	4199.487305	4192.820313	4195.897461	4205.641113	4215.384766	450	4				0	4	4	4	4	4	94	0	8192	8192	8192	3776	8448	8576	6720	12288	8320
1567153289	95	0	4178.974121	4190.769043	4184.615234	4189.230957	4198.461426	1023	4				0	4	4	4	4	4	95	0	8192	8192	8192	3776	8448	8640	6656	12224	8256
1567153289	96	0	4165.641113	4203.077148	4183.589844	4190.256348	4187.692383	450	4				0	4	4	4	4	4	96	0	8192	8192	8192	3776	8384	8576	6720	12224	8320
1567153289	97	0	4192.307617	4217.436035	4206.153809	4212.307617	4209.230957	450	4				0	4	4	4	4	4	97	0	8192	8192	8192	3776	8384	8640	6656	12160	8256
1567153289	98	0	4210.256348	4211.282227	4211.794922	4210.769043	4227.179688	450	4				0	4	4	4	4	4	98	0	8192	8192	8192	3776	8384	8576	6656	12160	8256
1567153289	99	0	4190.256348	4194.871582	4189.230957	4199.487305	4210.769043	1023	4				0	4	4	4	4	4	99	0	8192	8192	8192	3776	8384	8640	6784	12224	8320
1567153289	100	0	4183.589844	4205.128418	4191.282227	4204.102539	4205.641113	450	4				0	4	4	4	4	4	100	0	8192	8192	8192	3776	8384	8640	6720	12160	8256
1567153289	101	0	4194.358887	4225.641113	4209.743652	4194.358887	4220	450	4				0	4	4	4	4	4	101	0	8192	8192	8192	3776	8448	8640	6656	12224	8320
1567153289	102	0	4182.05127	4221.538574	4200.512695	4177.436035	4210.769043	450	4				0	4	4	4	4	4	102	0	8192	8192	8192	3776	8384	8640	6656	12224	8320
1567153289	103	0	4176.922852	4201.025879	4187.692383	4188.205078	4200.512695	1023	4				0	4	4	4	4	4	103	0	8192	8192	8192	3776	8448	8640	6720	12224	8000
1567153289	104	0	4196.922852	4190.769043	4200	4202.563965	4212.820313	450	4				0	4	4	4	4	4	104	0	8192	8192	8192	3840	8448	8640	6720	12224	8320
1567153289	105	0	4214.358887	4205.128418	4213.846191	4198.974121	4222.563965	450	4				0	4	4	4	4	4	105	0	8192	8192	8192	3776	8448	8640	6656	12224	8256
1567153289	106	0	4216.410156	4229.743652	4215.384766	4206.666504	4222.563965	450	4				0	4	4	4	4	4	106	0	8192	8192	8192	3840	8448	8640	6720	12224	8256
1567153289	107	0	4199.487305	4240	4216.922852	4214.358887	4213.333496	1023	4				0	4	4	4	4	4	107	0	8192	8192	8128	3776	8448	8576	6720	12224	8448
1567153289	108	0	4183.077148	4219.487305	4211.794922	4191.794922	4198.974121	450	4				0	4	4	4	4	4	108	0	8192	8192	8192	3776	8448	8640	6720	12224	8448
1567153289	109	0	4197.436035	4213.333496	4211.794922	4181.538574	4204.102539	450	4				0	4	4	4	4	4	109	0	8192	8192	8192	3776	8448	8576	6720	12224	8256
1567153289	110	0	4216.922852	4231.794922	4219.487305	4200.512695	4219.487305	450	4				0	4	4	4	4	4	110	0	8192	8192	8192	3840	8448	8576	6720	12224	8320
1567153289	111	0	4203.589844	4223.589844	4201.025879	4198.461426	4207.692383	1023	4				0	4	4	4	4	4	111	0	8192	8192	8192	3776	8448	8640	6720	12288	8256
1567153289	112	0	4194.871582	4198.974121	4181.538574	4182.05127	4196.410156	450	4				0	4	4	4	4	4	112	0	8192	8192	8192	3776	8448	8640	6720	12288	8256
1567153289	113	0	4213.333496	4203.077148	4192.307617	4185.128418	4214.871582	450	4				0	4	4	4	4	4	113	0	8192	8192	8192	3776	8448	8640	6720	12224	8320
1567153289	114	0	4216.410156	4225.641113	4202.05127	4188.205078	4224.615234	450	4				0	4	4	4	4	4	114	0	8192	8192	8192	3776	8448	8640	6656	12224	8320
1567153289	115	0	4200	4217.436035	4194.358887	4179.487305	4209.230957	1023	4				0	4	4	4	4	4	115	0	8192	8192	8192	3776	8448	8640	6720	12160	8256
1567153289	116	0	4174.358887	4184.615234	4182.05127	4166.666504	4188.205078	450	4				0	4	4	4	4	4	116	0	8192	8192	8192	3776	8448	8640	6720	12160	8256
1567153289	117	0	4159.487305	4172.307617	4174.358887	4157.436035	4174.358887	450	4				0	4	4	4	4	4	117	0	8192	8192	8192	3776	8448	8640	6720	12224	8320
1567153289	118	0	4184.102539	4192.820313	4192.820313	4166.666504	4186.666504	450	4				0	4	4	4	4	4	118	0	8192	8192	8192	3776	8448	8704	6720	12224	8256
1567153289	119	0	4214.871582	4215.384766	4221.538574	4181.538574	4216.922852	1023	4				0	4	4	4	4	4	119	0	8192	8192	8192	3776	8448	8576	6720	12224	8320
1567153289	120	0	4217.94873	4215.384766	4227.179688	4197.94873	4231.282227	450	4				0	4	4	4	4	4	120	0	8192	8192	8192	3776	8448	8640	6720	12224	7296
1567153289	121	0	4219.487305	4225.641113	4223.077148	4220	4233.846191	450	4				0	4	4	4	4	4	121	0	8192	8192	8192	3776	8448	8640	6784	12224	7936
1567153289	122	0	4229.743652	4237.94873	4223.077148	4224.102539	4233.846191	450	4				0	4	4	4	4	4	122	0	8192	8192	8192	3776	8448	8640	6720	12224	8320
1567153289	123	0	4224.102539	4223.589844	4221.538574	4212.307617	4228.205078	1023	4				0	4	4	4	4	4	123	0	8192	8192	8192	3776	8448	8640	6784	12160	8320
1567153289	124	0	4214.358887	4209.230957	4225.128418	4215.897461	4227.179688	450	4				0	4	4	4	4	4	124	0	8192	8192	8192	3776	8448	8640	6720	12224	8256
1567153289	125	0	4214.871582	4215.384766	4228.717773	4222.05127	4227.179688	450	4				0	4	4	4	4	4	125	0	8192	8192	8192	3776	8448	8576	6720	12224	8064
1567153289	126	0	4218.461426	4217.436035	4218.974121	4210.256348	4221.025879	450	4				0	4	4	4	4	4	126	0	8192	8192	8192	3776	8448	8640	6720	12224	8064
1567153289	127	0	4223.077148	4221.538574	4209.743652	4195.384766	4218.974121	236	4				0	4	4	4	4	4	127	0	8192	8192	8192	3776	8448	8576	6720	12224	8256
1567153289	0	0	4217.94873	4223.589844	4206.153809	4188.205078	4221.538574	450	4				0	4	4	4	4	4	0	0	8192	8192	8192	3776	8448	8704	6720	12224	8320
1567153289	1	0	4206.666504	4205.128418	4200	4188.205078	4216.922852	450	4				0	4	4	4	4	4	1	0	8192	8192	8192	3776	8448	8576	6720	12224	8320
1567153289	2	0	4210.769043	4205.128418	4203.077148	4194.871582	4213.846191	1023	4				0	4	4	4	4	4	2	0	8192	8192	8192	3776	8448	8640	6720	12224	8320
1567153289	3	0	4219.487305	4231.794922	4206.153809	4200.512695	4219.487305	450	4				0	4	4	4	4	4	3	0	8192	8192	8192	3776	8448	8576	6656	12224	8320
1567153289	4	0	4216.410156	4233.846191	4196.922852	4196.922852	4216.922852	1023	4				0	4	4	4	4	4	4	0	8192	8192	8192	3776	8448	8640	6720	12224	8256
1567153289	5	0	4209.743652	4213.333496	4190.769043	4190.769043	4207.692383	450	4				0	4	4	4	4	4	5	0	8192	8192	8192	3776	8384	8640	6784	12224	8256
1567153289	6	0	4201.025879	4201.025879	4191.282227	4181.538574	4199.487305	1023	4				0	4	4	4	4	4	6	0	8192	8192	8192	3776	8448	8640	6784	12224	8256
1567153289	7	0	4194.871582	4186.666504	4190.769043	4167.179688	4192.820313	450	4				0	4	4	4	4	4	7	0	8192	8192	8192	3776	8384	8576	6720	12160	8256
1567153289	8	0	4193.846191	4178.461426	4187.692383	4169.743652	4191.794922	450	4				0	4	4	4	4	4	8	0	8192	8192	8192	3776	8448	8640	6784	12288	8320
1567153289	9	0	4183.589844	4194.871582	4183.077148	4185.641113	4194.871582	1023	4				0	4	4	4	4	4	9	0	8192	8192	8192	3840	8384	8576	6720	12224	8256
1567153289	10	0	4187.179688	4215.384766	4184.615234	4184.615234	4201.025879	450	4				0	4	4	4	4	4	10	0	8192	8192	8192	3776	8448	8576	6720	12224	8256
1567153289	11	0	4221.025879	4225.641113	4191.794922	4181.025879	4213.333496	1023	4				0	4	4	4	4	4	11	0	8192	8192	8192	3840	8384	8576	6720	12224	8512
1567153289	12	0	4234.358887	4231.794922	4192.307617	4183.589844	4223.077148	450	4				0	4	4	4	4	4	12	0	8192	8192	8192	3776	8448	8576	6656	12224	8256
1567153289	13	0	4213.333496	4227.692383	4187.692383	4184.102539	4219.487305	450	4				0	4	4	4	4	4	13	0	8192	8192	8192	3776	8448	8576	6784	12224	8320
1567153289	14	0	4198.461426	4211.282227	4187.179688	4193.846191	4206.666504	450	4				0	4	4	4	4	4	14	0	8192	8192	8192	3776	8384	8576	6784	12160	8320
1567153289	15	0	4198.461426	4211.282227	4194.871582	4191.282227	4197.94873	1023	4				0	4	4	4	4	4	15	0	8192	8192	8192	3840	8384	8640	6656	12224	8064
1567153289	16	0	4201.025879	4231.794922	4199.487305	4181.025879	4201.025879	0	4				0	4	4	4	4	4	16	0	8192	8192	8192	3776	8384	8640	6656	12224	8064
1567153289	17	0	4211.282227	4235.897461	4199.487305	4194.871582	4211.794922	0	4				0	4	4	4	4	4	17	0	8192	8192	8192	3776	8384	8640	6848	12224	8320
1567153289	18	0	4222.563965	4223.589844	4199.487305	4200.512695	4221.025879	0	4				0	4	4	4	4	4	18	0	8192	8192	8192	3776	8384	8640	6784	12288	8320
1567153289	19	0	4217.94873	4215.384766	4194.358887	4190.769043	4215.897461	0	4				0	4	4	4	4	4	19	0	8192	8192	8192	3776	8384	8576	6720	12224	8256
1567153289	20	0	4208.205078	4211.282227	4192.820313	4203.077148	4210.769043	0	4				0	4	4	4	4	4	20	0	8192	8192	8192	3776	8384	8576	6720	12224	8256
1567153289	21	0	4209.230957	4215.384766	4197.436035	4213.846191	4215.897461	0	4				0	4	4	4	4	4	21	0	8192	8192	8192	3776	8384	8576	6784	12224	8320
1567153289	22	0	4211.794922	4221.538574	4202.05127	4194.871582	4216.410156	0	4				0	4	4	4	4	4	22	0	8192	8192	8192	3776	8384	8640	6784	12224	8256
1567153289	23	0	4213.333496	4231.794922	4208.205078	4189.743652	4212.820313	0	4				0	4	4	4	4	4	23	0	8192	8192	8192	3776	8384	8640	6720	12224	8320
1567153289	24	0	4224.102539	4248.205078	4217.436035	4213.333496	4214.871582	0	4				0	4	4	4	4	4	24	0	8192	8192	8192	3776	8384	8576	6720	12224	8320
1567153289	25	0	4231.282227	4248.205078	4224.102539	4223.589844	4217.94873	0	4				0	4	4	4	4	4	25	0	8192	8192	8192	3776	8384	8640	6720	12224	8320
1567153289	26	0	4223.077148	4235.897461	4219.487305	4200	4218.461426	0	4				0	4	4	4	4	4	26	0	8192	8192	8128	3776	8448	8640	6720	12224	8320
1567153289	27	0	4221.538574	4225.641113	4211.282227	4185.641113	4217.94873	0	4				0	4	4	4	4	4	27	0	8192	8192	8192	3776	8448	8640	6784	12224	8320
1567153289	28	0	4233.846191	4217.436035	4213.333496	4208.205078	4220.512695	0	4				0	4	4	4	4	4	28	0	8192	8192	8192	3776	8448	8576	6784	12224	8320
1567153289	29	0	4234.871582	4215.384766	4215.384766	4216.922852	4225.128418	0	4				0	4	4	4	4	4	29	0	8192	8192	8128	3840	8448	8640	6656	12288	7936
1567153289	30	0	4228.205078	4240	4211.282227	4187.692383	4230.256348	0	4				0	4	4	4	4	4	30	0	8192	8192	8192	3840	8384	8576	6720	12224	8256
1567153289	31	0	4226.153809	4237.94873	4211.282227	4174.871582	4235.384766	0	4				0	4	4	4	4	4	31	0	8192	8192	8192	3840	8448	8640	6720	12224	8256
1567153289	32	0	4214.358887	4205.128418	4207.179688	4190.256348	4228.717773	0	4				0	4	4	4	4	4	32	0	8192	8192	8192	3840	8448	8640	6720	12160	8320
1567153289	33	0	4210.769043	4209.230957	4198.974121	4202.563965	4221.538574	0	4				0	4	4	4	4	4	33	0	8192	8192	8128	3776	8448	8640	6720	12224	8448
1567153289	34	0	4224.615234	4225.641113	4192.307617	4193.846191	4226.666504	0	4				0	4	4	4	4	4	34	0	8192	8192	8128	3776	8448	8576	6720	12224	8448
1567153289	35	0	4225.128418	4211.282227	4190.256348	4175.897461	4223.077148	0	4				0	4	4	4	4	4	35	0	8192	8192	8128	3776	8448	8640	6784	12224	8320
1567153289	36	0	4209.230957	4215.384766	4193.846191	4186.666504	4211.282227	0	4				0	4	4	4	4	4	36	0	8192	8192	8192	3776	8448	8640	6784	12224	8320
1567153289	37	0	4209.230957	4231.794922	4201.025879	4210.256348	4207.692383	0	4				0	4	4	4	4	4	37	0	8192	8192	8128	3776	8448	8640	6720	12224	8320
1567153289	38	0	4223.589844	4221.538574	4205.641113	4199.487305	4207.692383	0	4				0	4	4	4	4	4	38	0	8192	8192	8192	3840	8448	8576	6720	12224	8320
1567153289	39	0	4220	4217.436035	4205.128418	4181.025879	4208.717773	0	4				0	4	4	4	4	4	39	0	8192	8192	8192	3840	8448	8640	6784	12288	8320
1567153289	40	0	4202.05127	4227.692383	4204.615234	4186.153809	4207.179688	0	4				0	4	4	4	4	4	40	0	8192	8192	8192	3776	8448	8576	6720	12224	8256
1567153289	41	0	4193.846191	4215.384766	4201.538574	4185.128418	4198.461426	0	4				0	4	4	4	4	4	41	0	8192	8192	8192	3776	8448	8640	6784	12224	8320
1567153289	42	0	4196.410156	4201.025879	4201.025879	4173.333496	4201.538574	0	4				0	4	4	4	4	4	42	0	8192	8192	8192	3776	8448	8640	6784	12224	8320
1567153289	43	0	4202.563965	4211.282227	4210.769043	4189.230957	4216.410156	0	4				0	4	4	4	4	4	43	0	8192	8192	8192	3776	8448	8640	6784	12160	8320
1567153289	44	0	4205.128418	4223.589844	4214.358887	4206.153809	4214.871582	0	4				0	4	4	4	4	4	44	0	8192	8192	8192	3776	8448	8576	6656	12224	8320
1567153289	45	0	4195.897461	4223.589844	4205.128418	4189.230957	4206.666504	0	4				0	4	4	4	4	4	45	0	8192	8192	8192	3776	8448	8640	6720	12160	8256
1567153289	46	0	4198.461426	4221.538574	4200	4185.641113	4216.410156	0	4				0	4	4	4	4	4	46	0	8192	8192	8192	3776	8448	8640	6720	12160	8256
1567153289	47	0	4213.333496	4221.538574	4198.974121	4199.487305	4221.025879	0	4				0	4	4	4	4	4	47	0	8192	8192	8192	3776	8448	8640	6720	12224	8064
1567153289	48	0	4209.230957	4227.692383	4194.871582	4192.820313	4208.717773	0	4				0	4	4	4	4	4	48	0	8192	8192	8192	3776	8448	8640	6720	12160	8256
1567153289	49	0	4209.743652	4215.384766	4196.922852	4188.205078	4208.205078	0	4				0	4	4	4	4	4	49	0	8192	8192	8192	3776	8448	8640	6656	12224	8320
1567153289	50	0	4212.820313	4196.922852	4205.641113	4200	4223.077148	0	4				0	4	4	4	4	4	50	0	8192	8192	8192	3776	8448	8640	6720	12224	8320
1567153290	51	0	4198.974121	4207.179688	4202.563965	4204.102539	4222.05127	0	4				0	4	4	4	4	4	51	0	8192	8192	8192	3776	8448	8640	6784	12288	8256
1567153290	52	0	4198.461426	4223.589844	4190.256348	4193.333496	4206.666504	0	4				0	4	4	4	4	4	52	0	8192	8192	8192	3776	8384	8640	6784	12288	8256
1567153290	53	0	4218.974121	4225.641113	4196.410156	4190.769043	4201.538574	0	4				0	4	4	4	4	4	53	0	8192	8192	8192	3776	8448	8640	6720	12160	8256
1567153290	54	0	4219.487305	4229.743652	4201.025879	4187.179688	4204.102539	0	4				0	4	4	4	4	4	54	0	8192	8192	8192	3776	8384	8640	6656	12224	8320
1567153290	55	0	4200	4225.641113	4183.077148	4174.871582	4197.94873	0	4				0	4	4	4	4	4	55	0	8192	8192	8192	3776	8384	8640	6720	12224	8256
1567153290	56	0	4181.538574	4211.282227	4172.307617	4174.358887	4190.256348	0	4				0	4	4	4	4	4	56	0	8192	8192	8192	3840	8384	8640	6720	12224	8256
1567153290	57	0	4163.077148	4203.077148	4174.871582	4176.410156	4185.641113	0	4				0	4	4	4	4	4	57	0	8192	8192	8192	3776	8384	8640	6720	12224	8320
1567153290	58	0	4180.512695	4198.974121	4175.384766	4163.589844	4189.230957	0	4				0	4	4	4	4	4	58	0	8192	8192	8192	3776	8384	8640	6656	12224	8256
1567153290	59	0	4221.538574	4198.974121	4176.922852	4164.615234	4205.128418	0	4				0	4	4	4	4	4	59	0	8192	8192	8192	3776	8384	8640	6720	12224	8320
1567153290	60	0	4236.922852	4209.230957	4181.538574	4191.794922	4214.358887	0	4				0	4	4	4	4	4	60	0	8192	8192	8192	3776	8448	8640	6720	12224	8320
1567153290	61	0	4221.025879	4217.436035	4179.487305	4184.615234	4210.769043	0	4				0	4	4	4	4	4	61	0	8192	8192	8192	3776	8448	8576	6784	12224	8256
1567153290	62	0	4202.05127	4227.692383	4173.846191	4151.282227	4207.179688	0	4				0	4	4	4	4	4	62	0	8192	8192	8192	3776	8448	8640	6720	12288	8320
1567153290	63	0	4218.974121	4233.846191	4174.358887	4152.307617	4207.692383	0	4				0	4	4	4	4	4	63	0	8192	8192	8192	3776	8448	8640	6720	12160	8256
1567153290	64	0	4255.384766	4229.743652	4170.256348	4157.436035	4204.102539	450	4				0	4	4	4	4	4	64	0	8192	8192	8192	3776	8448	8640	6720	12160	8256
1567153290	65	0	4257.94873	4233.846191	4165.641113	4137.94873	4198.461426	450	4				0	4	4	4	4	4	65	0	8192	8192	8192	3776	8448	8576	6720	12224	8640
1567153290	66	0	4232.820313	4229.743652	4171.794922	4126.666504	4196.410156	1023	4				0	4	4	4	4	4	66	0	8192	8192	8192	3776	8448	8640	6720	12224	8320
1567153290	67	0	4235.384766	4205.128418	4170.769043	4115.897461	4194.358887	450	4				0	4	4	4	4	4	67	0	8192	8192	8192	3776	8448	8576	6720	12224	8256
1567153290	68	0	4245.128418	4201.025879	4159.487305	4099.487305	4187.179688	1023	4				0	4	4	4	4	4	68	0	8192	8192	8192	3776	8448	8576	6720	12288	8256
1567153290	69	0	4248.205078	4225.641113	4157.94873	4103.589844	4192.820313	450	4				0	4	4	4	4	4	69	0	8192	8192	8192	3776	8448	8640	6720	12224	8448
1567153290	70	0	4274.358887	4235.897461	4170.769043	4115.384766	4202.05127	1023	4				0	4	4	4	4	4	70	0	8192	8192	8192	3776	8384	8640	6720	12224	8448
1567153290	71	0	4304.615234	4223.589844	4171.794922	4115.384766	4205.641113	450	4				0	4	4	4	4	4	71	0	8192	8192	8192	3840	8448	8640	6720	12224	8256
1567153290	72	0	4327.179688	4227.692383	4164.615234	4118.974121	4241.538574	450	4				0	4	4	4	4	4	72	0	8192	8128	8192	3776	8512	8576	6784	12288	8256
1567153290	73	0	4327.692383	4213.333496	4176.410156	4132.820313	4292.820313	1023	4				0	4	4	4	4	4	73	0	8192	8192	8192	3776	8320	8640	6720	12224	8320
1567153290	74	0	4312.820313	4188.717773	4188.717773	4129.230957	4330.256348	450	4				0	4	4	4	4	4	74	0	8192	8192	8192	3776	8384	8576	6720	12224	8320
1567153290	75	0	4358.974121	4209.230957	4182.05127	4115.384766	4385.128418	1023	4				0	4	4	4	4	4	75	0	8192	8192	8192	3840	8448	8576	6720	12224	8320
1567153290	76	0	4469.230957	4244.102539	4179.487305	4118.461426	4458.974121	450	4				0	4	4	4	4	4	76	0	8192	8192	8192	3776	8448	8576	6720	12224	8320
1567153290	77	0	4510.256348	4237.94873	4187.692383	4129.230957	4500.512695	450	4				0	4	4	4	4	4	77	0	8256	8192	8192	3840	8384	8576	6656	12160	8320
1567153290	78	0	4488.717773	4217.436035	4187.179688	4123.077148	4529.230957	450	4				0	4	4	4	4	4	78	0	8256	8192	8192	3776	8384	8576	6656	12160	8320
1567153290	79	0	4545.128418	4215.384766	4184.102539	4121.025879	4611.794922	1023	4				0	4	4	4	4	4	79	0	8256	8192	8192	3776	8448	8640	6720	12224	8256
1567153290	80	0	4625.128418	4221.538574	4188.205078	4138.974121	4704.615234	450	4				0	4	4	4	4	4	80	0	8256	8192	8192	3776	8448	8640	6720	12224	8256
1567153290	81	0	4648.717773	4227.692383	4197.94873	4156.410156	4777.94873	450	4				0	4	4	4	4	4	81	0	8192	8192	8192	3776	8512	8576	6656	12224	8384
1567153290	82	0	4672.307617	4229.743652	4209.743652	4187.179688	4884.102539	450	4				0	4	4	4	4	4	82	0	8256	8192	8192	3776	8384	8640	6656	12224	7360
1567153290	83	0	4720.512695	4246.153809	4214.358887	4228.205078	5015.897461	1023	4				0	4	4	4	4	4	83	0	8192	8192	8192	3840	8320	8640	6720	12224	8064
1567153290	84	0	4769.743652	4268.717773	4213.333496	4251.794922	5143.077148	450	4				0	4	4	4	4	4	84	0	8192	8192	8192	3776	8384	8576	6720	12224	8256
1567153290	85	0	4803.589844	4256.410156	4214.358887	4238.974121	5263.077148	450	4				0	4	4	4	4	4	85	0	8192	8192	8192	3776	8448	8640	6720	12224	8256
1567153290	86	0	4801.538574	4242.05127	4221.538574	4217.94873	5345.641113	450	4				0	4	4	4	4	4	86	0	8192	8192	8192	3776	8448	8576	6656	12224	8256
1567153290	87	0	4778.974121	4235.897461	4219.487305	4228.717773	5414.358887	1023	4				0	4	4	4	4	4	87	0	8192	8192	8192	3776	8384	8640	6656	12224	8000
1567153290	88	0	4803.077148	4225.641113	4215.897461	4250.769043	5576.410156	450	4				0	4	4	4	4	4	88	0	8192	8192	8192	3776	8384	8576	6656	12224	8000
1567153290	89	0	4855.384766	4242.05127	4229.743652	4254.358887	5764.102539	450	4				0	4	4	4	4	4	89	0	8192	8192	8192	3776	8384	8640	6656	12224	8256
1567153290	90	0	4857.94873	4256.410156	4230.769043	4241.538574	5815.384766	450	4				0	4	4	4	4	4	90	0	8192	8192	8192	3776	8384	8576	6656	12224	8256
1567153290	91	0	4850.769043	4233.846191	4216.922852	4229.743652	5817.94873	1023	4				0	4	4	4	4	4	91	0	8192	8192	8192	3840	8384	8640	6784	12224	8320
1567153290	92	0	4887.692383	4235.897461	4228.205078	4218.974121	5897.436035	450	4				0	4	4	4	4	4	92	0	8192	8192	8192	3776	8384	8640	6784	12224	8320
1567153290	93	0	4905.128418	4272.820313	4249.230957	4213.333496	5957.436035	450	4				0	4	4	4	4	4	93	0	8192	8192	8192	3776	8384	8640	6720	12224	8256
1567153290	94	0	4876.922852	4256.410156	4249.230957	4212.307617	5953.846191	450	4				0	4	4	4	4	4	94	0	8192	8192	8192	3776	8384	8576	6656	12288	8256
1567153290	95	0	4852.820313	4221.538574	4244.615234	4212.820313	5953.846191	1023	4				0	4	4	4	4	4	95	0	8192	8192	8192	3776	8384	8640	6720	12224	8256
1567153290	96	0	4846.666504	4242.05127	4255.384766	4214.358887	5977.94873	450	4				0	4	4	4	4	4	96	0	8192	8192	8192	3776	8384	8576	6720	12224	8256
1567153290	97	0	4845.641113	4270.769043	4269.230957	4214.871582	6006.153809	450	4				0	4	4	4	4	4	97	0	8192	8192	8192	3776	8384	8640	6720	12224	8256
1567153290	98	0	4844.102539	4264.615234	4276.922852	4222.05127	6009.230957	450	4				0	4	4	4	4	4	98	0	8192	8192	8192	3776	8384	8640	6656	12224	8320
1567153290	99	0	4840	4256.410156	4283.589844	4214.871582	6007.692383	1023	4				0	4	4	4	4	4	99	0	8192	8192	8192	3776	8384	8640	6720	12224	8256
1567153290	100	0	4813.333496	4252.307617	4284.615234	4197.94873	6005.641113	450	4				0	4	4	4	4	4	100	0	8192	8192	8192	3776	8384	8640	6720	12224	8256
1567153290	101	0	4791.282227	4258.461426	4286.153809	4201.025879	5989.743652	450	4				0	4	4	4	4	4	101	0	8192	8192	8192	3776	8384	8640	6656	12224	8256
1567153290	102	0	4794.871582	4266.666504	4287.179688	4210.769043	5985.641113	450	4				0	4	4	4	4	4	102	0	8192	8192	8192	3840	8384	8640	6656	12288	8256
1567153290	103	0	4789.743652	4254.358887	4282.563965	4207.179688	5998.974121	1023	4				0	4	4	4	4	4	103	0	8192	8192	8192	3776	8384	8640	6720	12224	8256
1567153290	104	0	4762.05127	4246.153809	4275.384766	4183.077148	5983.589844	450	4				0	4	4	4	4	4	104	0	8192	8192	8192	3776	8384	8640	6720	12224	8256
1567153290	105	0	4753.333496	4252.307617	4272.820313	4158.974121	5953.846191	450	4				0	4	4	4	4	4	105	0	8192	8192	8192	3776	8384	8640	6656	12288	8576
1567153290	106	0	4765.128418	4231.794922	4285.128418	4176.922852	5974.358887	450	4				0	4	4	4	4	4	106	0	8192	8192	8192	3776	8384	8640	6656	12288	8576
1567153290	107	0	4752.307617	4229.743652	4300.512695	4218.974121	6003.589844	1023	4				0	4	4	4	4	4	107	0	8192	8192	8192	3776	8384	8640	6720	12224	8320
1567153290	108	0	4733.846191	4258.461426	4296.410156	4215.384766	5988.205078	450	4				0	4	4	4	4	4	108	0	8192	8192	8192	3776	8384	8640	6720	12224	8256
1567153290	109	0	4732.820313	4250.256348	4284.102539	4181.538574	5965.641113	450	4				0	4	4	4	4	4	109	0	8192	8192	8192	3776	8384	8640	6656	12224	8256
1567153290	110	0	4717.94873	4229.743652	4278.974121	4180	5941.025879	450	4				0	4	4	4	4	4	110	0	8192	8192	8192	3776	8384	8640	6656	12224	8256
1567153290	111	0	4695.897461	4242.05127	4284.615234	4191.794922	5909.230957	1023	4				0	4	4	4	4	4	111	0	8192	8192	8192	3776	8384	8576	6720	12160	8192
1567153290	112	0	4712.820313	4250.256348	4296.922852	4196.410156	5899.487305	450	4				0	4	4	4	4	4	112	0	8192	8192	8192	3776	8384	8704	6656	12288	8320
1567153290	113	0	4740	4229.743652	4304.615234	4206.153809	5920	450	4				0	4	4	4	4	4	113	0	8192	8192	8192	3776	8384	8640	6656	12224	8256
1567153290	114	0	4720	4235.897461	4301.025879	4209.230957	5913.333496	450	4				0	4	4	4	4	4	114	0	8192	8192	8192	3840	8384	8640	6656	12224	8256
1567153290	115	0	4692.820313	4260.512695	4295.384766	4198.461426	5875.384766	1023	4				0	4	4	4	4	4	115	0	8192	8192	8192	3776	8384	8640	6720	12224	8320
1567153290	116	0	4695.897461	4258.461426	4298.461426	4197.94873	5858.974121	450	4				0	4	4	4	4	4	116	0	8192	8192	8192	3776	8384	8576	6720	12160	8320
1567153290	117	0	4701.538574	4254.358887	4309.743652	4210.256348	5864.102539	450	4				0	4	4	4	4	4	117	0	8192	8192	8192	3776	8384	8640	6720	12224	8320
1567153290	118	0	4690.769043	4264.615234	4312.820313	4206.666504	5831.282227	450	4				0	4	4	4	4	4	118	0	8192	8192	8192	3776	8384	8576	6720	12224	8320
1567153290	119	0	4677.436035	4250.256348	4303.077148	4196.922852	5780.512695	1023	4				0	4	4	4	4	4	119	0	8192	8192	8192	3776	8384	8640	6720	12224	8512
1567153290	120	0	4660.512695	4231.794922	4293.333496	4200	5769.743652	450	4				0	4	4	4	4	4	120	0	8192	8128	8192	3776	8384	8640	6656	12224	8192
1567153290	121	0	4622.05127	4233.846191	4288.205078	4203.077148	5754.871582	450	4				0	4	4	4	4	4	121	0	8192	8128	8192	3776	8384	8640	6656	12160	8320
1567153290	122	0	4601.025879	4237.94873	4282.05127	4197.94873	5701.538574	450	4				0	4	4	4	4	4	122	0	8192	8128	8192	3776	8384	8576	6656	12224	8256
1567153290	123	0	4624.615234	4242.05127	4282.563965	4185.641113	5670.256348	1023	4				0	4	4	4	4	4	123	0	8192	8128	8192	3776	8384	8640	6720	12224	8192
1567153290	124	0	4633.333496	4256.410156	4289.743652	4183.589844	5673.333496	450	4				0	4	4	4	4	4	124	0	8192	8128	8192	3776	8384	8576	6720	12224	8192
1567153290	125	0	4605.128418	4256.410156	4281.538574	4204.102539	5635.384766	450	4				0	4	4	4	4	4	125	0	8192	8128	8192	3776	8384	8640	6720	12160	8256
1567153290	126	0	4608.205078	4240	4270.769043	4208.717773	5582.563965	450	4				0	4	4	4	4	4	126	0	8192	8128	8192	3776	8384	8576	6720	12160	8256
1567153290	127	0	4615.384766	4225.641113	4268.717773	4180	5563.589844	236	4				0	4	4	4	4	4	127	0	8192	8192	8192	3776	8384	8640	6656	12224	8256
1567153290	0	0	4571.794922	4229.743652	4260.512695	4170.256348	5525.641113	450	4				0	4	4	4	4	4	0	0	8192	8192	8192	3776	8384	8576	6656	12224	8256
1567153290	1	0	4553.333496	4250.256348	4258.974121	4191.282227	5484.102539	450	4				0	4	4	4	4	4	1	0	8192	8128	8192	3776	8384	8576	6720	12160	8192
1567153290	2	0	4571.794922	4237.94873	4262.05127	4185.128418	5482.563965	1023	4				0	4	4	4	4	4	2	0	8192	8128	8192	3776	8384	8576	6656	12224	8320
1567153290	3	0	4569.230957	4213.333496	4257.436035	4164.102539	5493.846191	450	4				0	4	4	4	4	4	3	0	8192	8128	8192	3776	8384	8640	6656	12224	8256
1567153290	4	0	4551.794922	4231.794922	4257.94873	4180	5476.922852	1023	4				0	4	4	4	4	4	4	0	8192	8128	8192	3776	8384	8576	6656	12224	8256
1567153290	5	0	4540	4219.487305	4257.94873	4189.230957	5450.256348	450	4				0	4	4	4	4	4	5	0	8192	8192	8192	3840	8320	8640	6784	12224	8320
1567153290	6	0	4534.358887	4190.769043	4256.410156	4163.589844	5426.153809	1023	4				0	4	4	4	4	4	6	0	8192	8192	8192	3776	8320	8640	6720	12160	8192
1567153290	7	0	4534.358887	4215.384766	4261.538574	4158.461426	5398.974121	450	4				0	4	4	4	4	4	7	0	8192	8128	8192	3840	8384	8640	6656	12224	8320
1567153290	8	0	4536.410156	4248.205078	4262.563965	4176.410156	5374.358887	450	4				0	4	4	4	4	4	8	0	8192	8192	8192	3776	8384	8576	6656	12224	8320
1567153290	9	0	4535.384766	4231.794922	4263.077148	4180.512695	5342.05127	1023	4				0	4	4	4	4	4	9	0	8192	8192	8192	3776	8320	8640	6592	12160	8512
1567153290	10	0	4530.769043	4223.589844	4270.256348	4190.256348	5326.153809	450	4				0	4	4	4	4	4	10	0	8192	8192	8192	3776	8384	8576	6784	12224	8256
1567153290	11	0	4519.487305	4235.897461	4273.333496	4196.410156	5342.563965	1023	4				0	4	4	4	4	4	11	0	8192	8192	8192	3840	8384	8576	6720	12224	8256
1567153290	12	0	4520.512695	4235.897461	4274.358887	4185.641113	5349.743652	450	4				0	4	4	4	4	4	12	0	8192	8192	8192	3776	8384	8640	6720	12224	8320
1567153290	13	0	4527.692383	4242.05127	4288.717773	4195.384766	5322.563965	450	4				0	4	4	4	4	4	13	0	8192	8192	8192	3776	8384	8576	6720	12224	8384
1567153290	14	0	4514.358887	4248.205078	4291.794922	4199.487305	5306.153809	450	4				0	4	4	4	4	4	14	0	8192	8192	8192	3776	8384	8640	6720	12224	8384
1567153290	15	0	4498.974121	4242.05127	4275.384766	4176.922852	5301.538574	1023	4				0	4	4	4	4	4	15	0	8192	8192	8192	3776	8384	8640	6656	12224	8256
1567153290	16	0	4501.025879	4231.794922	4278.461426	4179.487305	5267.692383	0	4				0	4	4	4	4	4	16	0	8192	8192	8192	3776	8384	8640	6720	12160	8320
1567153290	17	0	4517.436035	4237.94873	4297.94873	4207.692383	5255.384766	0	4				0	4	4	4	4	4	17	0	8192	8192	8192	3776	8384	8640	6592	12288	8256
1567153290	18	0	4525.641113	4258.461426	4304.102539	4209.743652	5276.410156	0	4				0	4	4	4	4	4	18	0	8192	8192	8192	3776	8384	8640	6592	12288	8256
1567153290	19	0	4508.717773	4254.358887	4297.436035	4200	5262.05127	0	4				0	4	4	4	4	4	19	0	8192	8192	8192	3776	8384	8576	6656	12224	8256
1567153290	20	0	4491.794922	4237.94873	4291.794922	4205.641113	5213.333496	0	4				0	4	4	4	4	4	20	0	8192	8192	8192	3776	8384	8640	6720	12288	8256
1567153290	21	0	4475.384766	4240	4290.769043	4196.922852	5185.641113	0	4				0	4	4	4	4	4	21	0	8192	8192	8192	3776	8384	8640	6720	12224	8256
1567153290	22	0	4458.974121	4254.358887	4293.333496	4187.179688	5161.538574	0	4				0	4	4	4	4	4	22	0	8192	8192	8192	3776	8384	8640	6720	12224	8256
1567153290	23	0	4461.538574	4244.102539	4291.282227	4200.512695	5143.077148	0	4				0	4	4	4	4	4	23	0	8192	8192	8192	3776	8384	8640	6720	12160	8320
1567153290	24	0	4471.794922	4235.897461	4287.179688	4204.102539	5157.94873	0	4				0	4	4	4	4	4	24	0	8192	8192	8192	3776	8448	8640	6720	12160	8256
1567153290	25	0	4451.282227	4252.307617	4285.128418	4179.487305	5140.512695	0	4				0	4	4	4	4	4	25	0	8192	8192	8192	3776	8384	8640	6720	12160	8320
1567153290	26	0	4416.922852	4237.94873	4283.077148	4184.615234	5070.256348	0	4				0	4	4	4	4	4	26	0	8192	8192	8192	3776	8384	8640	6720	12160	8320
1567153290	27	0	4422.563965	4209.230957	4284.102539	4211.794922	5064.102539	0	4				0	4	4	4	4	4	27	0	8192	8192	8192	3776	8384	8576	6720	12224	8448
1567153290	28	0	4438.461426	4225.641113	4286.666504	4190.256348	5110.256348	0	4				0	4	4	4	4	4	28	0	8192	8192	8192	3776	8384	8640	6656	12224	8256
1567153290	29	0	4421.025879	4244.102539	4283.589844	4167.692383	5074.358887	0	4				0	4	4	4	4	4	29	0	8192	8192	8192	3776	8384	8640	6720	12224	8192
1567153290	30	0	4404.102539	4231.794922	4277.436035	4186.666504	5014.358887	0	4				0	4	4	4	4	4	30	0	8192	8192	8192	3776	8384	8640	6656	12224	8256
1567153290	31	0	4405.128418	4231.794922	4276.410156	4188.717773	5017.94873	0	4				0	4	4	4	4	4	31	0	8192	8192	8192	3776	8384	8576	6720	12160	8512
1567153290	32	0	4380	4242.05127	4273.333496	4168.717773	5004.615234	0	4				0	4	4	4	4	4	32	0	8192	8192	8192	3776	8384	8576	6720	12160	8512
1567153290	33	0	4347.692383	4219.487305	4258.974121	4168.717773	4969.230957	0	4				0	4	4	4	4	4	33	0	8192	8192	8192	3776	8384	8576	6720	12224	8256
1567153290	34	0	4355.897461	4207.179688	4255.384766	4175.897461	4962.05127	0	4				0	4	4	4	4	4	34	0	8192	8192	8192	3776	8384	8576	6720	12224	8256
1567153290	35	0	4354.871582	4227.692383	4269.230957	4182.05127	4939.487305	0	4				0	4	4	4	4	4	35	0	8192	8192	8192	3776	8384	8640	6656	12224	8320
1567153290	36	0	4334.871582	4237.94873	4275.897461	4194.871582	4898.461426	0	4				0	4	4	4	4	4	36	0	8192	8192	8192	3776	8384	8640	6656	12224	8320
1567153290	37	0	4352.307617	4231.794922	4270.256348	4189.230957	4905.641113	0	4				0	4	4	4	4	4	37	0	8192	8192	8192	3776	8384	8640	6784	12224	8256
1567153290	38	0	4375.384766	4229.743652	4272.307617	4170.769043	4921.025879	0	4				0	4	4	4	4	4	38	0	8192	8192	8192	3776	8384	8640	6656	12224	8256
1567153290	39	0	4349.743652	4229.743652	4283.077148	4181.538574	4883.077148	0	4				0	4	4	4	4	4	39	0	8192	8192	8192	3776	8384	8640	6720	12224	8256
1567153290	40	0	4325.128418	4231.794922	4283.589844	4205.641113	4849.230957	0	4				0	4	4	4	4	4	40	0	8192	8192	8192	3776	8384	8576	6720	12224	8256
1567153290	41	0	4329.743652	4227.692383	4275.384766	4196.922852	4853.333496	0	4				0	4	4	4	4	4	41	0	8192	8192	8192	3776	8384	8640	6720	12288	8256
1567153290	42	0	4317.94873	4227.692383	4274.871582	4184.615234	4853.333496	0	4				0	4	4	4	4	4	42	0	8192	8192	8192	3776	8384	8640	6656	12224	8256
1567153290	43	0	4307.179688	4235.897461	4274.871582	4201.025879	4848.205078	0	4				0	4	4	4	4	4	43	0	8192	8192	8192	3776	8384	8640	6720	12224	8320
1567153290	44	0	4318.974121	4221.538574	4270.256348	4204.615234	4852.820313	0	4				0	4	4	4	4	4	44	0	8192	8192	8192	3776	8320	8640	6720	13248	8192
1567153290	45	0	4304.102539	4192.820313	4261.538574	4179.487305	4848.205078	0	4				0	4	4	4	4	4	45	0	8192	8192	8192	3776	8384	8640	6592	12288	8192
1567153290	46	0	4271.794922	4207.179688	4256.410156	4171.282227	4829.230957	0	4				0	4	4	4	4	4	46	0	8192	8192	8192	3776	8384	8640	6592	12224	8256
1567153290	47	0	4279.487305	4233.846191	4268.717773	4192.820313	4814.358887	0	4				0	4	4	4	4	4	47	0	8192	8192	8192	3776	8384	8576	6656	12224	8320
1567153290	48	0	4298.461426	4219.487305	4274.358887	4204.102539	4801.025879	0	4				0	4	4	4	4	4	48	0	8192	8192	8192	3776	8320	8576	6656	12160	8256
1567153290	49	0	4283.077148	4215.384766	4267.692383	4189.230957	4793.846191	0	4				0	4	4	4	4	4	49	0	8192	8192	8192	3776	8384	8640	6720	12224	7936
1567153291	50	0	4264.102539	4244.102539	4271.794922	4169.230957	4807.179688	0	4				0	4	4	4	4	4	50	0	8192	8192	8192	3776	8384	8576	6720	12224	7936
1567153291	51	0	4249.230957	4233.846191	4271.794922	4168.717773	4797.436035	0	4				0	4	4	4	4	4	51	0	8192	8192	8192	3776	8384	8640	6592	12288	8256
1567153291	52	0	4232.820313	4190.769043	4257.94873	4184.102539	4751.794922	0	4				0	4	4	4	4	4	52	0	8192	8192	8192	3776	8384	8576	6656	12160	8256
1567153291	53	0	4239.487305	4184.615234	4252.820313	4193.333496	4738.461426	0	4				0	4	4	4	4	4	53	0	8192	8192	8192	3776	8384	8576	6656	12224	8320
1567153291	54	0	4249.230957	4205.128418	4261.025879	4187.692383	4748.205078	0	4				0	4	4	4	4	4	54	0	8192	8192	8192	3776	8384	8576	6656	12224	8320
1567153291	55	0	4248.717773	4213.333496	4266.153809	4181.538574	4724.615234	0	4				0	4	4	4	4	4	55	0	8192	8192	8192	3776	8384	8640	6784	12224	8192
1567153291	56	0	4229.230957	4209.230957	4258.461426	4183.077148	4689.743652	0	4				0	4	4	4	4	4	56	0	8192	8192	8192	3776	8384	8576	6720	12288	8256
1567153291	57	0	4198.461426	4219.487305	4248.717773	4184.615234	4677.436035	0	4				0	4	4	4	4	4	57	0	8192	8192	8192	3776	8384	8640	6656	12224	8256
1567153291	58	0	4208.205078	4215.384766	4254.871582	4185.641113	4686.153809	0	4				0	4	4	4	4	4	58	0	8192	8192	8192	3776	8384	8576	6656	12224	8256
1567153291	59	0	4232.307617	4192.820313	4273.333496	4184.615234	4692.820313	0	4				0	4	4	4	4	4	59	0	8192	8192	8192	3776	8384	8576	6720	12224	8256
1567153291	60	0	4215.897461	4205.128418	4273.333496	4184.615234	4666.153809	0	4				0	4	4	4	4	4	60	0	8192	8192	8192	3776	8384	8640	6720	12224	8256
1567153291	61	0	4197.94873	4221.538574	4257.436035	4184.615234	4620.512695	0	4				0	4	4	4	4	4	61	0	8192	8192	8192	3776	8384	8576	6656	12224	8256
1567153291	62	0	4203.589844	4201.025879	4251.794922	4177.436035	4613.333496	0	4				0	4	4	4	4	4	62	0	8192	8192	8192	3776	8384	8576	6656	12224	8192
1567153291	63	0	4193.333496	4201.025879	4249.230957	4167.179688	4616.410156	0	4				0	4	4	4	4	4	63	0	8192	8192	8192	3776	8384	8576	6656	12224	8192
1567153291	64	0	4183.077148	4223.589844	4245.641113	4169.743652	4586.666504	450	4				0	4	4	4	4	4	64	0	8192	8192	8192	3776	8384	8640	6656	12224	8256
1567153291	65	0	4190.256348	4209.230957	4244.102539	4187.179688	4569.743652	450	4				0	4	4	4	4	4	65	0	8192	8192	8192	3776	8384	8640	6656	12224	8320
1567153291	66	0	4193.333496	4192.820313	4242.05127	4193.846191	4578.974121	1023	4				0	4	4	4	4	4	66	0	8192	8192	8192	3776	8384	8640	6656	12224	8256
1567153291	67	0	4201.025879	4215.384766	4248.205078	4175.384766	4585.128418	450	4				0	4	4	4	4	4	67	0	8192	8192	8192	3776	8384	8576	6720	12160	8320
1567153291	68	0	4204.615234	4225.641113	4250.256348	4169.743652	4574.871582	1023	4				0	4	4	4	4	4	68	0	8192	8192	8192	3776	8384	8640	6720	12160	8320
1567153291	69	0	4188.205078	4207.179688	4237.436035	4183.077148	4565.128418	450	4				0	4	4	4	4	4	69	0	8192	8192	8192	3776	8384	8576	6720	12224	8320
1567153291	70	0	4187.179688	4192.820313	4230.256348	4181.538574	4556.922852	1023	4				0	4	4	4	4	4	70	0	8192	8192	8192	3776	8384	8640	6720	12224	8256
1567153291	71	0	4186.666504	4190.769043	4236.922852	4170.769043	4531.794922	450	4				0	4	4	4	4	4	71	0	8192	8192	8192	3776	8384	8576	6720	12224	8256
1567153291	72	0	4156.922852	4192.820313	4233.333496	4174.871582	4503.077148	450	4				0	4	4	4	4	4	72	0	8192	8192	8192	3776	8384	8640	6720	12224	8256
1567153291	73	0	4149.230957	4203.077148	4222.563965	4176.410156	4517.436035	1023	4				0	4	4	4	4	4	73	0	8192	8192	8192	3776	8384	8640	6720	12160	8256
1567153291	74	0	4173.846191	4217.436035	4227.692383	4160.512695	4538.461426	450	4				0	4	4	4	4	4	74	0	8192	8192	8192	3776	8384	8640	6720	12160	8256
1567153291	75	0	4180	4207.179688	4238.461426	4160.512695	4516.922852	1023	4				0	4	4	4	4	4	75	0	8192	8192	8192	3776	8384	8640	6720	12224	8256
1567153291	76	0	4163.589844	4178.461426	4224.102539	4169.230957	4486.666504	450	4				0	4	4	4	4	4	76	0	8192	8192	8192	3776	8384	8640	6720	12224	8256
1567153291	77	0	4165.641113	4182.563965	4213.333496	4165.641113	4491.794922	450	4				0	4	4	4	4	4	77	0	8192	8192	8192	3776	8384	8576	6592	12224	8256
1567153291	78	0	4183.077148	4225.641113	4234.871582	4169.230957	4510.256348	450	4				0	4	4	4	4	4	78	0	8192	8192	8192	3776	8384	8640	6720	12224	8256
1567153291	79	0	4191.282227	4240	4242.05127	4171.282227	4486.153809	1023	4				0	4	4	4	4	4	79	0	8192	8192	8192	3776	8384	8640	6656	12224	8256
1567153291	80	0	4186.666504	4215.384766	4228.717773	4157.436035	4457.436035	450	4				0	4	4	4	4	4	80	0	8192	8192	8192	3776	8384	8640	6656	12224	8000
1567153291	81	0	4165.641113	4211.282227	4229.230957	4150.769043	4465.128418	450	4				0	4	4	4	4	4	81	0	8192	8192	8192	3776	8384	8640	6656	12224	8000
1567153291	82	0	4162.563965	4223.589844	4234.358887	4170.256348	4459.487305	450	4				0	4	4	4	4	4	82	0	8192	8192	8192	3776	8384	8640	6656	12224	8448
1567153291	83	0	4176.922852	4198.974121	4225.128418	4181.538574	4422.563965	1023	4				0	4	4	4	4	4	83	0	8192	8192	8192	3776	8384	8576	6784	12288	8256
1567153291	84	0	4154.871582	4166.153809	4217.436035	4170.769043	4398.461426	450	4				0	4	4	4	4	4	84	0	8192	8192	8192	3776	8384	8640	6720	12160	8256
1567153291	85	0	4139.487305	4188.717773	4225.128418	4165.128418	4407.179688	450	4				0	4	4	4	4	4	85	0	8192	8192	8192	3776	8384	8576	6720	12224	8448
1567153291	86	0	4173.333496	4217.436035	4235.384766	4174.358887	4405.128418	450	4				0	4	4	4	4	4	86	0	8192	8192	8192	3776	8384	8576	6720	12224	8448
1567153291	87	0	4199.487305	4209.230957	4247.692383	4188.717773	4393.333496	1023	4				0	4	4	4	4	4	87	0	8192	8192	8192	3776	8384	8640	6784	12288	8256
1567153291	88	0	4190.769043	4209.230957	4252.307617	4191.794922	4401.538574	450	4				0	4	4	4	4	4	88	0	8192	8192	8192	3776	8384	8576	6720	12224	8320
1567153291	89	0	4172.307617	4211.282227	4237.94873	4173.846191	4395.897461	450	4				0	4	4	4	4	4	89	0	8192	8192	8192	3776	8384	8640	6720	12160	8192
1567153291	90	0	4154.871582	4182.563965	4222.05127	4157.436035	4368.717773	450	4				0	4	4	4	4	4	90	0	8192	8192	8192	3776	8384	8576	6720	12160	8192
1567153291	91	0	4159.487305	4166.153809	4221.025879	4158.461426	4362.05127	1023	4				0	4	4	4	4	4	91	0	8192	8192	8192	3776	8384	8640	6656	12224	8256
1567153291	92	0	4169.743652	4190.769043	4229.230957	4165.128418	4355.384766	450	4				0	4	4	4	4	4	92	0	8192	8192	8192	3776	8320	8576	6656	12224	8256
1567153291	93	0	4172.820313	4215.384766	4237.436035	4170.256348	4330.256348	450	4				0	4	4	4	4	4	93	0	8192	8192	8192	3840	8320	8640	6656	12224	8320
1567153291	94	0	4198.461426	4223.589844	4242.563965	4183.077148	4329.743652	450	4				0	4	4	4	4	4	94	0	8192	8192	8192	3776	8320	8576	6656	12224	8320
1567153291	95	0	4210.769043	4211.282227	4243.077148	4192.307617	4332.820313	1023	4				0	4	4	4	4	4	95	0	8192	8192	8192	3776	8384	8640	6656	12224	8256
1567153291	96	0	4191.282227	4198.974121	4235.897461	4184.102539	4301.538574	450	4				0	4	4	4	4	4	96	0	8192	8192	8192	3776	8384	8640	6656	12160	8320
1567153291	97	0	4197.436035	4209.230957	4235.897461	4185.128418	4284.615234	450	4				0	4	4	4	4	4	97	0	8192	8192	8192	3776	8384	8640	6720	12160	8256
1567153291	98	0	4198.461426	4217.436035	4236.410156	4193.846191	4293.846191	450	4				0	4	4	4	4	4	98	0	8192	8192	8128	3776	8384	8640	6592	12288	8448
1567153291	99	0	4166.153809	4205.128418	4223.077148	4177.436035	4274.871582	1023	4				0	4	4	4	4	4	99	0	8192	8192	8192	3776	8384	8640	6592	12288	8448
1567153291	100	0	4169.230957	4209.230957	4214.871582	4156.922852	4242.05127	450	4				0	4	4	4	4	4	100	0	8192	8192	8192	3776	8384	8640	6720	12224	8256
1567153291	101	0	4194.358887	4229.743652	4215.897461	4161.538574	4222.563965	450	4				0	4	4	4	4	4	101	0	8192	8192	8192	3776	8384	8640	6656	12288	8320
1567153291	102	0	4185.128418	4225.641113	4212.820313	4164.615234	4191.282227	450	4				0	4	4	4	4	4	102	0	8192	8192	8192	3840	8320	8640	6720	12224	8256
1567153291	103	0	4180.512695	4227.692383	4215.897461	4157.94873	4146.666504	1023	4				0	4	4	4	4	4	103	0	8192	8192	8192	3776	8320	8640	6656	12224	8384
1567153291	104	0	4184.615234	4250.256348	4225.641113	4164.102539	4107.179688	450	4				0	4	4	4	4	4	104	0	8192	8192	8128	3776	8384	8640	6656	12224	8384
1567153291	105	0	4170.769043	4240	4219.487305	4166.153809	4074.871826	450	4				0	4	4	4	4	4	105	0	8192	8192	8192	3776	8384	8576	6784	12224	8320
1567153291	106	0	4170.256348	4227.692383	4208.717773	4148.205078	4058.461426	450	4				0	4	4	4	4	4	106	0	8192	8192	8192	3776	8384	8640	6656	12224	8256
1567153291	107	0	4187.692383	4246.153809	4215.384766	4150.769043	4063.076904	1023	4				0	4	4	4	4	4	107	0	8192	8192	8128	3776	8384	8576	6656	12160	8320
1567153291	108	0	4188.717773	4242.05127	4221.025879	4161.538574	4064.102539	450	4				0	4	4	4	4	4	108	0	8192	8192	8128	3776	8384	8640	6656	12160	8320
1567153291	109	0	4184.102539	4225.641113	4215.384766	4143.589844	4033.333252	450	4				0	4	4	4	4	4	109	0	8192	8192	8192	3776	8384	8576	6720	12224	8320
1567153291	110	0	4191.282227	4237.94873	4217.94873	4137.436035	4005.128174	450	4				0	4	4	4	4	4	110	0	8192	8192	8192	3776	8384	8640	6720	12224	8256
1567153291	111	0	4189.230957	4250.256348	4224.102539	4157.436035	4012.820557	1023	4				0	4	4	4	4	4	111	0	8192	8192	8192	3840	8384	8576	6656	12288	8256
1567153291	112	0	4164.615234	4242.05127	4220.512695	4159.487305	4007.692383	450	4				0	4	4	4	4	4	112	0	8192	8192	8192	3776	8384	8576	6656	12288	8256
1567153291	113	0	4155.897461	4248.205078	4224.615234	4148.205078	3973.846191	450	4				0	4	4	4	4	4	113	0	8192	8192	8192	3776	8384	8576	6720	12224	8256
1567153291	114	0	4168.205078	4246.153809	4231.282227	4151.794922	3953.333252	450	4				0	4	4	4	4	4	114	0	8192	8192	8192	3776	8384	8640	6656	12288	8320
1567153291	115	0	4155.897461	4229.743652	4230.256348	4151.282227	3951.794922	1023	4				0	4	4	4	4	4	115	0	8192	8192	8192	3776	8384	8576	6720	12224	8256
1567153291	116	0	4131.282227	4237.94873	4228.717773	4147.179688	3935.897461	450	4				0	4	4	4	4	4	116	0	8192	8192	8192	3776	8384	8576	6656	12288	8448
1567153291	117	0	4134.358887	4252.307617	4227.179688	4151.282227	3903.076904	450	4				0	4	4	4	4	4	117	0	8192	8192	8192	3776	8384	8640	6656	12288	8448
1567153291	118	0	4144.102539	4242.05127	4232.307617	4152.820313	3876.410156	450	4				0	4	4	4	4	4	118	0	8192	8192	8192	3776	8384	8576	6720	12224	8128
1567153291	119	0	4136.410156	4250.256348	4241.025879	4165.128418	3855.897461	1023	4				0	4	4	4	4	4	119	0	8192	8128	8192	3840	8384	8576	6656	12224	8320
1567153291	120	0	4132.820313	4274.871582	4236.922852	4172.820313	3824.615479	450	4				0	4	4	4	4	4	120	0	8192	8192	8192	3776	8384	8640	6656	12160	8256
1567153291	121	0	4130.256348	4256.410156	4222.05127	4163.077148	3788.718018	450	4				0	4	4	4	4	4	121	0	8192	8128	8192	3776	8384	8576	6656	12224	8064
1567153291	122	0	4105.641113	4223.589844	4221.538574	4148.717773	3768.205078	450	4				0	4	4	4	4	4	122	0	8192	8128	8192	3776	8384	8640	6656	12224	8064
1567153291	123	0	4088.205078	4237.94873	4242.563965	4141.025879	3759.487061	1023	4				0	4	4	4	4	4	123	0	8192	8192	8192	3776	8384	8576	6656	12160	8192
1567153291	124	0	4098.974121	4252.307617	4255.897461	4148.717773	3752.307617	450	4				0	4	4	4	4	4	124	0	8128	8192	8192	3776	8384	8576	6720	12160	8256
1567153291	125	0	4108.205078	4235.897461	4248.717773	4161.538574	3737.94873	450	4				0	4	4	4	4	4	125	0	8192	8192	8192	3776	8384	8576	6656	12224	8384
1567153291	126	0	4102.05127	4227.692383	4241.538574	4161.025879	3709.230713	450	4				0	4	4	4	4	4	126	0	8192	8192	8192	3776	8384	8640	6656	12224	8384
1567153291	127	0	4092.820557	4240	4248.205078	4152.307617	3686.153809	236	4				0	4	4	4	4	4	127	0	8192	8128	8192	3776	8384	8576	6720	12224	8320
1567153291	0	0	4085.128174	4250.256348	4256.410156	4160	3683.076904	450	4				0	4	4	4	4	4	0	0	8192	8192	8192	3776	8384	8640	6720	12224	8256
1567153291	1	0	4072.307617	4256.410156	4242.563965	4166.666504	3681.538574	450	4				0	4	4	4	4	4	1	0	8192	8192	8192	3776	8384	8640	6592	12288	8320
1567153291	2	0	4071.281982	4231.794922	4231.794922	4166.153809	3675.384521	1023	4				0	4	4	4	4	4	2	0	8192	8192	8192	3776	8384	8640	6592	12288	8320
1567153291	3	0	4086.666748	4221.538574	4242.563965	4181.538574	3684.615479	450	4				0	4	4	4	4	4	3	0	8192	8192	8192	3776	8384	8576	6720	12224	8320
1567153291	4	0	4078.461426	4242.05127	4247.179688	4190.256348	3686.153809	1023	4				0	4	4	4	4	4	4	0	8192	8192	8192	3776	8384	8640	6656	12224	8256
1567153291	5	0	4051.794922	4233.846191	4241.025879	4169.743652	3664.102539	450	4				0	4	4	4	4	4	5	0	8192	8192	8192	3776	8384	8576	6720	12224	8256
1567153291	6	0	4050.256348	4219.487305	4243.589844	4161.538574	3658.974365	1023	4				0	4	4	4	4	4	6	0	8192	8192	8192	3776	8384	8640	6656	12224	8576
1567153291	7	0	4058.974365	4242.05127	4247.692383	4172.307617	3670.256348	450	4				0	4	4	4	4	4	7	0	8192	8192	8192	3776	8384	8576	6656	12224	8576
1567153291	8	0	4035.384521	4244.102539	4237.94873	4153.333496	3652.307617	450	4				0	4	4	4	4	4	8	0	8192	8192	8192	3776	8384	8640	6720	12224	8192
1567153291	9	0	4005.128174	4207.179688	4222.563965	4136.410156	3616.923096	1023	4				0	4	4	4	4	4	9	0	8192	8192	8192	3776	8384	8576	6720	12288	8256
1567153291	10	0	4002.564209	4201.025879	4217.436035	4153.333496	3611.794922	450	4				0	4	4	4	4	4	10	0	8192	8192	8192	3776	8384	8640	6720	12224	8320
1567153291	11	0	4001.538574	4209.230957	4209.743652	4149.230957	3608.718018	1023	4				0	4	4	4	4	4	11	0	8192	8192	8192	3776	8384	8576	6720	12224	8320
1567153291	12	0	3989.230713	4192.820313	4194.871582	4132.307617	3580	450	4				0	4	4	4	4	4	12	0	8192	8192	8192	3776	8384	8640	6720	12224	8320
1567153291	13	0	3986.153809	4190.769043	4190.256348	4134.358887	3569.743652	450	4				0	4	4	4	4	4	13	0	8192	8192	8192	3776	8384	8576	6720	12224	8256
1567153291	14	0	3986.666748	4196.922852	4195.897461	4134.358887	3584.102539	450	4				0	4	4	4	4	4	14	0	8192	8192	8192	3776	8384	8640	6592	12224	8256
1567153291	15	0	3979.487061	4203.077148	4201.538574	4132.820313	3583.076904	1023	4				0	4	4	4	4	4	15	0	8192	8192	8192	3776	8384	8640	6656	12224	8256
1567153291	16	0	3991.281982	4211.282227	4207.692383	4144.615234	3584.102539	0	4				0	4	4	4	4	4	16	0	8192	8192	8192	3776	8384	8640	6656	12224	8256
1567153291	17	0	4011.794922	4205.128418	4215.897461	4146.153809	3601.025635	0	4				0	4	4	4	4	4	17	0	8192	8192	8192	3776	8384	8640	6720	12160	8320
1567153291	18	0	4005.128174	4192.820313	4218.974121	4139.487305	3604.615479	0	4				0	4	4	4	4	4	18	0	8192	8192	8192	3776	8384	8576	6656	12224	8256
1567153291	19	0	3982.05127	4201.025879	4209.743652	4136.922852	3590.769287	0	4				0	4	4	4	4	4	19	0	8192	8192	8192	3776	8384	8640	6720	12224	8256
1567153291	20	0	3980	4215.384766	4204.615234	4137.436035	3580	0	4				0	4	4	4	4	4	20	0	8192	8192	8192	3776	8384	8640	6720	12224	8256
1567153291	21	0	3983.076904	4196.922852	4202.05127	4138.974121	3569.230713	0	4				0	4	4	4	4	4	21	0	8192	8192	8192	3776	8384	8640	6784	12224	8256
1567153291	22	0	3960	4180.512695	4193.333496	4127.179688	3552.307617	0	4				0	4	4	4	4	4	22	0	8192	8192	8192	3776	8384	8576	6720	12224	8256
1567153291	23	0	3948.718018	4190.769043	4191.282227	4111.282227	3542.564209	0	4				0	4	4	4	4	4	23	0	8192	8192	8192	3776	8384	8640	6720	12224	8256
1567153291	24	0	3958.974365	4186.666504	4188.717773	4112.820313	3531.281982	0	4				0	4	4	4	4	4	24	0	8192	8192	8192	3776	8384	8576	6656	12160	7936
1567153291	25	0	3964.102539	4168.205078	4188.205078	4126.153809	3522.564209	0	4				0	4	4	4	4	4	25	0	8192	8192	8192	3776	8384	8640	6656	12160	7936
1567153291	26	0	3955.897461	4164.102539	4201.025879	4129.743652	3526.666748	0	4				0	4	4	4	4	4	26	0	8192	8128	8192	3776	8384	8576	6656	12224	8576
1567153291	27	0	3937.94873	4174.358887	4201.538574	4118.461426	3519.487061	0	4				0	4	4	4	4	4	27	0	8192	8192	8192	3776	8384	8576	6656	12224	8256
1567153291	28	0	3928.718018	4184.615234	4194.871582	4123.077148	3508.718018	0	4				0	4	4	4	4	4	28	0	8192	8192	8192	3776	8384	8576	6784	12160	8256
1567153291	29	0	3942.564209	4192.820313	4201.538574	4141.025879	3510.769287	0	4				0	4	4	4	4	4	29	0	8192	8192	8192	3776	8384	8576	6592	12224	8320
1567153291	30	0	3945.128174	4184.615234	4205.641113	4135.384766	3502.05127	0	4				0	4	4	4	4	4	30	0	8192	8192	8192	3776	8384	8576	6592	12224	8320
1567153291	31	0	3926.153809	4172.307617	4196.410156	4121.538574	3488.718018	0	4				0	4	4	4	4	4	31	0	8192	8192	8192	3776	8384	8576	6720	12224	8320
1567153291	32	0	3926.666748	4182.563965	4187.179688	4119.487305	3492.307617	0	4				0	4	4	4	4	4	32	0	8192	8128	8192	3776	8384	8640	6656	12224	8256
1567153291	33	0	3930.769287	4188.717773	4184.615234	4121.025879	3500.512939	0	4				0	4	4	4	4	4	33	0	8192	8192	8192	3776	8384	8576	6720	12288	8192
1567153291	34	0	3920.512939	4180.512695	4186.153809	4134.358887	3503.589844	0	4				0	4	4	4	4	4	34	0	8192	8192	8192	3776	8384	8640	6720	12288	8192
1567153291	35	0	3916.923096	4180.512695	4187.692383	4145.641113	3504.102539	0	4				0	4	4	4	4	4	35	0	8192	8192	8192	3776	8384	8576	6720	12288	8256
1567153291	36	0	3926.666748	4184.615234	4188.717773	4137.94873	3507.692383	0	4				0	4	4	4	4	4	36	0	8192	8192	8192	3776	8384	8576	6592	12288	8256
1567153291	37	0	3947.692383	4180.512695	4196.410156	4142.563965	3517.94873	0	4				0	4	4	4	4	4	37	0	8192	8192	8192	3776	8384	8576	6720	12224	8256
1567153291	38	0	3952.307617	4182.563965	4198.974121	4156.410156	3514.871826	0	4				0	4	4	4	4	4	38	0	8192	8192	8192	3776	8384	8640	6720	12224	8256
1567153291	39	0	3929.743652	4194.871582	4190.769043	4145.128418	3496.410156	0	4				0	4	4	4	4	4	39	0	8192	8192	8192	3776	8384	8576	6720	12224	8256
1567153291	40	0	3923.076904	4196.922852	4195.384766	4131.794922	3496.923096	0	4				0	4	4	4	4	4	40	0	8192	8192	8192	3776	8384	8640	6656	12160	8256
1567153291	41	0	3944.615479	4190.769043	4209.743652	4145.641113	3514.871826	0	4				0	4	4	4	4	4	41	0	8192	8192	8192	3776	8384	8576	6656	12224	8320
1567153291	42	0	3944.102539	4196.922852	4213.846191	4154.358887	3510.769287	0	4				0	4	4	4	4	4	42	0	8192	8192	8192	3776	8384	8640	6720	12224	8512
1567153291	43	0	3925.641113	4196.922852	4207.692383	4145.641113	3490.769287	0	4				0	4	4	4	4	4	43	0	8192	8192	8192	3776	8384	8576	6720	12224	8512
1567153291	44	0	3920	4176.410156	4193.846191	4140.512695	3485.641113	0	4				0	4	4	4	4	4	44	0	8192	8192	8192	3776	8384	8576	6720	12288	8576
1567153291	45	0	3923.589844	4180.512695	4183.589844	4137.436035	3494.358887	0	4				0	4	4	4	4	4	45	0	8192	8192	8192	3776	8384	8576	6720	12224	8256
1567153291	46	0	3928.205078	4198.974121	4182.05127	4132.307617	3499.487061	0	4				0	4	4	4	4	4	46	0	8192	8192	8192	3776	8384	8576	6720	12288	8256
1567153291	47	0	3931.794922	4190.769043	4180.512695	4135.897461	3493.333252	0	4				0	4	4	4	4	4	47	0	8192	8192	8192	3776	8384	8640	6656	12224	8256
1567153291	48	0	3936.410156	4172.307617	4187.692383	4140.512695	3493.333252	0	4				0	4	4	4	4	4	48	0	8192	8192	8128	3776	8384	8576	6656	12224	8256
1567153291	49	0	3934.871826	4182.563965	4198.974121	4140	3501.538574	0	4				0	4	4	4	4	4	49	0	8192	8192	8192	3776	8384	8576	6656	12160	8320
1567153292	50	0	3922.564209	4198.974121	4199.487305	4150.769043	3495.897461	0	4				0	4	4	4	4	4	50	0	8192	8192	8192	3776	8384	8576	6784	12160	8256
1567153292	51	0	3913.333252	4190.769043	4194.871582	4157.94873	3481.025635	0	4				0	4	4	4	4	4	51	0	8192	8192	8192	3776	8384	8640	6592	12224	8320
1567153292	52	0	3915.897461	4180.512695	4189.743652	4143.077148	3473.846191	0	4				0	4	4	4	4	4	52	0	8192	8192	8192	3776	8384	8576	6592	12224	8320
1567153292	53	0	3925.128174	4184.615234	4183.077148	4135.384766	3473.846191	0	4				0	4	4	4	4	4	53	0	8192	8192	8192	3776	8384	8576	6656	12224	8320
1567153292	54	0	3932.307617	4186.666504	4182.05127	4144.615234	3474.358887	0	4				0	4	4	4	4	4	54	0	8192	8192	8192	3776	8384	8640	6720	12224	8320
1567153292	55	0	3926.153809	4180.512695	4182.05127	4143.077148	3468.718018	0	4				0	4	4	4	4	4	55	0	8192	8192	8192	3776	8384	8576	6720	12224	8256
1567153292	56	0	3915.384521	4184.615234	4175.384766	4132.820313	3460	0	4				0	4	4	4	4	4	56	0	8192	8192	8192	3776	8384	8640	6720	12224	8256
1567153292	57	0	3919.487061	4188.717773	4174.871582	4142.05127	3465.641113	0	4				0	4	4	4	4	4	57	0	8192	8192	8192	3776	8384	8576	6656	12224	8576
1567153292	58	0	3925.641113	4190.769043	4184.102539	4153.846191	3475.897461	0	4				0	4	4	4	4	4	58	0	8192	8192	8192	3776	8384	8640	6656	12160	8320
1567153292	59	0	3922.05127	4190.769043	4181.538574	4141.025879	3465.641113	0	4				0	4	4	4	4	4	59	0	8192	8192	8192	3776	8384	8576	6656	12224	8320
1567153292	60	0	3914.358887	4162.05127	4165.128418	4129.230957	3444.615479	0	4				0	4	4	4	4	4	60	0	8192	8192	8192	3776	8384	8640	6656	12224	8320
1567153292	61	0	3916.923096	4153.846191	4160.512695	4135.384766	3441.025635	0	4				0	4	4	4	4	4	61	0	8192	8192	8192	3776	8384	8640	6656	12224	8320
1567153292	62	0	3926.153809	4186.666504	4168.717773	4140.512695	3447.179443	0	4				0	4	4	4	4	4	62	0	8192	8192	8192	3776	8384	8640	6720	12224	8192
1567153292	63	0	3924.615479	4182.563965	4173.846191	4142.05127	3441.538574	0	4				0	4	4	4	4	4	63	0	8192	8192	8192	3776	8384	8576	6720	12224	8256
1567153292	64	0	3916.923096	4153.846191	4174.358887	4141.538574	3432.820557	450	4				0	4	4	4	4	4	64	0	8192	8192	8192	3776	8384	8576	6720	12224	8320
1567153292	65	0	3912.820557	4182.563965	4175.897461	4134.358887	3431.281982	450	4				0	4	4	4	4	4	65	0	8192	8192	8192	3776	8384	8576	6656	12224	8320
1567153292	66	0	3912.307617	4203.077148	4177.94873	4137.436035	3435.384521	1023	4				0	4	4	4	4	4	66	0	8192	8192	8192	3776	8384	8576	6656	12224	8320
1567153292	67	0	3915.897461	4166.153809	4168.717773	4145.641113	3440	450	4				0	4	4	4	4	4	67	0	8192	8192	8192	3776	8384	8640	6720	12224	8320
1567153292	68	0	3924.102539	4162.05127	4155.384766	4130.769043	3440	1023	4				0	4	4	4	4	4	68	0	8192	8192	8192	3776	8384	8576	6720	12160	8256
1567153292	69	0	3921.538574	4176.410156	4149.230957	4111.794922	3436.410156	450	4				0	4	4	4	4	4	69	0	8192	8192	8192	3840	8384	8640	6656	12224	8192
1567153292	70	0	3906.666748	4155.897461	4147.692383	4120	3433.333252	1023	4				0	4	4	4	4	4	70	0	8192	8192	8192	3776	8384	8576	6656	12224	8192
1567153292	71	0	3907.692383	4145.641113	4153.846191	4141.025879	3438.974365	450	4				0	4	4	4	4	4	71	0	8192	8192	8192	3776	8384	8576	6656	12160	8256
1567153292	72	0	3919.487061	4170.256348	4161.025879	4145.641113	3450.769287	450	4				0	4	4	4	4	4	72	0	8192	8192	8192	3776	8384	8576	6656	12224	8320
1567153292	73	0	3925.128174	4188.717773	4159.487305	4141.025879	3455.384521	1023	4				0	4	4	4	4	4	73	0	8192	8192	8192	3776	8384	8576	6720	12224	8256
1567153292	74	0	3927.179443	4186.666504	4158.974121	4145.128418	3453.333252	450	4				0	4	4	4	4	4	74	0	8192	8192	8192	3776	8384	8576	6720	12224	8256
1567153292	75	0	3926.666748	4172.307617	4161.538574	4144.615234	3450.256348	1023	4				0	4	4	4	4	4	75	0	8192	8192	8192	3776	8384	8576	6720	12224	8448
1567153292	76	0	3923.076904	4149.743652	4163.077148	4131.794922	3444.615479	450	4				0	4	4	4	4	4	76	0	8192	8192	8192	3776	8384	8576	6784	12160	8256
1567153292	77	0	3930.256348	4160	4161.538574	4138.461426	3444.102539	450	4				0	4	4	4	4	4	77	0	8192	8192	8192	3776	8384	8576	6656	12224	8256
1567153292	78	0	3948.205078	4194.871582	4161.025879	4149.230957	3448.205078	450	4				0	4	4	4	4	4	78	0	8192	8192	8192	3776	8384	8640	6656	12224	8128
1567153292	79	0	3949.743652	4186.666504	4162.563965	4139.487305	3448.718018	1023	4				0	4	4	4	4	4	79	0	8192	8192	8192	3776	8384	8640	6656	12224	8128
1567153292	80	0	3926.153809	4164.102539	4157.94873	4135.384766	3445.128174	450	4				0	4	4	4	4	4	80	0	8192	8192	8192	3776	8384	8576	6720	12224	8192
1567153292	81	0	3907.179443	4172.307617	4145.641113	4135.897461	3440	450	4				0	4	4	4	4	4	81	0	8192	8192	8192	3776	8384	8576	6720	12224	8192
1567153292	82	0	3902.05127	4162.05127	4129.743652	4119.487305	3427.179443	450	4				0	4	4	4	4	4	82	0	8192	8192	8192	3776	8384	8640	6720	12224	8320
1567153292	83	0	3909.230713	4141.538574	4134.871582	4115.897461	3431.281982	1023	4				0	4	4	4	4	4	83	0	8192	8192	8192	3776	8384	8576	6656	12224	8320
1567153292	84	0	3936.923096	4170.256348	4162.05127	4149.230957	3465.128174	450	4				0	4	4	4	4	4	84	0	8192	8192	8192	3840	8384	8640	6656	12224	8320
1567153292	85	0	3955.897461	4201.025879	4167.692383	4168.717773	3482.05127	450	4				0	4	4	4	4	4	85	0	8192	8192	8192	3776	8384	8640	6656	12224	8256
1567153292	86	0	3946.666748	4190.769043	4157.94873	4159.487305	3476.923096	450	4				0	4	4	4	4	4	86	0	8192	8192	8192	3840	8384	8576	6848	12160	8320
1567153292	87	0	3944.102539	4178.461426	4163.589844	4163.589844	3481.538574	1023	4				0	4	4	4	4	4	87	0	8192	8192	8192	3776	8384	8640	6720	12224	8320
1567153292	88	0	3948.205078	4180.512695	4166.666504	4174.871582	3481.025635	450	4				0	4	4	4	4	4	88	0	8192	8192	8192	3776	8384	8640	6720	12224	8320
1567153292	89	0	3947.692383	4186.666504	4158.461426	4166.153809	3478.974365	450	4				0	4	4	4	4	4	89	0	8192	8192	8128	3776	8384	8640	6720	12224	8256
1567153292	90	0	3955.897461	4188.717773	4157.94873	4162.05127	3494.871826	450	4				0	4	4	4	4	4	90	0	8192	8192	8192	3776	8384	8576	6720	12224	8256
1567153292	91	0	3960	4176.410156	4157.436035	4162.563965	3501.538574	1023	4				0	4	4	4	4	4	91	0	8192	8192	8192	3776	8384	8640	6528	12160	8256
1567153292	92	0	3949.230713	4162.05127	4149.230957	4156.922852	3493.333252	450	4				0	4	4	4	4	4	92	0	8192	8192	8192	3840	8384	8640	6528	12160	8256
1567153292	93	0	3938.461426	4166.153809	4147.179688	4162.05127	3486.153809	450	4				0	4	4	4	4	4	93	0	8192	8192	8192	3776	8384	8640	6656	12224	8320
1567153292	94	0	3934.358887	4174.358887	4151.282227	4172.307617	3484.102539	450	4				0	4	4	4	4	4	94	0	8192	8192	8192	3776	8384	8640	6720	12224	8256
1567153292	95	0	3932.307617	4170.256348	4153.846191	4171.282227	3495.897461	1023	4				0	4	4	4	4	4	95	0	8192	8192	8192	3712	8384	8640	6592	12224	8384
1567153292	96	0	3941.538574	4166.153809	4157.436035	4164.615234	3507.692383	450	4				0	4	4	4	4	4	96	0	8192	8192	8192	3776	8384	8640	6656	12224	8256
1567153292	97	0	3949.743652	4180.512695	4158.974121	4157.436035	3498.974365	450	4				0	4	4	4	4	4	97	0	8192	8192	8192	3776	8384	8640	6656	12224	8256
1567153292	98	0	3935.897461	4178.461426	4150.769043	4158.461426	3487.692383	450	4				0	4	4	4	4	4	98	0	8192	8192	8192	3776	8384	8640	6720	12288	8128
1567153292	99	0	3931.794922	4149.743652	4149.230957	4167.179688	3493.333252	1023	4				0	4	4	4	4	4	99	0	8192	8192	8192	3776	8384	8640	6656	12224	8256
1567153292	100	0	3949.743652	4153.846191	4155.897461	4163.589844	3500.512939	450	4				0	4	4	4	4	4	100	0	8192	8192	8192	3776	8384	8640	6784	12288	8256
1567153292	101	0	3959.487061	4192.820313	4163.077148	4152.820313	3497.435791	450	4				0	4	4	4	4	4	101	0	8192	8192	8192	3776	8384	8640	6656	12224	8256
1567153292	102	0	3964.102539	4201.025879	4169.743652	4153.846191	3501.538574	450	4				0	4	4	4	4	4	102	0	8192	8192	8192	3776	8384	8576	6656	12224	8256
1567153292	103	0	3970.256348	4180.512695	4165.128418	4154.871582	3510.256348	1023	4				0	4	4	4	4	4	103	0	8192	8192	8192	3776	8384	8640	6656	12288	8320
1567153292	104	0	3969.743652	4178.461426	4161.538574	4165.128418	3517.435791	450	4				0	4	4	4	4	4	104	0	8192	8192	8192	3776	8384	8576	6784	12224	8320
1567153292	105	0	3960.512939	4186.666504	4163.589844	4171.794922	3518.974365	450	4				0	4	4	4	4	4	105	0	8192	8192	8192	3776	8384	8640	6656	12224	8320
1567153292	106	0	3950.256348	4186.666504	4160.512695	4154.871582	3516.923096	450	4				0	4	4	4	4	4	106	0	8192	8192	8192	3776	8384	8576	6656	12224	8320
1567153292	107	0	3949.743652	4172.307617	4152.307617	4147.179688	3516.410156	1023	4				0	4	4	4	4	4	107	0	8192	8192	8192	3776	8384	8640	6656	12224	8256
1567153292	108	0	3949.743652	4166.153809	4148.717773	4144.102539	3513.846191	450	4				0	4	4	4	4	4	108	0	8192	8192	8192	3776	8384	8576	6720	12288	8320
1567153292	109	0	3946.153809	4170.256348	4157.94873	4128.717773	3509.230713	450	4				0	4	4	4	4	4	109	0	8192	8192	8192	3776	8384	8640	6720	12224	8320
1567153292	110	0	3956.410156	4176.410156	4162.563965	4136.922852	3515.384521	450	4				0	4	4	4	4	4	110	0	8192	8192	8192	3776	8384	8576	6720	12224	8320
1567153292	111	0	3978.974365	4186.666504	4160	4168.205078	3533.333252	1023	4				0	4	4	4	4	4	111	0	8192	8192	8192	3840	8384	8576	6720	12224	8448
1567153292	112	0	3983.589844	4192.820313	4160.512695	4168.717773	3546.666748	450	4				0	4	4	4	4	4	112	0	8192	8192	8192	3776	8384	8640	6720	12224	8256
1567153292	113	0	3968.205078	4176.410156	4158.974121	4150.769043	3545.128174	450	4				0	4	4	4	4	4	113	0	8192	8192	8192	3840	8384	8576	6720	12224	8256
1567153292	114	0	3958.974365	4164.102539	4157.94873	4154.871582	3542.564209	450	4				0	4	4	4	4	4	114	0	8192	8192	8192	3776	8384	8576	6720	12224	8000
1567153292	115	0	3958.974365	4166.153809	4161.538574	4158.974121	3549.230713	1023	4				0	4	4	4	4	4	115	0	8192	8192	8192	3776	8384	8576	6720	12224	8000
1567153292	116	0	3963.076904	4178.461426	4161.538574	4162.563965	3555.384521	450	4				0	4	4	4	4	4	116	0	8192	8192	8192	3776	8384	8576	6656	12160	8576
1567153292	117	0	3967.179443	4180.512695	4159.487305	4178.461426	3558.461426	450	4				0	4	4	4	4	4	117	0	8192	8192	8192	3776	8384	8576	6720	12160	8256
1567153292	118	0	3972.820557	4180.512695	4165.641113	4185.641113	3566.153809	450	4				0	4	4	4	4	4	118	0	8192	8192	8192	3776	8384	8640	6720	12160	8256
1567153292	119	0	3978.974365	4182.563965	4170.256348	4182.05127	3572.820557	1023	4				0	4	4	4	4	4	119	0	8192	8192	8192	3776	8384	8576	6720	12224	8320
1567153292	120	0	3979.487061	4174.358887	4163.589844	4186.666504	3571.794922	450	4				0	4	4	4	4	4	120	0	8192	8192	8192	3776	8384	8640	6720	12224	8320
1567153292	121	0	3970.256348	4166.153809	4157.436035	4176.410156	3568.718018	450	4				0	4	4	4	4	4	121	0	8192	8192	8192	3776	8384	8576	6656	12224	8320
1567153292	122	0	3959.487061	4166.153809	4156.410156	4153.333496	3571.281982	450	4				0	4	4	4	4	4	122	0	8192	8192	8192	3776	8384	8640	6720	12224	8320
1567153292	123	0	3968.718018	4168.205078	4158.461426	4160	3580.512939	1023	4				0	4	4	4	4	4	123	0	8192	8192	8192	3776	8384	8576	6720	12224	8256
1567153292	124	0	3993.333252	4184.615234	4170.769043	4190.769043	3597.94873	450	4				0	4	4	4	4	4	124	0	8192	8192	8192	3840	8384	8576	6720	12224	8256
1567153292	125	0	4001.538574	4207.179688	4177.94873	4212.820313	3617.435791	450	4				0	4	4	4	4	4	125	0	8192	8192	8192	3776	8384	8640	6592	12224	8320
1567153292	126	0	3990.256348	4192.820313	4163.077148	4200.512695	3617.94873	450	4				0	4	4	4	4	4	126	0	8192	8192	8192	3840	8384	8640	6720	12160	8256
1567153292	127	0	3986.666748	4168.205078	4148.717773	4172.820313	3607.692383	236	4				0	4	4	4	4	4	127	0	8192	8192	8192	3776	8384	8640	6656	12160	8320
1567153292	0	0	4001.538574	4186.666504	4146.666504	4180	3613.846191	450	4				0	4	4	4	4	4	0	0	8192	8192	8192	3840	8384	8640	6656	12160	8320
1567153292	1	0	4009.743652	4196.922852	4137.94873	4185.128418	3618.974365	450	4				0	4	4	4	4	4	1	0	8192	8192	8192	3776	8384	8640	6720	12224	8064
1567153292	2	0	3996.923096	4151.794922	4123.589844	4155.897461	3607.692383	1023	4				0	4	4	4	4	4	2	0	8192	8192	8128	3776	8384	8640	6720	12224	8256
1567153292	3	0	3992.307617	4137.436035	4139.487305	4163.589844	3611.281982	450	4				0	4	4	4	4	4	3	0	8192	8192	8128	3776	8384	8640	6656	12160	8256
1567153292	4	0	3999.487061	4184.615234	4166.153809	4191.794922	3627.692383	1023	4				0	4	4	4	4	4	4	0	8192	8192	8128	3776	8384	8640	6656	12224	8448
1567153292	5	0	3993.333252	4196.922852	4160	4165.641113	3621.025635	450	4				0	4	4	4	4	4	5	0	8192	8192	8128	3776	8384	8640	6656	12224	8448
1567153292	6	0	3991.281982	4168.205078	4145.641113	4153.333496	3610.769287	1023	4				0	4	4	4	4	4	6	0	8192	8192	8192	3776	8384	8640	6784	12224	8384
1567153292	7	0	4005.641113	4170.256348	4152.307617	4190.256348	3621.025635	450	4				0	4	4	4	4	4	7	0	8192	8192	8192	3776	8384	8640	6720	12288	8256
1567153292	8	0	4010.769287	4194.871582	4156.922852	4194.358887	3635.384521	450	4				0	4	4	4	4	4	8	0	8192	8192	8192	3776	8384	8576	6656	12160	8320
1567153292	9	0	4009.230713	4178.461426	4149.230957	4170.769043	3642.564209	1023	4				0	4	4	4	4	4	9	0	8192	8192	8192	3776	8384	8640	6656	12224	8320
1567153292	10	0	4003.589844	4149.743652	4137.94873	4167.692383	3641.025635	450	4				0	4	4	4	4	4	10	0	8192	8192	8192	3776	8384	8576	6656	12224	8320
1567153292	11	0	3997.94873	4164.102539	4135.897461	4175.897461	3638.461426	1023	4				0	4	4	4	4	4	11	0	8192	8192	8192	3776	8384	8576	6656	12224	8256
1567153292	12	0	4014.871826	4203.077148	4151.282227	4186.666504	3652.307617	450	4				0	4	4	4	4	4	12	0	8192	8192	8192	3776	8384	8640	6784	12224	8320
1567153292	13	0	4024.102539	4198.974121	4149.743652	4185.128418	3655.897461	450	4				0	4	4	4	4	4	13	0	8192	8192	8192	3776	8384	8640	6656	12160	8256
1567153292	14	0	4003.589844	4168.205078	4129.743652	4164.102539	3636.923096	450	4				0	4	4	4	4	4	14	0	8192	8192	8192	3776	8384	8640	6656	12160	8256
1567153292	15	0	3998.461426	4155.897461	4132.307617	4165.641113	3636.410156	1023	4				0	4	4	4	4	4	15	0	8192	8192	8192	3776	8384	8576	6720	12288	8320
1567153292	16	0	4012.307617	4174.358887	4152.820313	4182.05127	3655.897461	0	4				0	4	4	4	4	4	16	0	8192	8192	8192	3776	8384	8576	6592	12160	8256
1567153292	17	0	4013.846191	4184.615234	4156.922852	4174.358887	3661.025635	0	4				0	4	4	4	4	4	17	0	8192	8192	8192	3776	8384	8576	6720	12224	8256
1567153292	18	0	4010.769287	4170.256348	4145.128418	4171.282227	3656.410156	0	4				0	4	4	4	4	4	18	0	8192	8192	8192	3776	8384	8576	6720	12224	8256
1567153292	19	0	4027.179443	4170.256348	4148.205078	4191.282227	3670.769287	0	4				0	4	4	4	4	4	19	0	8192	8192	8192	3776	8384	8576	6656	12224	8128
1567153292	20	0	4045.128174	4190.769043	4154.358887	4190.256348	3691.794922	0	4				0	4	4	4	4	4	20	0	8192	8192	8192	3776	8384	8640	6720	12160	8320
1567153292	21	0	4037.435791	4184.615234	4148.717773	4181.538574	3690.256348	0	4				0	4	4	4	4	4	21	0	8192	8192	8192	3776	8384	8576	6720	12224	8256
1567153292	22	0	4025.128174	4170.256348	4147.692383	4195.897461	3682.05127	0	4				0	4	4	4	4	4	22	0	8192	8192	8192	3776	8384	8640	6592	12288	8512
1567153292	23	0	4016.923096	4184.615234	4147.179688	4191.282227	3678.461426	0	4				0	4	4	4	4	4	23	0	8192	8192	8192	3776	8384	8576	6592	12288	8512
1567153292	24	0	4010.256348	4184.615234	4145.641113	4167.692383	3677.435791	0	4				0	4	4	4	4	4	24	0	8192	8192	8192	3776	8384	8640	6656	12224	7936
1567153292	25	0	4022.564209	4155.897461	4148.717773	4173.846191	3681.025635	0	4				0	4	4	4	4	4	25	0	8192	8192	8192	3776	8384	8576	6656	12288	8256
1567153292	26	0	4038.461426	4160	4154.358887	4192.307617	3691.281982	0	4				0	4	4	4	4	4	26	0	8192	8192	8192	3776	8384	8640	6720	12224	8256
1567153292	27	0	4035.897461	4186.666504	4152.307617	4186.153809	3697.94873	0	4				0	4	4	4	4	4	27	0	8192	8192	8192	3776	8384	8640	6720	12288	8256
1567153292	28	0	4029.743652	4188.717773	4146.153809	4167.179688	3695.897461	0	4				0	4	4	4	4	4	28	0	8192	8192	8192	3776	8384	8640	6720	12288	8256
1567153292	29	0	4028.205078	4180.512695	4150.769043	4169.230957	3694.358887	0	4				0	4	4	4	4	4	29	0	8192	8192	8192	3776	8384	8640	6656	12224	8256
1567153292	30	0	4028.205078	4182.563965	4163.589844	4194.358887	3702.564209	0	4				0	4	4	4	4	4	30	0	8192	8192	8192	3776	8384	8704	6720	12224	8320
1567153292	31	0	4032.820557	4188.717773	4169.230957	4208.717773	3712.820557	0	4				0	4	4	4	4	4	31	0	8192	8192	8192	3776	8384	8640	6720	12160	8256
1567153292	32	0	4033.846191	4188.717773	4163.589844	4192.307617	3707.179443	0	4				0	4	4	4	4	4	32	0	8192	8192	8192	3776	8384	8640	6720	12160	8256
1567153292	33	0	4024.102539	4162.05127	4154.871582	4181.538574	3691.281982	0	4				0	4	4	4	4	4	33	0	8192	8192	8192	3776	8384	8640	6784	12224	8256
1567153292	34	0	4017.94873	4149.743652	4149.743652	4189.230957	3692.820557	0	4				0	4	4	4	4	4	34	0	8192	8192	8192	3840	8384	8640	6720	12224	8256
1567153292	35	0	4027.692383	4188.717773	4151.794922	4183.589844	3717.435791	0	4				0	4	4	4	4	4	35	0	8192	8192	8192	3776	8384	8576	6720	12224	8320
1567153292	36	0	4038.461426	4205.128418	4160.512695	4179.487305	3728.205078	0	4				0	4	4	4	4	4	36	0	8192	8192	8192	3776	8384	8640	6720	12224	8320
1567153292	37	0	4037.94873	4182.563965	4165.128418	4193.846191	3718.974365	0	4				0	4	4	4	4	4	37	0	8192	8192	8192	3776	8384	8640	6656	12288	8384
1567153292	38	0	4034.358887	4188.717773	4157.436035	4196.922852	3723.076904	0	4				0	4	4	4	4	4	38	0	8192	8192	8192	3776	8384	8640	6656	12224	8320
1567153292	39	0	4037.435791	4198.974121	4150.769043	4188.205078	3736.410156	0	4				0	4	4	4	4	4	39	0	8192	8192	8192	3776	8384	8576	6784	12160	8256
1567153292	40	0	4049.230713	4194.871582	4157.436035	4194.871582	3742.564209	0	4				0	4	4	4	4	4	40	0	8192	8192	8192	3776	8384	8640	6656	12224	8256
1567153292	41	0	4054.871826	4194.871582	4163.077148	4206.153809	3743.076904	0	4				0	4	4	4	4	4	41	0	8192	8192	8192	3776	8384	8640	6656	12224	8256
1567153292	42	0	4052.307617	4178.461426	4165.641113	4201.538574	3746.153809	0	4				0	4	4	4	4	4	42	0	8192	8192	8192	3776	8384	8640	6720	12224	8576
1567153292	43	0	4044.102539	4166.153809	4162.563965	4196.922852	3750.256348	0	4				0	4	4	4	4	4	43	0	8192	8192	8192	3776	8384	8640	6720	12160	8320
1567153292	44	0	4044.102539	4182.563965	4160.512695	4204.615234	3755.897461	0	4				0	4	4	4	4	4	44	0	8192	8192	8192	3776	8384	8640	6720	12224	8256
1567153292	45	0	4037.94873	4192.820313	4162.563965	4200	3751.794922	0	4				0	4	4	4	4	4	45	0	8192	8192	8192	3776	8384	8576	6656	12224	8256
1567153292	46	0	4021.538574	4186.666504	4158.974121	4180.512695	3742.564209	0	4				0	4	4	4	4	4	46	0	8192	8192	8192	3776	8384	8640	6656	12224	8256
1567153292	47	0	4038.461426	4184.615234	4164.615234	4186.153809	3761.025635	0	4				0	4	4	4	4	4	47	0	8192	8192	8192	3776	8384	8640	6720	12160	8256
1567153293	48	0	4067.692383	4188.717773	4168.205078	4203.589844	3778.461426	0	4				0	4	4	4	4	4	48	0	8192	8192	8192	3840	8384	8640	6656	12224	8320
1567153293	49	0	4066.666748	4188.717773	4156.410156	4190.769043	3766.666748	0	4				0	4	4	4	4	4	49	0	8192	8192	8192	3776	8384	8640	6720	12224	8256
1567153293	50	0	4057.435791	4182.563965	4146.153809	4172.307617	3759.487061	0	4				0	4	4	4	4	4	50	0	8192	8192	8192	3776	8384	8640	6720	12224	8256
1567153293	51	0	4066.666748	4180.512695	4151.794922	4182.563965	3775.384521	0	4				0	4	4	4	4	4	51	0	8192	8192	8192	3776	8384	8640	6656	12224	8256
1567153293	52	0	4071.794922	4192.820313	4161.025879	4199.487305	3785.641113	0	4				0	4	4	4	4	4	52	0	8192	8192	8192	3776	8384	8640	6720	12224	8256
1567153293	53	0	4067.179443	4205.128418	4163.077148	4197.94873	3783.076904	0	4				0	4	4	4	4	4	53	0	8192	8192	8192	3776	8384	8640	6720	12288	8256
1567153293	54	0	4072.820557	4211.282227	4164.615234	4193.846191	3783.076904	0	4				0	4	4	4	4	4	54	0	8192	8192	8192	3776	8384	8640	6720	12288	8256
1567153293	55	0	4079.487061	4196.922852	4163.589844	4203.589844	3788.205078	0	4				0	4	4	4	4	4	55	0	8192	8192	8192	3776	8384	8576	6720	12224	8384
1567153293	56	0	4079.487061	4176.410156	4162.05127	4201.025879	3793.846191	0	4				0	4	4	4	4	4	56	0	8192	8192	8192	3776	8384	8640	6720	12224	8320
1567153293	57	0	4075.897461	4190.769043	4164.102539	4184.102539	3795.384521	0	4				0	4	4	4	4	4	57	0	8192	8192	8192	3776	8384	8640	6720	12160	8256
1567153293	58	0	4071.281982	4198.974121	4165.641113	4193.333496	3798.461426	0	4				0	4	4	4	4	4	58	0	8192	8192	8192	3776	8384	8640	6656	12224	8256
1567153293	59	0	4065.641113	4174.358887	4163.077148	4195.897461	3800	0	4				0	4	4	4	4	4	59	0	8192	8192	8192	3776	8384	8576	6656	12224	8256
1567153293	60	0	4060	4178.461426	4156.922852	4167.692383	3797.435791	0	4				0	4	4	4	4	4	60	0	8192	8192	8192	3776	8384	8640	6720	12224	8320
1567153293	61	0	4064.102539	4209.230957	4156.922852	4181.538574	3799.487061	0	4				0	4	4	4	4	4	61	0	8192	8192	8192	3776	8384	8576	6656	12224	8256
1567153293	62	0	4073.333252	4198.974121	4158.461426	4206.666504	3796.410156	0	4				0	4	4	4	4	4	62	0	8192	8192	8192	3776	8384	8640	6720	12160	8256
1567153293	63	0	4072.307617	4180.512695	4147.692383	4185.128418	3786.153809	0	4				0	4	4	4	4	4	63	0	8192	8192	8192	3776	8384	8576	6720	12224	8256
1567153293	64	0	4068.718018	4190.769043	4149.743652	4180	3794.871826	450	4				0	4	4	4	4	4	64	0	8192	8192	8192	3776	8448	8640	6720	12224	8256
1567153293	65	0	4073.846191	4180.512695	4167.692383	4208.205078	3816.410156	450	4				0	4	4	4	4	4	65	0	8192	8192	8192	3776	8384	8640	6720	12224	8256
1567153293	66	0	4082.564209	4180.512695	4171.282227	4206.153809	3821.025635	1023	4				0	4	4	4	4	4	66	0	8192	8192	8192	3776	8384	8640	6720	12224	8320
1567153293	67	0	4086.153809	4213.333496	4168.205078	4195.897461	3815.897461	450	4				0	4	4	4	4	4	67	0	8192	8192	8192	3776	8384	8640	6784	12224	8064
1567153293	68	0	4089.230713	4209.230957	4172.307617	4206.666504	3819.487061	1023	4				0	4	4	4	4	4	68	0	8192	8192	8192	3776	8448	8640	6784	12224	8064
1567153293	69	0	4085.641113	4174.358887	4166.153809	4200.512695	3820.512939	450	4				0	4	4	4	4	4	69	0	8192	8192	8192	3776	8384	8576	6784	12288	8320
1567153293	70	0	4080	4178.461426	4157.94873	4186.666504	3813.846191	1023	4				0	4	4	4	4	4	70	0	8192	8192	8192	3776	8384	8640	6720	12224	8256
1567153293	71	0	4080.512939	4201.025879	4160	4186.153809	3818.461426	450	4				0	4	4	4	4	4	71	0	8192	8192	8192	3776	8384	8640	6656	12160	8320
1567153293	72	0	4074.358887	4182.563965	4161.538574	4183.589844	3826.666748	450	4				0	4	4	4	4	4	72	0	8192	8192	8192	3776	8384	8640	6656	12160	8320
1567153293	73	0	4073.846191	4166.153809	4153.846191	4182.05127	3828.205078	1023	4				0	4	4	4	4	4	73	0	8192	8192	8192	3776	8384	8640	6720	12224	8256
1567153293	74	0	4088.205078	4174.358887	4150.769043	4187.179688	3836.410156	450	4				0	4	4	4	4	4	74	0	8192	8192	8192	3776	8384	8640	6720	12288	8320
1567153293	75	0	4101.025879	4192.820313	4157.436035	4185.641113	3848.205078	1023	4				0	4	4	4	4	4	75	0	8192	8192	8192	3776	8384	8640	6720	12288	8256
1567153293	76	0	4096.410156	4190.769043	4160.512695	4191.282227	3848.718018	450	4				0	4	4	4	4	4	76	0	8192	8192	8192	3776	8384	8640	6720	12224	8128
1567153293	77	0	4086.153809	4188.717773	4164.615234	4213.333496	3853.333252	450	4				0	4	4	4	4	4	77	0	8192	8192	8192	3776	8384	8640	6720	12224	8128
1567153293	78	0	4091.794922	4211.282227	4172.307617	4211.282227	3867.692383	450	4				0	4	4	4	4	4	78	0	8192	8192	8192	3776	8384	8640	6720	12224	8384
1567153293	79	0	4090.769287	4205.128418	4159.487305	4188.717773	3858.461426	1023	4				0	4	4	4	4	4	79	0	8192	8192	8192	3776	8384	8640	6656	12224	8256
1567153293	80	0	4076.410156	4162.05127	4141.025879	4182.563965	3834.358887	450	4				0	4	4	4	4	4	80	0	8192	8192	8192	3776	8384	8640	6720	12224	8256
1567153293	81	0	4074.871826	4166.153809	4143.589844	4183.077148	3832.307617	450	4				0	4	4	4	4	4	81	0	8192	8128	8192	3776	8384	8640	6720	12288	8320
1567153293	82	0	4092.307617	4207.179688	4157.436035	4185.641113	3844.102539	450	4				0	4	4	4	4	4	82	0	8192	8192	8192	3776	8384	8640	6720	12288	8320
1567153293	83	0	4090.769287	4203.077148	4157.94873	4187.179688	3845.641113	1023	4				0	4	4	4	4	4	83	0	8192	8192	8192	3776	8384	8640	6720	12224	8320
1567153293	84	0	4072.307617	4180.512695	4152.307617	4170.769043	3835.897461	450	4				0	4	4	4	4	4	84	0	8192	8192	8192	3776	8384	8640	6656	12160	8256
1567153293	85	0	4082.564209	4188.717773	4155.384766	4168.205078	3829.743652	450	4				0	4	4	4	4	4	85	0	8192	8192	8192	3776	8384	8640	6784	12160	8192
1567153293	86	0	4100	4196.922852	4155.384766	4198.461426	3834.871826	450	4				0	4	4	4	4	4	86	0	8192	8192	8192	3840	8384	8640	6784	12160	8192
1567153293	87	0	4084.102539	4184.615234	4136.410156	4189.230957	3832.820557	1023	4				0	4	4	4	4	4	87	0	8192	8192	8192	3776	8384	8640	6784	12224	8256
1567153293	88	0	4072.307617	4170.256348	4126.666504	4148.205078	3830.769287	450	4				0	4	4	4	4	4	88	0	8192	8192	8192	3776	8384	8640	6720	12224	8320
1567153293	89	0	4092.820557	4184.615234	4142.563965	4165.641113	3843.076904	450	4				0	4	4	4	4	4	89	0	8192	8128	8192	3776	8384	8640	6720	12224	8256
1567153293	90	0	4102.05127	4207.179688	4151.282227	4198.974121	3849.230713	450	4				0	4	4	4	4	4	90	0	8192	8128	8192	3776	8384	8640	6720	12224	8256
1567153293	91	0	4077.94873	4203.077148	4138.974121	4175.897461	3839.487061	1023	4				0	4	4	4	4	4	91	0	8192	8192	8192	3776	8384	8640	6784	12224	8512
1567153293	92	0	4061.025635	4184.615234	4132.820313	4154.871582	3834.871826	450	4				0	4	4	4	4	4	92	0	8192	8192	8192	3776	8384	8640	6720	12224	8256
1567153293	93	0	4083.589844	4194.871582	4149.743652	4178.974121	3852.820557	450	4				0	4	4	4	4	4	93	0	8192	8192	8192	3776	8384	8640	6720	12288	8256
1567153293	94	0	4106.666504	4213.333496	4156.922852	4194.871582	3868.205078	450	4				0	4	4	4	4	4	94	0	8192	8192	8192	3776	8384	8640	6656	12160	8320
1567153293	95	0	4092.307617	4192.820313	4148.717773	4175.384766	3860	1023	4				0	4	4	4	4	4	95	0	8192	8192	8192	3776	8384	8640	6656	12160	8320
1567153293	96	0	4088.718018	4182.563965	4153.333496	4160	3865.641113	450	4				0	4	4	4	4	4	96	0	8192	8192	8192	3776	8384	8640	6720	12224	8128
1567153293	97	0	4114.871582	4207.179688	4168.717773	4174.871582	3892.307617	450	4				0	4	4	4	4	4	97	0	8192	8192	8192	3776	8384	8576	6720	12160	8256
1567153293	98	0	4126.153809	4215.384766	4170.256348	4198.461426	3905.641113	450	4				0	4	4	4	4	4	98	0	8192	8192	8192	3776	8384	8640	6720	12160	8256
1567153293	99	0	4120.512695	4207.179688	4163.589844	4204.102539	3906.666748	1023	4				0	4	4	4	4	4	99	0	8192	8192	8192	3776	8384	8576	6656	12288	8256
1567153293	100	0	4121.538574	4213.333496	4171.794922	4195.897461	3909.230713	450	4				0	4	4	4	4	4	100	0	8192	8192	8192	3776	8384	8640	6656	12288	8256
1567153293	101	0	4112.307617	4211.282227	4172.820313	4188.717773	3903.076904	450	4				0	4	4	4	4	4	101	0	8192	8192	8192	3776	8384	8640	6720	12288	8320
1567153293	102	0	4108.205078	4201.025879	4162.563965	4190.256348	3900	450	4				0	4	4	4	4	4	102	0	8192	8192	8192	3776	8384	8640	6720	12224	8256
1567153293	103	0	4129.230957	4207.179688	4166.666504	4193.846191	3911.794922	1023	4				0	4	4	4	4	4	103	0	8192	8192	8192	3776	8384	8640	6720	12224	8320
1567153293	104	0	4131.794922	4198.974121	4170.256348	4180.512695	3910.769287	450	4				0	4	4	4	4	4	104	0	8192	8192	8192	3840	8384	8640	6720	12224	8320
1567153293	105	0	4106.666504	4178.461426	4158.461426	4164.615234	3892.307617	450	4				0	4	4	4	4	4	105	0	8192	8192	8192	3776	8384	8576	6720	12224	8256
1567153293	106	0	4105.641113	4192.820313	4154.358887	4169.230957	3894.358887	450	4				0	4	4	4	4	4	106	0	8192	8192	8192	3776	8384	8640	6720	12224	8192
1567153293	107	0	4127.179688	4211.282227	4162.563965	4190.769043	3914.871826	1023	4				0	4	4	4	4	4	107	0	8192	8192	8192	3776	8384	8576	6656	12224	8256
1567153293	108	0	4129.230957	4201.025879	4159.487305	4201.025879	3920.512939	450	4				0	4	4	4	4	4	108	0	8192	8192	8192	3776	8384	8640	6656	12224	8256
1567153293	109	0	4116.410156	4180.512695	4145.641113	4190.256348	3911.794922	450	4				0	4	4	4	4	4	109	0	8192	8192	8192	3776	8384	8640	6720	12288	8128
1567153293	110	0	4117.436035	4194.871582	4145.128418	4188.205078	3911.794922	450	4				0	4	4	4	4	4	110	0	8192	8192	8192	3776	8384	8640	6720	12224	8256
1567153293	111	0	4124.615234	4221.538574	4158.461426	4198.461426	3922.564209	1023	4				0	4	4	4	4	4	111	0	8192	8192	8192	3776	8448	8640	6656	12160	8256
1567153293	112	0	4122.05127	4205.128418	4165.128418	4204.102539	3928.205078	450	4				0	4	4	4	4	4	112	0	8192	8192	8192	3776	8448	8576	6656	12224	8256
1567153293	113	0	4120.512695	4182.563965	4161.538574	4210.769043	3931.281982	450	4				0	4	4	4	4	4	113	0	8192	8192	8192	3776	8384	8640	6656	12224	8256
1567153293	114	0	4122.563965	4184.615234	4151.282227	4210.769043	3935.384521	450	4				0	4	4	4	4	4	114	0	8192	8192	8192	3776	8384	8640	6720	12224	8320
1567153293	115	0	4125.641113	4194.871582	4150.256348	4203.077148	3937.94873	1023	4				0	4	4	4	4	4	115	0	8192	8192	8192	3840	8384	8640	6720	12224	8256
1567153293	116	0	4136.410156	4203.077148	4166.666504	4213.333496	3947.692383	450	4				0	4	4	4	4	4	116	0	8192	8192	8192	3776	8384	8640	6656	12224	8256
1567153293	117	0	4144.615234	4221.538574	4182.05127	4225.641113	3965.128174	450	4				0	4	4	4	4	4	117	0	8192	8192	8192	3776	8384	8640	6720	12224	8192
1567153293	118	0	4136.922852	4217.436035	4174.871582	4203.077148	3973.846191	450	4				0	4	4	4	4	4	118	0	8192	8192	8192	3776	8384	8640	6720	12224	8192
1567153293	119	0	4130.769043	4180.512695	4152.820313	4196.922852	3963.076904	1023	4				0	4	4	4	4	4	119	0	8192	8192	8192	3776	8384	8576	6720	12224	8320
1567153293	120	0	4136.922852	4176.410156	4147.692383	4215.384766	3950.769287	450	4				0	4	4	4	4	4	120	0	8192	8192	8192	3776	8384	8576	6720	12224	8256
1567153293	121	0	4136.410156	4205.128418	4163.589844	4209.743652	3955.897461	450	4				0	4	4	4	4	4	121	0	8192	8192	8192	3776	8384	8640	6592	12224	8128
1567153293	122	0	4123.077148	4203.077148	4164.615234	4205.128418	3955.384521	450	4				0	4	4	4	4	4	122	0	8192	8192	8192	3776	8384	8640	6592	12224	8128
1567153293	123	0	4118.461426	4174.358887	4150.769043	4213.333496	3941.538574	1023	4				0	4	4	4	4	4	123	0	8192	8192	8192	3776	8384	8640	6720	12224	8192
1567153293	124	0	4123.077148	4184.615234	4149.230957	4209.230957	3940.512939	450	4				0	4	4	4	4	4	124	0	8192	8192	8192	3776	8384	8640	6784	12160	8320
1567153293	125	0	4116.410156	4196.922852	4148.717773	4203.077148	3947.692383	450	4				0	4	4	4	4	4	125	0	8192	8192	8192	3776	8384	8640	6656	12224	8256
1567153293	126	0	4105.641113	4182.563965	4142.05127	4212.307617	3944.102539	450	4				0	4	4	4	4	4	126	0	8192	8192	8192	3776	8384	8640	6656	12224	8256
1567153293	127	0	4106.666504	4180.512695	4144.615234	4205.128418	3938.461426	236	4				0	4	4	4	4	4	127	0	8192	8192	8192	3776	8384	8640	6784	12224	8384
1567153293	0	0	4119.487305	4186.666504	4152.820313	4185.641113	3941.025635	450	4				0	4	4	4	4	4	0	0	8192	8192	8192	3776	8384	8640	6720	12224	8320
1567153293	1	0	4135.897461	4182.563965	4151.282227	4203.589844	3950.256348	450	4				0	4	4	4	4	4	1	0	8192	8192	8192	3776	8384	8640	6720	12224	8320
1567153293	2	0	4129.743652	4178.461426	4147.179688	4209.230957	3953.846191	1023	4				0	4	4	4	4	4	2	0	8192	8192	8192	3776	8384	8640	6720	12160	8384
1567153293	3	0	4124.615234	4186.666504	4153.846191	4189.230957	3959.487061	450	4				0	4	4	4	4	4	3	0	8192	8192	8192	3776	8384	8576	6720	12160	8384
1567153293	4	0	4142.563965	4188.717773	4157.436035	4182.05127	3970.769287	1023	4				0	4	4	4	4	4	4	0	8192	8192	8192	3776	8384	8640	6720	12288	8192
1567153293	5	0	4148.717773	4186.666504	4151.794922	4186.666504	3971.281982	450	4				0	4	4	4	4	4	5	0	8192	8192	8192	3776	8384	8576	6720	12224	8256
1567153293	6	0	4138.461426	4190.769043	4147.692383	4193.846191	3962.564209	1023	4				0	4	4	4	4	4	6	0	8192	8128	8192	3776	8384	8640	6720	12288	8320
1567153293	7	0	4131.282227	4188.717773	4144.102539	4198.974121	3957.435791	450	4				0	4	4	4	4	4	7	0	8192	8128	8192	3776	8384	8576	6656	12160	8256
1567153293	8	0	4130.769043	4186.666504	4147.692383	4203.077148	3959.487061	450	4				0	4	4	4	4	4	8	0	8192	8192	8192	3776	8384	8640	6656	12160	8256
1567153293	9	0	4134.358887	4194.871582	4150.769043	4197.94873	3966.153809	1023	4				0	4	4	4	4	4	9	0	8192	8192	8192	3776	8384	8640	6720	12224	8320
1567153293	10	0	4135.384766	4182.563965	4143.077148	4198.461426	3972.307617	450	4				0	4	4	4	4	4	10	0	8192	8192	8192	3776	8384	8704	6720	12160	8192
1567153293	11	0	4128.717773	4162.05127	4137.436035	4201.538574	3974.871826	1023	4				0	4	4	4	4	4	11	0	8192	8192	8192	3776	8384	8640	6592	12224	8192
1567153293	12	0	4126.153809	4178.461426	4139.487305	4195.897461	3971.794922	450	4				0	4	4	4	4	4	12	0	8192	8192	8192	3840	8384	8640	6592	12224	8192
1567153293	13	0	4142.563965	4205.128418	4144.615234	4199.487305	3977.435791	450	4				0	4	4	4	4	4	13	0	8192	8192	8192	3776	8384	8640	6720	12160	8320
1567153293	14	0	4156.922852	4201.025879	4147.179688	4221.025879	3994.871826	450	4				0	4	4	4	4	4	14	0	8192	8192	8192	3776	8384	8640	6720	12224	8320
1567153293	15	0	4149.743652	4178.461426	4145.128418	4238.974121	3999.487061	1023	4				0	4	4	4	4	4	15	0	8192	8192	8192	3776	8384	8576	6656	12160	8256
1567153293	16	0	4145.641113	4176.410156	4135.384766	4229.230957	3989.743652	0	4				0	4	4	4	4	4	16	0	8192	8192	8192	3776	8384	8640	6656	12160	8256
1567153293	17	0	4157.94873	4184.615234	4134.358887	4231.282227	3992.307617	0	4				0	4	4	4	4	4	17	0	8192	8128	8192	3776	8384	8576	6784	12224	8256
1567153293	18	0	4154.358887	4184.615234	4139.487305	4266.153809	3998.461426	0	4				0	4	4	4	4	4	18	0	8192	8192	8192	3776	8384	8640	6720	12224	8256
1567153293	19	0	4142.563965	4190.769043	4132.820313	4298.974121	3991.794922	0	4				0	4	4	4	4	4	19	0	8192	8192	8192	3776	8384	8576	6656	12224	8320
1567153293	20	0	4153.846191	4201.025879	4136.410156	4301.025879	3992.820557	0	4				0	4	4	4	4	4	20	0	8192	8192	8192	3776	8384	8640	6720	12160	8448
1567153293	21	0	4153.333496	4182.563965	4151.794922	4292.820313	3997.94873	0	4				0	4	4	4	4	4	21	0	8192	8192	8192	3776	8384	8640	6720	12160	8448
1567153293	22	0	4136.922852	4170.256348	4148.717773	4317.94873	3993.333252	0	4				0	4	4	4	4	4	22	0	8192	8192	8192	3776	8384	8640	6656	12160	8512
1567153293	23	0	4149.230957	4184.615234	4132.307617	4338.461426	3998.461426	0	4				0	4	4	4	4	4	23	0	8192	8192	8192	3776	8384	8576	6720	12160	8256
1567153293	24	0	4162.05127	4184.615234	4125.128418	4315.384766	4008.718018	0	4				0	4	4	4	4	4	24	0	8192	8192	8192	3776	8384	8640	6784	12288	8320
1567153293	25	0	4146.153809	4182.563965	4133.333496	4303.077148	4002.564209	0	4				0	4	4	4	4	4	25	0	8192	8192	8192	3776	8384	8640	6720	12224	8256
1567153293	26	0	4133.846191	4198.974121	4138.461426	4323.077148	3992.820557	0	4				0	4	4	4	4	4	26	0	8192	8192	8192	3776	8384	8640	6720	12224	8256
1567153293	27	0	4140.512695	4198.974121	4133.846191	4329.230957	3994.871826	0	4				0	4	4	4	4	4	27	0	8192	8192	8192	3776	8384	8640	6656	12224	8256
1567153293	28	0	4153.846191	4188.717773	4137.436035	4331.282227	4003.076904	0	4				0	4	4	4	4	4	28	0	8192	8192	8192	3776	8384	8640	6656	12224	8320
1567153293	29	0	4160	4184.615234	4146.153809	4341.025879	4012.820557	0	4				0	4	4	4	4	4	29	0	8192	8192	8192	3776	8384	8640	6720	12224	8384
1567153293	30	0	4150.256348	4180.512695	4144.102539	4313.333496	4012.307617	0	4				0	4	4	4	4	4	30	0	8192	8192	8192	3776	8384	8576	6720	12224	8384
1567153293	31	0	4149.743652	4180.512695	4136.410156	4289.743652	4006.666748	0	4				0	4	4	4	4	4	31	0	8192	8192	8192	3776	8384	8576	6720	12288	8256
1567153293	32	0	4168.205078	4194.871582	4137.436035	4312.820313	4012.820557	0	4				0	4	4	4	4	4	32	0	8192	8192	8192	3776	8384	8640	6784	12160	8320
1567153293	33	0	4171.282227	4198.974121	4142.05127	4322.563965	4020	0	4				0	4	4	4	4	4	33	0	8192	8192	8192	3776	8384	8640	6720	12224	8256
1567153293	34	0	4157.436035	4198.974121	4137.436035	4316.410156	4017.94873	0	4				0	4	4	4	4	4	34	0	8192	8192	8192	3776	8384	8576	6720	12224	8256
1567153293	35	0	4159.487305	4198.974121	4133.846191	4325.128418	4018.974365	0	4				0	4	4	4	4	4	35	0	8192	8192	8192	3776	8384	8576	6720	12160	8256
1567153293	36	0	4169.743652	4201.025879	4140	4310.256348	4026.666748	0	4				0	4	4	4	4	4	36	0	8192	8192	8192	3776	8384	8640	6720	12160	8192
1567153293	37	0	4161.025879	4188.717773	4142.05127	4289.230957	4026.666748	0	4				0	4	4	4	4	4	37	0	8192	8192	8192	3776	8384	8576	6656	12160	8256
1567153293	38	0	4146.666504	4168.205078	4136.410156	4299.487305	4022.564209	0	4				0	4	4	4	4	4	38	0	8192	8192	8192	3776	8384	8576	6656	12224	8448
1567153293	39	0	4154.871582	4170.256348	4138.461426	4296.410156	4024.102539	0	4				0	4	4	4	4	4	39	0	8192	8192	8192	3840	8384	8576	6656	12224	8448
1567153293	40	0	4168.205078	4186.666504	4148.717773	4293.846191	4030.256348	0	4				0	4	4	4	4	4	40	0	8192	8192	8192	3776	8384	8640	6720	12224	8192
1567153293	41	0	4156.922852	4180.512695	4152.307617	4326.666504	4031.794922	0	4				0	4	4	4	4	4	41	0	8192	8192	8192	3776	8384	8640	6656	12224	8256
1567153293	42	0	4130.769043	4164.102539	4139.487305	4308.205078	4013.846191	0	4				0	4	4	4	4	4	42	0	8192	8192	8192	3776	8384	8640	6720	12160	8256
1567153293	43	0	4128.205078	4178.461426	4131.282227	4257.94873	4000	0	4				0	4	4	4	4	4	43	0	8192	8192	8192	3776	8384	8576	6720	12224	8256
1567153293	44	0	4162.05127	4209.230957	4155.384766	4286.666504	4028.718018	0	4				0	4	4	4	4	4	44	0	8192	8192	8192	3776	8384	8640	6720	12224	8256
1567153293	45	0	4186.666504	4203.077148	4180.512695	4331.794922	4064.615479	0	4				0	4	4	4	4	4	45	0	8192	8192	8192	3776	8384	8640	6656	12224	8256
1567153293	46	0	4180	4188.717773	4176.410156	4303.589844	4062.564209	0	4				0	4	4	4	4	4	46	0	8192	8192	8192	3776	8384	8640	6656	12224	8320
1567153294	47	0	4175.384766	4201.025879	4163.589844	4273.846191	4048.205078	0	4				0	4	4	4	4	4	47	0	8192	8192	8192	3840	8384	8576	6720	12224	8256
1567153294	48	0	4172.820313	4207.179688	4158.974121	4289.743652	4042.564209	0	4				0	4	4	4	4	4	48	0	8192	8192	8192	3776	8384	8640	6720	12224	8256
1567153294	49	0	4160.512695	4182.563965	4151.794922	4295.897461	4036.923096	0	4				0	4	4	4	4	4	49	0	8192	8192	8192	3776	8384	8640	6720	12160	8320
1567153294	50	0	4155.897461	4172.307617	4143.077148	4275.384766	4032.307617	0	4				0	4	4	4	4	4	50	0	8192	8192	8192	3776	8384	8640	6784	12224	8256
1567153294	51	0	4161.538574	4186.666504	4144.102539	4263.589844	4032.820557	0	4				0	4	4	4	4	4	51	0	8192	8192	8192	3840	8384	8640	6720	12160	8320
1567153294	52	0	4153.333496	4186.666504	4136.410156	4251.794922	4029.743652	0	4				0	4	4	4	4	4	52	0	8192	8192	8192	3776	8384	8576	6720	12160	8320
1567153294	53	0	4144.615234	4182.563965	4132.307617	4246.153809	4032.307617	0	4				0	4	4	4	4	4	53	0	8192	8192	8192	3776	8384	8640	6720	12224	8064
1567153294	54	0	4163.589844	4188.717773	4146.666504	4257.436035	4052.820557	0	4				0	4	4	4	4	4	54	0	8192	8192	8192	3776	8384	8640	6656	12160	8320
1567153294	55	0	4174.871582	4184.615234	4148.205078	4262.563965	4061.538574	0	4				0	4	4	4	4	4	55	0	8192	8192	8192	3776	8384	8640	6592	12160	8256
1567153294	56	0	4149.743652	4162.05127	4137.436035	4274.871582	4053.846191	0	4				0	4	4	4	4	4	56	0	8192	8192	8192	3776	8384	8640	6720	12160	8192
1567153294	57	0	4142.563965	4164.102539	4136.922852	4284.102539	4053.333252	0	4				0	4	4	4	4	4	57	0	8192	8192	8192	3776	8384	8640	6720	12160	8192
1567153294	58	0	4179.487305	4188.717773	4146.153809	4265.641113	4062.05127	0	4				0	4	4	4	4	4	58	0	8192	8192	8192	3776	8384	8640	6656	12288	8000
1567153294	59	0	4189.230957	4176.410156	4152.307617	4253.846191	4060.512939	0	4				0	4	4	4	4	4	59	0	8192	8192	8192	3776	8384	8640	6720	12224	8256
1567153294	60	0	4155.384766	4153.846191	4150.256348	4254.358887	4048.205078	0	4				0	4	4	4	4	4	60	0	8192	8192	8192	3840	8384	8576	6720	12224	8320
1567153294	61	0	4148.205078	4160	4140	4248.205078	4042.05127	0	4				0	4	4	4	4	4	61	0	8192	8192	8192	3776	8384	8640	6656	12160	8320
1567153294	62	0	4158.461426	4166.153809	4120.512695	4251.794922	4036.923096	0	4				0	4	4	4	4	4	62	0	8192	8192	8192	3776	8384	8640	6656	12160	8320
1567153294	63	0	4152.307617	4160	4119.487305	4257.94873	4031.794922	0	4				0	4	4	4	4	4	63	0	8192	8192	8192	3776	8384	8640	6720	12288	8320
1567153294	64	0	4150.769043	4168.205078	4134.871582	4236.922852	4032.307617	450	4				0	4	4	4	4	4	64	0	8192	8192	8192	3776	8384	8640	6720	12224	8256
1567153294	65	0	4149.230957	4172.307617	4131.282227	4230.256348	4030.769287	450	4				0	4	4	4	4	4	65	0	8192	8192	8192	3776	8384	8576	6720	12224	8192
1567153294	66	0	4142.563965	4160	4119.487305	4233.333496	4028.205078	1023	4				0	4	4	4	4	4	66	0	8192	8192	8192	3776	8384	8640	6720	12224	8192
1567153294	67	0	4143.077148	4151.794922	4127.692383	4214.871582	4036.410156	450	4				0	4	4	4	4	4	67	0	8192	8192	8192	3776	8384	8640	6656	12160	8256
1567153294	68	0	4139.487305	4157.94873	4136.922852	4216.922852	4042.564209	1023	4				0	4	4	4	4	4	68	0	8192	8192	8192	3840	8384	8640	6656	12224	8256
1567153294	69	0	4136.410156	4172.307617	4133.846191	4244.615234	4042.05127	450	4				0	4	4	4	4	4	69	0	8192	8192	8192	3776	8384	8576	6720	12224	8256
1567153294	70	0	4149.743652	4174.358887	4138.974121	4252.820313	4052.307617	1023	4				0	4	4	4	4	4	70	0	8192	8192	8192	3776	8384	8640	6720	12224	8256
1567153294	71	0	4155.897461	4147.692383	4146.153809	4243.077148	4059.487061	450	4				0	4	4	4	4	4	71	0	8192	8192	8192	3776	8384	8576	6656	12160	8256
1567153294	72	0	4152.307617	4135.384766	4146.666504	4254.871582	4058.461426	450	4				0	4	4	4	4	4	72	0	8192	8192	8192	3776	8384	8640	6656	12224	8256
1567153294	73	0	4169.230957	4164.102539	4148.717773	4267.692383	4068.718018	1023	4				0	4	4	4	4	4	73	0	8192	8192	8192	3776	8384	8576	6720	12224	8320
1567153294	74	0	4181.025879	4188.717773	4152.307617	4254.358887	4082.564209	450	4				0	4	4	4	4	4	74	0	8192	8192	8192	3776	8384	8640	6720	12224	8576
1567153294	75	0	4163.077148	4188.717773	4149.743652	4250.769043	4083.076904	1023	4				0	4	4	4	4	4	75	0	8192	8192	8192	3776	8384	8576	6720	12224	7552
1567153294	76	0	4148.205078	4180.512695	4145.128418	4260.512695	4072.307617	450	4				0	4	4	4	4	4	76	0	8192	8192	8192	3776	8384	8640	6656	12160	8128
1567153294	77	0	4161.025879	4178.461426	4142.563965	4251.794922	4070.769287	450	4				0	4	4	4	4	4	77	0	8192	8192	8192	3776	8384	8640	6720	12224	8320
1567153294	78	0	4181.538574	4172.307617	4144.615234	4237.436035	4080.512939	450	4				0	4	4	4	4	4	78	0	8192	8192	8192	3776	8384	8640	6720	12224	8256
1567153294	79	0	4191.282227	4157.94873	4149.230957	4249.230957	4086.153809	1023	4				0	4	4	4	4	4	79	0	8192	8192	8192	3776	8384	8640	6720	12224	8256
1567153294	80	0	4188.205078	4153.846191	4148.717773	4258.461426	4075.897461	450	4				0	4	4	4	4	4	80	0	8192	8192	8192	3776	8384	8640	6720	12224	8256
1567153294	81	0	4180	4160	4152.820313	4243.589844	4073.846191	450	4				0	4	4	4	4	4	81	0	8192	8192	8192	3776	8384	8576	6720	12224	8192
1567153294	82	0	4186.666504	4170.256348	4158.461426	4247.692383	4090.256348	450	4				0	4	4	4	4	4	82	0	8192	8192	8192	3776	8384	8640	6720	12288	8256
1567153294	83	0	4196.922852	4178.461426	4150.769043	4269.230957	4094.358887	1023	4				0	4	4	4	4	4	83	0	8192	8192	8192	3776	8384	8576	6656	12160	8000
1567153294	84	0	4197.436035	4176.410156	4144.615234	4258.461426	4087.179443	450	4				0	4	4	4	4	4	84	0	8192	8192	8192	3776	8384	8640	6656	12160	8000
1567153294	85	0	4197.94873	4172.307617	4145.128418	4228.717773	4092.820557	450	4				0	4	4	4	4	4	85	0	8192	8192	8192	3840	8384	8576	6656	12160	8256
1567153294	86	0	4200	4170.256348	4142.05127	4223.589844	4098.974121	450	4				0	4	4	4	4	4	86	0	8192	8192	8192	3776	8384	8640	6720	12224	8320
1567153294	87	0	4195.897461	4170.256348	4138.461426	4231.794922	4096.922852	1023	4				0	4	4	4	4	4	87	0	8192	8192	8192	3776	8384	8640	6656	12288	8320
1567153294	88	0	4194.358887	4164.102539	4146.153809	4230.769043	4103.589844	450	4				0	4	4	4	4	4	88	0	8192	8192	8192	3776	8384	8640	6656	12288	8320
1567153294	89	0	4204.102539	4162.05127	4157.436035	4232.820313	4113.846191	450	4				0	4	4	4	4	4	89	0	8192	8192	8192	3776	8384	8576	6656	12160	8256
1567153294	90	0	4204.615234	4176.410156	4154.358887	4241.538574	4107.179688	450	4				0	4	4	4	4	4	90	0	8192	8192	8192	3776	8384	8640	6784	12288	8256
1567153294	91	0	4194.358887	4182.563965	4150.769043	4248.717773	4104.615234	1023	4				0	4	4	4	4	4	91	0	8192	8192	8192	3776	8384	8640	6720	12224	8256
1567153294	92	0	4201.538574	4170.256348	4155.384766	4247.692383	4123.077148	450	4				0	4	4	4	4	4	92	0	8192	8192	8192	3776	8384	8640	6656	12160	8576
1567153294	93	0	4207.179688	4174.358887	4154.871582	4243.589844	4128.205078	450	4				0	4	4	4	4	4	93	0	8192	8192	8192	3840	8384	8640	6656	12160	8576
1567153294	94	0	4205.128418	4196.922852	4160	4247.179688	4119.487305	450	4				0	4	4	4	4	4	94	0	8192	8192	8192	3776	8384	8640	6720	12160	8448
1567153294	95	0	4214.358887	4203.077148	4172.820313	4249.743652	4127.692383	1023	4				0	4	4	4	4	4	95	0	8192	8192	8192	3776	8448	8640	6720	12224	8256
1567153294	96	0	4218.461426	4190.769043	4174.358887	4246.153809	4139.487305	450	4				0	4	4	4	4	4	96	0	8192	8192	8192	3776	8384	8576	6784	12224	8256
1567153294	97	0	4211.282227	4190.769043	4175.897461	4256.922852	4140	450	4				0	4	4	4	4	4	97	0	8192	8192	8192	3776	8384	8640	6656	12224	8320
1567153294	98	0	4216.410156	4198.974121	4180	4267.692383	4141.025879	450	4				0	4	4	4	4	4	98	0	8192	8192	8192	3776	8384	8576	6656	12224	8320
1567153294	99	0	4224.615234	4194.871582	4174.358887	4256.410156	4141.025879	1023	4				0	4	4	4	4	4	99	0	8192	8192	8192	3776	8384	8640	6720	12224	8256
1567153294	100	0	4219.487305	4180.512695	4173.846191	4241.025879	4139.487305	450	4				0	4	4	4	4	4	100	0	8192	8192	8192	3776	8384	8640	6720	12224	8320
1567153294	101	0	4207.692383	4182.563965	4185.128418	4239.487305	4138.461426	450	4				0	4	4	4	4	4	101	0	8192	8192	8192	3776	8384	8640	6720	12160	8000
1567153294	102	0	4204.102539	4196.922852	4189.743652	4248.205078	4140	450	4				0	4	4	4	4	4	102	0	8192	8192	8192	3776	8384	8640	6720	12160	8000
1567153294	103	0	4220	4207.179688	4188.205078	4248.717773	4147.692383	1023	4				0	4	4	4	4	4	103	0	8192	8192	8192	3776	8384	8640	6656	12160	8256
1567153294	104	0	4234.871582	4203.077148	4192.820313	4230.769043	4153.333496	450	4				0	4	4	4	4	4	104	0	8192	8192	8192	3776	8384	8640	6720	12224	8256
1567153294	105	0	4224.615234	4188.717773	4190.769043	4219.487305	4145.641113	450	4				0	4	4	4	4	4	105	0	8192	8192	8192	3776	8384	8640	6656	12160	8320
1567153294	106	0	4209.230957	4188.717773	4180.512695	4226.666504	4131.794922	450	4				0	4	4	4	4	4	106	0	8192	8192	8192	3840	8384	8640	6656	12160	8320
1567153294	107	0	4205.641113	4203.077148	4179.487305	4229.743652	4127.179688	1023	4				0	4	4	4	4	4	107	0	8192	8192	8192	3776	8384	8576	6784	12160	8384
1567153294	108	0	4203.589844	4192.820313	4180.512695	4225.641113	4128.205078	450	4				0	4	4	4	4	4	108	0	8192	8192	8192	3776	8384	8640	6656	12224	8256
1567153294	109	0	4195.384766	4176.410156	4175.384766	4216.410156	4124.102539	450	4				0	4	4	4	4	4	109	0	8192	8192	8192	3776	8320	8576	6720	12224	8192
1567153294	110	0	4190.769043	4186.666504	4174.871582	4204.615234	4124.615234	450	4				0	4	4	4	4	4	110	0	8192	8192	8192	3776	8384	8576	6656	12224	8192
1567153294	111	0	4203.589844	4207.179688	4184.102539	4209.230957	4137.94873	1023	4				0	4	4	4	4	4	111	0	8192	8192	8192	3776	8320	8640	6656	12224	8192
1567153294	112	0	4223.589844	4217.436035	4184.615234	4208.717773	4145.128418	450	4				0	4	4	4	4	4	112	0	8192	8192	8192	3776	8384	8640	6720	12224	8320
1567153294	113	0	4223.077148	4196.922852	4166.153809	4182.05127	4142.563965	450	4				0	4	4	4	4	4	113	0	8192	8192	8192	3776	8384	8640	6656	12224	8256
1567153294	114	0	4208.717773	4174.358887	4152.820313	4178.974121	4145.641113	450	4				0	4	4	4	4	4	114	0	8192	8192	8192	3776	8384	8640	6720	12224	8256
1567153294	115	0	4208.717773	4176.410156	4155.897461	4191.282227	4147.692383	1023	4				0	4	4	4	4	4	115	0	8192	8192	8192	3776	8384	8640	6720	12224	8320
1567153294	116	0	4208.717773	4166.153809	4162.05127	4141.025879	4138.461426	450	4				0	4	4	4	4	4	116	0	8192	8192	8192	3776	8384	8640	6720	12224	8320
1567153294	117	0	4203.589844	4170.256348	4171.282227	4086.666748	4138.974121	450	4				0	4	4	4	4	4	117	0	8192	8192	8192	3776	8384	8640	6720	12224	8256
1567153294	118	0	4207.692383	4192.820313	4175.384766	4103.077148	4149.743652	450	4				0	4	4	4	4	4	118	0	8192	8192	8192	3776	8384	8576	6656	12288	8256
1567153294	119	0	4207.179688	4190.769043	4165.641113	4111.282227	4142.563965	1023	4				0	4	4	4	4	4	119	0	8192	8192	8192	3776	8384	8640	6656	12224	8448
1567153294	120	0	4194.358887	4178.461426	4151.794922	4083.076904	4125.128418	450	4				0	4	4	4	4	4	120	0	8192	8192	8192	3776	8384	8576	6656	12224	8448
1567153294	121	0	4190.256348	4184.615234	4149.230957	4086.666748	4122.563965	450	4				0	4	4	4	4	4	121	0	8192	8192	8192	3776	8384	8640	6656	12224	8256
1567153294	122	0	4206.153809	4184.615234	4154.358887	4109.743652	4135.384766	450	4				0	4	4	4	4	4	122	0	8192	8192	8192	3776	8384	8640	6720	12160	8256
1567153294	123	0	4225.641113	4180.512695	4153.846191	4104.102539	4148.205078	1023	4				0	4	4	4	4	4	123	0	8192	8192	8192	3776	8384	8640	6720	12288	8320
1567153294	124	0	4229.743652	4188.717773	4150.256348	4093.333252	4150.769043	450	4				0	4	4	4	4	4	124	0	8192	8192	8192	3776	8384	8640	6720	12288	8320
1567153294	125	0	4214.358887	4166.153809	4145.128418	4094.871826	4146.666504	450	4				0	4	4	4	4	4	125	0	8192	8192	8192	3776	8384	8640	6720	12224	8448
1567153294	126	0	4194.871582	4141.538574	4135.384766	4090.256348	4135.897461	450	4				0	4	4	4	4	4	126	0	8192	8192	8192	3776	8384	8640	6656	12224	8320
1567153294	127	0	4195.897461	4160	4137.94873	4086.153809	4131.282227	236	4				0	4	4	4	4	4	127	0	8192	8192	8192	3776	8384	8640	6720	12224	8320
1567153294	0	0	4209.230957	4182.563965	4154.871582	4098.974121	4137.94873	450	4				0	4	4	4	4	4	0	0	8192	8192	8192	3776	8384	8640	6656	12224	8320
1567153294	1	0	4214.871582	4192.820313	4160	4099.487305	4136.922852	450	4				0	4	4	4	4	4	1	0	8192	8192	8192	3776	8384	8576	6656	12224	8320
1567153294	2	0	4215.897461	4192.820313	4152.307617	4078.461426	4134.871582	1023	4				0	4	4	4	4	4	2	0	8192	8192	8192	3776	8384	8640	6720	12224	8192
1567153294	3	0	4225.128418	4201.025879	4161.025879	4094.358887	4151.794922	450	4				0	4	4	4	4	4	3	0	8192	8192	8192	3776	8384	8640	6720	12224	8256
1567153294	4	0	4233.846191	4205.128418	4176.922852	4131.282227	4159.487305	1023	4				0	4	4	4	4	4	4	0	8192	8192	8192	3840	8384	8640	6656	12224	8256
1567153294	5	0	4239.487305	4192.820313	4171.282227	4119.487305	4147.179688	450	4				0	4	4	4	4	4	5	0	8192	8192	8192	3776	8384	8576	6720	12224	8256
1567153294	6	0	4246.666504	4180.512695	4163.589844	4097.436035	4156.922852	1023	4				0	4	4	4	4	4	6	0	8192	8192	8192	3776	8384	8640	6720	12224	8256
1567153294	7	0	4246.153809	4178.461426	4172.307617	4114.871582	4174.358887	450	4				0	4	4	4	4	4	7	0	8192	8192	8192	3776	8384	8576	6784	12160	8256
1567153294	8	0	4233.333496	4188.717773	4173.846191	4131.794922	4163.589844	450	4				0	4	4	4	4	4	8	0	8192	8192	8192	3776	8384	8640	6656	12224	8320
1567153294	9	0	4221.538574	4192.820313	4166.153809	4121.538574	4152.307617	1023	4				0	4	4	4	4	4	9	0	8192	8192	8192	3776	8384	8640	6656	12160	8256
1567153294	10	0	4216.922852	4176.410156	4160.512695	4104.102539	4155.897461	450	4				0	4	4	4	4	4	10	0	8192	8192	8192	3776	8384	8640	6656	12160	8256
1567153294	11	0	4225.128418	4172.307617	4159.487305	4103.589844	4156.410156	1023	4				0	4	4	4	4	4	11	0	8192	8192	8192	3776	8384	8576	6720	12160	8256
1567153294	12	0	4235.897461	4196.922852	4168.717773	4127.692383	4162.563965	450	4				0	4	4	4	4	4	12	0	8192	8192	8192	3776	8384	8640	6656	12224	8256
1567153294	13	0	4223.589844	4198.974121	4162.563965	4126.666504	4161.025879	450	4				0	4	4	4	4	4	13	0	8192	8192	8192	3840	8384	8640	6592	12160	8320
1567153294	14	0	4207.179688	4176.410156	4146.153809	4105.128418	4145.128418	450	4				0	4	4	4	4	4	14	0	8192	8192	8192	3776	8384	8640	6592	12160	8320
1567153294	15	0	4216.922852	4180.512695	4152.307617	4115.384766	4146.666504	1023	4				0	4	4	4	4	4	15	0	8192	8192	8192	3776	8384	8640	6720	12160	8320
1567153294	16	0	4229.230957	4178.461426	4162.563965	4132.307617	4157.94873	0	4				0	4	4	4	4	4	16	0	8192	8192	8192	3840	8384	8576	6656	12224	8256
1567153294	17	0	4221.025879	4162.05127	4149.743652	4116.410156	4153.846191	0	4				0	4	4	4	4	4	17	0	8192	8192	8192	3776	8384	8704	6720	12224	8256
1567153294	18	0	4210.256348	4184.615234	4140	4106.666504	4145.128418	0	4				0	4	4	4	4	4	18	0	8192	8192	8192	3776	8384	8640	6784	12224	8128
1567153294	19	0	4221.538574	4215.384766	4162.05127	4131.794922	4156.410156	0	4				0	4	4	4	4	4	19	0	8192	8192	8192	3776	8384	8640	6784	12224	8128
1567153294	20	0	4236.410156	4205.128418	4185.641113	4145.641113	4175.897461	0	4				0	4	4	4	4	4	20	0	8192	8192	8192	3776	8384	8576	6720	12224	8320
1567153294	21	0	4229.230957	4178.461426	4179.487305	4136.922852	4174.358887	0	4				0	4	4	4	4	4	21	0	8192	8192	8192	3776	8384	8640	6720	12224	8256
1567153294	22	0	4230.769043	4186.666504	4169.230957	4142.563965	4168.717773	0	4				0	4	4	4	4	4	22	0	8192	8192	8192	3776	8384	8640	6720	12224	8320
1567153294	23	0	4242.563965	4223.589844	4181.538574	4146.666504	4177.94873	0	4				0	4	4	4	4	4	23	0	8192	8192	8192	3776	8384	8640	6720	12160	8256
1567153294	24	0	4221.538574	4225.641113	4186.666504	4132.820313	4172.820313	0	4				0	4	4	4	4	4	24	0	8192	8192	8192	3776	8384	8576	6720	12160	8256
1567153294	25	0	4205.128418	4190.769043	4169.230957	4140.512695	4164.102539	0	4				0	4	4	4	4	4	25	0	8192	8192	8192	3776	8384	8640	6720	12224	8256
1567153294	26	0	4223.077148	4184.615234	4164.102539	4156.922852	4177.436035	0	4				0	4	4	4	4	4	26	0	8192	8192	8192	3776	8384	8640	6720	12224	8256
1567153294	27	0	4225.641113	4205.128418	4170.256348	4142.05127	4177.94873	0	4				0	4	4	4	4	4	27	0	8192	8192	8192	3776	8384	8704	6720	12160	8256
1567153294	28	0	4209.743652	4205.128418	4167.179688	4130.769043	4164.102539	0	4				0	4	4	4	4	4	28	0	8192	8192	8192	3776	8384	8640	6720	12160	8256
1567153294	29	0	4214.358887	4190.769043	4167.179688	4140	4165.641113	0	4				0	4	4	4	4	4	29	0	8192	8192	8192	3776	8384	8640	6720	12288	8256
1567153294	30	0	4222.563965	4198.974121	4174.358887	4135.897461	4169.230957	0	4				0	4	4	4	4	4	30	0	8192	8192	8192	3776	8384	8640	6656	12224	8256
1567153294	31	0	4210.256348	4213.333496	4171.282227	4124.102539	4158.974121	0	4				0	4	4	4	4	4	31	0	8192	8192	8192	3776	8384	8640	6656	12224	8320
1567153294	32	0	4198.974121	4196.922852	4160	4122.563965	4152.820313	0	4				0	4	4	4	4	4	32	0	8192	8192	8192	3776	8384	8640	6656	12224	8320
1567153294	33	0	4199.487305	4182.563965	4152.820313	4127.179688	4154.871582	0	4				0	4	4	4	4	4	33	0	8192	8192	8192	3776	8384	8640	6720	12224	8576
1567153294	34	0	4197.436035	4182.563965	4145.641113	4124.102539	4153.846191	0	4				0	4	4	4	4	4	34	0	8192	8192	8192	3776	8384	8640	6720	12160	8320
1567153294	35	0	4187.692383	4172.307617	4134.871582	4118.974121	4154.358887	0	4				0	4	4	4	4	4	35	0	8192	8192	8192	3776	8384	8640	6720	12160	8320
1567153294	36	0	4189.743652	4178.461426	4140.512695	4129.230957	4162.05127	0	4				0	4	4	4	4	4	36	0	8192	8192	8192	3776	8384	8640	6720	12224	8256
1567153294	37	0	4207.692383	4198.974121	4158.974121	4136.410156	4175.384766	0	4				0	4	4	4	4	4	37	0	8192	8128	8192	3776	8384	8640	6720	12224	8256
1567153294	38	0	4206.666504	4182.563965	4154.871582	4126.666504	4172.307617	0	4				0	4	4	4	4	4	38	0	8192	8192	8192	3840	8384	8640	6656	12288	8512
1567153294	39	0	4195.897461	4166.153809	4142.563965	4128.205078	4161.025879	0	4				0	4	4	4	4	4	39	0	8192	8192	8192	3776	8384	8640	6784	12224	8256
1567153294	40	0	4209.743652	4198.974121	4163.077148	4145.641113	4175.384766	0	4				0	4	4	4	4	4	40	0	8192	8192	8192	3776	8384	8640	6720	12224	8256
1567153294	41	0	4223.589844	4221.538574	4181.025879	4138.461426	4189.230957	0	4				0	4	4	4	4	4	41	0	8192	8192	8192	3776	8384	8576	6656	12160	8256
1567153294	42	0	4208.717773	4190.769043	4168.717773	4116.410156	4174.871582	0	4				0	4	4	4	4	4	42	0	8192	8192	8192	3840	8384	8640	6656	12160	8256
1567153294	43	0	4192.820313	4168.205078	4160	4127.179688	4166.153809	0	4				0	4	4	4	4	4	43	0	8192	8192	8192	3776	8384	8640	6784	12224	8320
1567153294	44	0	4183.589844	4182.563965	4157.436035	4142.563965	4167.692383	0	4				0	4	4	4	4	4	44	0	8192	8192	8192	3776	8384	8640	6656	12160	8256
1567153294	45	0	4183.077148	4186.666504	4153.846191	4126.666504	4162.563965	0	4				0	4	4	4	4	4	45	0	8192	8192	8192	3776	8384	8640	6720	12288	8256
1567153295	46	0	4195.897461	4170.256348	4153.846191	4119.487305	4163.077148	0	4				0	4	4	4	4	4	46	0	8192	8128	8192	3776	8384	8640	6720	12288	8256
1567153295	47	0	4194.358887	4168.205078	4154.358887	4134.358887	4169.230957	0	4				0	4	4	4	4	4	47	0	8192	8128	8192	3776	8384	8576	6720	12224	8320
1567153295	48	0	4191.282227	4188.717773	4157.94873	4142.05127	4173.846191	0	4				0	4	4	4	4	4	48	0	8192	8128	8192	3776	8384	8640	6720	12224	8320
1567153295	49	0	4197.94873	4192.820313	4163.077148	4150.256348	4179.487305	0	4				0	4	4	4	4	4	49	0	8192	8192	8192	3776	8384	8576	6720	12224	8256
1567153295	50	0	4186.666504	4184.615234	4162.563965	4153.333496	4177.94873	0	4				0	4	4	4	4	4	50	0	8192	8192	8192	3776	8384	8640	6720	12224	8256
1567153295	51	0	4181.538574	4190.769043	4160.512695	4147.179688	4176.922852	0	4				0	4	4	4	4	4	51	0	8192	8192	8192	3776	8384	8576	6720	12160	8320
1567153295	52	0	4207.179688	4203.077148	4167.179688	4156.922852	4189.230957	0	4				0	4	4	4	4	4	52	0	8192	8192	8192	3776	8384	8640	6720	12224	8256
1567153295	53	0	4230.256348	4190.769043	4174.871582	4173.333496	4198.974121	0	4				0	4	4	4	4	4	53	0	8192	8192	8128	3776	8384	8640	6656	12160	8320
1567153295	54	0	4221.025879	4174.358887	4176.410156	4170.256348	4198.974121	0	4				0	4	4	4	4	4	54	0	8192	8192	8192	3776	8384	8640	6720	12160	8448
1567153295	55	0	4206.666504	4196.922852	4174.358887	4162.05127	4201.538574	0	4				0	4	4	4	4	4	55	0	8192	8192	8192	3776	8384	8576	6720	12160	8448
1567153295	56	0	4209.743652	4229.743652	4174.871582	4157.94873	4204.615234	0	4				0	4	4	4	4	4	56	0	8192	8192	8192	3776	8384	8640	6720	12224	8192
1567153295	57	0	4217.94873	4229.743652	4179.487305	4154.871582	4203.077148	0	4				0	4	4	4	4	4	57	0	8192	8192	8192	3776	8384	8576	6720	12224	8256
1567153295	58	0	4212.820313	4209.230957	4172.307617	4164.615234	4201.025879	0	4				0	4	4	4	4	4	58	0	8192	8192	8192	3776	8384	8640	6720	12224	8320
1567153295	59	0	4207.179688	4192.820313	4164.615234	4175.384766	4198.461426	0	4				0	4	4	4	4	4	59	0	8192	8192	8128	3840	8384	8576	6656	12160	8256
1567153295	60	0	4224.102539	4182.563965	4174.358887	4166.153809	4201.538574	0	4				0	4	4	4	4	4	60	0	8192	8192	8128	3776	8384	8640	6656	12160	8256
1567153295	61	0	4222.563965	4180.512695	4168.717773	4148.205078	4201.538574	0	4				0	4	4	4	4	4	61	0	8192	8192	8128	3776	8384	8576	6720	12224	8320
1567153295	62	0	4201.538574	4190.769043	4150.769043	4158.974121	4195.384766	0	4				0	4	4	4	4	4	62	0	8192	8192	8192	3776	8384	8640	6656	12160	8256
1567153295	63	0	4205.128418	4201.025879	4159.487305	4174.871582	4201.538574	0	4				0	4	4	4	4	4	63	0	8192	8192	8128	3776	8384	8640	6592	12224	8192
1567153295	64	0	4212.820313	4203.077148	4169.230957	4154.358887	4212.820313	450	4				0	4	4	4	4	4	64	0	8192	8192	8128	3776	8384	8640	6592	12224	8192
1567153295	65	0	4204.102539	4203.077148	4156.410156	4143.589844	4207.179688	450	4				0	4	4	4	4	4	65	0	8192	8192	8128	3776	8384	8640	6720	12224	8256
1567153295	66	0	4195.897461	4201.025879	4151.794922	4176.410156	4197.436035	1023	4				0	4	4	4	4	4	66	0	8192	8192	8128	3776	8384	8640	6720	12160	8320
1567153295	67	0	4206.666504	4190.769043	4163.077148	4194.871582	4198.974121	450	4				0	4	4	4	4	4	67	0	8192	8192	8128	3776	8384	8640	6656	12160	8320
1567153295	68	0	4222.563965	4186.666504	4168.717773	4173.846191	4203.589844	1023	4				0	4	4	4	4	4	68	0	8192	8192	8128	3776	8448	8640	6656	12160	8320
1567153295	69	0	4219.487305	4194.871582	4160	4162.05127	4199.487305	450	4				0	4	4	4	4	4	69	0	8192	8192	8128	3776	8384	8640	6656	12224	8320
1567153295	70	0	4212.307617	4205.128418	4160	4180	4196.410156	1023	4				0	4	4	4	4	4	70	0	8192	8192	8128	3776	8384	8576	6720	12224	8256
1567153295	71	0	4221.025879	4211.282227	4163.077148	4192.820313	4203.589844	450	4				0	4	4	4	4	4	71	0	8192	8192	8128	3776	8384	8640	6720	12224	8320
1567153295	72	0	4216.410156	4207.179688	4156.410156	4183.077148	4204.102539	450	4				0	4	4	4	4	4	72	0	8192	8192	8192	3776	8448	8576	6720	12160	8256
1567153295	73	0	4196.410156	4203.077148	4157.436035	4182.05127	4195.384766	1023	4				0	4	4	4	4	4	73	0	8192	8192	8192	3776	8448	8640	6720	12160	8256
1567153295	74	0	4200	4194.871582	4161.025879	4185.128418	4194.358887	450	4				0	4	4	4	4	4	74	0	8192	8192	8192	3776	8448	8576	6720	12160	8256
1567153295	75	0	4217.436035	4182.563965	4158.974121	4170.769043	4196.922852	1023	4				0	4	4	4	4	4	75	0	8192	8192	8192	3776	8384	8640	6656	12224	8320
1567153295	76	0	4217.94873	4178.461426	4160.512695	4176.410156	4194.358887	450	4				0	4	4	4	4	4	76	0	8192	8192	8192	3776	8448	8640	6720	12224	8320
1567153295	77	0	4212.307617	4201.025879	4165.641113	4188.717773	4193.333496	450	4				0	4	4	4	4	4	77	0	8192	8192	8192	3776	8384	8640	6720	12224	8256
1567153295	78	0	4217.94873	4219.487305	4171.794922	4173.846191	4202.563965	450	4				0	4	4	4	4	4	78	0	8192	8192	8192	3776	8384	8576	6720	12224	8256
1567153295	79	0	4216.410156	4221.538574	4175.897461	4172.820313	4209.230957	1023	4				0	4	4	4	4	4	79	0	8192	8192	8192	3776	8384	8576	6720	12224	8320
1567153295	80	0	4205.128418	4215.384766	4173.333496	4193.846191	4205.128418	450	4				0	4	4	4	4	4	80	0	8192	8192	8192	3776	8384	8640	6656	12224	8256
1567153295	81	0	4206.666504	4194.871582	4165.128418	4189.230957	4201.538574	450	4				0	4	4	4	4	4	81	0	8192	8192	8192	3776	8384	8640	6656	12288	8320
1567153295	82	0	4215.897461	4184.615234	4157.94873	4172.820313	4197.94873	450	4				0	4	4	4	4	4	82	0	8192	8192	8192	3776	8384	8576	6656	12288	8320
1567153295	83	0	4220	4205.128418	4160.512695	4180.512695	4197.94873	1023	4				0	4	4	4	4	4	83	0	8192	8192	8192	3776	8384	8640	6656	12224	8256
1567153295	84	0	4227.179688	4219.487305	4169.230957	4193.333496	4209.743652	450	4				0	4	4	4	4	4	84	0	8192	8192	8192	3776	8384	8576	6720	12224	8320
1567153295	85	0	4234.358887	4205.128418	4174.871582	4199.487305	4215.897461	450	4				0	4	4	4	4	4	85	0	8192	8192	8192	3776	8384	8640	6784	12224	8256
1567153295	86	0	4232.820313	4207.179688	4174.871582	4203.077148	4213.333496	450	4				0	4	4	4	4	4	86	0	8192	8192	8192	3776	8384	8640	6784	12224	8256
1567153295	87	0	4225.128418	4209.230957	4174.358887	4183.589844	4211.282227	1023	4				0	4	4	4	4	4	87	0	8192	8192	8192	3776	8384	8640	6656	12224	8064
1567153295	88	0	4219.487305	4188.717773	4175.384766	4162.05127	4210.769043	450	4				0	4	4	4	4	4	88	0	8192	8192	8192	3776	8384	8640	6784	12160	8256
1567153295	89	0	4226.666504	4213.333496	4175.897461	4181.025879	4212.307617	450	4				0	4	4	4	4	4	89	0	8192	8192	8192	3776	8384	8640	6720	12224	8320
1567153295	90	0	4242.05127	4233.846191	4180.512695	4202.563965	4212.307617	450	4				0	4	4	4	4	4	90	0	8192	8192	8192	3776	8384	8640	6720	12224	8256
1567153295	91	0	4236.410156	4201.025879	4177.94873	4190.769043	4209.230957	1023	4				0	4	4	4	4	4	91	0	8192	8192	8192	3776	8384	8640	6720	12224	8256
1567153295	92	0	4225.128418	4203.077148	4178.461426	4188.205078	4215.384766	450	4				0	4	4	4	4	4	92	0	8192	8192	8192	3776	8384	8576	6656	12224	8256
1567153295	93	0	4240.512695	4242.05127	4189.743652	4205.128418	4232.307617	450	4				0	4	4	4	4	4	93	0	8192	8192	8192	3776	8384	8640	6720	12160	8256
1567153295	94	0	4255.384766	4215.384766	4187.692383	4203.589844	4237.436035	450	4				0	4	4	4	4	4	94	0	8192	8192	8192	3776	8384	8640	6720	12224	8256
1567153295	95	0	4245.641113	4182.563965	4183.077148	4196.410156	4229.230957	1023	4				0	4	4	4	4	4	95	0	8192	8192	8192	3776	8384	8640	6656	12224	8256
1567153295	96	0	4233.333496	4229.743652	4194.358887	4202.05127	4224.102539	450	4				0	4	4	4	4	4	96	0	8192	8192	8192	3776	8384	8576	6656	12224	8256
1567153295	97	0	4233.846191	4248.205078	4196.922852	4197.94873	4221.538574	450	4				0	4	4	4	4	4	97	0	8192	8192	8192	3776	8384	8640	6720	12224	8256
1567153295	98	0	4233.846191	4205.128418	4183.589844	4186.153809	4215.384766	450	4				0	4	4	4	4	4	98	0	8192	8192	8192	3776	8384	8640	6784	12160	8256
1567153295	99	0	4223.077148	4188.717773	4173.333496	4184.102539	4204.615234	1023	4				0	4	4	4	4	4	99	0	8192	8192	8192	3776	8384	8640	6656	12160	8192
1567153295	100	0	4210.769043	4201.025879	4169.230957	4181.538574	4194.358887	450	4				0	4	4	4	4	4	100	0	8192	8192	8192	3776	8384	8640	6656	12160	8192
1567153295	101	0	4211.794922	4207.179688	4174.358887	4178.461426	4198.974121	450	4				0	4	4	4	4	4	101	0	8192	8192	8192	3776	8384	8640	6720	12224	8192
1567153295	102	0	4226.666504	4221.538574	4184.102539	4185.641113	4215.384766	450	4				0	4	4	4	4	4	102	0	8192	8192	8192	3776	8384	8576	6656	12224	8256
1567153295	103	0	4232.820313	4227.692383	4181.538574	4190.769043	4217.436035	1023	4				0	4	4	4	4	4	103	0	8192	8192	8192	3776	8384	8640	6656	12288	8320
1567153295	104	0	4217.94873	4215.384766	4172.307617	4183.589844	4203.589844	450	4				0	4	4	4	4	4	104	0	8192	8192	8192	3776	8384	8640	6656	12288	8320
1567153295	105	0	4206.153809	4211.282227	4180	4185.128418	4203.077148	450	4				0	4	4	4	4	4	105	0	8192	8192	8192	3776	8384	8640	6720	12288	8256
1567153295	106	0	4220	4219.487305	4194.358887	4212.307617	4220	450	4				0	4	4	4	4	4	106	0	8192	8192	8192	3776	8384	8640	6784	12224	8320
1567153295	107	0	4241.538574	4221.538574	4199.487305	4233.846191	4233.333496	1023	4				0	4	4	4	4	4	107	0	8192	8192	8192	3776	8448	8640	6656	12224	8256
1567153295	108	0	4238.461426	4221.538574	4200	4211.794922	4233.333496	450	4				0	4	4	4	4	4	108	0	8192	8192	8192	3776	8384	8640	6720	12288	8320
1567153295	109	0	4218.461426	4201.025879	4186.666504	4188.205078	4223.077148	450	4				0	4	4	4	4	4	109	0	8192	8192	8192	3776	8384	8640	6720	12288	8320
1567153295	110	0	4215.897461	4186.666504	4181.025879	4200	4226.153809	450	4				0	4	4	4	4	4	110	0	8192	8192	8192	3776	8384	8576	6720	12288	7936
1567153295	111	0	4247.692383	4221.538574	4202.05127	4228.205078	4255.384766	1023	4				0	4	4	4	4	4	111	0	8192	8192	8192	3776	8384	8640	6720	12224	8320
1567153295	112	0	4258.974121	4244.102539	4201.538574	4237.94873	4261.538574	450	4				0	4	4	4	4	4	112	0	8192	8192	8192	3776	8384	8640	6720	12224	8256
1567153295	113	0	4229.743652	4213.333496	4179.487305	4216.410156	4226.666504	450	4				0	4	4	4	4	4	113	0	8192	8192	8192	3776	8384	8576	6656	12224	8256
1567153295	114	0	4229.230957	4205.128418	4186.153809	4205.641113	4221.025879	450	4				0	4	4	4	4	4	114	0	8192	8192	8192	3776	8384	8640	6656	12224	8256
1567153295	115	0	4251.794922	4235.897461	4194.358887	4217.436035	4239.487305	1023	4				0	4	4	4	4	4	115	0	8192	8192	8192	3776	8384	8640	6656	12224	8192
1567153295	116	0	4232.820313	4225.641113	4172.820313	4212.307617	4221.025879	450	4				0	4	4	4	4	4	116	0	8192	8192	8192	3776	8384	8640	6720	12224	8320
1567153295	117	0	4213.333496	4205.128418	4166.666504	4202.05127	4201.025879	450	4				0	4	4	4	4	4	117	0	8192	8192	8192	3776	8384	8640	6720	12224	8128
1567153295	118	0	4238.974121	4213.333496	4188.205078	4212.820313	4223.077148	450	4				0	4	4	4	4	4	118	0	8192	8192	8192	3776	8384	8640	6720	12224	8128
1567153295	119	0	4258.974121	4219.487305	4199.487305	4219.487305	4248.205078	1023	4				0	4	4	4	4	4	119	0	8192	8192	8192	3776	8384	8640	6656	12224	8256
1567153295	120	0	4245.641113	4235.897461	4198.461426	4225.641113	4242.563965	450	4				0	4	4	4	4	4	120	0	8192	8192	8192	3776	8384	8640	6656	12288	8320
1567153295	121	0	4241.025879	4237.94873	4193.333496	4231.794922	4226.666504	450	4				0	4	4	4	4	4	121	0	8192	8192	8192	3776	8384	8640	6720	12224	8320
1567153295	122	0	4252.820313	4213.333496	4178.461426	4212.307617	4221.025879	450	4				0	4	4	4	4	4	122	0	8192	8192	8192	3776	8384	8640	6720	12224	8320
1567153295	123	0	4260	4213.333496	4175.897461	4207.179688	4226.666504	1023	4				0	4	4	4	4	4	123	0	8192	8192	8192	3776	8384	8640	6656	12224	8320
1567153295	124	0	4255.384766	4213.333496	4175.897461	4228.717773	4226.666504	450	4				0	4	4	4	4	4	124	0	8192	8192	8192	3776	8384	8640	6784	12224	8256
1567153295	125	0	4243.077148	4194.871582	4159.487305	4219.487305	4210.769043	450	4				0	4	4	4	4	4	125	0	8192	8192	8192	3776	8384	8576	6720	12160	8256
1567153295	126	0	4245.641113	4209.230957	4157.94873	4197.94873	4202.563965	450	4				0	4	4	4	4	4	126	0	8192	8192	8192	3776	8384	8640	6720	12224	8576
1567153295	127	0	4256.922852	4215.384766	4173.333496	4206.666504	4209.230957	236	4				0	4	4	4	4	4	127	0	8192	8192	8192	3776	8384	8640	6720	12224	8576
1567153295	0	0	4250.769043	4176.410156	4170.769043	4222.05127	4207.179688	450	4				0	4	4	4	4	4	0	0	8192	8192	8192	3840	8384	8640	6656	12160	8320
1567153295	1	0	4245.128418	4184.615234	4157.94873	4221.538574	4203.589844	450	4				0	4	4	4	4	4	1	0	8192	8192	8192	3776	8384	8640	6656	12224	8320
1567153295	2	0	4254.871582	4231.794922	4161.025879	4206.153809	4205.128418	1023	4				0	4	4	4	4	4	2	0	8192	8192	8192	3776	8384	8640	6784	12224	8256
1567153295	3	0	4257.436035	4225.641113	4174.358887	4196.410156	4201.538574	450	4				0	4	4	4	4	4	3	0	8192	8192	8192	3776	8384	8640	6784	12224	8320
1567153295	4	0	4251.794922	4188.717773	4181.025879	4210.256348	4202.05127	1023	4				0	4	4	4	4	4	4	0	8192	8192	8192	3776	8384	8640	6784	12224	8320
1567153295	5	0	4256.922852	4198.974121	4182.563965	4228.205078	4212.820313	450	4				0	4	4	4	4	4	5	0	8192	8192	8192	3776	8384	8640	6720	12160	8256
1567153295	6	0	4262.05127	4217.436035	4172.307617	4221.025879	4217.94873	1023	4				0	4	4	4	4	4	6	0	8192	8192	8192	3776	8384	8640	6720	12224	8320
1567153295	7	0	4264.102539	4190.769043	4157.436035	4214.871582	4228.205078	450	4				0	4	4	4	4	4	7	0	8192	8192	8192	3776	8384	8640	6656	12224	8448
1567153295	8	0	4268.205078	4149.743652	4161.025879	4232.307617	4248.205078	450	4				0	4	4	4	4	4	8	0	8192	8192	8192	3776	8384	8640	6656	12224	8448
1567153295	9	0	4262.05127	4151.794922	4168.717773	4242.563965	4252.307617	1023	4				0	4	4	4	4	4	9	0	8192	8192	8192	3776	8384	8640	6720	12288	8320
1567153295	10	0	4262.05127	4178.461426	4163.589844	4246.153809	4255.897461	450	4				0	4	4	4	4	4	10	0	8192	8192	8192	3840	8384	8640	6720	12224	8320
1567153295	11	0	4279.487305	4174.358887	4160.512695	4264.102539	4278.461426	1023	4				0	4	4	4	4	4	11	0	8192	8192	8192	3776	8384	8640	6656	12224	8320
1567153295	12	0	4280	4149.743652	4167.179688	4269.230957	4285.128418	450	4				0	4	4	4	4	4	12	0	8192	8192	8192	3840	8384	8640	6656	12224	8320
1567153295	13	0	4265.128418	4143.589844	4172.307617	4251.282227	4278.461426	450	4				0	4	4	4	4	4	13	0	8192	8192	8192	3776	8384	8640	6720	12160	8256
1567153295	14	0	4265.641113	4147.692383	4169.743652	4247.179688	4285.641113	450	4				0	4	4	4	4	4	14	0	8192	8192	8192	3840	8384	8640	6656	12224	8256
1567153295	15	0	4258.974121	4151.794922	4160.512695	4257.94873	4276.922852	1023	4				0	4	4	4	4	4	15	0	8192	8192	8192	3776	8384	8640	6656	12224	8256
1567153295	16	0	4243.077148	4153.846191	4153.846191	4252.820313	4250.769043	0	4				0	4	4	4	4	4	16	0	8192	8192	8192	3840	8384	8640	6720	12224	8256
1567153295	17	0	4245.641113	4125.128418	4162.563965	4243.077148	4248.717773	0	4				0	4	4	4	4	4	17	0	8192	8192	8192	3776	8384	8640	6720	12224	8256
1567153295	18	0	4256.410156	4092.307617	4171.794922	4255.897461	4261.025879	0	4				0	4	4	4	4	4	18	0	8192	8192	8192	3776	8384	8576	6656	12224	8448
1567153295	19	0	4269.230957	4116.922852	4163.589844	4253.846191	4262.05127	0	4				0	4	4	4	4	4	19	0	8192	8192	8192	3776	8384	8640	6656	12224	8256
1567153295	20	0	4303.589844	4133.333496	4157.436035	4223.589844	4263.589844	0	4				0	4	4	4	4	4	20	0	8192	8192	8192	3776	8384	8576	6720	12224	8256
1567153295	21	0	4347.692383	4090.256348	4167.179688	4234.358887	4275.384766	0	4				0	4	4	4	4	4	21	0	8192	8192	8192	3776	8384	8640	6656	12224	8320
1567153295	22	0	4373.333496	4071.794922	4172.307617	4269.743652	4287.179688	0	4				0	4	4	4	4	4	22	0	8192	8192	8192	3776	8384	8576	6656	12224	8320
1567153295	23	0	4384.615234	4096.410156	4160	4264.102539	4293.333496	0	4				0	4	4	4	4	4	23	0	8192	8192	8192	3776	8384	8640	6656	12160	8320
1567153295	24	0	4391.794922	4098.461426	4150.769043	4245.128418	4293.333496	0	4				0	4	4	4	4	4	24	0	8192	8192	8192	3776	8384	8640	6784	12288	8256
1567153295	25	0	4403.589844	4071.794922	4167.692383	4240.512695	4300.512695	0	4				0	4	4	4	4	4	25	0	8192	8192	8192	3776	8384	8640	6720	12160	8320
1567153295	26	0	4413.846191	4063.589844	4193.333496	4234.358887	4312.307617	0	4				0	4	4	4	4	4	26	0	8192	8192	8192	3776	8384	8576	6720	12160	8320
1567153295	27	0	4406.666504	4069.743652	4195.384766	4242.05127	4311.282227	0	4				0	4	4	4	4	4	27	0	8192	8192	8192	3776	8384	8640	6656	12224	8320
1567153295	28	0	4399.487305	4063.589844	4195.384766	4266.153809	4309.743652	0	4				0	4	4	4	4	4	28	0	8192	8192	8192	3776	8384	8576	6656	12224	8320
1567153295	29	0	4420.512695	4063.589844	4209.743652	4286.666504	4329.230957	0	4				0	4	4	4	4	4	29	0	8192	8192	8192	3776	8384	8704	6592	12288	8320
1567153295	30	0	4430.256348	4065.641113	4209.743652	4282.05127	4336.410156	0	4				0	4	4	4	4	4	30	0	8192	8192	8192	3840	8384	8640	6592	12288	8320
1567153295	31	0	4406.153809	4043.076904	4193.846191	4249.743652	4314.871582	0	4				0	4	4	4	4	4	31	0	8192	8192	8128	3776	8384	8640	6656	12160	8384
1567153295	32	0	4414.871582	4030.769287	4194.358887	4250.769043	4315.384766	0	4				0	4	4	4	4	4	32	0	8192	8192	8128	3840	8384	8640	6656	12224	8256
1567153295	33	0	4452.820313	4041.025635	4201.538574	4286.153809	4334.358887	0	4				0	4	4	4	4	4	33	0	8192	8192	8128	3776	8384	8640	6656	12096	8320
1567153295	34	0	4454.871582	4032.820557	4185.128418	4281.538574	4331.794922	0	4				0	4	4	4	4	4	34	0	8192	8192	8128	3776	8384	8704	6592	12224	8256
1567153295	35	0	4433.333496	4010.256348	4167.692383	4267.692383	4332.307617	0	4				0	4	4	4	4	4	35	0	8192	8192	8128	3776	8384	8640	6592	12160	7936
1567153295	36	0	4441.025879	4030.769287	4192.820313	4286.153809	4361.538574	0	4				0	4	4	4	4	4	36	0	8192	8192	8128	3776	8384	8640	6720	12160	7936
1567153295	37	0	4458.974121	4063.589844	4230.769043	4291.282227	4377.94873	0	4				0	4	4	4	4	4	37	0	8192	8192	8128	3776	8384	8704	6656	12224	8256
1567153295	38	0	4446.666504	4049.230713	4238.461426	4267.179688	4357.94873	0	4				0	4	4	4	4	4	38	0	8192	8192	8128	3776	8384	8640	6656	12160	8256
1567153295	39	0	4428.717773	4036.923096	4234.871582	4262.563965	4347.179688	0	4				0	4	4	4	4	4	39	0	8192	8192	8192	3776	8448	8704	6656	12160	8256
1567153295	40	0	4425.128418	4047.179443	4235.897461	4271.282227	4347.179688	0	4				0	4	4	4	4	4	40	0	8192	8192	8192	3776	8384	8640	6656	12160	8256
1567153295	41	0	4419.487305	4032.820557	4227.179688	4254.358887	4334.871582	0	4				0	4	4	4	4	4	41	0	8192	8192	8192	3776	8384	8704	6720	12224	8256
1567153295	42	0	4411.282227	3995.897461	4217.94873	4249.743652	4329.743652	0	4				0	4	4	4	4	4	42	0	8192	8128	8192	3840	8384	8640	6720	12224	8320
1567153295	43	0	4416.410156	3971.281982	4223.589844	4267.179688	4337.436035	0	4				0	4	4	4	4	4	43	0	8192	8192	8192	3776	8384	8704	6720	12224	8128
1567153295	44	0	4432.307617	3975.384521	4229.230957	4258.461426	4339.487305	0	4				0	4	4	4	4	4	44	0	8192	8192	8192	3776	8384	8640	6720	12224	8128
1567153296	45	0	4445.641113	3989.743652	4226.666504	4245.128418	4342.563965	0	4				0	4	4	4	4	4	45	0	8192	8192	8192	3776	8384	8640	6592	12224	8320
1567153296	46	0	4465.641113	3993.846191	4230.256348	4261.025879	4362.05127	0	4				0	4	4	4	4	4	46	0	8192	8192	8192	3840	8384	8704	6784	12160	8192
1567153296	47	0	4469.743652	3985.641113	4234.358887	4251.794922	4378.461426	0	4				0	4	4	4	4	4	47	0	8192	8192	8192	3776	8384	8640	6720	12224	8320
1567153296	48	0	4441.025879	3975.384521	4223.589844	4222.563965	4371.794922	0	4				0	4	4	4	4	4	48	0	8192	8192	8192	3776	8384	8640	6720	12224	8320
1567153296	49	0	4433.846191	3979.487061	4227.179688	4234.358887	4380	0	4				0	4	4	4	4	4	49	0	8192	8192	8192	3776	8384	8640	6656	12224	8256
1567153296	50	0	4451.794922	3993.846191	4249.230957	4261.538574	4403.077148	0	4				0	4	4	4	4	4	50	0	8192	8192	8192	3776	8384	8640	6720	12224	8320
1567153296	51	0	4448.205078	3991.794922	4257.94873	4285.128418	4400	0	4				0	4	4	4	4	4	51	0	8192	8128	8192	3776	8384	8640	6720	12224	8256
1567153296	52	0	4437.94873	3989.743652	4254.358887	4304.102539	4384.615234	0	4				0	4	4	4	4	4	52	0	8192	8192	8192	3840	8384	8640	6656	12224	8192
1567153296	53	0	4436.410156	3995.897461	4255.384766	4292.307617	4382.563965	0	4				0	4	4	4	4	4	53	0	8192	8192	8192	3776	8384	8640	6656	12224	8192
1567153296	54	0	4432.820313	3983.589844	4268.717773	4281.538574	4383.077148	0	4				0	4	4	4	4	4	54	0	8192	8128	8192	3776	8384	8640	6720	12224	8384
1567153296	55	0	4422.05127	3971.281982	4280	4285.641113	4375.897461	0	4				0	4	4	4	4	4	55	0	8192	8128	8192	3776	8384	8640	6656	12224	8256
1567153296	56	0	4406.666504	3985.641113	4270.769043	4269.743652	4368.205078	0	4				0	4	4	4	4	4	56	0	8192	8192	8192	3776	8384	8640	6656	12160	8256
1567153296	57	0	4390.256348	3983.589844	4254.358887	4262.563965	4358.974121	0	4				0	4	4	4	4	4	57	0	8192	8192	8192	3776	8384	8704	6656	12288	8256
1567153296	58	0	4395.897461	3975.384521	4258.461426	4276.410156	4359.487305	0	4				0	4	4	4	4	4	58	0	8192	8192	8192	3776	8384	8576	6656	12288	8256
1567153296	59	0	4422.563965	3977.435791	4270.769043	4276.410156	4381.538574	0	4				0	4	4	4	4	4	59	0	8192	8192	8192	3776	8384	8640	6656	12224	8256
1567153296	60	0	4438.461426	4008.205078	4273.333496	4261.538574	4402.563965	0	4				0	4	4	4	4	4	60	0	8192	8128	8192	3776	8384	8704	6656	12224	8320
1567153296	61	0	4450.769043	4038.974365	4282.05127	4256.922852	4408.205078	0	4				0	4	4	4	4	4	61	0	8192	8128	8128	3776	8384	8640	6720	12160	7936
1567153296	62	0	4453.333496	4028.718018	4286.666504	4251.282227	4403.077148	0	4				0	4	4	4	4	4	62	0	8192	8192	8128	3776	8384	8640	6720	12160	7936
1567153296	63	0	4431.282227	4028.718018	4274.358887	4232.820313	4390.256348	0	4				0	4	4	4	4	4	63	0	8192	8192	8128	3776	8384	8640	6656	12224	8320
1567153296	64	0	4412.820313	4065.641113	4270.769043	4227.179688	4378.461426	450	4				0	4	4	4	4	4	64	0	8192	8192	8128	3776	8384	8640	6720	12224	8320
1567153296	65	0	4408.717773	4059.487061	4273.333496	4236.410156	4366.153809	450	4				0	4	4	4	4	4	65	0	8192	8192	8128	3776	8384	8640	6720	12224	8320
1567153296	66	0	4398.461426	4026.666748	4263.077148	4230.769043	4343.077148	1023	4				0	4	4	4	4	4	66	0	8192	8192	8128	3840	8384	8640	6720	12224	8320
1567153296	67	0	4377.436035	4034.871826	4246.666504	4204.102539	4316.922852	450	4				0	4	4	4	4	4	67	0	8192	8192	8128	3776	8384	8640	6720	12224	8448
1567153296	68	0	4367.692383	4041.025635	4242.563965	4194.358887	4309.743652	1023	4				0	4	4	4	4	4	68	0	8192	8192	8128	3776	8384	8640	6656	12160	8256
1567153296	69	0	4381.025879	4034.871826	4251.282227	4205.641113	4324.615234	450	4				0	4	4	4	4	4	69	0	8192	8192	8128	3776	8384	8640	6720	12160	8320
1567153296	70	0	4389.230957	4059.487061	4247.692383	4198.461426	4333.846191	1023	4				0	4	4	4	4	4	70	0	8192	8192	8128	3776	8384	8640	6784	12224	8576
1567153296	71	0	4369.743652	4080	4240.512695	4184.615234	4325.128418	450	4				0	4	4	4	4	4	71	0	8192	8192	8128	3840	8384	8640	6784	12224	8576
1567153296	72	0	4364.102539	4075.897461	4261.538574	4197.436035	4327.179688	450	4				0	4	4	4	4	4	72	0	8192	8192	8192	3840	8384	8640	6656	12224	8256
1567153296	73	0	4373.333496	4067.692383	4277.94873	4210.769043	4333.333496	1023	4				0	4	4	4	4	4	73	0	8192	8192	8192	3776	8448	8640	6720	12224	8320
1567153296	74	0	4358.974121	4073.846191	4266.153809	4203.589844	4322.05127	450	4				0	4	4	4	4	4	74	0	8192	8192	8192	3776	8384	8640	6720	12288	8256
1567153296	75	0	4337.94873	4102.563965	4258.974121	4200.512695	4310.256348	1023	4				0	4	4	4	4	4	75	0	8192	8192	8192	3776	8384	8640	6656	12224	8256
1567153296	76	0	4328.205078	4112.820313	4267.692383	4194.358887	4308.717773	450	4				0	4	4	4	4	4	76	0	8192	8192	8192	3776	8384	8576	6656	12224	8256
1567153296	77	0	4321.025879	4098.461426	4268.717773	4182.05127	4300.512695	450	4				0	4	4	4	4	4	77	0	8192	8192	8192	3776	8384	8640	6720	12224	8256
1567153296	78	0	4316.410156	4112.820313	4267.179688	4200	4291.282227	450	4				0	4	4	4	4	4	78	0	8192	8192	8192	3776	8384	8640	6656	12160	8256
1567153296	79	0	4321.025879	4143.589844	4281.025879	4228.717773	4298.974121	1023	4				0	4	4	4	4	4	79	0	8192	8192	8192	3776	8384	8640	6720	12224	8000
1567153296	80	0	4314.358887	4143.589844	4284.102539	4216.410156	4296.922852	450	4				0	4	4	4	4	4	80	0	8192	8192	8192	3776	8384	8640	6720	12224	8000
1567153296	81	0	4296.410156	4141.538574	4262.05127	4192.307617	4277.436035	450	4				0	4	4	4	4	4	81	0	8192	8192	8192	3776	8384	8640	6656	12224	8320
1567153296	82	0	4293.846191	4147.692383	4252.820313	4199.487305	4275.384766	450	4				0	4	4	4	4	4	82	0	8192	8192	8192	3776	8384	8640	6720	12224	8320
1567153296	83	0	4296.410156	4162.05127	4262.05127	4211.794922	4286.666504	1023	4				0	4	4	4	4	4	83	0	8192	8192	8192	3776	8384	8640	6720	12224	8256
1567153296	84	0	4278.461426	4166.153809	4251.794922	4193.846191	4266.153809	450	4				0	4	4	4	4	4	84	0	8192	8192	8192	3776	8384	8576	6720	12224	8256
1567153296	85	0	4257.94873	4149.743652	4233.333496	4169.743652	4236.410156	450	4				0	4	4	4	4	4	85	0	8192	8192	8192	3776	8384	8640	6720	12224	8256
1567153296	86	0	4272.820313	4162.05127	4246.666504	4177.94873	4247.692383	450	4				0	4	4	4	4	4	86	0	8192	8192	8192	3776	8384	8576	6720	12224	8256
1567153296	87	0	4304.102539	4240	4283.589844	4215.897461	4281.538574	1023	4				0	4	4	4	4	4	87	0	8192	8192	8192	3776	8384	8640	6720	12224	8256
1567153296	88	0	4309.743652	4301.538574	4295.897461	4231.794922	4288.717773	450	4				0	4	4	4	4	4	88	0	8192	8192	8192	3776	8384	8576	6720	12160	8576
1567153296	89	0	4288.205078	4309.743652	4277.94873	4196.922852	4262.05127	450	4				0	4	4	4	4	4	89	0	8192	8192	8192	3776	8384	8640	6720	12160	8384
1567153296	90	0	4270.769043	4330.256348	4265.128418	4171.282227	4235.897461	450	4				0	4	4	4	4	4	90	0	8192	8192	8192	3776	8384	8576	6720	12224	8384
1567153296	91	0	4287.692383	4352.820313	4271.282227	4182.05127	4227.179688	1023	4				0	4	4	4	4	4	91	0	8192	8192	8192	3776	8384	8640	6656	12224	8320
1567153296	92	0	4325.641113	4352.820313	4278.461426	4190.769043	4233.333496	450	4				0	4	4	4	4	4	92	0	8192	8192	8192	3776	8384	8640	6720	12224	8192
1567153296	93	0	4346.666504	4369.230957	4271.794922	4189.230957	4231.794922	450	4				0	4	4	4	4	4	93	0	8192	8192	8192	3776	8384	8640	6656	12224	8256
1567153296	94	0	4351.282227	4404.102539	4262.563965	4176.922852	4218.974121	450	4				0	4	4	4	4	4	94	0	8192	8192	8192	3776	8384	8640	6656	12224	8256
1567153296	95	0	4366.666504	4400	4254.871582	4151.282227	4213.333496	1023	4				0	4	4	4	4	4	95	0	8192	8192	8192	3840	8384	8576	6656	12224	8320
1567153296	96	0	4384.615234	4383.589844	4250.769043	4154.871582	4210.769043	450	4				0	4	4	4	4	4	96	0	8192	8192	8192	3776	8384	8640	6656	12224	8256
1567153296	97	0	4378.974121	4393.846191	4252.307617	4196.922852	4211.282227	450	4				0	4	4	4	4	4	97	0	8192	8192	8192	3776	8384	8640	6656	12224	8384
1567153296	98	0	4368.717773	4395.897461	4247.692383	4197.94873	4224.615234	450	4				0	4	4	4	4	4	98	0	8192	8192	8192	3776	8384	8640	6656	12224	8384
1567153296	99	0	4385.128418	4381.538574	4245.641113	4165.128418	4237.436035	1023	4				0	4	4	4	4	4	99	0	8192	8192	8192	3776	8384	8640	6720	12160	8256
1567153296	100	0	4402.563965	4395.897461	4245.641113	4174.358887	4235.897461	450	4				0	4	4	4	4	4	100	0	8192	8192	8192	3776	8384	8640	6720	12224	8256
1567153296	101	0	4396.922852	4402.05127	4243.589844	4206.153809	4235.384766	450	4				0	4	4	4	4	4	101	0	8192	8192	8192	3776	8384	8640	6656	12224	8256
1567153296	102	0	4393.846191	4375.384766	4245.128418	4205.128418	4248.717773	450	4				0	4	4	4	4	4	102	0	8192	8192	8192	3776	8384	8576	6656	12224	8256
1567153296	103	0	4396.410156	4367.179688	4246.666504	4190.256348	4257.436035	1023	4				0	4	4	4	4	4	103	0	8192	8192	8128	3776	8384	8640	6656	12224	8256
1567153296	104	0	4378.461426	4393.846191	4243.589844	4193.333496	4257.436035	450	4				0	4	4	4	4	4	104	0	8192	8192	8192	3840	8384	8640	6656	12160	8256
1567153296	105	0	4372.820313	4404.102539	4247.692383	4205.128418	4270.769043	450	4				0	4	4	4	4	4	105	0	8192	8192	8192	3776	8384	8640	6784	12224	8256
1567153296	106	0	4385.641113	4397.94873	4256.922852	4207.692383	4289.230957	450	4				0	4	4	4	4	4	106	0	8192	8192	8192	3840	8384	8640	6720	12160	8512
1567153296	107	0	4364.615234	4391.794922	4251.282227	4202.05127	4288.205078	1023	4				0	4	4	4	4	4	107	0	8192	8192	8192	3776	8384	8640	6720	12160	8448
1567153296	108	0	4341.025879	4383.589844	4241.025879	4196.410156	4281.025879	450	4				0	4	4	4	4	4	108	0	8192	8192	8192	3840	8384	8576	6720	12160	8448
1567153296	109	0	4359.487305	4383.589844	4245.128418	4201.538574	4280.512695	450	4				0	4	4	4	4	4	109	0	8192	8192	8192	3776	8384	8640	6720	12160	8256
1567153296	110	0	4374.871582	4391.794922	4251.794922	4199.487305	4272.307617	450	4				0	4	4	4	4	4	110	0	8192	8192	8192	3776	8384	8640	6720	12224	8320
1567153296	111	0	4354.871582	4389.743652	4240.512695	4185.128418	4258.974121	1023	4				0	4	4	4	4	4	111	0	8192	8192	8192	3776	8384	8640	6656	12224	8256
1567153296	112	0	4343.589844	4387.692383	4227.692383	4183.589844	4260.512695	450	4				0	4	4	4	4	4	112	0	8192	8192	8192	3776	8384	8640	6656	12224	8256
1567153296	113	0	4349.743652	4383.589844	4228.717773	4188.717773	4267.179688	450	4				0	4	4	4	4	4	113	0	8192	8192	8192	3776	8384	8640	6720	12224	8256
1567153296	114	0	4341.025879	4381.538574	4226.666504	4184.615234	4260.512695	450	4				0	4	4	4	4	4	114	0	8192	8192	8192	3840	8384	8640	6720	12224	8256
1567153296	115	0	4337.94873	4383.589844	4229.743652	4189.230957	4260	1023	4				0	4	4	4	4	4	115	0	8192	8192	8192	3776	8384	8640	6656	12224	8128
1567153296	116	0	4348.717773	4371.282227	4238.974121	4204.615234	4269.230957	450	4				0	4	4	4	4	4	116	0	8192	8192	8192	3776	8384	8640	6656	12224	8128
1567153296	117	0	4350.256348	4361.025879	4235.384766	4201.025879	4268.205078	450	4				0	4	4	4	4	4	117	0	8192	8192	8192	3776	8384	8576	6720	12224	8320
1567153296	118	0	4344.615234	4367.179688	4224.102539	4185.128418	4264.102539	450	4				0	4	4	4	4	4	118	0	8192	8192	8192	3776	8384	8640	6720	12224	8256
1567153296	119	0	4345.128418	4365.128418	4228.205078	4192.307617	4266.666504	1023	4				0	4	4	4	4	4	119	0	8192	8192	8192	3776	8384	8640	6656	12224	8256
1567153296	120	0	4346.153809	4354.871582	4236.410156	4207.692383	4267.179688	450	4				0	4	4	4	4	4	120	0	8192	8192	8192	3776	8384	8640	6656	12224	8256
1567153296	121	0	4336.922852	4358.974121	4226.153809	4206.666504	4265.641113	450	4				0	4	4	4	4	4	121	0	8192	8192	8192	3776	8384	8576	6784	12288	8128
1567153296	122	0	4329.230957	4363.077148	4220.512695	4198.974121	4274.358887	450	4				0	4	4	4	4	4	122	0	8192	8192	8192	3776	8384	8640	6784	12160	8256
1567153296	123	0	4326.666504	4361.025879	4227.179688	4191.794922	4285.128418	1023	4				0	4	4	4	4	4	123	0	8192	8192	8192	3776	8384	8640	6656	12224	8256
1567153296	124	0	4329.743652	4365.128418	4231.282227	4193.333496	4284.102539	450	4				0	4	4	4	4	4	124	0	8192	8192	8192	3776	8384	8640	6720	12160	8448
1567153296	125	0	4332.307617	4365.128418	4237.436035	4214.358887	4283.077148	450	4				0	4	4	4	4	4	125	0	8192	8192	8192	3776	8384	8640	6720	12160	8192
1567153296	126	0	4321.025879	4342.563965	4240.512695	4225.641113	4280	450	4				0	4	4	4	4	4	126	0	8192	8192	8128	3776	8384	8640	6656	12224	8192
1567153296	127	0	4308.205078	4338.461426	4237.436035	4207.692383	4268.717773	236	4				0	4	4	4	4	4	127	0	8192	8192	8192	3776	8384	8576	6656	12224	8256
1567153296	0	0	4296.922852	4361.025879	4235.897461	4196.922852	4262.563965	450	4				0	4	4	4	4	4	0	0	8192	8192	8128	3776	8384	8640	6720	12224	8256
1567153296	1	0	4275.384766	4361.025879	4236.410156	4202.563965	4257.436035	450	4				0	4	4	4	4	4	1	0	8192	8192	8128	3776	8384	8640	6656	12224	8320
1567153296	2	0	4269.230957	4346.666504	4235.897461	4202.05127	4250.769043	1023	4				0	4	4	4	4	4	2	0	8192	8192	8128	3776	8384	8640	6656	12224	8320
1567153296	3	0	4283.589844	4342.563965	4234.358887	4200	4253.333496	450	4				0	4	4	4	4	4	3	0	8192	8192	8128	3776	8384	8640	6656	12224	8256
1567153296	4	0	4286.666504	4346.666504	4233.846191	4206.153809	4261.025879	1023	4				0	4	4	4	4	4	4	0	8192	8192	8128	3776	8448	8704	6720	12224	8256
1567153296	5	0	4280	4344.615234	4234.871582	4215.897461	4260	450	4				0	4	4	4	4	4	5	0	8192	8192	8128	3776	8448	8640	6720	12224	8448
1567153296	6	0	4279.487305	4336.410156	4237.94873	4226.666504	4257.94873	1023	4				0	4	4	4	4	4	6	0	8192	8192	8128	3776	8384	8640	6720	12224	8448
1567153296	7	0	4282.05127	4336.410156	4245.128418	4223.077148	4265.128418	450	4				0	4	4	4	4	4	7	0	8192	8192	8128	3776	8448	8576	6656	12160	8192
1567153296	8	0	4281.538574	4346.666504	4243.589844	4206.666504	4266.666504	450	4				0	4	4	4	4	4	8	0	8192	8192	8128	3776	8448	8640	6656	12288	8320
1567153296	9	0	4268.205078	4352.820313	4232.820313	4200.512695	4261.538574	1023	4				0	4	4	4	4	4	9	0	8192	8192	8128	3776	8448	8640	6656	12288	8320
1567153296	10	0	4252.820313	4332.307617	4227.179688	4212.820313	4260.512695	450	4				0	4	4	4	4	4	10	0	8192	8192	8192	3776	8448	8640	6656	12288	8320
1567153296	11	0	4244.102539	4328.205078	4223.589844	4213.846191	4257.94873	1023	4				0	4	4	4	4	4	11	0	8192	8192	8192	3776	8384	8640	6720	12288	8256
1567153296	12	0	4246.666504	4350.769043	4221.025879	4210.256348	4258.974121	450	4				0	4	4	4	4	4	12	0	8192	8192	8192	3776	8448	8640	6720	12160	8256
1567153296	13	0	4255.384766	4346.666504	4221.025879	4231.282227	4273.333496	450	4				0	4	4	4	4	4	13	0	8192	8192	8192	3776	8448	8640	6720	12160	8256
1567153296	14	0	4255.897461	4324.102539	4217.94873	4234.358887	4277.436035	450	4				0	4	4	4	4	4	14	0	8192	8192	8192	3776	8448	8640	6784	12160	8512
1567153296	15	0	4247.179688	4334.358887	4219.487305	4213.333496	4267.692383	1023	4				0	4	4	4	4	4	15	0	8192	8192	8192	3776	8384	8640	6784	12288	8064
1567153296	16	0	4246.153809	4356.922852	4233.333496	4218.974121	4273.333496	0	4				0	4	4	4	4	4	16	0	8192	8192	8192	3776	8384	8640	6720	12288	8064
1567153296	17	0	4248.205078	4344.615234	4243.589844	4232.307617	4286.666504	0	4				0	4	4	4	4	4	17	0	8192	8192	8192	3776	8384	8640	6784	12224	8256
1567153296	18	0	4238.461426	4328.205078	4233.846191	4221.025879	4279.487305	0	4				0	4	4	4	4	4	18	0	8192	8192	8192	3776	8384	8640	6656	12160	8320
1567153296	19	0	4224.615234	4338.461426	4221.025879	4211.794922	4262.05127	0	4				0	4	4	4	4	4	19	0	8192	8192	8192	3776	8384	8640	6720	12224	8320
1567153296	20	0	4222.563965	4350.769043	4222.563965	4221.025879	4261.025879	0	4				0	4	4	4	4	4	20	0	8192	8192	8192	3776	8384	8640	6720	12224	8320
1567153296	21	0	4221.025879	4330.256348	4222.563965	4222.05127	4264.615234	0	4				0	4	4	4	4	4	21	0	8192	8192	8192	3776	8384	8640	6720	12224	8320
1567153296	22	0	4206.666504	4295.384766	4212.307617	4212.307617	4253.333496	0	4				0	4	4	4	4	4	22	0	8192	8192	8192	3840	8384	8640	6656	12224	8320
1567153296	23	0	4200	4299.487305	4204.102539	4205.641113	4245.641113	0	4				0	4	4	4	4	4	23	0	8192	8192	8192	3776	8384	8640	6720	12224	8512
1567153296	24	0	4214.871582	4326.153809	4214.358887	4208.717773	4251.794922	0	4				0	4	4	4	4	4	24	0	8192	8192	8192	3776	8384	8640	6720	12224	8512
1567153296	25	0	4222.05127	4326.153809	4229.230957	4220.512695	4257.436035	0	4				0	4	4	4	4	4	25	0	8192	8192	8192	3776	8384	8640	6720	12224	8256
1567153296	26	0	4201.025879	4311.794922	4226.153809	4215.897461	4245.128418	0	4				0	4	4	4	4	4	26	0	8192	8192	8192	3776	8384	8640	6720	12224	8320
1567153296	27	0	4181.538574	4309.743652	4218.974121	4200	4231.282227	0	4				0	4	4	4	4	4	27	0	8192	8192	8192	3776	8384	8640	6720	12224	8256
1567153296	28	0	4185.641113	4311.794922	4216.922852	4197.436035	4233.333496	0	4				0	4	4	4	4	4	28	0	8192	8192	8192	3776	8384	8640	6720	12224	8256
1567153296	29	0	4186.666504	4297.436035	4214.358887	4202.563965	4232.307617	0	4				0	4	4	4	4	4	29	0	8192	8192	8192	3776	8384	8640	6656	12288	8256
1567153296	30	0	4172.307617	4276.922852	4208.205078	4204.615234	4221.538574	0	4				0	4	4	4	4	4	30	0	8192	8192	8192	3776	8384	8640	6720	12288	8256
1567153296	31	0	4164.102539	4283.077148	4194.871582	4197.94873	4217.94873	0	4				0	4	4	4	4	4	31	0	8192	8192	8192	3776	8384	8640	6720	12224	8256
1567153296	32	0	4164.102539	4299.487305	4189.230957	4195.897461	4221.025879	0	4				0	4	4	4	4	4	32	0	8192	8192	8192	3776	8384	8640	6656	12160	8320
1567153296	33	0	4155.384766	4287.179688	4194.358887	4207.692383	4218.974121	0	4				0	4	4	4	4	4	33	0	8192	8192	8192	3776	8384	8640	6656	12224	8128
1567153296	34	0	4150.769043	4272.820313	4198.974121	4205.128418	4222.05127	0	4				0	4	4	4	4	4	34	0	8192	8192	8192	3776	8384	8640	6656	12224	8128
1567153296	35	0	4165.641113	4283.077148	4200.512695	4192.820313	4234.358887	0	4				0	4	4	4	4	4	35	0	8192	8192	8192	3776	8384	8640	6720	12160	8256
1567153296	36	0	4174.358887	4278.974121	4196.410156	4206.153809	4231.282227	0	4				0	4	4	4	4	4	36	0	8192	8192	8192	3776	8384	8640	6720	12160	8320
1567153296	37	0	4162.05127	4270.769043	4188.717773	4208.205078	4218.461426	0	4				0	4	4	4	4	4	37	0	8192	8192	8192	3776	8384	8640	6720	12224	8256
1567153296	38	0	4158.974121	4278.974121	4191.794922	4184.102539	4218.461426	0	4				0	4	4	4	4	4	38	0	8192	8192	8192	3776	8384	8576	6720	12224	8256
1567153296	39	0	4166.666504	4272.820313	4196.922852	4187.179688	4218.974121	0	4				0	4	4	4	4	4	39	0	8192	8192	8192	3776	8384	8640	6656	12160	8320
1567153296	40	0	4160.512695	4256.410156	4190.256348	4209.230957	4211.282227	0	4				0	4	4	4	4	4	40	0	8192	8192	8192	3776	8384	8640	6720	12224	8256
1567153296	41	0	4150.256348	4274.871582	4182.563965	4207.179688	4209.743652	0	4				0	4	4	4	4	4	41	0	8192	8192	8192	3776	8384	8640	6720	12224	8320
1567153296	42	0	4156.922852	4291.282227	4185.641113	4192.820313	4214.358887	0	4				0	4	4	4	4	4	42	0	8192	8192	8192	3776	8384	8576	6720	12224	8320
1567153296	43	0	4167.692383	4276.922852	4190.769043	4188.205078	4217.94873	0	4				0	4	4	4	4	4	43	0	8192	8192	8192	3776	8384	8640	6656	12224	8256
1567153297	44	0	4164.102539	4272.820313	4193.846191	4186.666504	4221.538574	0	4				0	4	4	4	4	4	44	0	8192	8192	8192	3776	8384	8640	6720	12224	8256
1567153297	45	0	4158.461426	4266.666504	4194.358887	4180.512695	4220	0	4				0	4	4	4	4	4	45	0	8192	8192	8192	3840	8384	8640	6656	12160	8320
1567153297	46	0	4152.307617	4242.05127	4184.102539	4162.05127	4208.717773	0	4				0	4	4	4	4	4	46	0	8192	8192	8192	3776	8384	8576	6656	12160	8320
1567153297	47	0	4141.025879	4244.102539	4172.820313	4152.820313	4196.410156	0	4				0	4	4	4	4	4	47	0	8192	8192	8192	3776	8384	8640	6720	12224	8128
1567153297	48	0	4131.282227	4262.563965	4170.256348	4158.974121	4195.897461	0	4				0	4	4	4	4	4	48	0	8192	8192	8192	3776	8384	8640	6720	12160	8256
1567153297	49	0	4139.487305	4266.666504	4188.205078	4174.871582	4218.974121	0	4				0	4	4	4	4	4	49	0	8192	8192	8192	3840	8384	8640	6720	12160	8320
1567153297	50	0	4161.538574	4276.922852	4219.487305	4207.692383	4242.05127	0	4				0	4	4	4	4	4	50	0	8192	8192	8192	3776	8384	8576	6720	12160	8384
1567153297	51	0	4159.487305	4281.025879	4220	4217.94873	4233.333496	0	4				0	4	4	4	4	4	51	0	8192	8192	8192	3776	8384	8640	6656	12160	8192
1567153297	52	0	4138.974121	4260.512695	4197.436035	4188.205078	4212.820313	0	4				0	4	4	4	4	4	52	0	8192	8192	8192	3776	8384	8640	6656	12160	8192
1567153297	53	0	4132.307617	4244.102539	4192.307617	4172.820313	4207.179688	0	4				0	4	4	4	4	4	53	0	8192	8192	8192	3776	8384	8640	6656	12224	8256
1567153297	54	0	4132.820313	4242.05127	4191.794922	4185.128418	4204.102539	0	4				0	4	4	4	4	4	54	0	8192	8192	8192	3776	8384	8640	6656	12224	8256
1567153297	55	0	4131.794922	4252.307617	4189.230957	4183.077148	4207.692383	0	4				0	4	4	4	4	4	55	0	8192	8192	8192	3776	8384	8640	6720	12288	8256
1567153297	56	0	4144.615234	4272.820313	4195.897461	4181.538574	4219.487305	0	4				0	4	4	4	4	4	56	0	8192	8192	8192	3776	8384	8640	6720	12288	8256
1567153297	57	0	4152.820313	4274.871582	4198.974121	4194.358887	4221.025879	0	4				0	4	4	4	4	4	57	0	8192	8192	8192	3840	8384	8640	6720	12224	8256
1567153297	58	0	4138.461426	4256.410156	4189.230957	4184.102539	4210.769043	0	4				0	4	4	4	4	4	58	0	8192	8192	8192	3840	8384	8640	6656	12160	8320
1567153297	59	0	4135.384766	4256.410156	4188.717773	4178.974121	4210.256348	0	4				0	4	4	4	4	4	59	0	8192	8192	8192	3776	8384	8704	6720	12160	8320
1567153297	60	0	4153.846191	4274.871582	4206.666504	4213.333496	4223.077148	0	4				0	4	4	4	4	4	60	0	8192	8192	8192	3776	8384	8640	6720	12160	8320
1567153297	61	0	4165.641113	4281.025879	4210.769043	4224.615234	4227.179688	0	4				0	4	4	4	4	4	61	0	8192	8192	8128	3776	8384	8640	6720	12224	8320
1567153297	62	0	4154.871582	4266.666504	4194.871582	4196.922852	4217.436035	0	4				0	4	4	4	4	4	62	0	8192	8192	8128	3776	8384	8640	6656	12224	8256
1567153297	63	0	4145.128418	4256.410156	4193.846191	4201.538574	4220	0	4				0	4	4	4	4	4	63	0	8192	8192	8192	3776	8384	8640	6720	12224	8256
1567153297	64	0	4140	4256.410156	4194.871582	4220	4222.05127	450	4				0	4	4	4	4	4	64	0	8192	8192	8192	3776	8384	8640	6720	12224	8256
1567153297	65	0	4117.436035	4242.05127	4176.922852	4196.922852	4197.436035	450	4				0	4	4	4	4	4	65	0	8192	8192	8192	3776	8384	8640	6720	12160	8192
1567153297	66	0	4108.717773	4233.846191	4167.692383	4180	4186.153809	1023	4				0	4	4	4	4	4	66	0	8192	8192	8192	3776	8384	8640	6656	12224	8320
1567153297	67	0	4131.282227	4262.563965	4180.512695	4194.358887	4207.692383	450	4				0	4	4	4	4	4	67	0	8192	8192	8192	3776	8384	8640	6720	12160	8256
1567153297	68	0	4145.128418	4264.615234	4185.128418	4193.846191	4215.897461	1023	4				0	4	4	4	4	4	68	0	8192	8192	8192	3776	8384	8640	6656	12224	8320
1567153297	69	0	4132.820313	4237.94873	4176.922852	4187.179688	4202.05127	450	4				0	4	4	4	4	4	69	0	8192	8192	8192	3776	8384	8576	6656	12224	8192
1567153297	70	0	4122.563965	4246.153809	4175.384766	4200	4197.94873	1023	4				0	4	4	4	4	4	70	0	8192	8192	8192	3776	8384	8640	6720	12224	8192
1567153297	71	0	4128.205078	4262.563965	4177.94873	4201.538574	4206.153809	450	4				0	4	4	4	4	4	71	0	8192	8192	8192	3776	8384	8640	6720	12224	8320
1567153297	72	0	4134.358887	4252.307617	4177.436035	4184.102539	4204.102539	450	4				0	4	4	4	4	4	72	0	8192	8192	8192	3776	8384	8640	6720	12288	8256
1567153297	73	0	4133.846191	4256.410156	4176.922852	4181.025879	4196.922852	1023	4				0	4	4	4	4	4	73	0	8192	8192	8192	3776	8384	8576	6720	12224	8320
1567153297	74	0	4122.05127	4260.512695	4171.794922	4187.692383	4191.282227	450	4				0	4	4	4	4	4	74	0	8192	8192	8192	3776	8384	8640	6720	12224	8320
1567153297	75	0	4115.384766	4231.794922	4163.589844	4182.05127	4184.615234	1023	4				0	4	4	4	4	4	75	0	8192	8192	8192	3776	8384	8576	6592	12224	8256
1567153297	76	0	4126.153809	4233.846191	4163.589844	4180.512695	4187.179688	450	4				0	4	4	4	4	4	76	0	8192	8192	8192	3776	8384	8640	6784	12224	8320
1567153297	77	0	4122.563965	4248.205078	4163.589844	4181.538574	4190.256348	450	4				0	4	4	4	4	4	77	0	8192	8192	8192	3840	8384	8640	6720	12224	8576
1567153297	78	0	4102.563965	4219.487305	4157.94873	4178.974121	4181.538574	450	4				0	4	4	4	4	4	78	0	8192	8192	8192	3776	8384	8576	6720	12224	8576
1567153297	79	0	4096.922852	4221.538574	4160	4175.384766	4178.461426	1023	4				0	4	4	4	4	4	79	0	8192	8192	8192	3776	8384	8640	6656	12224	8256
1567153297	80	0	4109.743652	4250.256348	4168.717773	4172.820313	4187.179688	450	4				0	4	4	4	4	4	80	0	8192	8192	8192	3840	8384	8640	6720	12224	8256
1567153297	81	0	4119.487305	4237.94873	4169.230957	4180	4193.846191	450	4				0	4	4	4	4	4	81	0	8192	8192	8192	3776	8384	8640	6720	12224	8256
1567153297	82	0	4122.563965	4227.692383	4170.769043	4192.820313	4196.922852	450	4				0	4	4	4	4	4	82	0	8192	8192	8192	3776	8384	8640	6720	12224	8256
1567153297	83	0	4119.487305	4248.205078	4174.871582	4189.230957	4200.512695	1023	4				0	4	4	4	4	4	83	0	8192	8192	8192	3776	8384	8640	6720	12224	8128
1567153297	84	0	4109.230957	4244.102539	4168.205078	4178.974121	4202.05127	450	4				0	4	4	4	4	4	84	0	8192	8192	8192	3776	8384	8640	6784	12224	8256
1567153297	85	0	4105.128418	4221.538574	4162.05127	4183.077148	4199.487305	450	4				0	4	4	4	4	4	85	0	8192	8192	8192	3776	8384	8576	6720	12224	8256
1567153297	86	0	4106.153809	4231.794922	4165.641113	4188.205078	4202.05127	450	4				0	4	4	4	4	4	86	0	8192	8192	8192	3776	8384	8640	6720	12224	8000
1567153297	87	0	4107.179688	4244.102539	4163.077148	4183.589844	4205.128418	1023	4				0	4	4	4	4	4	87	0	8192	8192	8192	3776	8384	8576	6720	12160	8192
1567153297	88	0	4117.436035	4229.743652	4162.563965	4179.487305	4206.666504	450	4				0	4	4	4	4	4	88	0	8192	8192	8192	3776	8384	8640	6720	12160	8192
1567153297	89	0	4129.743652	4217.436035	4170.769043	4187.179688	4211.794922	450	4				0	4	4	4	4	4	89	0	8192	8192	8192	3776	8384	8640	6656	12224	8320
1567153297	90	0	4122.05127	4225.641113	4172.307617	4182.563965	4208.717773	450	4				0	4	4	4	4	4	90	0	8192	8192	8192	3776	8384	8640	6656	12224	8320
1567153297	91	0	4109.743652	4235.897461	4167.692383	4164.615234	4202.05127	1023	4				0	4	4	4	4	4	91	0	8192	8192	8192	3776	8384	8640	6656	12224	8320
1567153297	92	0	4109.743652	4223.589844	4169.230957	4173.846191	4202.563965	450	4				0	4	4	4	4	4	92	0	8192	8192	8128	3776	8384	8576	6656	12224	8320
1567153297	93	0	4109.230957	4203.077148	4170.769043	4190.256348	4200.512695	450	4				0	4	4	4	4	4	93	0	8192	8192	8192	3776	8384	8640	6720	12160	8192
1567153297	94	0	4113.846191	4219.487305	4171.282227	4183.589844	4200	450	4				0	4	4	4	4	4	94	0	8192	8192	8128	3776	8384	8640	6784	12224	8256
1567153297	95	0	4132.820313	4252.307617	4176.922852	4196.410156	4211.282227	1023	4				0	4	4	4	4	4	95	0	8192	8192	8128	3776	8384	8640	6720	12224	8000
1567153297	96	0	4145.641113	4237.94873	4178.974121	4224.102539	4217.436035	450	4				0	4	4	4	4	4	96	0	8192	8192	8128	3776	8384	8640	6720	12224	8000
1567153297	97	0	4140	4203.077148	4172.820313	4214.358887	4211.794922	450	4				0	4	4	4	4	4	97	0	8192	8192	8192	3776	8448	8640	6720	12288	8256
1567153297	98	0	4131.794922	4211.282227	4171.794922	4195.384766	4210.769043	450	4				0	4	4	4	4	4	98	0	8192	8192	8128	3776	8384	8640	6720	12224	8256
1567153297	99	0	4126.153809	4223.589844	4171.282227	4200.512695	4209.230957	1023	4				0	4	4	4	4	4	99	0	8192	8192	8192	3776	8448	8640	6720	12224	8320
1567153297	100	0	4118.974121	4213.333496	4174.871582	4203.589844	4202.563965	450	4				0	4	4	4	4	4	100	0	8192	8192	8192	3776	8448	8640	6720	12224	8320
1567153297	101	0	4115.384766	4209.230957	4185.641113	4204.615234	4205.641113	450	4				0	4	4	4	4	4	101	0	8192	8192	8192	3776	8448	8640	6592	12224	8256
1567153297	102	0	4117.94873	4209.230957	4186.153809	4213.333496	4211.282227	450	4				0	4	4	4	4	4	102	0	8192	8192	8192	3776	8448	8640	6720	12288	8320
1567153297	103	0	4121.025879	4196.922852	4176.922852	4203.077148	4198.974121	1023	4				0	4	4	4	4	4	103	0	8192	8192	8192	3776	8448	8576	6656	12160	8256
1567153297	104	0	4117.94873	4196.922852	4174.358887	4185.641113	4184.102539	450	4				0	4	4	4	4	4	104	0	8192	8192	8192	3776	8448	8640	6656	12224	8512
1567153297	105	0	4115.384766	4198.974121	4180	4194.358887	4188.717773	450	4				0	4	4	4	4	4	105	0	8192	8192	8192	3776	8384	8640	6656	12224	8000
1567153297	106	0	4122.05127	4194.871582	4188.205078	4201.538574	4200	450	4				0	4	4	4	4	4	106	0	8192	8192	8192	3776	8384	8640	6720	12160	8000
1567153297	107	0	4115.384766	4205.128418	4186.153809	4192.307617	4200	1023	4				0	4	4	4	4	4	107	0	8192	8192	8192	3776	8384	8640	6656	12224	8320
1567153297	108	0	4098.974121	4215.384766	4175.384766	4193.846191	4197.94873	450	4				0	4	4	4	4	4	108	0	8192	8192	8192	3776	8384	8640	6720	12224	8192
1567153297	109	0	4115.897461	4217.436035	4173.846191	4204.615234	4208.205078	450	4				0	4	4	4	4	4	109	0	8192	8192	8192	3776	8384	8640	6720	12288	8256
1567153297	110	0	4135.384766	4215.384766	4177.94873	4197.436035	4210.769043	450	4				0	4	4	4	4	4	110	0	8192	8192	8192	3776	8384	8576	6720	12288	8256
1567153297	111	0	4122.563965	4198.974121	4173.846191	4188.205078	4194.871582	1023	4				0	4	4	4	4	4	111	0	8192	8192	8192	3776	8384	8640	6656	12224	8192
1567153297	112	0	4109.230957	4194.871582	4167.179688	4187.179688	4182.563965	450	4				0	4	4	4	4	4	112	0	8192	8192	8192	3776	8384	8576	6720	12224	8256
1567153297	113	0	4106.666504	4209.230957	4165.641113	4169.230957	4183.077148	450	4				0	4	4	4	4	4	113	0	8192	8192	8192	3776	8384	8640	6656	12160	8320
1567153297	114	0	4102.05127	4188.717773	4168.717773	4171.794922	4185.128418	450	4				0	4	4	4	4	4	114	0	8192	8192	8192	3776	8384	8640	6656	12160	8320
1567153297	115	0	4105.128418	4164.102539	4170.769043	4209.230957	4185.128418	1023	4				0	4	4	4	4	4	115	0	8192	8192	8192	3776	8384	8640	6720	12224	8320
1567153297	116	0	4122.05127	4203.077148	4175.897461	4225.641113	4197.436035	450	4				0	4	4	4	4	4	116	0	8192	8192	8192	3776	8384	8640	6784	12160	8256
1567153297	117	0	4129.743652	4233.846191	4172.307617	4206.666504	4211.282227	450	4				0	4	4	4	4	4	117	0	8192	8192	8192	3776	8384	8640	6720	12224	8320
1567153297	118	0	4116.922852	4192.820313	4154.358887	4186.153809	4197.436035	450	4				0	4	4	4	4	4	118	0	8192	8192	8192	3776	8384	8640	6720	12224	8320
1567153297	119	0	4114.358887	4172.307617	4153.846191	4182.05127	4187.692383	1023	4				0	4	4	4	4	4	119	0	8192	8192	8192	3776	8384	8576	6656	12224	8320
1567153297	120	0	4129.230957	4203.077148	4168.205078	4191.794922	4203.077148	450	4				0	4	4	4	4	4	120	0	8192	8192	8192	3776	8384	8640	6656	12224	8320
1567153297	121	0	4135.897461	4198.974121	4167.179688	4209.230957	4212.820313	450	4				0	4	4	4	4	4	121	0	8192	8192	8192	3776	8384	8576	6656	12224	8256
1567153297	122	0	4123.589844	4170.256348	4151.794922	4207.179688	4202.563965	450	4				0	4	4	4	4	4	122	0	8192	8192	8192	3776	8384	8640	6720	12224	8000
1567153297	123	0	4110.769043	4176.410156	4141.025879	4191.794922	4187.692383	1023	4				0	4	4	4	4	4	123	0	8192	8192	8192	3776	8384	8640	6720	12224	8000
1567153297	124	0	4110.256348	4190.769043	4137.94873	4184.102539	4180	450	4				0	4	4	4	4	4	124	0	8192	8192	8192	3776	8384	8640	6784	12224	7936
1567153297	125	0	4105.641113	4182.563965	4138.461426	4177.94873	4176.410156	450	4				0	4	4	4	4	4	125	0	8192	8192	8192	3776	8384	8640	6848	12224	8256
1567153297	126	0	4103.077148	4186.666504	4154.358887	4188.205078	4182.05127	450	4				0	4	4	4	4	4	126	0	8192	8192	8192	3776	8384	8640	6720	12224	8256
1567153297	127	0	4115.897461	4203.077148	4163.589844	4203.077148	4191.794922	236	4				0	4	4	4	4	4	127	0	8192	8192	8192	3776	8384	8640	6656	12224	8320
1567153297	0	0	4123.589844	4186.666504	4156.922852	4196.922852	4192.307617	450	4				0	4	4	4	4	4	0	0	8192	8192	8128	3776	8384	8640	6656	12224	8320
1567153297	1	0	4112.820313	4170.256348	4158.974121	4185.641113	4189.743652	450	4				0	4	4	4	4	4	1	0	8192	8192	8192	3776	8384	8640	6784	12288	8256
1567153297	2	0	4098.461426	4178.461426	4161.538574	4185.128418	4183.589844	1023	4				0	4	4	4	4	4	2	0	8192	8192	8192	3776	8384	8640	6592	12224	8320
1567153297	3	0	4108.205078	4190.769043	4158.461426	4193.846191	4185.128418	450	4				0	4	4	4	4	4	3	0	8192	8192	8192	3776	8384	8640	6784	12224	8000
1567153297	4	0	4126.153809	4196.922852	4161.025879	4200.512695	4190.769043	1023	4				0	4	4	4	4	4	4	0	8192	8192	8192	3776	8384	8640	6784	12224	8000
1567153297	5	0	4117.94873	4201.025879	4159.487305	4194.358887	4187.692383	450	4				0	4	4	4	4	4	5	0	8192	8192	8192	3776	8384	8576	6656	12288	8256
1567153297	6	0	4103.589844	4201.025879	4150.256348	4192.820313	4183.589844	1023	4				0	4	4	4	4	4	6	0	8192	8192	8192	3776	8384	8640	6656	12224	8320
1567153297	7	0	4111.282227	4203.077148	4153.333496	4207.692383	4188.717773	450	4				0	4	4	4	4	4	7	0	8192	8192	8192	3776	8384	8640	6720	12224	8320
1567153297	8	0	4116.922852	4207.179688	4171.794922	4214.871582	4193.333496	450	4				0	4	4	4	4	4	8	0	8192	8192	8192	3776	8384	8640	6720	12224	8320
1567153297	9	0	4110.256348	4201.025879	4175.897461	4213.846191	4187.692383	1023	4				0	4	4	4	4	4	9	0	8192	8192	8192	3776	8384	8640	6784	12224	8512
1567153297	10	0	4113.333496	4186.666504	4162.05127	4213.333496	4183.077148	450	4				0	4	4	4	4	4	10	0	8192	8192	8192	3776	8384	8640	6784	12224	8320
1567153297	11	0	4121.538574	4190.769043	4158.974121	4203.077148	4184.102539	1023	4				0	4	4	4	4	4	11	0	8192	8192	8192	3776	8384	8640	6720	12224	8256
1567153297	12	0	4120	4201.025879	4173.333496	4205.641113	4184.615234	450	4				0	4	4	4	4	4	12	0	8192	8192	8192	3776	8384	8640	6720	12160	8192
1567153297	13	0	4119.487305	4201.025879	4178.974121	4214.871582	4185.128418	450	4				0	4	4	4	4	4	13	0	8192	8192	8192	3776	8384	8640	6720	12160	7168
1567153297	14	0	4128.205078	4198.974121	4170.769043	4207.692383	4188.717773	450	4				0	4	4	4	4	4	14	0	8192	8192	8192	3776	8384	8640	6720	12224	8128
1567153297	15	0	4125.641113	4196.922852	4165.128418	4196.922852	4188.205078	1023	4				0	4	4	4	4	4	15	0	8192	8192	8192	3776	8384	8576	6720	12160	8256
1567153297	16	0	4105.128418	4192.820313	4161.025879	4189.743652	4181.025879	0	4				0	4	4	4	4	4	16	0	8192	8192	8192	3840	8384	8640	6656	12224	8320
1567153297	17	0	4108.205078	4209.230957	4160.512695	4193.846191	4186.666504	0	4				0	4	4	4	4	4	17	0	8192	8192	8192	3776	8384	8640	6656	12160	8256
1567153297	18	0	4137.94873	4215.384766	4171.282227	4220.512695	4201.538574	0	4				0	4	4	4	4	4	18	0	8192	8192	8192	3776	8384	8640	6656	12160	8256
1567153297	19	0	4146.666504	4198.974121	4175.384766	4244.615234	4210.256348	0	4				0	4	4	4	4	4	19	0	8192	8192	8192	3776	8384	8640	6656	12224	8256
1567153297	20	0	4133.846191	4207.179688	4164.615234	4235.897461	4207.692383	0	4				0	4	4	4	4	4	20	0	8192	8192	8192	3776	8384	8640	6656	12288	8256
1567153297	21	0	4132.307617	4219.487305	4158.974121	4207.179688	4195.897461	0	4				0	4	4	4	4	4	21	0	8192	8192	8192	3776	8384	8640	6720	12288	8320
1567153297	22	0	4133.333496	4207.179688	4161.025879	4198.974121	4193.846191	0	4				0	4	4	4	4	4	22	0	8192	8192	8192	3776	8384	8576	6720	12288	8320
1567153297	23	0	4124.102539	4201.025879	4155.384766	4212.307617	4195.384766	0	4				0	4	4	4	4	4	23	0	8192	8192	8192	3776	8384	8640	6720	12224	8320
1567153297	24	0	4121.538574	4213.333496	4150.769043	4218.461426	4190.769043	0	4				0	4	4	4	4	4	24	0	8192	8192	8192	3776	8384	8640	6720	12224	8320
1567153297	25	0	4130.769043	4203.077148	4163.589844	4225.128418	4195.897461	0	4				0	4	4	4	4	4	25	0	8192	8192	8192	3776	8384	8640	6656	12224	8320
1567153297	26	0	4137.94873	4178.461426	4173.333496	4228.205078	4204.615234	0	4				0	4	4	4	4	4	26	0	8192	8192	8192	3776	8384	8640	6656	12224	8320
1567153297	27	0	4130.256348	4178.461426	4156.922852	4206.666504	4195.897461	0	4				0	4	4	4	4	4	27	0	8192	8192	8192	3776	8384	8576	6720	12224	8128
1567153297	28	0	4115.384766	4205.128418	4138.461426	4193.846191	4179.487305	0	4				0	4	4	4	4	4	28	0	8192	8192	8192	3776	8384	8640	6656	12160	8256
1567153297	29	0	4112.820313	4213.333496	4142.05127	4202.05127	4175.384766	0	4				0	4	4	4	4	4	29	0	8192	8192	8192	3776	8384	8640	6784	12224	8320
1567153297	30	0	4124.102539	4196.922852	4146.153809	4193.846191	4178.974121	0	4				0	4	4	4	4	4	30	0	8192	8192	8192	3776	8384	8640	6656	12224	8256
1567153297	31	0	4133.846191	4196.922852	4150.256348	4187.179688	4194.358887	0	4				0	4	4	4	4	4	31	0	8192	8192	8192	3776	8384	8576	6656	12224	8256
1567153297	32	0	4131.794922	4219.487305	4161.025879	4213.846191	4211.282227	0	4				0	4	4	4	4	4	32	0	8192	8192	8192	3776	8384	8640	6656	12224	8064
1567153297	33	0	4130.256348	4223.589844	4164.102539	4225.641113	4214.358887	0	4				0	4	4	4	4	4	33	0	8192	8192	8192	3840	8384	8640	6784	12160	8320
1567153297	34	0	4142.563965	4209.230957	4161.538574	4205.128418	4218.461426	0	4				0	4	4	4	4	4	34	0	8192	8192	8192	3776	8384	8640	6720	12224	8256
1567153297	35	0	4144.102539	4194.871582	4156.922852	4196.922852	4216.410156	0	4				0	4	4	4	4	4	35	0	8192	8192	8192	3776	8384	8640	6656	12224	8320
1567153297	36	0	4134.358887	4198.974121	4157.94873	4213.846191	4214.358887	0	4				0	4	4	4	4	4	36	0	8192	8192	8192	3776	8384	8576	6656	12224	8320
1567153297	37	0	4148.205078	4223.589844	4165.128418	4224.615234	4231.282227	0	4				0	4	4	4	4	4	37	0	8192	8192	8192	3776	8384	8640	6720	12224	8256
1567153297	38	0	4169.230957	4235.897461	4165.128418	4216.922852	4245.641113	0	4				0	4	4	4	4	4	38	0	8192	8192	8192	3776	8384	8640	6720	12160	8320
1567153297	39	0	4154.871582	4217.436035	4161.538574	4206.666504	4234.358887	0	4				0	4	4	4	4	4	39	0	8192	8192	8192	3776	8384	8640	6720	12224	8320
1567153297	40	0	4126.153809	4205.128418	4158.974121	4196.922852	4215.384766	0	4				0	4	4	4	4	4	40	0	8192	8192	8192	3776	8384	8576	6720	12224	8320
1567153297	41	0	4130.256348	4211.282227	4158.974121	4197.94873	4213.333496	0	4				0	4	4	4	4	4	41	0	8192	8192	8192	3776	8384	8640	6656	12224	8256
1567153297	42	0	4144.102539	4211.282227	4159.487305	4203.589844	4224.102539	0	4				0	4	4	4	4	4	42	0	8192	8192	8192	3776	8384	8640	6656	12224	8320
1567153298	43	0	4137.436035	4207.179688	4156.922852	4200.512695	4228.205078	0	4				0	4	4	4	4	4	43	0	8192	8128	8192	3776	8384	8640	6720	12160	8256
1567153298	44	0	4135.384766	4211.282227	4150.256348	4206.666504	4218.974121	0	4				0	4	4	4	4	4	44	0	8192	8192	8192	3776	8384	8640	6720	12160	8256
1567153298	45	0	4136.922852	4219.487305	4144.102539	4206.666504	4208.717773	0	4				0	4	4	4	4	4	45	0	8192	8128	8192	3776	8384	8576	6720	12224	8192
1567153298	46	0	4137.436035	4227.692383	4150.769043	4199.487305	4219.487305	0	4				0	4	4	4	4	4	46	0	8192	8128	8192	3776	8384	8640	6720	12224	8256
1567153298	47	0	4146.153809	4217.436035	4158.974121	4209.743652	4234.871582	0	4				0	4	4	4	4	4	47	0	8192	8192	8192	3776	8384	8640	6720	12224	8256
1567153298	48	0	4153.333496	4201.025879	4161.025879	4223.077148	4232.820313	0	4				0	4	4	4	4	4	48	0	8192	8192	8192	3776	8384	8640	6656	12160	8256
1567153298	49	0	4154.358887	4215.384766	4173.846191	4216.922852	4229.230957	0	4				0	4	4	4	4	4	49	0	8192	8192	8192	3776	8384	8576	6656	12160	8256
1567153298	50	0	4151.282227	4215.384766	4176.922852	4215.897461	4232.820313	0	4				0	4	4	4	4	4	50	0	8192	8192	8192	3776	8384	8640	6656	12224	8448
1567153298	51	0	4153.846191	4190.769043	4168.205078	4225.641113	4229.743652	0	4				0	4	4	4	4	4	51	0	8192	8192	8192	3776	8384	8640	6656	12224	8256
1567153298	52	0	4163.589844	4207.179688	4169.230957	4218.461426	4229.230957	0	4				0	4	4	4	4	4	52	0	8192	8192	8192	3776	8384	8640	6656	12224	8320
1567153298	53	0	4161.025879	4235.897461	4166.153809	4211.282227	4229.230957	0	4				0	4	4	4	4	4	53	0	8192	8192	8192	3776	8384	8640	6720	12224	8256
1567153298	54	0	4151.794922	4221.538574	4158.974121	4214.358887	4230.769043	0	4				0	4	4	4	4	4	54	0	8192	8192	8192	3776	8384	8640	6720	12224	8256
1567153298	55	0	4163.077148	4213.333496	4168.717773	4208.717773	4241.025879	0	4				0	4	4	4	4	4	55	0	8192	8192	8192	3776	8384	8640	6720	12224	8256
1567153298	56	0	4148.717773	4209.230957	4159.487305	4186.153809	4217.436035	0	4				0	4	4	4	4	4	56	0	8192	8192	8192	3776	8384	8576	6656	12160	8256
1567153298	57	0	4089.743652	4162.05127	4111.282227	4149.743652	4154.871582	0	4				0	4	4	4	4	4	57	0	8192	8192	8192	3840	8384	8640	6656	12224	8256
1567153298	58	0	4064.615479	4116.922852	4082.564209	4121.025879	4133.333496	0	4				0	4	4	4	4	4	58	0	8192	8192	8128	3776	8384	8640	6656	12224	8256
1567153298	59	0	4087.179443	4125.128418	4093.846191	4122.563965	4156.410156	0	4				0	4	4	4	4	4	59	0	8192	8192	8192	3840	8384	8640	6720	12160	8320
1567153298	60	0	4097.94873	4141.538574	4100	4130.769043	4158.461426	0	4				0	4	4	4	4	4	60	0	8192	8192	8128	3840	8384	8640	6656	12288	8256
1567153298	61	0	4086.153809	4137.436035	4098.974121	4113.333496	4144.102539	0	4				0	4	4	4	4	4	61	0	8192	8192	8192	3776	8384	8640	6656	12160	8256
1567153298	62	0	4083.589844	4141.538574	4111.794922	4107.692383	4153.333496	0	4				0	4	4	4	4	4	62	0	8192	8192	8128	3776	8384	8640	6656	12160	8256
1567153298	63	0	4097.94873	4153.846191	4117.436035	4133.846191	4168.205078	0	4				0	4	4	4	4	4	63	0	8192	8192	8128	3776	8384	8576	6720	12224	8192
1567153298	64	0	4109.743652	4153.846191	4112.307617	4145.128418	4167.179688	450	4				0	4	4	4	4	4	64	0	8192	8192	8128	3776	8384	8640	6784	12224	8256
1567153298	65	0	4107.179688	4145.641113	4111.282227	4129.230957	4163.077148	450	4				0	4	4	4	4	4	65	0	8192	8192	8128	3776	8448	8640	6784	12224	8256
1567153298	66	0	4100.512695	4141.538574	4115.897461	4128.717773	4161.025879	1023	4				0	4	4	4	4	4	66	0	8192	8192	8192	3776	8448	8640	6784	12224	8064
1567153298	67	0	4098.461426	4137.436035	4121.538574	4150.256348	4160	450	4				0	4	4	4	4	4	67	0	8192	8192	8192	3776	8448	8576	6784	12224	8064
1567153298	68	0	4091.281982	4139.487305	4122.563965	4150.256348	4159.487305	1023	4				0	4	4	4	4	4	68	0	8192	8192	8192	3776	8448	8640	6656	12224	8448
1567153298	69	0	4081.538574	4151.794922	4126.153809	4132.307617	4157.436035	450	4				0	4	4	4	4	4	69	0	8192	8192	8192	3776	8448	8640	6720	12224	8256
1567153298	70	0	4084.615479	4155.897461	4127.692383	4142.563965	4159.487305	1023	4				0	4	4	4	4	4	70	0	8192	8192	8192	3776	8448	8640	6720	12160	8320
1567153298	71	0	4087.179443	4157.94873	4118.974121	4154.358887	4157.94873	450	4				0	4	4	4	4	4	71	0	8192	8192	8192	3776	8448	8640	6784	12224	8256
1567153298	72	0	4087.692383	4166.153809	4117.94873	4144.102539	4154.358887	450	4				0	4	4	4	4	4	72	0	8192	8192	8192	3776	8448	8640	6784	12224	8256
1567153298	73	0	4103.589844	4162.05127	4131.282227	4143.589844	4164.615234	1023	4				0	4	4	4	4	4	73	0	8192	8192	8192	3776	8384	8640	6720	12224	8320
1567153298	74	0	4117.94873	4153.846191	4132.820313	4151.282227	4182.05127	450	4				0	4	4	4	4	4	74	0	8192	8192	8192	3776	8384	8640	6720	12160	8256
1567153298	75	0	4115.897461	4147.692383	4114.358887	4147.179688	4183.077148	1023	4				0	4	4	4	4	4	75	0	8192	8192	8192	3776	8384	8640	6656	12224	8320
1567153298	76	0	4118.974121	4153.846191	4113.846191	4148.717773	4179.487305	450	4				0	4	4	4	4	4	76	0	8192	8192	8192	3776	8384	8640	6656	12224	8320
1567153298	77	0	4127.692383	4168.205078	4129.743652	4160	4182.05127	450	4				0	4	4	4	4	4	77	0	8192	8192	8192	3776	8384	8640	6720	12224	8256
1567153298	78	0	4117.436035	4164.102539	4121.538574	4147.179688	4171.282227	450	4				0	4	4	4	4	4	78	0	8192	8192	8192	3776	8384	8640	6720	12288	8320
1567153298	79	0	4107.692383	4151.794922	4108.717773	4131.282227	4164.102539	1023	4				0	4	4	4	4	4	79	0	8192	8192	8192	3776	8384	8640	6784	12160	8256
1567153298	80	0	4122.05127	4162.05127	4117.94873	4140.512695	4172.307617	450	4				0	4	4	4	4	4	80	0	8192	8192	8192	3776	8384	8640	6784	12160	8256
1567153298	81	0	4133.846191	4170.256348	4124.615234	4154.358887	4170.769043	450	4				0	4	4	4	4	4	81	0	8192	8192	8192	3776	8384	8640	6592	12224	8512
1567153298	82	0	4132.307617	4164.102539	4126.153809	4163.589844	4168.205078	450	4				0	4	4	4	4	4	82	0	8192	8192	8192	3776	8384	8640	6720	12160	8320
1567153298	83	0	4123.589844	4168.205078	4135.384766	4171.282227	4175.897461	1023	4				0	4	4	4	4	4	83	0	8192	8192	8192	3776	8384	8576	6720	12160	8320
1567153298	84	0	4118.974121	4170.256348	4136.922852	4166.666504	4174.358887	450	4				0	4	4	4	4	4	84	0	8192	8192	8192	3776	8384	8640	6720	12224	8640
1567153298	85	0	4122.05127	4168.205078	4128.205078	4148.205078	4170.256348	450	4				0	4	4	4	4	4	85	0	8192	8192	8192	3776	8384	8576	6720	12224	8640
1567153298	86	0	4120.512695	4174.358887	4133.333496	4151.794922	4177.436035	450	4				0	4	4	4	4	4	86	0	8192	8192	8192	3776	8384	8640	6656	12224	8192
1567153298	87	0	4121.025879	4174.358887	4144.102539	4170.256348	4182.563965	1023	4				0	4	4	4	4	4	87	0	8192	8192	8192	3776	8384	8640	6720	12224	8256
1567153298	88	0	4130.769043	4168.205078	4136.410156	4166.153809	4179.487305	450	4				0	4	4	4	4	4	88	0	8192	8192	8192	3776	8384	8640	6720	12224	8256
1567153298	89	0	4131.794922	4164.102539	4127.692383	4155.897461	4174.871582	450	4				0	4	4	4	4	4	89	0	8192	8192	8192	3776	8384	8640	6656	12224	8256
1567153298	90	0	4127.179688	4155.897461	4138.974121	4162.563965	4177.94873	450	4				0	4	4	4	4	4	90	0	8192	8192	8192	3776	8384	8576	6656	12224	8256
1567153298	91	0	4131.282227	4160	4147.179688	4172.307617	4183.589844	1023	4				0	4	4	4	4	4	91	0	8192	8192	8192	3776	8384	8640	6720	12288	8256
1567153298	92	0	4129.230957	4172.307617	4138.461426	4166.666504	4181.025879	450	4				0	4	4	4	4	4	92	0	8192	8192	8192	3776	8384	8576	6720	12160	8256
1567153298	93	0	4120.512695	4168.205078	4129.230957	4157.94873	4176.922852	450	4				0	4	4	4	4	4	93	0	8192	8192	8192	3776	8384	8640	6656	12224	8320
1567153298	94	0	4122.563965	4178.461426	4135.384766	4154.358887	4180	450	4				0	4	4	4	4	4	94	0	8192	8192	8192	3776	8384	8576	6656	12224	8320
1567153298	95	0	4134.358887	4196.922852	4149.743652	4154.871582	4186.666504	1023	4				0	4	4	4	4	4	95	0	8192	8192	8128	3776	8384	8640	6720	12224	8256
1567153298	96	0	4144.102539	4190.769043	4151.794922	4156.922852	4188.717773	450	4				0	4	4	4	4	4	96	0	8192	8192	8192	3776	8384	8640	6720	12288	8320
1567153298	97	0	4151.282227	4178.461426	4146.153809	4154.358887	4191.794922	450	4				0	4	4	4	4	4	97	0	8192	8192	8192	3776	8384	8640	6720	12160	8320
1567153298	98	0	4155.897461	4186.666504	4147.692383	4160	4200	450	4				0	4	4	4	4	4	98	0	8192	8192	8192	3776	8384	8640	6720	12160	8320
1567153298	99	0	4159.487305	4192.820313	4156.922852	4169.743652	4203.077148	1023	4				0	4	4	4	4	4	99	0	8192	8192	8192	3776	8384	8576	6784	12160	8576
1567153298	100	0	4162.05127	4190.769043	4157.436035	4170.769043	4202.05127	450	4				0	4	4	4	4	4	100	0	8192	8192	8192	3776	8384	8640	6720	12224	8320
1567153298	101	0	4165.641113	4194.871582	4152.307617	4178.974121	4208.205078	450	4				0	4	4	4	4	4	101	0	8192	8192	8192	3776	8384	8640	6720	12224	8256
1567153298	102	0	4169.230957	4203.077148	4158.461426	4194.871582	4215.384766	450	4				0	4	4	4	4	4	102	0	8192	8192	8192	3776	8384	8640	6656	12160	8448
1567153298	103	0	4161.025879	4198.974121	4155.897461	4182.05127	4206.153809	1023	4				0	4	4	4	4	4	103	0	8192	8192	8192	3776	8384	8640	6656	12160	8448
1567153298	104	0	4151.282227	4186.666504	4138.974121	4163.589844	4192.307617	450	4				0	4	4	4	4	4	104	0	8192	8192	8192	3776	8384	8576	6656	12224	8320
1567153298	105	0	4156.922852	4188.717773	4139.487305	4179.487305	4197.436035	450	4				0	4	4	4	4	4	105	0	8192	8192	8192	3776	8384	8640	6720	12224	8256
1567153298	106	0	4166.153809	4178.461426	4147.692383	4180	4200.512695	450	4				0	4	4	4	4	4	106	0	8192	8192	8192	3776	8384	8640	6720	12224	8256
1567153298	107	0	4171.282227	4162.05127	4151.794922	4162.563965	4196.922852	1023	4				0	4	4	4	4	4	107	0	8192	8192	8192	3776	8384	8640	6656	12224	8320
1567153298	108	0	4168.717773	4190.769043	4157.94873	4178.461426	4201.025879	450	4				0	4	4	4	4	4	108	0	8192	8192	8192	3776	8384	8640	6656	12224	8320
1567153298	109	0	4151.794922	4219.487305	4155.384766	4191.794922	4202.05127	450	4				0	4	4	4	4	4	109	0	8192	8192	8192	3776	8384	8640	6784	12224	8256
1567153298	110	0	4150.256348	4205.128418	4148.717773	4180	4200	450	4				0	4	4	4	4	4	110	0	8192	8192	8192	3776	8384	8640	6720	12224	8256
1567153298	111	0	4169.230957	4192.820313	4154.871582	4188.717773	4206.153809	1023	4				0	4	4	4	4	4	111	0	8192	8192	8192	3776	8384	8640	6720	12224	8256
1567153298	112	0	4172.307617	4196.922852	4159.487305	4204.615234	4208.717773	450	4				0	4	4	4	4	4	112	0	8192	8192	8192	3776	8384	8640	6720	12224	8256
1567153298	113	0	4170.256348	4198.974121	4162.563965	4199.487305	4211.794922	450	4				0	4	4	4	4	4	113	0	8192	8192	8192	3776	8384	8576	6720	12288	8320
1567153298	114	0	4185.128418	4205.128418	4172.820313	4204.615234	4220	450	4				0	4	4	4	4	4	114	0	8192	8192	8192	3840	8384	8640	6720	12224	8320
1567153298	115	0	4191.282227	4217.436035	4182.05127	4217.94873	4220.512695	1023	4				0	4	4	4	4	4	115	0	8192	8192	8192	3776	8384	8640	6720	12288	8320
1567153298	116	0	4180.512695	4221.538574	4181.025879	4214.358887	4217.94873	450	4				0	4	4	4	4	4	116	0	8192	8192	8192	3776	8384	8640	6720	12288	8320
1567153298	117	0	4167.179688	4211.282227	4173.333496	4192.820313	4210.769043	450	4				0	4	4	4	4	4	117	0	8192	8192	8192	3776	8384	8576	6720	12224	8320
1567153298	118	0	4163.077148	4207.179688	4170.256348	4191.282227	4200	450	4				0	4	4	4	4	4	118	0	8192	8192	8192	3776	8384	8640	6656	12224	8320
1567153298	119	0	4173.846191	4211.282227	4174.358887	4215.897461	4205.641113	1023	4				0	4	4	4	4	4	119	0	8192	8192	8192	3776	8384	8640	6656	12224	8256
1567153298	120	0	4180	4205.128418	4171.794922	4213.333496	4214.871582	450	4				0	4	4	4	4	4	120	0	8192	8192	8192	3776	8384	8640	6784	12224	8576
1567153298	121	0	4155.384766	4196.922852	4147.179688	4175.897461	4194.358887	450	4				0	4	4	4	4	4	121	0	8192	8192	8192	3776	8384	8576	6784	12224	8576
1567153298	122	0	4128.205078	4190.769043	4130.256348	4164.102539	4170.256348	450	4				0	4	4	4	4	4	122	0	8192	8192	8192	3776	8384	8640	6720	12224	8512
1567153298	123	0	4137.436035	4184.615234	4146.666504	4187.179688	4186.153809	1023	4				0	4	4	4	4	4	123	0	8192	8192	8192	3776	8384	8640	6656	12224	8320
1567153298	124	0	4160.512695	4182.563965	4171.794922	4208.205078	4212.307617	450	4				0	4	4	4	4	4	124	0	8192	8192	8192	3776	8384	8640	6656	12224	8256
1567153298	125	0	4168.717773	4186.666504	4178.974121	4218.974121	4214.871582	450	4				0	4	4	4	4	4	125	0	8192	8192	8192	3776	8384	8640	6656	12224	8320
1567153298	126	0	4172.820313	4188.717773	4167.692383	4222.05127	4208.205078	450	4				0	4	4	4	4	4	126	0	8192	8192	8192	3776	8384	8640	6656	12224	8320
1567153298	127	0	4175.897461	4196.922852	4160.512695	4216.922852	4207.692383	236	4				0	4	4	4	4	4	127	0	8192	8192	8192	3776	8384	8640	6784	12224	8320
1567153298	0	0	4176.410156	4207.179688	4162.05127	4212.307617	4213.846191	450	4				0	4	4	4	4	4	0	0	8192	8192	8192	3776	8384	8640	6720	12288	8320
1567153298	1	0	4175.897461	4207.179688	4162.563965	4207.692383	4215.897461	450	4				0	4	4	4	4	4	1	0	8192	8192	8192	3776	8384	8640	6656	12224	8256
1567153298	2	0	4174.871582	4194.871582	4162.05127	4193.846191	4212.820313	1023	4				0	4	4	4	4	4	2	0	8192	8192	8192	3776	8384	8576	6656	12224	8256
1567153298	3	0	4174.358887	4188.717773	4163.589844	4187.179688	4209.230957	450	4				0	4	4	4	4	4	3	0	8192	8192	8192	3840	8384	8640	6720	12224	8256
1567153298	4	0	4183.589844	4198.974121	4171.282227	4203.077148	4210.769043	1023	4				0	4	4	4	4	4	4	0	8192	8192	8192	3840	8384	8640	6784	12224	8256
1567153298	5	0	4192.307617	4203.077148	4173.846191	4204.615234	4216.922852	450	4				0	4	4	4	4	4	5	0	8192	8192	8192	3776	8384	8640	6656	12224	8256
1567153298	6	0	4183.589844	4205.128418	4164.102539	4183.077148	4213.846191	1023	4				0	4	4	4	4	4	6	0	8192	8192	8128	3776	8384	8640	6656	12224	8256
1567153298	7	0	4180.512695	4221.538574	4165.641113	4193.846191	4211.794922	450	4				0	4	4	4	4	4	7	0	8192	8192	8128	3776	8448	8640	6720	12224	8384
1567153298	8	0	4196.410156	4229.743652	4177.94873	4225.641113	4218.461426	450	4				0	4	4	4	4	4	8	0	8192	8192	8192	3776	8384	8640	6720	12224	8256
1567153298	9	0	4198.974121	4207.179688	4177.94873	4220.512695	4217.436035	1023	4				0	4	4	4	4	4	9	0	8192	8192	8192	3776	8448	8640	6720	12224	8320
1567153298	10	0	4184.615234	4172.307617	4170.769043	4198.461426	4205.641113	450	4				0	4	4	4	4	4	10	0	8192	8192	8192	3776	8384	8640	6720	12224	8512
1567153298	11	0	4179.487305	4174.358887	4172.307617	4194.358887	4197.94873	1023	4				0	4	4	4	4	4	11	0	8192	8192	8192	3776	8384	8640	6720	12224	8512
1567153298	12	0	4184.615234	4213.333496	4181.025879	4196.922852	4197.94873	450	4				0	4	4	4	4	4	12	0	8192	8192	8192	3776	8384	8576	6720	12224	8320
1567153298	13	0	4188.205078	4229.743652	4185.641113	4196.922852	4202.05127	450	4				0	4	4	4	4	4	13	0	8192	8192	8192	3776	8384	8640	6720	12224	8256
1567153298	14	0	4193.846191	4205.128418	4184.615234	4197.94873	4205.641113	450	4				0	4	4	4	4	4	14	0	8192	8192	8192	3776	8384	8640	6656	12224	8320
1567153298	15	0	4202.05127	4205.128418	4186.666504	4193.846191	4207.692383	1023	4				0	4	4	4	4	4	15	0	8192	8192	8192	3776	8384	8576	6720	12224	8320
1567153298	16	0	4205.641113	4223.589844	4189.743652	4194.358887	4211.794922	0	4				0	4	4	4	4	4	16	0	8192	8192	8192	3840	8384	8640	6720	12224	8320
1567153298	17	0	4206.153809	4221.538574	4189.230957	4199.487305	4210.769043	0	4				0	4	4	4	4	4	17	0	8192	8192	8192	3776	8384	8640	6720	12288	8256
1567153298	18	0	4206.153809	4219.487305	4184.615234	4188.205078	4210.256348	0	4				0	4	4	4	4	4	18	0	8192	8192	8192	3840	8384	8640	6720	12288	8320
1567153298	19	0	4205.128418	4217.436035	4178.461426	4178.461426	4213.846191	0	4				0	4	4	4	4	4	19	0	8192	8192	8192	3776	8384	8640	6720	12224	8256
1567153298	20	0	4201.538574	4207.179688	4176.410156	4200.512695	4211.282227	0	4				0	4	4	4	4	4	20	0	8192	8192	8192	3776	8384	8640	6720	12224	8256
1567153298	21	0	4198.974121	4209.230957	4179.487305	4220.512695	4207.692383	0	4				0	4	4	4	4	4	21	0	8192	8192	8192	3776	8384	8576	6656	12160	8256
1567153298	22	0	4202.05127	4227.692383	4186.153809	4215.897461	4216.922852	0	4				0	4	4	4	4	4	22	0	8192	8192	8192	3776	8384	8640	6720	12224	8256
1567153298	23	0	4204.102539	4229.743652	4190.769043	4214.871582	4222.563965	0	4				0	4	4	4	4	4	23	0	8192	8192	8192	3776	8384	8640	6720	12224	8320
1567153298	24	0	4193.846191	4215.384766	4189.743652	4221.025879	4206.666504	0	4				0	4	4	4	4	4	24	0	8192	8192	8192	3776	8384	8576	6720	12224	8320
1567153298	25	0	4186.666504	4217.436035	4189.743652	4218.974121	4198.974121	0	4				0	4	4	4	4	4	25	0	8192	8192	8192	3776	8384	8640	6720	12224	8384
1567153298	26	0	4192.307617	4223.589844	4191.794922	4210.256348	4207.692383	0	4				0	4	4	4	4	4	26	0	8192	8192	8192	3776	8384	8576	6720	12224	8256
1567153298	27	0	4201.025879	4209.230957	4191.794922	4208.717773	4214.871582	0	4				0	4	4	4	4	4	27	0	8192	8192	8192	3776	8384	8640	6720	12288	8256
1567153298	28	0	4204.102539	4203.077148	4189.743652	4221.538574	4216.922852	0	4				0	4	4	4	4	4	28	0	8192	8192	8192	3776	8384	8576	6656	12160	8256
1567153298	29	0	4195.384766	4221.538574	4183.077148	4223.589844	4211.282227	0	4				0	4	4	4	4	4	29	0	8192	8192	8192	3776	8384	8640	6656	12160	8256
1567153298	30	0	4192.307617	4223.589844	4180.512695	4213.333496	4209.743652	0	4				0	4	4	4	4	4	30	0	8192	8192	8192	3776	8384	8640	6720	12160	8192
1567153298	31	0	4209.230957	4223.589844	4183.077148	4224.615234	4226.153809	0	4				0	4	4	4	4	4	31	0	8192	8192	8192	3776	8384	8640	6656	12160	8384
1567153298	32	0	4215.897461	4231.794922	4179.487305	4238.461426	4232.820313	0	4				0	4	4	4	4	4	32	0	8192	8192	8192	3776	8384	8640	6784	12160	8256
1567153298	33	0	4200.512695	4219.487305	4179.487305	4232.820313	4220.512695	0	4				0	4	4	4	4	4	33	0	8192	8192	8192	3776	8384	8640	6720	12224	8320
1567153298	34	0	4195.384766	4203.077148	4192.307617	4230.256348	4221.025879	0	4				0	4	4	4	4	4	34	0	8192	8192	8192	3776	8384	8576	6720	12224	8320
1567153298	35	0	4203.077148	4209.230957	4197.94873	4229.230957	4228.205078	0	4				0	4	4	4	4	4	35	0	8192	8192	8192	3840	8384	8640	6720	12224	8256
1567153298	36	0	4202.563965	4215.384766	4191.282227	4227.692383	4226.153809	0	4				0	4	4	4	4	4	36	0	8192	8192	8192	3776	8384	8640	6656	12288	8256
1567153298	37	0	4205.641113	4225.641113	4189.230957	4228.205078	4222.563965	0	4				0	4	4	4	4	4	37	0	8192	8192	8192	3776	8384	8640	6784	12160	8256
1567153298	38	0	4208.205078	4231.794922	4189.743652	4227.692383	4222.563965	0	4				0	4	4	4	4	4	38	0	8192	8192	8192	3776	8384	8576	6784	12160	8256
1567153298	39	0	4187.692383	4215.384766	4186.666504	4225.128418	4215.897461	0	4				0	4	4	4	4	4	39	0	8192	8192	8192	3776	8384	8640	6720	12224	8320
1567153298	40	0	4178.461426	4219.487305	4186.153809	4217.436035	4213.333496	0	4				0	4	4	4	4	4	40	0	8192	8192	8192	3776	8384	8640	6720	12224	8320
1567153299	41	0	4205.641113	4225.641113	4182.05127	4210.769043	4224.615234	0	4				0	4	4	4	4	4	41	0	8192	8192	8192	3776	8384	8640	6720	12224	8256
1567153299	42	0	4220.512695	4203.077148	4172.307617	4215.897461	4227.692383	0	4				0	4	4	4	4	4	42	0	8192	8192	8128	3776	8448	8640	6720	12224	8256
1567153299	43	0	4202.563965	4201.025879	4174.871582	4217.94873	4222.05127	0	4				0	4	4	4	4	4	43	0	8192	8192	8192	3776	8448	8640	6720	12224	8320
1567153299	44	0	4192.820313	4223.589844	4183.077148	4211.794922	4222.05127	0	4				0	4	4	4	4	4	44	0	8192	8192	8192	3840	8448	8640	6784	12288	8256
1567153299	45	0	4202.05127	4221.538574	4189.743652	4225.128418	4230.256348	0	4				0	4	4	4	4	4	45	0	8192	8192	8192	3776	8448	8640	6720	12160	8256
1567153299	46	0	4203.589844	4211.282227	4195.897461	4243.077148	4233.846191	0	4				0	4	4	4	4	4	46	0	8192	8192	8192	3776	8448	8640	6720	12224	8128
1567153299	47	0	4197.94873	4213.333496	4197.436035	4231.282227	4229.230957	0	4				0	4	4	4	4	4	47	0	8192	8192	8192	3776	8448	8640	6720	12224	8128
1567153299	48	0	4200.512695	4225.641113	4190.769043	4213.846191	4224.615234	0	4				0	4	4	4	4	4	48	0	8192	8192	8192	3776	8384	8640	6720	12224	8192
1567153299	49	0	4208.205078	4235.897461	4180.512695	4213.333496	4225.128418	0	4				0	4	4	4	4	4	49	0	8192	8192	8192	3776	8448	8640	6656	12224	8256
1567153299	50	0	4212.820313	4231.794922	4186.153809	4218.974121	4227.692383	0	4				0	4	4	4	4	4	50	0	8192	8192	8192	3776	8384	8640	6784	12160	8320
1567153299	51	0	4205.128418	4211.282227	4190.769043	4220.512695	4227.179688	0	4				0	4	4	4	4	4	51	0	8192	8192	8192	3776	8384	8576	6720	12224	8320
1567153299	52	0	4195.384766	4213.333496	4183.077148	4219.487305	4226.666504	0	4				0	4	4	4	4	4	52	0	8192	8192	8192	3776	8384	8640	6720	12224	8320
1567153299	53	0	4197.436035	4229.743652	4187.692383	4214.871582	4229.743652	0	4				0	4	4	4	4	4	53	0	8192	8192	8192	3776	8384	8640	6720	12224	8256
1567153299	54	0	4204.615234	4229.743652	4198.461426	4215.384766	4232.820313	0	4				0	4	4	4	4	4	54	0	8192	8192	8192	3776	8384	8704	6592	12288	8320
1567153299	55	0	4199.487305	4221.538574	4191.794922	4224.615234	4228.717773	0	4				0	4	4	4	4	4	55	0	8192	8192	8192	3776	8384	8640	6720	12224	8256
1567153299	56	0	4190.256348	4201.025879	4178.461426	4218.974121	4220.512695	0	4				0	4	4	4	4	4	56	0	8192	8192	8192	3776	8384	8640	6720	12224	8256
1567153299	57	0	4194.871582	4178.461426	4180	4210.256348	4222.05127	0	4				0	4	4	4	4	4	57	0	8192	8192	8192	3776	8384	8576	6720	12224	8256
1567153299	58	0	4202.563965	4184.615234	4183.589844	4214.871582	4226.153809	0	4				0	4	4	4	4	4	58	0	8192	8192	8192	3776	8384	8640	6784	12160	8320
1567153299	59	0	4201.025879	4213.333496	4175.897461	4211.794922	4219.487305	0	4				0	4	4	4	4	4	59	0	8192	8192	8192	3776	8384	8576	6784	12224	8320
1567153299	60	0	4206.153809	4223.589844	4174.358887	4209.743652	4218.974121	0	4				0	4	4	4	4	4	60	0	8192	8192	8192	3776	8384	8640	6784	12224	8320
1567153299	61	0	4222.563965	4213.333496	4181.025879	4213.333496	4228.205078	0	4				0	4	4	4	4	4	61	0	8192	8192	8192	3776	8384	8640	6720	12224	8256
1567153299	62	0	4217.436035	4213.333496	4181.538574	4208.205078	4220.512695	0	4				0	4	4	4	4	4	62	0	8192	8192	8192	3776	8384	8640	6720	12288	8256
1567153299	63	0	4202.05127	4219.487305	4189.743652	4211.282227	4215.384766	0	4				0	4	4	4	4	4	63	0	8192	8192	8192	3776	8384	8640	6720	12224	8256
1567153299	64	0	4208.717773	4205.128418	4198.974121	4224.102539	4230.769043	450	4				0	4	4	4	4	4	64	0	8192	8192	8192	3776	8384	8576	6656	12224	8512
1567153299	65	0	4218.974121	4194.871582	4192.307617	4221.025879	4230.769043	450	4				0	4	4	4	4	4	65	0	8192	8192	8192	3776	8384	8640	6656	12224	8512
1567153299	66	0	4221.538574	4221.538574	4184.102539	4222.05127	4220.512695	1023	4				0	4	4	4	4	4	66	0	8192	8192	8128	3776	8384	8640	6656	12224	8512
1567153299	67	0	4220.512695	4227.692383	4181.538574	4225.128418	4221.025879	450	4				0	4	4	4	4	4	67	0	8192	8192	8192	3776	8384	8640	6656	12224	8320
1567153299	68	0	4216.922852	4198.974121	4184.615234	4207.179688	4222.563965	1023	4				0	4	4	4	4	4	68	0	8192	8192	8192	3776	8384	8640	6720	12224	8256
1567153299	69	0	4210.256348	4201.025879	4187.692383	4196.922852	4216.410156	450	4				0	4	4	4	4	4	69	0	8192	8192	8192	3776	8384	8640	6656	12224	8320
1567153299	70	0	4208.205078	4217.436035	4184.615234	4196.410156	4211.282227	1023	4				0	4	4	4	4	4	70	0	8192	8192	8128	3776	8384	8640	6656	12224	8320
1567153299	71	0	4217.436035	4211.282227	4190.256348	4200.512695	4220.512695	450	4				0	4	4	4	4	4	71	0	8192	8192	8128	3776	8384	8640	6784	12224	8320
1567153299	72	0	4218.461426	4217.436035	4203.589844	4218.461426	4233.333496	450	4				0	4	4	4	4	4	72	0	8192	8192	8128	3776	8384	8640	6720	12224	8256
1567153299	73	0	4209.230957	4225.641113	4198.974121	4224.102539	4230.769043	1023	4				0	4	4	4	4	4	73	0	8192	8192	8128	3840	8384	8640	6656	12160	8256
1567153299	74	0	4218.974121	4215.384766	4189.230957	4214.358887	4226.153809	450	4				0	4	4	4	4	4	74	0	8192	8192	8192	3776	8384	8576	6656	12160	8256
1567153299	75	0	4238.974121	4211.282227	4195.897461	4221.538574	4237.94873	1023	4				0	4	4	4	4	4	75	0	8192	8192	8192	3840	8384	8640	6720	12224	8320
1567153299	76	0	4231.282227	4213.333496	4202.563965	4231.794922	4246.153809	450	4				0	4	4	4	4	4	76	0	8192	8192	8192	3776	8384	8640	6720	12224	8256
1567153299	77	0	4217.94873	4211.282227	4204.615234	4218.974121	4238.974121	450	4				0	4	4	4	4	4	77	0	8192	8192	8192	3776	8384	8704	6720	12224	8256
1567153299	78	0	4235.897461	4215.384766	4218.461426	4213.333496	4239.487305	450	4				0	4	4	4	4	4	78	0	8192	8192	8128	3776	8384	8640	6720	12224	8256
1567153299	79	0	4255.384766	4227.692383	4226.153809	4220.512695	4248.717773	1023	4				0	4	4	4	4	4	79	0	8192	8192	8192	3776	8384	8640	6720	12224	8128
1567153299	80	0	4249.743652	4235.897461	4216.922852	4217.436035	4244.102539	450	4				0	4	4	4	4	4	80	0	8192	8192	8192	3776	8384	8640	6784	12160	8256
1567153299	81	0	4237.94873	4233.846191	4208.717773	4216.922852	4237.94873	450	4				0	4	4	4	4	4	81	0	8192	8192	8192	3776	8384	8640	6592	12160	8256
1567153299	82	0	4246.153809	4231.794922	4211.794922	4227.692383	4249.230957	450	4				0	4	4	4	4	4	82	0	8192	8192	8192	3776	8384	8640	6656	12224	8384
1567153299	83	0	4261.025879	4231.794922	4220	4233.846191	4265.641113	1023	4				0	4	4	4	4	4	83	0	8192	8192	8192	3776	8384	8640	6656	12224	8384
1567153299	84	0	4258.974121	4225.641113	4217.94873	4233.846191	4268.205078	450	4				0	4	4	4	4	4	84	0	8192	8192	8192	3776	8384	8576	6720	12224	8640
1567153299	85	0	4248.717773	4215.384766	4213.846191	4226.666504	4262.563965	450	4				0	4	4	4	4	4	85	0	8192	8192	8192	3776	8384	8640	6720	12224	8320
1567153299	86	0	4237.436035	4213.333496	4220.512695	4220	4262.563965	450	4				0	4	4	4	4	4	86	0	8192	8192	8192	3776	8384	8640	6656	12224	8256
1567153299	87	0	4238.461426	4227.692383	4233.846191	4237.94873	4265.641113	1023	4				0	4	4	4	4	4	87	0	8192	8192	8192	3776	8384	8640	6720	12224	8192
1567153299	88	0	4256.410156	4246.153809	4237.94873	4255.897461	4261.538574	450	4				0	4	4	4	4	4	88	0	8192	8192	8192	3776	8384	8640	6720	12224	8192
1567153299	89	0	4265.128418	4235.897461	4224.102539	4244.615234	4254.358887	450	4				0	4	4	4	4	4	89	0	8192	8192	8192	3776	8384	8640	6720	12224	8320
1567153299	90	0	4245.128418	4215.384766	4208.205078	4228.717773	4243.589844	450	4				0	4	4	4	4	4	90	0	8192	8192	8192	3776	8384	8640	6784	12160	8256
1567153299	91	0	4227.179688	4225.641113	4202.563965	4221.025879	4232.820313	1023	4				0	4	4	4	4	4	91	0	8192	8192	8192	3776	8384	8640	6720	12224	8320
1567153299	92	0	4229.743652	4235.897461	4201.025879	4213.846191	4231.794922	450	4				0	4	4	4	4	4	92	0	8192	8192	8192	3776	8384	8640	6720	12224	8320
1567153299	93	0	4229.230957	4209.230957	4195.897461	4211.794922	4229.743652	450	4				0	4	4	4	4	4	93	0	8192	8192	8192	3776	8384	8640	6720	12224	8256
1567153299	94	0	4227.179688	4203.077148	4195.897461	4215.384766	4221.025879	450	4				0	4	4	4	4	4	94	0	8192	8192	8192	3776	8384	8640	6720	12224	8320
1567153299	95	0	4226.666504	4231.794922	4202.05127	4212.820313	4221.025879	1023	4				0	4	4	4	4	4	95	0	8192	8192	8192	3840	8384	8640	6720	12224	8320
1567153299	96	0	4234.358887	4235.897461	4210.256348	4212.307617	4227.692383	450	4				0	4	4	4	4	4	96	0	8192	8192	8192	3776	8384	8640	6720	12224	8320
1567153299	97	0	4237.436035	4211.282227	4202.563965	4198.974121	4221.538574	450	4				0	4	4	4	4	4	97	0	8192	8192	8192	3776	8384	8640	6720	12224	8448
1567153299	98	0	4213.333496	4190.769043	4171.282227	4168.205078	4193.846191	450	4				0	4	4	4	4	4	98	0	8192	8192	8192	3776	8384	8640	6784	12160	8256
1567153299	99	0	4188.717773	4174.358887	4151.794922	4165.128418	4178.974121	1023	4				0	4	4	4	4	4	99	0	8192	8192	8192	3776	8384	8640	6656	12224	8256
1567153299	100	0	4200.512695	4176.410156	4162.563965	4190.769043	4198.974121	450	4				0	4	4	4	4	4	100	0	8192	8192	8192	3840	8384	8640	6720	12224	8576
1567153299	101	0	4226.153809	4194.871582	4178.974121	4203.589844	4220.512695	450	4				0	4	4	4	4	4	101	0	8192	8192	8192	3776	8384	8640	6720	12224	8576
1567153299	102	0	4213.846191	4201.025879	4176.410156	4197.436035	4213.846191	450	4				0	4	4	4	4	4	102	0	8192	8192	8192	3776	8384	8640	6720	12224	8320
1567153299	103	0	4196.922852	4201.025879	4168.205078	4199.487305	4205.641113	1023	4				0	4	4	4	4	4	103	0	8192	8192	8192	3776	8384	8640	6720	12224	8256
1567153299	104	0	4214.871582	4217.436035	4171.282227	4202.563965	4217.94873	450	4				0	4	4	4	4	4	104	0	8192	8192	8192	3776	8384	8640	6656	12288	8320
1567153299	105	0	4221.025879	4207.179688	4172.820313	4191.794922	4217.94873	450	4				0	4	4	4	4	4	105	0	8192	8192	8192	3776	8384	8640	6720	12224	8320
1567153299	106	0	4197.436035	4172.307617	4164.102539	4183.589844	4197.94873	450	4				0	4	4	4	4	4	106	0	8192	8192	8192	3776	8384	8640	6720	12224	8320
1567153299	107	0	4189.230957	4180.512695	4158.461426	4182.05127	4191.282227	1023	4				0	4	4	4	4	4	107	0	8192	8192	8192	3776	8384	8640	6720	12288	8320
1567153299	108	0	4204.102539	4203.077148	4167.179688	4178.974121	4202.05127	450	4				0	4	4	4	4	4	108	0	8192	8192	8192	3840	8384	8640	6720	12224	8320
1567153299	109	0	4208.717773	4190.769043	4174.871582	4186.153809	4204.102539	450	4				0	4	4	4	4	4	109	0	8192	8192	8192	3776	8384	8640	6720	12224	8320
1567153299	110	0	4202.563965	4188.717773	4164.102539	4187.179688	4188.205078	450	4				0	4	4	4	4	4	110	0	8192	8192	8192	3776	8384	8640	6720	12224	8320
1567153299	111	0	4191.794922	4194.871582	4152.820313	4172.307617	4174.871582	1023	4				0	4	4	4	4	4	111	0	8192	8192	8192	3776	8384	8640	6720	12160	8256
1567153299	112	0	4185.128418	4192.820313	4159.487305	4175.384766	4180	450	4				0	4	4	4	4	4	112	0	8192	8192	8192	3776	8448	8640	6720	12224	8256
1567153299	113	0	4190.769043	4190.769043	4167.179688	4191.282227	4189.743652	450	4				0	4	4	4	4	4	113	0	8192	8192	8192	3776	8384	8640	6720	12224	8320
1567153299	114	0	4196.922852	4186.666504	4165.641113	4188.205078	4185.128418	450	4				0	4	4	4	4	4	114	0	8192	8192	8192	3776	8448	8640	6720	12224	8320
1567153299	115	0	4194.358887	4184.615234	4162.563965	4183.077148	4176.922852	1023	4				0	4	4	4	4	4	115	0	8192	8128	8192	3776	8384	8640	6720	12224	8192
1567153299	116	0	4186.666504	4198.974121	4163.077148	4180	4175.384766	450	4				0	4	4	4	4	4	116	0	8192	8128	8192	3776	8448	8576	6720	12224	8256
1567153299	117	0	4183.589844	4203.077148	4156.410156	4169.230957	4172.307617	450	4				0	4	4	4	4	4	117	0	8192	8128	8192	3840	8384	8640	6720	12224	8320
1567153299	118	0	4188.205078	4176.410156	4150.256348	4172.820313	4170.769043	450	4				0	4	4	4	4	4	118	0	8192	8192	8192	3776	8384	8640	6656	12224	8320
1567153299	119	0	4198.461426	4186.666504	4160.512695	4190.256348	4184.102539	1023	4				0	4	4	4	4	4	119	0	8192	8192	8192	3840	8384	8640	6656	12224	8320
1567153299	120	0	4208.205078	4219.487305	4171.794922	4197.94873	4198.461426	450	4				0	4	4	4	4	4	120	0	8192	8192	8192	3776	8384	8640	6656	12224	8576
1567153299	121	0	4217.436035	4201.025879	4168.205078	4197.436035	4199.487305	450	4				0	4	4	4	4	4	121	0	8192	8192	8192	3776	8384	8640	6656	12160	8256
1567153299	122	0	4221.025879	4180.512695	4161.538574	4204.102539	4201.538574	450	4				0	4	4	4	4	4	122	0	8192	8192	8192	3776	8384	8640	6720	12224	8256
1567153299	123	0	4211.794922	4209.230957	4163.589844	4200	4206.666504	1023	4				0	4	4	4	4	4	123	0	8192	8128	8192	3776	8384	8640	6720	12224	8256
1567153299	124	0	4217.94873	4221.538574	4169.743652	4184.102539	4209.230957	450	4				0	4	4	4	4	4	124	0	8192	8192	8192	3776	8384	8640	6720	12224	8256
1567153299	125	0	4233.846191	4207.179688	4167.692383	4191.282227	4210.769043	450	4				0	4	4	4	4	4	125	0	8192	8192	8192	3776	8384	8640	6720	12224	8256
1567153299	126	0	4215.897461	4217.436035	4160	4203.589844	4206.153809	450	4				0	4	4	4	4	4	126	0	8192	8192	8192	3840	8384	8640	6656	12224	8256
1567153299	127	0	4198.974121	4209.230957	4158.974121	4186.666504	4201.538574	236	4				0	4	4	4	4	4	127	0	8192	8192	8192	3776	8384	8640	6784	12224	8320
[truncated: 5,136 more rows]
