# Supplementary material for: The classification of EEG-based winking signals: a transfer learning and random forest pipeline
Source: PeerJ. 2021 Mar 31;9:e11182. doi: 10.7717/peerj.11182 (PMC8019310; doi:10.7717/peerj.11182)
Supplement: Supplemental Information 3 [file peerj-09-11182-s003.csv]

Timestamp	EEG.Counter	EEG.Interpolated	EEG.AF3	EEG.T7	EEG.Pz	EEG.T8	EEG.AF4	EEG.RawCq	EEG.Battery	MarkerIndex	MarkerType	MarkerValueInt	EEG.MarkerHardware	CQ.AF3	CQ.T7	CQ.Pz	CQ.T8	CQ.AF4	MOT.CounterMems	MOT.InterpolatedMems	MOT.GyroX	MOT.GyroY	MOT.GyroZ	MOT.AccX	MOT.AccY	MOT.AccZ	MOT.MagX	MOT.MagY	MOT.MagZ
1568787848	7	0	4199.487305	4217.436035	4201.538574	4190.256348	4217.94873	450	3				0	4	4	4	4	4	7	0	8192	8192	8192	3712	8128	8512	6592	10944	9152
1568787848	8	0	4203.589844	4229.743652	4202.563965	4205.641113	4222.563965	450	3				0	4	4	4	4	4	8	0	8192	8192	8192	3776	8128	8512	6528	10880	9216
1568787848	9	0	4210.256348	4233.846191	4206.153809	4214.871582	4226.666504	1023	3				0	4	4	4	4	4	9	0	8192	8192	8192	3712	8128	8448	6592	10880	9216
1568787848	10	0	4221.025879	4235.897461	4233.333496	4217.436035	4234.358887	450	3				0	4	4	4	4	4	10	0	8192	8192	8192	3712	8128	8448	6528	10816	9216
1568787848	11	0	4215.384766	4233.846191	4194.358887	4210.256348	4227.179688	1023	3				0	4	4	4	4	4	11	0	8192	8192	8192	3712	8128	8448	6528	10816	9216
1568787848	12	0	4209.230957	4227.692383	4202.05127	4202.05127	4220.512695	450	3				0	4	4	4	4	4	12	0	8192	8128	8192	3712	8128	8448	6656	10816	9216
1568787848	13	0	4223.589844	4223.589844	4205.641113	4204.102539	4232.307617	450	3				0	4	4	4	4	4	13	0	8192	8192	8192	3712	8128	8512	6528	10816	9216
1568787848	14	0	4239.487305	4225.641113	4191.794922	4205.641113	4243.077148	450	3				0	4	4	4	4	4	14	0	8192	8128	8192	3712	8128	8448	6592	10880	9216
1568787848	15	0	4236.922852	4223.589844	4207.692383	4195.384766	4238.974121	1023	3				0	4	4	4	4	4	15	0	8192	8128	8128	3712	8128	8448	6592	10880	9216
1568787848	16	0	4227.692383	4221.538574	4181.538574	4184.615234	4227.692383	0	3				0	4	4	4	4	4	16	0	8192	8128	8192	3776	8128	8448	6592	10816	9216
1568787848	17	0	4231.794922	4227.692383	4193.333496	4179.487305	4225.128418	0	3				0	4	4	4	4	4	17	0	8192	8128	8192	3776	8128	8448	6528	10880	9216
1568787848	18	0	4232.307617	4233.846191	4195.897461	4176.922852	4224.102539	0	3				0	4	4	4	4	4	18	0	8192	8128	8192	3712	8128	8512	6528	10880	9216
1568787848	19	0	4220	4229.743652	4172.820313	4175.897461	4214.871582	0	3				0	4	4	4	4	4	19	0	8192	8128	8192	3712	8128	8448	6528	10880	9216
1568787848	20	0	4210.769043	4223.589844	4186.666504	4177.436035	4206.153809	0	3				0	4	4	4	4	4	20	0	8192	8192	8192	3776	8128	8448	6528	10880	8704
1568787848	21	0	4216.922852	4229.743652	4178.974121	4190.769043	4215.897461	0	3				0	4	4	4	4	4	21	0	8192	8192	8192	3712	8128	8448	6528	10816	9216
1568787848	22	0	4232.820313	4240	4216.410156	4209.230957	4243.077148	0	3				0	4	4	4	4	4	22	0	8192	8192	8192	3712	8128	8512	6528	10944	9216
1568787848	23	0	4240.512695	4240	4232.307617	4211.282227	4253.846191	0	3				0	4	4	4	4	4	23	0	8192	8192	8192	3776	8128	8448	6464	10880	9152
1568787848	24	0	4228.205078	4231.794922	4202.05127	4200.512695	4233.333496	0	3				0	4	4	4	4	4	24	0	8192	8192	8192	3712	8128	8448	6464	10880	9280
1568787848	25	0	4214.871582	4221.538574	4219.487305	4196.410156	4217.436035	0	3				0	4	4	4	4	4	25	0	8192	8192	8192	3712	8128	8448	6528	10880	9280
1568787848	26	0	4217.436035	4209.230957	4200.512695	4195.897461	4224.102539	0	3				0	4	4	4	4	4	26	0	8192	8192	8192	3776	8128	8448	6592	10816	9216
1568787848	27	0	4213.846191	4196.922852	4197.436035	4183.077148	4224.615234	0	3				0	4	4	4	4	4	27	0	8192	8192	8192	3712	8064	8448	6592	10816	9152
1568787848	28	0	4206.153809	4196.922852	4207.179688	4177.94873	4214.871582	0	3				0	4	4	4	4	4	28	0	8192	8192	8192	3712	8128	8512	6528	10880	9280
1568787848	29	0	4211.794922	4203.077148	4193.846191	4196.410156	4220.512695	0	3				0	4	4	4	4	4	29	0	8192	8192	8192	3776	8064	8448	6528	10880	9280
1568787848	30	0	4212.307617	4198.974121	4206.666504	4200.512695	4224.615234	0	3				0	4	4	4	4	4	30	0	8192	8192	8192	3712	8064	8448	6528	10816	9216
1568787848	31	0	4195.897461	4190.769043	4168.205078	4174.871582	4204.102539	0	3				0	4	4	4	4	4	31	0	8192	8192	8192	3712	8128	8448	6464	10880	9216
1568787848	32	0	4192.820313	4192.820313	4170.256348	4169.230957	4193.333496	0	3				0	4	4	4	4	4	32	0	8192	8192	8192	3712	8064	8448	6528	10816	9216
1568787848	33	0	4204.102539	4211.282227	4206.666504	4189.230957	4205.128418	0	3				0	4	4	4	4	4	33	0	8192	8192	8192	3712	8064	8448	6528	10816	9216
1568787848	34	0	4196.410156	4219.487305	4183.589844	4186.666504	4201.025879	0	3				0	4	4	4	4	4	34	0	8192	8192	8192	3712	8128	8448	6592	10816	9216
1568787848	35	0	4191.794922	4213.333496	4195.384766	4172.820313	4190.769043	0	3				0	4	4	4	4	4	35	0	8192	8192	8192	3712	8128	8512	6528	10880	9216
1568787848	36	0	4210.769043	4217.436035	4193.846191	4179.487305	4208.205078	0	3				0	4	4	4	4	4	36	0	8192	8192	8192	3712	8128	8448	6464	10816	9280
1568787848	37	0	4223.589844	4227.692383	4197.436035	4190.769043	4220.512695	0	3				0	4	4	4	4	4	37	0	8192	8192	8192	3712	8128	8448	6464	10816	9280
1568787848	38	0	4216.922852	4217.436035	4203.077148	4187.692383	4204.615234	0	3				0	4	4	4	4	4	38	0	8192	8192	8192	3776	8128	8448	6528	10880	9024
1568787848	39	0	4210.769043	4211.282227	4175.897461	4184.615234	4197.436035	0	3				0	4	4	4	4	4	39	0	8192	8192	8192	3712	8064	8448	6528	10816	9216
1568787848	40	0	4220.512695	4221.538574	4209.743652	4195.384766	4215.384766	0	3				0	4	4	4	4	4	40	0	8192	8192	8192	3712	8128	8512	6528	10816	9216
1568787848	41	0	4226.153809	4223.589844	4204.102539	4205.641113	4222.05127	0	3				0	4	4	4	4	4	41	0	8192	8192	8192	3712	8128	8448	6528	10880	9280
1568787848	42	0	4219.487305	4213.333496	4184.615234	4201.025879	4213.846191	0	3				0	4	4	4	4	4	42	0	8192	8192	8192	3776	8128	8448	6528	10880	9280
1568787848	43	0	4223.077148	4219.487305	4209.743652	4201.025879	4221.025879	0	3				0	4	4	4	4	4	43	0	8192	8192	8192	3712	8128	8448	6528	10880	9344
1568787848	44	0	4233.846191	4240	4199.487305	4206.153809	4231.282227	0	3				0	4	4	4	4	4	44	0	8192	8192	8192	3712	8128	8512	6592	10816	9280
1568787848	45	0	4236.410156	4248.205078	4217.94873	4202.563965	4228.717773	0	3				0	4	4	4	4	4	45	0	8192	8192	8192	3712	8128	8448	6528	10880	9216
1568787848	46	0	4244.102539	4244.102539	4211.282227	4204.615234	4230.256348	0	3				0	4	4	4	4	4	46	0	8192	8192	8192	3712	8128	8512	6528	10816	9280
1568787848	47	0	4243.589844	4235.897461	4187.692383	4204.615234	4227.179688	0	3				0	4	4	4	4	4	47	0	8192	8192	8192	3712	8128	8448	6528	10816	9280
1568787848	48	0	4216.922852	4227.692383	4201.025879	4187.692383	4206.153809	0	3				0	4	4	4	4	4	48	0	8192	8192	8192	3712	8128	8448	6592	10880	9216
1568787848	49	0	4198.974121	4223.589844	4174.358887	4181.538574	4200.512695	0	3				0	4	4	4	4	4	49	0	8192	8192	8192	3712	8128	8448	6528	10880	9216
1568787848	50	0	4207.179688	4219.487305	4186.666504	4189.743652	4215.384766	0	3				0	4	4	4	4	4	50	0	8192	8192	8192	3712	8128	8448	6592	10880	9216
1568787848	51	0	4212.307617	4219.487305	4203.589844	4189.230957	4220.512695	0	3				0	4	4	4	4	4	51	0	8192	8192	8192	3776	8128	8448	6592	10880	9216
1568787848	52	0	4213.333496	4223.589844	4200.512695	4190.769043	4220.512695	0	3				0	4	4	4	4	4	52	0	8192	8192	8192	3776	8128	8448	6528	10880	9216
1568787848	53	0	4214.358887	4217.436035	4221.538574	4200	4221.538574	0	3				0	4	4	4	4	4	53	0	8192	8192	8192	3712	8128	8512	6592	10816	9216
1568787848	54	0	4211.794922	4217.436035	4201.538574	4209.230957	4220.512695	0	3				0	4	4	4	4	4	54	0	8192	8192	8192	3776	8128	8512	6528	10816	9152
1568787848	55	0	4217.436035	4231.794922	4215.384766	4216.410156	4228.717773	0	3				0	4	4	4	4	4	55	0	8192	8192	8192	3712	8128	8512	6528	10816	9152
1568787848	56	0	4221.538574	4237.94873	4226.153809	4224.102539	4237.94873	0	3				0	4	4	4	4	4	56	0	8192	8192	8192	3776	8128	8448	6528	10880	9088
1568787848	57	0	4215.384766	4235.897461	4206.666504	4226.153809	4230.256348	0	3				0	4	4	4	4	4	57	0	8192	8192	8192	3712	8128	8448	6528	10880	9216
1568787848	58	0	4218.461426	4237.94873	4225.128418	4223.077148	4225.128418	0	3				0	4	4	4	4	4	58	0	8192	8192	8192	3712	8128	8448	6528	10880	9280
1568787848	59	0	4235.897461	4250.256348	4205.128418	4225.641113	4240	0	3				0	4	4	4	4	4	59	0	8192	8192	8192	3712	8128	8512	6592	10816	9088
1568787848	60	0	4236.410156	4246.153809	4204.102539	4214.358887	4242.563965	0	3				0	4	4	4	4	4	60	0	8192	8192	8192	3712	8128	8512	6592	10816	9088
1568787848	61	0	4216.410156	4231.794922	4204.102539	4187.692383	4220.512695	0	3				0	4	4	4	4	4	61	0	8192	8192	8192	3712	8128	8512	6464	10816	9152
1568787848	62	0	4209.743652	4231.794922	4180.512695	4189.743652	4211.282227	0	3				0	4	4	4	4	4	62	0	8192	8192	8192	3776	8128	8448	6528	10880	9216
1568787848	63	0	4217.436035	4242.05127	4215.897461	4210.256348	4222.563965	0	3				0	4	4	4	4	4	63	0	8192	8192	8192	3712	8128	8448	6528	10816	9280
1568787848	64	0	4222.05127	4233.846191	4204.615234	4209.743652	4220	450	3				0	4	4	4	4	4	64	0	8192	8192	8192	3712	8128	8512	6528	10880	9216
1568787848	65	0	4228.205078	4225.641113	4202.05127	4205.128418	4215.384766	450	3				0	4	4	4	4	4	65	0	8192	8192	8192	3712	8128	8448	6528	10880	9216
1568787848	66	0	4226.153809	4233.846191	4224.615234	4211.282227	4220	1023	3				0	4	4	4	4	4	66	0	8192	8192	8192	3712	8128	8448	6592	10880	9216
1568787848	67	0	4212.820313	4233.846191	4194.871582	4203.077148	4211.282227	450	3				0	4	4	4	4	4	67	0	8192	8192	8192	3712	8128	8512	6528	10816	9152
1568787848	68	0	4218.974121	4235.897461	4211.282227	4194.358887	4205.641113	1023	3				0	4	4	4	4	4	68	0	8192	8192	8192	3712	8128	8512	6464	10880	9280
1568787848	69	0	4232.820313	4244.102539	4210.769043	4202.563965	4214.871582	450	3				0	4	4	4	4	4	69	0	8192	8192	8192	3712	8128	8448	6464	10880	9280
1568787848	70	0	4229.230957	4246.153809	4208.717773	4205.641113	4219.487305	1023	3				0	4	4	4	4	4	70	0	8192	8192	8192	3712	8128	8448	6592	10880	9216
1568787848	71	0	4227.692383	4246.153809	4222.563965	4200.512695	4218.461426	450	3				0	4	4	4	4	4	71	0	8192	8192	8192	3776	8128	8448	6528	10880	9280
1568787848	72	0	4233.333496	4252.307617	4194.358887	4203.589844	4218.461426	450	3				0	4	4	4	4	4	72	0	8192	8192	8192	3776	8128	8448	6592	10880	9280
1568787848	73	0	4233.333496	4250.256348	4210.769043	4212.307617	4220	1023	3				0	4	4	4	4	4	73	0	8192	8192	8192	3712	8128	8448	6592	10880	9280
1568787848	74	0	4231.282227	4246.153809	4202.05127	4215.897461	4224.615234	450	3				0	4	4	4	4	4	74	0	8192	8192	8192	3712	8128	8448	6592	10816	9408
1568787848	75	0	4232.820313	4248.205078	4192.307617	4213.846191	4232.307617	1023	3				0	4	4	4	4	4	75	0	8192	8192	8192	3712	8128	8512	6528	10880	9216
1568787848	76	0	4238.974121	4248.205078	4219.487305	4210.769043	4231.282227	450	3				0	4	4	4	4	4	76	0	8192	8192	8192	3712	8128	8448	6592	10816	9216
1568787848	77	0	4233.846191	4240	4200	4212.820313	4223.077148	450	3				0	4	4	4	4	4	77	0	8192	8192	8192	3712	8128	8448	6592	10880	9344
1568787848	78	0	4221.025879	4229.743652	4207.692383	4211.794922	4214.871582	450	3				0	4	4	4	4	4	78	0	8192	8192	8192	3712	8128	8512	6592	10880	9344
1568787848	79	0	4225.641113	4225.641113	4199.487305	4206.666504	4214.358887	1023	3				0	4	4	4	4	4	79	0	8192	8192	8192	3776	8128	8448	6592	10880	9088
1568787848	80	0	4233.333496	4225.641113	4186.666504	4210.769043	4213.846191	450	3				0	4	4	4	4	4	80	0	8192	8192	8192	3712	8128	8512	6592	10880	9216
1568787848	81	0	4221.538574	4223.589844	4214.358887	4215.384766	4204.615234	450	3				0	4	4	4	4	4	81	0	8192	8192	8192	3776	8128	8512	6464	10880	9280
1568787848	82	0	4205.641113	4225.641113	4194.871582	4208.205078	4194.871582	450	3				0	4	4	4	4	4	82	0	8192	8192	8192	3712	8128	8448	6528	10880	9216
1568787848	83	0	4199.487305	4227.692383	4197.436035	4194.358887	4186.666504	1023	3				0	4	4	4	4	4	83	0	8192	8192	8192	3712	8128	8448	6528	10880	9216
1568787848	84	0	4196.922852	4227.692383	4195.384766	4187.692383	4183.077148	450	3				0	4	4	4	4	4	84	0	8192	8192	8192	3776	8128	8448	6592	10880	9216
1568787848	85	0	4189.743652	4231.794922	4183.589844	4188.205078	4187.692383	450	3				0	4	4	4	4	4	85	0	8192	8192	8192	3712	8128	8448	6656	10816	9216
1568787848	86	0	4183.589844	4227.692383	4204.615234	4181.025879	4186.666504	450	3				0	4	4	4	4	4	86	0	8192	8192	8192	3776	8128	8512	6528	10816	9216
1568787848	87	0	4197.94873	4227.692383	4175.384766	4176.922852	4188.205078	1023	3				0	4	4	4	4	4	87	0	8192	8192	8192	3712	8128	8512	6528	10816	9216
1568787848	88	0	4230.256348	4237.94873	4190.769043	4191.282227	4214.358887	450	3				0	4	4	4	4	4	88	0	8192	8192	8192	3712	8128	8448	6528	10880	9280
1568787848	89	0	4246.666504	4242.05127	4207.179688	4205.641113	4236.922852	450	3				0	4	4	4	4	4	89	0	8192	8192	8192	3712	8128	8512	6592	10880	9280
1568787848	90	0	4248.205078	4237.94873	4174.358887	4206.666504	4235.384766	450	3				0	4	4	4	4	4	90	0	8192	8192	8192	3776	8128	8512	6592	10880	9152
1568787848	91	0	4252.820313	4229.743652	4191.794922	4212.307617	4232.307617	1023	3				0	4	4	4	4	4	91	0	8192	8192	8192	3712	8128	8448	6592	10880	9152
1568787848	92	0	4250.256348	4221.538574	4182.05127	4218.974121	4231.282227	450	3				0	4	4	4	4	4	92	0	8192	8192	8192	3712	8128	8512	6528	10880	9600
1568787848	93	0	4248.205078	4223.589844	4191.794922	4217.436035	4228.717773	450	3				0	4	4	4	4	4	93	0	8192	8192	8192	3712	8128	8448	6592	10816	9280
1568787848	94	0	4258.974121	4235.897461	4216.922852	4216.922852	4234.358887	450	3				0	4	4	4	4	4	94	0	8192	8192	8192	3776	8128	8512	6528	10880	9216
1568787848	95	0	4266.153809	4237.94873	4201.025879	4218.974121	4239.487305	1023	3				0	4	4	4	4	4	95	0	8192	8192	8192	3712	8128	8448	6592	10816	9152
1568787848	96	0	4254.358887	4231.794922	4218.461426	4221.538574	4232.307617	450	3				0	4	4	4	4	4	96	0	8192	8192	8192	3712	8128	8512	6592	10816	9152
1568787848	97	0	4235.897461	4225.641113	4195.384766	4216.410156	4217.436035	450	3				0	4	4	4	4	4	97	0	8192	8192	8192	3776	8128	8512	6528	10880	9344
1568787848	98	0	4222.563965	4219.487305	4182.05127	4201.025879	4203.077148	450	3				0	4	4	4	4	4	98	0	8192	8192	8192	3712	8128	8448	6592	10816	9216
1568787848	99	0	4202.563965	4211.282227	4190.769043	4178.974121	4185.641113	1023	3				0	4	4	4	4	4	99	0	8192	8192	8192	3712	8128	8448	6592	10816	9216
1568787848	100	0	4169.743652	4194.871582	4148.205078	4144.102539	4157.94873	450	3				0	4	4	4	4	4	100	0	8192	8192	8192	3776	8128	8512	6528	10880	9280
1568787848	101	0	4144.615234	4172.307617	4148.717773	4118.461426	4129.230957	450	3				0	4	4	4	4	4	101	0	8192	8192	8192	3712	8064	8448	6528	10880	9280
1568787848	102	0	4149.743652	4176.410156	4155.384766	4136.410156	4131.282227	450	3				0	4	4	4	4	4	102	0	8192	8192	8192	3712	8128	8512	6528	10880	9280
1568787848	103	0	4184.615234	4203.077148	4177.94873	4173.846191	4170.769043	1023	3				0	4	4	4	4	4	103	0	8192	8192	8192	3712	8064	8512	6656	10880	9280
1568787848	104	0	4219.487305	4217.436035	4206.153809	4197.94873	4211.794922	450	3				0	4	4	4	4	4	104	0	8192	8192	8192	3712	8064	8512	6528	10880	9280
1568787848	105	0	4235.897461	4223.589844	4185.641113	4214.871582	4227.692383	450	3				0	4	4	4	4	4	105	0	8192	8192	8192	3776	8128	8512	6528	10880	9280
1568787848	106	0	4241.538574	4231.794922	4209.230957	4222.05127	4230.769043	450	3				0	4	4	4	4	4	106	0	8192	8192	8192	3776	8064	8448	6592	10880	9216
1568787848	107	0	4249.230957	4233.846191	4202.563965	4220	4234.871582	1023	3				0	4	4	4	4	4	107	0	8192	8192	8192	3712	8128	8512	6592	10880	9280
1568787848	108	0	4254.358887	4225.641113	4182.05127	4214.871582	4236.410156	450	3				0	4	4	4	4	4	108	0	8192	8192	8192	3712	8064	8512	6528	10880	9152
1568787848	109	0	4251.794922	4219.487305	4201.025879	4204.102539	4234.358887	450	3				0	4	4	4	4	4	109	0	8192	8192	8192	3776	8128	8448	6528	10880	9152
1568787849	110	0	4253.846191	4231.794922	4188.717773	4203.077148	4236.922852	450	3				0	4	4	4	4	4	110	0	8192	8192	8192	3712	8128	8448	6528	10880	9280
1568787849	111	0	4250.256348	4229.743652	4204.102539	4201.538574	4231.282227	1023	3				0	4	4	4	4	4	111	0	8192	8192	8192	3712	8128	8512	6592	10880	9280
1568787849	112	0	4232.820313	4217.436035	4197.436035	4186.666504	4213.333496	450	3				0	4	4	4	4	4	112	0	8192	8192	8192	3712	8128	8448	6528	10816	9216
1568787849	113	0	4230.256348	4221.538574	4193.333496	4185.641113	4210.256348	450	3				0	4	4	4	4	4	113	0	8192	8192	8192	3712	8128	8448	6528	10880	9152
1568787849	114	0	4234.358887	4229.743652	4230.256348	4203.077148	4216.410156	450	3				0	4	4	4	4	4	114	0	8192	8192	8192	3712	8128	8512	6528	10880	9152
1568787849	115	0	4220	4219.487305	4195.897461	4205.128418	4204.615234	1023	3				0	4	4	4	4	4	115	0	8192	8192	8192	3776	8128	8448	6528	10880	9024
1568787849	116	0	4208.717773	4207.179688	4187.692383	4196.922852	4193.846191	450	3				0	4	4	4	4	4	116	0	8192	8192	8192	3776	8128	8512	6464	10816	9152
1568787849	117	0	4216.922852	4205.128418	4190.256348	4197.94873	4201.025879	450	3				0	4	4	4	4	4	117	0	8192	8192	8192	3712	8128	8448	6592	10880	9216
1568787849	118	0	4218.974121	4207.179688	4169.230957	4203.589844	4204.615234	450	3				0	4	4	4	4	4	118	0	8192	8192	8192	3712	8128	8448	6528	10880	9280
1568787849	119	0	4212.307617	4207.179688	4183.077148	4200	4198.974121	1023	3				0	4	4	4	4	4	119	0	8192	8192	8192	3712	8128	8512	6528	10880	9280
1568787849	120	0	4213.333496	4201.025879	4149.743652	4182.563965	4197.436035	450	3				0	4	4	4	4	4	120	0	8192	8192	8192	3776	8128	8448	6464	10880	9216
1568787849	121	0	4214.871582	4201.025879	4155.384766	4171.794922	4200	450	3				0	4	4	4	4	4	121	0	8192	8192	8192	3712	8128	8448	6592	10816	9216
1568787849	122	0	4216.922852	4207.179688	4180	4181.538574	4204.102539	450	3				0	4	4	4	4	4	122	0	8192	8192	8192	3776	8128	8512	6528	10944	9408
1568787849	123	0	4216.922852	4201.025879	4163.077148	4186.153809	4200.512695	1023	3				0	4	4	4	4	4	123	0	8192	8192	8192	3712	8128	8448	6528	10944	9408
1568787849	124	0	4209.230957	4196.922852	4186.666504	4174.871582	4190.769043	450	3				0	4	4	4	4	4	124	0	8192	8192	8192	3712	8128	8448	6592	10880	9152
1568787849	125	0	4201.025879	4205.128418	4177.94873	4165.641113	4185.641113	450	3				0	4	4	4	4	4	125	0	8192	8192	8192	3776	8128	8512	6528	10880	9280
1568787849	126	0	4199.487305	4198.974121	4175.384766	4165.641113	4184.102539	450	3				0	4	4	4	4	4	126	0	8192	8192	8192	3712	8128	8448	6528	10880	9216
1568787849	127	0	4200	4184.615234	4190.769043	4174.358887	4185.128418	233	3				0	4	4	4	4	4	127	0	8192	8192	8192	3776	8128	8448	6528	10880	9216
1568787849	0	0	4198.974121	4188.717773	4179.487305	4183.589844	4183.077148	450	3				0	4	4	4	4	4	0	0	8192	8192	8192	3776	8128	8448	6528	10816	9216
1568787849	1	0	4197.436035	4192.820313	4195.897461	4182.563965	4183.077148	450	3				0	4	4	4	4	4	1	0	8192	8192	8192	3776	8064	8448	6592	10880	9216
1568787849	2	0	4199.487305	4192.820313	4173.846191	4187.692383	4193.846191	1023	3				0	4	4	4	4	4	2	0	8192	8192	8192	3712	8064	8512	6528	10880	9216
1568787849	3	0	4202.05127	4192.820313	4168.717773	4194.871582	4197.94873	450	3				0	4	4	4	4	4	3	0	8192	8192	8192	3776	8128	8448	6592	10880	9152
1568787849	4	0	4200	4186.666504	4182.563965	4188.717773	4190.256348	1023	3				0	4	4	4	4	4	4	0	8192	8192	8192	3712	8128	8448	6592	10880	9152
1568787849	5	0	4197.94873	4186.666504	4157.94873	4186.666504	4194.358887	450	3				0	4	4	4	4	4	5	0	8192	8192	8192	3712	8128	8512	6592	10816	9024
1568787849	6	0	4202.563965	4203.077148	4189.743652	4197.94873	4204.102539	1023	3				0	4	4	4	4	4	6	0	8192	8192	8192	3712	8064	8512	6528	10880	9216
1568787849	7	0	4207.179688	4213.333496	4191.794922	4202.563965	4198.461426	450	3				0	4	4	4	4	4	7	0	8192	8192	8192	3712	8128	8448	6528	10816	9152
1568787849	8	0	4211.282227	4211.282227	4180.512695	4197.436035	4196.922852	450	3				0	4	4	4	4	4	8	0	8192	8192	8192	3712	8128	8512	6528	10880	9152
1568787849	9	0	4216.922852	4217.436035	4209.230957	4200.512695	4206.153809	1023	3				0	4	4	4	4	4	9	0	8192	8192	8192	3776	8128	8448	6528	10880	9152
1568787849	10	0	4217.436035	4219.487305	4197.436035	4211.282227	4203.077148	450	3				0	4	4	4	4	4	10	0	8192	8192	8192	3776	8128	8448	6592	10816	9216
1568787849	11	0	4219.487305	4217.436035	4214.871582	4215.384766	4199.487305	1023	3				0	4	4	4	4	4	11	0	8192	8192	8192	3776	8128	8512	6656	10880	9216
1568787849	12	0	4229.743652	4223.589844	4214.871582	4214.358887	4209.230957	450	3				0	4	4	4	4	4	12	0	8192	8192	8192	3712	8128	8512	6656	10880	9408
1568787849	13	0	4237.436035	4225.641113	4206.153809	4211.794922	4220	450	3				0	4	4	4	4	4	13	0	8192	8192	8192	3712	8128	8448	6656	10880	9408
1568787849	14	0	4231.794922	4217.436035	4228.205078	4207.692383	4215.384766	450	3				0	4	4	4	4	4	14	0	8192	8192	8192	3776	8128	8448	6528	10816	9216
1568787849	15	0	4224.615234	4215.384766	4200.512695	4200	4202.563965	1023	3				0	4	4	4	4	4	15	0	8192	8192	8192	3712	8128	8448	6592	10816	9216
1568787849	16	0	4226.666504	4215.384766	4208.205078	4193.333496	4204.615234	0	3				0	4	4	4	4	4	16	0	8192	8192	8192	3712	8128	8512	6592	10816	9216
1568787849	17	0	4234.358887	4215.384766	4216.922852	4202.05127	4223.077148	0	3				0	4	4	4	4	4	17	0	8192	8192	8192	3776	8128	8448	6592	10816	9216
1568787849	18	0	4236.922852	4221.538574	4203.077148	4217.436035	4232.820313	0	3				0	4	4	4	4	4	18	0	8192	8192	8192	3712	8128	8448	6528	10880	9216
1568787849	19	0	4232.820313	4221.538574	4210.256348	4222.05127	4226.153809	0	3				0	4	4	4	4	4	19	0	8192	8192	8192	3712	8128	8512	6592	10880	9280
1568787849	20	0	4234.871582	4213.333496	4184.615234	4223.589844	4225.128418	0	3				0	4	4	4	4	4	20	0	8192	8192	8192	3776	8128	8512	6528	10816	9216
1568787849	21	0	4248.717773	4221.538574	4206.666504	4231.794922	4233.846191	0	3				0	4	4	4	4	4	21	0	8192	8192	8192	3712	8128	8448	6528	10880	8960
1568787849	22	0	4251.794922	4229.743652	4217.94873	4237.436035	4236.410156	0	3				0	4	4	4	4	4	22	0	8192	8192	8192	3712	8128	8448	6528	10880	8960
1568787849	23	0	4236.922852	4225.641113	4194.358887	4229.230957	4228.717773	0	3				0	4	4	4	4	4	23	0	8192	8192	8192	3776	8128	8448	6592	10816	9216
1568787849	24	0	4230.256348	4219.487305	4224.102539	4217.436035	4220	0	3				0	4	4	4	4	4	24	0	8192	8192	8192	3712	8128	8512	6528	10880	9216
1568787849	25	0	4228.205078	4217.436035	4204.102539	4209.230957	4211.282227	0	3				0	4	4	4	4	4	25	0	8192	8192	8192	3712	8128	8512	6528	10816	9216
1568787849	26	0	4214.358887	4217.436035	4193.333496	4208.205078	4206.666504	0	3				0	4	4	4	4	4	26	0	8192	8192	8192	3712	8128	8448	6592	10880	9344
1568787849	27	0	4223.589844	4229.743652	4215.897461	4222.05127	4223.589844	0	3				0	4	4	4	4	4	27	0	8192	8192	8192	3712	8128	8512	6592	10880	9344
1568787849	28	0	4248.205078	4242.05127	4208.717773	4234.358887	4243.077148	0	3				0	4	4	4	4	4	28	0	8192	8192	8192	3712	8128	8448	6528	10880	9216
1568787849	29	0	4235.384766	4229.743652	4220	4224.102539	4235.384766	0	3				0	4	4	4	4	4	29	0	8192	8192	8192	3776	8128	8512	6656	10880	9216
1568787849	30	0	4217.94873	4223.589844	4203.589844	4210.769043	4224.102539	0	3				0	4	4	4	4	4	30	0	8192	8192	8192	3712	8128	8512	6464	10816	9216
1568787849	31	0	4231.282227	4237.94873	4212.820313	4214.358887	4234.358887	0	3				0	4	4	4	4	4	31	0	8192	8192	8192	3712	8128	8512	6464	10816	9216
1568787849	32	0	4231.794922	4235.897461	4223.077148	4216.922852	4234.871582	0	3				0	4	4	4	4	4	32	0	8192	8192	8192	3712	8128	8448	6592	10816	9216
1568787849	33	0	4211.282227	4219.487305	4189.230957	4219.487305	4214.871582	0	3				0	4	4	4	4	4	33	0	8192	8192	8192	3712	8128	8512	6592	10816	9280
1568787849	34	0	4214.358887	4225.641113	4215.384766	4234.871582	4216.922852	0	3				0	4	4	4	4	4	34	0	8192	8192	8192	3712	8128	8448	6592	10880	9280
1568787849	35	0	4232.307617	4237.94873	4212.307617	4241.538574	4240.512695	0	3				0	4	4	4	4	4	35	0	8192	8192	8192	3712	8128	8448	6592	10880	9280
1568787849	36	0	4235.897461	4235.897461	4201.538574	4234.871582	4243.589844	0	3				0	4	4	4	4	4	36	0	8192	8192	8192	3712	8128	8448	6592	10880	9280
1568787849	37	0	4232.307617	4225.641113	4208.205078	4230.256348	4231.794922	0	3				0	4	4	4	4	4	37	0	8192	8192	8192	3776	8128	8448	6528	10880	9216
1568787849	38	0	4227.692383	4227.692383	4182.05127	4221.025879	4228.717773	0	3				0	4	4	4	4	4	38	0	8192	8192	8192	3712	8128	8448	6528	10880	9216
1568787849	39	0	4225.128418	4229.743652	4210.769043	4214.871582	4226.666504	0	3				0	4	4	4	4	4	39	0	8192	8192	8192	3776	8128	8512	6528	10880	9216
1568787849	40	0	4219.487305	4223.589844	4201.538574	4215.384766	4217.436035	0	3				0	4	4	4	4	4	40	0	8192	8192	8192	3712	8128	8448	6528	10816	9600
1568787849	41	0	4211.794922	4211.282227	4178.461426	4211.282227	4211.794922	0	3				0	4	4	4	4	4	41	0	8192	8192	8192	3712	8128	8512	6528	10816	9280
1568787849	42	0	4210.769043	4213.333496	4197.436035	4195.384766	4213.846191	0	3				0	4	4	4	4	4	42	0	8192	8192	8192	3776	8128	8512	6464	10880	9152
1568787849	43	0	4208.205078	4219.487305	4178.461426	4184.102539	4210.256348	0	3				0	4	4	4	4	4	43	0	8192	8192	8192	3776	8128	8448	6464	10816	9216
1568787849	44	0	4209.743652	4217.436035	4199.487305	4193.846191	4211.282227	0	3				0	4	4	4	4	4	44	0	8192	8192	8192	3776	8128	8512	6464	10816	9408
1568787849	45	0	4215.897461	4205.128418	4202.563965	4202.563965	4216.410156	0	3				0	4	4	4	4	4	45	0	8192	8192	8192	3712	8128	8448	6464	10816	9408
1568787849	46	0	4220.512695	4203.077148	4190.256348	4201.538574	4216.922852	0	3				0	4	4	4	4	4	46	0	8192	8192	8192	3712	8128	8448	6528	10880	9216
1568787849	47	0	4217.94873	4211.282227	4210.769043	4207.179688	4220.512695	0	3				0	4	4	4	4	4	47	0	8192	8192	8192	3712	8128	8512	6592	10880	9280
1568787849	48	0	4208.717773	4209.230957	4184.615234	4213.333496	4217.94873	0	3				0	4	4	4	4	4	48	0	8192	8192	8192	3712	8128	8448	6528	10880	9216
1568787849	49	0	4201.025879	4201.025879	4191.794922	4202.563965	4204.615234	0	3				0	4	4	4	4	4	49	0	8192	8192	8192	3712	8128	8448	6528	10880	9216
1568787849	50	0	4200.512695	4207.179688	4200	4195.384766	4202.05127	0	3				0	4	4	4	4	4	50	0	8192	8192	8192	3712	8128	8448	6528	10880	9216
1568787849	51	0	4210.256348	4217.436035	4194.358887	4211.282227	4214.871582	0	3				0	4	4	4	4	4	51	0	8192	8192	8192	3776	8128	8448	6464	10816	9216
1568787849	52	0	4216.410156	4217.436035	4218.974121	4218.974121	4221.025879	0	3				0	4	4	4	4	4	52	0	8192	8192	8192	3776	8128	8512	6528	10944	9152
1568787849	53	0	4208.717773	4213.333496	4189.230957	4208.205078	4213.846191	0	3				0	4	4	4	4	4	53	0	8192	8192	8192	3776	8128	8448	6528	10944	9152
1568787849	54	0	4193.846191	4203.077148	4182.563965	4196.922852	4202.05127	0	3				0	4	4	4	4	4	54	0	8192	8192	8192	3712	8128	8448	6464	10816	9216
1568787849	55	0	4199.487305	4205.128418	4188.205078	4196.410156	4202.563965	0	3				0	4	4	4	4	4	55	0	8192	8192	8192	3712	8128	8512	6528	10880	9216
1568787849	56	0	4218.974121	4213.333496	4168.205078	4201.025879	4214.871582	0	3				0	4	4	4	4	4	56	0	8192	8192	8192	3776	8128	8448	6592	10880	9216
1568787849	57	0	4208.717773	4201.025879	4184.615234	4192.820313	4207.692383	0	3				0	4	4	4	4	4	57	0	8192	8192	8192	3712	8128	8448	6592	10880	9280
1568787849	58	0	4189.230957	4194.871582	4168.205078	4183.077148	4193.333496	0	3				0	4	4	4	4	4	58	0	8192	8192	8192	3776	8128	8512	6592	10816	9280
1568787849	59	0	4197.436035	4203.077148	4175.384766	4184.102539	4196.410156	0	3				0	4	4	4	4	4	59	0	8192	8192	8192	3712	8128	8512	6592	10880	9216
1568787849	60	0	4204.102539	4201.025879	4183.077148	4184.102539	4195.384766	0	3				0	4	4	4	4	4	60	0	8192	8192	8192	3712	8128	8512	6592	10944	9216
1568787849	61	0	4181.025879	4192.820313	4160.512695	4177.94873	4181.025879	0	3				0	4	4	4	4	4	61	0	8192	8192	8192	3776	8128	8512	6592	10816	8960
1568787849	62	0	4166.153809	4196.922852	4194.358887	4181.538574	4173.333496	0	3				0	4	4	4	4	4	62	0	8192	8192	8192	3776	8128	8448	6592	10880	9088
1568787849	63	0	4178.461426	4201.025879	4183.077148	4190.256348	4176.410156	0	3				0	4	4	4	4	4	63	0	8192	8192	8192	3712	8128	8512	6592	10880	9088
1568787849	64	0	4187.692383	4198.974121	4178.461426	4186.666504	4182.563965	450	3				0	4	4	4	4	4	64	0	8192	8192	8192	3776	8128	8512	6528	10880	9216
1568787849	65	0	4186.666504	4194.871582	4197.94873	4185.641113	4186.153809	450	3				0	4	4	4	4	4	65	0	8192	8192	8192	3712	8128	8512	6464	10880	9216
1568787849	66	0	4186.666504	4192.820313	4167.692383	4192.820313	4182.05127	1023	3				0	4	4	4	4	4	66	0	8192	8192	8192	3776	8128	8512	6528	10880	9216
1568787849	67	0	4194.871582	4186.666504	4184.102539	4188.717773	4186.153809	450	3				0	4	4	4	4	4	67	0	8192	8192	8192	3712	8128	8512	6528	10880	9216
1568787849	68	0	4203.589844	4186.666504	4184.102539	4182.05127	4200.512695	1023	3				0	4	4	4	4	4	68	0	8192	8192	8192	3712	8128	8448	6464	10816	9280
1568787849	69	0	4203.589844	4186.666504	4180	4195.384766	4204.615234	450	3				0	4	4	4	4	4	69	0	8192	8192	8192	3776	8128	8512	6592	10944	9216
1568787849	70	0	4202.563965	4186.666504	4203.077148	4212.307617	4202.05127	1023	3				0	4	4	4	4	4	70	0	8192	8192	8192	3776	8128	8448	6592	10880	9472
1568787849	71	0	4205.641113	4192.820313	4184.102539	4210.256348	4206.153809	450	3				0	4	4	4	4	4	71	0	8192	8192	8192	3712	8128	8448	6592	10880	9472
1568787849	72	0	4201.025879	4194.871582	4190.769043	4201.025879	4206.153809	450	3				0	4	4	4	4	4	72	0	8192	8192	8192	3776	8128	8448	6528	10880	9152
1568787849	73	0	4194.358887	4188.717773	4186.153809	4203.589844	4201.025879	1023	3				0	4	4	4	4	4	73	0	8192	8192	8192	3776	8128	8512	6464	10880	9216
1568787849	74	0	4197.436035	4186.666504	4186.153809	4205.128418	4202.563965	450	3				0	4	4	4	4	4	74	0	8192	8192	8192	3712	8128	8512	6592	10880	9216
1568787849	75	0	4190.256348	4182.563965	4195.897461	4181.538574	4194.358887	1023	3				0	4	4	4	4	4	75	0	8192	8192	8192	3776	8128	8512	6592	10880	9216
1568787849	76	0	4159.487305	4166.153809	4144.615234	4149.230957	4163.589844	450	3				0	4	4	4	4	4	76	0	8192	8192	8192	3712	8128	8448	6528	10816	9216
1568787849	77	0	4129.743652	4143.589844	4144.102539	4127.692383	4132.307617	450	3				0	4	4	4	4	4	77	0	8192	8192	8192	3776	8128	8448	6464	10816	9216
1568787849	78	0	4129.743652	4145.641113	4156.922852	4129.230957	4133.846191	450	3				0	4	4	4	4	4	78	0	8192	8192	8192	3776	8128	8512	6528	10880	9216
1568787849	79	0	4157.94873	4172.307617	4170.769043	4158.461426	4168.717773	1023	3				0	4	4	4	4	4	79	0	8192	8192	8192	3712	8128	8512	6528	10880	9280
1568787849	80	0	4185.128418	4190.769043	4204.615234	4189.230957	4195.897461	450	3				0	4	4	4	4	4	80	0	8192	8192	8192	3712	8128	8512	6528	10880	8256
1568787849	81	0	4187.692383	4186.666504	4170.256348	4191.794922	4196.410156	450	3				0	4	4	4	4	4	81	0	8192	8192	8192	3712	8128	8512	6592	10816	9024
1568787849	82	0	4185.641113	4188.717773	4180	4184.615234	4192.307617	450	3				0	4	4	4	4	4	82	0	8192	8192	8192	3712	8128	8512	6592	10816	9216
1568787849	83	0	4201.025879	4201.025879	4195.897461	4195.897461	4203.077148	1023	3				0	4	4	4	4	4	83	0	8192	8192	8192	3712	8128	8512	6528	10880	9280
1568787849	84	0	4211.794922	4207.179688	4172.820313	4207.179688	4212.820313	450	3				0	4	4	4	4	4	84	0	8192	8192	8192	3712	8128	8512	6528	10880	9216
1568787849	85	0	4206.153809	4201.025879	4186.153809	4202.05127	4209.230957	450	3				0	4	4	4	4	4	85	0	8192	8192	8192	3712	8128	8512	6528	10880	9216
1568787849	86	0	4195.897461	4190.769043	4164.615234	4189.230957	4197.94873	450	3				0	4	4	4	4	4	86	0	8192	8192	8192	3712	8128	8576	6528	10816	9216
1568787849	87	0	4197.94873	4190.769043	4173.846191	4188.205078	4200	1023	3				0	4	4	4	4	4	87	0	8192	8192	8192	3712	8128	8512	6592	10880	9216
1568787849	88	0	4212.820313	4198.974121	4188.205078	4196.922852	4214.871582	450	3				0	4	4	4	4	4	88	0	8192	8192	8192	3712	8128	8448	6592	10880	9280
1568787849	89	0	4217.436035	4203.077148	4165.641113	4190.769043	4214.871582	450	3				0	4	4	4	4	4	89	0	8192	8192	8192	3712	8128	8512	6592	10880	9280
1568787849	90	0	4215.897461	4207.179688	4194.358887	4188.717773	4212.820313	450	3				0	4	4	4	4	4	90	0	8192	8192	8192	3712	8128	8512	6528	10944	9216
1568787849	91	0	4228.717773	4219.487305	4191.282227	4211.794922	4225.128418	1023	3				0	4	4	4	4	4	91	0	8192	8192	8192	3712	8128	8448	6528	10880	9216
1568787849	92	0	4237.436035	4221.538574	4194.358887	4221.025879	4223.589844	450	3				0	4	4	4	4	4	92	0	8192	8192	8192	3776	8128	8512	6592	10816	9216
1568787849	93	0	4222.05127	4211.282227	4205.641113	4201.538574	4203.589844	450	3				0	4	4	4	4	4	93	0	8192	8192	8192	3712	8128	8512	6592	10816	9216
1568787849	94	0	4201.538574	4211.282227	4182.563965	4189.743652	4190.769043	450	3				0	4	4	4	4	4	94	0	8192	8128	8192	3776	8128	8448	6528	10880	9472
1568787849	95	0	4196.922852	4209.230957	4202.05127	4194.871582	4193.333496	1023	3				0	4	4	4	4	4	95	0	8192	8128	8192	3712	8128	8448	6592	10944	9216
1568787849	96	0	4209.230957	4205.128418	4194.871582	4207.692383	4205.128418	450	3				0	4	4	4	4	4	96	0	8192	8192	8192	3776	8128	8448	6528	10816	9216
1568787849	97	0	4219.487305	4205.128418	4190.769043	4212.820313	4216.922852	450	3				0	4	4	4	4	4	97	0	8192	8192	8192	3776	8128	8448	6592	10880	9344
1568787849	98	0	4214.358887	4198.974121	4188.717773	4198.461426	4215.897461	450	3				0	4	4	4	4	4	98	0	8192	8192	8192	3712	8128	8448	6592	10880	9344
1568787849	99	0	4217.94873	4194.871582	4153.846191	4196.410156	4215.384766	1023	3				0	4	4	4	4	4	99	0	8192	8192	8192	3712	8128	8512	6528	10880	9536
1568787849	100	0	4236.922852	4198.974121	4176.922852	4213.333496	4221.538574	450	3				0	4	4	4	4	4	100	0	8192	8192	8192	3712	8128	8448	6592	10880	9216
1568787849	101	0	4240	4203.077148	4169.743652	4211.282227	4218.461426	450	3				0	4	4	4	4	4	101	0	8192	8192	8192	3776	8128	8448	6528	10880	9216
1568787849	102	0	4233.333496	4209.230957	4172.820313	4200.512695	4223.077148	450	3				0	4	4	4	4	4	102	0	8192	8192	8192	3776	8128	8448	6528	10880	9216
1568787849	103	0	4236.410156	4219.487305	4210.769043	4200	4230.769043	1023	3				0	4	4	4	4	4	103	0	8192	8192	8192	3712	8128	8448	6528	10880	9216
1568787849	104	0	4231.794922	4213.333496	4184.615234	4193.333496	4221.025879	450	3				0	4	4	4	4	4	104	0	8192	8192	8192	3776	8064	8512	6528	10880	9280
1568787849	105	0	4219.487305	4198.974121	4191.794922	4185.128418	4212.820313	450	3				0	4	4	4	4	4	105	0	8192	8192	8192	3776	8064	8512	6528	10880	9216
1568787849	106	0	4215.384766	4196.922852	4192.307617	4187.179688	4214.358887	450	3				0	4	4	4	4	4	106	0	8192	8192	8192	3776	8064	8448	6528	10880	9216
1568787849	107	0	4218.461426	4203.077148	4184.615234	4192.307617	4212.820313	1023	3				0	4	4	4	4	4	107	0	8192	8192	8192	3712	8064	8512	6528	10880	9216
1568787849	108	0	4218.974121	4203.077148	4203.589844	4194.871582	4211.794922	450	3				0	4	4	4	4	4	108	0	8192	8192	8192	3712	8064	8448	6464	10816	9216
1568787850	109	0	4217.94873	4205.128418	4177.436035	4202.05127	4218.461426	450	3				0	4	4	4	4	4	109	0	8192	8192	8192	3712	8064	8512	6592	10880	9216
1568787850	110	0	4219.487305	4207.179688	4189.743652	4208.205078	4223.077148	450	3				0	4	4	4	4	4	110	0	8192	8192	8192	3712	8064	8448	6528	10816	9216
1568787850	111	0	4215.384766	4201.025879	4187.179688	4205.128418	4216.410156	1023	3				0	4	4	4	4	4	111	0	8192	8192	8192	3712	8128	8512	6528	10816	9216
1568787850	112	0	4213.846191	4203.077148	4168.717773	4204.615234	4212.307617	450	3				0	4	4	4	4	4	112	0	8192	8192	8192	3776	8128	8512	6464	10880	9344
1568787850	113	0	4228.205078	4215.384766	4196.410156	4212.307617	4226.153809	450	3				0	4	4	4	4	4	113	0	8192	8192	8192	3712	8128	8512	6592	10880	9216
1568787850	114	0	4238.974121	4213.333496	4176.922852	4221.025879	4237.94873	450	3				0	4	4	4	4	4	114	0	8192	8192	8192	3712	8128	8512	6592	10880	9216
1568787850	115	0	4231.794922	4205.128418	4181.025879	4217.436035	4230.769043	1023	3				0	4	4	4	4	4	115	0	8192	8192	8192	3712	8128	8448	6528	10944	9152
1568787850	116	0	4226.153809	4211.282227	4193.846191	4207.692383	4225.641113	450	3				0	4	4	4	4	4	116	0	8192	8192	8192	3712	8128	8448	6528	10944	9152
1568787850	117	0	4236.922852	4225.641113	4187.179688	4207.692383	4233.333496	450	3				0	4	4	4	4	4	117	0	8192	8192	8192	3712	8128	8448	6528	10816	8832
1568787850	118	0	4245.641113	4229.743652	4213.846191	4216.922852	4239.487305	450	3				0	4	4	4	4	4	118	0	8192	8192	8192	3712	8128	8512	6528	10816	9216
1568787850	119	0	4248.205078	4231.794922	4200	4220.512695	4245.128418	1023	3				0	4	4	4	4	4	119	0	8192	8192	8192	3712	8128	8448	6528	10880	9280
1568787850	120	0	4247.692383	4240	4210.256348	4215.897461	4248.717773	450	3				0	4	4	4	4	4	120	0	8192	8192	8192	3712	8128	8448	6528	10880	9216
1568787850	121	0	4240.512695	4235.897461	4220.512695	4216.410156	4239.487305	450	3				0	4	4	4	4	4	121	0	8192	8192	8192	3712	8128	8512	6528	10880	9216
1568787850	122	0	4227.692383	4223.589844	4194.358887	4218.974121	4226.666504	450	3				0	4	4	4	4	4	122	0	8192	8192	8192	3712	8128	8512	6592	10880	9280
1568787850	123	0	4216.922852	4211.282227	4213.333496	4212.820313	4224.615234	1023	3				0	4	4	4	4	4	123	0	8192	8192	8192	3712	8128	8448	6592	10880	9280
1568787850	124	0	4218.974121	4215.384766	4196.922852	4213.846191	4228.717773	450	3				0	4	4	4	4	4	124	0	8192	8192	8192	3776	8128	8448	6528	10880	9280
1568787850	125	0	4230.256348	4223.589844	4195.897461	4226.153809	4237.436035	450	3				0	4	4	4	4	4	125	0	8192	8192	8192	3712	8128	8448	6528	10880	9280
1568787850	126	0	4235.384766	4221.538574	4204.615234	4229.230957	4246.153809	450	3				0	4	4	4	4	4	126	0	8192	8192	8192	3776	8128	8512	6592	10880	9280
1568787850	127	0	4234.871582	4215.384766	4166.666504	4216.410156	4242.05127	233	3				0	4	4	4	4	4	127	0	8192	8192	8192	3776	8128	8448	6528	10880	9216
1568787850	0	0	4230.256348	4213.333496	4186.666504	4210.256348	4235.384766	450	3				0	4	4	4	4	4	0	0	8192	8192	8192	3712	8128	8448	6592	10880	9216
1568787850	1	0	4218.461426	4215.384766	4188.205078	4214.871582	4229.230957	450	3				0	4	4	4	4	4	1	0	8192	8192	8192	3776	8128	8512	6592	10880	9216
1568787850	2	0	4212.307617	4215.384766	4184.102539	4212.820313	4217.94873	1023	3				0	4	4	4	4	4	2	0	8192	8192	8192	3712	8128	8448	6592	10880	9472
1568787850	3	0	4225.128418	4221.538574	4203.589844	4210.256348	4218.461426	450	3				0	4	4	4	4	4	3	0	8192	8192	8192	3712	8128	8512	6592	10880	9152
1568787850	4	0	4238.461426	4223.589844	4185.641113	4216.410156	4227.179688	1023	3				0	4	4	4	4	4	4	0	8192	8192	8192	3776	8128	8512	6592	10816	9216
1568787850	5	0	4229.230957	4217.436035	4200.512695	4214.871582	4212.307617	450	3				0	4	4	4	4	4	5	0	8192	8192	8192	3712	8128	8512	6528	10880	9216
1568787850	6	0	4215.897461	4217.436035	4195.384766	4207.179688	4195.384766	1023	3				0	4	4	4	4	4	6	0	8192	8192	8192	3712	8128	8448	6528	10880	9216
1568787850	7	0	4225.641113	4221.538574	4195.384766	4205.641113	4206.666504	450	3				0	4	4	4	4	4	7	0	8192	8192	8192	3712	8128	8512	6528	10816	9216
1568787850	8	0	4238.974121	4221.538574	4221.538574	4215.897461	4222.05127	450	3				0	4	4	4	4	4	8	0	8192	8192	8192	3776	8128	8512	6592	10816	9216
1568787850	9	0	4237.436035	4221.538574	4200.512695	4232.820313	4227.179688	1023	3				0	4	4	4	4	4	9	0	8192	8192	8192	3712	8128	8512	6464	10816	9216
1568787850	10	0	4236.922852	4225.641113	4217.436035	4243.077148	4232.820313	450	3				0	4	4	4	4	4	10	0	8192	8192	8192	3712	8128	8512	6464	10880	9152
1568787850	11	0	4246.153809	4223.589844	4215.384766	4245.128418	4237.94873	1023	3				0	4	4	4	4	4	11	0	8192	8192	8192	3712	8128	8448	6464	10880	9152
1568787850	12	0	4248.717773	4217.436035	4207.179688	4246.153809	4240.512695	450	3				0	4	4	4	4	4	12	0	8192	8192	8192	3712	8128	8448	6592	10816	9152
1568787850	13	0	4237.94873	4211.282227	4222.05127	4236.922852	4233.846191	450	3				0	4	4	4	4	4	13	0	8192	8192	8192	3776	8128	8512	6528	10880	9216
1568787850	14	0	4229.743652	4205.128418	4175.897461	4213.333496	4218.461426	450	3				0	4	4	4	4	4	14	0	8192	8192	8192	3712	8128	8512	6528	10880	9088
1568787850	15	0	4230.769043	4203.077148	4174.871582	4198.974121	4214.358887	1023	3				0	4	4	4	4	4	15	0	8192	8192	8192	3712	8128	8448	6528	10880	9088
1568787850	16	0	4231.282227	4201.025879	4180	4198.974121	4215.384766	0	3				0	4	4	4	4	4	16	0	8192	8192	8192	3712	8128	8512	6528	10880	9216
1568787850	17	0	4226.153809	4203.077148	4170.769043	4197.94873	4204.615234	0	3				0	4	4	4	4	4	17	0	8192	8192	8192	3712	8128	8448	6528	10880	9216
1568787850	18	0	4228.205078	4213.333496	4207.179688	4202.563965	4200.512695	0	3				0	4	4	4	4	4	18	0	8192	8192	8192	3712	8128	8512	6528	10880	9280
1568787850	19	0	4233.333496	4223.589844	4196.922852	4218.461426	4208.717773	0	3				0	4	4	4	4	4	19	0	8192	8192	8192	3712	8128	8512	6528	10880	9280
1568787850	20	0	4226.153809	4217.436035	4198.974121	4218.974121	4207.692383	0	3				0	4	4	4	4	4	20	0	8192	8192	8192	3712	8128	8448	6528	10880	9088
1568787850	21	0	4217.94873	4205.128418	4197.94873	4204.615234	4201.025879	0	3				0	4	4	4	4	4	21	0	8192	8192	8192	3712	8128	8448	6464	10880	9216
1568787850	22	0	4217.436035	4207.179688	4181.025879	4204.102539	4202.05127	0	3				0	4	4	4	4	4	22	0	8192	8192	8192	3776	8128	8448	6592	10880	9216
1568787850	23	0	4217.436035	4215.384766	4214.358887	4214.871582	4207.179688	0	3				0	4	4	4	4	4	23	0	8192	8192	8192	3712	8128	8448	6464	10880	9216
1568787850	24	0	4215.384766	4219.487305	4198.461426	4217.436035	4212.820313	0	3				0	4	4	4	4	4	24	0	8192	8192	8192	3712	8128	8512	6464	10880	9216
1568787850	25	0	4218.974121	4215.384766	4197.94873	4212.820313	4213.846191	0	3				0	4	4	4	4	4	25	0	8192	8192	8192	3712	8128	8448	6464	10880	9088
1568787850	26	0	4220	4209.230957	4211.282227	4207.179688	4206.666504	0	3				0	4	4	4	4	4	26	0	8192	8192	8192	3712	8128	8448	6528	10880	9216
1568787850	27	0	4211.282227	4207.179688	4182.05127	4200	4197.94873	0	3				0	4	4	4	4	4	27	0	8192	8192	8192	3712	8128	8448	6464	10816	9152
1568787850	28	0	4215.384766	4211.282227	4202.05127	4197.436035	4207.179688	0	3				0	4	4	4	4	4	28	0	8192	8192	8192	3776	8128	8512	6592	10880	9280
1568787850	29	0	4233.333496	4219.487305	4198.974121	4202.563965	4226.153809	0	3				0	4	4	4	4	4	29	0	8192	8192	8192	3712	8128	8448	6592	10880	9280
1568787850	30	0	4232.820313	4223.589844	4195.897461	4210.769043	4225.641113	0	3				0	4	4	4	4	4	30	0	8192	8192	8192	3712	8128	8512	6464	10816	9216
1568787850	31	0	4218.974121	4221.538574	4204.615234	4212.820313	4217.436035	0	3				0	4	4	4	4	4	31	0	8192	8192	8192	3712	8128	8448	6528	10880	9280
1568787850	32	0	4212.307617	4219.487305	4181.025879	4207.692383	4214.358887	0	3				0	4	4	4	4	4	32	0	8192	8192	8192	3712	8128	8512	6528	10880	8960
1568787850	33	0	4205.128418	4211.282227	4198.974121	4201.538574	4200	0	3				0	4	4	4	4	4	33	0	8192	8192	8192	3712	8128	8448	6528	10880	8960
1568787850	34	0	4193.333496	4201.025879	4183.077148	4196.410156	4185.128418	0	3				0	4	4	4	4	4	34	0	8192	8192	8192	3712	8128	8448	6528	10816	9280
1568787850	35	0	4197.94873	4203.077148	4176.410156	4194.871582	4193.846191	0	3				0	4	4	4	4	4	35	0	8192	8192	8192	3712	8128	8512	6464	10880	9216
1568787850	36	0	4215.897461	4211.282227	4196.922852	4195.897461	4206.153809	0	3				0	4	4	4	4	4	36	0	8192	8192	8192	3712	8128	8512	6464	10880	9216
1568787850	37	0	4221.538574	4209.230957	4170.256348	4191.794922	4201.538574	0	3				0	4	4	4	4	4	37	0	8192	8192	8192	3712	8128	8512	6464	10880	9216
1568787850	38	0	4210.256348	4201.025879	4185.641113	4185.641113	4195.384766	0	3				0	4	4	4	4	4	38	0	8192	8192	8192	3712	8128	8448	6464	10880	9216
1568787850	39	0	4208.205078	4205.128418	4186.666504	4190.769043	4199.487305	0	3				0	4	4	4	4	4	39	0	8192	8192	8192	3712	8128	8448	6592	10880	9216
1568787850	40	0	4218.974121	4207.179688	4181.538574	4198.461426	4204.615234	0	3				0	4	4	4	4	4	40	0	8192	8192	8192	3776	8128	8512	6592	10880	9216
1568787850	41	0	4220.512695	4198.974121	4204.615234	4197.94873	4203.077148	0	3				0	4	4	4	4	4	41	0	8192	8192	8192	3712	8128	8448	6528	10816	9152
1568787850	42	0	4216.410156	4198.974121	4183.077148	4201.538574	4202.05127	0	3				0	4	4	4	4	4	42	0	8192	8192	8192	3712	8128	8512	6528	10816	9152
1568787850	43	0	4219.487305	4205.128418	4199.487305	4207.692383	4205.641113	0	3				0	4	4	4	4	4	43	0	8192	8192	8192	3712	8128	8512	6592	10816	9152
1568787850	44	0	4219.487305	4213.333496	4194.358887	4204.615234	4203.589844	0	3				0	4	4	4	4	4	44	0	8192	8192	8192	3712	8128	8512	6592	10880	9216
1568787850	45	0	4209.230957	4213.333496	4172.307617	4197.436035	4197.94873	0	3				0	4	4	4	4	4	45	0	8192	8192	8192	3712	8128	8448	6592	10944	9152
1568787850	46	0	4203.589844	4203.077148	4196.410156	4200	4198.974121	0	3				0	4	4	4	4	4	46	0	8192	8192	8192	3712	8128	8512	6528	10880	9216
1568787850	47	0	4203.589844	4201.025879	4176.922852	4200.512695	4200	0	3				0	4	4	4	4	4	47	0	8192	8192	8192	3712	8128	8448	6528	10880	9216
1568787850	48	0	4203.077148	4198.974121	4182.563965	4187.179688	4197.94873	0	3				0	4	4	4	4	4	48	0	8192	8192	8192	3712	8128	8512	6592	10880	9152
1568787850	49	0	4208.205078	4201.025879	4181.025879	4185.128418	4200.512695	0	3				0	4	4	4	4	4	49	0	8192	8192	8192	3712	8128	8448	6528	10816	9216
1568787850	50	0	4218.461426	4201.025879	4157.94873	4197.436035	4203.589844	0	3				0	4	4	4	4	4	50	0	8192	8192	8192	3776	8128	8448	6592	10880	9472
1568787850	51	0	4217.436035	4196.922852	4179.487305	4193.846191	4202.05127	0	3				0	4	4	4	4	4	51	0	8192	8192	8192	3712	8128	8448	6592	10880	9472
1568787850	52	0	4204.102539	4190.769043	4165.641113	4183.077148	4201.025879	0	3				0	4	4	4	4	4	52	0	8192	8192	8192	3712	8128	8448	6592	10816	9216
1568787850	53	0	4197.436035	4190.769043	4179.487305	4192.820313	4197.436035	0	3				0	4	4	4	4	4	53	0	8192	8192	8192	3712	8128	8448	6528	10880	9216
1568787850	54	0	4198.461426	4196.922852	4189.743652	4202.05127	4191.794922	0	3				0	4	4	4	4	4	54	0	8192	8192	8192	3712	8128	8448	6528	10816	9216
1568787850	55	0	4203.589844	4198.974121	4171.794922	4198.974121	4195.897461	0	3				0	4	4	4	4	4	55	0	8192	8192	8192	3712	8128	8512	6528	10816	9216
1568787850	56	0	4208.205078	4201.025879	4200	4201.025879	4206.666504	0	3				0	4	4	4	4	4	56	0	8192	8192	8192	3712	8128	8448	6592	10816	9280
1568787850	57	0	4204.102539	4201.025879	4184.102539	4206.666504	4207.692383	0	3				0	4	4	4	4	4	57	0	8192	8192	8192	3776	8128	8448	6592	10816	9216
1568787850	58	0	4200	4196.922852	4183.589844	4199.487305	4201.025879	0	3				0	4	4	4	4	4	58	0	8192	8192	8192	3712	8128	8512	6592	10880	9216
1568787850	59	0	4197.94873	4184.615234	4190.256348	4180.512695	4198.461426	0	3				0	4	4	4	4	4	59	0	8192	8192	8192	3712	8128	8512	6592	10880	9280
1568787850	60	0	4182.05127	4174.358887	4149.230957	4147.692383	4187.179688	0	3				0	4	4	4	4	4	60	0	8192	8192	8192	3712	8128	8448	6592	10880	9280
1568787850	61	0	4142.563965	4160	4149.230957	4107.692383	4148.717773	0	3				0	4	4	4	4	4	61	0	8192	8192	8192	3712	8128	8512	6656	10944	9216
1568787850	62	0	4116.410156	4147.692383	4136.410156	4097.94873	4122.563965	0	3				0	4	4	4	4	4	62	0	8192	8192	8192	3776	8128	8448	6528	10880	9216
1568787850	63	0	4136.922852	4162.05127	4158.461426	4133.333496	4146.153809	0	3				0	4	4	4	4	4	63	0	8192	8192	8192	3776	8064	8512	6528	10880	9216
1568787850	64	0	4174.871582	4192.820313	4200	4175.897461	4185.128418	450	3				0	4	4	4	4	4	64	0	8192	8192	8192	3712	8128	8512	6528	10816	9024
1568787850	65	0	4186.666504	4205.128418	4176.410156	4188.717773	4194.871582	450	3				0	4	4	4	4	4	65	0	8192	8192	8192	3712	8128	8448	6528	10816	9024
1568787850	66	0	4181.025879	4192.820313	4182.563965	4187.179688	4186.153809	1023	3				0	4	4	4	4	4	66	0	8192	8192	8192	3712	8128	8512	6592	10880	9216
1568787850	67	0	4184.102539	4186.666504	4169.743652	4188.717773	4185.641113	450	3				0	4	4	4	4	4	67	0	8192	8192	8192	3712	8128	8512	6528	10816	9216
1568787850	68	0	4185.641113	4188.717773	4165.128418	4185.641113	4190.769043	1023	3				0	4	4	4	4	4	68	0	8192	8192	8192	3712	8128	8448	6592	10880	9216
1568787850	69	0	4185.128418	4194.871582	4192.820313	4185.641113	4194.871582	450	3				0	4	4	4	4	4	69	0	8192	8192	8192	3712	8128	8512	6592	10880	9216
1568787850	70	0	4195.897461	4201.025879	4182.05127	4201.538574	4205.641113	1023	3				0	4	4	4	4	4	70	0	8192	8192	8192	3712	8128	8512	6592	10816	9216
1568787850	71	0	4205.641113	4203.077148	4209.230957	4211.794922	4218.461426	450	3				0	4	4	4	4	4	71	0	8192	8192	8192	3712	8128	8512	6592	10880	9216
1568787850	72	0	4205.641113	4201.025879	4204.615234	4204.615234	4217.436035	450	3				0	4	4	4	4	4	72	0	8192	8192	8192	3712	8128	8448	6528	10816	9216
1568787850	73	0	4204.615234	4201.025879	4185.641113	4202.05127	4214.871582	1023	3				0	4	4	4	4	4	73	0	8192	8192	8192	3712	8128	8512	6528	10816	9216
1568787850	74	0	4200	4198.974121	4202.05127	4196.410156	4217.436035	450	3				0	4	4	4	4	4	74	0	8192	8192	8192	3712	8128	8448	6528	10880	9280
1568787850	75	0	4186.666504	4190.769043	4169.230957	4177.436035	4203.077148	1023	3				0	4	4	4	4	4	75	0	8192	8192	8192	3712	8128	8448	6464	10880	9152
1568787850	76	0	4175.384766	4182.563965	4170.769043	4170.769043	4182.05127	450	3				0	4	4	4	4	4	76	0	8192	8192	8192	3776	8128	8512	6464	10944	9280
1568787850	77	0	4171.282227	4180.512695	4170.256348	4176.410156	4183.077148	450	3				0	4	4	4	4	4	77	0	8192	8192	8192	3712	8128	8512	6464	10944	9280
1568787850	78	0	4171.794922	4192.820313	4157.94873	4175.897461	4200	450	3				0	4	4	4	4	4	78	0	8192	8192	8192	3776	8128	8448	6528	10816	9216
1568787850	79	0	4169.230957	4198.974121	4174.871582	4171.282227	4201.025879	1023	3				0	4	4	4	4	4	79	0	8192	8192	8192	3712	8128	8512	6464	10816	9216
1568787850	80	0	4162.05127	4190.769043	4148.205078	4171.282227	4184.615234	450	3				0	4	4	4	4	4	80	0	8192	8192	8192	3776	8128	8448	6592	10880	9216
1568787850	81	0	4170.769043	4190.769043	4172.307617	4174.871582	4187.179688	450	3				0	4	4	4	4	4	81	0	8192	8192	8192	3776	8128	8448	6592	10816	9344
1568787850	82	0	4197.436035	4203.077148	4202.563965	4189.743652	4214.871582	450	3				0	4	4	4	4	4	82	0	8192	8192	8192	3776	8128	8448	6528	10816	9088
1568787850	83	0	4203.589844	4205.128418	4191.794922	4205.128418	4222.563965	1023	3				0	4	4	4	4	4	83	0	8192	8192	8192	3776	8128	8448	6528	10816	9088
1568787850	84	0	4188.205078	4192.820313	4206.666504	4201.025879	4204.615234	450	3				0	4	4	4	4	4	84	0	8192	8192	8192	3776	8128	8448	6528	10816	9216
1568787850	85	0	4183.077148	4186.666504	4173.846191	4191.282227	4198.461426	450	3				0	4	4	4	4	4	85	0	8192	8192	8192	3712	8128	8448	6656	10880	9216
1568787850	86	0	4187.179688	4182.563965	4170.256348	4178.461426	4201.538574	450	3				0	4	4	4	4	4	86	0	8192	8192	8192	3776	8128	8512	6528	10816	9280
1568787850	87	0	4183.589844	4182.563965	4189.230957	4169.230957	4199.487305	1023	3				0	4	4	4	4	4	87	0	8192	8192	8192	3776	8128	8448	6528	10816	9280
1568787850	88	0	4184.102539	4184.615234	4176.410156	4178.974121	4199.487305	450	3				0	4	4	4	4	4	88	0	8192	8192	8192	3712	8128	8448	6592	10880	9216
1568787850	89	0	4186.153809	4178.461426	4190.769043	4185.641113	4203.077148	450	3				0	4	4	4	4	4	89	0	8192	8192	8192	3776	8064	8512	6592	10880	9216
1568787850	90	0	4179.487305	4176.410156	4168.717773	4173.333496	4201.538574	450	3				0	4	4	4	4	4	90	0	8192	8192	8192	3712	8064	8448	6592	10880	9280
1568787850	91	0	4166.666504	4178.461426	4173.333496	4165.128418	4192.307617	1023	3				0	4	4	4	4	4	91	0	8192	8192	8192	3776	8064	8448	6592	10880	9280
1568787850	92	0	4164.615234	4182.563965	4197.436035	4176.922852	4188.717773	450	3				0	4	4	4	4	4	92	0	8192	8192	8192	3712	8064	8512	6528	10880	9216
1568787850	93	0	4180.512695	4192.820313	4180	4191.794922	4198.974121	450	3				0	4	4	4	4	4	93	0	8192	8192	8192	3776	8128	8512	6528	10880	9216
1568787850	94	0	4184.102539	4196.922852	4193.846191	4186.153809	4205.128418	450	3				0	4	4	4	4	4	94	0	8192	8192	8192	3712	8128	8448	6528	10880	9216
1568787850	95	0	4168.717773	4188.717773	4171.794922	4170.769043	4195.897461	1023	3				0	4	4	4	4	4	95	0	8192	8192	8192	3712	8128	8512	6528	10880	9216
1568787850	96	0	4169.230957	4180.512695	4168.717773	4173.846191	4188.205078	450	3				0	4	4	4	4	4	96	0	8192	8192	8192	3776	8128	8448	6592	10880	9024
1568787850	97	0	4184.102539	4186.666504	4191.282227	4183.589844	4192.307617	450	3				0	4	4	4	4	4	97	0	8192	8192	8192	3712	8128	8448	6528	10880	9216
1568787850	98	0	4190.769043	4196.922852	4178.461426	4184.615234	4198.461426	450	3				0	4	4	4	4	4	98	0	8192	8192	8192	3776	8128	8512	6528	10880	9280
1568787850	99	0	4196.922852	4205.128418	4213.846191	4196.410156	4205.641113	1023	3				0	4	4	4	4	4	99	0	8192	8192	8192	3776	8128	8512	6528	10816	8896
1568787850	100	0	4202.563965	4203.077148	4205.641113	4205.641113	4208.717773	450	3				0	4	4	4	4	4	100	0	8192	8192	8192	3712	8128	8448	6528	10816	9280
1568787850	101	0	4202.05127	4201.025879	4188.717773	4197.436035	4205.128418	450	3				0	4	4	4	4	4	101	0	8192	8192	8192	3712	8128	8448	6592	10880	9280
1568787850	102	0	4204.615234	4213.333496	4214.358887	4195.384766	4204.102539	450	3				0	4	4	4	4	4	102	0	8192	8192	8192	3776	8128	8512	6528	10880	9152
1568787850	103	0	4194.871582	4209.230957	4186.666504	4195.897461	4200.512695	1023	3				0	4	4	4	4	4	103	0	8192	8192	8192	3712	8128	8448	6528	10880	9152
1568787850	104	0	4186.666504	4192.820313	4196.410156	4193.846191	4201.538574	450	3				0	4	4	4	4	4	104	0	8192	8192	8192	3712	8128	8512	6592	10880	9216
1568787850	105	0	4200	4194.871582	4203.077148	4197.436035	4209.230957	450	3				0	4	4	4	4	4	105	0	8192	8192	8192	3712	8128	8512	6592	10880	9216
1568787850	106	0	4196.410156	4205.128418	4191.282227	4193.846191	4205.641113	450	3				0	4	4	4	4	4	106	0	8192	8192	8128	3712	8128	8448	6528	10880	9216
1568787850	107	0	4178.461426	4198.974121	4206.666504	4188.205078	4194.358887	1023	3				0	4	4	4	4	4	107	0	8192	8192	8192	3712	8128	8512	6528	10880	9216
1568787851	108	0	4188.205078	4203.077148	4189.743652	4198.461426	4195.897461	450	3				0	4	4	4	4	4	108	0	8192	8192	8192	3712	8128	8512	6528	10880	9216
1568787851	109	0	4204.102539	4215.384766	4209.230957	4203.589844	4203.589844	450	3				0	4	4	4	4	4	109	0	8192	8192	8192	3712	8128	8448	6528	10880	9216
1568787851	110	0	4198.974121	4217.436035	4212.307617	4195.384766	4207.179688	450	3				0	4	4	4	4	4	110	0	8192	8192	8192	3776	8128	8448	6464	10880	9216
1568787851	111	0	4203.589844	4221.538574	4197.436035	4200.512695	4214.871582	1023	3				0	4	4	4	4	4	111	0	8192	8192	8192	3712	8128	8448	6592	10880	9152
1568787851	112	0	4220.512695	4227.692383	4226.666504	4212.307617	4227.692383	450	3				0	4	4	4	4	4	112	0	8192	8192	8192	3712	8128	8512	6528	10880	9216
1568787851	113	0	4222.563965	4221.538574	4207.692383	4215.384766	4235.384766	450	3				0	4	4	4	4	4	113	0	8192	8192	8192	3712	8128	8512	6528	10880	9216
1568787851	114	0	4216.922852	4213.333496	4206.153809	4215.897461	4233.333496	450	3				0	4	4	4	4	4	114	0	8192	8192	8192	3712	8128	8512	6592	10880	9344
1568787851	115	0	4217.94873	4213.333496	4207.692383	4217.94873	4230.769043	1023	3				0	4	4	4	4	4	115	0	8192	8192	8192	3712	8128	8448	6592	10816	9216
1568787851	116	0	4221.538574	4213.333496	4185.641113	4220	4231.794922	450	3				0	4	4	4	4	4	116	0	8192	8192	8192	3776	8128	8512	6592	10880	9280
1568787851	117	0	4216.410156	4207.179688	4205.641113	4216.410156	4227.692383	450	3				0	4	4	4	4	4	117	0	8192	8192	8192	3776	8128	8448	6528	10880	9088
1568787851	118	0	4203.589844	4201.025879	4188.205078	4210.256348	4212.307617	450	3				0	4	4	4	4	4	118	0	8192	8192	8192	3712	8128	8448	6528	10880	9088
1568787851	119	0	4195.897461	4205.128418	4193.846191	4208.717773	4200	1023	3				0	4	4	4	4	4	119	0	8192	8192	8192	3712	8128	8512	6592	10944	9024
1568787851	120	0	4202.05127	4217.436035	4213.846191	4210.769043	4204.102539	450	3				0	4	4	4	4	4	120	0	8192	8192	8192	3712	8128	8512	6528	10880	9216
1568787851	121	0	4205.128418	4223.589844	4197.436035	4210.769043	4208.717773	450	3				0	4	4	4	4	4	121	0	8192	8192	8192	3712	8128	8448	6528	10816	9152
1568787851	122	0	4197.436035	4219.487305	4215.897461	4210.256348	4197.94873	450	3				0	4	4	4	4	4	122	0	8192	8192	8192	3776	8128	8512	6528	10880	9216
1568787851	123	0	4192.307617	4217.436035	4198.461426	4215.384766	4194.358887	1023	3				0	4	4	4	4	4	123	0	8192	8192	8192	3712	8128	8448	6528	10880	9216
1568787851	124	0	4201.538574	4225.641113	4195.384766	4220	4211.282227	450	3				0	4	4	4	4	4	124	0	8192	8192	8192	3712	8128	8512	6592	10880	9216
1568787851	125	0	4209.743652	4231.794922	4204.102539	4214.358887	4219.487305	450	3				0	4	4	4	4	4	125	0	8192	8192	8192	3712	8128	8448	6528	10816	9216
1568787851	126	0	4202.563965	4219.487305	4175.897461	4209.743652	4211.794922	450	3				0	4	4	4	4	4	126	0	8192	8192	8192	3712	8128	8448	6592	10816	9216
1568787851	127	0	4202.05127	4213.333496	4197.94873	4209.743652	4211.794922	233	3				0	4	4	4	4	4	127	0	8192	8192	8192	3712	8128	8512	6592	10816	9216
1568787851	0	0	4213.846191	4215.384766	4180	4203.077148	4213.846191	450	3				0	4	4	4	4	4	0	0	8192	8192	8192	3776	8128	8448	6528	10880	9216
1568787851	1	0	4221.025879	4215.384766	4171.794922	4200.512695	4217.94873	450	3				0	4	4	4	4	4	1	0	8192	8192	8192	3712	8128	8448	6528	10880	9216
1568787851	2	0	4215.384766	4211.282227	4200.512695	4208.717773	4222.563965	1023	3				0	4	4	4	4	4	2	0	8192	8192	8192	3712	8128	8512	6528	10816	9280
1568787851	3	0	4200.512695	4213.333496	4177.94873	4210.256348	4214.871582	450	3				0	4	4	4	4	4	3	0	8192	8192	8192	3776	8128	8512	6528	10816	9280
1568787851	4	0	4193.846191	4211.282227	4196.922852	4198.974121	4204.102539	1023	3				0	4	4	4	4	4	4	0	8192	8192	8192	3712	8128	8448	6464	10880	9216
1568787851	5	0	4209.743652	4213.333496	4203.077148	4198.974121	4213.333496	450	3				0	4	4	4	4	4	5	0	8192	8192	8192	3712	8128	8448	6528	10816	9216
1568787851	6	0	4217.436035	4219.487305	4194.358887	4208.717773	4224.615234	1023	3				0	4	4	4	4	4	6	0	8192	8192	8192	3712	8128	8512	6528	10880	9216
1568787851	7	0	4201.025879	4213.333496	4205.641113	4198.461426	4215.384766	450	3				0	4	4	4	4	4	7	0	8192	8192	8192	3712	8128	8448	6528	10880	8960
1568787851	8	0	4192.820313	4207.179688	4181.538574	4182.05127	4204.615234	450	3				0	4	4	4	4	4	8	0	8192	8192	8192	3712	8128	8448	6528	10880	8960
1568787851	9	0	4204.102539	4211.282227	4201.538574	4190.256348	4208.717773	1023	3				0	4	4	4	4	4	9	0	8192	8192	8192	3712	8128	8512	6528	10880	9472
1568787851	10	0	4213.333496	4217.436035	4203.077148	4213.846191	4220.512695	450	3				0	4	4	4	4	4	10	0	8192	8192	8192	3712	8128	8448	6528	10880	9216
1568787851	11	0	4217.94873	4223.589844	4194.871582	4221.025879	4229.743652	1023	3				0	4	4	4	4	4	11	0	8192	8192	8192	3712	8128	8512	6592	10880	9152
1568787851	12	0	4216.410156	4225.641113	4212.820313	4209.743652	4227.179688	450	3				0	4	4	4	4	4	12	0	8192	8192	8192	3776	8128	8448	6528	10880	9216
1568787851	13	0	4207.179688	4215.384766	4170.769043	4197.94873	4213.333496	450	3				0	4	4	4	4	4	13	0	8192	8192	8192	3712	8128	8448	6528	10880	9216
1568787851	14	0	4200	4203.077148	4182.563965	4188.717773	4210.256348	450	3				0	4	4	4	4	4	14	0	8192	8192	8192	3776	8128	8448	6592	10880	9216
1568787851	15	0	4197.436035	4209.230957	4203.589844	4180	4215.897461	1023	3				0	4	4	4	4	4	15	0	8192	8192	8192	3776	8128	8448	6528	10880	9216
1568787851	16	0	4197.436035	4215.384766	4187.692383	4183.589844	4208.205078	0	3				0	4	4	4	4	4	16	0	8192	8192	8192	3776	8128	8512	6528	10880	9216
1568787851	17	0	4200.512695	4217.436035	4205.641113	4197.436035	4204.102539	0	3				0	4	4	4	4	4	17	0	8192	8192	8192	3712	8128	8512	6528	10880	9216
1568787851	18	0	4200.512695	4215.384766	4181.025879	4196.410156	4208.717773	0	3				0	4	4	4	4	4	18	0	8192	8192	8192	3712	8128	8448	6528	10880	9216
1568787851	19	0	4195.384766	4205.128418	4179.487305	4186.666504	4204.102539	0	3				0	4	4	4	4	4	19	0	8192	8192	8192	3712	8128	8512	6528	10880	9216
1568787851	20	0	4198.974121	4201.025879	4193.846191	4195.384766	4204.615234	0	3				0	4	4	4	4	4	20	0	8192	8192	8192	3776	8128	8512	6464	10880	9216
1568787851	21	0	4209.230957	4207.179688	4188.205078	4207.179688	4215.897461	0	3				0	4	4	4	4	4	21	0	8192	8192	8192	3776	8128	8448	6464	10880	9216
1568787851	22	0	4210.769043	4205.128418	4206.153809	4197.94873	4215.384766	0	3				0	4	4	4	4	4	22	0	8192	8192	8192	3712	8128	8448	6592	10944	9472
1568787851	23	0	4213.846191	4209.230957	4185.641113	4193.846191	4216.410156	0	3				0	4	4	4	4	4	23	0	8192	8192	8192	3712	8128	8512	6528	10816	9216
1568787851	24	0	4221.025879	4219.487305	4191.794922	4208.205078	4229.743652	0	3				0	4	4	4	4	4	24	0	8192	8192	8192	3712	8128	8512	6528	10880	9216
1568787851	25	0	4220	4215.384766	4196.922852	4210.256348	4230.769043	0	3				0	4	4	4	4	4	25	0	8192	8192	8192	3712	8128	8512	6656	10816	9088
1568787851	26	0	4214.871582	4217.436035	4168.717773	4201.025879	4221.025879	0	3				0	4	4	4	4	4	26	0	8192	8192	8192	3712	8128	8512	6656	10816	9088
1568787851	27	0	4211.282227	4225.641113	4202.563965	4206.153809	4217.436035	0	3				0	4	4	4	4	4	27	0	8192	8192	8192	3712	8128	8448	6528	10944	9216
1568787851	28	0	4203.589844	4221.538574	4192.820313	4216.410156	4218.974121	0	3				0	4	4	4	4	4	28	0	8192	8192	8192	3776	8128	8512	6528	10880	9216
1568787851	29	0	4192.307617	4207.179688	4174.871582	4201.025879	4210.256348	0	3				0	4	4	4	4	4	29	0	8192	8192	8192	3712	8128	8448	6592	10880	9152
1568787851	30	0	4192.307617	4207.179688	4190.256348	4183.077148	4199.487305	0	3				0	4	4	4	4	4	30	0	8192	8192	8192	3712	8128	8448	6464	10880	9216
1568787851	31	0	4204.102539	4215.384766	4183.077148	4185.128418	4202.05127	0	3				0	4	4	4	4	4	31	0	8192	8192	8192	3776	8128	8448	6464	10880	9216
1568787851	32	0	4217.436035	4217.436035	4211.794922	4192.820313	4210.769043	0	3				0	4	4	4	4	4	32	0	8192	8192	8192	3712	8128	8448	6592	10880	9216
1568787851	33	0	4227.179688	4221.538574	4208.205078	4207.179688	4217.436035	0	3				0	4	4	4	4	4	33	0	8192	8192	8192	3712	8128	8512	6592	10880	9216
1568787851	34	0	4233.846191	4231.794922	4207.179688	4222.563965	4225.641113	0	3				0	4	4	4	4	4	34	0	8192	8192	8192	3776	8128	8512	6528	10880	9280
1568787851	35	0	4234.871582	4233.846191	4228.717773	4221.538574	4233.846191	0	3				0	4	4	4	4	4	35	0	8192	8192	8192	3776	8128	8448	6528	10880	9280
1568787851	36	0	4231.794922	4227.692383	4197.436035	4213.333496	4228.717773	0	3				0	4	4	4	4	4	36	0	8192	8192	8192	3712	8128	8448	6528	10816	9216
1568787851	37	0	4232.307617	4227.692383	4205.641113	4214.358887	4221.538574	0	3				0	4	4	4	4	4	37	0	8192	8192	8192	3712	8128	8512	6592	10880	9216
1568787851	38	0	4235.384766	4233.846191	4201.538574	4222.05127	4228.717773	0	3				0	4	4	4	4	4	38	0	8192	8192	8192	3712	8128	8448	6528	10880	9152
1568787851	39	0	4228.717773	4231.794922	4193.333496	4216.922852	4232.307617	0	3				0	4	4	4	4	4	39	0	8192	8192	8192	3712	8128	8512	6528	10880	9152
1568787851	40	0	4216.922852	4215.384766	4208.717773	4201.538574	4222.05127	0	3				0	4	4	4	4	4	40	0	8192	8192	8192	3776	8128	8448	6592	10944	9280
1568787851	41	0	4212.820313	4209.230957	4176.922852	4200	4213.846191	0	3				0	4	4	4	4	4	41	0	8192	8192	8192	3776	8128	8448	6528	10816	9216
1568787851	42	0	4216.922852	4213.333496	4196.922852	4209.743652	4218.461426	0	3				0	4	4	4	4	4	42	0	8192	8192	8192	3776	8128	8512	6592	10880	9216
1568787851	43	0	4218.461426	4217.436035	4209.743652	4203.589844	4220.512695	0	3				0	4	4	4	4	4	43	0	8192	8192	8192	3712	8128	8512	6592	10880	9536
1568787851	44	0	4212.307617	4215.384766	4190.769043	4189.743652	4213.846191	0	3				0	4	4	4	4	4	44	0	8192	8192	8192	3712	8128	8512	6592	10880	9536
1568787851	45	0	4203.589844	4209.230957	4201.538574	4180	4204.615234	0	3				0	4	4	4	4	4	45	0	8192	8192	8192	3776	8128	8512	6528	10816	9024
1568787851	46	0	4194.358887	4201.025879	4177.436035	4174.358887	4198.974121	0	3				0	4	4	4	4	4	46	0	8192	8192	8192	3776	8128	8512	6528	10880	9216
1568787851	47	0	4180	4190.769043	4180.512695	4164.102539	4192.307617	0	3				0	4	4	4	4	4	47	0	8192	8192	8192	3712	8128	8512	6592	10880	9216
1568787851	48	0	4153.846191	4178.461426	4167.692383	4141.538574	4164.615234	0	3				0	4	4	4	4	4	48	0	8192	8192	8192	3712	8128	8512	6592	10816	9280
1568787851	49	0	4128.205078	4162.05127	4142.05127	4121.025879	4130.256348	0	3				0	4	4	4	4	4	49	0	8192	8192	8192	3712	8128	8448	6592	10816	9280
1568787851	50	0	4127.179688	4162.05127	4178.974121	4126.153809	4132.307617	0	3				0	4	4	4	4	4	50	0	8192	8192	8192	3712	8128	8448	6528	10880	9280
1568787851	51	0	4167.179688	4190.769043	4185.128418	4170.256348	4180	0	3				0	4	4	4	4	4	51	0	8192	8192	8192	3712	8128	8512	6592	10816	9216
1568787851	52	0	4215.384766	4217.436035	4203.077148	4216.410156	4226.153809	0	3				0	4	4	4	4	4	52	0	8192	8192	8192	3712	8128	8448	6592	10816	9280
1568787851	53	0	4224.615234	4221.538574	4208.205078	4219.487305	4227.179688	0	3				0	4	4	4	4	4	53	0	8192	8192	8192	3712	8128	8512	6592	10816	9280
1568787851	54	0	4213.333496	4221.538574	4178.974121	4199.487305	4211.794922	0	3				0	4	4	4	4	4	54	0	8192	8192	8192	3712	8128	8512	6592	10880	9216
1568787851	55	0	4216.922852	4223.589844	4199.487305	4197.436035	4216.410156	0	3				0	4	4	4	4	4	55	0	8192	8192	8192	3712	8128	8512	6528	10816	9152
1568787851	56	0	4223.589844	4219.487305	4179.487305	4207.692383	4224.615234	0	3				0	4	4	4	4	4	56	0	8192	8192	8192	3712	8128	8512	6528	10816	9216
1568787851	57	0	4218.461426	4213.333496	4173.846191	4205.641113	4214.358887	0	3				0	4	4	4	4	4	57	0	8192	8192	8192	3712	8128	8512	6528	10816	9216
1568787851	58	0	4208.717773	4205.128418	4190.769043	4193.846191	4202.05127	0	3				0	4	4	4	4	4	58	0	8192	8192	8192	3712	8128	8512	6592	10880	9216
1568787851	59	0	4201.025879	4205.128418	4175.384766	4191.794922	4198.461426	0	3				0	4	4	4	4	4	59	0	8192	8192	8192	3776	8128	8512	6592	10880	9216
1568787851	60	0	4198.461426	4211.282227	4208.205078	4196.922852	4201.538574	0	3				0	4	4	4	4	4	60	0	8192	8192	8192	3712	8128	8512	6528	10880	9216
1568787851	61	0	4201.025879	4207.179688	4204.102539	4192.820313	4204.615234	0	3				0	4	4	4	4	4	61	0	8192	8192	8192	3712	8128	8512	6528	10880	8896
1568787851	62	0	4208.717773	4211.282227	4200.512695	4191.282227	4210.769043	0	3				0	4	4	4	4	4	62	0	8192	8128	8192	3712	8128	8512	6528	10880	8896
1568787851	63	0	4220.512695	4229.743652	4221.538574	4203.589844	4221.025879	0	3				0	4	4	4	4	4	63	0	8192	8128	8192	3712	8128	8448	6656	10880	9216
1568787851	64	0	4218.461426	4225.641113	4194.871582	4206.153809	4220	450	3				0	4	4	4	4	4	64	0	8192	8128	8192	3776	8128	8448	6528	10880	9216
1568787851	65	0	4204.615234	4209.230957	4206.153809	4201.538574	4213.846191	450	3				0	4	4	4	4	4	65	0	8192	8128	8192	3712	8128	8448	6592	10816	9280
1568787851	66	0	4208.205078	4215.384766	4202.563965	4212.820313	4224.615234	1023	3				0	4	4	4	4	4	66	0	8192	8128	8192	3776	8128	8448	6528	10816	9216
1568787851	67	0	4219.487305	4219.487305	4194.871582	4220.512695	4232.820313	450	3				0	4	4	4	4	4	67	0	8192	8128	8192	3776	8128	8448	6528	10816	9216
1568787851	68	0	4216.922852	4203.077148	4201.538574	4208.205078	4225.128418	1023	3				0	4	4	4	4	4	68	0	8192	8192	8192	3776	8128	8448	6656	10880	9216
1568787851	69	0	4209.230957	4194.871582	4167.179688	4197.436035	4218.461426	450	3				0	4	4	4	4	4	69	0	8192	8192	8192	3776	8128	8512	6592	10880	9216
1568787851	70	0	4212.307617	4203.077148	4197.94873	4210.256348	4226.666504	1023	3				0	4	4	4	4	4	70	0	8192	8192	8192	3776	8128	8448	6592	10880	9088
1568787851	71	0	4219.487305	4215.384766	4218.461426	4225.128418	4235.384766	450	3				0	4	4	4	4	4	71	0	8192	8192	8192	3776	8128	8448	6592	10880	9088
1568787851	72	0	4214.871582	4207.179688	4202.563965	4210.256348	4229.230957	450	3				0	4	4	4	4	4	72	0	8192	8192	8192	3712	8128	8512	6592	10880	9216
1568787851	73	0	4210.769043	4190.769043	4208.717773	4193.333496	4218.974121	1023	3				0	4	4	4	4	4	73	0	8192	8192	8192	3776	8128	8448	6592	10880	9216
1568787851	74	0	4212.820313	4190.769043	4192.820313	4203.077148	4220.512695	450	3				0	4	4	4	4	4	74	0	8192	8192	8192	3712	8128	8448	6592	10816	9216
1568787851	75	0	4210.769043	4198.974121	4220	4205.128418	4223.589844	1023	3				0	4	4	4	4	4	75	0	8192	8192	8192	3712	8128	8448	6592	10816	9216
1568787851	76	0	4200	4198.974121	4219.487305	4185.641113	4214.871582	450	3				0	4	4	4	4	4	76	0	8192	8192	8192	3776	8128	8448	6528	10880	9216
1568787851	77	0	4195.384766	4198.974121	4197.94873	4188.205078	4210.256348	450	3				0	4	4	4	4	4	77	0	8192	8192	8192	3712	8064	8448	6592	10816	9152
1568787851	78	0	4202.05127	4203.077148	4221.025879	4205.128418	4217.94873	450	3				0	4	4	4	4	4	78	0	8192	8192	8192	3712	8064	8448	6592	10880	9216
1568787851	79	0	4204.102539	4198.974121	4191.282227	4195.897461	4213.846191	1023	3				0	4	4	4	4	4	79	0	8192	8192	8192	3712	8064	8512	6592	10880	9216
1568787851	80	0	4193.846191	4192.820313	4193.333496	4183.589844	4200	450	3				0	4	4	4	4	4	80	0	8192	8192	8192	3712	8064	8448	6592	10880	9216
1568787851	81	0	4185.128418	4196.922852	4204.102539	4195.897461	4197.94873	450	3				0	4	4	4	4	4	81	0	8192	8192	8192	3712	8128	8448	6592	10880	9280
1568787851	82	0	4190.256348	4203.077148	4191.282227	4214.358887	4208.205078	450	3				0	4	4	4	4	4	82	0	8192	8192	8192	3712	8128	8448	6592	10880	9216
1568787851	83	0	4193.846191	4201.025879	4216.922852	4215.897461	4211.794922	1023	3				0	4	4	4	4	4	83	0	8192	8192	8192	3712	8128	8448	6528	10880	9216
1568787851	84	0	4183.589844	4198.974121	4194.871582	4205.641113	4199.487305	450	3				0	4	4	4	4	4	84	0	8192	8192	8192	3712	8128	8512	6528	10816	9088
1568787851	85	0	4185.128418	4198.974121	4198.974121	4202.563965	4197.94873	450	3				0	4	4	4	4	4	85	0	8192	8192	8192	3712	8128	8448	6528	10816	9088
1568787851	86	0	4206.153809	4203.077148	4224.102539	4214.358887	4213.846191	450	3				0	4	4	4	4	4	86	0	8192	8192	8192	3712	8128	8448	6464	10880	9216
1568787851	87	0	4214.871582	4203.077148	4211.794922	4224.102539	4221.538574	1023	3				0	4	4	4	4	4	87	0	8192	8192	8192	3712	8128	8512	6592	10880	9216
1568787851	88	0	4205.641113	4198.974121	4224.102539	4216.410156	4215.384766	450	3				0	4	4	4	4	4	88	0	8192	8192	8192	3712	8128	8448	6464	10880	9280
1568787851	89	0	4199.487305	4196.922852	4202.563965	4213.333496	4212.820313	450	3				0	4	4	4	4	4	89	0	8192	8192	8192	3776	8128	8448	6464	10880	9280
1568787851	90	0	4200	4201.025879	4211.282227	4218.461426	4216.922852	450	3				0	4	4	4	4	4	90	0	8192	8192	8192	3776	8128	8448	6592	10880	9216
1568787851	91	0	4209.743652	4207.179688	4232.307617	4221.025879	4217.94873	1023	3				0	4	4	4	4	4	91	0	8192	8192	8192	3712	8128	8448	6592	10880	9216
1568787851	92	0	4214.871582	4203.077148	4197.436035	4217.436035	4215.897461	450	3				0	4	4	4	4	4	92	0	8192	8192	8192	3712	8128	8512	6592	10880	9216
1568787851	93	0	4207.179688	4201.025879	4205.641113	4215.384766	4214.358887	450	3				0	4	4	4	4	4	93	0	8192	8192	8192	3712	8128	8512	6592	10880	9216
1568787851	94	0	4205.641113	4198.974121	4189.743652	4219.487305	4213.846191	450	3				0	4	4	4	4	4	94	0	8192	8192	8192	3712	8128	8448	6592	10880	9280
1568787851	95	0	4217.94873	4198.974121	4181.025879	4220.512695	4219.487305	1023	3				0	4	4	4	4	4	95	0	8192	8192	8192	3712	8128	8448	6528	10880	9216
1568787851	96	0	4220	4207.179688	4206.666504	4216.410156	4229.230957	450	3				0	4	4	4	4	4	96	0	8192	8192	8192	3776	8128	8512	6592	10880	9216
1568787851	97	0	4216.922852	4215.384766	4192.820313	4216.922852	4230.769043	450	3				0	4	4	4	4	4	97	0	8192	8192	8192	3712	8128	8448	6592	10880	9216
1568787851	98	0	4216.410156	4205.128418	4201.538574	4215.897461	4218.461426	450	3				0	4	4	4	4	4	98	0	8192	8192	8192	3712	8128	8448	6592	10944	9472
1568787851	99	0	4203.077148	4196.922852	4183.077148	4203.589844	4203.589844	1023	3				0	4	4	4	4	4	99	0	8192	8192	8192	3776	8128	8512	6592	10816	9280
1568787851	100	0	4195.384766	4201.025879	4185.128418	4197.436035	4204.615234	450	3				0	4	4	4	4	4	100	0	8192	8192	8192	3712	8128	8448	6592	10880	9152
1568787851	101	0	4211.282227	4205.128418	4220.512695	4205.641113	4217.94873	450	3				0	4	4	4	4	4	101	0	8192	8192	8192	3712	8128	8512	6528	10816	9216
1568787851	102	0	4219.487305	4209.230957	4189.230957	4209.230957	4221.538574	450	3				0	4	4	4	4	4	102	0	8192	8192	8192	3776	8128	8448	6656	10880	9216
1568787851	103	0	4209.743652	4211.282227	4197.94873	4197.436035	4214.871582	1023	3				0	4	4	4	4	4	103	0	8192	8192	8192	3712	8128	8512	6656	10880	9216
1568787851	104	0	4208.717773	4211.282227	4209.743652	4189.230957	4214.358887	450	3				0	4	4	4	4	4	104	0	8192	8192	8192	3776	8128	8512	6528	10816	9216
1568787851	105	0	4211.282227	4211.282227	4200	4200.512695	4215.384766	450	3				0	4	4	4	4	4	105	0	8192	8192	8192	3712	8128	8512	6592	10944	9216
1568787851	106	0	4207.179688	4211.282227	4215.897461	4215.897461	4215.384766	450	3				0	4	4	4	4	4	106	0	8192	8192	8192	3712	8128	8448	6528	10880	9216
1568787852	107	0	4210.769043	4211.282227	4202.563965	4220.512695	4218.461426	1023	3				0	4	4	4	4	4	107	0	8192	8192	8192	3712	8128	8512	6528	10880	9216
1568787852	108	0	4213.333496	4211.282227	4224.102539	4215.897461	4216.410156	450	3				0	4	4	4	4	4	108	0	8192	8192	8192	3712	8128	8512	6528	10944	9216
1568787852	109	0	4209.230957	4215.384766	4219.487305	4214.358887	4219.487305	450	3				0	4	4	4	4	4	109	0	8192	8192	8192	3712	8128	8448	6464	10880	9280
1568787852	110	0	4217.436035	4217.436035	4193.846191	4219.487305	4231.794922	450	3				0	4	4	4	4	4	110	0	8192	8192	8192	3712	8128	8512	6592	10880	9216
1568787852	111	0	4232.307617	4215.384766	4221.538574	4222.563965	4234.871582	1023	3				0	4	4	4	4	4	111	0	8192	8192	8192	3712	8128	8512	6592	10880	9216
1568787852	112	0	4233.333496	4221.538574	4208.205078	4223.077148	4230.256348	450	3				0	4	4	4	4	4	112	0	8192	8192	8192	3712	8128	8448	6528	10880	9216
1568787852	113	0	4230.256348	4229.743652	4214.871582	4227.692383	4234.871582	450	3				0	4	4	4	4	4	113	0	8192	8192	8192	3712	8128	8448	6592	10944	9152
1568787852	114	0	4225.128418	4221.538574	4218.974121	4234.358887	4233.333496	450	3				0	4	4	4	4	4	114	0	8192	8192	8192	3776	8128	8512	6528	10880	9216
1568787852	115	0	4213.846191	4213.333496	4196.922852	4229.743652	4218.461426	1023	3				0	4	4	4	4	4	115	0	8192	8192	8192	3712	8128	8512	6528	10880	9216
1568787852	116	0	4213.333496	4221.538574	4221.538574	4221.538574	4215.897461	450	3				0	4	4	4	4	4	116	0	8192	8192	8192	3712	8128	8512	6464	10880	9536
1568787852	117	0	4216.410156	4225.641113	4201.538574	4220.512695	4221.538574	450	3				0	4	4	4	4	4	117	0	8192	8192	8192	3712	8128	8512	6528	10880	9152
1568787852	118	0	4200.512695	4215.384766	4193.846191	4216.410156	4208.205078	450	3				0	4	4	4	4	4	118	0	8192	8192	8192	3712	8128	8448	6528	10880	9216
1568787852	119	0	4182.05127	4211.282227	4202.563965	4209.230957	4192.820313	1023	3				0	4	4	4	4	4	119	0	8192	8192	8192	3712	8128	8512	6592	10816	9216
1568787852	120	0	4186.666504	4219.487305	4187.179688	4208.717773	4200.512695	450	3				0	4	4	4	4	4	120	0	8192	8192	8192	3712	8128	8512	6528	10880	9088
1568787852	121	0	4207.179688	4229.743652	4217.436035	4224.615234	4216.410156	450	3				0	4	4	4	4	4	121	0	8192	8192	8192	3712	8128	8448	6528	10880	9088
1568787852	122	0	4217.94873	4233.846191	4203.077148	4245.128418	4220.512695	450	3				0	4	4	4	4	4	122	0	8192	8192	8192	3776	8128	8512	6464	10880	9152
1568787852	123	0	4215.897461	4229.743652	4194.871582	4249.743652	4214.871582	1023	3				0	4	4	4	4	4	123	0	8192	8192	8192	3776	8128	8512	6592	10816	9216
1568787852	124	0	4210.769043	4219.487305	4203.589844	4235.897461	4208.205078	450	3				0	4	4	4	4	4	124	0	8192	8192	8192	3712	8128	8448	6528	10816	9216
1568787852	125	0	4209.230957	4219.487305	4180	4223.589844	4205.128418	450	3				0	4	4	4	4	4	125	0	8192	8192	8192	3712	8128	8512	6528	10816	9216
1568787852	126	0	4215.897461	4227.692383	4217.436035	4221.538574	4208.205078	450	3				0	4	4	4	4	4	126	0	8192	8192	8192	3712	8128	8448	6528	10880	9216
1568787852	127	0	4215.897461	4235.897461	4214.871582	4218.974121	4209.743652	233	3				0	4	4	4	4	4	127	0	8192	8192	8192	3776	8128	8448	6592	10880	9152
1568787852	0	0	4203.077148	4223.589844	4188.205078	4211.282227	4203.077148	450	3				0	4	4	4	4	4	0	0	8192	8192	8192	3712	8128	8512	6528	10880	9472
1568787852	1	0	4198.974121	4211.282227	4198.974121	4207.179688	4200	450	3				0	4	4	4	4	4	1	0	8192	8192	8192	3776	8128	8448	6528	10880	9472
1568787852	2	0	4203.589844	4217.436035	4186.153809	4212.307617	4203.589844	1023	3				0	4	4	4	4	4	2	0	8192	8192	8192	3712	8128	8448	6528	10880	9280
1568787852	3	0	4198.461426	4213.333496	4204.102539	4215.384766	4201.538574	450	3				0	4	4	4	4	4	3	0	8192	8192	8192	3712	8128	8448	6528	10880	9152
1568787852	4	0	4191.282227	4203.077148	4196.922852	4211.282227	4195.384766	1023	3				0	4	4	4	4	4	4	0	8192	8192	8192	3776	8128	8512	6592	10880	9216
1568787852	5	0	4197.94873	4209.230957	4195.897461	4215.897461	4199.487305	450	3				0	4	4	4	4	4	5	0	8192	8192	8192	3712	8128	8448	6592	10880	9216
1568787852	6	0	4197.94873	4213.333496	4214.871582	4216.410156	4203.077148	1023	3				0	4	4	4	4	4	6	0	8192	8192	8192	3712	8128	8448	6528	10880	9216
1568787852	7	0	4190.256348	4203.077148	4176.410156	4204.102539	4192.820313	450	3				0	4	4	4	4	4	7	0	8192	8192	8192	3776	8128	8512	6592	10880	9216
1568787852	8	0	4196.922852	4209.230957	4195.384766	4208.205078	4191.794922	450	3				0	4	4	4	4	4	8	0	8192	8192	8192	3712	8128	8448	6592	10880	9216
1568787852	9	0	4207.179688	4221.538574	4207.179688	4219.487305	4202.05127	1023	3				0	4	4	4	4	4	9	0	8192	8192	8192	3712	8128	8448	6592	10880	9216
1568787852	10	0	4201.538574	4209.230957	4183.077148	4205.128418	4201.538574	450	3				0	4	4	4	4	4	10	0	8192	8192	8192	3712	8128	8512	6592	10880	9216
1568787852	11	0	4194.358887	4201.025879	4200	4193.846191	4194.358887	1023	3				0	4	4	4	4	4	11	0	8192	8192	8192	3776	8128	8448	6592	10880	8896
1568787852	12	0	4204.102539	4215.384766	4195.897461	4216.410156	4205.641113	450	3				0	4	4	4	4	4	12	0	8192	8192	8192	3712	8128	8512	6656	10880	9152
1568787852	13	0	4220	4229.743652	4223.589844	4233.846191	4224.615234	450	3				0	4	4	4	4	4	13	0	8192	8192	8192	3776	8128	8512	6592	10816	9216
1568787852	14	0	4221.025879	4229.743652	4230.769043	4223.077148	4219.487305	450	3				0	4	4	4	4	4	14	0	8192	8192	8192	3712	8128	8512	6528	10880	9280
1568787852	15	0	4215.384766	4225.641113	4207.179688	4214.871582	4201.538574	1023	3				0	4	4	4	4	4	15	0	8192	8192	8192	3712	8128	8512	6528	10880	9280
1568787852	16	0	4215.384766	4217.436035	4218.461426	4218.461426	4198.974121	0	3				0	4	4	4	4	4	16	0	8192	8192	8192	3712	8128	8448	6528	10880	9216
1568787852	17	0	4216.410156	4217.436035	4193.846191	4215.384766	4207.692383	0	3				0	4	4	4	4	4	17	0	8192	8192	8192	3712	8128	8448	6592	10880	9280
1568787852	18	0	4217.436035	4227.692383	4208.717773	4203.589844	4207.179688	0	3				0	4	4	4	4	4	18	0	8192	8192	8192	3712	8128	8448	6592	10880	9152
1568787852	19	0	4213.846191	4227.692383	4220	4203.077148	4200	0	3				0	4	4	4	4	4	19	0	8192	8192	8192	3712	8128	8512	6592	10880	9152
1568787852	20	0	4208.717773	4223.589844	4189.743652	4215.384766	4196.410156	0	3				0	4	4	4	4	4	20	0	8192	8192	8192	3712	8128	8448	6528	10880	9216
1568787852	21	0	4212.820313	4223.589844	4205.641113	4218.974121	4200	0	3				0	4	4	4	4	4	21	0	8192	8192	8192	3712	8128	8512	6592	10880	9216
1568787852	22	0	4218.461426	4219.487305	4187.179688	4217.94873	4211.282227	0	3				0	4	4	4	4	4	22	0	8192	8192	8192	3712	8128	8512	6592	10880	9216
1568787852	23	0	4211.794922	4217.436035	4189.230957	4221.538574	4218.974121	0	3				0	4	4	4	4	4	23	0	8192	8192	8192	3776	8128	8512	6592	10880	9216
1568787852	24	0	4209.743652	4227.692383	4212.307617	4223.077148	4218.461426	0	3				0	4	4	4	4	4	24	0	8192	8192	8192	3712	8128	8512	6592	10880	9280
1568787852	25	0	4213.333496	4231.794922	4188.717773	4218.974121	4214.358887	0	3				0	4	4	4	4	4	25	0	8192	8192	8192	3712	8128	8512	6528	10944	9152
1568787852	26	0	4212.307617	4225.641113	4203.589844	4212.820313	4216.410156	0	3				0	4	4	4	4	4	26	0	8192	8192	8192	3712	8128	8512	6656	10880	9216
1568787852	27	0	4216.410156	4231.794922	4205.128418	4216.410156	4227.692383	0	3				0	4	4	4	4	4	27	0	8192	8192	8192	3712	8128	8448	6528	10880	9344
1568787852	28	0	4221.538574	4235.897461	4208.205078	4224.102539	4230.769043	0	3				0	4	4	4	4	4	28	0	8192	8192	8192	3776	8128	8448	6528	10880	9344
1568787852	29	0	4218.461426	4229.743652	4207.692383	4221.025879	4225.641113	0	3				0	4	4	4	4	4	29	0	8192	8192	8192	3712	8128	8448	6592	10944	9472
1568787852	30	0	4218.974121	4229.743652	4175.897461	4218.974121	4230.769043	0	3				0	4	4	4	4	4	30	0	8192	8192	8192	3712	8128	8512	6528	10880	9280
1568787852	31	0	4222.563965	4227.692383	4204.615234	4216.410156	4236.922852	0	3				0	4	4	4	4	4	31	0	8192	8192	8192	3776	8128	8512	6592	10880	9216
1568787852	32	0	4217.436035	4219.487305	4197.436035	4206.153809	4230.256348	0	3				0	4	4	4	4	4	32	0	8192	8192	8192	3712	8128	8448	6528	10816	9216
1568787852	33	0	4215.897461	4221.538574	4183.077148	4201.538574	4226.153809	0	3				0	4	4	4	4	4	33	0	8192	8192	8192	3712	8128	8512	6528	10816	9216
1568787852	34	0	4217.436035	4219.487305	4198.974121	4193.333496	4226.666504	0	3				0	4	4	4	4	4	34	0	8192	8192	8192	3712	8128	8512	6528	10880	9216
1568787852	35	0	4196.922852	4201.025879	4165.128418	4171.794922	4205.128418	0	3				0	4	4	4	4	4	35	0	8192	8192	8192	3712	8128	8448	6528	10880	9280
1568787852	36	0	4163.589844	4180.512695	4173.846191	4155.384766	4166.153809	0	3				0	4	4	4	4	4	36	0	8192	8192	8192	3776	8128	8512	6528	10880	9216
1568787852	37	0	4154.871582	4176.410156	4181.538574	4164.615234	4155.384766	0	3				0	4	4	4	4	4	37	0	8192	8192	8192	3712	8128	8512	6528	10880	9216
1568787852	38	0	4177.94873	4192.820313	4186.153809	4188.205078	4185.641113	0	3				0	4	4	4	4	4	38	0	8192	8192	8192	3712	8128	8512	6528	10880	9152
1568787852	39	0	4213.333496	4217.436035	4222.563965	4214.358887	4221.025879	0	3				0	4	4	4	4	4	39	0	8192	8192	8192	3712	8128	8512	6592	10880	9216
1568787852	40	0	4237.94873	4233.846191	4203.589844	4230.256348	4237.436035	0	3				0	4	4	4	4	4	40	0	8192	8192	8192	3712	8128	8448	6592	10880	9216
1568787852	41	0	4232.307617	4229.743652	4203.589844	4221.025879	4233.846191	0	3				0	4	4	4	4	4	41	0	8192	8192	8192	3712	8128	8448	6592	10880	9216
1568787852	42	0	4214.871582	4215.384766	4188.205078	4198.461426	4216.922852	0	3				0	4	4	4	4	4	42	0	8192	8192	8192	3712	8128	8512	6592	10880	8960
1568787852	43	0	4213.846191	4213.333496	4165.641113	4191.282227	4210.256348	0	3				0	4	4	4	4	4	43	0	8192	8192	8192	3712	8128	8448	6592	10880	9216
1568787852	44	0	4223.077148	4219.487305	4198.974121	4202.563965	4218.461426	0	3				0	4	4	4	4	4	44	0	8192	8192	8192	3712	8128	8512	6592	10880	9216
1568787852	45	0	4217.436035	4219.487305	4180	4198.461426	4216.410156	0	3				0	4	4	4	4	4	45	0	8192	8192	8192	3712	8128	8512	6528	10880	9472
1568787852	46	0	4203.077148	4211.282227	4178.974121	4178.461426	4208.717773	0	3				0	4	4	4	4	4	46	0	8192	8192	8192	3712	8128	8512	6528	10880	9472
1568787852	47	0	4207.179688	4213.333496	4197.436035	4184.102539	4213.846191	0	3				0	4	4	4	4	4	47	0	8192	8192	8192	3712	8128	8512	6592	10880	9024
1568787852	48	0	4218.461426	4219.487305	4197.436035	4201.025879	4220	0	3				0	4	4	4	4	4	48	0	8192	8192	8192	3712	8128	8512	6592	10880	9152
1568787852	49	0	4215.897461	4213.333496	4215.897461	4200.512695	4214.871582	0	3				0	4	4	4	4	4	49	0	8192	8128	8192	3712	8128	8512	6528	10816	9280
1568787852	50	0	4215.384766	4221.538574	4197.94873	4202.563965	4217.436035	0	3				0	4	4	4	4	4	50	0	8192	8128	8192	3712	8128	8448	6592	10880	9216
1568787852	51	0	4231.282227	4233.846191	4220	4216.410156	4233.846191	0	3				0	4	4	4	4	4	51	0	8192	8128	8192	3776	8128	8448	6592	10880	9216
1568787852	52	0	4236.410156	4231.794922	4229.230957	4219.487305	4235.384766	0	3				0	4	4	4	4	4	52	0	8192	8192	8192	3712	8128	8512	6592	10880	9216
1568787852	53	0	4220.512695	4229.743652	4192.307617	4208.717773	4218.461426	0	3				0	4	4	4	4	4	53	0	8192	8128	8192	3776	8128	8512	6592	10880	9216
1568787852	54	0	4204.102539	4225.641113	4205.128418	4193.846191	4209.230957	0	3				0	4	4	4	4	4	54	0	8192	8128	8192	3712	8128	8512	6592	10880	9216
1568787852	55	0	4203.589844	4215.384766	4180	4187.179688	4209.743652	0	3				0	4	4	4	4	4	55	0	8192	8128	8192	3712	8128	8448	6592	10880	9216
1568787852	56	0	4222.563965	4217.436035	4176.410156	4194.871582	4214.358887	0	3				0	4	4	4	4	4	56	0	8192	8192	8192	3712	8128	8448	6656	10880	9152
1568787852	57	0	4234.871582	4223.589844	4197.94873	4202.563965	4225.641113	0	3				0	4	4	4	4	4	57	0	8192	8192	8192	3776	8128	8448	6592	10880	9216
1568787852	58	0	4230.256348	4215.384766	4177.436035	4205.641113	4230.256348	0	3				0	4	4	4	4	4	58	0	8192	8192	8192	3776	8128	8448	6592	10816	9216
1568787852	59	0	4232.820313	4211.282227	4204.102539	4209.743652	4226.666504	0	3				0	4	4	4	4	4	59	0	8192	8192	8192	3712	8128	8448	6592	10816	9216
1568787852	60	0	4232.820313	4219.487305	4200.512695	4205.641113	4220	0	3				0	4	4	4	4	4	60	0	8192	8192	8192	3712	8128	8448	6528	10880	9280
1568787852	61	0	4216.922852	4217.436035	4193.846191	4197.436035	4212.820313	0	3				0	4	4	4	4	4	61	0	8192	8192	8192	3712	8128	8448	6656	10816	9152
1568787852	62	0	4218.461426	4211.282227	4223.589844	4206.666504	4220.512695	0	3				0	4	4	4	4	4	62	0	8192	8192	8192	3712	8128	8448	6528	10816	9216
1568787852	63	0	4232.307617	4221.538574	4214.358887	4227.179688	4232.307617	0	3				0	4	4	4	4	4	63	0	8192	8192	8192	3712	8128	8448	6592	10880	9024
1568787852	64	0	4221.538574	4215.384766	4220.512695	4228.717773	4223.077148	450	3				0	4	4	4	4	4	64	0	8192	8192	8192	3712	8128	8448	6592	10880	9024
1568787852	65	0	4209.230957	4196.922852	4203.077148	4215.384766	4208.205078	450	3				0	4	4	4	4	4	65	0	8192	8192	8192	3712	8064	8512	6592	10816	9216
1568787852	66	0	4224.615234	4213.333496	4205.641113	4221.025879	4219.487305	1023	3				0	4	4	4	4	4	66	0	8192	8192	8192	3776	8064	8448	6592	10880	9216
1568787852	67	0	4237.94873	4235.897461	4228.717773	4233.846191	4235.384766	450	3				0	4	4	4	4	4	67	0	8192	8192	8192	3712	8128	8512	6592	10880	9216
1568787852	68	0	4237.94873	4223.589844	4190.256348	4226.666504	4227.692383	1023	3				0	4	4	4	4	4	68	0	8192	8192	8192	3712	8128	8512	6592	10880	9280
1568787852	69	0	4230.256348	4217.436035	4197.94873	4216.922852	4211.794922	450	3				0	4	4	4	4	4	69	0	8192	8192	8192	3712	8128	8448	6592	10880	9280
1568787852	70	0	4219.487305	4223.589844	4194.871582	4218.461426	4208.205078	1023	3				0	4	4	4	4	4	70	0	8192	8192	8192	3712	8128	8448	6592	10880	9216
1568787852	71	0	4220.512695	4215.384766	4183.077148	4216.922852	4211.794922	450	3				0	4	4	4	4	4	71	0	8192	8192	8192	3712	8128	8512	6592	10816	9216
1568787852	72	0	4231.282227	4217.436035	4213.846191	4215.384766	4215.897461	450	3				0	4	4	4	4	4	72	0	8192	8192	8192	3712	8128	8448	6528	10880	9280
1568787852	73	0	4240	4231.794922	4193.846191	4221.538574	4222.05127	1023	3				0	4	4	4	4	4	73	0	8192	8192	8192	3776	8128	8512	6528	10880	9280
1568787852	74	0	4248.205078	4225.641113	4201.025879	4218.974121	4230.256348	450	3				0	4	4	4	4	4	74	0	8192	8192	8192	3712	8128	8448	6592	10880	9216
1568787852	75	0	4251.282227	4213.333496	4211.282227	4218.461426	4232.820313	1023	3				0	4	4	4	4	4	75	0	8192	8192	8192	3712	8128	8448	6528	10880	9216
1568787852	76	0	4245.641113	4217.436035	4209.230957	4239.487305	4232.307617	450	3				0	4	4	4	4	4	76	0	8192	8192	8192	3712	8128	8512	6592	10816	9216
1568787852	77	0	4251.282227	4229.743652	4241.538574	4260	4242.05127	450	3				0	4	4	4	4	4	77	0	8192	8192	8192	3712	8128	8448	6592	10816	9216
1568787852	78	0	4267.179688	4242.05127	4232.820313	4257.436035	4254.358887	450	3				0	4	4	4	4	4	78	0	8192	8192	8192	3712	8128	8512	6528	10816	9536
1568787852	79	0	4266.153809	4248.205078	4245.641113	4247.692383	4249.743652	1023	3				0	4	4	4	4	4	79	0	8192	8192	8192	3712	8128	8448	6528	10944	9216
1568787852	80	0	4251.282227	4246.153809	4240	4245.128418	4233.846191	450	3				0	4	4	4	4	4	80	0	8192	8192	8192	3712	8192	8448	6528	10880	9216
1568787852	81	0	4244.615234	4244.102539	4210.256348	4245.128418	4228.717773	450	3				0	4	4	4	4	4	81	0	8192	8192	8192	3776	8128	8512	6592	10880	9152
1568787852	82	0	4253.333496	4246.153809	4241.025879	4243.077148	4235.897461	450	3				0	4	4	4	4	4	82	0	8192	8192	8192	3776	8128	8448	6592	10880	9152
1568787852	83	0	4257.94873	4242.05127	4222.563965	4239.487305	4235.384766	1023	3				0	4	4	4	4	4	83	0	8192	8192	8192	3712	8128	8512	6528	10880	9088
1568787852	84	0	4255.384766	4229.743652	4217.436035	4241.025879	4231.282227	450	3				0	4	4	4	4	4	84	0	8192	8192	8192	3712	8192	8512	6592	10880	9216
1568787852	85	0	4262.563965	4229.743652	4240	4257.94873	4238.974121	450	3				0	4	4	4	4	4	85	0	8192	8192	8192	3712	8128	8448	6592	10880	9216
1568787852	86	0	4270.769043	4242.05127	4222.563965	4264.615234	4248.717773	450	3				0	4	4	4	4	4	86	0	8192	8192	8192	3776	8128	8512	6592	10816	9216
1568787852	87	0	4272.307617	4244.102539	4232.820313	4252.307617	4250.256348	1023	3				0	4	4	4	4	4	87	0	8192	8192	8192	3776	8128	8512	6592	10816	9216
1568787852	88	0	4271.282227	4237.94873	4212.307617	4247.179688	4246.153809	450	3				0	4	4	4	4	4	88	0	8192	8192	8192	3712	8128	8512	6592	10816	9216
1568787852	89	0	4267.179688	4237.94873	4208.205078	4244.615234	4235.897461	450	3				0	4	4	4	4	4	89	0	8192	8192	8192	3712	8128	8512	6528	10944	9216
1568787852	90	0	4264.615234	4240	4223.589844	4234.358887	4229.743652	450	3				0	4	4	4	4	4	90	0	8192	8192	8192	3712	8128	8512	6592	10880	9216
1568787852	91	0	4266.666504	4231.794922	4202.563965	4226.153809	4235.384766	1023	3				0	4	4	4	4	4	91	0	8192	8192	8192	3712	8128	8448	6592	10880	9216
1568787852	92	0	4261.025879	4229.743652	4223.589844	4227.692383	4233.846191	450	3				0	4	4	4	4	4	92	0	8192	8192	8192	3712	8128	8512	6528	10880	9280
1568787852	93	0	4247.692383	4233.846191	4213.846191	4231.282227	4218.461426	450	3				0	4	4	4	4	4	93	0	8192	8192	8192	3712	8128	8512	6528	10880	9216
1568787852	94	0	4242.05127	4233.846191	4217.436035	4229.743652	4210.769043	450	3				0	4	4	4	4	4	94	0	8192	8192	8192	3712	8128	8512	6656	10880	9216
1568787852	95	0	4245.128418	4233.846191	4250.769043	4230.256348	4217.436035	1023	3				0	4	4	4	4	4	95	0	8192	8192	8192	3712	8128	8512	6656	10880	9216
1568787852	96	0	4243.077148	4235.897461	4222.563965	4234.871582	4221.025879	450	3				0	4	4	4	4	4	96	0	8192	8192	8192	3712	8128	8512	6528	10816	9216
1568787852	97	0	4232.307617	4229.743652	4221.538574	4235.384766	4215.384766	450	3				0	4	4	4	4	4	97	0	8192	8192	8192	3712	8128	8448	6592	10880	9216
1568787852	98	0	4230.256348	4225.641113	4214.358887	4228.205078	4216.410156	450	3				0	4	4	4	4	4	98	0	8192	8192	8192	3712	8128	8512	6592	10816	9216
1568787852	99	0	4244.102539	4231.794922	4215.384766	4233.846191	4230.769043	1023	3				0	4	4	4	4	4	99	0	8192	8192	8192	3776	8128	8448	6592	10880	9280
1568787852	100	0	4253.333496	4233.846191	4232.307617	4242.563965	4233.333496	450	3				0	4	4	4	4	4	100	0	8192	8192	8192	3712	8128	8512	6592	10880	9280
1568787852	101	0	4254.358887	4229.743652	4197.436035	4240	4228.205078	450	3				0	4	4	4	4	4	101	0	8192	8192	8192	3712	8128	8512	6528	10880	9216
1568787852	102	0	4262.563965	4233.846191	4218.461426	4235.897461	4236.410156	450	3				0	4	4	4	4	4	102	0	8192	8192	8192	3712	8128	8448	6592	10880	9216
1568787852	103	0	4267.692383	4244.102539	4231.282227	4237.94873	4248.205078	1023	3				0	4	4	4	4	4	103	0	8192	8192	8192	3712	8128	8448	6528	10816	9216
1568787852	104	0	4260.512695	4246.153809	4211.794922	4238.974121	4245.128418	450	3				0	4	4	4	4	4	104	0	8192	8192	8192	3776	8128	8512	6464	10880	9216
1568787852	105	0	4249.743652	4235.897461	4219.487305	4223.077148	4230.769043	450	3				0	4	4	4	4	4	105	0	8192	8192	8192	3712	8128	8448	6464	10880	9216
1568787853	106	0	4243.077148	4231.794922	4200.512695	4213.846191	4224.615234	450	3				0	4	4	4	4	4	106	0	8192	8192	8192	3712	8128	8448	6656	10880	9216
1568787853	107	0	4238.461426	4242.05127	4221.025879	4225.128418	4227.692383	1023	3				0	4	4	4	4	4	107	0	8192	8192	8192	3712	8128	8448	6656	10880	9280
1568787853	108	0	4227.692383	4240	4216.410156	4225.641113	4220	450	3				0	4	4	4	4	4	108	0	8192	8192	8192	3712	8128	8448	6592	10880	9024
1568787853	109	0	4221.538574	4233.846191	4191.794922	4211.282227	4209.743652	450	3				0	4	4	4	4	4	109	0	8192	8192	8192	3712	8128	8448	6592	10880	9024
1568787853	110	0	4229.230957	4242.05127	4225.641113	4210.256348	4215.384766	450	3				0	4	4	4	4	4	110	0	8192	8192	8192	3712	8128	8512	6656	10880	9216
1568787853	111	0	4236.922852	4250.256348	4210.256348	4219.487305	4216.410156	1023	3				0	4	4	4	4	4	111	0	8192	8192	8192	3776	8128	8512	6528	10880	9216
1568787853	112	0	4232.820313	4240	4209.230957	4213.333496	4203.077148	450	3				0	4	4	4	4	4	112	0	8192	8192	8192	3712	8128	8512	6528	10880	9216
1568787853	113	0	4222.563965	4233.846191	4215.384766	4208.717773	4197.94873	450	3				0	4	4	4	4	4	113	0	8192	8192	8192	3776	8128	8512	6528	10880	9216
1568787853	114	0	4214.871582	4229.743652	4191.794922	4220	4198.974121	450	3				0	4	4	4	4	4	114	0	8192	8192	8192	3712	8128	8448	6592	10816	9280
1568787853	115	0	4211.794922	4215.384766	4211.282227	4224.102539	4195.384766	1023	3				0	4	4	4	4	4	115	0	8192	8192	8192	3712	8128	8448	6528	10880	9216
1568787853	116	0	4216.410156	4219.487305	4203.077148	4220.512695	4199.487305	450	3				0	4	4	4	4	4	116	0	8192	8192	8192	3776	8128	8448	6528	10880	9216
1568787853	117	0	4227.179688	4231.794922	4213.846191	4225.641113	4214.358887	450	3				0	4	4	4	4	4	117	0	8192	8192	8192	3776	8128	8448	6528	10880	8768
1568787853	118	0	4236.410156	4235.897461	4225.128418	4233.333496	4222.563965	450	3				0	4	4	4	4	4	118	0	8192	8192	8192	3712	8128	8512	6528	10880	8768
1568787853	119	0	4234.871582	4233.846191	4191.794922	4226.153809	4218.974121	1023	3				0	4	4	4	4	4	119	0	8192	8192	8192	3776	8128	8512	6528	10816	9216
1568787853	120	0	4230.769043	4231.794922	4204.615234	4204.102539	4211.282227	450	3				0	4	4	4	4	4	120	0	8192	8192	8192	3712	8128	8448	6592	10880	9216
1568787853	121	0	4229.743652	4231.794922	4191.794922	4187.179688	4204.615234	450	3				0	4	4	4	4	4	121	0	8192	8192	8192	3712	8128	8448	6528	10880	9216
1568787853	122	0	4221.538574	4229.743652	4190.769043	4190.256348	4201.538574	450	3				0	4	4	4	4	4	122	0	8192	8192	8192	3776	8128	8512	6528	10944	9472
1568787853	123	0	4216.922852	4219.487305	4208.717773	4197.436035	4203.077148	1023	3				0	4	4	4	4	4	123	0	8192	8192	8192	3712	8128	8512	6528	10944	9472
1568787853	124	0	4215.897461	4205.128418	4175.897461	4192.307617	4195.384766	450	3				0	4	4	4	4	4	124	0	8192	8192	8192	3776	8128	8512	6528	10880	9216
1568787853	125	0	4207.179688	4201.025879	4186.666504	4187.179688	4183.077148	450	3				0	4	4	4	4	4	125	0	8192	8192	8192	3712	8128	8512	6592	10880	9216
1568787853	126	0	4208.205078	4215.384766	4195.897461	4197.94873	4191.794922	450	3				0	4	4	4	4	4	126	0	8192	8192	8192	3712	8128	8512	6592	10816	9216
1568787853	127	0	4218.461426	4223.589844	4215.384766	4211.794922	4205.641113	233	3				0	4	4	4	4	4	127	0	8192	8192	8192	3712	8128	8448	6592	10816	9216
1568787853	0	0	4209.230957	4217.436035	4232.820313	4209.743652	4193.846191	450	3				0	4	4	4	4	4	0	0	8192	8192	8192	3712	8128	8448	6656	10880	9152
1568787853	1	0	4192.307617	4215.384766	4195.897461	4196.410156	4176.922852	450	3				0	4	4	4	4	4	1	0	8192	8192	8192	3776	8128	8512	6592	10880	9280
1568787853	2	0	4203.589844	4229.743652	4218.974121	4197.94873	4191.282227	1023	3				0	4	4	4	4	4	2	0	8192	8192	8192	3712	8128	8448	6592	10816	9216
1568787853	3	0	4220	4237.94873	4216.922852	4208.205078	4214.871582	450	3				0	4	4	4	4	4	3	0	8192	8192	8192	3712	8128	8512	6592	10816	9216
1568787853	4	0	4219.487305	4233.846191	4190.256348	4206.666504	4217.436035	1023	3				0	4	4	4	4	4	4	0	8192	8192	8192	3712	8128	8512	6592	10880	9280
1568787853	5	0	4220	4229.743652	4203.077148	4199.487305	4214.871582	450	3				0	4	4	4	4	4	5	0	8192	8192	8192	3776	8128	8512	6592	10944	9280
1568787853	6	0	4233.333496	4233.846191	4184.102539	4200.512695	4222.563965	1023	3				0	4	4	4	4	4	6	0	8192	8192	8192	3712	8128	8512	6528	10880	9216
1568787853	7	0	4248.205078	4240	4205.128418	4204.615234	4231.282227	450	3				0	4	4	4	4	4	7	0	8192	8192	8192	3712	8128	8448	6528	10880	9216
1568787853	8	0	4250.256348	4244.102539	4210.256348	4213.846191	4231.794922	450	3				0	4	4	4	4	4	8	0	8192	8192	8192	3712	8128	8448	6592	10816	9344
1568787853	9	0	4247.179688	4240	4196.922852	4227.692383	4231.282227	1023	3				0	4	4	4	4	4	9	0	8192	8192	8192	3712	8128	8448	6528	10752	9216
1568787853	10	0	4249.743652	4233.846191	4227.179688	4230.769043	4233.846191	450	3				0	4	4	4	4	4	10	0	8192	8192	8192	3712	8128	8512	6592	10816	9216
1568787853	11	0	4245.128418	4231.794922	4214.871582	4231.794922	4233.333496	1023	3				0	4	4	4	4	4	11	0	8192	8192	8192	3712	8128	8512	6592	10816	9216
1568787853	12	0	4232.820313	4240	4229.230957	4246.153809	4232.307617	450	3				0	4	4	4	4	4	12	0	8192	8192	8192	3712	8128	8448	6528	10880	8960
1568787853	13	0	4237.94873	4250.256348	4248.205078	4256.410156	4234.871582	450	3				0	4	4	4	4	4	13	0	8192	8192	8192	3776	8128	8448	6528	10880	8960
1568787853	14	0	4238.461426	4248.205078	4231.282227	4239.487305	4225.128418	450	3				0	4	4	4	4	4	14	0	8192	8192	8192	3712	8128	8448	6592	10816	9216
1568787853	15	0	4214.871582	4237.94873	4229.230957	4210.256348	4208.205078	1023	3				0	4	4	4	4	4	15	0	8192	8192	8192	3712	8128	8448	6528	10880	9216
1568787853	16	0	4197.94873	4231.794922	4182.563965	4193.333496	4197.436035	0	3				0	4	4	4	4	4	16	0	8192	8192	8192	3712	8128	8448	6528	10880	9216
1568787853	17	0	4180.512695	4217.436035	4167.692383	4169.743652	4172.307617	0	3				0	4	4	4	4	4	17	0	8192	8192	8192	3712	8128	8448	6528	10880	9216
1568787853	18	0	4144.615234	4192.820313	4160	4133.846191	4129.743652	0	3				0	4	4	4	4	4	18	0	8192	8192	8192	3712	8128	8512	6592	10880	9216
1568787853	19	0	4137.436035	4188.717773	4140	4137.436035	4124.102539	0	3				0	4	4	4	4	4	19	0	8192	8192	8192	3776	8128	8512	6592	10880	9216
1568787853	20	0	4185.128418	4217.436035	4197.436035	4191.282227	4175.384766	0	3				0	4	4	4	4	4	20	0	8192	8192	8192	3712	8128	8512	6592	10880	9280
1568787853	21	0	4234.871582	4244.102539	4208.205078	4229.230957	4227.179688	0	3				0	4	4	4	4	4	21	0	8192	8192	8192	3712	8128	8512	6592	10880	9280
1568787853	22	0	4245.641113	4246.153809	4205.128418	4225.128418	4237.436035	0	3				0	4	4	4	4	4	22	0	8192	8192	8192	3776	8128	8448	6656	10816	9216
1568787853	23	0	4237.436035	4237.94873	4219.487305	4224.102539	4235.384766	0	3				0	4	4	4	4	4	23	0	8192	8192	8192	3712	8128	8448	6592	10880	9216
1568787853	24	0	4239.487305	4235.897461	4204.102539	4240	4243.077148	0	3				0	4	4	4	4	4	24	0	8192	8192	8192	3712	8128	8512	6592	10816	9216
1568787853	25	0	4247.179688	4235.897461	4226.153809	4242.05127	4247.179688	0	3				0	4	4	4	4	4	25	0	8192	8192	8192	3776	8128	8512	6592	10816	9216
1568787853	26	0	4251.282227	4240	4220.512695	4235.897461	4248.717773	0	3				0	4	4	4	4	4	26	0	8192	8192	8192	3712	8128	8512	6656	10880	9280
1568787853	27	0	4252.820313	4244.102539	4226.666504	4233.846191	4252.820313	0	3				0	4	4	4	4	4	27	0	8192	8192	8192	3712	8128	8512	6528	10880	9216
1568787853	28	0	4238.461426	4237.94873	4238.974121	4222.563965	4237.94873	0	3				0	4	4	4	4	4	28	0	8192	8192	8192	3712	8128	8448	6656	10816	9216
1568787853	29	0	4214.871582	4229.743652	4196.410156	4200.512695	4213.333496	0	3				0	4	4	4	4	4	29	0	8192	8192	8192	3712	8128	8512	6656	10880	9216
1568787853	30	0	4211.794922	4229.743652	4212.307617	4192.820313	4209.743652	0	3				0	4	4	4	4	4	30	0	8192	8192	8192	3712	8128	8512	6464	10816	9088
1568787853	31	0	4223.077148	4227.692383	4214.358887	4195.384766	4217.94873	0	3				0	4	4	4	4	4	31	0	8192	8192	8192	3712	8128	8512	6464	10816	9088
1568787853	32	0	4222.563965	4225.641113	4204.102539	4187.179688	4218.461426	0	3				0	4	4	4	4	4	32	0	8192	8128	8192	3712	8128	8448	6592	10880	9216
1568787853	33	0	4217.94873	4227.692383	4216.922852	4181.025879	4215.384766	0	3				0	4	4	4	4	4	33	0	8192	8192	8192	3776	8128	8448	6592	10880	9216
1568787853	34	0	4217.436035	4221.538574	4191.794922	4184.615234	4212.307617	0	3				0	4	4	4	4	4	34	0	8192	8128	8192	3776	8128	8448	6528	10816	9216
1568787853	35	0	4211.794922	4215.384766	4208.717773	4195.897461	4210.769043	0	3				0	4	4	4	4	4	35	0	8192	8192	8192	3712	8128	8512	6528	10816	9216
1568787853	36	0	4202.05127	4211.282227	4192.820313	4210.769043	4204.102539	0	3				0	4	4	4	4	4	36	0	8192	8192	8192	3776	8128	8512	6528	10816	9216
1568787853	37	0	4196.410156	4205.128418	4166.153809	4222.05127	4197.94873	0	3				0	4	4	4	4	4	37	0	8192	8192	8192	3776	8128	8512	6528	10880	9216
1568787853	38	0	4200.512695	4209.230957	4201.538574	4229.743652	4201.538574	0	3				0	4	4	4	4	4	38	0	8192	8192	8192	3712	8128	8512	6464	10880	9536
1568787853	39	0	4202.563965	4211.282227	4194.871582	4227.179688	4204.102539	0	3				0	4	4	4	4	4	39	0	8192	8192	8192	3776	8128	8448	6464	10880	9536
1568787853	40	0	4201.025879	4201.025879	4199.487305	4206.666504	4200.512695	0	3				0	4	4	4	4	4	40	0	8192	8192	8192	3776	8128	8448	6592	10880	9216
1568787853	41	0	4203.077148	4196.922852	4195.384766	4181.538574	4199.487305	0	3				0	4	4	4	4	4	41	0	8192	8192	8192	3776	8128	8448	6528	10816	9280
1568787853	42	0	4197.94873	4201.025879	4179.487305	4160.512695	4195.384766	0	3				0	4	4	4	4	4	42	0	8192	8192	8192	3712	8128	8448	6464	10880	9216
1568787853	43	0	4188.717773	4192.820313	4203.077148	4146.153809	4189.743652	0	3				0	4	4	4	4	4	43	0	8192	8192	8192	3712	8128	8448	6464	10880	9216
1568787853	44	0	4197.436035	4194.871582	4200	4161.538574	4196.410156	0	3				0	4	4	4	4	4	44	0	8192	8192	8192	3712	8128	8448	6464	10880	9152
1568787853	45	0	4207.692383	4203.077148	4216.410156	4184.615234	4204.615234	0	3				0	4	4	4	4	4	45	0	8192	8192	8192	3712	8128	8448	6528	10880	9216
1568787853	46	0	4202.05127	4203.077148	4208.717773	4189.230957	4206.153809	0	3				0	4	4	4	4	4	46	0	8192	8192	8192	3776	8064	8512	6592	10816	9216
1568787853	47	0	4203.077148	4198.974121	4185.641113	4200.512695	4213.846191	0	3				0	4	4	4	4	4	47	0	8192	8192	8192	3776	8064	8448	6592	10880	8960
1568787853	48	0	4214.358887	4196.922852	4220	4223.589844	4222.05127	0	3				0	4	4	4	4	4	48	0	8192	8192	8192	3712	8064	8512	6592	10880	8960
1568787853	49	0	4211.282227	4188.717773	4199.487305	4229.230957	4213.846191	0	3				0	4	4	4	4	4	49	0	8192	8192	8192	3712	8128	8448	6528	10880	9280
1568787853	50	0	4198.974121	4186.666504	4195.384766	4211.794922	4198.461426	0	3				0	4	4	4	4	4	50	0	8192	8192	8192	3776	8064	8448	6656	10880	9280
1568787853	51	0	4200	4198.974121	4214.871582	4204.615234	4197.94873	0	3				0	4	4	4	4	4	51	0	8192	8192	8192	3712	8128	8512	6592	10816	9216
1568787853	52	0	4202.563965	4205.128418	4192.820313	4206.666504	4202.05127	0	3				0	4	4	4	4	4	52	0	8192	8192	8192	3712	8128	8512	6528	10880	9152
1568787853	53	0	4189.230957	4198.974121	4197.94873	4190.256348	4185.128418	0	3				0	4	4	4	4	4	53	0	8192	8192	8192	3712	8128	8448	6528	10880	9152
1568787853	54	0	4179.487305	4198.974121	4176.410156	4165.641113	4168.205078	0	3				0	4	4	4	4	4	54	0	8192	8192	8192	3712	8128	8448	6528	10880	9216
1568787853	55	0	4187.692383	4205.128418	4186.666504	4161.538574	4177.436035	0	3				0	4	4	4	4	4	55	0	8192	8192	8192	3712	8128	8512	6528	10880	9280
1568787853	56	0	4191.282227	4201.025879	4206.666504	4169.743652	4188.205078	0	3				0	4	4	4	4	4	56	0	8192	8192	8192	3712	8128	8448	6528	10880	9152
1568787853	57	0	4182.563965	4186.666504	4173.333496	4168.205078	4178.974121	0	3				0	4	4	4	4	4	57	0	8192	8192	8192	3712	8128	8448	6528	10880	9152
1568787853	58	0	4180.512695	4180.512695	4195.384766	4162.05127	4169.743652	0	3				0	4	4	4	4	4	58	0	8192	8192	8192	3712	8128	8512	6592	10880	9216
1568787853	59	0	4183.589844	4184.615234	4194.871582	4167.692383	4171.282227	0	3				0	4	4	4	4	4	59	0	8192	8192	8192	3712	8128	8512	6592	10816	9216
1568787853	60	0	4189.743652	4188.717773	4192.307617	4182.563965	4180.512695	0	3				0	4	4	4	4	4	60	0	8192	8192	8192	3712	8128	8512	6528	10880	9216
1568787853	61	0	4203.077148	4196.922852	4217.436035	4191.282227	4194.358887	0	3				0	4	4	4	4	4	61	0	8192	8192	8192	3712	8128	8512	6528	10880	9216
1568787853	62	0	4212.820313	4201.025879	4196.410156	4188.717773	4199.487305	0	3				0	4	4	4	4	4	62	0	8192	8192	8192	3712	8128	8448	6528	10816	9280
1568787853	63	0	4211.794922	4203.077148	4212.820313	4182.563965	4199.487305	0	3				0	4	4	4	4	4	63	0	8192	8192	8192	3776	8128	8448	6592	10880	9152
1568787853	64	0	4215.384766	4215.384766	4217.94873	4188.205078	4208.717773	450	3				0	4	4	4	4	4	64	0	8192	8192	8192	3712	8128	8512	6528	10816	9216
1568787853	65	0	4227.692383	4219.487305	4208.205078	4205.641113	4217.94873	450	3				0	4	4	4	4	4	65	0	8192	8192	8192	3712	8128	8448	6592	10880	9152
1568787853	66	0	4234.871582	4211.282227	4215.384766	4216.410156	4222.563965	1023	3				0	4	4	4	4	4	66	0	8192	8192	8192	3712	8128	8512	6592	10880	9152
1568787853	67	0	4237.94873	4223.589844	4194.871582	4217.436035	4231.282227	450	3				0	4	4	4	4	4	67	0	8192	8192	8192	3712	8128	8512	6528	10880	8960
1568787853	68	0	4232.307617	4235.897461	4216.922852	4219.487305	4231.282227	1023	3				0	4	4	4	4	4	68	0	8192	8192	8192	3776	8128	8512	6464	10816	9216
1568787853	69	0	4221.538574	4213.333496	4207.179688	4218.461426	4219.487305	450	3				0	4	4	4	4	4	69	0	8192	8192	8192	3712	8128	8448	6528	10880	9152
1568787853	70	0	4212.820313	4196.922852	4189.743652	4215.384766	4217.436035	1023	3				0	4	4	4	4	4	70	0	8192	8192	8192	3712	8128	8512	6592	10880	9216
1568787853	71	0	4199.487305	4203.077148	4220	4218.974121	4216.410156	450	3				0	4	4	4	4	4	71	0	8192	8192	8192	3712	8128	8512	6592	10880	9216
1568787853	72	0	4181.538574	4194.871582	4192.820313	4217.94873	4199.487305	450	3				0	4	4	4	4	4	72	0	8192	8192	8192	3712	8128	8448	6464	10816	9216
1568787853	73	0	4177.94873	4180.512695	4200.512695	4213.846191	4186.153809	1023	3				0	4	4	4	4	4	73	0	8192	8192	8192	3712	8128	8448	6528	10880	9216
1568787853	74	0	4186.153809	4190.769043	4221.538574	4213.846191	4192.820313	450	3				0	4	4	4	4	4	74	0	8192	8192	8192	3776	8128	8448	6528	10880	9216
1568787853	75	0	4184.615234	4203.077148	4207.692383	4209.230957	4195.384766	1023	3				0	4	4	4	4	4	75	0	8192	8192	8192	3712	8128	8512	6528	10880	9216
1568787853	76	0	4181.025879	4201.025879	4216.410156	4199.487305	4187.692383	450	3				0	4	4	4	4	4	76	0	8192	8192	8192	3712	8128	8512	6592	10816	9152
1568787853	77	0	4183.589844	4201.025879	4187.179688	4188.205078	4186.153809	450	3				0	4	4	4	4	4	77	0	8192	8192	8192	3712	8128	8512	6592	10816	9216
1568787853	78	0	4180.512695	4198.974121	4186.153809	4180	4188.205078	450	3				0	4	4	4	4	4	78	0	8192	8192	8192	3712	8128	8512	6528	10880	9216
1568787853	79	0	4182.05127	4205.128418	4203.077148	4189.743652	4194.358887	1023	3				0	4	4	4	4	4	79	0	8192	8192	8192	3712	8128	8512	6528	10880	9216
1568787853	80	0	4203.077148	4221.538574	4206.666504	4218.974121	4213.846191	450	3				0	4	4	4	4	4	80	0	8192	8192	8192	3712	8128	8512	6528	10816	9536
1568787853	81	0	4221.025879	4227.692383	4235.384766	4235.897461	4232.307617	450	3				0	4	4	4	4	4	81	0	8192	8192	8192	3712	8128	8512	6656	10880	9280
1568787853	82	0	4218.461426	4217.436035	4205.641113	4232.820313	4232.820313	450	3				0	4	4	4	4	4	82	0	8192	8192	8192	3712	8128	8512	6592	10816	9216
1568787853	83	0	4213.333496	4213.333496	4203.077148	4224.615234	4226.153809	1023	3				0	4	4	4	4	4	83	0	8192	8192	8192	3712	8128	8448	6528	10880	9280
1568787853	84	0	4216.922852	4207.179688	4211.794922	4216.922852	4222.05127	450	3				0	4	4	4	4	4	84	0	8192	8192	8192	3712	8128	8448	6528	10880	9280
1568787853	85	0	4212.307617	4194.871582	4178.974121	4217.436035	4218.461426	450	3				0	4	4	4	4	4	85	0	8192	8192	8192	3712	8128	8448	6464	10880	9088
1568787853	86	0	4202.05127	4190.769043	4203.077148	4214.871582	4212.307617	450	3				0	4	4	4	4	4	86	0	8192	8192	8192	3712	8128	8512	6464	10816	9216
1568787853	87	0	4198.974121	4192.820313	4201.538574	4205.641113	4207.179688	1023	3				0	4	4	4	4	4	87	0	8192	8192	8192	3712	8128	8512	6656	10880	9216
1568787853	88	0	4201.025879	4198.974121	4204.102539	4204.102539	4209.743652	450	3				0	4	4	4	4	4	88	0	8192	8192	8192	3712	8128	8512	6528	10880	9216
1568787853	89	0	4202.563965	4203.077148	4217.94873	4206.153809	4212.307617	450	3				0	4	4	4	4	4	89	0	8192	8192	8192	3712	8128	8512	6528	10880	9216
1568787853	90	0	4206.153809	4209.230957	4192.820313	4205.641113	4211.282227	450	3				0	4	4	4	4	4	90	0	8192	8192	8192	3712	8128	8448	6592	10880	9216
1568787853	91	0	4216.922852	4219.487305	4224.615234	4206.153809	4217.94873	1023	3				0	4	4	4	4	4	91	0	8192	8192	8192	3712	8128	8512	6592	10880	9152
1568787853	92	0	4218.974121	4219.487305	4223.077148	4208.717773	4222.05127	450	3				0	4	4	4	4	4	92	0	8192	8192	8192	3776	8128	8448	6592	10880	9280
1568787853	93	0	4211.282227	4217.436035	4207.692383	4217.94873	4216.410156	450	3				0	4	4	4	4	4	93	0	8192	8192	8192	3712	8128	8512	6592	10880	9280
1568787853	94	0	4206.666504	4217.436035	4223.077148	4227.179688	4215.897461	450	3				0	4	4	4	4	4	94	0	8192	8192	8192	3712	8128	8512	6592	10816	9216
1568787853	95	0	4204.102539	4219.487305	4203.589844	4223.589844	4217.436035	1023	3				0	4	4	4	4	4	95	0	8192	8192	8192	3712	8128	8512	6656	10816	9216
1568787853	96	0	4203.077148	4213.333496	4220	4215.384766	4212.307617	450	3				0	4	4	4	4	4	96	0	8192	8192	8192	3712	8128	8448	6656	10880	9216
1568787853	97	0	4202.563965	4203.077148	4206.666504	4216.922852	4203.589844	450	3				0	4	4	4	4	4	97	0	8192	8192	8192	3712	8128	8512	6656	10880	9216
1568787853	98	0	4193.846191	4209.230957	4185.128418	4212.820313	4199.487305	450	3				0	4	4	4	4	4	98	0	8192	8192	8192	3776	8128	8512	6592	10816	9216
1568787853	99	0	4184.102539	4213.333496	4205.128418	4201.538574	4199.487305	1023	3				0	4	4	4	4	4	99	0	8192	8192	8192	3712	8128	8448	6592	10944	9216
1568787853	100	0	4181.538574	4207.179688	4182.05127	4195.897461	4197.436035	450	3				0	4	4	4	4	4	100	0	8192	8192	8192	3712	8128	8448	6528	10816	9216
1568787853	101	0	4179.487305	4203.077148	4198.461426	4196.922852	4195.384766	450	3				0	4	4	4	4	4	101	0	8192	8192	8192	3776	8128	8448	6592	10880	9024
1568787853	102	0	4180	4209.230957	4217.436035	4203.589844	4197.94873	450	3				0	4	4	4	4	4	102	0	8192	8192	8192	3712	8128	8448	6592	10880	9024
1568787853	103	0	4183.077148	4211.282227	4211.282227	4209.743652	4201.025879	1023	3				0	4	4	4	4	4	103	0	8192	8192	8192	3712	8128	8448	6528	10880	9152
1568787853	104	0	4185.641113	4215.384766	4225.641113	4212.820313	4208.717773	450	3				0	4	4	4	4	4	104	0	8192	8192	8192	3712	8128	8512	6464	10880	9216
1568787854	105	0	4193.846191	4219.487305	4203.077148	4216.410156	4218.461426	450	3				0	4	4	4	4	4	105	0	8192	8192	8192	3712	8128	8448	6592	10816	9152
1568787854	106	0	4203.589844	4217.436035	4216.410156	4220.512695	4214.358887	450	3				0	4	4	4	4	4	106	0	8192	8192	8192	3712	8128	8512	6592	10880	9216
1568787854	107	0	4202.563965	4215.384766	4217.94873	4219.487305	4209.743652	1023	3				0	4	4	4	4	4	107	0	8192	8192	8192	3712	8128	8512	6592	10880	9216
1568787854	108	0	4200.512695	4221.538574	4195.384766	4213.333496	4213.846191	450	3				0	4	4	4	4	4	108	0	8192	8192	8192	3712	8128	8512	6592	10880	9216
1568787854	109	0	4204.615234	4225.641113	4216.410156	4215.384766	4210.769043	450	3				0	4	4	4	4	4	109	0	8192	8192	8192	3712	8128	8512	6592	10816	9216
1568787854	110	0	4197.94873	4221.538574	4189.743652	4215.897461	4200.512695	450	3				0	4	4	4	4	4	110	0	8192	8192	8192	3712	8128	8512	6528	10816	9408
1568787854	111	0	4186.666504	4215.384766	4194.871582	4204.102539	4199.487305	1023	3				0	4	4	4	4	4	111	0	8192	8192	8192	3712	8128	8512	6528	10816	9408
1568787854	112	0	4186.153809	4215.384766	4212.820313	4197.94873	4202.563965	450	3				0	4	4	4	4	4	112	0	8192	8192	8192	3712	8128	8512	6528	10816	9216
1568787854	113	0	4192.307617	4213.333496	4191.282227	4206.153809	4197.94873	450	3				0	4	4	4	4	4	113	0	8192	8192	8192	3712	8128	8512	6592	10880	9216
1568787854	114	0	4200	4213.333496	4214.358887	4213.333496	4204.102539	450	3				0	4	4	4	4	4	114	0	8192	8192	8192	3712	8128	8448	6592	10880	9216
1568787854	115	0	4205.128418	4219.487305	4207.179688	4217.94873	4220.512695	1023	3				0	4	4	4	4	4	115	0	8192	8192	8192	3712	8128	8448	6592	10880	9216
1568787854	116	0	4198.974121	4225.641113	4203.077148	4213.846191	4220	450	3				0	4	4	4	4	4	116	0	8192	8192	8192	3712	8128	8512	6592	10880	9216
1568787854	117	0	4183.077148	4213.333496	4202.563965	4200.512695	4201.025879	450	3				0	4	4	4	4	4	117	0	8192	8192	8192	3776	8128	8448	6592	10880	9280
1568787854	118	0	4182.05127	4205.128418	4181.538574	4204.615234	4196.410156	450	3				0	4	4	4	4	4	118	0	8192	8192	8192	3712	8128	8448	6592	10880	9152
1568787854	119	0	4195.384766	4215.384766	4213.333496	4221.025879	4210.256348	1023	3				0	4	4	4	4	4	119	0	8192	8192	8192	3712	8128	8512	6592	10880	8896
1568787854	120	0	4196.410156	4219.487305	4197.436035	4215.897461	4209.743652	450	3				0	4	4	4	4	4	120	0	8192	8192	8192	3712	8128	8512	6592	10880	8896
1568787854	121	0	4185.641113	4213.333496	4186.153809	4205.128418	4198.461426	450	3				0	4	4	4	4	4	121	0	8192	8192	8192	3776	8128	8448	6592	10880	9472
1568787854	122	0	4186.153809	4211.282227	4210.256348	4211.282227	4200.512695	450	3				0	4	4	4	4	4	122	0	8192	8192	8192	3712	8128	8512	6592	10880	9216
1568787854	123	0	4189.230957	4217.436035	4192.820313	4210.769043	4208.205078	1023	3				0	4	4	4	4	4	123	0	8192	8192	8192	3712	8128	8448	6656	10880	9152
1568787854	124	0	4182.05127	4217.436035	4210.769043	4199.487305	4203.589844	450	3				0	4	4	4	4	4	124	0	8192	8192	8192	3712	8128	8448	6592	10880	9216
1568787854	125	0	4181.538574	4223.589844	4211.794922	4202.563965	4198.461426	450	3				0	4	4	4	4	4	125	0	8192	8192	8192	3712	8128	8512	6592	10880	9216
1568787854	126	0	4186.666504	4227.692383	4202.563965	4210.256348	4203.589844	450	3				0	4	4	4	4	4	126	0	8192	8192	8192	3712	8128	8448	6528	10880	9216
1568787854	127	0	4180.512695	4217.436035	4197.94873	4190.769043	4198.974121	233	3				0	4	4	4	4	4	127	0	8192	8192	8192	3712	8128	8512	6528	10880	9216
1568787854	0	0	4157.436035	4198.974121	4152.307617	4155.384766	4169.230957	450	3				0	4	4	4	4	4	0	0	8192	8192	8192	3776	8128	8512	6528	10880	9088
1568787854	1	0	4128.205078	4180.512695	4167.179688	4139.487305	4135.897461	450	3				0	4	4	4	4	4	1	0	8192	8192	8192	3776	8128	8512	6528	10880	9088
1568787854	2	0	4113.333496	4164.102539	4164.102539	4147.692383	4131.282227	1023	3				0	4	4	4	4	4	2	0	8192	8192	8192	3712	8128	8512	6592	10880	9216
1568787854	3	0	4135.384766	4170.256348	4150.256348	4166.153809	4155.897461	450	3				0	4	4	4	4	4	3	0	8192	8192	8192	3712	8128	8512	6592	10816	9152
1568787854	4	0	4172.820313	4188.717773	4184.102539	4181.538574	4182.563965	1023	3				0	4	4	4	4	4	4	0	8192	8192	8192	3712	8128	8512	6592	10880	9216
1568787854	5	0	4180	4192.820313	4167.179688	4187.179688	4188.205078	450	3				0	4	4	4	4	4	5	0	8192	8192	8192	3712	8128	8448	6592	10880	9216
1568787854	6	0	4168.717773	4188.717773	4175.897461	4187.692383	4185.641113	1023	3				0	4	4	4	4	4	6	0	8192	8192	8192	3712	8128	8512	6592	10880	9216
1568787854	7	0	4166.153809	4196.922852	4177.94873	4185.641113	4184.615234	450	3				0	4	4	4	4	4	7	0	8192	8192	8192	3712	8128	8512	6656	10816	9216
1568787854	8	0	4166.666504	4203.077148	4167.179688	4182.05127	4184.615234	450	3				0	4	4	4	4	4	8	0	8192	8192	8192	3712	8128	8512	6592	10880	9216
1568787854	9	0	4175.384766	4209.230957	4202.563965	4190.769043	4196.410156	1023	3				0	4	4	4	4	4	9	0	8192	8192	8192	3712	8128	8512	6528	10944	9152
1568787854	10	0	4193.333496	4217.436035	4187.692383	4200	4210.769043	450	3				0	4	4	4	4	4	10	0	8192	8192	8192	3712	8128	8448	6528	10944	9152
1568787854	11	0	4201.025879	4217.436035	4192.820313	4190.769043	4212.307617	1023	3				0	4	4	4	4	4	11	0	8192	8192	8128	3712	8128	8512	6592	10880	9344
1568787854	12	0	4200	4215.384766	4204.102539	4190.769043	4214.871582	450	3				0	4	4	4	4	4	12	0	8192	8192	8192	3712	8128	8512	6528	10880	9216
1568787854	13	0	4206.666504	4221.538574	4192.820313	4206.153809	4223.589844	450	3				0	4	4	4	4	4	13	0	8192	8192	8192	3712	8128	8448	6592	10944	9216
1568787854	14	0	4207.692383	4215.384766	4216.410156	4206.666504	4220.512695	450	3				0	4	4	4	4	4	14	0	8192	8192	8192	3712	8128	8448	6528	10880	9024
1568787854	15	0	4198.974121	4203.077148	4188.717773	4202.05127	4217.94873	1023	3				0	4	4	4	4	4	15	0	8192	8128	8192	3776	8128	8448	6528	10880	9024
1568787854	16	0	4189.230957	4201.025879	4177.94873	4201.538574	4215.897461	0	3				0	4	4	4	4	4	16	0	8192	8128	8192	3776	8128	8448	6528	10880	9216
1568787854	17	0	4187.179688	4205.128418	4188.205078	4201.538574	4207.179688	0	3				0	4	4	4	4	4	17	0	8192	8192	8192	3776	8128	8512	6528	10816	9216
1568787854	18	0	4187.692383	4205.128418	4173.333496	4201.538574	4200.512695	0	3				0	4	4	4	4	4	18	0	8192	8192	8192	3776	8128	8512	6592	10880	9152
1568787854	19	0	4175.384766	4198.974121	4189.743652	4188.717773	4191.282227	0	3				0	4	4	4	4	4	19	0	8192	8192	8192	3776	8128	8448	6592	10880	9152
1568787854	20	0	4164.615234	4201.025879	4171.794922	4180.512695	4182.563965	0	3				0	4	4	4	4	4	20	0	8192	8192	8192	3776	8128	8512	6464	10880	9216
1568787854	21	0	4168.717773	4207.179688	4181.538574	4191.794922	4184.102539	0	3				0	4	4	4	4	4	21	0	8192	8192	8192	3776	8128	8512	6592	10880	9280
1568787854	22	0	4171.282227	4205.128418	4205.128418	4190.769043	4186.153809	0	3				0	4	4	4	4	4	22	0	8192	8192	8192	3712	8128	8448	6528	10880	9216
1568787854	23	0	4161.538574	4196.922852	4179.487305	4177.94873	4177.94873	0	3				0	4	4	4	4	4	23	0	8192	8192	8192	3776	8128	8448	6528	10880	9216
1568787854	24	0	4159.487305	4184.615234	4193.846191	4175.897461	4175.897461	0	3				0	4	4	4	4	4	24	0	8192	8192	8192	3712	8128	8512	6528	10880	9216
1568787854	25	0	4177.94873	4182.563965	4186.666504	4186.666504	4191.794922	0	3				0	4	4	4	4	4	25	0	8192	8192	8192	3712	8128	8512	6528	10880	9216
1568787854	26	0	4189.230957	4186.666504	4187.179688	4193.333496	4201.025879	0	3				0	4	4	4	4	4	26	0	8192	8192	8192	3712	8128	8512	6592	10880	9216
1568787854	27	0	4171.794922	4178.461426	4191.794922	4175.897461	4189.230957	0	3				0	4	4	4	4	4	27	0	8128	8192	8192	3712	8128	8448	6592	10880	8832
1568787854	28	0	4150.769043	4164.102539	4146.153809	4155.384766	4175.384766	0	3				0	4	4	4	4	4	28	0	8192	8192	8192	3712	8128	8448	6528	10880	8832
1568787854	29	0	4164.102539	4174.358887	4173.333496	4169.743652	4188.205078	0	3				0	4	4	4	4	4	29	0	8192	8192	8192	3776	8128	8512	6592	10816	9280
1568787854	30	0	4182.563965	4184.615234	4177.94873	4189.743652	4204.102539	0	3				0	4	4	4	4	4	30	0	8192	8192	8192	3776	8128	8512	6592	10816	9216
1568787854	31	0	4173.846191	4180.512695	4156.922852	4182.563965	4200.512695	0	3				0	4	4	4	4	4	31	0	8192	8192	8192	3712	8064	8448	6592	10880	9280
1568787854	32	0	4165.641113	4186.666504	4185.128418	4186.666504	4196.410156	0	3				0	4	4	4	4	4	32	0	8192	8192	8192	3712	8128	8512	6528	10880	9344
1568787854	33	0	4169.743652	4196.922852	4185.641113	4202.05127	4197.94873	0	3				0	4	4	4	4	4	33	0	8192	8192	8192	3712	8128	8512	6528	10880	9344
1568787854	34	0	4162.563965	4186.666504	4199.487305	4191.282227	4192.820313	0	3				0	4	4	4	4	4	34	0	8192	8192	8192	3712	8128	8448	6592	10880	9216
1568787854	35	0	4155.384766	4182.563965	4191.794922	4181.538574	4193.333496	0	3				0	4	4	4	4	4	35	0	8192	8192	8192	3712	8128	8512	6592	10816	9216
1568787854	36	0	4165.641113	4198.974121	4192.307617	4196.922852	4202.05127	0	3				0	4	4	4	4	4	36	0	8192	8192	8192	3712	8128	8512	6592	10880	9280
1568787854	37	0	4172.820313	4201.025879	4221.538574	4206.666504	4205.128418	0	3				0	4	4	4	4	4	37	0	8192	8192	8192	3712	8128	8448	6592	10880	9280
1568787854	38	0	4175.384766	4192.820313	4193.333496	4205.641113	4206.666504	0	3				0	4	4	4	4	4	38	0	8192	8192	8192	3776	8128	8448	6592	10816	9152
1568787854	39	0	4181.538574	4196.922852	4203.589844	4207.179688	4207.179688	0	3				0	4	4	4	4	4	39	0	8192	8192	8192	3712	8128	8512	6656	10880	9216
1568787854	40	0	4183.589844	4203.077148	4208.717773	4206.666504	4200	0	3				0	4	4	4	4	4	40	0	8192	8192	8192	3776	8128	8512	6592	10880	9216
1568787854	41	0	4191.794922	4207.179688	4188.717773	4208.717773	4206.153809	0	3				0	4	4	4	4	4	41	0	8192	8192	8192	3712	8128	8512	6592	10880	9216
1568787854	42	0	4203.077148	4203.077148	4201.025879	4210.256348	4219.487305	0	3				0	4	4	4	4	4	42	0	8192	8192	8192	3712	8128	8448	6528	10944	9216
1568787854	43	0	4203.077148	4203.077148	4174.358887	4207.692383	4217.436035	0	3				0	4	4	4	4	4	43	0	8192	8192	8128	3712	8128	8512	6592	10880	9216
1568787854	44	0	4201.538574	4211.282227	4182.05127	4202.05127	4214.871582	0	3				0	4	4	4	4	4	44	0	8192	8192	8192	3712	8128	8448	6528	10880	9216
1568787854	45	0	4199.487305	4213.333496	4195.384766	4188.205078	4215.384766	0	3				0	4	4	4	4	4	45	0	8192	8192	8192	3712	8128	8448	6528	10880	9216
1568787854	46	0	4185.128418	4198.974121	4176.922852	4175.897461	4204.615234	0	3				0	4	4	4	4	4	46	0	8192	8192	8192	3712	8192	8512	6528	10880	9344
1568787854	47	0	4178.974121	4182.563965	4199.487305	4178.974121	4195.384766	0	3				0	4	4	4	4	4	47	0	8192	8192	8192	3776	8128	8512	6592	10880	9216
1568787854	48	0	4183.589844	4180.512695	4184.615234	4188.717773	4196.922852	0	3				0	4	4	4	4	4	48	0	8192	8192	8192	3712	8128	8512	6592	10880	9152
1568787854	49	0	4183.077148	4188.717773	4197.436035	4193.846191	4194.358887	0	3				0	4	4	4	4	4	49	0	8192	8192	8192	3712	8128	8512	6528	10816	9344
1568787854	50	0	4184.102539	4196.922852	4221.538574	4201.025879	4195.897461	0	3				0	4	4	4	4	4	50	0	8192	8192	8192	3776	8128	8512	6528	10880	9408
1568787854	51	0	4183.077148	4198.974121	4192.307617	4203.589844	4197.436035	0	3				0	4	4	4	4	4	51	0	8192	8192	8192	3712	8128	8512	6528	10880	9408
1568787854	52	0	4170.769043	4196.922852	4203.077148	4195.384766	4187.179688	0	3				0	4	4	4	4	4	52	0	8192	8192	8192	3712	8128	8512	6528	10880	9280
1568787854	53	0	4164.615234	4198.974121	4190.769043	4188.205078	4180	0	3				0	4	4	4	4	4	53	0	8192	8192	8192	3776	8128	8512	6528	10880	9280
1568787854	54	0	4171.794922	4201.025879	4190.769043	4183.589844	4185.128418	0	3				0	4	4	4	4	4	54	0	8192	8192	8192	3712	8128	8512	6592	10880	9152
1568787854	55	0	4170.769043	4201.025879	4195.384766	4173.846191	4186.153809	0	3				0	4	4	4	4	4	55	0	8192	8192	8192	3712	8128	8512	6592	10880	9152
1568787854	56	0	4155.897461	4190.769043	4147.692383	4164.102539	4176.922852	0	3				0	4	4	4	4	4	56	0	8192	8192	8192	3712	8128	8448	6464	10880	9216
1568787854	57	0	4160	4182.563965	4169.230957	4170.769043	4183.077148	0	3				0	4	4	4	4	4	57	0	8192	8192	8192	3712	8128	8512	6528	10880	9216
1568787854	58	0	4182.563965	4182.563965	4181.538574	4182.05127	4198.974121	0	3				0	4	4	4	4	4	58	0	8192	8192	8192	3712	8128	8512	6592	10880	9472
1568787854	59	0	4189.743652	4192.820313	4181.025879	4186.153809	4206.153809	0	3				0	4	4	4	4	4	59	0	8192	8192	8192	3712	8128	8512	6592	10880	9472
1568787854	60	0	4186.153809	4196.922852	4194.358887	4188.205078	4212.820313	0	3				0	4	4	4	4	4	60	0	8192	8192	8192	3712	8128	8448	6528	10880	9152
1568787854	61	0	4195.384766	4194.871582	4172.307617	4188.717773	4220.512695	0	3				0	4	4	4	4	4	61	0	8192	8192	8192	3712	8128	8448	6464	10880	9216
1568787854	62	0	4205.128418	4198.974121	4198.461426	4194.358887	4223.077148	0	3				0	4	4	4	4	4	62	0	8192	8192	8192	3776	8128	8512	6592	10880	9216
1568787854	63	0	4196.410156	4205.128418	4197.436035	4201.025879	4213.333496	0	3				0	4	4	4	4	4	63	0	8192	8192	8192	3712	8128	8512	6592	10880	9216
1568787854	64	0	4179.487305	4203.077148	4186.666504	4194.871582	4196.410156	450	3				0	4	4	4	4	4	64	0	8192	8192	8192	3712	8128	8512	6464	10880	9216
1568787854	65	0	4165.641113	4190.769043	4206.153809	4184.102539	4182.05127	450	3				0	4	4	4	4	4	65	0	8192	8192	8192	3712	8128	8512	6528	10880	9216
1568787854	66	0	4157.94873	4190.769043	4173.846191	4183.077148	4171.282227	1023	3				0	4	4	4	4	4	66	0	8192	8192	8192	3712	8128	8448	6592	10880	9216
1568787854	67	0	4159.487305	4194.871582	4183.589844	4187.179688	4164.102539	450	3				0	4	4	4	4	4	67	0	8192	8192	8192	3712	8128	8448	6592	10880	9408
1568787854	68	0	4173.333496	4198.974121	4196.922852	4194.871582	4174.871582	1023	3				0	4	4	4	4	4	68	0	8192	8192	8192	3712	8128	8512	6592	10880	9280
1568787854	69	0	4189.230957	4209.230957	4181.025879	4198.461426	4192.307617	450	3				0	4	4	4	4	4	69	0	8192	8192	8192	3776	8128	8448	6528	10816	9280
1568787854	70	0	4198.461426	4211.282227	4187.692383	4191.794922	4193.846191	1023	3				0	4	4	4	4	4	70	0	8192	8192	8192	3712	8128	8512	6656	10880	9216
1568787854	71	0	4201.025879	4203.077148	4165.128418	4189.743652	4194.871582	450	3				0	4	4	4	4	4	71	0	8192	8192	8192	3776	8128	8448	6592	10880	9216
1568787854	72	0	4201.025879	4198.974121	4175.384766	4185.128418	4201.538574	450	3				0	4	4	4	4	4	72	0	8192	8192	8192	3712	8128	8512	6592	10816	9280
1568787854	73	0	4209.230957	4201.025879	4175.384766	4178.461426	4207.692383	1023	3				0	4	4	4	4	4	73	0	8192	8192	8192	3712	8128	8512	6592	10816	9280
1568787854	74	0	4227.179688	4203.077148	4167.692383	4193.846191	4217.94873	450	3				0	4	4	4	4	4	74	0	8192	8192	8192	3712	8128	8448	6592	10880	9152
1568787854	75	0	4227.692383	4207.179688	4199.487305	4206.153809	4219.487305	1023	3				0	4	4	4	4	4	75	0	8192	8192	8192	3712	8128	8448	6592	10816	9216
1568787854	76	0	4206.153809	4211.282227	4173.846191	4191.282227	4200	450	3				0	4	4	4	4	4	76	0	8192	8192	8192	3712	8128	8512	6592	10816	9280
1568787854	77	0	4194.871582	4207.179688	4182.05127	4178.974121	4178.974121	450	3				0	4	4	4	4	4	77	0	8192	8192	8192	3776	8128	8512	6592	10816	9280
1568787854	78	0	4202.563965	4205.128418	4206.666504	4185.128418	4179.487305	450	3				0	4	4	4	4	4	78	0	8192	8192	8192	3712	8128	8448	6528	10816	9216
1568787854	79	0	4196.922852	4203.077148	4185.128418	4185.128418	4180.512695	1023	3				0	4	4	4	4	4	79	0	8192	8192	8192	3712	8128	8512	6528	10880	9216
1568787854	80	0	4183.077148	4194.871582	4198.974121	4177.436035	4170.769043	450	3				0	4	4	4	4	4	80	0	8192	8192	8192	3776	8128	8512	6656	10816	9280
1568787854	81	0	4187.692383	4194.871582	4190.256348	4182.05127	4170.256348	450	3				0	4	4	4	4	4	81	0	8192	8192	8192	3712	8128	8448	6656	10816	9280
1568787854	82	0	4203.589844	4201.025879	4199.487305	4192.820313	4190.769043	450	3				0	4	4	4	4	4	82	0	8192	8192	8192	3712	8128	8512	6592	10880	9216
1568787854	83	0	4212.307617	4205.128418	4203.077148	4192.307617	4204.615234	1023	3				0	4	4	4	4	4	83	0	8192	8192	8192	3776	8128	8512	6528	10816	9216
1568787854	84	0	4214.871582	4201.025879	4172.307617	4188.717773	4200	450	3				0	4	4	4	4	4	84	0	8192	8192	8192	3712	8128	8448	6528	10880	9216
1568787854	85	0	4221.538574	4196.922852	4200	4193.846191	4205.128418	450	3				0	4	4	4	4	4	85	0	8192	8192	8192	3712	8128	8512	6528	10880	9216
1568787854	86	0	4228.205078	4201.025879	4183.077148	4194.358887	4216.410156	450	3				0	4	4	4	4	4	86	0	8192	8192	8192	3776	8128	8448	6528	10880	9280
1568787854	87	0	4235.897461	4203.077148	4171.282227	4194.358887	4220	1023	3				0	4	4	4	4	4	87	0	8192	8192	8192	3712	8128	8448	6592	10880	9280
1568787854	88	0	4236.410156	4196.922852	4191.282227	4201.025879	4220.512695	450	3				0	4	4	4	4	4	88	0	8192	8192	8192	3712	8128	8512	6464	10880	9216
1568787854	89	0	4217.94873	4186.666504	4159.487305	4192.820313	4211.794922	450	3				0	4	4	4	4	4	89	0	8192	8192	8192	3776	8128	8512	6528	10816	9216
1568787854	90	0	4204.102539	4184.615234	4176.922852	4176.410156	4201.025879	450	3				0	4	4	4	4	4	90	0	8192	8192	8192	3712	8128	8448	6528	10880	9216
1568787854	91	0	4201.538574	4196.922852	4185.641113	4183.589844	4197.436035	1023	3				0	4	4	4	4	4	91	0	8192	8192	8192	3712	8128	8512	6528	10880	9216
1568787854	92	0	4190.256348	4198.974121	4182.05127	4191.282227	4189.743652	450	3				0	4	4	4	4	4	92	0	8192	8192	8192	3712	8128	8448	6528	10880	9152
1568787854	93	0	4185.128418	4196.922852	4203.077148	4183.589844	4180.512695	450	3				0	4	4	4	4	4	93	0	8192	8192	8192	3712	8128	8448	6528	10880	9280
1568787854	94	0	4192.307617	4207.179688	4191.282227	4190.256348	4182.563965	450	3				0	4	4	4	4	4	94	0	8192	8192	8192	3712	8128	8512	6528	10880	9152
1568787854	95	0	4191.282227	4213.333496	4211.282227	4198.461426	4185.128418	1023	3				0	4	4	4	4	4	95	0	8192	8192	8192	3776	8128	8512	6528	10880	9152
1568787854	96	0	4188.717773	4205.128418	4201.538574	4193.333496	4184.615234	450	3				0	4	4	4	4	4	96	0	8192	8192	8192	3712	8128	8512	6528	10816	9216
1568787854	97	0	4191.794922	4198.974121	4175.897461	4189.230957	4183.077148	450	3				0	4	4	4	4	4	97	0	8192	8192	8192	3712	8128	8448	6528	10880	9152
1568787854	98	0	4184.102539	4196.922852	4184.615234	4184.102539	4172.307617	450	3				0	4	4	4	4	4	98	0	8192	8192	8192	3776	8128	8512	6528	10880	9216
1568787854	99	0	4177.94873	4196.922852	4169.230957	4184.615234	4174.358887	1023	3				0	4	4	4	4	4	99	0	8192	8192	8192	3776	8128	8448	6528	10880	9216
1568787854	100	0	4192.307617	4209.230957	4195.384766	4196.922852	4195.897461	450	3				0	4	4	4	4	4	100	0	8192	8192	8192	3712	8128	8448	6592	10880	9088
1568787854	101	0	4203.077148	4217.436035	4192.820313	4202.05127	4207.692383	450	3				0	4	4	4	4	4	101	0	8192	8192	8192	3712	8128	8512	6528	10880	9216
1568787854	102	0	4202.05127	4213.333496	4167.692383	4196.410156	4204.102539	450	3				0	4	4	4	4	4	102	0	8192	8192	8192	3712	8128	8448	6592	10816	9216
1568787854	103	0	4203.077148	4213.333496	4194.358887	4197.436035	4202.05127	1023	3				0	4	4	4	4	4	103	0	8192	8192	8192	3712	8128	8448	6592	10880	9408
1568787855	104	0	4202.563965	4211.282227	4177.436035	4195.897461	4201.538574	450	3				0	4	4	4	4	4	104	0	8192	8192	8192	3712	8128	8512	6592	10880	9408
1568787855	105	0	4201.025879	4209.230957	4181.538574	4178.974121	4198.461426	450	3				0	4	4	4	4	4	105	0	8192	8192	8192	3776	8128	8512	6592	10816	9344
1568787855	106	0	4209.743652	4213.333496	4184.615234	4174.871582	4198.974121	450	3				0	4	4	4	4	4	106	0	8192	8192	8192	3776	8128	8512	6592	10816	9216
1568787855	107	0	4218.461426	4217.436035	4166.666504	4188.205078	4202.05127	1023	3				0	4	4	4	4	4	107	0	8192	8192	8192	3712	8128	8512	6592	10880	9216
1568787855	108	0	4210.769043	4211.282227	4196.922852	4185.641113	4202.563965	450	3				0	4	4	4	4	4	108	0	8192	8192	8192	3712	8128	8448	6592	10880	9280
1568787855	109	0	4207.692383	4213.333496	4183.077148	4178.461426	4200.512695	450	3				0	4	4	4	4	4	109	0	8192	8192	8192	3712	8128	8512	6592	10880	9280
1568787855	110	0	4212.307617	4215.384766	4188.205078	4190.769043	4196.922852	450	3				0	4	4	4	4	4	110	0	8192	8192	8192	3712	8128	8512	6528	10880	9216
1568787855	111	0	4207.179688	4209.230957	4202.05127	4198.974121	4191.282227	1023	3				0	4	4	4	4	4	111	0	8192	8192	8192	3776	8128	8448	6592	10944	9216
1568787855	112	0	4188.205078	4201.025879	4171.282227	4175.897461	4173.846191	450	3				0	4	4	4	4	4	112	0	8192	8192	8192	3712	8128	8512	6528	10880	9152
1568787855	113	0	4154.871582	4180.512695	4171.794922	4143.589844	4140.512695	450	3				0	4	4	4	4	4	113	0	8192	8192	8192	3712	8128	8512	6528	10880	9152
1568787855	114	0	4124.615234	4164.102539	4146.666504	4126.153809	4114.871582	450	3				0	4	4	4	4	4	114	0	8192	8192	8192	3776	8128	8448	6592	10816	9280
1568787855	115	0	4130.256348	4166.153809	4159.487305	4129.230957	4126.666504	1023	3				0	4	4	4	4	4	115	0	8192	8192	8192	3712	8128	8448	6592	10944	9280
1568787855	116	0	4168.717773	4178.461426	4202.563965	4168.205078	4169.230957	450	3				0	4	4	4	4	4	116	0	8192	8192	8192	3712	8128	8512	6528	10880	9216
1568787855	117	0	4196.410156	4192.820313	4195.897461	4215.384766	4203.589844	450	3				0	4	4	4	4	4	117	0	8192	8192	8128	3712	8128	8512	6528	10880	9216
1568787855	118	0	4200.512695	4198.974121	4207.179688	4220.512695	4205.128418	450	3				0	4	4	4	4	4	118	0	8192	8192	8192	3712	8128	8512	6592	10880	9088
1568787855	119	0	4204.615234	4207.179688	4193.846191	4210.256348	4199.487305	1023	3				0	4	4	4	4	4	119	0	8192	8192	8192	3712	8128	8448	6528	10880	9216
1568787855	120	0	4220.512695	4221.538574	4209.230957	4228.717773	4212.307617	450	3				0	4	4	4	4	4	120	0	8192	8192	8192	3776	8128	8448	6592	10880	9216
1568787855	121	0	4222.563965	4233.846191	4233.333496	4237.436035	4218.461426	450	3				0	4	4	4	4	4	121	0	8192	8192	8192	3712	8128	8512	6528	10880	9408
1568787855	122	0	4207.692383	4233.846191	4190.256348	4211.282227	4202.05127	450	3				0	4	4	4	4	4	122	0	8192	8192	8192	3712	8128	8512	6528	10880	9408
1568787855	123	0	4209.743652	4225.641113	4195.897461	4199.487305	4194.871582	1023	3				0	4	4	4	4	4	123	0	8192	8192	8192	3712	8128	8512	6592	10880	9088
1568787855	124	0	4219.487305	4221.538574	4185.641113	4204.102539	4202.563965	450	3				0	4	4	4	4	4	124	0	8192	8192	8192	3712	8128	8448	6528	10816	9280
1568787855	125	0	4214.871582	4221.538574	4172.820313	4198.461426	4202.05127	450	3				0	4	4	4	4	4	125	0	8192	8192	8192	3712	8192	8512	6592	10880	9216
1568787855	126	0	4211.794922	4221.538574	4199.487305	4196.410156	4201.025879	450	3				0	4	4	4	4	4	126	0	8192	8192	8192	3712	8128	8448	6592	10880	9152
1568787855	127	0	4217.436035	4217.436035	4183.077148	4204.615234	4208.205078	233	3				0	4	4	4	4	4	127	0	8192	8192	8192	3712	8192	8448	6592	10880	9152
1568787855	0	0	4216.410156	4219.487305	4196.922852	4202.563965	4206.666504	450	3				0	4	4	4	4	4	0	0	8192	8192	8192	3776	8128	8512	6592	10880	9216
1568787855	1	0	4212.307617	4221.538574	4192.820313	4191.794922	4206.153809	450	3				0	4	4	4	4	4	1	0	8192	8128	8192	3712	8128	8448	6528	10880	9216
1568787855	2	0	4213.846191	4217.436035	4180.512695	4192.820313	4212.820313	1023	3				0	4	4	4	4	4	2	0	8192	8128	8192	3712	8128	8512	6528	10880	9344
1568787855	3	0	4217.94873	4215.384766	4214.358887	4208.205078	4218.974121	450	3				0	4	4	4	4	4	3	0	8192	8192	8192	3776	8192	8448	6528	10880	9344
1568787855	4	0	4213.333496	4217.436035	4201.025879	4217.436035	4215.897461	1023	3				0	4	4	4	4	4	4	0	8192	8192	8192	3712	8192	8448	6592	10816	9216
1568787855	5	0	4206.666504	4215.384766	4211.282227	4211.794922	4211.794922	450	3				0	4	4	4	4	4	5	0	8192	8192	8192	3712	8192	8512	6592	10880	9216
1568787855	6	0	4215.384766	4217.436035	4217.436035	4210.769043	4218.461426	1023	3				0	4	4	4	4	4	6	0	8192	8192	8192	3776	8128	8448	6592	10880	9216
1568787855	7	0	4232.307617	4221.538574	4207.179688	4220	4230.256348	450	3				0	4	4	4	4	4	7	0	8192	8192	8192	3776	8192	8448	6592	10880	9216
1568787855	8	0	4236.922852	4221.538574	4229.743652	4222.563965	4238.461426	450	3				0	4	4	4	4	4	8	0	8192	8192	8192	3776	8128	8448	6592	10880	9216
1568787855	9	0	4230.256348	4219.487305	4196.922852	4210.256348	4234.871582	1023	3				0	4	4	4	4	4	9	0	8192	8192	8192	3712	8128	8448	6464	10816	9280
1568787855	10	0	4230.256348	4215.384766	4197.94873	4196.410156	4230.256348	450	3				0	4	4	4	4	4	10	0	8192	8192	8192	3712	8128	8448	6592	10880	9216
1568787855	11	0	4240.512695	4215.384766	4210.769043	4196.922852	4238.461426	1023	3				0	4	4	4	4	4	11	0	8192	8192	8192	3712	8128	8512	6592	10880	9344
1568787855	12	0	4242.05127	4215.384766	4181.025879	4203.589844	4242.563965	450	3				0	4	4	4	4	4	12	0	8192	8192	8192	3712	8128	8448	6592	10880	9344
1568787855	13	0	4225.128418	4196.922852	4191.282227	4196.410156	4226.666504	450	3				0	4	4	4	4	4	13	0	8192	8192	8192	3712	8128	8448	6592	10880	9344
1568787855	14	0	4212.820313	4182.563965	4181.025879	4185.128418	4213.333496	450	3				0	4	4	4	4	4	14	0	8192	8192	8192	3712	8128	8512	6592	10880	9216
1568787855	15	0	4211.282227	4184.615234	4193.846191	4186.666504	4214.871582	1023	3				0	4	4	4	4	4	15	0	8192	8192	8192	3776	8128	8512	6656	10880	9216
1568787855	16	0	4204.615234	4186.666504	4203.589844	4190.256348	4207.179688	0	3				0	4	4	4	4	4	16	0	8192	8192	8192	3712	8128	8448	6528	10880	9216
1568787855	17	0	4198.461426	4186.666504	4180.512695	4188.205078	4197.436035	0	3				0	4	4	4	4	4	17	0	8192	8192	8192	3712	8128	8512	6528	10880	9216
1568787855	18	0	4203.077148	4196.922852	4212.820313	4189.743652	4202.563965	0	3				0	4	4	4	4	4	18	0	8192	8192	8192	3712	8128	8448	6656	10880	9152
1568787855	19	0	4203.589844	4205.128418	4204.102539	4201.025879	4205.128418	0	3				0	4	4	4	4	4	19	0	8192	8192	8192	3712	8128	8448	6592	10816	9280
1568787855	20	0	4197.94873	4198.974121	4197.436035	4211.282227	4198.461426	0	3				0	4	4	4	4	4	20	0	8192	8192	8192	3776	8128	8512	6528	10880	9472
1568787855	21	0	4198.974121	4192.820313	4209.230957	4210.769043	4197.94873	0	3				0	4	4	4	4	4	21	0	8192	8192	8192	3712	8128	8448	6528	10880	9472
1568787855	22	0	4204.102539	4196.922852	4186.153809	4204.615234	4200	0	3				0	4	4	4	4	4	22	0	8192	8192	8192	3712	8128	8448	6592	10880	9216
1568787855	23	0	4201.025879	4192.820313	4207.179688	4202.05127	4193.846191	0	3				0	4	4	4	4	4	23	0	8192	8192	8192	3776	8128	8512	6656	10880	9152
1568787855	24	0	4197.94873	4186.666504	4194.358887	4198.974121	4189.743652	0	3				0	4	4	4	4	4	24	0	8192	8192	8192	3776	8128	8512	6528	10816	9216
1568787855	25	0	4208.205078	4190.769043	4181.538574	4197.436035	4203.077148	0	3				0	4	4	4	4	4	25	0	8192	8192	8192	3712	8128	8448	6528	10816	9216
1568787855	26	0	4216.922852	4194.871582	4198.461426	4206.666504	4219.487305	0	3				0	4	4	4	4	4	26	0	8192	8192	8192	3712	8192	8448	6592	10944	9216
1568787855	27	0	4211.794922	4194.871582	4180	4214.871582	4215.384766	0	3				0	4	4	4	4	4	27	0	8192	8192	8192	3776	8128	8512	6528	10880	9216
1568787855	28	0	4218.461426	4192.820313	4203.589844	4216.410156	4211.282227	0	3				0	4	4	4	4	4	28	0	8192	8192	8192	3712	8128	8448	6592	10880	9216
1568787855	29	0	4241.538574	4196.922852	4206.153809	4225.641113	4225.641113	0	3				0	4	4	4	4	4	29	0	8192	8192	8192	3712	8128	8512	6528	10880	9216
1568787855	30	0	4233.846191	4209.230957	4196.922852	4224.615234	4225.641113	0	3				0	4	4	4	4	4	30	0	8192	8192	8192	3776	8192	8448	6528	10880	9216
1568787855	31	0	4209.230957	4209.230957	4213.333496	4213.333496	4210.256348	0	3				0	4	4	4	4	4	31	0	8192	8192	8192	3712	8192	8448	6592	10880	9024
1568787855	32	0	4221.025879	4196.922852	4197.436035	4224.615234	4218.974121	0	3				0	4	4	4	4	4	32	0	8192	8192	8192	3712	8192	8512	6656	10880	9216
1568787855	33	0	4246.153809	4203.077148	4227.692383	4236.922852	4238.461426	0	3				0	4	4	4	4	4	33	0	8192	8192	8192	3712	8192	8448	6528	10880	9280
1568787855	34	0	4252.307617	4219.487305	4229.230957	4228.205078	4236.922852	0	3				0	4	4	4	4	4	34	0	8192	8192	8192	3712	8192	8512	6592	10880	9088
1568787855	35	0	4253.846191	4172.307617	4203.077148	4230.769043	4231.282227	0	3				0	4	4	4	4	4	35	0	8192	8192	8192	3712	8128	8512	6592	10880	9088
1568787855	36	0	4256.410156	4129.230957	4219.487305	4235.897461	4229.230957	0	3				0	4	4	4	4	4	36	0	8192	8192	8192	3712	8128	8448	6656	10880	9216
1568787855	37	0	4266.153809	4188.717773	4196.922852	4216.922852	4222.563965	0	3				0	4	4	4	4	4	37	0	8192	8192	8192	3712	8128	8512	6656	10880	9216
1568787855	38	0	4315.897461	4266.666504	4215.897461	4214.871582	4238.974121	0	3				0	4	4	4	4	4	38	0	8192	8192	8192	3712	8128	8512	6592	10816	9024
1568787855	39	0	4387.692383	4252.307617	4222.563965	4230.769043	4267.179688	0	3				0	4	4	4	4	4	39	0	8192	8192	8192	3712	8128	8512	6592	10816	9024
1568787855	40	0	4442.05127	4201.025879	4187.179688	4223.077148	4268.717773	0	3				0	4	4	4	4	4	40	0	8192	8192	8192	3712	8128	8512	6656	10816	9216
1568787855	41	0	4514.871582	4215.384766	4212.820313	4223.589844	4280.512695	0	3				0	4	4	4	4	4	41	0	8192	8192	8192	3776	8128	8512	6656	10880	9216
1568787855	42	0	4605.128418	4256.410156	4219.487305	4254.871582	4319.487305	0	3				0	4	4	4	4	4	42	0	8192	8192	8192	3712	8128	8512	6592	10816	9216
1568787855	43	0	4656.922852	4262.563965	4233.846191	4271.282227	4341.538574	0	3				0	4	4	4	4	4	43	0	8192	8192	8192	3776	8128	8512	6592	10816	9216
1568787855	44	0	4681.538574	4256.410156	4237.94873	4260.512695	4351.282227	0	3				0	4	4	4	4	4	44	0	8192	8192	8192	3712	8128	8512	6528	10816	9216
1568787855	45	0	4731.282227	4258.461426	4223.589844	4265.641113	4380.512695	0	3				0	4	4	4	4	4	45	0	8192	8192	8192	3712	8128	8512	6528	10880	9152
1568787855	46	0	4785.641113	4260.512695	4251.794922	4281.538574	4414.358887	0	3				0	4	4	4	4	4	46	0	8192	8192	8192	3776	8128	8512	6528	10816	9216
1568787855	47	0	4798.974121	4260.512695	4230.769043	4272.820313	4428.205078	0	3				0	4	4	4	4	4	47	0	8192	8192	8192	3712	8064	8512	6528	10880	9536
1568787855	48	0	4814.871582	4260.512695	4232.820313	4258.974121	4446.666504	0	3				0	4	4	4	4	4	48	0	8192	8192	8192	3712	8128	8448	6528	10880	9536
1568787855	49	0	4871.282227	4264.615234	4250.769043	4266.666504	4480.512695	0	3				0	4	4	4	4	4	49	0	8192	8192	8192	3712	8128	8512	6528	10816	9152
1568787855	50	0	4914.358887	4266.666504	4217.436035	4267.692383	4496.922852	0	3				0	4	4	4	4	4	50	0	8192	8192	8192	3712	8128	8512	6592	10816	9216
1568787855	51	0	4929.230957	4254.358887	4222.563965	4249.743652	4495.384766	0	3				0	4	4	4	4	4	51	0	8192	8192	8192	3712	8128	8448	6592	10816	9216
1568787855	52	0	4951.794922	4250.256348	4213.846191	4246.153809	4508.717773	0	3				0	4	4	4	4	4	52	0	8192	8192	8192	3712	8128	8512	6528	10816	8896
1568787855	53	0	4964.615234	4258.461426	4221.538574	4249.743652	4521.538574	0	3				0	4	4	4	4	4	53	0	8192	8192	8192	3712	8128	8448	6528	10816	8896
1568787855	54	0	4938.974121	4250.256348	4232.820313	4230.769043	4505.641113	0	3				0	4	4	4	4	4	54	0	8192	8192	8192	3712	8128	8512	6528	10880	9216
1568787855	55	0	4906.666504	4235.897461	4200.512695	4221.025879	4486.666504	0	3				0	4	4	4	4	4	55	0	8192	8192	8192	3776	8128	8512	6528	10880	9216
1568787855	56	0	4882.563965	4233.846191	4220	4230.256348	4475.897461	0	3				0	4	4	4	4	4	56	0	8192	8192	8192	3712	8192	8448	6528	10880	9280
1568787855	57	0	4848.717773	4233.846191	4207.692383	4224.102539	4460.512695	0	3				0	4	4	4	4	4	57	0	8192	8192	8192	3712	8128	8512	6528	10880	9280
1568787855	58	0	4806.666504	4227.692383	4197.94873	4216.410156	4446.153809	0	3				0	4	4	4	4	4	58	0	8192	8192	8192	3712	8128	8448	6656	10880	9216
1568787855	59	0	4762.05127	4227.692383	4220	4212.307617	4429.230957	0	3				0	4	4	4	4	4	59	0	8192	8192	8192	3712	8128	8448	6592	10816	9280
1568787855	60	0	4714.358887	4227.692383	4191.794922	4196.410156	4406.153809	0	3				0	4	4	4	4	4	60	0	8192	8192	8192	3776	8128	8512	6528	10816	9152
1568787855	61	0	4655.897461	4227.692383	4210.769043	4191.282227	4391.794922	0	3				0	4	4	4	4	4	61	0	8192	8192	8192	3712	8128	8512	6528	10816	9152
1568787855	62	0	4587.692383	4225.641113	4209.230957	4201.025879	4381.025879	0	3				0	4	4	4	4	4	62	0	8192	8192	8192	3712	8128	8448	6528	10880	9216
1568787855	63	0	4537.94873	4217.436035	4181.025879	4193.333496	4356.922852	0	3				0	4	4	4	4	4	63	0	8192	8192	8192	3712	8128	8448	6528	10880	9216
1568787855	64	0	4504.615234	4213.333496	4195.897461	4177.436035	4331.794922	450	3				0	4	4	4	4	4	64	0	8192	8192	8192	3712	8128	8512	6528	10880	9152
1568787855	65	0	4467.179688	4217.436035	4180.512695	4187.179688	4319.487305	450	3				0	4	4	4	4	4	65	0	8192	8192	8192	3776	8128	8448	6528	10880	9152
1568787855	66	0	4437.94873	4225.641113	4201.538574	4213.846191	4316.410156	1023	3				0	4	4	4	4	4	66	0	8192	8192	8192	3712	8128	8448	6592	10816	8832
1568787855	67	0	4415.897461	4227.692383	4212.820313	4223.077148	4310.256348	450	3				0	4	4	4	4	4	67	0	8192	8192	8192	3776	8128	8512	6592	10880	9216
1568787855	68	0	4374.358887	4219.487305	4197.436035	4206.666504	4294.871582	1023	3				0	4	4	4	4	4	68	0	8192	8192	8192	3776	8128	8448	6528	10816	9216
1568787855	69	0	4322.05127	4215.384766	4216.922852	4197.436035	4275.897461	450	3				0	4	4	4	4	4	69	0	8192	8192	8192	3712	8128	8512	6528	10880	9280
1568787855	70	0	4293.333496	4219.487305	4203.589844	4214.871582	4263.589844	1023	3				0	4	4	4	4	4	70	0	8192	8192	8192	3712	8128	8512	6592	10880	9024
1568787855	71	0	4279.487305	4209.230957	4213.846191	4216.922852	4251.794922	450	3				0	4	4	4	4	4	71	0	8192	8192	8192	3712	8128	8448	6592	10880	9024
1568787855	72	0	4256.922852	4196.922852	4211.282227	4200	4238.974121	450	3				0	4	4	4	4	4	72	0	8192	8192	8192	3712	8128	8512	6528	10880	9216
1568787855	73	0	4228.205078	4201.025879	4180.512695	4194.358887	4227.692383	1023	3				0	4	4	4	4	4	73	0	8192	8192	8192	3776	8128	8512	6592	10880	9152
1568787855	74	0	4208.205078	4198.974121	4188.205078	4192.820313	4214.871582	450	3				0	4	4	4	4	4	74	0	8192	8192	8192	3712	8128	8512	6528	10880	9280
1568787855	75	0	4191.282227	4192.820313	4164.102539	4189.743652	4204.615234	1023	3				0	4	4	4	4	4	75	0	8192	8192	8192	3712	8128	8512	6528	10880	9280
1568787855	76	0	4170.256348	4194.871582	4173.846191	4184.102539	4195.897461	450	3				0	4	4	4	4	4	76	0	8192	8192	8192	3776	8128	8448	6528	10816	9280
1568787855	77	0	4152.820313	4190.769043	4183.077148	4173.846191	4183.077148	450	3				0	4	4	4	4	4	77	0	8192	8192	8192	3776	8128	8512	6592	10880	9280
1568787855	78	0	4134.358887	4172.307617	4157.94873	4166.153809	4168.205078	450	3				0	4	4	4	4	4	78	0	8192	8192	8192	3712	8128	8448	6656	10880	9408
1568787855	79	0	4107.692383	4174.358887	4182.05127	4162.563965	4153.333496	1023	3				0	4	4	4	4	4	79	0	8192	8192	8192	3712	8128	8512	6656	10880	9408
1568787855	80	0	4091.794922	4188.717773	4162.05127	4157.436035	4140	450	3				0	4	4	4	4	4	80	0	8192	8192	8192	3712	8128	8448	6592	10880	9216
1568787855	81	0	4093.333252	4180.512695	4154.358887	4150.769043	4134.871582	450	3				0	4	4	4	4	4	81	0	8192	8192	8192	3712	8128	8512	6656	10880	9216
1568787855	82	0	4091.794922	4162.05127	4173.846191	4148.205078	4133.846191	450	3				0	4	4	4	4	4	82	0	8192	8192	8192	3712	8128	8512	6592	10944	9216
1568787855	83	0	4090.769287	4172.307617	4163.589844	4157.436035	4132.820313	1023	3				0	4	4	4	4	4	83	0	8192	8192	8192	3712	8128	8448	6592	10944	9216
1568787855	84	0	4098.974121	4194.871582	4189.230957	4166.666504	4137.94873	450	3				0	4	4	4	4	4	84	0	8192	8192	8192	3712	8128	8448	6592	10880	9024
1568787855	85	0	4095.384521	4190.769043	4171.794922	4157.436035	4136.410156	450	3				0	4	4	4	4	4	85	0	8192	8192	8192	3776	8128	8512	6592	10880	9280
1568787855	86	0	4094.358887	4178.461426	4165.128418	4158.461426	4135.384766	450	3				0	4	4	4	4	4	86	0	8192	8192	8192	3712	8128	8448	6528	10816	9216
1568787855	87	0	4105.128418	4188.717773	4189.230957	4176.410156	4144.615234	1023	3				0	4	4	4	4	4	87	0	8192	8192	8192	3712	8128	8448	6592	10880	9152
1568787855	88	0	4101.538574	4184.615234	4161.538574	4177.436035	4144.102539	450	3				0	4	4	4	4	4	88	0	8192	8192	8192	3712	8128	8448	6592	10880	9536
1568787855	89	0	4092.307617	4170.256348	4173.846191	4173.846191	4135.384766	450	3				0	4	4	4	4	4	89	0	8192	8192	8192	3712	8128	8448	6592	10880	9536
1568787855	90	0	4093.333252	4182.563965	4171.282227	4183.589844	4137.436035	450	3				0	4	4	4	4	4	90	0	8192	8192	8192	3712	8128	8448	6592	10880	9216
1568787855	91	0	4087.692383	4190.769043	4155.384766	4177.436035	4133.333496	1023	3				0	4	4	4	4	4	91	0	8192	8192	8192	3712	8128	8512	6528	10816	9152
1568787855	92	0	4078.461426	4176.410156	4167.692383	4163.077148	4120	450	3				0	4	4	4	4	4	92	0	8192	8192	8192	3712	8128	8512	6528	10880	9216
1568787855	93	0	4086.666748	4176.410156	4161.538574	4176.922852	4125.128418	450	3				0	4	4	4	4	4	93	0	8192	8192	8192	3712	8128	8512	6528	10880	9216
1568787855	94	0	4097.94873	4192.820313	4195.897461	4191.282227	4140	450	3				0	4	4	4	4	4	94	0	8192	8192	8192	3712	8128	8512	6592	10880	9216
1568787855	95	0	4096.410156	4190.769043	4190.769043	4177.94873	4137.94873	1023	3				0	4	4	4	4	4	95	0	8192	8192	8192	3712	8128	8512	6528	10880	9216
1568787855	96	0	4089.230713	4180.512695	4166.666504	4152.307617	4123.077148	450	3				0	4	4	4	4	4	96	0	8192	8192	8192	3712	8128	8512	6528	10816	9216
1568787855	97	0	4064.615479	4168.205078	4173.846191	4123.589844	4098.974121	450	3				0	4	4	4	4	4	97	0	8192	8192	8192	3776	8128	8512	6528	10816	9216
1568787855	98	0	4028.205078	4149.743652	4131.282227	4096.410156	4069.743652	450	3				0	4	4	4	4	4	98	0	8192	8192	8192	3712	8128	8448	6656	10880	9216
1568787855	99	0	4027.179443	4145.641113	4147.692383	4096.922852	4072.307617	1023	3				0	4	4	4	4	4	99	0	8192	8192	8192	3712	8128	8512	6528	10880	9216
1568787855	100	0	4069.230713	4168.205078	4175.897461	4135.897461	4113.846191	450	3				0	4	4	4	4	4	100	0	8192	8192	8192	3712	8128	8512	6528	10816	9216
1568787855	101	0	4104.615234	4192.820313	4168.717773	4173.846191	4149.743652	450	3				0	4	4	4	4	4	101	0	8192	8192	8192	3712	8128	8448	6528	10816	9216
1568787855	102	0	4109.230957	4196.922852	4187.692383	4185.641113	4157.94873	450	3				0	4	4	4	4	4	102	0	8192	8192	8192	3712	8128	8512	6592	10944	9216
1568787856	103	0	4100	4190.769043	4166.153809	4185.641113	4151.794922	1023	3				0	4	4	4	4	4	103	0	8192	8192	8192	3712	8128	8512	6592	10880	9216
1568787856	104	0	4093.846191	4182.563965	4175.897461	4186.153809	4142.563965	450	3				0	4	4	4	4	4	104	0	8192	8192	8192	3712	8128	8448	6528	10880	9216
1568787856	105	0	4092.820557	4184.615234	4188.205078	4185.128418	4136.922852	450	3				0	4	4	4	4	4	105	0	8192	8192	8192	3712	8128	8512	6592	10816	9024
1568787856	106	0	4091.794922	4192.820313	4173.333496	4182.563965	4136.922852	450	3				0	4	4	4	4	4	106	0	8192	8192	8192	3712	8128	8512	6592	10816	10048
1568787856	107	0	4087.179443	4201.025879	4203.077148	4184.102539	4133.333496	1023	3				0	4	4	4	4	4	107	0	8192	8192	8192	3712	8128	8448	6592	10880	9216
1568787856	108	0	4087.179443	4201.025879	4186.153809	4185.641113	4126.153809	450	3				0	4	4	4	4	4	108	0	8192	8192	8192	3712	8128	8512	6528	10816	9216
1568787856	109	0	4100.512695	4198.974121	4185.128418	4187.179688	4133.333496	450	3				0	4	4	4	4	4	109	0	8192	8192	8192	3712	8192	8448	6592	10880	9280
1568787856	110	0	4111.282227	4196.922852	4198.461426	4193.846191	4150.256348	450	3				0	4	4	4	4	4	110	0	8192	8192	8128	3712	8128	8512	6592	10880	9216
1568787856	111	0	4107.692383	4192.820313	4173.846191	4192.820313	4152.307617	1023	3				0	4	4	4	4	4	111	0	8192	8128	8192	3712	8192	8512	6592	10880	9216
1568787856	112	0	4104.102539	4182.563965	4190.256348	4180.512695	4146.666504	450	3				0	4	4	4	4	4	112	0	8192	8128	8128	3776	8192	8448	6592	10880	9280
1568787856	113	0	4107.692383	4184.615234	4181.025879	4177.94873	4149.743652	450	3				0	4	4	4	4	4	113	0	8192	8128	8192	3712	8192	8512	6592	10880	9216
1568787856	114	0	4109.230957	4196.922852	4185.641113	4191.282227	4152.307617	450	3				0	4	4	4	4	4	114	0	8192	8128	8192	3776	8192	8448	6528	10944	9152
1568787856	115	0	4113.333496	4196.922852	4198.461426	4197.94873	4150.256348	1023	3				0	4	4	4	4	4	115	0	8192	8192	8192	3776	8192	8512	6528	10944	9152
1568787856	116	0	4121.538574	4192.820313	4176.922852	4190.769043	4152.307617	450	3				0	4	4	4	4	4	116	0	8192	8192	8192	3712	8192	8448	6592	10816	9280
1568787856	117	0	4114.358887	4198.974121	4207.692383	4186.153809	4154.358887	450	3				0	4	4	4	4	4	117	0	8192	8192	8192	3712	8192	8512	6656	10880	9216
1568787856	118	0	4093.333252	4194.871582	4189.230957	4184.615234	4151.794922	450	3				0	4	4	4	4	4	118	0	8192	8192	8192	3776	8192	8512	6592	10816	9216
1568787856	119	0	4083.076904	4178.461426	4162.05127	4173.846191	4150.256348	1023	3				0	4	4	4	4	4	119	0	8192	8192	8192	3776	8192	8448	6592	10816	9216
1568787856	120	0	4078.461426	4168.205078	4180	4160.512695	4143.077148	450	3				0	4	4	4	4	4	120	0	8192	8192	8192	3712	8192	8448	6592	10816	9216
1568787856	121	0	4071.794922	4174.358887	4171.282227	4171.794922	4136.922852	450	3				0	4	4	4	4	4	121	0	8192	8192	8192	3712	8192	8512	6592	10880	9216
1568787856	122	0	4065.128174	4180.512695	4195.897461	4187.692383	4138.461426	450	3				0	4	4	4	4	4	122	0	8192	8192	8192	3712	8128	8448	6592	10880	9152
1568787856	123	0	4054.358887	4174.358887	4188.205078	4177.436035	4135.384766	1023	3				0	4	4	4	4	4	123	0	8192	8192	8192	3712	8128	8448	6656	10816	9280
1568787856	124	0	4048.718018	4168.205078	4178.974121	4170.256348	4129.743652	450	3				0	4	4	4	4	4	124	0	8192	8192	8192	3712	8128	8448	6656	10816	9280
1568787856	125	0	4056.923096	4168.205078	4207.692383	4183.077148	4135.384766	450	3				0	4	4	4	4	4	125	0	8192	8192	8192	3776	8128	8448	6528	10880	9344
1568787856	126	0	4065.128174	4172.307617	4189.743652	4188.205078	4144.102539	450	3				0	4	4	4	4	4	126	0	8192	8192	8192	3712	8128	8512	6656	10880	9280
1568787856	127	0	4062.05127	4176.410156	4196.922852	4185.128418	4138.974121	233	3				0	4	4	4	4	4	127	0	8192	8192	8192	3712	8128	8448	6656	10880	9152
1568787856	0	0	4055.897461	4176.410156	4190.769043	4187.179688	4132.307617	450	3				0	4	4	4	4	4	0	0	8192	8192	8192	3712	8128	8512	6528	10880	9216
1568787856	1	0	4063.589844	4168.205078	4180	4187.179688	4143.077148	450	3				0	4	4	4	4	4	1	0	8192	8192	8192	3712	8128	8512	6528	10880	9216
1568787856	2	0	4079.487061	4170.256348	4204.615234	4184.102539	4153.333496	1023	3				0	4	4	4	4	4	2	0	8192	8192	8192	3712	8128	8448	6656	10880	9216
1568787856	3	0	4078.974365	4176.410156	4182.05127	4186.153809	4143.077148	450	3				0	4	4	4	4	4	3	0	8192	8192	8192	3712	8128	8512	6656	10816	9280
1568787856	4	0	4065.641113	4172.307617	4195.384766	4185.128418	4131.794922	1023	3				0	4	4	4	4	4	4	0	8192	8192	8192	3776	8128	8512	6528	10880	9216
1568787856	5	0	4065.128174	4172.307617	4204.102539	4182.05127	4141.025879	450	3				0	4	4	4	4	4	5	0	8192	8192	8192	3712	8128	8512	6528	10880	9216
1568787856	6	0	4061.025635	4178.461426	4176.922852	4178.974121	4139.487305	1023	3				0	4	4	4	4	4	6	0	8192	8192	8192	3712	8128	8448	6592	10880	9216
1568787856	7	0	4055.897461	4188.717773	4200.512695	4187.179688	4131.794922	450	3				0	4	4	4	4	4	7	0	8192	8192	8192	3776	8128	8512	6656	10880	9216
1568787856	8	0	4070.769287	4205.128418	4205.128418	4205.641113	4148.717773	450	3				0	4	4	4	4	4	8	0	8192	8192	8192	3776	8128	8512	6656	10816	9280
1568787856	9	0	4082.05127	4205.128418	4213.846191	4207.692383	4157.436035	1023	3				0	4	4	4	4	4	9	0	8192	8192	8192	3712	8128	8448	6656	10816	9280
1568787856	10	0	4075.897461	4184.615234	4195.897461	4197.436035	4147.179688	450	3				0	4	4	4	4	4	10	0	8192	8192	8192	3712	8128	8448	6528	10880	9088
1568787856	11	0	4071.794922	4172.307617	4166.666504	4198.461426	4145.128418	1023	3				0	4	4	4	4	4	11	0	8192	8192	8192	3776	8128	8512	6656	10880	9216
1568787856	12	0	4072.820557	4176.410156	4204.102539	4197.94873	4147.179688	450	3				0	4	4	4	4	4	12	0	8192	8192	8192	3712	8192	8512	6656	10880	9216
1568787856	13	0	4069.230713	4182.563965	4193.333496	4199.487305	4139.487305	450	3				0	4	4	4	4	4	13	0	8192	8192	8192	3712	8192	8512	6592	10880	9152
1568787856	14	0	4067.179443	4178.461426	4189.230957	4207.692383	4136.410156	450	3				0	4	4	4	4	4	14	0	8192	8192	8192	3712	8192	8448	6592	10880	9152
1568787856	15	0	4072.307617	4182.563965	4201.025879	4208.717773	4143.077148	1023	3				0	4	4	4	4	4	15	0	8192	8192	8192	3712	8192	8448	6464	10880	9408
1568787856	16	0	4074.358887	4194.871582	4181.538574	4206.666504	4145.641113	0	3				0	4	4	4	4	4	16	0	8192	8192	8192	3712	8192	8512	6464	10880	9216
1568787856	17	0	4072.307617	4190.769043	4207.692383	4206.153809	4145.128418	0	3				0	4	4	4	4	4	17	0	8192	8192	8192	3776	8192	8448	6656	10880	9280
1568787856	18	0	4075.384521	4186.666504	4203.077148	4207.692383	4147.692383	0	3				0	4	4	4	4	4	18	0	8192	8192	8192	3712	8192	8448	6528	10816	9280
1568787856	19	0	4082.05127	4194.871582	4204.615234	4209.230957	4154.358887	0	3				0	4	4	4	4	4	19	0	8192	8192	8192	3712	8192	8512	6528	10816	9280
1568787856	20	0	4081.538574	4198.974121	4215.897461	4197.436035	4151.794922	0	3				0	4	4	4	4	4	20	0	8192	8192	8192	3712	8192	8448	6592	10880	9216
1568787856	21	0	4083.589844	4207.179688	4184.615234	4189.230957	4146.153809	0	3				0	4	4	4	4	4	21	0	8192	8192	8192	3712	8192	8448	6528	10816	9216
1568787856	22	0	4092.307617	4217.436035	4212.820313	4206.666504	4153.333496	0	3				0	4	4	4	4	4	22	0	8192	8192	8192	3776	8128	8512	6592	10880	9280
1568787856	23	0	4086.153809	4211.282227	4214.358887	4219.487305	4154.358887	0	3				0	4	4	4	4	4	23	0	8192	8192	8192	3776	8128	8448	6592	10880	9280
1568787856	24	0	4078.974365	4196.922852	4197.436035	4203.077148	4147.692383	0	3				0	4	4	4	4	4	24	0	8192	8192	8192	3712	8192	8448	6656	10944	9216
1568787856	25	0	4085.641113	4194.871582	4197.436035	4194.871582	4147.179688	0	3				0	4	4	4	4	4	25	0	8192	8192	8192	3776	8192	8512	6592	10880	9216
1568787856	26	0	4093.333252	4194.871582	4165.128418	4202.05127	4146.153809	0	3				0	4	4	4	4	4	26	0	8192	8192	8192	3712	8128	8512	6656	10880	9280
1568787856	27	0	4092.307617	4201.025879	4191.282227	4200	4142.563965	0	3				0	4	4	4	4	4	27	0	8192	8192	8192	3712	8128	8448	6656	10880	9280
1568787856	28	0	4085.128174	4203.077148	4192.820313	4190.256348	4142.563965	0	3				0	4	4	4	4	4	28	0	8192	8192	8192	3712	8128	8512	6592	10880	9152
1568787856	29	0	4080	4192.820313	4168.205078	4187.179688	4142.563965	0	3				0	4	4	4	4	4	29	0	8192	8192	8192	3712	8128	8448	6528	10816	9280
1568787856	30	0	4079.487061	4176.410156	4181.538574	4187.179688	4141.538574	0	3				0	4	4	4	4	4	30	0	8192	8192	8192	3712	8128	8512	6592	10880	9216
1568787856	31	0	4077.435791	4168.205078	4160.512695	4183.077148	4138.461426	0	3				0	4	4	4	4	4	31	0	8192	8192	8192	3712	8128	8448	6528	10944	9216
1568787856	32	0	4075.384521	4178.461426	4177.436035	4184.102539	4138.974121	0	3				0	4	4	4	4	4	32	0	8192	8192	8192	3712	8128	8512	6528	10944	9216
1568787856	33	0	4068.205078	4184.615234	4182.05127	4185.128418	4135.384766	0	3				0	4	4	4	4	4	33	0	8192	8192	8192	3712	8128	8512	6528	10880	9536
1568787856	34	0	4056.923096	4174.358887	4172.820313	4184.615234	4126.153809	0	3				0	4	4	4	4	4	34	0	8192	8192	8192	3712	8128	8512	6528	10816	9216
1568787856	35	0	4069.743652	4180.512695	4205.641113	4198.461426	4131.794922	0	3				0	4	4	4	4	4	35	0	8192	8192	8192	3712	8128	8512	6592	10816	9216
1568787856	36	0	4091.281982	4205.128418	4191.282227	4208.717773	4142.563965	0	3				0	4	4	4	4	4	36	0	8192	8192	8192	3776	8128	8448	6592	10880	9216
1568787856	37	0	4081.538574	4198.974121	4190.769043	4190.256348	4128.717773	0	3				0	4	4	4	4	4	37	0	8192	8192	8192	3712	8128	8512	6592	10880	9216
1568787856	38	0	4072.307617	4178.461426	4183.077148	4175.897461	4117.94873	0	3				0	4	4	4	4	4	38	0	8192	8192	8192	3712	8128	8448	6528	10880	9280
1568787856	39	0	4094.358887	4190.769043	4160	4185.128418	4133.846191	0	3				0	4	4	4	4	4	39	0	8192	8192	8192	3712	8128	8448	6528	10816	9152
1568787856	40	0	4112.307617	4207.179688	4186.153809	4191.794922	4148.717773	0	3				0	4	4	4	4	4	40	0	8192	8192	8192	3776	8128	8512	6528	10880	9472
1568787856	41	0	4108.717773	4203.077148	4168.717773	4193.333496	4149.743652	0	3				0	4	4	4	4	4	41	0	8192	8192	8192	3776	8128	8512	6528	10880	9472
1568787856	42	0	4106.153809	4194.871582	4167.179688	4200.512695	4148.205078	0	3				0	4	4	4	4	4	42	0	8192	8192	8192	3712	8128	8448	6528	10880	9152
1568787856	43	0	4109.230957	4196.922852	4176.922852	4203.077148	4143.077148	0	3				0	4	4	4	4	4	43	0	8192	8192	8192	3712	8128	8512	6528	10816	9216
1568787856	44	0	4106.666504	4198.974121	4163.077148	4202.563965	4136.922852	0	3				0	4	4	4	4	4	44	0	8192	8192	8192	3712	8128	8448	6592	10816	9152
1568787856	45	0	4104.102539	4198.974121	4190.769043	4209.230957	4138.461426	0	3				0	4	4	4	4	4	45	0	8192	8192	8192	3712	8128	8448	6592	10816	9152
1568787856	46	0	4116.410156	4201.025879	4182.05127	4222.05127	4150.769043	0	3				0	4	4	4	4	4	46	0	8192	8192	8192	3712	8128	8512	6592	10816	9152
1568787856	47	0	4136.410156	4201.025879	4193.333496	4222.05127	4165.128418	0	3				0	4	4	4	4	4	47	0	8192	8192	8192	3776	8128	8448	6528	10880	9216
1568787856	48	0	4142.05127	4198.974121	4214.358887	4214.871582	4172.820313	0	3				0	4	4	4	4	4	48	0	8192	8192	8192	3712	8128	8448	6592	10816	9280
1568787856	49	0	4132.307617	4196.922852	4182.05127	4216.922852	4167.692383	0	3				0	4	4	4	4	4	49	0	8192	8192	8192	3712	8128	8448	6592	10880	8896
1568787856	50	0	4123.077148	4203.077148	4193.846191	4208.205078	4152.820313	0	3				0	4	4	4	4	4	50	0	8192	8192	8192	3712	8128	8512	6592	10880	8896
1568787856	51	0	4114.871582	4198.974121	4176.922852	4178.461426	4138.974121	0	3				0	4	4	4	4	4	51	0	8192	8192	8192	3712	8128	8448	6528	10880	9344
1568787856	52	0	4105.128418	4186.666504	4166.666504	4156.410156	4132.307617	0	3				0	4	4	4	4	4	52	0	8192	8192	8192	3712	8128	8448	6656	10880	9280
1568787856	53	0	4106.153809	4190.769043	4189.230957	4153.333496	4131.794922	0	3				0	4	4	4	4	4	53	0	8192	8192	8192	3712	8128	8448	6528	10880	9152
1568787856	54	0	4108.205078	4205.128418	4172.820313	4151.282227	4132.307617	0	3				0	4	4	4	4	4	54	0	8192	8192	8192	3712	8128	8448	6656	10944	9216
1568787856	55	0	4101.538574	4213.333496	4189.743652	4153.846191	4132.307617	0	3				0	4	4	4	4	4	55	0	8192	8192	8192	3712	8128	8512	6656	10944	9216
1568787856	56	0	4106.153809	4211.282227	4182.05127	4172.307617	4141.025879	0	3				0	4	4	4	4	4	56	0	8192	8192	8192	3776	8128	8512	6528	10880	9216
1568787856	57	0	4118.461426	4207.179688	4169.743652	4183.589844	4150.769043	0	3				0	4	4	4	4	4	57	0	8192	8192	8192	3712	8128	8448	6656	10880	9216
1568787856	58	0	4124.102539	4196.922852	4184.102539	4182.05127	4152.307617	0	3				0	4	4	4	4	4	58	0	8192	8192	8192	3712	8128	8512	6592	10816	9024
1568787856	59	0	4138.461426	4201.025879	4175.897461	4190.769043	4159.487305	0	3				0	4	4	4	4	4	59	0	8192	8192	8192	3776	8128	8512	6592	10816	9024
1568787856	60	0	4156.410156	4215.384766	4211.794922	4209.230957	4173.846191	0	3				0	4	4	4	4	4	60	0	8192	8192	8192	3712	8128	8512	6592	10880	9216
1568787856	61	0	4153.846191	4207.179688	4201.538574	4219.487305	4182.05127	0	3				0	4	4	4	4	4	61	0	8192	8192	8192	3712	8128	8512	6592	10816	9216
1568787856	62	0	4151.794922	4194.871582	4168.717773	4214.358887	4185.641113	0	3				0	4	4	4	4	4	62	0	8192	8192	8192	3776	8128	8448	6592	10880	9216
1568787856	63	0	4157.94873	4198.974121	4187.692383	4189.743652	4180	0	3				0	4	4	4	4	4	63	0	8192	8192	8192	3776	8128	8448	6592	10880	9216
1568787856	64	0	4151.282227	4205.128418	4168.717773	4166.666504	4166.153809	450	3				0	4	4	4	4	4	64	0	8192	8192	8192	3776	8128	8512	6528	10880	9216
1568787856	65	0	4141.538574	4196.922852	4181.538574	4163.589844	4164.102539	450	3				0	4	4	4	4	4	65	0	8192	8192	8192	3776	8128	8448	6656	10880	9280
1568787856	66	0	4144.615234	4184.615234	4189.230957	4164.615234	4168.205078	1023	3				0	4	4	4	4	4	66	0	8192	8192	8192	3712	8128	8448	6592	10880	9216
1568787856	67	0	4151.794922	4178.461426	4180.512695	4171.794922	4173.846191	450	3				0	4	4	4	4	4	67	0	8192	8192	8192	3712	8128	8448	6592	10880	9088
1568787856	68	0	4149.230957	4182.563965	4208.205078	4200.512695	4186.153809	1023	3				0	4	4	4	4	4	68	0	8192	8192	8192	3712	8128	8512	6592	10880	9088
1568787856	69	0	4136.410156	4188.717773	4186.153809	4221.538574	4188.205078	450	3				0	4	4	4	4	4	69	0	8192	8192	8192	3712	8192	8512	6592	10880	9344
1568787856	70	0	4135.384766	4196.922852	4200.512695	4221.025879	4183.077148	1023	3				0	4	4	4	4	4	70	0	8192	8192	8192	3712	8128	8512	6656	10880	9280
1568787856	71	0	4148.717773	4207.179688	4219.487305	4223.589844	4186.666504	450	3				0	4	4	4	4	4	71	0	8192	8192	8192	3776	8128	8448	6528	10816	9216
1568787856	72	0	4154.358887	4219.487305	4201.025879	4222.563965	4182.563965	450	3				0	4	4	4	4	4	72	0	8192	8192	8192	3776	8128	8448	6592	10944	9536
1568787856	73	0	4152.820313	4223.589844	4219.487305	4209.230957	4171.794922	1023	3				0	4	4	4	4	4	73	0	8192	8192	8192	3712	8128	8512	6592	10944	9536
1568787856	74	0	4155.384766	4217.436035	4198.461426	4202.563965	4170.256348	450	3				0	4	4	4	4	4	74	0	8192	8192	8192	3712	8128	8512	6528	10880	9216
1568787856	75	0	4141.538574	4207.179688	4187.692383	4186.666504	4157.94873	1023	3				0	4	4	4	4	4	75	0	8192	8192	8192	3712	8128	8448	6592	10880	9216
1568787856	76	0	4119.487305	4194.871582	4181.538574	4153.333496	4138.461426	450	3				0	4	4	4	4	4	76	0	8192	8192	8192	3712	8128	8448	6592	10816	9216
1568787856	77	0	4121.538574	4184.615234	4152.307617	4140	4137.94873	450	3				0	4	4	4	4	4	77	0	8192	8192	8192	3712	8128	8448	6592	10816	9216
1568787856	78	0	4118.974121	4166.153809	4161.538574	4129.230957	4132.820313	450	3				0	4	4	4	4	4	78	0	8192	8192	8192	3712	8128	8512	6656	10880	9216
1568787856	79	0	4085.128174	4133.333496	4124.615234	4097.94873	4101.538574	1023	3				0	4	4	4	4	4	79	0	8192	8192	8192	3712	8128	8512	6656	10880	9280
1568787856	80	0	4064.615479	4118.974121	4130.256348	4102.05127	4087.179443	450	3				0	4	4	4	4	4	80	0	8192	8192	8192	3712	8128	8512	6528	10944	9216
1568787856	81	0	4089.743652	4137.436035	4194.358887	4162.05127	4123.077148	450	3				0	4	4	4	4	4	81	0	8192	8192	8192	3776	8128	8512	6528	10944	9216
1568787856	82	0	4124.102539	4162.05127	4206.153809	4215.384766	4165.641113	450	3				0	4	4	4	4	4	82	0	8192	8192	8192	3712	8128	8512	6528	10880	9216
1568787856	83	0	4130.769043	4176.410156	4223.589844	4225.641113	4176.410156	1023	3				0	4	4	4	4	4	83	0	8192	8192	8192	3712	8128	8512	6592	10880	9216
1568787856	84	0	4125.128418	4184.615234	4209.743652	4207.692383	4167.179688	450	3				0	4	4	4	4	4	84	0	8192	8192	8192	3712	8128	8448	6592	10880	9216
1568787856	85	0	4131.794922	4196.922852	4203.589844	4194.871582	4158.461426	450	3				0	4	4	4	4	4	85	0	8192	8192	8192	3712	8128	8512	6592	10880	9216
1568787856	86	0	4140.512695	4203.077148	4214.358887	4195.384766	4153.846191	450	3				0	4	4	4	4	4	86	0	8192	8192	8192	3712	8128	8448	6528	10880	9024
1568787856	87	0	4136.922852	4201.025879	4174.358887	4190.256348	4151.282227	1023	3				0	4	4	4	4	4	87	0	8192	8192	8192	3712	8128	8512	6528	10880	9280
1568787856	88	0	4139.487305	4194.871582	4179.487305	4178.974121	4150.769043	450	3				0	4	4	4	4	4	88	0	8192	8192	8192	3712	8128	8512	6592	10880	9152
1568787856	89	0	4155.384766	4198.974121	4178.461426	4182.05127	4162.563965	450	3				0	4	4	4	4	4	89	0	8192	8192	8192	3712	8128	8512	6464	10880	9216
1568787856	90	0	4165.128418	4198.974121	4177.436035	4183.589844	4177.94873	450	3				0	4	4	4	4	4	90	0	8192	8192	8128	3712	8192	8512	6592	10880	9280
1568787856	91	0	4168.717773	4194.871582	4206.153809	4188.717773	4186.666504	1023	3				0	4	4	4	4	4	91	0	8192	8192	8128	3712	8192	8512	6592	10880	9280
1568787856	92	0	4178.461426	4207.179688	4189.743652	4210.769043	4197.94873	450	3				0	4	4	4	4	4	92	0	8192	8192	8128	3712	8192	8512	6528	10880	9152
1568787856	93	0	4178.461426	4203.077148	4207.179688	4219.487305	4202.563965	450	3				0	4	4	4	4	4	93	0	8192	8128	8192	3712	8192	8512	6592	10816	9216
1568787856	94	0	4169.743652	4184.615234	4205.641113	4214.871582	4195.384766	450	3				0	4	4	4	4	4	94	0	8192	8128	8192	3712	8192	8512	6592	10880	9152
1568787856	95	0	4170.256348	4190.769043	4194.871582	4226.153809	4193.333496	1023	3				0	4	4	4	4	4	95	0	8192	8128	8192	3776	8192	8448	6592	10880	9152
1568787856	96	0	4169.743652	4203.077148	4216.922852	4228.717773	4191.282227	450	3				0	4	4	4	4	4	96	0	8192	8192	8192	3712	8192	8512	6592	10880	9152
1568787856	97	0	4164.102539	4196.922852	4183.589844	4207.692383	4182.05127	450	3				0	4	4	4	4	4	97	0	8192	8192	8192	3776	8192	8512	6528	10880	9216
1568787856	98	0	4161.538574	4194.871582	4188.205078	4199.487305	4179.487305	450	3				0	4	4	4	4	4	98	0	8192	8192	8192	3776	8192	8512	6592	10816	9344
1568787856	99	0	4156.410156	4198.974121	4185.128418	4203.077148	4177.436035	1023	3				0	4	4	4	4	4	99	0	8192	8192	8192	3712	8192	8448	6592	10816	9344
1568787856	100	0	4152.307617	4198.974121	4157.94873	4191.794922	4169.743652	450	3				0	4	4	4	4	4	100	0	8192	8192	8192	3776	8192	8448	6592	10880	9216
1568787856	101	0	4158.461426	4207.179688	4188.717773	4184.102539	4173.846191	450	3				0	4	4	4	4	4	101	0	8192	8192	8192	3776	8192	8448	6592	10944	9216
1568787857	102	0	4157.436035	4213.333496	4178.461426	4183.589844	4175.897461	450	3				0	4	4	4	4	4	102	0	8192	8192	8192	3712	8192	8512	6592	10880	9216
1568787857	103	0	4146.666504	4198.974121	4184.615234	4173.333496	4164.102539	1023	3				0	4	4	4	4	4	103	0	8192	8192	8192	3712	8192	8448	6592	10880	9216
1568787857	104	0	4149.230957	4196.922852	4204.102539	4177.436035	4166.666504	450	3				0	4	4	4	4	4	104	0	8192	8192	8192	3776	8128	8448	6592	10880	9408
1568787857	105	0	4159.487305	4203.077148	4190.769043	4202.05127	4183.589844	450	3				0	4	4	4	4	4	105	0	8192	8192	8192	3712	8128	8512	6592	10880	9216
1568787857	106	0	4164.615234	4196.922852	4201.025879	4207.179688	4189.230957	450	3				0	4	4	4	4	4	106	0	8192	8192	8192	3712	8128	8512	6720	10816	9152
1568787857	107	0	4166.666504	4186.666504	4175.384766	4195.384766	4182.563965	1023	3				0	4	4	4	4	4	107	0	8192	8192	8192	3776	8128	8448	6528	10880	9280
1568787857	108	0	4167.692383	4184.615234	4175.384766	4198.461426	4184.102539	450	3				0	4	4	4	4	4	108	0	8192	8192	8192	3712	8128	8448	6528	10880	9152
1568787857	109	0	4171.282227	4182.563965	4185.641113	4205.641113	4194.871582	450	3				0	4	4	4	4	4	109	0	8192	8192	8192	3776	8128	8512	6656	10880	9152
1568787857	110	0	4172.307617	4178.461426	4163.077148	4200.512695	4195.897461	450	3				0	4	4	4	4	4	110	0	8192	8192	8192	3712	8128	8512	6592	10880	9216
1568787857	111	0	4167.179688	4180.512695	4191.282227	4194.358887	4186.153809	1023	3				0	4	4	4	4	4	111	0	8192	8192	8192	3712	8128	8512	6592	10880	9216
1568787857	112	0	4162.563965	4186.666504	4178.974121	4195.384766	4183.077148	450	3				0	4	4	4	4	4	112	0	8192	8192	8192	3776	8128	8512	6592	10816	9216
1568787857	113	0	4158.974121	4190.769043	4163.589844	4187.179688	4186.153809	450	3				0	4	4	4	4	4	113	0	8192	8192	8192	3712	8128	8512	6592	10816	9216
1568787857	114	0	4153.846191	4192.820313	4175.384766	4170.256348	4185.641113	450	3				0	4	4	4	4	4	114	0	8192	8192	8192	3712	8192	8448	6592	10880	9152
1568787857	115	0	4151.282227	4194.871582	4161.538574	4170.256348	4177.436035	1023	3				0	4	4	4	4	4	115	0	8192	8192	8192	3712	8128	8512	6592	10816	9216
1568787857	116	0	4151.794922	4205.128418	4195.897461	4184.102539	4173.333496	450	3				0	4	4	4	4	4	116	0	8192	8192	8192	3776	8128	8512	6528	10880	9088
1568787857	117	0	4154.358887	4213.333496	4195.384766	4187.179688	4177.436035	450	3				0	4	4	4	4	4	117	0	8192	8192	8192	3712	8128	8448	6528	10880	9088
1568787857	118	0	4156.410156	4205.128418	4188.205078	4191.282227	4186.153809	450	3				0	4	4	4	4	4	118	0	8192	8192	8192	3712	8128	8448	6592	10880	9216
1568787857	119	0	4163.077148	4196.922852	4205.641113	4204.615234	4194.358887	1023	3				0	4	4	4	4	4	119	0	8192	8192	8192	3712	8128	8512	6528	10880	9216
1568787857	120	0	4173.846191	4198.974121	4184.615234	4216.922852	4203.077148	450	3				0	4	4	4	4	4	120	0	8192	8192	8192	3712	8192	8448	6656	10880	9216
1568787857	121	0	4181.538574	4207.179688	4209.743652	4224.102539	4208.205078	450	3				0	4	4	4	4	4	121	0	8192	8192	8192	3712	8192	8448	6656	10880	9216
1568787857	122	0	4172.307617	4205.128418	4204.102539	4220	4198.461426	450	3				0	4	4	4	4	4	122	0	8192	8192	8192	3712	8192	8512	6528	10880	9408
1568787857	123	0	4155.384766	4188.717773	4175.384766	4205.128418	4184.102539	1023	3				0	4	4	4	4	4	123	0	8192	8192	8192	3712	8192	8512	6592	10880	9216
1568787857	124	0	4148.205078	4184.615234	4193.333496	4202.05127	4182.05127	450	3				0	4	4	4	4	4	124	0	8192	8192	8192	3712	8192	8448	6592	10880	9216
1568787857	125	0	4153.333496	4207.179688	4187.692383	4214.871582	4189.230957	450	3				0	4	4	4	4	4	125	0	8192	8192	8192	3712	8192	8512	6592	10816	9216
1568787857	126	0	4162.05127	4215.384766	4207.179688	4214.871582	4193.333496	450	3				0	4	4	4	4	4	126	0	8192	8192	8192	3776	8192	8448	6592	10816	9408
1568787857	127	0	4170.256348	4203.077148	4201.538574	4205.128418	4198.974121	233	3				0	4	4	4	4	4	127	0	8192	8192	8192	3712	8192	8448	6592	10880	9408
1568787857	0	0	4170.256348	4207.179688	4186.153809	4204.615234	4202.563965	450	3				0	4	4	4	4	4	0	0	8192	8192	8192	3712	8192	8512	6592	10880	9216
1568787857	1	0	4167.692383	4215.384766	4212.307617	4207.179688	4201.025879	450	3				0	4	4	4	4	4	1	0	8192	8192	8192	3712	8192	8448	6656	10880	9216
1568787857	2	0	4176.922852	4221.538574	4188.205078	4202.563965	4208.205078	1023	3				0	4	4	4	4	4	2	0	8192	8192	8192	3712	8192	8448	6592	10880	9152
1568787857	3	0	4183.077148	4225.641113	4193.846191	4199.487305	4212.307617	450	3				0	4	4	4	4	4	3	0	8192	8192	8192	3712	8192	8512	6592	10880	9152
1568787857	4	0	4171.794922	4227.692383	4198.974121	4208.717773	4203.077148	1023	3				0	4	4	4	4	4	4	0	8192	8192	8192	3712	8192	8448	6528	10880	9280
1568787857	5	0	4165.128418	4223.589844	4175.384766	4219.487305	4197.94873	450	3				0	4	4	4	4	4	5	0	8192	8192	8192	3712	8192	8512	6592	10880	9216
1568787857	6	0	4168.717773	4217.436035	4195.384766	4215.384766	4199.487305	1023	3				0	4	4	4	4	4	6	0	8192	8192	8192	3712	8192	8512	6592	10944	9408
1568787857	7	0	4169.743652	4213.333496	4180.512695	4212.820313	4198.461426	450	3				0	4	4	4	4	4	7	0	8192	8192	8192	3712	8192	8448	6592	10944	9408
1568787857	8	0	4176.922852	4217.436035	4192.820313	4221.538574	4207.692383	450	3				0	4	4	4	4	4	8	0	8192	8192	8192	3712	8192	8512	6592	10816	9216
1568787857	9	0	4188.717773	4227.692383	4211.794922	4226.153809	4222.563965	1023	3				0	4	4	4	4	4	9	0	8192	8192	8192	3712	8192	8512	6528	10880	9280
1568787857	10	0	4185.641113	4229.743652	4190.256348	4217.94873	4221.538574	450	3				0	4	4	4	4	4	10	0	8192	8192	8192	3712	8128	8512	6592	10880	9216
1568787857	11	0	4182.05127	4219.487305	4208.717773	4210.256348	4215.384766	1023	3				0	4	4	4	4	4	11	0	8192	8192	8192	3776	8192	8448	6592	10880	9216
1568787857	12	0	4191.282227	4213.333496	4194.358887	4209.743652	4215.897461	450	3				0	4	4	4	4	4	12	0	8192	8192	8192	3712	8192	8448	6592	10880	8896
1568787857	13	0	4204.102539	4223.589844	4206.153809	4216.410156	4226.666504	450	3				0	4	4	4	4	4	13	0	8192	8192	8192	3712	8192	8512	6656	10880	9216
1568787857	14	0	4210.256348	4233.846191	4228.205078	4220.512695	4236.922852	450	3				0	4	4	4	4	4	14	0	8192	8192	8192	3712	8192	8512	6656	10880	9216
1568787857	15	0	4200	4231.794922	4192.307617	4208.717773	4228.205078	1023	3				0	4	4	4	4	4	15	0	8192	8192	8192	3712	8192	8448	6592	10880	9408
1568787857	16	0	4188.717773	4227.692383	4202.05127	4193.846191	4214.358887	0	3				0	4	4	4	4	4	16	0	8192	8192	8192	3712	8128	8512	6592	10880	9408
1568787857	17	0	4191.282227	4231.794922	4201.538574	4198.974121	4212.820313	0	3				0	4	4	4	4	4	17	0	8192	8192	8192	3712	8128	8512	6592	10880	9408
1568787857	18	0	4194.358887	4233.846191	4210.769043	4214.358887	4217.94873	0	3				0	4	4	4	4	4	18	0	8192	8192	8192	3712	8192	8448	6592	10880	9216
1568787857	19	0	4189.743652	4235.897461	4229.230957	4221.025879	4221.538574	0	3				0	4	4	4	4	4	19	0	8192	8192	8192	3776	8192	8512	6592	10944	9216
1568787857	20	0	4177.94873	4231.794922	4194.358887	4212.307617	4203.589844	0	3				0	4	4	4	4	4	20	0	8192	8192	8192	3712	8192	8512	6592	10880	9216
1568787857	21	0	4170.769043	4223.589844	4198.461426	4202.563965	4185.641113	0	3				0	4	4	4	4	4	21	0	8192	8192	8192	3712	8192	8448	6592	10880	9216
1568787857	22	0	4171.282227	4215.384766	4181.538574	4196.410156	4190.256348	0	3				0	4	4	4	4	4	22	0	8192	8192	8192	3712	8192	8512	6592	10816	9216
1568787857	23	0	4170.769043	4213.333496	4171.794922	4198.974121	4193.333496	0	3				0	4	4	4	4	4	23	0	8192	8192	8192	3776	8192	8448	6592	10944	9216
1568787857	24	0	4174.358887	4217.436035	4197.436035	4206.666504	4189.230957	0	3				0	4	4	4	4	4	24	0	8192	8192	8192	3712	8192	8512	6592	10880	9216
1568787857	25	0	4184.615234	4221.538574	4174.871582	4206.153809	4195.897461	0	3				0	4	4	4	4	4	25	0	8192	8192	8192	3776	8192	8512	6592	10880	9216
1568787857	26	0	4185.128418	4215.384766	4187.179688	4198.974121	4202.05127	0	3				0	4	4	4	4	4	26	0	8192	8192	8192	3776	8192	8448	6656	10880	9216
1568787857	27	0	4181.025879	4215.384766	4191.282227	4198.461426	4207.692383	0	3				0	4	4	4	4	4	27	0	8192	8192	8192	3712	8128	8512	6592	10816	9280
1568787857	28	0	4190.769043	4227.692383	4190.769043	4207.179688	4219.487305	0	3				0	4	4	4	4	4	28	0	8192	8192	8192	3712	8192	8512	6656	10880	9280
1568787857	29	0	4192.820313	4231.794922	4216.922852	4213.333496	4214.358887	0	3				0	4	4	4	4	4	29	0	8192	8192	8192	3776	8192	8448	6656	10880	9280
1568787857	30	0	4176.922852	4215.384766	4193.846191	4210.256348	4197.94873	0	3				0	4	4	4	4	4	30	0	8192	8192	8192	3712	8192	8448	6592	10880	9408
1568787857	31	0	4172.820313	4213.333496	4205.128418	4204.102539	4198.974121	0	3				0	4	4	4	4	4	31	0	8192	8192	8192	3776	8192	8512	6592	10880	9280
1568787857	32	0	4183.077148	4227.692383	4212.307617	4204.615234	4210.256348	0	3				0	4	4	4	4	4	32	0	8192	8192	8192	3776	8192	8512	6592	10944	9216
1568787857	33	0	4185.641113	4233.846191	4203.077148	4215.897461	4216.922852	0	3				0	4	4	4	4	4	33	0	8192	8192	8192	3712	8192	8448	6592	10880	9216
1568787857	34	0	4183.077148	4223.589844	4219.487305	4213.333496	4213.846191	0	3				0	4	4	4	4	4	34	0	8192	8192	8192	3776	8192	8512	6592	10880	9216
1568787857	35	0	4193.333496	4219.487305	4187.692383	4202.563965	4212.820313	0	3				0	4	4	4	4	4	35	0	8192	8192	8192	3712	8192	8512	6528	10880	9536
1568787857	36	0	4205.128418	4225.641113	4195.384766	4206.666504	4220.512695	0	3				0	4	4	4	4	4	36	0	8192	8192	8192	3712	8192	8512	6592	10880	9216
1568787857	37	0	4204.102539	4223.589844	4206.153809	4212.307617	4219.487305	0	3				0	4	4	4	4	4	37	0	8192	8192	8192	3776	8128	8448	6592	10880	9216
1568787857	38	0	4196.410156	4219.487305	4182.05127	4208.205078	4206.666504	0	3				0	4	4	4	4	4	38	0	8192	8192	8192	3712	8192	8448	6592	10880	9216
1568787857	39	0	4189.743652	4221.538574	4196.922852	4195.897461	4199.487305	0	3				0	4	4	4	4	4	39	0	8192	8192	8192	3712	8192	8512	6592	10880	9216
1568787857	40	0	4186.666504	4217.436035	4177.436035	4187.179688	4200.512695	0	3				0	4	4	4	4	4	40	0	8192	8192	8192	3712	8192	8448	6592	10816	9216
1568787857	41	0	4184.615234	4213.333496	4191.794922	4187.179688	4200.512695	0	3				0	4	4	4	4	4	41	0	8192	8192	8192	3712	8128	8512	6656	10880	9216
1568787857	42	0	4183.077148	4219.487305	4213.846191	4194.358887	4201.538574	0	3				0	4	4	4	4	4	42	0	8192	8192	8192	3712	8192	8512	6528	10816	9216
1568787857	43	0	4184.615234	4221.538574	4191.282227	4202.05127	4203.589844	0	3				0	4	4	4	4	4	43	0	8192	8192	8192	3776	8192	8448	6528	10816	9216
1568787857	44	0	4186.666504	4213.333496	4215.897461	4202.05127	4203.077148	0	3				0	4	4	4	4	4	44	0	8192	8192	8192	3712	8192	8512	6592	10944	9216
1568787857	45	0	4184.615234	4217.436035	4204.102539	4201.538574	4206.666504	0	3				0	4	4	4	4	4	45	0	8192	8192	8192	3712	8192	8448	6656	10880	9216
1568787857	46	0	4182.05127	4223.589844	4194.358887	4198.461426	4209.230957	0	3				0	4	4	4	4	4	46	0	8192	8192	8192	3712	8192	8512	6592	10880	9216
1568787857	47	0	4192.820313	4219.487305	4206.666504	4196.410156	4210.769043	0	3				0	4	4	4	4	4	47	0	8192	8192	8192	3776	8192	8448	6592	10880	9216
1568787857	48	0	4207.692383	4221.538574	4184.615234	4199.487305	4216.922852	0	3				0	4	4	4	4	4	48	0	8192	8192	8192	3712	8192	8448	6592	10816	9216
1568787857	49	0	4199.487305	4219.487305	4198.974121	4195.897461	4207.692383	0	3				0	4	4	4	4	4	49	0	8192	8192	8192	3712	8192	8512	6528	10880	9152
1568787857	50	0	4175.897461	4201.025879	4185.641113	4186.666504	4184.615234	0	3				0	4	4	4	4	4	50	0	8192	8192	8192	3776	8192	8448	6656	10880	9280
1568787857	51	0	4174.871582	4201.025879	4188.717773	4187.179688	4187.179688	0	3				0	4	4	4	4	4	51	0	8192	8192	8192	3712	8192	8512	6592	10880	9216
1568787857	52	0	4187.179688	4215.384766	4213.333496	4190.769043	4200.512695	0	3				0	4	4	4	4	4	52	0	8192	8192	8192	3776	8192	8448	6592	10880	9216
1568787857	53	0	4184.102539	4217.436035	4191.794922	4193.846191	4190.256348	0	3				0	4	4	4	4	4	53	0	8192	8192	8192	3712	8192	8448	6528	10880	9472
1568787857	54	0	4178.461426	4211.282227	4220.512695	4197.94873	4185.128418	0	3				0	4	4	4	4	4	54	0	8192	8192	8192	3712	8192	8512	6656	10880	9216
1568787857	55	0	4177.94873	4211.282227	4210.769043	4184.615234	4188.717773	0	3				0	4	4	4	4	4	55	0	8192	8192	8192	3776	8192	8448	6528	10880	9216
1568787857	56	0	4157.436035	4198.974121	4168.717773	4156.410156	4162.563965	0	3				0	4	4	4	4	4	56	0	8192	8192	8192	3712	8128	8512	6592	10880	9216
1568787857	57	0	4128.717773	4182.563965	4165.128418	4140.512695	4127.179688	0	3				0	4	4	4	4	4	57	0	8192	8192	8192	3712	8192	8512	6592	10880	9216
1568787857	58	0	4139.487305	4186.666504	4149.743652	4150.769043	4137.94873	0	3				0	4	4	4	4	4	58	0	8192	8192	8192	3776	8128	8448	6592	10880	9216
1568787857	59	0	4183.077148	4205.128418	4194.358887	4179.487305	4185.128418	0	3				0	4	4	4	4	4	59	0	8192	8192	8192	3712	8128	8448	6592	10880	9280
1568787857	60	0	4207.692383	4221.538574	4205.128418	4204.615234	4211.794922	0	3				0	4	4	4	4	4	60	0	8192	8192	8192	3712	8192	8512	6528	10880	9088
1568787857	61	0	4203.589844	4221.538574	4171.794922	4200.512695	4205.128418	0	3				0	4	4	4	4	4	61	0	8192	8192	8192	3712	8128	8512	6528	10880	9088
1568787857	62	0	4206.153809	4221.538574	4193.846191	4188.205078	4203.077148	0	3				0	4	4	4	4	4	62	0	8192	8192	8192	3712	8128	8512	6656	10880	9216
1568787857	63	0	4221.025879	4242.05127	4202.563965	4200	4226.153809	0	3				0	4	4	4	4	4	63	0	8192	8192	8192	3712	8192	8512	6592	10880	9216
1568787857	64	0	4226.153809	4256.410156	4221.025879	4215.384766	4236.922852	450	3				0	4	4	4	4	4	64	0	8192	8192	8192	3712	8128	8512	6656	10880	9216
1568787857	65	0	4218.461426	4250.256348	4221.538574	4213.846191	4222.563965	450	3				0	4	4	4	4	4	65	0	8192	8192	8192	3776	8128	8448	6656	10880	9216
1568787857	66	0	4213.333496	4244.102539	4218.974121	4213.846191	4221.538574	1023	3				0	4	4	4	4	4	66	0	8192	8192	8192	3776	8192	8448	6592	10816	9216
1568787857	67	0	4218.461426	4246.153809	4244.615234	4224.102539	4233.846191	450	3				0	4	4	4	4	4	67	0	8192	8192	8192	3712	8192	8512	6592	10880	9280
1568787857	68	0	4221.025879	4240	4211.794922	4221.538574	4230.256348	1023	3				0	4	4	4	4	4	68	0	8192	8192	8192	3712	8192	8512	6592	10816	9280
1568787857	69	0	4208.717773	4229.743652	4214.358887	4203.077148	4213.846191	450	3				0	4	4	4	4	4	69	0	8192	8192	8192	3712	8192	8448	6656	10880	9472
1568787857	70	0	4196.922852	4227.692383	4224.615234	4203.589844	4211.282227	1023	3				0	4	4	4	4	4	70	0	8192	8192	8128	3712	8192	8512	6656	10880	9472
1568787857	71	0	4205.641113	4227.692383	4201.025879	4222.05127	4223.077148	450	3				0	4	4	4	4	4	71	0	8192	8192	8128	3712	8192	8512	6528	10816	9088
1568787857	72	0	4225.128418	4227.692383	4220.512695	4226.153809	4238.974121	450	3				0	4	4	4	4	4	72	0	8192	8192	8192	3712	8192	8448	6592	10880	9216
1568787857	73	0	4229.230957	4233.846191	4196.922852	4215.384766	4241.025879	1023	3				0	4	4	4	4	4	73	0	8192	8192	8192	3712	8192	8512	6528	10816	9216
1568787857	74	0	4226.153809	4244.102539	4197.94873	4216.922852	4232.820313	450	3				0	4	4	4	4	4	74	0	8192	8192	8192	3776	8192	8448	6592	10880	9024
1568787857	75	0	4231.794922	4258.461426	4223.589844	4225.641113	4240.512695	1023	3				0	4	4	4	4	4	75	0	8192	8192	8192	3712	8192	8448	6592	10880	9024
1568787857	76	0	4237.436035	4264.615234	4203.077148	4219.487305	4252.307617	450	3				0	4	4	4	4	4	76	0	8192	8192	8192	3712	8192	8512	6528	10880	9280
1568787857	77	0	4233.333496	4260.512695	4220	4213.846191	4249.743652	450	3				0	4	4	4	4	4	77	0	8192	8192	8192	3776	8192	8448	6592	10816	9280
1568787857	78	0	4221.538574	4244.102539	4206.666504	4215.897461	4236.410156	450	3				0	4	4	4	4	4	78	0	8192	8192	8192	3776	8192	8448	6592	10880	8896
1568787857	79	0	4206.153809	4215.384766	4191.282227	4204.615234	4218.461426	1023	3				0	4	4	4	4	4	79	0	8192	8192	8192	3712	8192	8512	6592	10880	8896
1568787857	80	0	4202.05127	4196.922852	4198.461426	4194.871582	4215.384766	450	3				0	4	4	4	4	4	80	0	8192	8192	8192	3712	8192	8448	6592	10880	9216
1568787857	81	0	4216.410156	4209.230957	4193.846191	4213.333496	4236.922852	450	3				0	4	4	4	4	4	81	0	8192	8192	8192	3712	8192	8448	6592	10944	9216
1568787857	82	0	4226.666504	4223.589844	4227.179688	4225.641113	4247.179688	450	3				0	4	4	4	4	4	82	0	8192	8192	8192	3712	8192	8512	6592	10880	9280
1568787857	83	0	4211.794922	4213.333496	4203.077148	4203.077148	4223.077148	1023	3				0	4	4	4	4	4	83	0	8192	8192	8192	3712	8192	8512	6592	10880	9280
1568787857	84	0	4198.974121	4205.128418	4187.692383	4195.897461	4208.205078	450	3				0	4	4	4	4	4	84	0	8192	8192	8192	3712	8128	8448	6656	10880	9216
1568787857	85	0	4197.436035	4215.384766	4216.922852	4211.794922	4213.846191	450	3				0	4	4	4	4	4	85	0	8192	8192	8192	3712	8128	8512	6592	10880	9152
1568787857	86	0	4188.717773	4219.487305	4201.025879	4215.384766	4213.846191	450	3				0	4	4	4	4	4	86	0	8192	8192	8192	3712	8128	8512	6592	10816	9216
1568787857	87	0	4184.615234	4213.333496	4222.563965	4202.563965	4209.743652	1023	3				0	4	4	4	4	4	87	0	8192	8192	8192	3776	8128	8448	6592	10880	8960
1568787857	88	0	4195.384766	4223.589844	4225.128418	4199.487305	4212.820313	450	3				0	4	4	4	4	4	88	0	8192	8192	8192	3712	8192	8512	6528	10880	8960
1568787857	89	0	4203.077148	4235.897461	4215.384766	4209.230957	4215.897461	450	3				0	4	4	4	4	4	89	0	8192	8192	8192	3712	8192	8512	6592	10880	9280
1568787857	90	0	4196.922852	4233.846191	4230.256348	4209.743652	4212.307617	450	3				0	4	4	4	4	4	90	0	8192	8192	8192	3712	8192	8448	6592	10816	9280
1568787857	91	0	4193.846191	4221.538574	4194.358887	4204.102539	4205.128418	1023	3				0	4	4	4	4	4	91	0	8192	8192	8192	3712	8192	8512	6592	10880	9216
1568787857	92	0	4195.897461	4213.333496	4201.025879	4211.282227	4206.153809	450	3				0	4	4	4	4	4	92	0	8192	8192	8192	3712	8192	8512	6592	10880	9472
1568787857	93	0	4201.538574	4215.384766	4207.179688	4230.769043	4222.05127	450	3				0	4	4	4	4	4	93	0	8192	8192	8192	3712	8192	8448	6592	10880	9472
1568787857	94	0	4205.128418	4215.384766	4188.205078	4233.846191	4232.307617	450	3				0	4	4	4	4	4	94	0	8192	8192	8192	3712	8192	8448	6656	10880	9216
1568787857	95	0	4203.077148	4213.333496	4203.589844	4224.615234	4222.05127	1023	3				0	4	4	4	4	4	95	0	8192	8192	8192	3712	8192	8448	6592	10880	9216
1568787857	96	0	4209.230957	4229.743652	4195.897461	4232.307617	4215.897461	450	3				0	4	4	4	4	4	96	0	8192	8192	8192	3712	8192	8448	6592	10880	9216
1568787857	97	0	4210.769043	4244.102539	4220.512695	4232.307617	4220.512695	450	3				0	4	4	4	4	4	97	0	8192	8192	8192	3712	8192	8512	6592	10880	9216
1568787857	98	0	4202.563965	4237.94873	4222.563965	4221.538574	4220.512695	450	3				0	4	4	4	4	4	98	0	8192	8192	8192	3712	8192	8448	6592	10880	9216
1568787857	99	0	4202.563965	4231.794922	4200	4225.128418	4219.487305	1023	3				0	4	4	4	4	4	99	0	8192	8192	8192	3712	8192	8448	6656	10880	9152
1568787858	100	0	4200	4227.692383	4223.077148	4227.692383	4217.436035	450	3				0	4	4	4	4	4	100	0	8192	8192	8192	3712	8192	8512	6592	10880	9216
1568787858	101	0	4186.153809	4221.538574	4197.436035	4215.897461	4203.077148	450	3				0	4	4	4	4	4	101	0	8192	8192	8192	3776	8192	8448	6592	10880	9216
1568787858	102	0	4184.615234	4219.487305	4201.538574	4217.436035	4194.358887	450	3				0	4	4	4	4	4	102	0	8192	8192	8192	3712	8192	8448	6656	10880	9216
1568787858	103	0	4202.563965	4227.692383	4223.077148	4229.743652	4208.717773	1023	3				0	4	4	4	4	4	103	0	8192	8192	8192	3712	8192	8512	6592	10816	9216
1568787858	104	0	4209.230957	4231.794922	4203.077148	4223.589844	4217.436035	450	3				0	4	4	4	4	4	104	0	8192	8192	8192	3712	8192	8512	6592	10816	9216
1568787858	105	0	4199.487305	4225.641113	4219.487305	4211.282227	4205.641113	450	3				0	4	4	4	4	4	105	0	8192	8192	8192	3712	8192	8384	6592	10816	9280
1568787858	106	0	4188.717773	4217.436035	4195.384766	4207.692383	4197.94873	450	3				0	4	4	4	4	4	106	0	8192	8192	8192	3712	8192	8448	6528	10880	9280
1568787858	107	0	4181.538574	4209.230957	4182.05127	4201.025879	4197.436035	1023	3				0	4	4	4	4	4	107	0	8192	8192	8192	3776	8192	8512	6592	10816	9216
1568787858	108	0	4188.717773	4221.538574	4197.94873	4197.94873	4202.05127	450	3				0	4	4	4	4	4	108	0	8192	8192	8192	3776	8192	8448	6592	10816	9216
1568787858	109	0	4198.974121	4233.846191	4183.077148	4202.563965	4204.615234	450	3				0	4	4	4	4	4	109	0	8192	8192	8192	3712	8192	8448	6592	10880	9152
1568787858	110	0	4189.743652	4221.538574	4193.846191	4202.05127	4195.897461	450	3				0	4	4	4	4	4	110	0	8192	8192	8192	3712	8192	8512	6592	10880	9152
1568787858	111	0	4181.025879	4211.282227	4175.384766	4195.384766	4188.205078	1023	3				0	4	4	4	4	4	111	0	8192	8192	8192	3712	8192	8448	6592	10880	9152
1568787858	112	0	4187.179688	4223.589844	4180.512695	4196.410156	4194.871582	450	3				0	4	4	4	4	4	112	0	8192	8192	8192	3712	8192	8512	6656	10880	9280
1568787858	113	0	4191.794922	4229.743652	4210.769043	4207.692383	4203.589844	450	3				0	4	4	4	4	4	113	0	8192	8192	8192	3712	8192	8448	6592	10944	9216
1568787858	114	0	4185.128418	4219.487305	4187.692383	4214.871582	4194.871582	450	3				0	4	4	4	4	4	114	0	8192	8192	8192	3712	8192	8512	6592	10880	9216
1568787858	115	0	4178.461426	4207.179688	4207.179688	4210.769043	4183.589844	1023	3				0	4	4	4	4	4	115	0	8192	8192	8192	3712	8192	8512	6592	10880	9216
1568787858	116	0	4187.179688	4215.384766	4215.384766	4213.846191	4190.769043	450	3				0	4	4	4	4	4	116	0	8192	8192	8192	3712	8128	8512	6528	10880	9280
1568787858	117	0	4199.487305	4231.794922	4217.436035	4224.102539	4205.128418	450	3				0	4	4	4	4	4	117	0	8192	8192	8192	3712	8192	8512	6592	10880	9216
1568787858	118	0	4194.871582	4229.743652	4225.641113	4216.410156	4205.128418	450	3				0	4	4	4	4	4	118	0	8192	8192	8192	3712	8192	8512	6592	10880	9152
1568787858	119	0	4184.615234	4219.487305	4182.563965	4205.641113	4196.410156	1023	3				0	4	4	4	4	4	119	0	8192	8192	8192	3712	8192	8448	6592	10880	9152
1568787858	120	0	4191.794922	4223.589844	4200.512695	4213.333496	4201.538574	450	3				0	4	4	4	4	4	120	0	8192	8192	8192	3712	8192	8512	6592	10880	9216
1568787858	121	0	4202.563965	4225.641113	4202.05127	4212.307617	4203.077148	450	3				0	4	4	4	4	4	121	0	8192	8192	8192	3712	8192	8512	6528	10816	9280
1568787858	122	0	4196.922852	4213.333496	4173.846191	4196.410156	4187.692383	450	3				0	4	4	4	4	4	122	0	8192	8192	8192	3712	8192	8512	6656	10880	9280
1568787858	123	0	4196.922852	4211.282227	4190.256348	4197.436035	4185.128418	1023	3				0	4	4	4	4	4	123	0	8192	8192	8192	3712	8192	8448	6656	10880	9280
1568787858	124	0	4212.820313	4227.692383	4187.692383	4218.974121	4198.461426	450	3				0	4	4	4	4	4	124	0	8192	8192	8192	3712	8192	8448	6592	10880	9536
1568787858	125	0	4214.358887	4231.794922	4211.282227	4223.589844	4201.025879	450	3				0	4	4	4	4	4	125	0	8192	8192	8192	3776	8192	8448	6656	10880	9216
1568787858	126	0	4207.692383	4225.641113	4210.769043	4216.922852	4202.563965	450	3				0	4	4	4	4	4	126	0	8192	8192	8192	3712	8192	8512	6592	10816	9216
1568787858	127	0	4215.897461	4221.538574	4200.512695	4229.230957	4214.871582	233	3				0	4	4	4	4	4	127	0	8192	8192	8192	3712	8192	8448	6656	10816	8896
1568787858	0	0	4215.897461	4217.436035	4221.025879	4234.871582	4209.230957	450	3				0	4	4	4	4	4	0	0	8192	8192	8192	3712	8192	8512	6656	10816	8960
1568787858	1	0	4206.666504	4213.333496	4190.256348	4221.025879	4202.05127	450	3				0	4	4	4	4	4	1	0	8192	8192	8192	3712	8192	8512	6592	10880	8960
1568787858	2	0	4220.512695	4225.641113	4210.256348	4223.077148	4217.436035	1023	3				0	4	4	4	4	4	2	0	8192	8192	8192	3712	8192	8512	6592	10880	9216
1568787858	3	0	4223.077148	4235.897461	4223.589844	4225.641113	4217.436035	450	3				0	4	4	4	4	4	3	0	8192	8192	8192	3712	8192	8448	6592	10816	9280
1568787858	4	0	4196.922852	4225.641113	4179.487305	4199.487305	4195.384766	1023	3				0	4	4	4	4	4	4	0	8192	8192	8192	3712	8192	8512	6592	10880	9216
1568787858	5	0	4201.025879	4223.589844	4190.256348	4187.692383	4197.436035	450	3				0	4	4	4	4	4	5	0	8192	8192	8192	3776	8192	8448	6592	10880	9216
1568787858	6	0	4219.487305	4229.743652	4181.538574	4203.077148	4211.794922	1023	3				0	4	4	4	4	4	6	0	8192	8192	8192	3712	8192	8448	6528	10816	9216
1568787858	7	0	4208.717773	4215.384766	4174.358887	4195.897461	4203.589844	450	3				0	4	4	4	4	4	7	0	8192	8192	8192	3712	8192	8512	6656	10816	9280
1568787858	8	0	4191.282227	4198.974121	4171.282227	4175.897461	4192.307617	450	3				0	4	4	4	4	4	8	0	8192	8192	8192	3776	8192	8448	6592	10880	9152
1568787858	9	0	4195.384766	4213.333496	4166.666504	4190.769043	4201.025879	1023	3				0	4	4	4	4	4	9	0	8192	8192	8192	3776	8192	8512	6592	10880	9152
1568787858	10	0	4214.358887	4229.743652	4223.077148	4218.974121	4220	450	3				0	4	4	4	4	4	10	0	8192	8192	8192	3712	8192	8448	6592	10880	9216
1568787858	11	0	4220	4221.538574	4218.461426	4218.461426	4223.077148	1023	3				0	4	4	4	4	4	11	0	8192	8192	8192	3776	8192	8512	6592	10880	9216
1568787858	12	0	4204.102539	4213.333496	4203.589844	4208.205078	4206.666504	450	3				0	4	4	4	4	4	12	0	8192	8192	8192	3712	8192	8448	6592	10880	9216
1568787858	13	0	4198.461426	4219.487305	4218.974121	4214.871582	4202.05127	450	3				0	4	4	4	4	4	13	0	8192	8192	8192	3776	8192	8448	6592	10880	9216
1568787858	14	0	4200.512695	4219.487305	4201.025879	4211.282227	4208.717773	450	3				0	4	4	4	4	4	14	0	8192	8192	8192	3712	8192	8448	6592	10816	9152
1568787858	15	0	4189.743652	4211.282227	4211.794922	4193.846191	4203.589844	1023	3				0	4	4	4	4	4	15	0	8192	8192	8192	3712	8192	8512	6656	10944	9216
1568787858	16	0	4188.717773	4219.487305	4197.436035	4201.025879	4200	0	3				0	4	4	4	4	4	16	0	8192	8192	8192	3712	8192	8448	6528	10880	9152
1568787858	17	0	4191.794922	4225.641113	4183.077148	4203.589844	4198.974121	0	3				0	4	4	4	4	4	17	0	8192	8192	8192	3712	8192	8512	6592	10880	8960
1568787858	18	0	4169.230957	4203.077148	4171.794922	4171.794922	4179.487305	0	3				0	4	4	4	4	4	18	0	8192	8192	8192	3712	8192	8448	6592	10880	9984
1568787858	19	0	4163.077148	4190.769043	4139.487305	4161.538574	4169.743652	0	3				0	4	4	4	4	4	19	0	8192	8192	8192	3712	8192	8448	6528	10816	9280
1568787858	20	0	4188.205078	4209.230957	4178.461426	4186.153809	4187.692383	0	3				0	4	4	4	4	4	20	0	8192	8192	8192	3712	8192	8512	6592	10880	9152
1568787858	21	0	4190.769043	4209.230957	4167.692383	4192.820313	4192.820313	0	3				0	4	4	4	4	4	21	0	8192	8192	8192	3712	8128	8512	6656	10880	9216
1568787858	22	0	4171.794922	4186.666504	4137.94873	4175.897461	4177.94873	0	3				0	4	4	4	4	4	22	0	8192	8192	8192	3712	8192	8512	6656	10880	9216
1568787858	23	0	4166.153809	4184.615234	4167.692383	4170.769043	4174.358887	0	3				0	4	4	4	4	4	23	0	8192	8192	8192	3712	8192	8512	6656	10880	9216
1568787858	24	0	4161.538574	4190.769043	4153.333496	4167.692383	4170.256348	0	3				0	4	4	4	4	4	24	0	8192	8192	8192	3712	8192	8512	6528	10880	9216
1568787858	25	0	4154.358887	4184.615234	4169.230957	4165.641113	4164.615234	0	3				0	4	4	4	4	4	25	0	8192	8192	8192	3712	8192	8448	6656	10880	9216
1568787858	26	0	4164.102539	4188.717773	4185.641113	4181.025879	4176.410156	0	3				0	4	4	4	4	4	26	0	8192	8192	8192	3776	8192	8448	6528	10880	9280
1568787858	27	0	4180.512695	4201.025879	4175.897461	4189.743652	4186.666504	0	3				0	4	4	4	4	4	27	0	8192	8192	8192	3776	8192	8512	6528	10880	9280
1568787858	28	0	4188.205078	4201.025879	4187.692383	4181.538574	4187.179688	0	3				0	4	4	4	4	4	28	0	8192	8192	8192	3712	8192	8512	6528	10816	9216
1568787858	29	0	4188.717773	4201.025879	4165.128418	4180	4192.820313	0	3				0	4	4	4	4	4	29	0	8192	8192	8192	3776	8192	8512	6592	10880	9216
1568787858	30	0	4186.666504	4201.025879	4171.282227	4182.05127	4194.358887	0	3				0	4	4	4	4	4	30	0	8192	8192	8192	3712	8192	8512	6656	10944	9216
1568787858	31	0	4186.666504	4201.025879	4166.666504	4178.974121	4187.179688	0	3				0	4	4	4	4	4	31	0	8192	8192	8192	3712	8192	8512	6656	10944	9216
1568787858	32	0	4182.563965	4198.974121	4147.179688	4167.692383	4180.512695	0	3				0	4	4	4	4	4	32	0	8192	8192	8192	3712	8192	8512	6592	10880	9216
1568787858	33	0	4160.512695	4180.512695	4160	4138.461426	4163.589844	0	3				0	4	4	4	4	4	33	0	8192	8192	8192	3712	8192	8448	6656	10880	9216
1568787858	34	0	4131.282227	4160	4123.077148	4111.794922	4130.256348	0	3				0	4	4	4	4	4	34	0	8192	8192	8192	3776	8128	8512	6592	10880	9216
1568787858	35	0	4119.487305	4166.153809	4130.256348	4114.871582	4118.974121	0	3				0	4	4	4	4	4	35	0	8192	8192	8192	3776	8192	8512	6592	10944	9216
1568787858	36	0	4138.461426	4182.563965	4156.410156	4127.179688	4141.538574	0	3				0	4	4	4	4	4	36	0	8192	8192	8192	3712	8192	8512	6592	10944	9216
1568787858	37	0	4165.128418	4186.666504	4147.179688	4137.436035	4157.436035	0	3				0	4	4	4	4	4	37	0	8192	8192	8192	3712	8128	8448	6592	10880	8896
1568787858	38	0	4165.128418	4178.461426	4168.205078	4148.717773	4151.794922	0	3				0	4	4	4	4	4	38	0	8192	8192	8192	3712	8192	8576	6656	10880	9216
1568787858	39	0	4156.410156	4172.307617	4153.333496	4151.794922	4150.769043	0	3				0	4	4	4	4	4	39	0	8192	8192	8192	3776	8192	8512	6656	10944	9216
1568787858	40	0	4173.333496	4180.512695	4172.820313	4158.974121	4166.666504	0	3				0	4	4	4	4	4	40	0	8192	8192	8192	3712	8128	8512	6592	10880	9152
1568787858	41	0	4194.871582	4188.717773	4193.846191	4169.743652	4180.512695	0	3				0	4	4	4	4	4	41	0	8192	8192	8192	3712	8192	8512	6592	10880	9152
1568787858	42	0	4189.743652	4186.666504	4155.897461	4160.512695	4178.974121	0	3				0	4	4	4	4	4	42	0	8192	8192	8192	3712	8192	8512	6656	10944	9216
1568787858	43	0	4182.05127	4184.615234	4170.256348	4146.666504	4178.461426	0	3				0	4	4	4	4	4	43	0	8192	8192	8192	3712	8192	8512	6592	10816	9216
1568787858	44	0	4193.846191	4188.717773	4163.077148	4156.922852	4189.230957	0	3				0	4	4	4	4	4	44	0	8192	8192	8192	3712	8192	8512	6656	10880	9152
1568787858	45	0	4204.615234	4186.666504	4162.563965	4171.794922	4197.94873	0	3				0	4	4	4	4	4	45	0	8192	8192	8192	3712	8192	8512	6656	10880	9152
1568787858	46	0	4202.563965	4186.666504	4186.153809	4172.820313	4199.487305	0	3				0	4	4	4	4	4	46	0	8192	8192	8192	3712	8192	8448	6592	10880	9152
1568787858	47	0	4202.563965	4190.769043	4171.794922	4171.794922	4202.05127	0	3				0	4	4	4	4	4	47	0	8192	8192	8192	3712	8192	8512	6528	10880	9216
1568787858	48	0	4201.538574	4190.769043	4183.077148	4170.769043	4199.487305	0	3				0	4	4	4	4	4	48	0	8192	8192	8192	3712	8192	8512	6528	10880	9280
1568787858	49	0	4197.94873	4188.717773	4161.538574	4167.179688	4192.820313	0	3				0	4	4	4	4	4	49	0	8192	8192	8192	3712	8192	8512	6528	10880	9280
1568787858	50	0	4210.769043	4196.922852	4158.461426	4167.692383	4201.538574	0	3				0	4	4	4	4	4	50	0	8192	8192	8192	3776	8192	8448	6592	10880	9536
1568787858	51	0	4222.563965	4205.128418	4184.615234	4172.820313	4208.717773	0	3				0	4	4	4	4	4	51	0	8192	8192	8192	3712	8192	8512	6592	10880	9216
1568787858	52	0	4205.641113	4198.974121	4153.333496	4172.820313	4192.307617	0	3				0	4	4	4	4	4	52	0	8192	8192	8192	3776	8192	8512	6592	10816	9216
1568787858	53	0	4191.794922	4194.871582	4165.641113	4170.769043	4181.025879	0	3				0	4	4	4	4	4	53	0	8192	8192	8192	3776	8192	8512	6592	10944	9088
1568787858	54	0	4196.922852	4190.769043	4168.205078	4167.692383	4181.538574	0	3				0	4	4	4	4	4	54	0	8192	8192	8192	3712	8192	8448	6592	10944	9088
1568787858	55	0	4196.922852	4182.563965	4160.512695	4166.666504	4180	0	3				0	4	4	4	4	4	55	0	8192	8192	8192	3776	8192	8512	6592	10880	9152
1568787858	56	0	4205.128418	4184.615234	4190.769043	4175.897461	4192.307617	0	3				0	4	4	4	4	4	56	0	8192	8192	8192	3712	8192	8512	6592	10816	9216
1568787858	57	0	4216.922852	4190.769043	4171.282227	4177.436035	4200	0	3				0	4	4	4	4	4	57	0	8192	8192	8192	3776	8192	8512	6592	10880	9280
1568787858	58	0	4205.128418	4180.512695	4174.871582	4166.666504	4184.615234	0	3				0	4	4	4	4	4	58	0	8192	8192	8192	3712	8192	8512	6592	10880	9216
1568787858	59	0	4202.563965	4176.410156	4177.436035	4175.897461	4187.179688	0	3				0	4	4	4	4	4	59	0	8192	8192	8192	3712	8192	8448	6592	10880	9216
1568787858	60	0	4223.589844	4188.717773	4177.436035	4195.384766	4210.769043	0	3				0	4	4	4	4	4	60	0	8192	8192	8192	3712	8192	8512	6528	10880	9280
1568787858	61	0	4227.692383	4194.871582	4206.666504	4192.307617	4212.820313	0	3				0	4	4	4	4	4	61	0	8192	8128	8192	3776	8128	8512	6656	10944	9216
1568787858	62	0	4217.436035	4190.769043	4173.846191	4177.94873	4205.128418	0	3				0	4	4	4	4	4	62	0	8192	8192	8192	3712	8128	8448	6592	10816	9216
1568787858	63	0	4216.410156	4190.769043	4169.743652	4172.820313	4208.717773	0	3				0	4	4	4	4	4	63	0	8192	8192	8192	3712	8128	8512	6592	10816	9216
1568787858	64	0	4210.256348	4184.615234	4174.358887	4167.179688	4197.436035	450	3				0	4	4	4	4	4	64	0	8192	8192	8192	3712	8128	8448	6592	10880	9216
1568787858	65	0	4194.871582	4176.410156	4162.05127	4157.436035	4177.436035	450	3				0	4	4	4	4	4	65	0	8192	8192	8192	3712	8128	8512	6592	10816	9152
1568787858	66	0	4186.153809	4178.461426	4187.179688	4152.307617	4175.897461	1023	3				0	4	4	4	4	4	66	0	8192	8192	8192	3776	8128	8448	6592	10880	9280
1568787858	67	0	4186.666504	4184.615234	4174.871582	4152.307617	4179.487305	450	3				0	4	4	4	4	4	67	0	8192	8192	8192	3712	8128	8448	6592	10880	9280
1568787858	68	0	4190.256348	4186.666504	4191.282227	4156.922852	4173.846191	1023	3				0	4	4	4	4	4	68	0	8192	8192	8192	3712	8192	8512	6528	10816	9152
1568787858	69	0	4184.615234	4184.615234	4192.820313	4152.820313	4165.128418	450	3				0	4	4	4	4	4	69	0	8192	8192	8192	3712	8128	8448	6592	10880	9216
1568787858	70	0	4183.077148	4180.512695	4161.025879	4145.128418	4161.025879	1023	3				0	4	4	4	4	4	70	0	8192	8192	8192	3712	8128	8448	6656	10880	9216
1568787858	71	0	4200.512695	4188.717773	4205.641113	4165.128418	4172.820313	450	3				0	4	4	4	4	4	71	0	8192	8192	8192	3776	8128	8512	6592	10880	9280
1568787858	72	0	4217.436035	4205.128418	4206.153809	4196.922852	4189.230957	450	3				0	4	4	4	4	4	72	0	8192	8192	8192	3776	8192	8448	6592	10880	9280
1568787858	73	0	4226.666504	4205.128418	4188.205078	4203.077148	4201.538574	1023	3				0	4	4	4	4	4	73	0	8192	8192	8192	3712	8192	8448	6592	10880	8896
1568787858	74	0	4235.897461	4198.974121	4192.820313	4198.974121	4214.871582	450	3				0	4	4	4	4	4	74	0	8192	8192	8192	3712	8192	8512	6528	10944	9216
1568787858	75	0	4237.94873	4203.077148	4174.871582	4203.077148	4223.077148	1023	3				0	4	4	4	4	4	75	0	8192	8192	8192	3712	8192	8448	6592	10880	9216
1568787858	76	0	4230.769043	4201.025879	4190.769043	4195.384766	4219.487305	450	3				0	4	4	4	4	4	76	0	8192	8192	8192	3712	8192	8512	6592	10880	9216
1568787858	77	0	4232.307617	4192.820313	4177.94873	4192.307617	4226.153809	450	3				0	4	4	4	4	4	77	0	8192	8192	8192	3712	8192	8512	6592	10880	9216
1568787858	78	0	4235.897461	4190.769043	4175.897461	4201.538574	4234.871582	450	3				0	4	4	4	4	4	78	0	8192	8192	8192	3712	8192	8448	6592	10880	9216
1568787858	79	0	4226.153809	4192.820313	4189.230957	4193.846191	4223.589844	1023	3				0	4	4	4	4	4	79	0	8192	8192	8192	3712	8192	8512	6528	10816	9216
1568787858	80	0	4222.563965	4196.922852	4167.692383	4183.589844	4218.974121	450	3				0	4	4	4	4	4	80	0	8192	8192	8192	3712	8192	8512	6592	10816	9216
1568787858	81	0	4226.153809	4192.820313	4188.717773	4185.641113	4224.615234	450	3				0	4	4	4	4	4	81	0	8192	8192	8192	3712	8192	8448	6592	10816	9216
1568787858	82	0	4219.487305	4192.820313	4186.153809	4185.641113	4217.94873	450	3				0	4	4	4	4	4	82	0	8192	8192	8192	3712	8192	8448	6528	10880	9216
1568787858	83	0	4216.410156	4209.230957	4200	4189.743652	4214.358887	1023	3				0	4	4	4	4	4	83	0	8192	8192	8192	3712	8192	8512	6592	10880	9216
1568787858	84	0	4218.974121	4219.487305	4230.256348	4193.846191	4214.358887	450	3				0	4	4	4	4	4	84	0	8192	8192	8192	3712	8192	8448	6592	10816	9216
1568787858	85	0	4203.077148	4205.128418	4186.153809	4187.179688	4201.538574	450	3				0	4	4	4	4	4	85	0	8192	8192	8192	3776	8192	8512	6592	10816	9216
1568787858	86	0	4184.102539	4194.871582	4189.743652	4181.538574	4193.333496	450	3				0	4	4	4	4	4	86	0	8192	8192	8192	3712	8192	8448	6528	10816	9152
1568787858	87	0	4191.794922	4198.974121	4197.94873	4183.589844	4197.94873	1023	3				0	4	4	4	4	4	87	0	8192	8192	8192	3712	8192	8448	6592	10880	9280
1568787858	88	0	4207.179688	4205.128418	4194.871582	4191.794922	4200.512695	450	3				0	4	4	4	4	4	88	0	8192	8192	8192	3776	8192	8512	6656	10880	9216
1568787858	89	0	4220.512695	4213.333496	4222.05127	4208.717773	4215.384766	450	3				0	4	4	4	4	4	89	0	8192	8192	8192	3712	8192	8448	6656	10816	9344
1568787858	90	0	4231.794922	4211.282227	4195.384766	4217.94873	4236.410156	450	3				0	4	4	4	4	4	90	0	8192	8192	8192	3712	8192	8448	6656	10816	9344
1568787858	91	0	4227.692383	4198.974121	4194.358887	4209.743652	4232.820313	1023	3				0	4	4	4	4	4	91	0	8192	8192	8192	3712	8192	8512	6656	10880	9088
1568787858	92	0	4226.153809	4196.922852	4189.743652	4200.512695	4220	450	3				0	4	4	4	4	4	92	0	8192	8192	8192	3712	8128	8448	6656	10944	9216
1568787858	93	0	4230.769043	4196.922852	4174.358887	4200	4221.538574	450	3				0	4	4	4	4	4	93	0	8192	8192	8192	3712	8192	8512	6656	10880	9152
1568787858	94	0	4223.589844	4196.922852	4200	4197.436035	4217.436035	450	3				0	4	4	4	4	4	94	0	8192	8192	8192	3776	8192	8512	6528	10880	9216
1568787858	95	0	4214.871582	4198.974121	4178.974121	4190.769043	4203.589844	1023	3				0	4	4	4	4	4	95	0	8192	8192	8192	3712	8192	8512	6528	10880	9216
1568787858	96	0	4215.384766	4203.077148	4190.769043	4190.256348	4199.487305	450	3				0	4	4	4	4	4	96	0	8192	8192	8192	3712	8192	8512	6592	10880	9216
1568787858	97	0	4209.230957	4203.077148	4205.641113	4188.717773	4196.410156	450	3				0	4	4	4	4	4	97	0	8192	8192	8192	3712	8192	8512	6656	10880	9216
1568787858	98	0	4191.282227	4196.922852	4183.077148	4174.871582	4177.436035	450	3				0	4	4	4	4	4	98	0	8192	8192	8192	3712	8192	8512	6592	10816	9152
1568787859	99	0	4185.641113	4198.974121	4205.128418	4169.230957	4169.743652	1023	3				0	4	4	4	4	4	99	0	8192	8192	8192	3712	8192	8512	6592	10816	9152
1568787859	100	0	4202.05127	4215.384766	4202.05127	4188.717773	4189.230957	450	3				0	4	4	4	4	4	100	0	8192	8192	8192	3776	8192	8512	6592	10880	9216
1568787859	101	0	4217.94873	4223.589844	4213.846191	4202.05127	4203.589844	450	3				0	4	4	4	4	4	101	0	8192	8192	8192	3712	8192	8448	6528	10944	9216
1568787859	102	0	4216.410156	4215.384766	4215.384766	4196.410156	4201.025879	450	3				0	4	4	4	4	4	102	0	8192	8192	8192	3776	8192	8512	6656	10880	9280
1568787859	103	0	4222.05127	4217.436035	4184.615234	4196.410156	4209.230957	1023	3				0	4	4	4	4	4	103	0	8192	8192	8192	3712	8192	8512	6656	10880	9280
1568787859	104	0	4240.512695	4227.692383	4206.666504	4203.589844	4223.589844	450	3				0	4	4	4	4	4	104	0	8192	8192	8192	3712	8192	8448	6528	10880	9216
1568787859	105	0	4235.384766	4221.538574	4187.692383	4200	4220.512695	450	3				0	4	4	4	4	4	105	0	8192	8192	8192	3712	8192	8512	6592	10880	9280
1568787859	106	0	4222.05127	4211.282227	4183.077148	4200	4215.384766	450	3				0	4	4	4	4	4	106	0	8192	8192	8192	3712	8192	8512	6656	10880	9280
1568787859	107	0	4218.974121	4213.333496	4205.128418	4208.205078	4214.871582	1023	3				0	4	4	4	4	4	107	0	8192	8192	8192	3712	8192	8448	6592	10816	8960
1568787859	108	0	4207.692383	4219.487305	4188.205078	4206.666504	4203.589844	450	3				0	4	4	4	4	4	108	0	8192	8192	8192	3712	8192	8448	6592	10816	8960
1568787859	109	0	4195.384766	4215.384766	4206.666504	4200	4195.384766	450	3				0	4	4	4	4	4	109	0	8192	8192	8192	3776	8192	8448	6592	10880	9600
1568787859	110	0	4197.436035	4209.230957	4187.692383	4195.384766	4197.436035	450	3				0	4	4	4	4	4	110	0	8192	8192	8192	3712	8192	8448	6592	10880	9216
1568787859	111	0	4197.94873	4209.230957	4180.512695	4191.282227	4194.871582	1023	3				0	4	4	4	4	4	111	0	8192	8192	8192	3712	8192	8448	6592	10880	9216
1568787859	112	0	4197.436035	4211.282227	4208.717773	4197.436035	4194.358887	450	3				0	4	4	4	4	4	112	0	8192	8192	8192	3776	8192	8448	6592	10880	9216
1568787859	113	0	4210.769043	4217.436035	4193.846191	4209.743652	4200.512695	450	3				0	4	4	4	4	4	113	0	8192	8192	8192	3712	8192	8448	6592	10880	9216
1568787859	114	0	4218.461426	4211.282227	4207.179688	4201.025879	4198.974121	450	3				0	4	4	4	4	4	114	0	8192	8192	8192	3712	8192	8448	6656	10880	9152
1568787859	115	0	4216.922852	4201.025879	4194.358887	4195.897461	4198.974121	1023	3				0	4	4	4	4	4	115	0	8192	8192	8192	3712	8192	8512	6592	10880	9280
1568787859	116	0	4230.256348	4211.282227	4187.692383	4214.358887	4216.922852	450	3				0	4	4	4	4	4	116	0	8192	8192	8192	3776	8192	8512	6592	10880	9088
1568787859	117	0	4240	4217.436035	4201.025879	4213.846191	4226.153809	450	3				0	4	4	4	4	4	117	0	8192	8192	8192	3776	8192	8448	6592	10880	9088
1568787859	118	0	4221.025879	4201.025879	4152.307617	4191.282227	4204.615234	450	3				0	4	4	4	4	4	118	0	8192	8192	8192	3712	8192	8448	6720	10816	9280
1568787859	119	0	4208.205078	4194.871582	4167.179688	4196.410156	4195.384766	1023	3				0	4	4	4	4	4	119	0	8192	8192	8192	3712	8192	8512	6592	10880	9280
1568787859	120	0	4224.102539	4209.230957	4193.846191	4224.615234	4215.384766	450	3				0	4	4	4	4	4	120	0	8192	8192	8192	3712	8192	8448	6656	10880	9216
1568787859	121	0	4216.410156	4205.128418	4180	4218.461426	4208.717773	450	3				0	4	4	4	4	4	121	0	8192	8192	8192	3776	8192	8448	6656	10880	9216
1568787859	122	0	4185.128418	4192.820313	4192.820313	4195.384766	4177.94873	450	3				0	4	4	4	4	4	122	0	8192	8192	8192	3776	8192	8512	6592	10880	9216
1568787859	123	0	4185.641113	4198.974121	4188.717773	4200	4177.436035	1023	3				0	4	4	4	4	4	123	0	8192	8192	8192	3712	8192	8448	6656	10880	9216
1568787859	124	0	4204.615234	4207.179688	4211.794922	4201.025879	4189.743652	450	3				0	4	4	4	4	4	124	0	8192	8192	8192	3712	8192	8448	6592	10880	9216
1568787859	125	0	4202.05127	4203.077148	4204.102539	4189.230957	4185.128418	450	3				0	4	4	4	4	4	125	0	8192	8192	8192	3712	8192	8512	6464	10880	9088
1568787859	126	0	4203.077148	4207.179688	4182.05127	4195.384766	4189.743652	450	3				0	4	4	4	4	4	126	0	8192	8192	8192	3776	8192	8448	6464	10880	9088
1568787859	127	0	4218.974121	4217.436035	4203.589844	4207.692383	4204.102539	233	3				0	4	4	4	4	4	127	0	8192	8192	8192	3712	8192	8512	6592	10880	9216
1568787859	0	0	4220	4217.436035	4175.384766	4196.410156	4203.589844	450	3				0	4	4	4	4	4	0	0	8192	8192	8192	3712	8192	8512	6592	10880	9216
1568787859	1	0	4221.025879	4217.436035	4177.436035	4191.282227	4208.205078	450	3				0	4	4	4	4	4	1	0	8192	8192	8192	3776	8192	8512	6656	10880	9216
1568787859	2	0	4231.282227	4219.487305	4186.666504	4206.153809	4216.922852	1023	3				0	4	4	4	4	4	2	0	8192	8192	8192	3712	8192	8512	6592	10944	9472
1568787859	3	0	4218.974121	4217.436035	4164.102539	4205.128418	4206.666504	450	3				0	4	4	4	4	4	3	0	8192	8192	8192	3712	8192	8512	6592	10944	9472
1568787859	4	0	4198.461426	4207.179688	4186.666504	4193.333496	4192.820313	1023	3				0	4	4	4	4	4	4	0	8192	8192	8192	3712	8192	8512	6656	10880	9152
1568787859	5	0	4202.563965	4207.179688	4181.025879	4203.077148	4202.05127	450	3				0	4	4	4	4	4	5	0	8192	8192	8192	3712	8192	8448	6528	10880	9280
1568787859	6	0	4218.461426	4219.487305	4197.94873	4221.025879	4220	1023	3				0	4	4	4	4	4	6	0	8192	8192	8192	3712	8192	8448	6592	10880	9472
1568787859	7	0	4228.717773	4225.641113	4221.025879	4217.436035	4224.102539	450	3				0	4	4	4	4	4	7	0	8192	8192	8192	3712	8192	8512	6592	10880	9472
1568787859	8	0	4227.692383	4217.436035	4199.487305	4206.153809	4218.974121	450	3				0	4	4	4	4	4	8	0	8192	8192	8192	3712	8192	8448	6592	10880	9216
1568787859	9	0	4227.692383	4221.538574	4227.692383	4212.307617	4224.615234	1023	3				0	4	4	4	4	4	9	0	8192	8192	8192	3712	8192	8512	6656	10816	9216
1568787859	10	0	4242.05127	4237.94873	4233.333496	4222.05127	4241.538574	450	3				0	4	4	4	4	4	10	0	8192	8192	8192	3712	8192	8448	6592	10944	9216
1568787859	11	0	4247.179688	4237.94873	4221.538574	4214.358887	4243.589844	1023	3				0	4	4	4	4	4	11	0	8192	8192	8192	3712	8192	8448	6592	10944	9216
1568787859	12	0	4216.922852	4217.436035	4196.410156	4183.589844	4212.820313	450	3				0	4	4	4	4	4	12	0	8192	8192	8192	3712	8192	8512	6592	10880	9216
1568787859	13	0	4170.256348	4192.820313	4136.922852	4145.641113	4164.102539	450	3				0	4	4	4	4	4	13	0	8192	8192	8192	3712	8192	8512	6592	10816	9216
1568787859	14	0	4151.282227	4178.461426	4148.205078	4132.307617	4137.436035	450	3				0	4	4	4	4	4	14	0	8192	8192	8192	3712	8192	8448	6592	10880	9216
1568787859	15	0	4165.128418	4176.410156	4147.179688	4154.871582	4153.846191	1023	3				0	4	4	4	4	4	15	0	8192	8192	8192	3712	8192	8512	6592	10880	9152
1568787859	16	0	4181.538574	4186.666504	4151.794922	4180	4179.487305	0	3				0	4	4	4	4	4	16	0	8192	8192	8192	3712	8128	8448	6528	10880	9152
1568787859	17	0	4185.128418	4205.128418	4189.743652	4192.307617	4188.717773	0	3				0	4	4	4	4	4	17	0	8192	8192	8192	3712	8128	8512	6592	10816	9088
1568787859	18	0	4189.230957	4217.436035	4175.384766	4201.538574	4191.794922	0	3				0	4	4	4	4	4	18	0	8192	8192	8192	3712	8192	8512	6592	10880	9216
1568787859	19	0	4194.871582	4213.333496	4194.358887	4200.512695	4195.897461	0	3				0	4	4	4	4	4	19	0	8192	8192	8192	3712	8128	8512	6528	10944	9152
1568787859	20	0	4202.05127	4215.384766	4207.179688	4203.077148	4207.179688	0	3				0	4	4	4	4	4	20	0	8192	8192	8192	3712	8192	8512	6592	10880	9472
1568787859	21	0	4215.384766	4227.692383	4210.769043	4214.871582	4218.461426	0	3				0	4	4	4	4	4	21	0	8192	8192	8192	3712	8128	8512	6592	10880	9472
1568787859	22	0	4219.487305	4229.743652	4222.563965	4218.974121	4211.794922	0	3				0	4	4	4	4	4	22	0	8192	8192	8192	3712	8192	8512	6656	10816	9216
1568787859	23	0	4215.384766	4229.743652	4196.922852	4224.615234	4206.153809	0	3				0	4	4	4	4	4	23	0	8192	8192	8192	3712	8192	8512	6592	10880	9152
1568787859	24	0	4226.153809	4233.846191	4227.179688	4234.358887	4225.128418	0	3				0	4	4	4	4	4	24	0	8192	8192	8192	3712	8192	8512	6592	10880	9216
1568787859	25	0	4245.641113	4233.846191	4229.230957	4233.333496	4248.205078	0	3				0	4	4	4	4	4	25	0	8192	8192	8192	3712	8192	8512	6592	10880	9216
1568787859	26	0	4254.871582	4235.897461	4197.94873	4236.922852	4253.333496	0	3				0	4	4	4	4	4	26	0	8192	8192	8192	3712	8192	8512	6592	10880	9152
1568787859	27	0	4238.974121	4229.743652	4201.538574	4235.897461	4237.436035	0	3				0	4	4	4	4	4	27	0	8192	8192	8192	3712	8192	8512	6656	10880	9280
1568787859	28	0	4207.179688	4207.179688	4153.846191	4202.05127	4203.077148	0	3				0	4	4	4	4	4	28	0	8192	8128	8192	3712	8192	8512	6592	10816	9216
1568787859	29	0	4192.307617	4194.871582	4154.871582	4177.94873	4189.230957	0	3				0	4	4	4	4	4	29	0	8192	8128	8192	3776	8192	8512	6592	10816	9216
1568787859	30	0	4204.102539	4215.384766	4181.538574	4197.436035	4209.230957	0	3				0	4	4	4	4	4	30	0	8192	8128	8192	3776	8192	8448	6592	10880	9216
1568787859	31	0	4209.743652	4229.743652	4180.512695	4213.846191	4220	0	3				0	4	4	4	4	4	31	0	8192	8192	8192	3776	8192	8448	6592	10880	9280
1568787859	32	0	4201.538574	4219.487305	4210.256348	4208.717773	4212.820313	0	3				0	4	4	4	4	4	32	0	8192	8192	8192	3776	8192	8448	6592	10880	9280
1568787859	33	0	4204.615234	4217.436035	4202.05127	4215.384766	4213.333496	0	3				0	4	4	4	4	4	33	0	8192	8192	8192	3776	8192	8512	6592	10880	9280
1568787859	34	0	4204.615234	4215.384766	4204.615234	4225.128418	4215.897461	0	3				0	4	4	4	4	4	34	0	8192	8192	8192	3776	8192	8448	6592	10880	9280
1568787859	35	0	4186.666504	4201.025879	4206.666504	4211.282227	4203.077148	0	3				0	4	4	4	4	4	35	0	8192	8192	8192	3712	8192	8448	6592	10880	9216
1568787859	36	0	4184.102539	4203.077148	4191.794922	4203.589844	4196.922852	0	3				0	4	4	4	4	4	36	0	8192	8192	8192	3776	8192	8448	6656	10880	9280
1568787859	37	0	4201.025879	4215.384766	4220.512695	4215.384766	4207.179688	0	3				0	4	4	4	4	4	37	0	8192	8192	8192	3712	8192	8448	6528	10944	9088
1568787859	38	0	4200.512695	4203.077148	4200.512695	4221.025879	4213.846191	0	3				0	4	4	4	4	4	38	0	8192	8192	8192	3712	8192	8448	6528	10880	9088
1568787859	39	0	4197.94873	4201.025879	4199.487305	4220	4219.487305	0	3				0	4	4	4	4	4	39	0	8192	8192	8192	3712	8128	8448	6528	10880	9088
1568787859	40	0	4210.256348	4211.282227	4212.820313	4226.666504	4233.846191	0	3				0	4	4	4	4	4	40	0	8192	8192	8192	3712	8128	8512	6528	10880	9280
1568787859	41	0	4211.282227	4207.179688	4183.077148	4229.743652	4233.846191	0	3				0	4	4	4	4	4	41	0	8192	8192	8192	3712	8128	8512	6656	10880	9216
1568787859	42	0	4199.487305	4198.974121	4201.025879	4223.077148	4215.384766	0	3				0	4	4	4	4	4	42	0	8192	8192	8192	3776	8128	8512	6592	10944	9216
1568787859	43	0	4189.743652	4203.077148	4188.717773	4211.282227	4203.589844	0	3				0	4	4	4	4	4	43	0	8192	8192	8192	3776	8128	8448	6592	10944	9216
1568787859	44	0	4182.05127	4198.974121	4175.384766	4203.077148	4198.974121	0	3				0	4	4	4	4	4	44	0	8192	8192	8192	3776	8128	8512	6592	10880	9216
1568787859	45	0	4181.025879	4194.871582	4188.717773	4195.897461	4194.358887	0	3				0	4	4	4	4	4	45	0	8192	8192	8192	3712	8128	8448	6592	10880	9280
1568787859	46	0	4184.615234	4203.077148	4176.922852	4187.179688	4193.333496	0	3				0	4	4	4	4	4	46	0	8192	8192	8192	3712	8128	8448	6656	10816	8896
1568787859	47	0	4179.487305	4201.025879	4202.05127	4187.179688	4189.230957	0	3				0	4	4	4	4	4	47	0	8192	8192	8192	3712	8128	8512	6656	10816	8896
1568787859	48	0	4169.743652	4188.717773	4188.205078	4198.461426	4183.077148	0	3				0	4	4	4	4	4	48	0	8192	8192	8192	3712	8192	8448	6592	10880	9216
1568787859	49	0	4174.871582	4188.717773	4181.538574	4202.05127	4190.769043	0	3				0	4	4	4	4	4	49	0	8192	8192	8192	3712	8192	8448	6592	10880	9152
1568787859	50	0	4191.794922	4194.871582	4210.769043	4197.436035	4199.487305	0	3				0	4	4	4	4	4	50	0	8192	8192	8192	3712	8192	8512	6656	10880	9216
1568787859	51	0	4200	4196.922852	4185.128418	4206.153809	4198.461426	0	3				0	4	4	4	4	4	51	0	8192	8192	8192	3712	8192	8512	6656	10880	9216
1568787859	52	0	4200.512695	4196.922852	4199.487305	4216.410156	4206.153809	0	3				0	4	4	4	4	4	52	0	8192	8192	8192	3712	8192	8512	6656	10880	9216
1568787859	53	0	4209.743652	4203.077148	4204.615234	4216.922852	4219.487305	0	3				0	4	4	4	4	4	53	0	8192	8192	8192	3712	8192	8512	6592	10880	9216
1568787859	54	0	4218.461426	4213.333496	4194.358887	4223.077148	4218.461426	0	3				0	4	4	4	4	4	54	0	8192	8192	8192	3776	8192	8512	6656	10880	9216
1568787859	55	0	4217.94873	4213.333496	4218.461426	4233.333496	4216.410156	0	3				0	4	4	4	4	4	55	0	8192	8192	8192	3712	8192	8448	6592	10880	9408
1568787859	56	0	4217.94873	4209.230957	4201.538574	4238.974121	4224.102539	0	3				0	4	4	4	4	4	56	0	8192	8192	8192	3712	8192	8512	6592	10880	9408
1568787859	57	0	4220.512695	4203.077148	4212.307617	4232.307617	4224.615234	0	3				0	4	4	4	4	4	57	0	8192	8192	8192	3712	8192	8512	6656	10880	9472
1568787859	58	0	4212.307617	4198.974121	4210.769043	4215.897461	4214.871582	0	3				0	4	4	4	4	4	58	0	8192	8192	8192	3712	8192	8448	6592	10880	9216
1568787859	59	0	4204.102539	4205.128418	4193.333496	4209.230957	4213.846191	0	3				0	4	4	4	4	4	59	0	8192	8192	8192	3712	8192	8512	6592	10880	9216
1568787859	60	0	4211.794922	4217.436035	4220	4215.384766	4223.077148	0	3				0	4	4	4	4	4	60	0	8192	8192	8192	3712	8192	8512	6592	10880	9216
1568787859	61	0	4220	4221.538574	4201.025879	4216.922852	4232.820313	0	3				0	4	4	4	4	4	61	0	8192	8192	8192	3712	8192	8448	6592	10880	9216
1568787859	62	0	4212.307617	4215.384766	4202.05127	4212.307617	4230.256348	0	3				0	4	4	4	4	4	62	0	8192	8192	8192	3712	8192	8448	6656	10816	9216
1568787859	63	0	4205.128418	4215.384766	4204.615234	4217.94873	4224.102539	0	3				0	4	4	4	4	4	63	0	8192	8192	8192	3712	8192	8512	6592	10880	9280
1568787859	64	0	4209.230957	4215.384766	4185.128418	4220.512695	4221.538574	450	3				0	4	4	4	4	4	64	0	8192	8192	8192	3712	8192	8448	6592	10880	9088
1568787859	65	0	4215.897461	4215.384766	4206.153809	4215.897461	4222.563965	450	3				0	4	4	4	4	4	65	0	8192	8192	8192	3712	8192	8448	6592	10880	9088
1568787859	66	0	4217.436035	4215.384766	4190.769043	4218.974121	4221.538574	1023	3				0	4	4	4	4	4	66	0	8192	8192	8192	3776	8192	8448	6656	10880	9280
1568787859	67	0	4207.179688	4217.436035	4204.615234	4217.436035	4217.94873	450	3				0	4	4	4	4	4	67	0	8192	8192	8192	3712	8192	8448	6592	10880	9216
1568787859	68	0	4210.256348	4227.692383	4228.205078	4217.436035	4224.615234	1023	3				0	4	4	4	4	4	68	0	8192	8192	8192	3712	8192	8448	6528	10880	9216
1568787859	69	0	4223.589844	4237.94873	4201.025879	4225.641113	4232.820313	450	3				0	4	4	4	4	4	69	0	8192	8192	8192	3712	8192	8512	6528	10880	9216
1568787859	70	0	4224.102539	4229.743652	4211.282227	4226.153809	4233.333496	1023	3				0	4	4	4	4	4	70	0	8192	8192	8192	3712	8192	8448	6656	10880	9280
1568787859	71	0	4225.641113	4227.692383	4209.230957	4225.641113	4236.922852	450	3				0	4	4	4	4	4	71	0	8192	8192	8192	3712	8192	8512	6592	10880	9152
1568787859	72	0	4230.256348	4233.846191	4221.538574	4225.641113	4242.563965	450	3				0	4	4	4	4	4	72	0	8192	8192	8192	3776	8192	8512	6656	10880	9280
1568787859	73	0	4222.563965	4221.538574	4226.153809	4220.512695	4235.384766	1023	3				0	4	4	4	4	4	73	0	8192	8192	8192	3712	8192	8448	6528	10880	8896
1568787859	74	0	4214.358887	4211.282227	4189.230957	4222.563965	4227.179688	450	3				0	4	4	4	4	4	74	0	8192	8192	8192	3712	8192	8512	6528	10880	8896
1568787859	75	0	4218.461426	4221.538574	4212.820313	4229.230957	4229.230957	1023	3				0	4	4	4	4	4	75	0	8192	8192	8192	3712	8192	8448	6656	10880	9216
1568787859	76	0	4217.436035	4233.846191	4208.205078	4231.794922	4224.102539	450	3				0	4	4	4	4	4	76	0	8192	8192	8192	3712	8192	8448	6592	10880	9216
1568787859	77	0	4208.717773	4233.846191	4198.974121	4233.846191	4213.333496	450	3				0	4	4	4	4	4	77	0	8192	8192	8192	3712	8192	8512	6592	10880	9216
1568787859	78	0	4195.897461	4217.436035	4207.179688	4222.563965	4201.538574	450	3				0	4	4	4	4	4	78	0	8192	8192	8192	3712	8192	8448	6592	10880	9280
1568787859	79	0	4189.743652	4211.282227	4173.333496	4203.077148	4194.358887	1023	3				0	4	4	4	4	4	79	0	8192	8192	8192	3712	8192	8448	6592	10880	9280
1568787859	80	0	4208.205078	4221.538574	4193.846191	4208.205078	4208.717773	450	3				0	4	4	4	4	4	80	0	8192	8192	8192	3712	8192	8512	6592	10880	9216
1568787859	81	0	4230.769043	4227.692383	4196.410156	4220	4231.282227	450	3				0	4	4	4	4	4	81	0	8192	8192	8192	3776	8192	8512	6656	10880	9216
1568787859	82	0	4232.820313	4221.538574	4183.589844	4212.820313	4232.307617	450	3				0	4	4	4	4	4	82	0	8192	8192	8192	3712	8192	8448	6592	10880	9216
1568787859	83	0	4221.025879	4219.487305	4192.820313	4195.384766	4218.461426	1023	3				0	4	4	4	4	4	83	0	8192	8192	8192	3712	8192	8448	6592	10880	9216
1568787859	84	0	4218.461426	4217.436035	4169.743652	4192.307617	4212.307617	450	3				0	4	4	4	4	4	84	0	8192	8192	8192	3712	8192	8512	6592	10816	9216
1568787859	85	0	4229.230957	4211.282227	4196.410156	4216.922852	4221.025879	450	3				0	4	4	4	4	4	85	0	8192	8192	8192	3712	8192	8448	6592	10880	9280
1568787859	86	0	4234.871582	4205.128418	4201.538574	4234.871582	4228.205078	450	3				0	4	4	4	4	4	86	0	8192	8192	8192	3712	8192	8512	6592	10880	9216
1568787859	87	0	4234.358887	4209.230957	4189.743652	4223.077148	4223.589844	1023	3				0	4	4	4	4	4	87	0	8192	8192	8192	3712	8192	8512	6592	10880	9216
1568787859	88	0	4228.205078	4213.333496	4217.436035	4213.333496	4212.307617	450	3				0	4	4	4	4	4	88	0	8192	8192	8192	3712	8192	8448	6656	10880	9408
1568787859	89	0	4220.512695	4213.333496	4200	4215.897461	4204.102539	450	3				0	4	4	4	4	4	89	0	8192	8192	8192	3712	8192	8448	6528	10880	9216
1568787859	90	0	4217.94873	4217.436035	4212.820313	4209.743652	4202.563965	450	3				0	4	4	4	4	4	90	0	8192	8192	8192	3712	8192	8512	6656	10880	9280
1568787859	91	0	4216.922852	4225.641113	4215.897461	4198.974121	4197.94873	1023	3				0	4	4	4	4	4	91	0	8192	8192	8192	3712	8192	8512	6592	10880	9152
1568787859	92	0	4221.538574	4233.846191	4190.256348	4203.589844	4198.974121	450	3				0	4	4	4	4	4	92	0	8192	8192	8192	3712	8192	8448	6592	10880	9152
1568787859	93	0	4232.307617	4240	4207.692383	4212.820313	4211.282227	450	3				0	4	4	4	4	4	93	0	8192	8192	8192	3776	8192	8448	6592	10880	9280
1568787859	94	0	4228.205078	4233.846191	4183.589844	4207.692383	4210.256348	450	3				0	4	4	4	4	4	94	0	8192	8192	8192	3712	8192	8512	6656	10880	9216
1568787859	95	0	4214.358887	4221.538574	4178.974121	4198.974121	4198.974121	1023	3				0	4	4	4	4	4	95	0	8192	8192	8192	3712	8192	8448	6656	10944	9152
1568787859	96	0	4216.922852	4219.487305	4186.153809	4205.128418	4203.589844	450	3				0	4	4	4	4	4	96	0	8192	8192	8192	3712	8192	8512	6592	10880	9280
1568787859	97	0	4230.256348	4219.487305	4178.974121	4222.05127	4218.461426	450	3				0	4	4	4	4	4	97	0	8192	8192	8192	3776	8192	8448	6592	10880	9280
1568787860	98	0	4238.461426	4221.538574	4213.846191	4228.717773	4224.102539	450	3				0	4	4	4	4	4	98	0	8192	8192	8192	3712	8192	8448	6592	10880	9216
1568787860	99	0	4237.436035	4225.641113	4196.922852	4226.153809	4219.487305	1023	3				0	4	4	4	4	4	99	0	8192	8192	8192	3712	8192	8512	6656	10880	9216
1568787860	100	0	4222.05127	4215.384766	4192.820313	4217.436035	4206.153809	450	3				0	4	4	4	4	4	100	0	8192	8192	8192	3712	8192	8512	6592	10880	9216
1568787860	101	0	4209.743652	4209.230957	4216.922852	4214.871582	4195.384766	450	3				0	4	4	4	4	4	101	0	8192	8192	8192	3712	8192	8448	6592	10880	9216
1568787860	102	0	4216.922852	4225.641113	4210.769043	4221.025879	4198.461426	450	3				0	4	4	4	4	4	102	0	8192	8192	8192	3712	8192	8512	6592	10944	9216
1568787860	103	0	4221.025879	4229.743652	4228.205078	4215.897461	4201.025879	1023	3				0	4	4	4	4	4	103	0	8192	8192	8192	3776	8192	8512	6656	10880	9216
1568787860	104	0	4214.358887	4219.487305	4202.05127	4202.05127	4197.436035	450	3				0	4	4	4	4	4	104	0	8192	8192	8192	3776	8192	8512	6592	10880	9216
1568787860	105	0	4215.897461	4213.333496	4192.820313	4196.922852	4198.974121	450	3				0	4	4	4	4	4	105	0	8192	8192	8192	3712	8192	8512	6592	10880	9216
1568787860	106	0	4217.94873	4219.487305	4209.743652	4195.384766	4201.538574	450	3				0	4	4	4	4	4	106	0	8192	8192	8192	3712	8192	8512	6656	10880	9216
1568787860	107	0	4202.563965	4217.436035	4176.922852	4184.102539	4190.256348	1023	3				0	4	4	4	4	4	107	0	8192	8192	8192	3712	8192	8448	6592	10880	9216
1568787860	108	0	4195.384766	4213.333496	4184.102539	4186.666504	4183.589844	450	3				0	4	4	4	4	4	108	0	8192	8192	8192	3712	8192	8512	6656	10880	9216
1568787860	109	0	4214.358887	4217.436035	4183.077148	4215.384766	4201.025879	450	3				0	4	4	4	4	4	109	0	8192	8192	8192	3712	8192	8448	6592	10880	9344
1568787860	110	0	4217.94873	4217.436035	4182.563965	4224.615234	4205.128418	450	3				0	4	4	4	4	4	110	0	8192	8192	8192	3712	8192	8512	6592	10880	9344
1568787860	111	0	4200.512695	4207.179688	4198.461426	4213.846191	4187.692383	1023	3				0	4	4	4	4	4	111	0	8192	8192	8192	3712	8192	8448	6592	10944	9152
1568787860	112	0	4204.102539	4215.384766	4187.179688	4226.153809	4190.256348	450	3				0	4	4	4	4	4	112	0	8192	8192	8192	3712	8192	8512	6592	10880	9216
1568787860	113	0	4222.563965	4227.692383	4228.717773	4240.512695	4206.153809	450	3				0	4	4	4	4	4	113	0	8192	8192	8192	3712	8192	8512	6656	10944	9216
1568787860	114	0	4220	4225.641113	4228.205078	4224.102539	4203.589844	450	3				0	4	4	4	4	4	114	0	8192	8192	8192	3712	8192	8448	6592	10880	9216
1568787860	115	0	4200	4215.384766	4197.436035	4201.538574	4187.692383	1023	3				0	4	4	4	4	4	115	0	8192	8192	8192	3712	8192	8512	6592	10880	9216
1568787860	116	0	4191.794922	4211.282227	4210.256348	4198.974121	4179.487305	450	3				0	4	4	4	4	4	116	0	8192	8192	8192	3776	8192	8448	6592	10880	9216
1568787860	117	0	4204.615234	4219.487305	4200	4203.589844	4187.179688	450	3				0	4	4	4	4	4	117	0	8192	8192	8192	3776	8192	8512	6592	10880	9152
1568787860	118	0	4218.461426	4231.794922	4221.538574	4200.512695	4198.974121	450	3				0	4	4	4	4	4	118	0	8192	8192	8192	3776	8192	8448	6592	10880	9536
1568787860	119	0	4211.794922	4231.794922	4209.743652	4186.666504	4194.358887	1023	3				0	4	4	4	4	4	119	0	8192	8192	8192	3712	8192	8512	6592	10880	9536
1568787860	120	0	4193.333496	4223.589844	4177.94873	4172.307617	4179.487305	450	3				0	4	4	4	4	4	120	0	8192	8192	8192	3712	8192	8512	6592	10944	9216
1568787860	121	0	4193.333496	4217.436035	4201.025879	4168.717773	4180	450	3				0	4	4	4	4	4	121	0	8192	8192	8192	3712	8192	8512	6592	10880	9216
1568787860	122	0	4194.871582	4209.230957	4182.05127	4154.871582	4176.410156	450	3				0	4	4	4	4	4	122	0	8192	8192	8192	3712	8192	8512	6592	10880	9280
1568787860	123	0	4166.666504	4186.666504	4180.512695	4128.717773	4148.717773	1023	3				0	4	4	4	4	4	123	0	8192	8192	8192	3712	8192	8512	6592	10880	9280
1568787860	124	0	4144.102539	4178.461426	4180.512695	4128.717773	4130.769043	450	3				0	4	4	4	4	4	124	0	8192	8192	8192	3712	8192	8512	6656	10880	9216
1568787860	125	0	4168.717773	4194.871582	4171.794922	4163.589844	4155.384766	450	3				0	4	4	4	4	4	125	0	8192	8192	8192	3776	8192	8512	6592	10880	9216
1568787860	126	0	4208.205078	4209.230957	4208.205078	4194.358887	4194.358887	450	3				0	4	4	4	4	4	126	0	8192	8192	8192	3712	8192	8512	6592	10880	9216
1568787860	127	0	4217.94873	4209.230957	4189.743652	4205.128418	4204.615234	233	3				0	4	4	4	4	4	127	0	8192	8192	8192	3712	8192	8448	6592	10880	9088
1568787860	0	0	4210.769043	4207.179688	4188.717773	4198.461426	4194.871582	450	3				0	4	4	4	4	4	0	0	8192	8192	8192	3712	8192	8512	6592	10880	9088
1568787860	1	0	4214.358887	4205.128418	4202.563965	4185.128418	4192.820313	450	3				0	4	4	4	4	4	1	0	8192	8192	8192	3712	8192	8512	6528	10880	9088
1568787860	2	0	4224.102539	4209.230957	4195.897461	4193.333496	4200	1023	3				0	4	4	4	4	4	2	0	8192	8192	8192	3712	8192	8512	6656	10816	9216
1568787860	3	0	4225.128418	4215.384766	4229.230957	4208.717773	4204.102539	450	3				0	4	4	4	4	4	3	0	8192	8192	8192	3776	8192	8448	6528	10880	9216
1568787860	4	0	4218.461426	4223.589844	4212.820313	4211.282227	4205.128418	1023	3				0	4	4	4	4	4	4	0	8192	8192	8192	3712	8192	8512	6592	10880	9216
1568787860	5	0	4216.410156	4223.589844	4214.358887	4212.307617	4199.487305	450	3				0	4	4	4	4	4	5	0	8192	8192	8192	3712	8192	8512	6592	10880	9216
1568787860	6	0	4215.384766	4217.436035	4233.846191	4212.820313	4188.717773	1023	3				0	4	4	4	4	4	6	0	8192	8192	8192	3712	8192	8512	6592	10880	9280
1568787860	7	0	4216.410156	4215.384766	4205.641113	4206.666504	4187.179688	450	3				0	4	4	4	4	4	7	0	8192	8192	8192	3712	8192	8512	6592	10880	9216
1568787860	8	0	4215.897461	4213.333496	4212.820313	4198.461426	4190.256348	450	3				0	4	4	4	4	4	8	0	8192	8192	8192	3712	8192	8512	6592	10880	8832
1568787860	9	0	4206.153809	4203.077148	4191.794922	4193.846191	4182.05127	1023	3				0	4	4	4	4	4	9	0	8192	8192	8192	3712	8192	8448	6592	10880	8832
1568787860	10	0	4200.512695	4196.922852	4188.205078	4198.974121	4176.410156	450	3				0	4	4	4	4	4	10	0	8192	8192	8192	3712	8192	8512	6592	10880	9216
1568787860	11	0	4221.538574	4211.282227	4212.820313	4214.871582	4193.846191	1023	3				0	4	4	4	4	4	11	0	8192	8128	8192	3776	8192	8448	6592	10880	9216
1568787860	12	0	4236.410156	4223.589844	4192.820313	4220	4206.666504	450	3				0	4	4	4	4	4	12	0	8192	8128	8192	3712	8192	8448	6656	10880	9216
1568787860	13	0	4217.436035	4213.333496	4205.128418	4207.179688	4193.846191	450	3				0	4	4	4	4	4	13	0	8192	8192	8192	3712	8192	8448	6656	10880	9216
1568787860	14	0	4203.589844	4201.025879	4185.641113	4192.307617	4180.512695	450	3				0	4	4	4	4	4	14	0	8192	8192	8192	3776	8192	8448	6656	10880	9152
1568787860	15	0	4213.333496	4198.974121	4170.256348	4184.615234	4182.05127	1023	3				0	4	4	4	4	4	15	0	8192	8192	8192	3712	8192	8448	6656	10880	9216
1568787860	16	0	4222.05127	4198.974121	4197.436035	4181.025879	4185.128418	0	3				0	4	4	4	4	4	16	0	8192	8192	8192	3776	8192	8512	6592	10880	9152
1568787860	17	0	4214.358887	4190.769043	4175.897461	4172.307617	4179.487305	0	3				0	4	4	4	4	4	17	0	8192	8192	8192	3776	8192	8448	6592	10880	9024
1568787860	18	0	4201.538574	4182.563965	4184.615234	4164.615234	4172.307617	0	3				0	4	4	4	4	4	18	0	8192	8192	8192	3712	8192	8448	6592	10880	9024
1568787860	19	0	4202.05127	4184.615234	4191.282227	4170.256348	4175.384766	0	3				0	4	4	4	4	4	19	0	8192	8192	8192	3776	8192	8512	6720	10944	9216
1568787860	20	0	4212.307617	4188.717773	4186.666504	4180.512695	4182.563965	0	3				0	4	4	4	4	4	20	0	8192	8192	8192	3712	8192	8448	6656	10880	9152
1568787860	21	0	4212.307617	4182.563965	4191.794922	4175.897461	4178.974121	0	3				0	4	4	4	4	4	21	0	8192	8192	8192	3712	8192	8512	6592	10880	9216
1568787860	22	0	4198.461426	4178.461426	4154.871582	4157.94873	4168.717773	0	3				0	4	4	4	4	4	22	0	8192	8192	8192	3776	8192	8512	6592	10944	9280
1568787860	23	0	4202.05127	4190.769043	4176.922852	4157.436035	4170.769043	0	3				0	4	4	4	4	4	23	0	8192	8192	8192	3712	8128	8448	6592	10944	9280
1568787860	24	0	4212.820313	4198.974121	4186.153809	4172.820313	4176.922852	0	3				0	4	4	4	4	4	24	0	8192	8192	8192	3712	8128	8512	6592	10880	9216
1568787860	25	0	4200	4188.717773	4155.384766	4167.692383	4170.769043	0	3				0	4	4	4	4	4	25	0	8192	8192	8192	3776	8128	8512	6656	10816	9216
1568787860	26	0	4186.153809	4178.461426	4167.692383	4154.358887	4166.666504	0	3				0	4	4	4	4	4	26	0	8192	8192	8192	3712	8128	8512	6528	10880	9216
1568787860	27	0	4195.897461	4184.615234	4152.307617	4166.153809	4177.436035	0	3				0	4	4	4	4	4	27	0	8192	8192	8192	3776	8128	8512	6528	10880	9216
1568787860	28	0	4206.666504	4190.769043	4164.102539	4180.512695	4189.230957	0	3				0	4	4	4	4	4	28	0	8192	8192	8192	3776	8128	8448	6656	10816	9152
1568787860	29	0	4201.538574	4186.666504	4173.846191	4174.871582	4188.205078	0	3				0	4	4	4	4	4	29	0	8192	8192	8192	3712	8128	8448	6592	10944	9216
1568787860	30	0	4197.436035	4188.717773	4159.487305	4178.461426	4182.563965	0	3				0	4	4	4	4	4	30	0	8192	8192	8192	3712	8192	8512	6528	10880	9216
1568787860	31	0	4195.384766	4190.769043	4182.05127	4185.128418	4184.102539	0	3				0	4	4	4	4	4	31	0	8192	8192	8192	3712	8192	8448	6528	10880	9216
1568787860	32	0	4196.922852	4192.820313	4159.487305	4179.487305	4192.820313	0	3				0	4	4	4	4	4	32	0	8192	8192	8192	3712	8192	8448	6656	10816	9216
1568787860	33	0	4203.589844	4194.871582	4163.077148	4174.358887	4197.436035	0	3				0	4	4	4	4	4	33	0	8192	8192	8192	3712	8192	8448	6592	10944	9280
1568787860	34	0	4196.410156	4188.717773	4183.589844	4172.307617	4184.615234	0	3				0	4	4	4	4	4	34	0	8192	8192	8192	3776	8192	8512	6528	10880	9216
1568787860	35	0	4187.179688	4182.563965	4167.179688	4177.436035	4176.922852	0	3				0	4	4	4	4	4	35	0	8192	8192	8192	3712	8192	8512	6528	10880	9216
1568787860	36	0	4202.563965	4186.666504	4192.307617	4190.256348	4192.820313	0	3				0	4	4	4	4	4	36	0	8192	8192	8192	3712	8192	8512	6528	10880	9216
1568787860	37	0	4221.025879	4196.922852	4189.230957	4201.025879	4209.743652	0	3				0	4	4	4	4	4	37	0	8192	8192	8192	3712	8192	8512	6592	10816	9216
1568787860	38	0	4219.487305	4198.974121	4192.820313	4203.077148	4215.384766	0	3				0	4	4	4	4	4	38	0	8192	8192	8192	3712	8192	8448	6656	10816	9216
1568787860	39	0	4215.384766	4201.025879	4200	4197.94873	4215.897461	0	3				0	4	4	4	4	4	39	0	8192	8192	8192	3712	8192	8512	6656	10944	9152
1568787860	40	0	4227.179688	4203.077148	4170.256348	4193.846191	4215.897461	0	3				0	4	4	4	4	4	40	0	8192	8192	8192	3776	8192	8512	6656	10944	9280
1568787860	41	0	4235.897461	4207.179688	4194.871582	4205.128418	4218.461426	0	3				0	4	4	4	4	4	41	0	8192	8192	8192	3776	8192	8448	6656	10944	9280
1568787860	42	0	4223.589844	4207.179688	4185.128418	4216.922852	4218.461426	0	3				0	4	4	4	4	4	42	0	8192	8192	8192	3712	8192	8512	6592	10880	9280
1568787860	43	0	4210.256348	4196.922852	4173.846191	4204.615234	4211.794922	0	3				0	4	4	4	4	4	43	0	8192	8192	8192	3712	8192	8512	6656	10880	9280
1568787860	44	0	4223.077148	4196.922852	4204.102539	4200	4215.384766	0	3				0	4	4	4	4	4	44	0	8192	8192	8192	3776	8192	8512	6592	10880	9280
1568787860	45	0	4232.820313	4215.384766	4194.358887	4216.410156	4228.717773	0	3				0	4	4	4	4	4	45	0	8192	8192	8192	3712	8192	8512	6592	10880	9280
1568787860	46	0	4216.922852	4217.436035	4212.307617	4219.487305	4225.641113	0	3				0	4	4	4	4	4	46	0	8192	8192	8192	3712	8192	8448	6656	10816	9216
1568787860	47	0	4203.077148	4203.077148	4206.153809	4204.102539	4214.358887	0	3				0	4	4	4	4	4	47	0	8192	8192	8192	3712	8192	8448	6656	10880	9216
1568787860	48	0	4203.077148	4196.922852	4200	4200.512695	4213.846191	0	3				0	4	4	4	4	4	48	0	8192	8192	8192	3712	8192	8512	6656	10880	9216
1568787860	49	0	4205.128418	4201.025879	4228.205078	4212.307617	4215.897461	0	3				0	4	4	4	4	4	49	0	8192	8192	8192	3776	8192	8512	6656	10880	9216
1568787860	50	0	4194.871582	4205.128418	4202.05127	4212.820313	4204.615234	0	3				0	4	4	4	4	4	50	0	8192	8192	8192	3712	8192	8448	6592	10816	9152
1568787860	51	0	4178.461426	4198.974121	4200	4201.025879	4188.717773	0	3				0	4	4	4	4	4	51	0	8192	8192	8192	3712	8192	8512	6656	10880	9216
1568787860	52	0	4172.820313	4190.769043	4183.077148	4193.846191	4182.563965	0	3				0	4	4	4	4	4	52	0	8192	8192	8192	3776	8192	8512	6528	10880	9216
1568787860	53	0	4182.563965	4188.717773	4167.179688	4194.871582	4187.692383	0	3				0	4	4	4	4	4	53	0	8192	8192	8192	3712	8192	8512	6528	10880	9216
1568787860	54	0	4197.436035	4196.922852	4202.05127	4207.179688	4206.666504	0	3				0	4	4	4	4	4	54	0	8192	8192	8192	3712	8192	8512	6656	10880	9728
1568787860	55	0	4210.256348	4201.025879	4190.769043	4216.410156	4224.615234	0	3				0	4	4	4	4	4	55	0	8192	8192	8192	3712	8192	8512	6656	10816	9216
1568787860	56	0	4223.077148	4201.025879	4203.077148	4215.384766	4230.256348	0	3				0	4	4	4	4	4	56	0	8192	8192	8192	3712	8192	8512	6592	10944	9152
1568787860	57	0	4233.333496	4209.230957	4211.282227	4223.077148	4236.922852	0	3				0	4	4	4	4	4	57	0	8192	8192	8192	3712	8192	8448	6592	10816	9216
1568787860	58	0	4236.922852	4221.538574	4206.666504	4236.410156	4250.256348	0	3				0	4	4	4	4	4	58	0	8192	8192	8192	3712	8192	8512	6592	10880	9536
1568787860	59	0	4237.94873	4229.743652	4242.05127	4235.897461	4253.846191	0	3				0	4	4	4	4	4	59	0	8192	8192	8192	3712	8192	8448	6656	10880	9536
1568787860	60	0	4232.307617	4235.897461	4223.077148	4227.692383	4242.563965	0	3				0	4	4	4	4	4	60	0	8192	8192	8192	3712	8192	8512	6592	10880	9280
1568787860	61	0	4223.589844	4240	4228.205078	4221.538574	4229.230957	0	3				0	4	4	4	4	4	61	0	8192	8192	8192	3712	8192	8512	6528	10880	9216
1568787860	62	0	4214.358887	4235.897461	4234.871582	4216.922852	4216.410156	0	3				0	4	4	4	4	4	62	0	8192	8192	8192	3712	8192	8448	6656	10880	9216
1568787860	63	0	4204.615234	4229.743652	4203.589844	4212.307617	4208.205078	0	3				0	4	4	4	4	4	63	0	8192	8192	8192	3712	8192	8512	6656	10880	9216
1568787860	64	0	4207.179688	4233.846191	4224.102539	4212.307617	4215.384766	450	3				0	4	4	4	4	4	64	0	8192	8192	8192	3712	8192	8512	6528	10880	9280
1568787860	65	0	4214.871582	4235.897461	4209.230957	4222.05127	4225.641113	450	3				0	4	4	4	4	4	65	0	8192	8192	8192	3712	8192	8512	6592	10944	9280
1568787860	66	0	4208.205078	4221.538574	4197.436035	4226.666504	4219.487305	1023	3				0	4	4	4	4	4	66	0	8192	8192	8192	3712	8192	8512	6656	10880	9408
1568787860	67	0	4204.615234	4211.282227	4205.641113	4223.589844	4216.922852	450	3				0	4	4	4	4	4	67	0	8192	8192	8192	3776	8192	8512	6656	10880	9408
1568787860	68	0	4224.102539	4215.384766	4197.436035	4242.05127	4237.94873	1023	3				0	4	4	4	4	4	68	0	8192	8192	8192	3712	8192	8448	6656	10880	9216
1568787860	69	0	4237.94873	4213.333496	4225.128418	4262.563965	4255.384766	450	3				0	4	4	4	4	4	69	0	8192	8192	8192	3712	8192	8512	6656	10816	9216
1568787860	70	0	4231.794922	4213.333496	4217.436035	4259.487305	4250.769043	1023	3				0	4	4	4	4	4	70	0	8192	8192	8192	3712	8192	8512	6592	10880	9216
1568787860	71	0	4230.769043	4227.692383	4231.794922	4252.307617	4248.717773	450	3				0	4	4	4	4	4	71	0	8192	8192	8192	3712	8192	8448	6592	10880	9216
1568787860	72	0	4234.871582	4244.102539	4262.05127	4245.641113	4256.922852	450	3				0	4	4	4	4	4	72	0	8192	8192	8192	3776	8192	8448	6592	10816	9344
1568787860	73	0	4229.743652	4248.205078	4236.410156	4234.871582	4250.769043	1023	3				0	4	4	4	4	4	73	0	8192	8192	8192	3776	8192	8512	6592	10816	9280
1568787860	74	0	4216.922852	4242.05127	4249.743652	4227.179688	4232.307617	450	3				0	4	4	4	4	4	74	0	8192	8192	8192	3776	8192	8448	6592	10880	9216
1568787860	75	0	4214.871582	4244.102539	4236.922852	4222.563965	4227.179688	1023	3				0	4	4	4	4	4	75	0	8192	8192	8192	3712	8192	8448	6528	10880	8832
1568787860	76	0	4216.410156	4254.358887	4216.410156	4220.512695	4224.615234	450	3				0	4	4	4	4	4	76	0	8192	8192	8192	3712	8192	8512	6528	10880	9856
1568787860	77	0	4202.563965	4246.153809	4220.512695	4212.820313	4206.153809	450	3				0	4	4	4	4	4	77	0	8192	8192	8192	3776	8192	8512	6656	10880	9408
1568787860	78	0	4192.820313	4231.794922	4186.153809	4196.922852	4196.922852	450	3				0	4	4	4	4	4	78	0	8192	8192	8192	3712	8192	8448	6592	10880	9216
1568787860	79	0	4211.794922	4227.692383	4201.025879	4195.384766	4218.461426	1023	3				0	4	4	4	4	4	79	0	8192	8192	8192	3712	8192	8448	6592	10880	9216
1568787860	80	0	4229.230957	4221.538574	4201.538574	4215.384766	4236.410156	450	3				0	4	4	4	4	4	80	0	8192	8192	8192	3712	8192	8448	6528	10880	9216
1568787860	81	0	4218.461426	4203.077148	4184.615234	4227.179688	4233.846191	450	3				0	4	4	4	4	4	81	0	8192	8192	8192	3712	8192	8512	6528	10880	9216
1568787860	82	0	4219.487305	4194.871582	4201.538574	4227.179688	4235.897461	450	3				0	4	4	4	4	4	82	0	8192	8192	8192	3712	8192	8448	6592	10880	9152
1568787860	83	0	4232.820313	4198.974121	4175.384766	4221.538574	4238.461426	1023	3				0	4	4	4	4	4	83	0	8192	8192	8192	3712	8192	8448	6592	10880	9152
1568787860	84	0	4229.230957	4192.820313	4184.615234	4211.282227	4230.256348	450	3				0	4	4	4	4	4	84	0	8192	8192	8192	3712	8192	8512	6656	10816	9280
1568787860	85	0	4234.871582	4201.025879	4202.05127	4217.94873	4236.410156	450	3				0	4	4	4	4	4	85	0	8192	8192	8192	3776	8192	8448	6656	10816	9280
1568787860	86	0	4254.871582	4225.641113	4215.384766	4237.436035	4254.871582	450	3				0	4	4	4	4	4	86	0	8192	8192	8192	3712	8192	8448	6592	10880	9216
1568787860	87	0	4236.410156	4227.692383	4243.589844	4233.333496	4243.589844	1023	3				0	4	4	4	4	4	87	0	8192	8192	8192	3712	8192	8448	6592	10880	9216
1568787860	88	0	4197.94873	4217.436035	4215.897461	4216.922852	4211.794922	450	3				0	4	4	4	4	4	88	0	8192	8192	8192	3712	8192	8448	6656	10880	9216
1568787860	89	0	4194.358887	4225.641113	4227.692383	4218.461426	4201.538574	450	3				0	4	4	4	4	4	89	0	8192	8192	8192	3712	8192	8448	6656	10880	9216
1568787860	90	0	4201.025879	4235.897461	4218.974121	4216.922852	4198.974121	450	3				0	4	4	4	4	4	90	0	8192	8192	8192	3712	8192	8512	6656	10880	9088
1568787860	91	0	4195.384766	4229.743652	4175.897461	4203.077148	4186.153809	1023	3				0	4	4	4	4	4	91	0	8192	8192	8192	3712	8192	8448	6656	10944	9216
1568787860	92	0	4195.897461	4219.487305	4198.461426	4196.410156	4186.666504	450	3				0	4	4	4	4	4	92	0	8192	8192	8192	3776	8192	8448	6592	10880	9216
1568787860	93	0	4202.05127	4213.333496	4188.717773	4192.307617	4198.461426	450	3				0	4	4	4	4	4	93	0	8192	8192	8192	3712	8192	8512	6592	10880	9024
1568787860	94	0	4208.205078	4211.282227	4189.743652	4188.205078	4205.128418	450	3				0	4	4	4	4	4	94	0	8192	8192	8192	3712	8192	8448	6592	10880	9024
1568787860	95	0	4222.563965	4213.333496	4201.538574	4198.974121	4215.384766	1023	3				0	4	4	4	4	4	95	0	8192	8192	8192	3712	8192	8448	6592	10880	9536
1568787860	96	0	4240.512695	4213.333496	4189.743652	4216.410156	4236.410156	450	3				0	4	4	4	4	4	96	0	8192	8192	8192	3712	8192	8512	6656	10944	9216
1568787861	97	0	4247.692383	4211.282227	4224.102539	4224.102539	4249.230957	450	3				0	4	4	4	4	4	97	0	8192	8192	8192	3712	8192	8448	6656	10880	9216
1568787861	98	0	4249.743652	4217.436035	4222.563965	4232.820313	4252.820313	450	3				0	4	4	4	4	4	98	0	8192	8192	8192	3712	8192	8448	6592	10816	9216
1568787861	99	0	4247.179688	4223.589844	4227.692383	4238.974121	4252.820313	1023	3				0	4	4	4	4	4	99	0	8192	8192	8192	3712	8192	8448	6592	10816	9216
1568787861	100	0	4237.436035	4215.384766	4236.410156	4230.256348	4245.128418	450	3				0	4	4	4	4	4	100	0	8192	8192	8192	3712	8192	8512	6656	10880	9216
1568787861	101	0	4234.871582	4219.487305	4207.692383	4224.102539	4243.589844	450	3				0	4	4	4	4	4	101	0	8192	8192	8192	3712	8192	8448	6656	10880	9216
1568787861	102	0	4223.589844	4225.641113	4224.615234	4214.358887	4228.205078	450	3				0	4	4	4	4	4	102	0	8192	8192	8192	3712	8192	8512	6656	10880	9216
1568787861	103	0	4179.487305	4207.179688	4195.897461	4187.692383	4184.615234	1023	3				0	4	4	4	4	4	103	0	8192	8192	8192	3712	8192	8512	6656	10880	9216
1568787861	104	0	4138.974121	4194.871582	4164.615234	4163.077148	4152.307617	450	3				0	4	4	4	4	4	104	0	8192	8192	8192	3712	8192	8512	6592	10816	9152
1568787861	105	0	4152.307617	4209.230957	4179.487305	4163.589844	4163.589844	450	3				0	4	4	4	4	4	105	0	8192	8192	8192	3712	8192	8448	6592	10880	9216
1568787861	106	0	4195.384766	4233.846191	4179.487305	4192.307617	4197.94873	450	3				0	4	4	4	4	4	106	0	8192	8192	8192	3712	8192	8512	6592	10880	9152
1568787861	107	0	4218.461426	4244.102539	4214.871582	4213.846191	4217.436035	1023	3				0	4	4	4	4	4	107	0	8192	8192	8192	3712	8192	8512	6592	10880	9152
1568787861	108	0	4220	4240	4202.05127	4203.589844	4221.538574	450	3				0	4	4	4	4	4	108	0	8192	8192	8192	3712	8192	8512	6656	10880	9408
1568787861	109	0	4230.769043	4235.897461	4189.230957	4198.461426	4232.820313	450	3				0	4	4	4	4	4	109	0	8192	8192	8192	3712	8192	8512	6656	10880	9216
1568787861	110	0	4251.794922	4244.102539	4220	4217.94873	4254.871582	450	3				0	4	4	4	4	4	110	0	8192	8192	8192	3776	8192	8512	6592	10880	9216
1568787861	111	0	4256.410156	4246.153809	4203.589844	4222.563965	4262.563965	1023	3				0	4	4	4	4	4	111	0	8192	8192	8192	3712	8192	8512	6528	10880	9024
1568787861	112	0	4255.384766	4244.102539	4229.743652	4221.025879	4262.05127	450	3				0	4	4	4	4	4	112	0	8192	8192	8192	3712	8192	8512	6528	10880	9024
1568787861	113	0	4260	4248.205078	4248.205078	4243.589844	4267.179688	450	3				0	4	4	4	4	4	113	0	8192	8192	8192	3776	8192	8512	6528	10880	9088
1568787861	114	0	4252.307617	4237.94873	4234.871582	4250.256348	4263.077148	450	3				0	4	4	4	4	4	114	0	8192	8192	8128	3712	8192	8512	6592	10880	9216
1568787861	115	0	4245.128418	4227.692383	4247.692383	4231.282227	4260.512695	1023	3				0	4	4	4	4	4	115	0	8192	8192	8128	3712	8192	8512	6464	10880	9216
1568787861	116	0	4258.461426	4227.692383	4220	4231.282227	4265.128418	450	3				0	4	4	4	4	4	116	0	8192	8192	8192	3712	8192	8512	6656	10880	9216
1568787861	117	0	4268.205078	4227.692383	4216.410156	4241.538574	4269.743652	450	3				0	4	4	4	4	4	117	0	8192	8192	8192	3712	8192	8512	6656	10880	9216
1568787861	118	0	4265.128418	4231.794922	4214.871582	4238.974121	4267.179688	450	3				0	4	4	4	4	4	118	0	8192	8192	8192	3712	8192	8512	6592	10944	9280
1568787861	119	0	4251.282227	4231.794922	4203.077148	4226.666504	4244.615234	1023	3				0	4	4	4	4	4	119	0	8192	8192	8192	3712	8192	8448	6656	10880	9216
1568787861	120	0	4226.666504	4219.487305	4210.769043	4209.230957	4215.384766	450	3				0	4	4	4	4	4	120	0	8192	8192	8192	3776	8192	8448	6656	10880	9216
1568787861	121	0	4210.256348	4211.282227	4174.871582	4196.922852	4205.128418	450	3				0	4	4	4	4	4	121	0	8192	8192	8192	3712	8192	8512	6656	10880	9216
1568787861	122	0	4202.05127	4215.384766	4190.256348	4189.743652	4203.077148	450	3				0	4	4	4	4	4	122	0	8192	8192	8192	3776	8192	8448	6656	10880	9216
1568787861	123	0	4183.589844	4215.384766	4201.025879	4177.94873	4186.666504	1023	3				0	4	4	4	4	4	123	0	8192	8192	8192	3712	8192	8448	6592	10880	9216
1568787861	124	0	4175.384766	4213.333496	4181.025879	4180	4178.974121	450	3				0	4	4	4	4	4	124	0	8192	8192	8192	3776	8192	8512	6656	10880	9216
1568787861	125	0	4194.358887	4215.384766	4221.538574	4200	4197.436035	450	3				0	4	4	4	4	4	125	0	8192	8192	8192	3776	8192	8448	6656	10880	9216
1568787861	126	0	4209.743652	4213.333496	4207.692383	4203.077148	4210.256348	450	3				0	4	4	4	4	4	126	0	8192	8192	8192	3712	8192	8448	6592	10880	9152
1568787861	127	0	4217.436035	4215.384766	4204.615234	4195.384766	4216.922852	233	3				0	4	4	4	4	4	127	0	8192	8192	8192	3712	8192	8448	6656	10880	9216
1568787861	0	0	4233.333496	4227.692383	4227.179688	4203.589844	4232.307617	450	3				0	4	4	4	4	4	0	0	8192	8192	8192	3712	8192	8512	6656	10880	9216
1568787861	1	0	4235.384766	4225.641113	4192.820313	4200	4229.230957	450	3				0	4	4	4	4	4	1	0	8192	8192	8192	3776	8192	8448	6592	10880	9344
1568787861	2	0	4221.538574	4207.179688	4186.666504	4175.897461	4208.717773	1023	3				0	4	4	4	4	4	2	0	8192	8192	8192	3712	8192	8512	6592	10880	9344
1568787861	3	0	4216.410156	4203.077148	4181.538574	4172.820313	4205.641113	450	3				0	4	4	4	4	4	3	0	8192	8192	8192	3776	8192	8512	6592	10816	9216
1568787861	4	0	4217.436035	4207.179688	4200	4188.205078	4210.769043	1023	3				0	4	4	4	4	4	4	0	8192	8192	8192	3712	8192	8512	6720	10944	9280
1568787861	5	0	4217.94873	4203.077148	4212.820313	4189.743652	4204.615234	450	3				0	4	4	4	4	4	5	0	8192	8192	8192	3712	8192	8448	6592	10880	9280
1568787861	6	0	4216.410156	4201.025879	4185.128418	4178.974121	4195.897461	1023	3				0	4	4	4	4	4	6	0	8192	8192	8192	3712	8192	8512	6592	10880	9216
1568787861	7	0	4207.179688	4207.179688	4210.769043	4172.307617	4184.615234	450	3				0	4	4	4	4	4	7	0	8192	8192	8192	3712	8192	8448	6592	10880	9216
1568787861	8	0	4195.897461	4209.230957	4198.461426	4165.641113	4171.282227	450	3				0	4	4	4	4	4	8	0	8192	8192	8192	3712	8192	8512	6656	10880	9280
1568787861	9	0	4195.384766	4207.179688	4180.512695	4152.307617	4167.179688	1023	3				0	4	4	4	4	4	9	0	8192	8192	8192	3712	8192	8448	6592	10880	9216
1568787861	10	0	4203.589844	4209.230957	4201.025879	4151.282227	4175.897461	450	3				0	4	4	4	4	4	10	0	8192	8192	8192	3712	8192	8448	6592	10944	8896
1568787861	11	0	4212.820313	4211.282227	4190.256348	4173.333496	4197.94873	1023	3				0	4	4	4	4	4	11	0	8192	8192	8192	3712	8192	8512	6592	10944	8896
1568787861	12	0	4226.153809	4217.436035	4215.897461	4193.846191	4216.922852	450	3				0	4	4	4	4	4	12	0	8192	8192	8192	3776	8192	8512	6592	10880	9216
1568787861	13	0	4234.358887	4227.692383	4211.282227	4198.974121	4221.538574	450	3				0	4	4	4	4	4	13	0	8192	8192	8192	3712	8192	8448	6592	10880	9216
1568787861	14	0	4234.871582	4231.794922	4206.153809	4199.487305	4223.077148	450	3				0	4	4	4	4	4	14	0	8192	8192	8192	3712	8192	8512	6656	10944	9216
1568787861	15	0	4242.05127	4233.846191	4236.922852	4203.077148	4232.820313	1023	3				0	4	4	4	4	4	15	0	8192	8192	8192	3712	8192	8512	6656	10944	9216
1568787861	16	0	4255.897461	4233.846191	4211.794922	4209.230957	4243.077148	0	3				0	4	4	4	4	4	16	0	8192	8192	8192	3712	8192	8448	6592	10880	9216
1568787861	17	0	4254.871582	4221.538574	4216.922852	4214.871582	4244.102539	0	3				0	4	4	4	4	4	17	0	8192	8192	8192	3712	8192	8448	6592	10944	9280
1568787861	18	0	4239.487305	4213.333496	4219.487305	4217.94873	4232.820313	0	3				0	4	4	4	4	4	18	0	8192	8192	8192	3712	8192	8448	6592	10880	9216
1568787861	19	0	4227.179688	4219.487305	4214.358887	4214.871582	4218.974121	0	3				0	4	4	4	4	4	19	0	8192	8192	8192	3712	8192	8448	6592	10944	9408
1568787861	20	0	4223.077148	4223.589844	4244.102539	4205.641113	4217.94873	0	3				0	4	4	4	4	4	20	0	8192	8192	8192	3712	8192	8512	6592	10944	9408
1568787861	21	0	4224.615234	4219.487305	4225.128418	4205.641113	4223.077148	0	3				0	4	4	4	4	4	21	0	8192	8192	8192	3712	8192	8448	6592	10880	9344
1568787861	22	0	4223.589844	4217.436035	4227.692383	4211.794922	4223.077148	0	3				0	4	4	4	4	4	22	0	8192	8192	8192	3712	8192	8512	6656	10880	9280
1568787861	23	0	4219.487305	4219.487305	4221.538574	4203.589844	4217.436035	0	3				0	4	4	4	4	4	23	0	8192	8192	8192	3712	8192	8512	6656	10880	9216
1568787861	24	0	4210.256348	4219.487305	4195.897461	4185.128418	4209.230957	0	3				0	4	4	4	4	4	24	0	8192	8192	8192	3712	8192	8448	6656	10880	9216
1568787861	25	0	4206.153809	4217.436035	4214.871582	4178.974121	4205.641113	0	3				0	4	4	4	4	4	25	0	8192	8192	8192	3712	8192	8512	6656	10880	9216
1568787861	26	0	4216.922852	4217.436035	4200	4191.282227	4213.333496	0	3				0	4	4	4	4	4	26	0	8192	8192	8192	3776	8192	8448	6592	10880	9216
1568787861	27	0	4225.128418	4221.538574	4206.153809	4198.461426	4217.94873	0	3				0	4	4	4	4	4	27	0	8192	8192	8192	3712	8192	8512	6656	10944	9152
1568787861	28	0	4217.436035	4217.436035	4203.589844	4185.641113	4206.153809	0	3				0	4	4	4	4	4	28	0	8192	8192	8192	3712	8192	8512	6592	10880	9024
1568787861	29	0	4210.256348	4205.128418	4172.307617	4176.410156	4195.897461	0	3				0	4	4	4	4	4	29	0	8192	8192	8192	3712	8192	8512	6592	10880	9024
1568787861	30	0	4217.94873	4194.871582	4192.820313	4177.436035	4201.538574	0	3				0	4	4	4	4	4	30	0	8192	8192	8192	3712	8192	8512	6592	10880	9216
1568787861	31	0	4228.717773	4196.922852	4177.436035	4183.589844	4215.384766	0	3				0	4	4	4	4	4	31	0	8192	8192	8192	3712	8192	8512	6656	10880	9216
1568787861	32	0	4235.897461	4211.282227	4190.256348	4200	4226.153809	0	3				0	4	4	4	4	4	32	0	8192	8192	8192	3712	8192	8512	6656	10880	9280
1568787861	33	0	4233.846191	4217.436035	4215.897461	4204.615234	4223.589844	0	3				0	4	4	4	4	4	33	0	8192	8192	8192	3712	8192	8512	6656	10880	9280
1568787861	34	0	4232.820313	4219.487305	4192.820313	4191.794922	4217.94873	0	3				0	4	4	4	4	4	34	0	8192	8192	8192	3712	8192	8512	6656	10880	9216
1568787861	35	0	4236.410156	4223.589844	4219.487305	4195.384766	4218.974121	0	3				0	4	4	4	4	4	35	0	8192	8192	8192	3712	8192	8512	6656	10880	9216
1568787861	36	0	4225.641113	4219.487305	4217.94873	4201.538574	4208.205078	0	3				0	4	4	4	4	4	36	0	8192	8192	8192	3712	8192	8448	6656	10880	9152
1568787861	37	0	4207.692383	4207.179688	4211.282227	4191.282227	4188.717773	0	3				0	4	4	4	4	4	37	0	8192	8192	8192	3712	8192	8512	6592	10880	8960
1568787861	38	0	4199.487305	4205.128418	4216.410156	4181.025879	4181.025879	0	3				0	4	4	4	4	4	38	0	8192	8192	8192	3776	8192	8448	6592	10880	8960
1568787861	39	0	4196.922852	4215.384766	4185.128418	4172.307617	4181.538574	0	3				0	4	4	4	4	4	39	0	8192	8192	8192	3712	8192	8448	6656	10880	9280
1568787861	40	0	4195.384766	4217.436035	4201.025879	4163.589844	4180	0	3				0	4	4	4	4	4	40	0	8192	8192	8192	3712	8192	8512	6656	10944	9216
1568787861	41	0	4197.94873	4219.487305	4191.794922	4168.717773	4181.025879	0	3				0	4	4	4	4	4	41	0	8192	8192	8192	3712	8192	8512	6592	10816	9216
1568787861	42	0	4201.025879	4223.589844	4189.230957	4181.538574	4192.820313	0	3				0	4	4	4	4	4	42	0	8192	8192	8192	3712	8192	8448	6656	10880	9408
1568787861	43	0	4203.077148	4227.692383	4216.410156	4186.153809	4203.077148	0	3				0	4	4	4	4	4	43	0	8192	8192	8192	3712	8192	8448	6656	10880	9408
1568787861	44	0	4208.717773	4231.794922	4194.358887	4191.282227	4201.025879	0	3				0	4	4	4	4	4	44	0	8192	8192	8192	3712	8192	8448	6592	10880	9216
1568787861	45	0	4219.487305	4227.692383	4207.692383	4200.512695	4202.05127	0	3				0	4	4	4	4	4	45	0	8192	8192	8192	3712	8192	8512	6592	10880	9280
1568787861	46	0	4227.692383	4221.538574	4200	4202.05127	4212.820313	0	3				0	4	4	4	4	4	46	0	8192	8128	8192	3712	8192	8512	6592	10880	9344
1568787861	47	0	4228.717773	4227.692383	4190.769043	4199.487305	4218.461426	0	3				0	4	4	4	4	4	47	0	8192	8192	8192	3776	8192	8448	6592	10880	9344
1568787861	48	0	4231.282227	4229.743652	4223.077148	4207.692383	4216.410156	0	3				0	4	4	4	4	4	48	0	8192	8192	8192	3712	8192	8448	6656	10880	9216
1568787861	49	0	4233.333496	4227.692383	4206.666504	4221.025879	4217.94873	0	3				0	4	4	4	4	4	49	0	8192	8192	8192	3712	8192	8448	6592	10880	9280
1568787861	50	0	4231.794922	4231.794922	4228.717773	4223.077148	4225.641113	0	3				0	4	4	4	4	4	50	0	8192	8192	8192	3712	8192	8512	6592	10880	9216
1568787861	51	0	4234.358887	4237.94873	4243.077148	4220.512695	4234.871582	0	3				0	4	4	4	4	4	51	0	8192	8192	8192	3776	8192	8448	6592	10880	9216
1568787861	52	0	4235.897461	4235.897461	4216.922852	4216.410156	4232.820313	0	3				0	4	4	4	4	4	52	0	8192	8192	8192	3712	8192	8512	6656	10880	9216
1568787861	53	0	4216.922852	4227.692383	4221.538574	4201.025879	4210.256348	0	3				0	4	4	4	4	4	53	0	8192	8192	8192	3712	8192	8512	6656	10944	9216
1568787861	54	0	4196.410156	4225.641113	4202.05127	4192.307617	4197.436035	0	3				0	4	4	4	4	4	54	0	8192	8192	8192	3712	8192	8448	6656	10816	9216
1568787861	55	0	4205.641113	4223.589844	4208.205078	4196.410156	4208.205078	0	3				0	4	4	4	4	4	55	0	8192	8192	8192	3712	8192	8448	6656	10880	9280
1568787861	56	0	4220	4221.538574	4201.538574	4191.282227	4211.794922	0	3				0	4	4	4	4	4	56	0	8192	8192	8192	3776	8192	8512	6592	10880	9280
1568787861	57	0	4214.871582	4221.538574	4179.487305	4187.692383	4205.641113	0	3				0	4	4	4	4	4	57	0	8192	8192	8192	3776	8192	8448	6592	10880	9280
1568787861	58	0	4206.153809	4221.538574	4207.692383	4197.94873	4206.153809	0	3				0	4	4	4	4	4	58	0	8192	8192	8192	3712	8192	8448	6592	10816	9216
1568787861	59	0	4202.05127	4223.589844	4191.794922	4203.589844	4201.025879	0	3				0	4	4	4	4	4	59	0	8192	8192	8192	3712	8192	8448	6592	10880	9216
1568787861	60	0	4198.461426	4229.743652	4197.436035	4200.512695	4192.307617	0	3				0	4	4	4	4	4	60	0	8192	8192	8192	3712	8192	8448	6592	10880	9216
1568787861	61	0	4197.94873	4233.846191	4213.846191	4200	4196.410156	0	3				0	4	4	4	4	4	61	0	8192	8192	8192	3712	8192	8512	6592	10880	9216
1568787861	62	0	4197.436035	4231.794922	4198.974121	4199.487305	4198.974121	0	3				0	4	4	4	4	4	62	0	8192	8192	8192	3776	8192	8448	6656	10880	9280
1568787861	63	0	4207.179688	4229.743652	4231.794922	4210.256348	4205.128418	0	3				0	4	4	4	4	4	63	0	8192	8192	8192	3712	8192	8448	6656	10880	9152
1568787861	64	0	4218.461426	4233.846191	4218.461426	4222.05127	4215.384766	450	3				0	4	4	4	4	4	64	0	8192	8192	8192	3712	8192	8448	6592	10944	9152
1568787861	65	0	4207.179688	4233.846191	4202.05127	4202.563965	4201.025879	450	3				0	4	4	4	4	4	65	0	8192	8192	8192	3712	8192	8448	6592	10944	9152
1568787861	66	0	4194.871582	4229.743652	4203.077148	4184.102539	4188.205078	1023	3				0	4	4	4	4	4	66	0	8192	8192	8192	3712	8192	8448	6656	10880	9280
1568787861	67	0	4207.179688	4231.794922	4186.666504	4197.436035	4201.025879	450	3				0	4	4	4	4	4	67	0	8192	8192	8192	3712	8192	8512	6656	10944	9216
1568787861	68	0	4221.025879	4242.05127	4220.512695	4209.743652	4211.282227	1023	3				0	4	4	4	4	4	68	0	8192	8192	8192	3712	8192	8512	6720	10880	9216
1568787861	69	0	4215.384766	4240	4203.077148	4195.897461	4204.102539	450	3				0	4	4	4	4	4	69	0	8192	8192	8192	3712	8192	8448	6720	10880	9216
1568787861	70	0	4203.077148	4229.743652	4185.641113	4184.615234	4201.538574	1023	3				0	4	4	4	4	4	70	0	8192	8192	8192	3776	8192	8512	6656	10880	9216
1568787861	71	0	4200.512695	4225.641113	4209.230957	4193.333496	4203.589844	450	3				0	4	4	4	4	4	71	0	8192	8192	8192	3776	8192	8448	6592	10880	9280
1568787861	72	0	4205.641113	4229.743652	4194.871582	4205.128418	4204.615234	450	3				0	4	4	4	4	4	72	0	8192	8192	8192	3712	8192	8448	6656	10880	9152
1568787861	73	0	4207.179688	4225.641113	4209.230957	4205.641113	4205.128418	1023	3				0	4	4	4	4	4	73	0	8192	8192	8192	3712	8192	8448	6656	10880	9088
1568787861	74	0	4205.128418	4217.436035	4197.436035	4197.94873	4202.563965	450	3				0	4	4	4	4	4	74	0	8192	8192	8192	3776	8192	8448	6592	10816	9088
1568787861	75	0	4215.384766	4225.641113	4193.333496	4202.563965	4208.205078	1023	3				0	4	4	4	4	4	75	0	8192	8192	8192	3712	8192	8512	6592	10944	9152
1568787861	76	0	4223.077148	4225.641113	4206.666504	4201.538574	4213.333496	450	3				0	4	4	4	4	4	76	0	8192	8192	8192	3776	8192	8512	6592	10816	9152
1568787861	77	0	4194.358887	4198.974121	4155.897461	4160	4185.641113	450	3				0	4	4	4	4	4	77	0	8192	8192	8192	3712	8192	8512	6656	10816	9216
1568787861	78	0	4150.256348	4176.410156	4159.487305	4114.358887	4144.102539	450	3				0	4	4	4	4	4	78	0	8192	8192	8192	3712	8192	8448	6592	10880	9280
1568787861	79	0	4144.615234	4182.563965	4175.897461	4123.589844	4137.436035	1023	3				0	4	4	4	4	4	79	0	8192	8192	8192	3712	8192	8512	6592	10880	9280
1568787861	80	0	4176.410156	4209.230957	4184.615234	4162.563965	4166.666504	450	3				0	4	4	4	4	4	80	0	8192	8192	8192	3776	8192	8512	6656	10944	9216
1568787861	81	0	4203.077148	4225.641113	4215.384766	4180.512695	4193.846191	450	3				0	4	4	4	4	4	81	0	8192	8192	8192	3712	8192	8512	6656	10944	9280
1568787861	82	0	4196.922852	4223.589844	4189.230957	4183.589844	4192.820313	450	3				0	4	4	4	4	4	82	0	8192	8192	8192	3712	8192	8512	6592	10880	9152
1568787861	83	0	4184.102539	4213.333496	4199.487305	4185.128418	4184.102539	1023	3				0	4	4	4	4	4	83	0	8192	8192	8192	3712	8192	8448	6592	10880	9152
1568787861	84	0	4191.282227	4215.384766	4210.769043	4188.717773	4190.769043	450	3				0	4	4	4	4	4	84	0	8192	8192	8192	3712	8192	8512	6592	10944	9280
1568787861	85	0	4201.025879	4215.384766	4192.307617	4192.307617	4195.897461	450	3				0	4	4	4	4	4	85	0	8192	8192	8192	3712	8192	8576	6656	10880	9216
1568787861	86	0	4207.692383	4209.230957	4210.769043	4196.922852	4197.436035	450	3				0	4	4	4	4	4	86	0	8192	8192	8192	3712	8192	8512	6592	10880	9280
1568787861	87	0	4230.769043	4215.384766	4193.846191	4213.846191	4220.512695	1023	3				0	4	4	4	4	4	87	0	8192	8192	8128	3712	8192	8512	6592	10880	9280
1568787861	88	0	4253.846191	4225.641113	4197.94873	4228.717773	4246.666504	450	3				0	4	4	4	4	4	88	0	8192	8192	8128	3712	8192	8448	6656	10880	9216
1568787861	89	0	4257.436035	4229.743652	4206.666504	4231.282227	4252.307617	450	3				0	4	4	4	4	4	89	0	8192	8192	8192	3712	8192	8512	6592	10944	9216
1568787861	90	0	4255.384766	4231.794922	4188.717773	4231.282227	4247.692383	450	3				0	4	4	4	4	4	90	0	8192	8192	8128	3712	8192	8512	6592	10880	9152
1568787861	91	0	4253.333496	4227.692383	4196.922852	4218.974121	4242.05127	1023	3				0	4	4	4	4	4	91	0	8192	8192	8128	3712	8192	8512	6592	10880	9152
1568787861	92	0	4248.205078	4223.589844	4171.794922	4202.05127	4236.410156	450	3				0	4	4	4	4	4	92	0	8192	8192	8192	3712	8192	8512	6528	10880	9280
1568787861	93	0	4240	4223.589844	4188.717773	4197.436035	4227.179688	450	3				0	4	4	4	4	4	93	0	8192	8192	8192	3712	8192	8512	6592	10944	9152
1568787861	94	0	4228.205078	4227.692383	4216.922852	4200	4215.384766	450	3				0	4	4	4	4	4	94	0	8192	8128	8192	3712	8192	8448	6528	10880	9280
1568787861	95	0	4222.05127	4233.846191	4206.153809	4202.563965	4213.333496	1023	3				0	4	4	4	4	4	95	0	8192	8192	8192	3776	8192	8512	6592	10944	9024
1568787862	96	0	4218.974121	4233.846191	4231.794922	4203.077148	4215.897461	450	3				0	4	4	4	4	4	96	0	8192	8192	8192	3776	8192	8448	6592	10944	9344
1568787862	97	0	4212.820313	4215.384766	4209.743652	4198.974121	4204.615234	450	3				0	4	4	4	4	4	97	0	8192	8192	8192	3712	8192	8448	6592	10944	9344
1568787862	98	0	4213.333496	4205.128418	4206.153809	4199.487305	4198.461426	450	3				0	4	4	4	4	4	98	0	8192	8192	8192	3712	8192	8512	6656	10880	9216
1568787862	99	0	4217.94873	4207.179688	4232.820313	4206.153809	4210.256348	1023	3				0	4	4	4	4	4	99	0	8192	8192	8192	3776	8192	8512	6592	10880	9216
1568787862	100	0	4214.358887	4205.128418	4211.282227	4202.05127	4212.820313	450	3				0	4	4	4	4	4	100	0	8192	8192	8192	3776	8192	8448	6656	10880	9216
1568787862	101	0	4217.436035	4198.974121	4225.641113	4200	4212.820313	450	3				0	4	4	4	4	4	101	0	8192	8192	8192	3776	8192	8512	6656	10880	9216
1568787862	102	0	4239.487305	4207.179688	4210.256348	4213.333496	4231.282227	450	3				0	4	4	4	4	4	102	0	8192	8192	8192	3712	8192	8448	6656	10880	9280
1568787862	103	0	4250.769043	4215.384766	4198.461426	4221.538574	4244.102539	1023	3				0	4	4	4	4	4	103	0	8192	8192	8192	3712	8192	8512	6592	10880	9216
1568787862	104	0	4237.436035	4215.384766	4208.717773	4213.846191	4235.384766	450	3				0	4	4	4	4	4	104	0	8192	8192	8192	3776	8192	8512	6592	10880	9280
1568787862	105	0	4230.256348	4219.487305	4176.922852	4206.666504	4224.615234	450	3				0	4	4	4	4	4	105	0	8192	8192	8192	3712	8192	8448	6592	10880	9280
1568787862	106	0	4234.871582	4223.589844	4193.333496	4198.461426	4224.102539	450	3				0	4	4	4	4	4	106	0	8192	8192	8192	3712	8192	8512	6656	10880	9280
1568787862	107	0	4223.077148	4219.487305	4185.641113	4183.589844	4212.820313	1023	3				0	4	4	4	4	4	107	0	8192	8192	8192	3712	8192	8512	6528	10880	9216
1568787862	108	0	4205.641113	4215.384766	4176.410156	4178.461426	4199.487305	450	3				0	4	4	4	4	4	108	0	8192	8192	8192	3712	8192	8512	6656	10880	9216
1568787862	109	0	4205.128418	4215.384766	4212.820313	4185.128418	4201.025879	450	3				0	4	4	4	4	4	109	0	8192	8192	8192	3712	8192	8512	6656	10880	9216
1568787862	110	0	4202.563965	4207.179688	4194.358887	4187.179688	4202.563965	450	3				0	4	4	4	4	4	110	0	8192	8192	8192	3776	8192	8512	6656	10880	9216
1568787862	111	0	4200.512695	4198.974121	4195.897461	4188.205078	4200	1023	3				0	4	4	4	4	4	111	0	8192	8192	8192	3712	8192	8448	6656	10880	9216
1568787862	112	0	4208.205078	4194.871582	4191.794922	4191.794922	4197.436035	450	3				0	4	4	4	4	4	112	0	8192	8192	8192	3776	8192	8512	6656	10880	9216
1568787862	113	0	4207.179688	4188.717773	4184.615234	4187.179688	4196.922852	450	3				0	4	4	4	4	4	113	0	8192	8192	8192	3712	8192	8512	6656	10944	9152
1568787862	114	0	4198.461426	4182.563965	4211.282227	4183.077148	4197.436035	450	3				0	4	4	4	4	4	114	0	8192	8192	8192	3712	8192	8448	6656	10944	9152
1568787862	115	0	4203.077148	4180.512695	4190.769043	4187.692383	4197.94873	1023	3				0	4	4	4	4	4	115	0	8192	8192	8192	3712	8192	8448	6592	10880	9024
1568787862	116	0	4217.94873	4180.512695	4197.436035	4188.205078	4201.025879	450	3				0	4	4	4	4	4	116	0	8192	8192	8192	3776	8192	8448	6656	10880	9152
1568787862	117	0	4221.538574	4182.563965	4202.563965	4186.666504	4211.282227	450	3				0	4	4	4	4	4	117	0	8192	8192	8192	3712	8192	8512	6656	10880	9216
1568787862	118	0	4217.94873	4186.666504	4189.230957	4193.846191	4220	450	3				0	4	4	4	4	4	118	0	8192	8192	8192	3776	8192	8448	6592	10880	9216
1568787862	119	0	4216.410156	4190.769043	4205.641113	4194.871582	4215.384766	1023	3				0	4	4	4	4	4	119	0	8192	8192	8192	3712	8192	8448	6592	10880	9216
1568787862	120	0	4219.487305	4196.922852	4186.153809	4194.358887	4214.358887	450	3				0	4	4	4	4	4	120	0	8192	8192	8192	3712	8192	8512	6592	10880	9216
1568787862	121	0	4215.897461	4203.077148	4206.666504	4199.487305	4216.410156	450	3				0	4	4	4	4	4	121	0	8192	8192	8192	3776	8192	8512	6592	10880	9280
1568787862	122	0	4194.871582	4194.871582	4213.333496	4192.307617	4198.461426	450	3				0	4	4	4	4	4	122	0	8192	8192	8192	3712	8192	8512	6592	10880	9280
1568787862	123	0	4180	4188.717773	4178.974121	4182.563965	4178.974121	1023	3				0	4	4	4	4	4	123	0	8192	8192	8192	3712	8192	8512	6592	10880	9280
1568787862	124	0	4188.205078	4190.769043	4208.717773	4190.256348	4182.05127	450	3				0	4	4	4	4	4	124	0	8192	8192	8192	3712	8192	8512	6656	10880	9216
1568787862	125	0	4200	4188.717773	4198.974121	4201.025879	4196.410156	450	3				0	4	4	4	4	4	125	0	8192	8192	8192	3712	8192	8512	6592	10880	9216
1568787862	126	0	4203.589844	4188.717773	4185.128418	4204.615234	4202.563965	450	3				0	4	4	4	4	4	126	0	8192	8192	8192	3712	8192	8512	6656	10880	9216
1568787862	127	0	4201.025879	4188.717773	4182.05127	4206.666504	4202.05127	233	3				0	4	4	4	4	4	127	0	8192	8192	8192	3712	8192	8448	6656	10880	9216
1568787862	0	0	4199.487305	4184.615234	4150.256348	4201.538574	4206.666504	450	3				0	4	4	4	4	4	0	0	8192	8192	8192	3776	8192	8512	6592	10816	9280
1568787862	1	0	4213.333496	4180.512695	4183.077148	4198.974121	4220.512695	450	3				0	4	4	4	4	4	1	0	8192	8192	8192	3712	8192	8512	6656	10880	9152
1568787862	2	0	4222.563965	4188.717773	4189.230957	4203.589844	4222.05127	1023	3				0	4	4	4	4	4	2	0	8192	8192	8192	3776	8192	8448	6720	10816	9216
1568787862	3	0	4206.666504	4192.820313	4190.769043	4202.563965	4205.641113	450	3				0	4	4	4	4	4	3	0	8192	8192	8192	3712	8192	8512	6656	10880	9408
1568787862	4	0	4195.897461	4198.974121	4216.922852	4191.794922	4198.974121	1023	3				0	4	4	4	4	4	4	0	8192	8192	8192	3776	8192	8512	6656	10880	9408
1568787862	5	0	4202.05127	4213.333496	4204.615234	4191.282227	4203.077148	450	3				0	4	4	4	4	4	5	0	8192	8192	8192	3712	8192	8512	6528	10944	9280
1568787862	6	0	4203.077148	4219.487305	4213.846191	4197.436035	4202.563965	1023	3				0	4	4	4	4	4	6	0	8192	8192	8192	3776	8192	8448	6656	10816	9216
1568787862	7	0	4197.436035	4209.230957	4189.743652	4190.256348	4198.461426	450	3				0	4	4	4	4	4	7	0	8192	8192	8192	3712	8192	8448	6656	10880	9216
1568787862	8	0	4197.94873	4196.922852	4188.717773	4186.153809	4198.461426	450	3				0	4	4	4	4	4	8	0	8192	8192	8192	3712	8192	8512	6592	10880	9216
1568787862	9	0	4201.025879	4201.025879	4225.641113	4201.025879	4200.512695	1023	3				0	4	4	4	4	4	9	0	8192	8192	8192	3776	8192	8448	6592	10880	9216
1568787862	10	0	4196.922852	4201.025879	4197.94873	4210.256348	4197.94873	450	3				0	4	4	4	4	4	10	0	8192	8192	8192	3712	8192	8512	6592	10880	9216
1568787862	11	0	4196.410156	4194.871582	4204.615234	4209.230957	4198.974121	1023	3				0	4	4	4	4	4	11	0	8192	8192	8192	3712	8192	8512	6656	10880	9216
1568787862	12	0	4211.794922	4198.974121	4197.436035	4216.922852	4213.333496	450	3				0	4	4	4	4	4	12	0	8192	8192	8192	3712	8192	8448	6592	10880	9152
1568787862	13	0	4218.461426	4201.025879	4164.615234	4215.384766	4220.512695	450	3				0	4	4	4	4	4	13	0	8192	8192	8192	3712	8192	8512	6592	10880	9152
1568787862	14	0	4216.410156	4196.922852	4175.897461	4208.205078	4215.384766	450	3				0	4	4	4	4	4	14	0	8192	8192	8192	3712	8192	8512	6656	10880	9280
1568787862	15	0	4230.256348	4209.230957	4181.538574	4216.922852	4220.512695	1023	3				0	4	4	4	4	4	15	0	8192	8192	8192	3712	8192	8512	6656	10880	9216
1568787862	16	0	4231.794922	4217.436035	4208.717773	4209.230957	4216.922852	0	3				0	4	4	4	4	4	16	0	8192	8192	8192	3712	8192	8512	6656	10880	9216
1568787862	17	0	4214.871582	4211.282227	4203.077148	4186.666504	4200	0	3				0	4	4	4	4	4	17	0	8192	8192	8192	3712	8192	8512	6656	10880	9216
1568787862	18	0	4214.358887	4211.282227	4194.358887	4190.769043	4198.461426	0	3				0	4	4	4	4	4	18	0	8192	8192	8192	3712	8192	8512	6720	10880	9344
1568787862	19	0	4212.307617	4203.077148	4217.436035	4197.94873	4198.974121	0	3				0	4	4	4	4	4	19	0	8192	8192	8192	3776	8192	8512	6592	10880	9216
1568787862	20	0	4186.666504	4184.615234	4188.717773	4183.077148	4182.563965	0	3				0	4	4	4	4	4	20	0	8192	8192	8192	3712	8192	8512	6592	10880	9280
1568787862	21	0	4177.94873	4186.666504	4211.282227	4180.512695	4174.358887	0	3				0	4	4	4	4	4	21	0	8192	8192	8192	3712	8192	8512	6592	10880	9152
1568787862	22	0	4193.846191	4198.974121	4228.717773	4194.871582	4189.230957	0	3				0	4	4	4	4	4	22	0	8192	8192	8192	3712	8192	8448	6592	10880	9152
1568787862	23	0	4206.666504	4205.128418	4203.077148	4206.153809	4208.205078	0	3				0	4	4	4	4	4	23	0	8192	8192	8192	3712	8192	8512	6592	10880	9472
1568787862	24	0	4217.94873	4211.282227	4221.025879	4224.102539	4224.102539	0	3				0	4	4	4	4	4	24	0	8192	8192	8192	3712	8192	8512	6656	10944	9216
1568787862	25	0	4220.512695	4209.230957	4188.717773	4233.846191	4223.589844	0	3				0	4	4	4	4	4	25	0	8192	8192	8192	3776	8192	8512	6656	10880	9216
1568787862	26	0	4210.256348	4198.974121	4173.846191	4218.461426	4207.179688	0	3				0	4	4	4	4	4	26	0	8192	8192	8192	3712	8192	8512	6592	10880	9216
1568787862	27	0	4210.256348	4201.025879	4189.743652	4210.256348	4202.563965	0	3				0	4	4	4	4	4	27	0	8192	8192	8192	3776	8192	8448	6592	10880	9216
1568787862	28	0	4217.436035	4211.282227	4176.922852	4216.922852	4210.256348	0	3				0	4	4	4	4	4	28	0	8192	8192	8192	3776	8192	8512	6656	10816	9216
1568787862	29	0	4212.307617	4211.282227	4194.358887	4207.179688	4204.102539	0	3				0	4	4	4	4	4	29	0	8192	8192	8192	3776	8192	8448	6592	10880	9216
1568787862	30	0	4197.436035	4203.077148	4170.769043	4182.05127	4183.589844	0	3				0	4	4	4	4	4	30	0	8192	8192	8192	3712	8192	8448	6592	10880	9216
1568787862	31	0	4189.230957	4201.025879	4170.256348	4177.436035	4176.922852	0	3				0	4	4	4	4	4	31	0	8192	8192	8192	3712	8192	8512	6592	10880	9216
1568787862	32	0	4192.820313	4207.179688	4200.512695	4193.333496	4188.205078	0	3				0	4	4	4	4	4	32	0	8192	8192	8192	3712	8192	8448	6656	10880	9216
1568787862	33	0	4191.282227	4205.128418	4188.205078	4198.461426	4186.666504	0	3				0	4	4	4	4	4	33	0	8192	8192	8192	3712	8192	8512	6656	10880	9216
1568787862	34	0	4178.461426	4184.615234	4204.615234	4180.512695	4168.717773	0	3				0	4	4	4	4	4	34	0	8192	8192	8192	3776	8192	8512	6592	10880	9280
1568787862	35	0	4180	4182.563965	4197.94873	4177.94873	4168.717773	0	3				0	4	4	4	4	4	35	0	8192	8192	8192	3712	8192	8448	6592	10880	9280
1568787862	36	0	4202.563965	4207.179688	4205.641113	4198.461426	4193.846191	0	3				0	4	4	4	4	4	36	0	8192	8192	8192	3712	8192	8512	6592	10880	9216
1568787862	37	0	4214.358887	4213.333496	4217.94873	4200.512695	4204.102539	0	3				0	4	4	4	4	4	37	0	8192	8192	8192	3712	8192	8512	6656	10944	9216
1568787862	38	0	4209.230957	4207.179688	4178.974121	4194.358887	4197.94873	0	3				0	4	4	4	4	4	38	0	8192	8192	8192	3712	8192	8448	6656	10880	9216
1568787862	39	0	4207.179688	4211.282227	4191.794922	4202.563965	4201.538574	0	3				0	4	4	4	4	4	39	0	8192	8192	8192	3712	8192	8512	6592	10880	9024
1568787862	40	0	4202.05127	4209.230957	4182.563965	4202.563965	4198.974121	0	3				0	4	4	4	4	4	40	0	8192	8192	8192	3712	8192	8448	6592	10880	9024
1568787862	41	0	4198.974121	4196.922852	4179.487305	4191.282227	4192.307617	0	3				0	4	4	4	4	4	41	0	8192	8192	8192	3776	8192	8512	6656	10944	9088
1568787862	42	0	4202.563965	4201.025879	4209.743652	4186.666504	4198.461426	0	3				0	4	4	4	4	4	42	0	8192	8192	8192	3712	8192	8512	6656	10880	9216
1568787862	43	0	4196.410156	4201.025879	4177.94873	4181.538574	4197.94873	0	3				0	4	4	4	4	4	43	0	8192	8192	8192	3712	8192	8512	6656	10880	9216
1568787862	44	0	4185.128418	4186.666504	4178.974121	4164.615234	4185.128418	0	3				0	4	4	4	4	4	44	0	8192	8192	8192	3776	8192	8512	6656	10880	9216
1568787862	45	0	4186.666504	4178.461426	4177.436035	4162.563965	4178.974121	0	3				0	4	4	4	4	4	45	0	8192	8192	8192	3712	8192	8512	6656	10880	9216
1568787862	46	0	4198.974121	4188.717773	4177.436035	4186.153809	4194.358887	0	3				0	4	4	4	4	4	46	0	8192	8192	8192	3712	8192	8448	6656	10880	9280
1568787862	47	0	4205.128418	4203.077148	4213.333496	4205.641113	4213.846191	0	3				0	4	4	4	4	4	47	0	8192	8192	8192	3712	8192	8448	6656	10880	9216
1568787862	48	0	4203.077148	4192.820313	4191.794922	4200.512695	4213.333496	0	3				0	4	4	4	4	4	48	0	8192	8192	8192	3712	8192	8512	6592	10944	9216
1568787862	49	0	4203.077148	4182.563965	4197.94873	4193.846191	4197.94873	0	3				0	4	4	4	4	4	49	0	8192	8192	8192	3712	8192	8512	6592	10944	9216
1568787862	50	0	4200.512695	4192.820313	4197.436035	4195.384766	4188.717773	0	3				0	4	4	4	4	4	50	0	8192	8192	8192	3712	8192	8512	6656	10880	9152
1568787862	51	0	4192.307617	4201.025879	4174.358887	4184.615234	4181.025879	0	3				0	4	4	4	4	4	51	0	8192	8192	8192	3776	8192	8512	6592	10880	9216
1568787862	52	0	4185.641113	4198.974121	4192.820313	4173.846191	4172.307617	0	3				0	4	4	4	4	4	52	0	8192	8192	8192	3776	8192	8448	6656	10880	9216
1568787862	53	0	4174.871582	4194.871582	4166.153809	4170.256348	4159.487305	0	3				0	4	4	4	4	4	53	0	8192	8192	8192	3712	8192	8512	6656	10880	9216
1568787862	54	0	4146.666504	4178.461426	4155.897461	4146.666504	4131.794922	0	3				0	4	4	4	4	4	54	0	8192	8192	8192	3712	8192	8512	6656	10880	9152
1568787862	55	0	4129.743652	4162.05127	4157.94873	4126.666504	4117.436035	0	3				0	4	4	4	4	4	55	0	8192	8192	8192	3776	8192	8512	6592	10880	9280
1568787862	56	0	4148.205078	4170.256348	4146.153809	4145.128418	4136.410156	0	3				0	4	4	4	4	4	56	0	8192	8192	8192	3776	8192	8512	6592	10944	9216
1568787862	57	0	4178.974121	4182.563965	4171.282227	4167.692383	4167.179688	0	3				0	4	4	4	4	4	57	0	8192	8192	8192	3712	8192	8512	6592	10880	9024
1568787862	58	0	4205.641113	4196.922852	4168.717773	4181.025879	4198.461426	0	3				0	4	4	4	4	4	58	0	8192	8192	8192	3712	8192	8512	6592	10880	9024
1568787862	59	0	4223.589844	4215.384766	4188.717773	4203.077148	4221.025879	0	3				0	4	4	4	4	4	59	0	8192	8192	8192	3712	8192	8512	6592	10880	9408
1568787862	60	0	4224.102539	4213.333496	4199.487305	4214.358887	4219.487305	0	3				0	4	4	4	4	4	60	0	8192	8192	8192	3712	8192	8512	6656	10880	9216
1568787862	61	0	4220	4203.077148	4184.102539	4216.922852	4212.820313	0	3				0	4	4	4	4	4	61	0	8192	8192	8192	3712	8192	8512	6592	10880	9216
1568787862	62	0	4229.230957	4213.333496	4230.256348	4226.153809	4220.512695	0	3				0	4	4	4	4	4	62	0	8192	8192	8192	3712	8192	8512	6592	10880	9280
1568787862	63	0	4231.794922	4221.538574	4226.666504	4223.077148	4217.94873	0	3				0	4	4	4	4	4	63	0	8192	8192	8192	3712	8192	8512	6592	10880	9280
1568787862	64	0	4220	4215.384766	4220.512695	4211.282227	4204.102539	450	3				0	4	4	4	4	4	64	0	8192	8192	8192	3712	8192	8576	6592	10880	9152
1568787862	65	0	4213.333496	4215.384766	4232.820313	4211.794922	4199.487305	450	3				0	4	4	4	4	4	65	0	8192	8192	8192	3712	8192	8512	6784	10880	9216
1568787862	66	0	4204.102539	4209.230957	4191.794922	4211.282227	4191.794922	1023	3				0	4	4	4	4	4	66	0	8192	8192	8192	3712	8192	8512	6592	10880	9472
1568787862	67	0	4194.871582	4198.974121	4195.384766	4198.974121	4183.589844	450	3				0	4	4	4	4	4	67	0	8192	8192	8192	3712	8192	8512	6592	10880	9472
1568787862	68	0	4207.179688	4207.179688	4187.692383	4197.94873	4197.436035	1023	3				0	4	4	4	4	4	68	0	8192	8192	8192	3712	8192	8512	6656	10880	9216
1568787862	69	0	4229.743652	4217.436035	4186.153809	4211.282227	4217.436035	450	3				0	4	4	4	4	4	69	0	8192	8192	8192	3776	8256	8448	6656	10944	9216
1568787862	70	0	4242.563965	4219.487305	4202.05127	4210.769043	4223.077148	1023	3				0	4	4	4	4	4	70	0	8192	8128	8192	3776	8192	8512	6592	10816	9280
1568787862	71	0	4248.717773	4217.436035	4176.922852	4202.05127	4227.692383	450	3				0	4	4	4	4	4	71	0	8192	8192	8192	3712	8192	8512	6592	10816	9280
1568787862	72	0	4252.820313	4217.436035	4198.461426	4207.692383	4235.384766	450	3				0	4	4	4	4	4	72	0	8192	8192	8192	3712	8192	8448	6592	10880	9216
1568787862	73	0	4248.717773	4215.384766	4195.897461	4218.461426	4235.384766	1023	3				0	4	4	4	4	4	73	0	8192	8192	8192	3712	8192	8512	6656	10880	9216
1568787862	74	0	4248.717773	4213.333496	4189.743652	4224.102539	4234.871582	450	3				0	4	4	4	4	4	74	0	8192	8192	8192	3712	8192	8512	6592	10880	9152
1568787862	75	0	4250.256348	4217.436035	4221.025879	4231.282227	4233.846191	1023	3				0	4	4	4	4	4	75	0	8192	8192	8192	3712	8192	8448	6592	10880	8832
1568787862	76	0	4233.333496	4215.384766	4206.666504	4231.794922	4216.922852	450	3				0	4	4	4	4	4	76	0	8192	8192	8192	3776	8192	8512	6592	10880	8832
1568787862	77	0	4213.846191	4209.230957	4221.538574	4216.922852	4198.461426	450	3				0	4	4	4	4	4	77	0	8192	8192	8192	3776	8192	8512	6656	10944	9472
1568787862	78	0	4220.512695	4209.230957	4220.512695	4211.794922	4202.05127	450	3				0	4	4	4	4	4	78	0	8192	8192	8192	3712	8192	8448	6592	10816	9216
1568787862	79	0	4235.384766	4223.589844	4209.743652	4223.077148	4214.871582	1023	3				0	4	4	4	4	4	79	0	8192	8192	8192	3712	8192	8512	6656	10880	9216
1568787862	80	0	4233.333496	4227.692383	4232.820313	4230.769043	4217.436035	450	3				0	4	4	4	4	4	80	0	8192	8192	8192	3712	8192	8512	6592	10880	9216
1568787862	81	0	4233.846191	4219.487305	4199.487305	4233.846191	4214.871582	450	3				0	4	4	4	4	4	81	0	8192	8192	8192	3712	8192	8448	6592	10880	9216
1568787862	82	0	4244.102539	4223.589844	4198.461426	4228.717773	4215.897461	450	3				0	4	4	4	4	4	82	0	8192	8192	8192	3776	8192	8448	6592	10880	9216
1568787862	83	0	4252.820313	4233.846191	4204.102539	4231.282227	4227.179688	1023	3				0	4	4	4	4	4	83	0	8192	8192	8192	3712	8192	8512	6656	10880	9216
1568787862	84	0	4269.230957	4233.846191	4181.025879	4249.230957	4247.179688	450	3				0	4	4	4	4	4	84	0	8192	8192	8192	3712	8192	8512	6656	10880	9152
1568787862	85	0	4281.025879	4231.794922	4191.282227	4246.666504	4256.922852	450	3				0	4	4	4	4	4	85	0	8192	8192	8192	3712	8128	8512	6656	10880	9152
1568787862	86	0	4270.256348	4231.794922	4170.769043	4230.769043	4249.743652	450	3				0	4	4	4	4	4	86	0	8192	8192	8192	3712	8192	8512	6656	10880	9216
1568787862	87	0	4263.077148	4233.846191	4189.743652	4242.563965	4249.743652	1023	3				0	4	4	4	4	4	87	0	8192	8192	8192	3712	8192	8512	6656	10880	9216
1568787862	88	0	4271.282227	4242.05127	4214.358887	4259.487305	4256.922852	450	3				0	4	4	4	4	4	88	0	8192	8192	8192	3712	8192	8512	6592	10880	9280
1568787862	89	0	4260.512695	4242.05127	4200.512695	4241.538574	4245.128418	450	3				0	4	4	4	4	4	89	0	8192	8192	8192	3712	8192	8448	6592	10880	9280
1568787862	90	0	4241.538574	4229.743652	4233.333496	4220.512695	4229.743652	450	3				0	4	4	4	4	4	90	0	8192	8192	8192	3712	8192	8512	6592	10880	9216
1568787862	91	0	4253.846191	4231.794922	4230.256348	4233.846191	4249.230957	1023	3				0	4	4	4	4	4	91	0	8192	8192	8192	3712	8192	8512	6656	10880	9280
1568787862	92	0	4271.794922	4240	4225.128418	4248.205078	4273.333496	450	3				0	4	4	4	4	4	92	0	8192	8192	8192	3712	8192	8512	6592	10944	9216
1568787862	93	0	4266.666504	4231.794922	4222.563965	4244.615234	4267.692383	450	3				0	4	4	4	4	4	93	0	8192	8192	8192	3712	8192	8512	6528	10816	9536
1568787862	94	0	4258.461426	4223.589844	4191.794922	4247.179688	4263.589844	450	3				0	4	4	4	4	4	94	0	8192	8192	8192	3712	8192	8512	6528	10816	9536
1568787863	95	0	4264.102539	4227.692383	4215.384766	4263.589844	4278.974121	1023	3				0	4	4	4	4	4	95	0	8192	8192	8192	3776	8192	8448	6720	10944	9408
1568787863	96	0	4277.94873	4233.846191	4205.128418	4278.461426	4288.717773	450	3				0	4	4	4	4	4	96	0	8192	8192	8192	3712	8192	8512	6528	10880	9152
1568787863	97	0	4283.077148	4237.94873	4195.384766	4280.512695	4290.769043	450	3				0	4	4	4	4	4	97	0	8192	8192	8192	3712	8192	8512	6656	10944	9280
1568787863	98	0	4283.589844	4244.102539	4209.743652	4282.563965	4298.974121	450	3				0	4	4	4	4	4	98	0	8192	8192	8128	3712	8192	8448	6592	10880	9152
1568787863	99	0	4291.794922	4256.410156	4192.820313	4290.256348	4308.205078	1023	3				0	4	4	4	4	4	99	0	8192	8192	8192	3712	8192	8512	6592	10880	9152
1568787863	100	0	4293.846191	4264.615234	4216.922852	4287.692383	4309.743652	450	3				0	4	4	4	4	4	100	0	8192	8192	8192	3776	8256	8512	6656	10944	9216
1568787863	101	0	4273.333496	4258.461426	4208.717773	4270.256348	4293.333496	450	3				0	4	4	4	4	4	101	0	8192	8192	8192	3712	8256	8448	6656	10816	9216
1568787863	102	0	4245.641113	4248.205078	4209.743652	4251.794922	4258.974121	450	3				0	4	4	4	4	4	102	0	8192	8192	8192	3712	8192	8512	6592	10880	9216
1568787863	103	0	4232.820313	4250.256348	4240	4233.846191	4233.846191	1023	3				0	4	4	4	4	4	103	0	8192	8192	8192	3776	8192	8512	6592	10880	9216
1568787863	104	0	4221.538574	4248.205078	4210.769043	4206.666504	4222.05127	450	3				0	4	4	4	4	4	104	0	8192	8192	8192	3712	8256	8512	6656	10880	9216
1568787863	105	0	4213.846191	4240	4228.717773	4197.436035	4218.461426	450	3				0	4	4	4	4	4	105	0	8192	8192	8192	3712	8192	8512	6656	10880	9216
1568787863	106	0	4223.077148	4237.94873	4240.512695	4208.717773	4224.615234	450	3				0	4	4	4	4	4	106	0	8192	8192	8192	3712	8192	8448	6592	10816	9216
1568787863	107	0	4231.282227	4233.846191	4218.461426	4203.589844	4231.282227	1023	3				0	4	4	4	4	4	107	0	8192	8192	8192	3712	8192	8512	6592	10816	9216
1568787863	108	0	4231.282227	4227.692383	4215.384766	4200	4236.922852	450	3				0	4	4	4	4	4	108	0	8192	8192	8192	3776	8192	8512	6592	10880	9152
1568787863	109	0	4241.538574	4229.743652	4181.025879	4223.589844	4246.666504	450	3				0	4	4	4	4	4	109	0	8192	8192	8192	3712	8192	8512	6656	10880	9216
1568787863	110	0	4254.358887	4225.641113	4181.538574	4244.102539	4252.820313	450	3				0	4	4	4	4	4	110	0	8192	8192	8192	3712	8192	8512	6592	10880	9216
1568787863	111	0	4251.794922	4215.384766	4162.563965	4247.692383	4257.94873	1023	3				0	4	4	4	4	4	111	0	8192	8192	8192	3776	8192	8512	6592	10880	9408
1568787863	112	0	4248.205078	4223.589844	4141.025879	4257.94873	4263.077148	450	3				0	4	4	4	4	4	112	0	8192	8192	8192	3712	8192	8448	6592	10880	9408
1568787863	113	0	4245.641113	4229.743652	4173.333496	4260	4253.846191	450	3				0	4	4	4	4	4	113	0	8192	8192	8192	3712	8192	8512	6656	10880	9088
1568787863	114	0	4232.820313	4227.692383	4170.256348	4248.717773	4242.05127	450	3				0	4	4	4	4	4	114	0	8192	8192	8192	3712	8192	8512	6592	10880	9216
1568787863	115	0	4218.974121	4237.94873	4208.717773	4248.205078	4241.025879	1023	3				0	4	4	4	4	4	115	0	8192	8192	8192	3712	8192	8512	6656	10880	9216
1568787863	116	0	4198.461426	4240	4227.692383	4236.410156	4218.974121	450	3				0	4	4	4	4	4	116	0	8192	8192	8192	3712	8192	8512	6656	10944	9344
1568787863	117	0	4172.820313	4223.589844	4201.025879	4210.256348	4186.666504	450	3				0	4	4	4	4	4	117	0	8192	8192	8192	3712	8192	8448	6656	10944	9344
1568787863	118	0	4173.333496	4223.589844	4229.230957	4202.563965	4188.717773	450	3				0	4	4	4	4	4	118	0	8192	8192	8192	3712	8192	8512	6592	10816	9216
1568787863	119	0	4185.128418	4225.641113	4213.846191	4207.692383	4196.922852	1023	3				0	4	4	4	4	4	119	0	8192	8192	8192	3776	8192	8512	6592	10944	9216
1568787863	120	0	4177.94873	4213.333496	4202.05127	4202.563965	4183.077148	450	3				0	4	4	4	4	4	120	0	8192	8192	8192	3776	8192	8512	6720	10944	9216
1568787863	121	0	4183.077148	4209.230957	4209.230957	4199.487305	4184.615234	450	3				0	4	4	4	4	4	121	0	8192	8192	8192	3712	8192	8512	6720	10944	9216
1568787863	122	0	4210.769043	4217.436035	4196.922852	4211.794922	4213.846191	450	3				0	4	4	4	4	4	122	0	8192	8192	8192	3712	8192	8512	6592	10880	9216
1568787863	123	0	4223.589844	4219.487305	4209.230957	4224.615234	4233.846191	1023	3				0	4	4	4	4	4	123	0	8192	8192	8192	3712	8192	8512	6592	10816	9280
1568787863	124	0	4220	4219.487305	4170.769043	4227.692383	4230.256348	450	3				0	4	4	4	4	4	124	0	8192	8192	8192	3712	8192	8448	6656	10880	9216
1568787863	125	0	4218.974121	4217.436035	4156.922852	4220.512695	4218.974121	450	3				0	4	4	4	4	4	125	0	8192	8192	8192	3712	8192	8512	6656	10880	9216
1568787863	126	0	4210.769043	4213.333496	4170.769043	4211.794922	4209.743652	450	3				0	4	4	4	4	4	126	0	8192	8192	8192	3712	8192	8512	6656	10880	9216
1568787863	127	0	4198.974121	4219.487305	4160.512695	4209.743652	4209.230957	233	3				0	4	4	4	4	4	127	0	8192	8192	8192	3712	8192	8448	6656	10880	9216
1568787863	0	0	4203.589844	4231.794922	4206.666504	4207.179688	4212.820313	450	3				0	4	4	4	4	4	0	0	8192	8192	8192	3712	8192	8512	6656	10816	9216
1568787863	1	0	4215.897461	4235.897461	4221.538574	4208.205078	4215.384766	450	3				0	4	4	4	4	4	1	0	8192	8192	8192	3712	8192	8512	6656	10816	9216
1568787863	2	0	4220	4242.05127	4223.589844	4216.922852	4218.974121	1023	3				0	4	4	4	4	4	2	0	8192	8192	8192	3712	8192	8512	6592	10816	9600
1568787863	3	0	4216.410156	4250.256348	4238.974121	4219.487305	4220.512695	450	3				0	4	4	4	4	4	3	0	8192	8192	8192	3712	8192	8512	6592	10880	9216
1568787863	4	0	4220.512695	4242.05127	4215.384766	4216.922852	4223.589844	1023	3				0	4	4	4	4	4	4	0	8192	8192	8192	3712	8192	8512	6592	10880	9216
1568787863	5	0	4232.307617	4231.794922	4230.769043	4222.563965	4232.307617	450	3				0	4	4	4	4	4	5	0	8192	8192	8192	3712	8192	8512	6656	10944	9024
1568787863	6	0	4231.282227	4229.743652	4211.794922	4227.179688	4235.384766	1023	3				0	4	4	4	4	4	6	0	8192	8192	8192	3712	8192	8512	6720	10880	9344
1568787863	7	0	4219.487305	4227.692383	4183.077148	4218.461426	4225.641113	450	3				0	4	4	4	4	4	7	0	8192	8192	8192	3712	8192	8512	6720	10880	9344
1568787863	8	0	4213.846191	4215.384766	4189.230957	4211.794922	4215.384766	450	3				0	4	4	4	4	4	8	0	8192	8192	8192	3712	8192	8448	6656	10880	9216
1568787863	9	0	4215.897461	4213.333496	4163.589844	4221.538574	4220	1023	3				0	4	4	4	4	4	9	0	8192	8192	8192	3712	8192	8512	6592	10944	9280
1568787863	10	0	4218.461426	4227.692383	4188.205078	4231.282227	4233.333496	450	3				0	4	4	4	4	4	10	0	8192	8192	8192	3712	8192	8512	6656	10880	9216
1568787863	11	0	4220.512695	4233.846191	4198.974121	4226.153809	4240.512695	1023	3				0	4	4	4	4	4	11	0	8192	8192	8192	3712	8192	8448	6656	10880	9216
1568787863	12	0	4220	4237.94873	4194.871582	4217.436035	4231.282227	450	3				0	4	4	4	4	4	12	0	8192	8192	8192	3712	8192	8448	6592	10880	9216
1568787863	13	0	4214.358887	4246.153809	4228.205078	4211.794922	4219.487305	450	3				0	4	4	4	4	4	13	0	8192	8192	8192	3712	8192	8448	6656	10944	9280
1568787863	14	0	4221.538574	4250.256348	4216.922852	4213.846191	4225.128418	450	3				0	4	4	4	4	4	14	0	8192	8192	8192	3712	8192	8512	6720	10880	8896
1568787863	15	0	4227.179688	4240	4232.307617	4217.94873	4230.769043	1023	3				0	4	4	4	4	4	15	0	8192	8192	8192	3712	8192	8512	6720	10880	8896
1568787863	16	0	4221.025879	4235.897461	4231.282227	4214.358887	4218.974121	0	3				0	4	4	4	4	4	16	0	8192	8192	8192	3712	8192	8512	6656	10880	9216
1568787863	17	0	4220	4244.102539	4207.179688	4206.153809	4211.282227	0	3				0	4	4	4	4	4	17	0	8192	8192	8192	3776	8192	8512	6592	10880	9216
1568787863	18	0	4221.025879	4240	4220.512695	4201.025879	4214.871582	0	3				0	4	4	4	4	4	18	0	8192	8192	8192	3776	8192	8512	6592	10880	9216
1568787863	19	0	4218.974121	4227.692383	4191.794922	4199.487305	4216.410156	0	3				0	4	4	4	4	4	19	0	8192	8192	8192	3712	8192	8512	6592	10880	9216
1568787863	20	0	4227.692383	4223.589844	4195.897461	4207.179688	4222.563965	0	3				0	4	4	4	4	4	20	0	8192	8192	8192	3712	8192	8512	6592	10880	9152
1568787863	21	0	4235.384766	4223.589844	4203.077148	4225.641113	4229.743652	0	3				0	4	4	4	4	4	21	0	8192	8192	8192	3712	8192	8448	6592	10880	9216
1568787863	22	0	4229.230957	4217.436035	4184.615234	4233.333496	4227.692383	0	3				0	4	4	4	4	4	22	0	8192	8192	8192	3712	8192	8512	6592	10816	9216
1568787863	23	0	4228.717773	4221.538574	4214.871582	4228.717773	4230.256348	0	3				0	4	4	4	4	4	23	0	8192	8192	8192	3776	8192	8512	6656	10880	9088
1568787863	24	0	4233.846191	4231.794922	4206.666504	4227.692383	4234.358887	0	3				0	4	4	4	4	4	24	0	8192	8192	8192	3712	8192	8512	6656	10880	10112
1568787863	25	0	4232.307617	4233.846191	4220	4232.820313	4232.307617	0	3				0	4	4	4	4	4	25	0	8192	8192	8192	3712	8192	8512	6656	10880	9280
1568787863	26	0	4233.333496	4233.846191	4244.615234	4236.410156	4232.307617	0	3				0	4	4	4	4	4	26	0	8192	8192	8192	3712	8192	8512	6592	10880	9216
1568787863	27	0	4233.333496	4235.897461	4221.538574	4233.846191	4232.307617	0	3				0	4	4	4	4	4	27	0	8192	8192	8192	3712	8192	8512	6592	10880	9216
1568787863	28	0	4233.846191	4248.205078	4232.820313	4233.846191	4232.820313	0	3				0	4	4	4	4	4	28	0	8192	8192	8192	3712	8192	8512	6592	10880	9216
1568787863	29	0	4240	4252.307617	4214.871582	4234.871582	4235.384766	0	3				0	4	4	4	4	4	29	0	8192	8192	8192	3712	8192	8512	6592	10880	9216
1568787863	30	0	4235.384766	4235.897461	4215.384766	4230.256348	4228.205078	0	3				0	4	4	4	4	4	30	0	8192	8192	8192	3712	8192	8512	6656	10944	9216
1568787863	31	0	4231.282227	4227.692383	4236.410156	4228.717773	4227.179688	0	3				0	4	4	4	4	4	31	0	8192	8192	8192	3712	8192	8512	6592	10880	9216
1568787863	32	0	4246.153809	4246.153809	4207.692383	4239.487305	4246.153809	0	3				0	4	4	4	4	4	32	0	8192	8192	8192	3776	8192	8448	6656	10880	9024
1568787863	33	0	4246.666504	4250.256348	4208.205078	4227.692383	4250.256348	0	3				0	4	4	4	4	4	33	0	8192	8192	8192	3712	8192	8512	6656	10880	9024
1568787863	34	0	4210.769043	4227.692383	4183.077148	4188.205078	4216.922852	0	3				0	4	4	4	4	4	34	0	8192	8192	8192	3712	8192	8512	6528	10880	9216
1568787863	35	0	4167.692383	4209.230957	4169.230957	4164.615234	4175.897461	0	3				0	4	4	4	4	4	35	0	8192	8192	8192	3776	8192	8512	6656	10816	9216
1568787863	36	0	4148.717773	4203.077148	4186.666504	4161.538574	4158.974121	0	3				0	4	4	4	4	4	36	0	8192	8192	8192	3712	8192	8512	6656	10880	9216
1568787863	37	0	4165.641113	4209.230957	4178.461426	4171.282227	4180	0	3				0	4	4	4	4	4	37	0	8192	8192	8192	3712	8192	8512	6656	10880	9216
1568787863	38	0	4197.94873	4227.692383	4223.077148	4204.615234	4215.384766	0	3				0	4	4	4	4	4	38	0	8192	8192	8192	3712	8192	8512	6656	10880	9152
1568787863	39	0	4212.307617	4233.846191	4222.563965	4226.153809	4225.641113	0	3				0	4	4	4	4	4	39	0	8192	8192	8192	3712	8192	8512	6656	10880	9216
1568787863	40	0	4211.282227	4225.641113	4197.436035	4205.128418	4215.897461	0	3				0	4	4	4	4	4	40	0	8192	8192	8192	3712	8192	8512	6656	10880	9152
1568787863	41	0	4218.974121	4229.743652	4227.179688	4199.487305	4219.487305	0	3				0	4	4	4	4	4	41	0	8192	8192	8192	3712	8192	8512	6592	10880	9280
1568787863	42	0	4221.025879	4237.94873	4215.897461	4227.179688	4223.077148	0	3				0	4	4	4	4	4	42	0	8192	8192	8192	3712	8192	8512	6592	10880	9280
1568787863	43	0	4214.871582	4229.743652	4221.025879	4234.871582	4217.436035	0	3				0	4	4	4	4	4	43	0	8192	8192	8192	3712	8192	8512	6592	10944	9408
1568787863	44	0	4224.615234	4225.641113	4218.461426	4229.230957	4227.179688	0	3				0	4	4	4	4	4	44	0	8192	8192	8192	3776	8192	8512	6592	10880	9216
1568787863	45	0	4230.769043	4223.589844	4201.025879	4232.307617	4234.871582	0	3				0	4	4	4	4	4	45	0	8192	8192	8128	3712	8192	8512	6656	10880	9216
1568787863	46	0	4226.153809	4215.384766	4211.794922	4232.820313	4229.230957	0	3				0	4	4	4	4	4	46	0	8192	8192	8192	3712	8192	8512	6656	10880	9216
1568787863	47	0	4227.179688	4219.487305	4189.743652	4228.205078	4230.769043	0	3				0	4	4	4	4	4	47	0	8192	8192	8192	3712	8192	8512	6656	10880	9216
1568787863	48	0	4236.410156	4233.846191	4217.436035	4235.897461	4244.102539	0	3				0	4	4	4	4	4	48	0	8192	8192	8192	3712	8192	8512	6656	10880	9216
1568787863	49	0	4245.128418	4235.897461	4233.333496	4248.717773	4252.820313	0	3				0	4	4	4	4	4	49	0	8192	8192	8192	3712	8256	8512	6592	10944	9216
1568787863	50	0	4246.666504	4231.794922	4210.769043	4249.230957	4247.692383	0	3				0	4	4	4	4	4	50	0	8192	8192	8192	3776	8256	8512	6592	10944	9216
1568787863	51	0	4245.128418	4242.05127	4235.384766	4245.641113	4247.179688	0	3				0	4	4	4	4	4	51	0	8192	8128	8192	3712	8192	8512	6592	10944	9216
1568787863	52	0	4248.205078	4250.256348	4221.538574	4245.128418	4257.94873	0	3				0	4	4	4	4	4	52	0	8192	8192	8192	3776	8256	8512	6528	10880	9152
1568787863	53	0	4249.230957	4240	4215.384766	4238.461426	4257.94873	0	3				0	4	4	4	4	4	53	0	8192	8192	8192	3776	8256	8512	6656	10816	9216
1568787863	54	0	4237.436035	4227.692383	4210.769043	4222.563965	4241.025879	0	3				0	4	4	4	4	4	54	0	8192	8192	8192	3776	8192	8448	6592	10880	9216
1568787863	55	0	4222.05127	4227.692383	4193.333496	4209.743652	4224.615234	0	3				0	4	4	4	4	4	55	0	8192	8192	8192	3712	8256	8512	6592	10880	9216
1568787863	56	0	4215.897461	4225.641113	4221.025879	4216.410156	4222.563965	0	3				0	4	4	4	4	4	56	0	8192	8192	8192	3776	8256	8512	6592	10880	9216
1568787863	57	0	4214.871582	4219.487305	4201.538574	4233.333496	4228.205078	0	3				0	4	4	4	4	4	57	0	8192	8192	8192	3776	8256	8448	6656	10816	9216
1568787863	58	0	4215.384766	4213.333496	4196.922852	4231.794922	4227.692383	0	3				0	4	4	4	4	4	58	0	8192	8192	8192	3712	8256	8448	6656	10880	9216
1568787863	59	0	4225.128418	4211.282227	4213.333496	4225.128418	4235.897461	0	3				0	4	4	4	4	4	59	0	8192	8192	8192	3712	8256	8512	6656	10944	9280
1568787863	60	0	4245.641113	4221.538574	4205.128418	4245.641113	4261.538574	0	3				0	4	4	4	4	4	60	0	8192	8192	8192	3776	8192	8448	6656	10944	9280
1568787863	61	0	4254.871582	4233.846191	4236.922852	4261.538574	4274.358887	0	3				0	4	4	4	4	4	61	0	8192	8192	8192	3712	8192	8448	6656	10880	9024
1568787863	62	0	4249.230957	4233.846191	4229.743652	4246.153809	4265.641113	0	3				0	4	4	4	4	4	62	0	8128	8128	8192	3712	8192	8512	6656	10880	9152
1568787863	63	0	4249.743652	4233.846191	4235.897461	4233.846191	4263.077148	0	3				0	4	4	4	4	4	63	0	8192	8192	8192	3712	8192	8448	6528	10944	9152
1568787863	64	0	4250.256348	4229.743652	4251.794922	4234.871582	4260.512695	450	3				0	4	4	4	4	4	64	0	8192	8192	8192	3712	8192	8512	6592	10880	9216
1568787863	65	0	4245.641113	4229.743652	4217.436035	4231.282227	4255.384766	450	3				0	4	4	4	4	4	65	0	8192	8192	8192	3712	8192	8512	6592	10880	9216
1568787863	66	0	4252.820313	4231.794922	4237.94873	4233.846191	4262.05127	1023	3				0	4	4	4	4	4	66	0	8192	8192	8192	3712	8192	8448	6656	10880	9280
1568787863	67	0	4251.282227	4225.641113	4226.666504	4235.384766	4261.025879	450	3				0	4	4	4	4	4	67	0	8192	8192	8192	3712	8192	8448	6592	10816	9216
1568787863	68	0	4234.871582	4213.333496	4203.589844	4220.512695	4245.128418	1023	3				0	4	4	4	4	4	68	0	8192	8192	8192	3712	8192	8512	6592	10944	9216
1568787863	69	0	4228.205078	4215.384766	4216.410156	4208.717773	4235.384766	450	3				0	4	4	4	4	4	69	0	8192	8192	8192	3712	8192	8512	6592	10944	9216
1568787863	70	0	4235.897461	4219.487305	4191.282227	4215.897461	4235.897461	1023	3				0	4	4	4	4	4	70	0	8192	8192	8192	3712	8192	8512	6656	10880	9216
1568787863	71	0	4234.358887	4213.333496	4202.563965	4220	4232.820313	450	3				0	4	4	4	4	4	71	0	8192	8192	8192	3712	8192	8512	6656	10880	9216
1568787863	72	0	4220	4209.230957	4191.794922	4207.179688	4218.461426	450	3				0	4	4	4	4	4	72	0	8192	8192	8192	3712	8192	8448	6592	10880	9280
1568787863	73	0	4213.846191	4213.333496	4182.05127	4204.615234	4212.307617	1023	3				0	4	4	4	4	4	73	0	8192	8192	8192	3776	8192	8512	6592	10880	9280
1568787863	74	0	4215.384766	4211.282227	4216.410156	4216.410156	4215.897461	450	3				0	4	4	4	4	4	74	0	8192	8192	8192	3776	8256	8448	6656	10880	9408
1568787863	75	0	4215.384766	4205.128418	4197.436035	4216.922852	4216.922852	1023	3				0	4	4	4	4	4	75	0	8192	8192	8192	3712	8192	8448	6592	10880	9216
1568787863	76	0	4216.410156	4205.128418	4212.307617	4215.897461	4223.077148	450	3				0	4	4	4	4	4	76	0	8192	8192	8192	3712	8192	8512	6656	10880	9216
1568787863	77	0	4220	4213.333496	4230.256348	4231.794922	4234.871582	450	3				0	4	4	4	4	4	77	0	8192	8192	8192	3712	8192	8512	6592	10880	9024
1568787863	78	0	4217.436035	4213.333496	4220	4240	4231.282227	450	3				0	4	4	4	4	4	78	0	8192	8192	8192	3712	8192	8448	6592	10880	9024
1568787863	79	0	4216.922852	4209.230957	4231.794922	4229.230957	4225.128418	1023	3				0	4	4	4	4	4	79	0	8192	8192	8192	3712	8192	8448	6592	10880	9216
1568787863	80	0	4225.641113	4213.333496	4210.769043	4230.256348	4241.538574	450	3				0	4	4	4	4	4	80	0	8192	8192	8192	3776	8256	8512	6720	10880	9216
1568787863	81	0	4226.153809	4217.436035	4231.794922	4242.05127	4252.820313	450	3				0	4	4	4	4	4	81	0	8192	8192	8192	3712	8256	8512	6592	10880	9216
1568787863	82	0	4217.436035	4213.333496	4233.333496	4231.794922	4239.487305	450	3				0	4	4	4	4	4	82	0	8192	8192	8192	3712	8256	8448	6592	10880	9216
1568787863	83	0	4213.333496	4209.230957	4195.384766	4215.897461	4226.153809	1023	3				0	4	4	4	4	4	83	0	8192	8192	8192	3776	8192	8512	6592	10880	9216
1568787863	84	0	4217.436035	4219.487305	4218.461426	4224.102539	4226.666504	450	3				0	4	4	4	4	4	84	0	8192	8192	8192	3712	8192	8448	6656	10880	9280
1568787863	85	0	4213.333496	4223.589844	4203.589844	4233.333496	4224.615234	450	3				0	4	4	4	4	4	85	0	8192	8192	8192	3712	8192	8512	6592	10880	9152
[truncated: 5,168 more rows]
