# Supplementary material for: The classification of EEG-based winking signals: a transfer learning and random forest pipeline
Source: PeerJ. 2021 Mar 31;9:e11182. doi: 10.7717/peerj.11182 (PMC8019310; doi:10.7717/peerj.11182)
Supplement: Supplemental Information 4 [file peerj-09-11182-s004.csv]

title:Blink1_3	start timestamp:2019-08-28T14:58:41.241081+08:00	stop timestamp:2019-08-28T14:59:41.121304+08:00	headset type:INSIGHT	headset serial:5A6897AC49	headset firmware:925	subject name:Sub_3	channels:30	sampling rate:eeg_128;mot_128	samples:7598	version:2.0
Timestamp	EEG.Counter	EEG.Interpolated	EEG.AF3	EEG.T7	EEG.Pz	EEG.T8	EEG.AF4	EEG.RawCq	EEG.Battery	MarkerIndex	MarkerType	MarkerValueInt	EEG.MarkerHardware	CQ.AF3	CQ.T7	CQ.Pz	CQ.T8	CQ.AF4	MOT.CounterMems	MOT.InterpolatedMems	MOT.GyroX	MOT.GyroY	MOT.GyroZ	MOT.AccX	MOT.AccY	MOT.AccZ	MOT.MagX	MOT.MagY	MOT.MagZ
1566975521.241081	125.000000	0.000000	4200.512695	4160.000000	4147.692383	4206.153809	4260.512695	450.000000	4.000000				0.000000	4.000000	4.000000	4.000000	4.000000	4.000000	125.000000	0.000000	8192.000000	8256.000000	8192.000000	3840.000000	7744.000000	8640.000000	6080.000000	11968.000000	8448.000000
1566975521.248854	126.000000	0.000000	4196.410156	4168.205078	4151.282227	4215.384766	4256.410156	450.000000	4.000000				0.000000	4.000000	4.000000	4.000000	4.000000	4.000000	126.000000	0.000000	8192.000000	8256.000000	8192.000000	3840.000000	7744.000000	8576.000000	6016.000000	11904.000000	8384.000000
1566975521.256826	127.000000	0.000000	4205.128418	4153.846191	4167.692383	4209.743652	4266.153809	242.000000	4.000000				0.000000	4.000000	4.000000	4.000000	4.000000	4.000000	127.000000	0.000000	8192.000000	8192.000000	8192.000000	3840.000000	7744.000000	8640.000000	6080.000000	11904.000000	8384.000000
1566975521.264798	0.000000	0.000000	4201.538574	4149.743652	4180.000000	4211.794922	4263.077148	450.000000	4.000000				0.000000	4.000000	4.000000	4.000000	4.000000	4.000000	0.000000	0.000000	8192.000000	8192.000000	8192.000000	3840.000000	7744.000000	8576.000000	6016.000000	11904.000000	8512.000000
1566975521.272769	1.000000	0.000000	4171.794922	4172.307617	4156.410156	4202.051270	4227.692383	450.000000	4.000000				0.000000	4.000000	4.000000	4.000000	4.000000	4.000000	1.000000	0.000000	8192.000000	8192.000000	8256.000000	3776.000000	7744.000000	8576.000000	6016.000000	11904.000000	8512.000000
1566975521.280541	2.000000	0.000000	4154.871582	4188.717773	4143.077148	4198.461426	4207.179688	1023.000000	4.000000				0.000000	4.000000	4.000000	4.000000	4.000000	4.000000	2.000000	0.000000	8192.000000	8192.000000	8256.000000	3840.000000	7744.000000	8640.000000	6080.000000	11968.000000	8384.000000
1566975521.288412	3.000000	0.000000	4178.974121	4190.769043	4181.025879	4223.589844	4233.333496	450.000000	4.000000				0.000000	4.000000	4.000000	4.000000	4.000000	4.000000	3.000000	0.000000	8192.000000	8192.000000	8256.000000	3840.000000	7744.000000	8640.000000	6080.000000	11904.000000	8448.000000
1566975521.296185	4.000000	0.000000	4195.384766	4192.820313	4202.051270	4226.666504	4259.487305	1023.000000	4.000000				0.000000	4.000000	4.000000	4.000000	4.000000	4.000000	4.000000	0.000000	8192.000000	8192.000000	8256.000000	3840.000000	7744.000000	8576.000000	6016.000000	11840.000000	8384.000000
1566975521.304157	5.000000	0.000000	4181.538574	4186.666504	4184.102539	4219.487305	4254.358887	450.000000	4.000000				0.000000	4.000000	4.000000	4.000000	4.000000	4.000000	5.000000	0.000000	8192.000000	8192.000000	8256.000000	3840.000000	7744.000000	8576.000000	6016.000000	11904.000000	8384.000000
1566975521.312130	6.000000	0.000000	4180.000000	4170.256348	4175.384766	4222.563965	4251.282227	1023.000000	4.000000				0.000000	4.000000	4.000000	4.000000	4.000000	4.000000	6.000000	0.000000	8128.000000	8192.000000	8256.000000	3840.000000	7680.000000	8576.000000	6016.000000	11904.000000	8384.000000
1566975521.320103	7.000000	0.000000	4192.820313	4180.512695	4190.256348	4228.717773	4264.615234	450.000000	4.000000				0.000000	4.000000	4.000000	4.000000	4.000000	4.000000	7.000000	0.000000	8192.000000	8192.000000	8256.000000	3840.000000	7680.000000	8640.000000	6016.000000	11904.000000	8384.000000
1566975521.328075	8.000000	0.000000	4188.717773	4213.333496	4188.205078	4223.589844	4265.641113	450.000000	4.000000				0.000000	4.000000	4.000000	4.000000	4.000000	4.000000	8.000000	0.000000	8192.000000	8192.000000	8256.000000	3840.000000	7680.000000	8576.000000	5952.000000	11840.000000	8384.000000
1566975521.336047	9.000000	0.000000	4169.230957	4213.333496	4162.563965	4200.000000	4246.666504	1023.000000	4.000000				0.000000	4.000000	4.000000	4.000000	4.000000	4.000000	9.000000	0.000000	8192.000000	8192.000000	8256.000000	3840.000000	7680.000000	8640.000000	6016.000000	11840.000000	8448.000000
1566975521.344018	10.000000	0.000000	4163.589844	4192.820313	4168.717773	4205.641113	4247.179688	450.000000	4.000000				0.000000	4.000000	4.000000	4.000000	4.000000	4.000000	10.000000	0.000000	8192.000000	8192.000000	8256.000000	3840.000000	7616.000000	8576.000000	6016.000000	11840.000000	8448.000000
1566975521.351789	11.000000	0.000000	4182.563965	4198.974121	4192.307617	4222.051270	4273.333496	1023.000000	4.000000				0.000000	4.000000	4.000000	4.000000	4.000000	4.000000	11.000000	0.000000	8192.000000	8192.000000	8256.000000	3840.000000	7616.000000	8576.000000	6016.000000	11840.000000	8384.000000
1566975521.359561	12.000000	0.000000	4184.102539	4194.871582	4182.051270	4211.794922	4274.358887	450.000000	4.000000				0.000000	4.000000	4.000000	4.000000	4.000000	4.000000	12.000000	0.000000	8192.000000	8192.000000	8256.000000	3840.000000	7616.000000	8640.000000	6080.000000	11840.000000	8448.000000
1566975521.367533	13.000000	0.000000	4177.948730	4168.205078	4172.820313	4203.589844	4261.025879	450.000000	4.000000				0.000000	4.000000	4.000000	4.000000	4.000000	4.000000	13.000000	0.000000	8192.000000	8192.000000	8256.000000	3840.000000	7616.000000	8576.000000	6080.000000	11904.000000	8384.000000
1566975521.375305	14.000000	0.000000	4193.846191	4174.358887	4186.153809	4195.384766	4265.128418	450.000000	4.000000				0.000000	4.000000	4.000000	4.000000	4.000000	4.000000	14.000000	0.000000	8192.000000	8192.000000	8192.000000	3840.000000	7616.000000	8576.000000	6080.000000	11904.000000	8384.000000
1566975521.383277	15.000000	0.000000	4187.692383	4174.358887	4184.615234	4193.846191	4252.820313	1023.000000	4.000000				0.000000	4.000000	4.000000	4.000000	4.000000	4.000000	15.000000	0.000000	8192.000000	8192.000000	8192.000000	3840.000000	7616.000000	8576.000000	6016.000000	11840.000000	8384.000000
1566975521.391048	16.000000	0.000000	4171.282227	4164.102539	4166.666504	4198.974121	4236.410156	0.000000	4.000000				0.000000	4.000000	4.000000	4.000000	4.000000	4.000000	16.000000	0.000000	8192.000000	8192.000000	8192.000000	3840.000000	7616.000000	8576.000000	6016.000000	11840.000000	8448.000000
1566975521.399020	17.000000	0.000000	4185.128418	4182.563965	4170.256348	4204.102539	4244.102539	0.000000	4.000000				0.000000	4.000000	4.000000	4.000000	4.000000	4.000000	17.000000	0.000000	8192.000000	8192.000000	8192.000000	3840.000000	7616.000000	8640.000000	5952.000000	11904.000000	8384.000000
1566975521.406791	18.000000	0.000000	4198.974121	4205.128418	4193.333496	4218.461426	4252.820313	0.000000	4.000000				0.000000	4.000000	4.000000	4.000000	4.000000	4.000000	18.000000	0.000000	8192.000000	8192.000000	8192.000000	3840.000000	7616.000000	8640.000000	5952.000000	11904.000000	8448.000000
1566975521.414563	19.000000	0.000000	4190.769043	4211.282227	4198.974121	4215.897461	4256.410156	0.000000	4.000000				0.000000	4.000000	4.000000	4.000000	4.000000	4.000000	19.000000	0.000000	8192.000000	8192.000000	8192.000000	3776.000000	7616.000000	8640.000000	5952.000000	11904.000000	8448.000000
1566975521.422335	20.000000	0.000000	4187.179688	4215.384766	4201.538574	4214.358887	4263.077148	0.000000	4.000000				0.000000	4.000000	4.000000	4.000000	4.000000	4.000000	20.000000	0.000000	8192.000000	8192.000000	8192.000000	3840.000000	7680.000000	8640.000000	5952.000000	11840.000000	8064.000000
1566975521.430308	21.000000	0.000000	4192.820313	4225.641113	4198.974121	4210.769043	4265.128418	0.000000	4.000000				0.000000	4.000000	4.000000	4.000000	4.000000	4.000000	21.000000	0.000000	8192.000000	8192.000000	8192.000000	3776.000000	7680.000000	8576.000000	6016.000000	11840.000000	8384.000000
1566975521.438279	22.000000	0.000000	4199.487305	4227.692383	4195.384766	4201.025879	4267.692383	0.000000	4.000000				0.000000	4.000000	4.000000	4.000000	4.000000	4.000000	22.000000	0.000000	8192.000000	8192.000000	8192.000000	3776.000000	7680.000000	8640.000000	6016.000000	11904.000000	8384.000000
1566975521.446050	23.000000	0.000000	4213.333496	4240.000000	4216.410156	4216.922852	4282.051270	0.000000	4.000000				0.000000	4.000000	4.000000	4.000000	4.000000	4.000000	23.000000	0.000000	8192.000000	8192.000000	8192.000000	3776.000000	7616.000000	8640.000000	6016.000000	11840.000000	8384.000000
1566975521.453822	24.000000	0.000000	4220.512695	4250.256348	4221.025879	4221.538574	4290.256348	0.000000	4.000000				0.000000	4.000000	4.000000	4.000000	4.000000	4.000000	24.000000	0.000000	8192.000000	8192.000000	8192.000000	3776.000000	7680.000000	8640.000000	6016.000000	11840.000000	8384.000000
1566975521.461592	25.000000	0.000000	4220.000000	4229.743652	4204.615234	4211.282227	4282.051270	0.000000	4.000000				0.000000	4.000000	4.000000	4.000000	4.000000	4.000000	25.000000	0.000000	8192.000000	8192.000000	8192.000000	3776.000000	7680.000000	8576.000000	6016.000000	11840.000000	8384.000000
1566975521.469364	26.000000	0.000000	4212.820313	4205.128418	4189.743652	4206.666504	4264.615234	0.000000	4.000000				0.000000	4.000000	4.000000	4.000000	4.000000	4.000000	26.000000	0.000000	8192.000000	8192.000000	8192.000000	3776.000000	7680.000000	8576.000000	6016.000000	11840.000000	8384.000000
1566975521.477135	27.000000	0.000000	4199.487305	4188.717773	4189.230957	4206.666504	4258.974121	0.000000	4.000000				0.000000	4.000000	4.000000	4.000000	4.000000	4.000000	27.000000	0.000000	8192.000000	8192.000000	8192.000000	3840.000000	7680.000000	8640.000000	6016.000000	11904.000000	8256.000000
1566975521.484907	28.000000	0.000000	4198.974121	4186.666504	4205.128418	4216.922852	4269.230957	0.000000	4.000000				0.000000	4.000000	4.000000	4.000000	4.000000	4.000000	28.000000	0.000000	8192.000000	8192.000000	8128.000000	3776.000000	7680.000000	8576.000000	6016.000000	11904.000000	8256.000000
1566975521.492879	29.000000	0.000000	4202.051270	4201.025879	4198.461426	4207.692383	4271.794922	0.000000	4.000000				0.000000	4.000000	4.000000	4.000000	4.000000	4.000000	29.000000	0.000000	8192.000000	8192.000000	8128.000000	3776.000000	7680.000000	8640.000000	6080.000000	11840.000000	8384.000000
1566975521.500652	30.000000	0.000000	4197.436035	4209.230957	4183.589844	4201.538574	4264.102539	0.000000	4.000000				0.000000	4.000000	4.000000	4.000000	4.000000	4.000000	30.000000	0.000000	8192.000000	8128.000000	8128.000000	3840.000000	7680.000000	8640.000000	6016.000000	11840.000000	8448.000000
1566975521.508625	31.000000	0.000000	4193.333496	4213.333496	4184.102539	4211.794922	4261.025879	0.000000	4.000000				0.000000	4.000000	4.000000	4.000000	4.000000	4.000000	31.000000	0.000000	8192.000000	8128.000000	8128.000000	3776.000000	7744.000000	8576.000000	5952.000000	11904.000000	8384.000000
1566975521.516598	32.000000	0.000000	4207.692383	4237.948730	4197.948730	4209.743652	4273.333496	0.000000	4.000000				0.000000	4.000000	4.000000	4.000000	4.000000	4.000000	32.000000	0.000000	8192.000000	8128.000000	8128.000000	3776.000000	7744.000000	8576.000000	5952.000000	11904.000000	8384.000000
1566975521.524571	33.000000	0.000000	4231.282227	4229.743652	4217.436035	4213.846191	4302.563965	0.000000	4.000000				0.000000	4.000000	4.000000	4.000000	4.000000	4.000000	33.000000	0.000000	8192.000000	8128.000000	8128.000000	3776.000000	7744.000000	8576.000000	6016.000000	11840.000000	8448.000000
1566975521.532543	34.000000	0.000000	4238.974121	4201.025879	4215.897461	4217.948730	4327.179688	0.000000	4.000000				0.000000	4.000000	4.000000	4.000000	4.000000	4.000000	34.000000	0.000000	8192.000000	8128.000000	8128.000000	3776.000000	7744.000000	8576.000000	5952.000000	11840.000000	8384.000000
1566975521.540514	35.000000	0.000000	4235.384766	4233.846191	4214.358887	4218.974121	4325.641113	0.000000	4.000000				0.000000	4.000000	4.000000	4.000000	4.000000	4.000000	35.000000	0.000000	8192.000000	8128.000000	8128.000000	3776.000000	7744.000000	8576.000000	6016.000000	11840.000000	8448.000000
1566975521.548287	36.000000	0.000000	4243.077148	4272.820313	4228.205078	4214.871582	4320.000000	0.000000	4.000000				0.000000	4.000000	4.000000	4.000000	4.000000	4.000000	36.000000	0.000000	8192.000000	8128.000000	8128.000000	3776.000000	7744.000000	8576.000000	6016.000000	11904.000000	8640.000000
1566975521.556259	37.000000	0.000000	4255.897461	4254.358887	4231.282227	4202.563965	4324.102539	0.000000	4.000000				0.000000	4.000000	4.000000	4.000000	4.000000	4.000000	37.000000	0.000000	8128.000000	8128.000000	8128.000000	3776.000000	7744.000000	8576.000000	6016.000000	11904.000000	8640.000000
1566975521.564231	38.000000	0.000000	4250.769043	4231.794922	4231.282227	4214.871582	4320.000000	0.000000	4.000000				0.000000	4.000000	4.000000	4.000000	4.000000	4.000000	38.000000	0.000000	8128.000000	8128.000000	8128.000000	3776.000000	7744.000000	8576.000000	6016.000000	11904.000000	8512.000000
1566975521.572203	39.000000	0.000000	4231.794922	4223.589844	4222.051270	4212.307617	4309.743652	0.000000	4.000000				0.000000	4.000000	4.000000	4.000000	4.000000	4.000000	39.000000	0.000000	8128.000000	8128.000000	8128.000000	3776.000000	7744.000000	8512.000000	6080.000000	11904.000000	8384.000000
1566975521.579975	40.000000	0.000000	4224.615234	4221.538574	4209.230957	4196.410156	4305.641113	0.000000	4.000000				0.000000	4.000000	4.000000	4.000000	4.000000	4.000000	40.000000	0.000000	8128.000000	8128.000000	8128.000000	3776.000000	7744.000000	8576.000000	6016.000000	11840.000000	8448.000000
1566975521.587746	41.000000	0.000000	4242.563965	4237.948730	4222.051270	4205.128418	4314.358887	0.000000	4.000000				0.000000	4.000000	4.000000	4.000000	4.000000	4.000000	41.000000	0.000000	8128.000000	8128.000000	8128.000000	3776.000000	7744.000000	8576.000000	6016.000000	11904.000000	8512.000000
1566975521.595518	42.000000	0.000000	4247.692383	4250.256348	4227.692383	4200.512695	4314.871582	0.000000	4.000000				0.000000	4.000000	4.000000	4.000000	4.000000	4.000000	42.000000	0.000000	8128.000000	8128.000000	8128.000000	3776.000000	7744.000000	8576.000000	6016.000000	11904.000000	8512.000000
1566975521.603289	43.000000	0.000000	4221.538574	4250.256348	4203.589844	4191.794922	4292.307617	0.000000	4.000000				0.000000	4.000000	4.000000	4.000000	4.000000	4.000000	43.000000	0.000000	8128.000000	8128.000000	8128.000000	3776.000000	7744.000000	8576.000000	5952.000000	11904.000000	8384.000000
1566975521.611061	44.000000	0.000000	4207.692383	4246.153809	4185.641113	4193.846191	4274.871582	0.000000	4.000000				0.000000	4.000000	4.000000	4.000000	4.000000	4.000000	44.000000	0.000000	8128.000000	8128.000000	8128.000000	3776.000000	7744.000000	8576.000000	5952.000000	11840.000000	8384.000000
1566975521.619033	45.000000	0.000000	4217.948730	4219.487305	4195.897461	4202.051270	4276.922852	0.000000	4.000000				0.000000	4.000000	4.000000	4.000000	4.000000	4.000000	45.000000	0.000000	8128.000000	8128.000000	8128.000000	3776.000000	7744.000000	8576.000000	6016.000000	11840.000000	8704.000000
1566975521.627007	46.000000	0.000000	4215.384766	4207.179688	4194.871582	4203.077148	4268.205078	0.000000	4.000000				0.000000	4.000000	4.000000	4.000000	4.000000	4.000000	46.000000	0.000000	8128.000000	8128.000000	8128.000000	3776.000000	7744.000000	8512.000000	6016.000000	11840.000000	8704.000000
1566975521.634980	47.000000	0.000000	4198.461426	4225.641113	4165.641113	4181.538574	4246.153809	0.000000	4.000000				0.000000	4.000000	4.000000	4.000000	4.000000	4.000000	47.000000	0.000000	8128.000000	8128.000000	8128.000000	3776.000000	7744.000000	8512.000000	6080.000000	11904.000000	8384.000000
1566975521.642952	48.000000	0.000000	4201.025879	4217.436035	4167.692383	4190.769043	4243.589844	0.000000	4.000000				0.000000	4.000000	4.000000	4.000000	4.000000	4.000000	48.000000	0.000000	8128.000000	8128.000000	8128.000000	3840.000000	7744.000000	8576.000000	6144.000000	11904.000000	8384.000000
1566975521.650923	49.000000	0.000000	4210.256348	4203.077148	4180.000000	4207.179688	4241.538574	0.000000	4.000000				0.000000	4.000000	4.000000	4.000000	4.000000	4.000000	49.000000	0.000000	8128.000000	8128.000000	8128.000000	3776.000000	7808.000000	8576.000000	6016.000000	11904.000000	8384.000000
1566975521.658694	50.000000	0.000000	4205.128418	4233.846191	4173.333496	4194.871582	4225.641113	0.000000	4.000000				0.000000	4.000000	4.000000	4.000000	4.000000	4.000000	50.000000	0.000000	8192.000000	8128.000000	8128.000000	3840.000000	7744.000000	8576.000000	6016.000000	11904.000000	8384.000000
1566975521.666465	51.000000	0.000000	4215.384766	4258.461426	4190.769043	4197.948730	4233.846191	0.000000	4.000000				0.000000	4.000000	4.000000	4.000000	4.000000	4.000000	51.000000	0.000000	8128.000000	8128.000000	8128.000000	3840.000000	7808.000000	8512.000000	6016.000000	11904.000000	8448.000000
1566975521.674237	52.000000	0.000000	4236.922852	4244.102539	4214.358887	4204.102539	4260.000000	0.000000	4.000000				0.000000	4.000000	4.000000	4.000000	4.000000	4.000000	52.000000	0.000000	8192.000000	8128.000000	8128.000000	3840.000000	7808.000000	8576.000000	6080.000000	11840.000000	8384.000000
1566975521.682208	53.000000	0.000000	4227.692383	4235.897461	4207.179688	4202.563965	4255.897461	0.000000	4.000000				0.000000	4.000000	4.000000	4.000000	4.000000	4.000000	53.000000	0.000000	8192.000000	8128.000000	8128.000000	3840.000000	7808.000000	8512.000000	6080.000000	11904.000000	8448.000000
1566975521.689981	54.000000	0.000000	4207.692383	4250.256348	4184.102539	4198.974121	4238.974121	0.000000	4.000000				0.000000	4.000000	4.000000	4.000000	4.000000	4.000000	54.000000	0.000000	8192.000000	8128.000000	8128.000000	3840.000000	7808.000000	8512.000000	6080.000000	11904.000000	8576.000000
1566975521.697952	55.000000	0.000000	4216.410156	4250.256348	4187.179688	4206.666504	4254.871582	0.000000	4.000000				0.000000	4.000000	4.000000	4.000000	4.000000	4.000000	55.000000	0.000000	8192.000000	8128.000000	8128.000000	3840.000000	7808.000000	8576.000000	6016.000000	11904.000000	8576.000000
1566975521.705724	56.000000	0.000000	4218.974121	4227.692383	4198.974121	4217.436035	4267.179688	0.000000	4.000000				0.000000	4.000000	4.000000	4.000000	4.000000	4.000000	56.000000	0.000000	8192.000000	8128.000000	8128.000000	3840.000000	7808.000000	8512.000000	6016.000000	11904.000000	8768.000000
1566975521.713695	57.000000	0.000000	4197.436035	4209.230957	4178.974121	4197.948730	4245.641113	0.000000	4.000000				0.000000	4.000000	4.000000	4.000000	4.000000	4.000000	57.000000	0.000000	8192.000000	8192.000000	8128.000000	3840.000000	7744.000000	8512.000000	6080.000000	11904.000000	8448.000000
1566975521.721468	58.000000	0.000000	4194.358887	4213.333496	4168.205078	4190.769043	4235.897461	0.000000	4.000000				0.000000	4.000000	4.000000	4.000000	4.000000	4.000000	58.000000	0.000000	8192.000000	8192.000000	8192.000000	3840.000000	7808.000000	8576.000000	6016.000000	11840.000000	8448.000000
1566975521.729440	59.000000	0.000000	4220.000000	4223.589844	4190.769043	4208.205078	4254.871582	0.000000	4.000000				0.000000	4.000000	4.000000	4.000000	4.000000	4.000000	59.000000	0.000000	8192.000000	8192.000000	8192.000000	3840.000000	7808.000000	8512.000000	6016.000000	11840.000000	8576.000000
1566975521.737412	60.000000	0.000000	4226.153809	4225.641113	4202.563965	4208.717773	4255.384766	0.000000	4.000000				0.000000	4.000000	4.000000	4.000000	4.000000	4.000000	60.000000	0.000000	8192.000000	8192.000000	8192.000000	3840.000000	7808.000000	8576.000000	6016.000000	11840.000000	8576.000000
1566975521.745383	61.000000	0.000000	4210.256348	4223.589844	4201.025879	4208.717773	4241.538574	0.000000	4.000000				0.000000	4.000000	4.000000	4.000000	4.000000	4.000000	61.000000	0.000000	8192.000000	8192.000000	8192.000000	3840.000000	7744.000000	8576.000000	5952.000000	11904.000000	8448.000000
1566975521.753155	62.000000	0.000000	4221.025879	4248.205078	4212.820313	4212.307617	4249.743652	0.000000	4.000000				0.000000	4.000000	4.000000	4.000000	4.000000	4.000000	62.000000	0.000000	8192.000000	8192.000000	8192.000000	3840.000000	7808.000000	8576.000000	6144.000000	11904.000000	8448.000000
1566975521.760926	63.000000	0.000000	4216.410156	4258.461426	4211.794922	4204.615234	4235.897461	0.000000	4.000000				0.000000	4.000000	4.000000	4.000000	4.000000	4.000000	63.000000	0.000000	8192.000000	8192.000000	8192.000000	3840.000000	7744.000000	8576.000000	6080.000000	11840.000000	8512.000000
1566975521.768698	64.000000	0.000000	4143.077148	4196.922852	4157.948730	4176.922852	4168.717773	450.000000	4.000000				0.000000	4.000000	4.000000	4.000000	4.000000	4.000000	64.000000	0.000000	8192.000000	8192.000000	8192.000000	3776.000000	7744.000000	8512.000000	6080.000000	11840.000000	8512.000000
1566975521.776469	65.000000	0.000000	4089.230713	4147.692383	4124.102539	4165.641113	4130.769043	450.000000	4.000000				0.000000	4.000000	4.000000	4.000000	4.000000	4.000000	65.000000	0.000000	8192.000000	8192.000000	8192.000000	3840.000000	7808.000000	8576.000000	6080.000000	11904.000000	8384.000000
1566975521.784241	66.000000	0.000000	4131.282227	4192.820313	4168.205078	4204.615234	4166.666504	1023.000000	4.000000				0.000000	4.000000	4.000000	4.000000	4.000000	4.000000	66.000000	0.000000	8192.000000	8192.000000	8192.000000	3840.000000	7744.000000	8576.000000	6080.000000	11840.000000	8448.000000
1566975521.792213	67.000000	0.000000	4180.000000	4237.948730	4197.436035	4216.922852	4208.717773	450.000000	4.000000				0.000000	4.000000	4.000000	4.000000	4.000000	4.000000	67.000000	0.000000	8192.000000	8192.000000	8192.000000	3840.000000	7744.000000	8512.000000	6080.000000	11904.000000	8448.000000
1566975521.800186	68.000000	0.000000	4181.025879	4213.333496	4192.820313	4203.077148	4220.000000	1023.000000	4.000000				0.000000	4.000000	4.000000	4.000000	4.000000	4.000000	68.000000	0.000000	8192.000000	8192.000000	8192.000000	3840.000000	7744.000000	8576.000000	6080.000000	11904.000000	8448.000000
1566975521.808157	69.000000	0.000000	4202.563965	4213.333496	4216.922852	4220.512695	4242.563965	450.000000	4.000000				0.000000	4.000000	4.000000	4.000000	4.000000	4.000000	69.000000	0.000000	8192.000000	8192.000000	8192.000000	3776.000000	7744.000000	8576.000000	6080.000000	11904.000000	8384.000000
1566975521.816130	70.000000	0.000000	4228.205078	4252.307617	4228.717773	4226.666504	4256.922852	1023.000000	4.000000				0.000000	4.000000	4.000000	4.000000	4.000000	4.000000	70.000000	0.000000	8192.000000	8192.000000	8192.000000	3776.000000	7744.000000	8512.000000	6080.000000	11904.000000	8448.000000
1566975521.824101	71.000000	0.000000	4210.769043	4266.666504	4209.230957	4210.769043	4241.538574	450.000000	4.000000				0.000000	4.000000	4.000000	4.000000	4.000000	4.000000	71.000000	0.000000	8192.000000	8192.000000	8192.000000	3776.000000	7744.000000	8576.000000	6080.000000	11904.000000	8448.000000
1566975521.831874	72.000000	0.000000	4214.871582	4268.717773	4207.179688	4203.077148	4257.436035	450.000000	4.000000				0.000000	4.000000	4.000000	4.000000	4.000000	4.000000	72.000000	0.000000	8192.000000	8192.000000	8192.000000	3776.000000	7744.000000	8576.000000	6080.000000	11904.000000	7936.000000
1566975521.839845	73.000000	0.000000	4253.846191	4272.820313	4229.743652	4214.871582	4297.436035	1023.000000	4.000000				0.000000	4.000000	4.000000	4.000000	4.000000	4.000000	73.000000	0.000000	8192.000000	8192.000000	8192.000000	3840.000000	7744.000000	8640.000000	6016.000000	11904.000000	7936.000000
1566975521.847616	74.000000	0.000000	4257.948730	4270.769043	4231.794922	4215.384766	4294.871582	450.000000	4.000000				0.000000	4.000000	4.000000	4.000000	4.000000	4.000000	74.000000	0.000000	8192.000000	8192.000000	8192.000000	3840.000000	7744.000000	8576.000000	6016.000000	11904.000000	8448.000000
1566975521.855388	75.000000	0.000000	4242.051270	4270.769043	4218.974121	4202.051270	4276.410156	1023.000000	4.000000				0.000000	4.000000	4.000000	4.000000	4.000000	4.000000	75.000000	0.000000	8192.000000	8192.000000	8192.000000	3840.000000	7744.000000	8576.000000	5952.000000	11904.000000	8448.000000
1566975521.863362	76.000000	0.000000	4239.487305	4276.922852	4222.563965	4215.897461	4278.974121	450.000000	4.000000				0.000000	4.000000	4.000000	4.000000	4.000000	4.000000	76.000000	0.000000	8192.000000	8192.000000	8192.000000	3840.000000	7744.000000	8576.000000	5952.000000	11840.000000	8384.000000
1566975521.871334	77.000000	0.000000	4222.051270	4258.461426	4212.307617	4216.410156	4274.358887	450.000000	4.000000				0.000000	4.000000	4.000000	4.000000	4.000000	4.000000	77.000000	0.000000	8192.000000	8192.000000	8192.000000	3840.000000	7744.000000	8576.000000	6080.000000	11904.000000	8448.000000
1566975521.879306	78.000000	0.000000	4215.897461	4227.692383	4213.846191	4210.256348	4273.333496	450.000000	4.000000				0.000000	4.000000	4.000000	4.000000	4.000000	4.000000	78.000000	0.000000	8192.000000	8192.000000	8192.000000	3776.000000	7744.000000	8576.000000	6080.000000	11904.000000	8448.000000
1566975521.887278	79.000000	0.000000	4240.000000	4242.051270	4237.948730	4230.769043	4286.666504	1023.000000	4.000000				0.000000	4.000000	4.000000	4.000000	4.000000	4.000000	79.000000	0.000000	8192.000000	8192.000000	8192.000000	3840.000000	7744.000000	8576.000000	6080.000000	11904.000000	8448.000000
1566975521.895249	80.000000	0.000000	4240.512695	4274.871582	4226.666504	4224.615234	4273.333496	450.000000	4.000000				0.000000	4.000000	4.000000	4.000000	4.000000	4.000000	80.000000	0.000000	8192.000000	8192.000000	8192.000000	3840.000000	7744.000000	8576.000000	6016.000000	11840.000000	8448.000000
1566975521.903021	81.000000	0.000000	4218.461426	4262.563965	4206.666504	4209.230957	4252.307617	450.000000	4.000000				0.000000	4.000000	4.000000	4.000000	4.000000	4.000000	81.000000	0.000000	8192.000000	8192.000000	8192.000000	3840.000000	7744.000000	8640.000000	6016.000000	11904.000000	8320.000000
1566975521.910792	82.000000	0.000000	4223.077148	4248.205078	4214.871582	4211.794922	4269.230957	450.000000	4.000000				0.000000	4.000000	4.000000	4.000000	4.000000	4.000000	82.000000	0.000000	8192.000000	8192.000000	8192.000000	3776.000000	7744.000000	8576.000000	6016.000000	11904.000000	8320.000000
1566975521.918563	83.000000	0.000000	4245.128418	4264.615234	4228.205078	4216.922852	4295.384766	1023.000000	4.000000				0.000000	4.000000	4.000000	4.000000	4.000000	4.000000	83.000000	0.000000	8192.000000	8192.000000	8192.000000	3840.000000	7744.000000	8640.000000	6080.000000	11840.000000	8384.000000
1566975521.926336	84.000000	0.000000	4247.692383	4262.563965	4224.102539	4217.948730	4286.153809	450.000000	4.000000				0.000000	4.000000	4.000000	4.000000	4.000000	4.000000	84.000000	0.000000	8192.000000	8192.000000	8192.000000	3840.000000	7680.000000	8576.000000	6080.000000	11904.000000	8384.000000
1566975521.934308	85.000000	0.000000	4232.307617	4229.743652	4209.230957	4204.615234	4260.512695	450.000000	4.000000				0.000000	4.000000	4.000000	4.000000	4.000000	4.000000	85.000000	0.000000	8192.000000	8192.000000	8192.000000	3776.000000	7680.000000	8640.000000	6080.000000	11840.000000	8384.000000
1566975521.942279	86.000000	0.000000	4214.871582	4196.922852	4207.179688	4194.358887	4246.666504	450.000000	4.000000				0.000000	4.000000	4.000000	4.000000	4.000000	4.000000	86.000000	0.000000	8192.000000	8192.000000	8192.000000	3840.000000	7680.000000	8640.000000	6080.000000	11840.000000	8384.000000
1566975521.950050	87.000000	0.000000	4210.769043	4196.922852	4203.077148	4194.871582	4242.563965	1023.000000	4.000000				0.000000	4.000000	4.000000	4.000000	4.000000	4.000000	87.000000	0.000000	8192.000000	8192.000000	8192.000000	3840.000000	7680.000000	8576.000000	6080.000000	11904.000000	8384.000000
1566975521.957821	88.000000	0.000000	4240.000000	4246.153809	4214.358887	4215.897461	4269.230957	450.000000	4.000000				0.000000	4.000000	4.000000	4.000000	4.000000	4.000000	88.000000	0.000000	8192.000000	8192.000000	8192.000000	3840.000000	7680.000000	8576.000000	6016.000000	11904.000000	8384.000000
1566975521.965592	89.000000	0.000000	4258.461426	4268.717773	4235.897461	4231.794922	4291.282227	450.000000	4.000000				0.000000	4.000000	4.000000	4.000000	4.000000	4.000000	89.000000	0.000000	8192.000000	8192.000000	8192.000000	3840.000000	7680.000000	8576.000000	6016.000000	11904.000000	8384.000000
1566975521.973363	90.000000	0.000000	4228.205078	4203.077148	4206.153809	4195.897461	4253.333496	450.000000	4.000000				0.000000	4.000000	4.000000	4.000000	4.000000	4.000000	90.000000	0.000000	8192.000000	8192.000000	8192.000000	3840.000000	7680.000000	8576.000000	6016.000000	11904.000000	8384.000000
1566975521.981134	91.000000	0.000000	4202.563965	4157.948730	4179.487305	4183.077148	4217.436035	1023.000000	4.000000				0.000000	4.000000	4.000000	4.000000	4.000000	4.000000	91.000000	0.000000	8192.000000	8192.000000	8192.000000	3840.000000	7680.000000	8640.000000	6016.000000	11904.000000	8512.000000
1566975521.988906	92.000000	0.000000	4214.871582	4209.230957	4202.051270	4208.717773	4233.846191	450.000000	4.000000				0.000000	4.000000	4.000000	4.000000	4.000000	4.000000	92.000000	0.000000	8192.000000	8192.000000	8192.000000	3840.000000	7680.000000	8576.000000	5952.000000	11904.000000	8384.000000
1566975521.996878	93.000000	0.000000	4208.717773	4252.307617	4203.589844	4203.077148	4233.846191	450.000000	4.000000				0.000000	4.000000	4.000000	4.000000	4.000000	4.000000	93.000000	0.000000	8192.000000	8192.000000	8192.000000	3776.000000	7680.000000	8576.000000	5952.000000	11840.000000	8448.000000
1566975522.004650	94.000000	0.000000	4180.000000	4221.538574	4178.974121	4191.794922	4206.153809	450.000000	4.000000				0.000000	4.000000	4.000000	4.000000	4.000000	4.000000	94.000000	0.000000	8192.000000	8192.000000	8192.000000	3776.000000	7680.000000	8576.000000	5952.000000	11904.000000	8384.000000
1566975522.012622	95.000000	0.000000	4178.461426	4190.769043	4173.846191	4189.230957	4208.205078	1023.000000	4.000000				0.000000	4.000000	4.000000	4.000000	4.000000	4.000000	95.000000	0.000000	8192.000000	8192.000000	8192.000000	3840.000000	7680.000000	8576.000000	6016.000000	11904.000000	8512.000000
1566975522.020594	96.000000	0.000000	4190.256348	4201.025879	4190.256348	4195.897461	4222.563965	450.000000	4.000000				0.000000	4.000000	4.000000	4.000000	4.000000	4.000000	96.000000	0.000000	8192.000000	8192.000000	8192.000000	3840.000000	7680.000000	8576.000000	6016.000000	11904.000000	8512.000000
1566975522.028565	97.000000	0.000000	4189.743652	4196.922852	4195.384766	4200.000000	4215.384766	450.000000	4.000000				0.000000	4.000000	4.000000	4.000000	4.000000	4.000000	97.000000	0.000000	8192.000000	8192.000000	8192.000000	3776.000000	7680.000000	8576.000000	6016.000000	11904.000000	8384.000000
1566975522.036337	98.000000	0.000000	4181.538574	4155.897461	4179.487305	4183.589844	4202.051270	450.000000	4.000000				0.000000	4.000000	4.000000	4.000000	4.000000	4.000000	98.000000	0.000000	8192.000000	8192.000000	8192.000000	3776.000000	7680.000000	8640.000000	6016.000000	11904.000000	8448.000000
1566975522.044313	99.000000	0.000000	4175.384766	4141.538574	4166.666504	4182.563965	4195.897461	1023.000000	4.000000				0.000000	4.000000	4.000000	4.000000	4.000000	4.000000	99.000000	0.000000	8192.000000	8192.000000	8192.000000	3776.000000	7680.000000	8576.000000	6016.000000	11904.000000	8384.000000
1566975522.052289	100.000000	0.000000	4185.641113	4186.666504	4162.563965	4194.358887	4198.461426	450.000000	4.000000				0.000000	4.000000	4.000000	4.000000	4.000000	4.000000	100.000000	0.000000	8192.000000	8192.000000	8192.000000	3840.000000	7680.000000	8576.000000	6016.000000	11904.000000	8384.000000
1566975522.060266	101.000000	0.000000	4198.461426	4213.333496	4171.282227	4200.000000	4204.102539	450.000000	4.000000				0.000000	4.000000	4.000000	4.000000	4.000000	4.000000	101.000000	0.000000	8192.000000	8192.000000	8192.000000	3776.000000	7680.000000	8576.000000	5952.000000	11840.000000	8320.000000
1566975522.068241	102.000000	0.000000	4195.384766	4170.256348	4176.922852	4193.846191	4204.615234	450.000000	4.000000				0.000000	4.000000	4.000000	4.000000	4.000000	4.000000	102.000000	0.000000	8192.000000	8192.000000	8192.000000	3840.000000	7680.000000	8576.000000	6080.000000	11840.000000	8384.000000
1566975522.076216	103.000000	0.000000	4176.410156	4137.436035	4161.025879	4182.051270	4187.692383	1023.000000	4.000000				0.000000	4.000000	4.000000	4.000000	4.000000	4.000000	103.000000	0.000000	8192.000000	8192.000000	8192.000000	3840.000000	7680.000000	8576.000000	6016.000000	11904.000000	8384.000000
1566975522.084190	104.000000	0.000000	4164.615234	4166.153809	4156.922852	4195.897461	4174.358887	450.000000	4.000000				0.000000	4.000000	4.000000	4.000000	4.000000	4.000000	104.000000	0.000000	8192.000000	8192.000000	8192.000000	3840.000000	7680.000000	8576.000000	6016.000000	11904.000000	8384.000000
1566975522.092165	105.000000	0.000000	4178.461426	4176.410156	4169.230957	4201.025879	4191.282227	450.000000	4.000000				0.000000	4.000000	4.000000	4.000000	4.000000	4.000000	105.000000	0.000000	8192.000000	8192.000000	8192.000000	3840.000000	7680.000000	8576.000000	6016.000000	11968.000000	8384.000000
1566975522.100139	106.000000	0.000000	4183.589844	4160.000000	4171.282227	4186.153809	4202.051270	450.000000	4.000000				0.000000	4.000000	4.000000	4.000000	4.000000	4.000000	106.000000	0.000000	8192.000000	8192.000000	8128.000000	3840.000000	7680.000000	8576.000000	6016.000000	11840.000000	8384.000000
1566975522.108113	107.000000	0.000000	4163.589844	4164.102539	4154.358887	4185.641113	4180.000000	1023.000000	4.000000				0.000000	4.000000	4.000000	4.000000	4.000000	4.000000	107.000000	0.000000	8192.000000	8192.000000	8192.000000	3840.000000	7680.000000	8640.000000	6080.000000	11904.000000	8384.000000
1566975522.116085	108.000000	0.000000	4158.974121	4180.512695	4147.692383	4188.717773	4168.717773	450.000000	4.000000				0.000000	4.000000	4.000000	4.000000	4.000000	4.000000	108.000000	0.000000	8192.000000	8192.000000	8128.000000	3840.000000	7680.000000	8576.000000	6080.000000	11904.000000	8384.000000
1566975522.124059	109.000000	0.000000	4187.179688	4186.666504	4174.871582	4199.487305	4196.410156	450.000000	4.000000				0.000000	4.000000	4.000000	4.000000	4.000000	4.000000	109.000000	0.000000	8192.000000	8192.000000	8128.000000	3776.000000	7680.000000	8576.000000	6016.000000	11840.000000	8448.000000
1566975522.132031	110.000000	0.000000	4192.820313	4170.256348	4173.846191	4200.000000	4208.205078	450.000000	4.000000				0.000000	4.000000	4.000000	4.000000	4.000000	4.000000	110.000000	0.000000	8192.000000	8192.000000	8128.000000	3776.000000	7680.000000	8576.000000	6016.000000	11904.000000	8448.000000
1566975522.140004	111.000000	0.000000	4172.820313	4153.846191	4151.794922	4194.358887	4187.692383	1023.000000	4.000000				0.000000	4.000000	4.000000	4.000000	4.000000	4.000000	111.000000	0.000000	8192.000000	8192.000000	8128.000000	3840.000000	7680.000000	8576.000000	6080.000000	11904.000000	8384.000000
1566975522.147975	112.000000	0.000000	4173.846191	4151.794922	4164.615234	4194.358887	4193.333496	450.000000	4.000000				0.000000	4.000000	4.000000	4.000000	4.000000	4.000000	112.000000	0.000000	8192.000000	8192.000000	8128.000000	3776.000000	7744.000000	8576.000000	6016.000000	11904.000000	8384.000000
1566975522.155746	113.000000	0.000000	4187.179688	4155.897461	4183.077148	4186.153809	4222.563965	450.000000	4.000000				0.000000	4.000000	4.000000	4.000000	4.000000	4.000000	113.000000	0.000000	8192.000000	8192.000000	8128.000000	3776.000000	7744.000000	8576.000000	6016.000000	11840.000000	8256.000000
1566975522.163518	114.000000	0.000000	4187.179688	4172.307617	4178.461426	4191.282227	4220.512695	450.000000	4.000000				0.000000	4.000000	4.000000	4.000000	4.000000	4.000000	114.000000	0.000000	8192.000000	8192.000000	8128.000000	3776.000000	7744.000000	8576.000000	6080.000000	11840.000000	8256.000000
1566975522.171490	115.000000	0.000000	4178.974121	4207.179688	4162.563965	4193.846191	4205.128418	1023.000000	4.000000				0.000000	4.000000	4.000000	4.000000	4.000000	4.000000	115.000000	0.000000	8192.000000	8192.000000	8128.000000	3840.000000	7744.000000	8576.000000	6080.000000	11904.000000	8448.000000
1566975522.179262	116.000000	0.000000	4189.743652	4227.692383	4173.333496	4198.461426	4224.615234	450.000000	4.000000				0.000000	4.000000	4.000000	4.000000	4.000000	4.000000	116.000000	0.000000	8192.000000	8192.000000	8128.000000	3776.000000	7744.000000	8576.000000	6016.000000	11904.000000	8384.000000
1566975522.187233	117.000000	0.000000	4202.051270	4211.282227	4190.769043	4209.743652	4238.461426	450.000000	4.000000				0.000000	4.000000	4.000000	4.000000	4.000000	4.000000	117.000000	0.000000	8192.000000	8192.000000	8128.000000	3840.000000	7744.000000	8576.000000	6016.000000	11904.000000	8448.000000
1566975522.195005	118.000000	0.000000	4195.897461	4190.769043	4177.436035	4193.846191	4219.487305	450.000000	4.000000				0.000000	4.000000	4.000000	4.000000	4.000000	4.000000	118.000000	0.000000	8192.000000	8192.000000	8128.000000	3840.000000	7744.000000	8576.000000	6016.000000	11904.000000	8448.000000
1566975522.202977	119.000000	0.000000	4197.436035	4182.563965	4175.897461	4197.948730	4210.769043	1023.000000	4.000000				0.000000	4.000000	4.000000	4.000000	4.000000	4.000000	119.000000	0.000000	8192.000000	8192.000000	8128.000000	3840.000000	7744.000000	8576.000000	6016.000000	11904.000000	8384.000000
1566975522.210749	120.000000	0.000000	4207.179688	4182.563965	4182.563965	4212.820313	4218.974121	450.000000	4.000000				0.000000	4.000000	4.000000	4.000000	4.000000	4.000000	120.000000	0.000000	8192.000000	8192.000000	8128.000000	3840.000000	7744.000000	8576.000000	6144.000000	11840.000000	8384.000000
1566975522.218520	121.000000	0.000000	4204.102539	4180.512695	4175.384766	4200.000000	4219.487305	450.000000	4.000000				0.000000	4.000000	4.000000	4.000000	4.000000	4.000000	121.000000	0.000000	8192.000000	8192.000000	8128.000000	3840.000000	7744.000000	8576.000000	6080.000000	11840.000000	8512.000000
1566975522.226293	122.000000	0.000000	4198.974121	4166.153809	4171.282227	4190.769043	4210.769043	450.000000	4.000000				0.000000	4.000000	4.000000	4.000000	4.000000	4.000000	122.000000	0.000000	8192.000000	8192.000000	8128.000000	3840.000000	7744.000000	8576.000000	6080.000000	11840.000000	8512.000000
1566975522.234265	123.000000	0.000000	4201.538574	4153.846191	4163.077148	4181.538574	4204.102539	1023.000000	4.000000				0.000000	4.000000	4.000000	4.000000	4.000000	4.000000	123.000000	0.000000	8192.000000	8192.000000	8128.000000	3840.000000	7744.000000	8576.000000	5952.000000	11904.000000	8384.000000
1566975522.242238	124.000000	0.000000	4196.922852	4168.205078	4161.538574	4182.051270	4200.000000	450.000000	4.000000				0.000000	4.000000	4.000000	4.000000	4.000000	4.000000	124.000000	0.000000	8192.000000	8192.000000	8128.000000	3840.000000	7744.000000	8576.000000	5888.000000	11904.000000	8384.000000
1566975522.250210	125.000000	0.000000	4201.538574	4209.230957	4182.563965	4194.358887	4212.820313	450.000000	4.000000				0.000000	4.000000	4.000000	4.000000	4.000000	4.000000	125.000000	0.000000	8192.000000	8192.000000	8192.000000	3840.000000	7744.000000	8576.000000	6016.000000	11904.000000	8384.000000
1566975522.258181	126.000000	0.000000	4219.487305	4227.692383	4203.077148	4202.051270	4235.897461	450.000000	4.000000				0.000000	4.000000	4.000000	4.000000	4.000000	4.000000	126.000000	0.000000	8192.000000	8192.000000	8128.000000	3840.000000	7744.000000	8576.000000	6016.000000	11904.000000	8384.000000
1566975522.265952	127.000000	0.000000	4214.871582	4201.025879	4195.384766	4212.820313	4233.333496	242.000000	4.000000				0.000000	4.000000	4.000000	4.000000	4.000000	4.000000	127.000000	0.000000	8192.000000	8192.000000	8192.000000	3776.000000	7744.000000	8576.000000	6016.000000	11840.000000	8256.000000
1566975522.273724	0.000000	0.000000	4196.922852	4174.358887	4171.794922	4203.589844	4217.948730	450.000000	4.000000				0.000000	4.000000	4.000000	4.000000	4.000000	4.000000	0.000000	0.000000	8192.000000	8192.000000	8128.000000	3840.000000	7744.000000	8640.000000	6144.000000	11904.000000	8320.000000
1566975522.281495	1.000000	0.000000	4206.153809	4186.666504	4173.333496	4200.512695	4220.512695	450.000000	4.000000				0.000000	4.000000	4.000000	4.000000	4.000000	4.000000	1.000000	0.000000	8192.000000	8192.000000	8192.000000	3776.000000	7744.000000	8512.000000	6016.000000	11904.000000	8448.000000
1566975522.289267	2.000000	0.000000	4229.743652	4215.384766	4184.615234	4212.307617	4232.307617	1023.000000	4.000000				0.000000	4.000000	4.000000	4.000000	4.000000	4.000000	2.000000	0.000000	8192.000000	8192.000000	8192.000000	3840.000000	7744.000000	8576.000000	6144.000000	11904.000000	8448.000000
1566975522.297239	3.000000	0.000000	4243.077148	4223.589844	4190.256348	4205.641113	4241.538574	450.000000	4.000000				0.000000	4.000000	4.000000	4.000000	4.000000	4.000000	3.000000	0.000000	8192.000000	8192.000000	8192.000000	3840.000000	7744.000000	8576.000000	6144.000000	11904.000000	8384.000000
1566975522.305011	4.000000	0.000000	4250.769043	4217.436035	4206.666504	4201.025879	4251.794922	1023.000000	4.000000				0.000000	4.000000	4.000000	4.000000	4.000000	4.000000	4.000000	0.000000	8192.000000	8192.000000	8192.000000	3776.000000	7744.000000	8576.000000	5952.000000	11904.000000	8384.000000
1566975522.312985	5.000000	0.000000	4236.922852	4217.436035	4193.333496	4196.922852	4239.487305	450.000000	4.000000				0.000000	4.000000	4.000000	4.000000	4.000000	4.000000	5.000000	0.000000	8192.000000	8192.000000	8192.000000	3840.000000	7744.000000	8576.000000	6016.000000	11840.000000	8384.000000
1566975522.320957	6.000000	0.000000	4211.282227	4217.436035	4174.358887	4198.461426	4217.436035	1023.000000	4.000000				0.000000	4.000000	4.000000	4.000000	4.000000	4.000000	6.000000	0.000000	8192.000000	8192.000000	8192.000000	3776.000000	7744.000000	8640.000000	6016.000000	11904.000000	8384.000000
1566975522.328929	7.000000	0.000000	4216.922852	4217.436035	4194.871582	4208.205078	4230.769043	450.000000	4.000000				0.000000	4.000000	4.000000	4.000000	4.000000	4.000000	7.000000	0.000000	8192.000000	8192.000000	8192.000000	3840.000000	7744.000000	8576.000000	6016.000000	11904.000000	8384.000000
1566975522.336901	8.000000	0.000000	4221.538574	4217.436035	4201.538574	4206.153809	4242.051270	450.000000	4.000000				0.000000	4.000000	4.000000	4.000000	4.000000	4.000000	8.000000	0.000000	8192.000000	8192.000000	8192.000000	3840.000000	7744.000000	8576.000000	6016.000000	11904.000000	8384.000000
1566975522.344673	9.000000	0.000000	4190.769043	4207.179688	4172.820313	4204.102539	4217.948730	1023.000000	4.000000				0.000000	4.000000	4.000000	4.000000	4.000000	4.000000	9.000000	0.000000	8192.000000	8192.000000	8192.000000	3840.000000	7744.000000	8576.000000	6016.000000	11904.000000	8384.000000
1566975522.352645	10.000000	0.000000	4175.897461	4211.282227	4152.820313	4194.358887	4209.230957	450.000000	4.000000				0.000000	4.000000	4.000000	4.000000	4.000000	4.000000	10.000000	0.000000	8192.000000	8192.000000	8192.000000	3776.000000	7744.000000	8640.000000	6016.000000	11904.000000	8384.000000
1566975522.360416	11.000000	0.000000	4186.666504	4217.436035	4167.692383	4194.358887	4226.153809	1023.000000	4.000000				0.000000	4.000000	4.000000	4.000000	4.000000	4.000000	11.000000	0.000000	8192.000000	8192.000000	8192.000000	3776.000000	7744.000000	8640.000000	6080.000000	11904.000000	8704.000000
1566975522.368188	12.000000	0.000000	4189.743652	4207.179688	4188.205078	4209.743652	4235.897461	450.000000	4.000000				0.000000	4.000000	4.000000	4.000000	4.000000	4.000000	12.000000	0.000000	8192.000000	8192.000000	8128.000000	3840.000000	7744.000000	8576.000000	6080.000000	11904.000000	8704.000000
1566975522.375959	13.000000	0.000000	4183.589844	4217.436035	4181.538574	4206.153809	4229.230957	450.000000	4.000000				0.000000	4.000000	4.000000	4.000000	4.000000	4.000000	13.000000	0.000000	8192.000000	8192.000000	8192.000000	3776.000000	7744.000000	8576.000000	6080.000000	11840.000000	8384.000000
1566975522.383732	14.000000	0.000000	4180.512695	4215.384766	4161.538574	4201.025879	4215.897461	450.000000	4.000000				0.000000	4.000000	4.000000	4.000000	4.000000	4.000000	14.000000	0.000000	8192.000000	8192.000000	8192.000000	3776.000000	7744.000000	8576.000000	6080.000000	11968.000000	8448.000000
1566975522.391704	15.000000	0.000000	4197.436035	4205.128418	4160.000000	4202.563965	4225.641113	1023.000000	4.000000				0.000000	4.000000	4.000000	4.000000	4.000000	4.000000	15.000000	0.000000	8192.000000	8192.000000	8192.000000	3840.000000	7744.000000	8576.000000	6080.000000	11904.000000	8384.000000
1566975522.399676	16.000000	0.000000	4217.948730	4223.589844	4184.615234	4208.205078	4247.179688	0.000000	4.000000				0.000000	4.000000	4.000000	4.000000	4.000000	4.000000	16.000000	0.000000	8192.000000	8192.000000	8192.000000	3776.000000	7744.000000	8576.000000	6080.000000	11904.000000	8384.000000
1566975522.407448	17.000000	0.000000	4203.589844	4223.589844	4184.102539	4206.153809	4234.871582	0.000000	4.000000				0.000000	4.000000	4.000000	4.000000	4.000000	4.000000	17.000000	0.000000	8192.000000	8192.000000	8192.000000	3840.000000	7744.000000	8576.000000	5952.000000	11904.000000	8384.000000
1566975522.415220	18.000000	0.000000	4175.897461	4192.820313	4158.461426	4187.179688	4207.179688	0.000000	4.000000				0.000000	4.000000	4.000000	4.000000	4.000000	4.000000	18.000000	0.000000	8192.000000	8192.000000	8192.000000	3840.000000	7744.000000	8576.000000	6016.000000	11904.000000	8384.000000
1566975522.423192	19.000000	0.000000	4170.769043	4188.717773	4160.512695	4190.256348	4207.179688	0.000000	4.000000				0.000000	4.000000	4.000000	4.000000	4.000000	4.000000	19.000000	0.000000	8192.000000	8192.000000	8192.000000	3840.000000	7744.000000	8640.000000	6016.000000	11968.000000	8384.000000
1566975522.430965	20.000000	0.000000	4182.563965	4211.282227	4167.179688	4198.974121	4222.563965	0.000000	4.000000				0.000000	4.000000	4.000000	4.000000	4.000000	4.000000	20.000000	0.000000	8192.000000	8192.000000	8192.000000	3840.000000	7744.000000	8576.000000	6016.000000	11904.000000	8768.000000
1566975522.438936	21.000000	0.000000	4200.000000	4217.436035	4172.820313	4203.077148	4231.794922	0.000000	4.000000				0.000000	4.000000	4.000000	4.000000	4.000000	4.000000	21.000000	0.000000	8192.000000	8192.000000	8192.000000	3840.000000	7744.000000	8576.000000	6016.000000	11904.000000	8320.000000
1566975522.446708	22.000000	0.000000	4207.179688	4229.743652	4184.102539	4204.615234	4234.358887	0.000000	4.000000				0.000000	4.000000	4.000000	4.000000	4.000000	4.000000	22.000000	0.000000	8192.000000	8192.000000	8192.000000	3840.000000	7744.000000	8576.000000	6016.000000	11904.000000	8320.000000
1566975522.454680	23.000000	0.000000	4186.666504	4225.641113	4161.025879	4185.128418	4220.512695	0.000000	4.000000				0.000000	4.000000	4.000000	4.000000	4.000000	4.000000	23.000000	0.000000	8192.000000	8192.000000	8192.000000	3840.000000	7744.000000	8576.000000	6016.000000	11904.000000	8384.000000
1566975522.462451	24.000000	0.000000	4166.153809	4192.820313	4138.974121	4192.307617	4204.102539	0.000000	4.000000				0.000000	4.000000	4.000000	4.000000	4.000000	4.000000	24.000000	0.000000	8192.000000	8192.000000	8192.000000	3840.000000	7744.000000	8576.000000	6080.000000	11904.000000	8448.000000
1566975522.470222	25.000000	0.000000	4186.153809	4201.025879	4165.641113	4212.307617	4229.743652	0.000000	4.000000				0.000000	4.000000	4.000000	4.000000	4.000000	4.000000	25.000000	0.000000	8192.000000	8192.000000	8192.000000	3840.000000	7744.000000	8576.000000	6016.000000	11904.000000	8384.000000
1566975522.477994	26.000000	0.000000	4205.128418	4223.589844	4188.717773	4198.974121	4253.846191	0.000000	4.000000				0.000000	4.000000	4.000000	4.000000	4.000000	4.000000	26.000000	0.000000	8192.000000	8192.000000	8192.000000	3776.000000	7744.000000	8640.000000	6016.000000	11904.000000	8384.000000
1566975522.485966	27.000000	0.000000	4182.051270	4198.974121	4164.615234	4186.153809	4223.077148	0.000000	4.000000				0.000000	4.000000	4.000000	4.000000	4.000000	4.000000	27.000000	0.000000	8192.000000	8192.000000	8192.000000	3840.000000	7744.000000	8576.000000	6016.000000	11904.000000	8384.000000
1566975522.493938	28.000000	0.000000	4171.794922	4178.461426	4154.871582	4193.846191	4211.794922	0.000000	4.000000				0.000000	4.000000	4.000000	4.000000	4.000000	4.000000	28.000000	0.000000	8192.000000	8192.000000	8192.000000	3776.000000	7744.000000	8576.000000	6016.000000	11968.000000	8384.000000
1566975522.501910	29.000000	0.000000	4211.282227	4213.333496	4201.025879	4218.974121	4264.102539	0.000000	4.000000				0.000000	4.000000	4.000000	4.000000	4.000000	4.000000	29.000000	0.000000	8192.000000	8192.000000	8192.000000	3840.000000	7744.000000	8576.000000	6080.000000	11904.000000	8384.000000
1566975522.509682	30.000000	0.000000	4230.256348	4242.051270	4213.846191	4220.000000	4282.051270	0.000000	4.000000				0.000000	4.000000	4.000000	4.000000	4.000000	4.000000	30.000000	0.000000	8192.000000	8192.000000	8192.000000	3840.000000	7744.000000	8576.000000	6080.000000	11904.000000	8384.000000
1566975522.517654	31.000000	0.000000	4189.230957	4229.743652	4171.282227	4196.410156	4233.333496	0.000000	4.000000				0.000000	4.000000	4.000000	4.000000	4.000000	4.000000	31.000000	0.000000	8192.000000	8192.000000	8192.000000	3776.000000	7744.000000	8640.000000	6080.000000	11904.000000	8384.000000
1566975522.525425	32.000000	0.000000	4135.897461	4209.230957	4151.794922	4192.820313	4195.384766	0.000000	4.000000				0.000000	4.000000	4.000000	4.000000	4.000000	4.000000	32.000000	0.000000	8192.000000	8192.000000	8192.000000	3840.000000	7744.000000	8576.000000	6080.000000	11904.000000	8384.000000
1566975522.533196	33.000000	0.000000	4113.846191	4186.666504	4151.794922	4191.794922	4193.333496	0.000000	4.000000				0.000000	4.000000	4.000000	4.000000	4.000000	4.000000	33.000000	0.000000	8192.000000	8192.000000	8192.000000	3840.000000	7744.000000	8640.000000	6080.000000	11840.000000	8448.000000
1566975522.540969	34.000000	0.000000	4138.461426	4192.820313	4159.487305	4206.666504	4218.461426	0.000000	4.000000				0.000000	4.000000	4.000000	4.000000	4.000000	4.000000	34.000000	0.000000	8192.000000	8192.000000	8192.000000	3840.000000	7744.000000	8576.000000	6080.000000	11840.000000	8448.000000
1566975522.548941	35.000000	0.000000	4187.692383	4242.051270	4177.436035	4220.512695	4259.487305	0.000000	4.000000				0.000000	4.000000	4.000000	4.000000	4.000000	4.000000	35.000000	0.000000	8192.000000	8192.000000	8192.000000	3840.000000	7744.000000	8576.000000	6016.000000	11904.000000	8320.000000
1566975522.556913	36.000000	0.000000	4204.102539	4266.666504	4180.512695	4203.589844	4271.282227	0.000000	4.000000				0.000000	4.000000	4.000000	4.000000	4.000000	4.000000	36.000000	0.000000	8192.000000	8192.000000	8192.000000	3776.000000	7744.000000	8640.000000	6016.000000	11968.000000	8384.000000
1566975522.564683	37.000000	0.000000	4184.615234	4225.641113	4166.666504	4198.974121	4253.333496	0.000000	4.000000				0.000000	4.000000	4.000000	4.000000	4.000000	4.000000	37.000000	0.000000	8192.000000	8192.000000	8192.000000	3840.000000	7744.000000	8576.000000	5952.000000	11840.000000	8384.000000
1566975522.572455	38.000000	0.000000	4182.563965	4188.717773	4155.384766	4200.000000	4252.307617	0.000000	4.000000				0.000000	4.000000	4.000000	4.000000	4.000000	4.000000	38.000000	0.000000	8192.000000	8192.000000	8192.000000	3776.000000	7744.000000	8576.000000	6016.000000	11840.000000	8320.000000
1566975522.580226	39.000000	0.000000	4217.948730	4215.384766	4178.974121	4206.666504	4283.077148	0.000000	4.000000				0.000000	4.000000	4.000000	4.000000	4.000000	4.000000	39.000000	0.000000	8192.000000	8192.000000	8192.000000	3840.000000	7744.000000	8576.000000	6016.000000	11840.000000	8320.000000
1566975522.587997	40.000000	0.000000	4246.666504	4240.000000	4206.666504	4214.871582	4305.641113	0.000000	4.000000				0.000000	4.000000	4.000000	4.000000	4.000000	4.000000	40.000000	0.000000	8192.000000	8192.000000	8192.000000	3776.000000	7744.000000	8576.000000	6080.000000	11904.000000	8576.000000
1566975522.595768	41.000000	0.000000	4234.358887	4225.641113	4192.307617	4207.179688	4289.743652	0.000000	4.000000				0.000000	4.000000	4.000000	4.000000	4.000000	4.000000	41.000000	0.000000	8192.000000	8192.000000	8192.000000	3840.000000	7744.000000	8640.000000	6016.000000	11904.000000	8448.000000
1566975522.603540	42.000000	0.000000	4208.717773	4227.692383	4171.282227	4209.230957	4260.000000	0.000000	4.000000				0.000000	4.000000	4.000000	4.000000	4.000000	4.000000	42.000000	0.000000	8192.000000	8192.000000	8192.000000	3840.000000	7744.000000	8576.000000	6016.000000	11904.000000	8384.000000
1566975522.611512	43.000000	0.000000	4217.436035	4260.512695	4181.538574	4209.743652	4269.743652	0.000000	4.000000				0.000000	4.000000	4.000000	4.000000	4.000000	4.000000	43.000000	0.000000	8192.000000	8192.000000	8192.000000	3776.000000	7744.000000	8640.000000	6016.000000	11904.000000	8384.000000
1566975522.619284	44.000000	0.000000	4245.641113	4270.769043	4206.666504	4208.717773	4297.436035	0.000000	4.000000				0.000000	4.000000	4.000000	4.000000	4.000000	4.000000	44.000000	0.000000	8192.000000	8192.000000	8192.000000	3840.000000	7744.000000	8576.000000	6016.000000	11904.000000	8384.000000
1566975522.627256	45.000000	0.000000	4237.436035	4246.153809	4192.307617	4206.666504	4288.205078	0.000000	4.000000				0.000000	4.000000	4.000000	4.000000	4.000000	4.000000	45.000000	0.000000	8192.000000	8192.000000	8192.000000	3776.000000	7744.000000	8640.000000	6016.000000	11904.000000	8384.000000
1566975522.635028	46.000000	0.000000	4212.820313	4215.384766	4164.615234	4198.974121	4269.230957	0.000000	4.000000				0.000000	4.000000	4.000000	4.000000	4.000000	4.000000	46.000000	0.000000	8192.000000	8192.000000	8192.000000	3840.000000	7744.000000	8576.000000	6016.000000	11840.000000	8448.000000
1566975522.642999	47.000000	0.000000	4216.922852	4211.282227	4179.487305	4213.333496	4276.410156	0.000000	4.000000				0.000000	4.000000	4.000000	4.000000	4.000000	4.000000	47.000000	0.000000	8192.000000	8192.000000	8192.000000	3776.000000	7744.000000	8576.000000	5952.000000	11840.000000	8192.000000
1566975522.650771	48.000000	0.000000	4220.000000	4221.538574	4183.077148	4216.410156	4283.589844	0.000000	4.000000				0.000000	4.000000	4.000000	4.000000	4.000000	4.000000	48.000000	0.000000	8192.000000	8192.000000	8192.000000	3776.000000	7744.000000	8576.000000	5952.000000	11840.000000	8192.000000
1566975522.658742	49.000000	0.000000	4212.820313	4225.641113	4174.871582	4212.820313	4292.820313	0.000000	4.000000				0.000000	4.000000	4.000000	4.000000	4.000000	4.000000	49.000000	0.000000	8192.000000	8192.000000	8192.000000	3776.000000	7744.000000	8576.000000	6080.000000	11968.000000	8384.000000
1566975522.666514	50.000000	0.000000	4229.230957	4237.948730	4198.974121	4225.641113	4314.358887	0.000000	4.000000				0.000000	4.000000	4.000000	4.000000	4.000000	4.000000	50.000000	0.000000	8192.000000	8192.000000	8192.000000	3840.000000	7744.000000	8576.000000	6016.000000	11904.000000	8384.000000
1566975522.674385	51.000000	0.000000	4236.410156	4242.051270	4202.051270	4214.358887	4309.743652	0.000000	4.000000				0.000000	4.000000	4.000000	4.000000	4.000000	4.000000	51.000000	0.000000	8192.000000	8192.000000	8192.000000	3840.000000	7744.000000	8576.000000	6080.000000	11904.000000	8448.000000
1566975522.682158	52.000000	0.000000	4223.589844	4207.179688	4190.256348	4202.563965	4288.205078	0.000000	4.000000				0.000000	4.000000	4.000000	4.000000	4.000000	4.000000	52.000000	0.000000	8192.000000	8192.000000	8192.000000	3840.000000	7744.000000	8576.000000	6080.000000	11904.000000	8448.000000
1566975522.690130	53.000000	0.000000	4232.820313	4184.615234	4203.077148	4197.436035	4287.179688	0.000000	4.000000				0.000000	4.000000	4.000000	4.000000	4.000000	4.000000	53.000000	0.000000	8192.000000	8192.000000	8192.000000	3840.000000	7744.000000	8640.000000	6080.000000	11840.000000	8448.000000
1566975522.698102	54.000000	0.000000	4226.153809	4188.717773	4196.410156	4190.769043	4270.769043	0.000000	4.000000				0.000000	4.000000	4.000000	4.000000	4.000000	4.000000	54.000000	0.000000	8192.000000	8192.000000	8192.000000	3840.000000	7744.000000	8576.000000	6016.000000	11904.000000	8384.000000
1566975522.705873	55.000000	0.000000	4184.102539	4176.410156	4160.512695	4190.256348	4231.282227	0.000000	4.000000				0.000000	4.000000	4.000000	4.000000	4.000000	4.000000	55.000000	0.000000	8192.000000	8192.000000	8192.000000	3840.000000	7744.000000	8640.000000	6080.000000	11840.000000	8448.000000
1566975522.713645	56.000000	0.000000	4177.436035	4170.256348	4156.410156	4187.179688	4222.563965	0.000000	4.000000				0.000000	4.000000	4.000000	4.000000	4.000000	4.000000	56.000000	0.000000	8192.000000	8192.000000	8192.000000	3840.000000	7744.000000	8640.000000	6016.000000	11904.000000	8256.000000
1566975522.721616	57.000000	0.000000	4203.589844	4190.769043	4182.051270	4194.358887	4234.358887	0.000000	4.000000				0.000000	4.000000	4.000000	4.000000	4.000000	4.000000	57.000000	0.000000	8192.000000	8192.000000	8192.000000	3840.000000	7744.000000	8576.000000	6016.000000	11904.000000	8256.000000
1566975522.729389	58.000000	0.000000	4205.641113	4182.563965	4181.538574	4196.410156	4233.846191	0.000000	4.000000				0.000000	4.000000	4.000000	4.000000	4.000000	4.000000	58.000000	0.000000	8192.000000	8192.000000	8192.000000	3776.000000	7744.000000	8576.000000	6144.000000	11904.000000	8640.000000
1566975522.737361	59.000000	0.000000	4196.410156	4160.000000	4173.846191	4195.897461	4230.769043	0.000000	4.000000				0.000000	4.000000	4.000000	4.000000	4.000000	4.000000	59.000000	0.000000	8192.000000	8192.000000	8192.000000	3840.000000	7744.000000	8576.000000	5952.000000	11904.000000	8448.000000
1566975522.745133	60.000000	0.000000	4194.358887	4178.461426	4170.256348	4200.000000	4223.077148	0.000000	4.000000				0.000000	4.000000	4.000000	4.000000	4.000000	4.000000	60.000000	0.000000	8192.000000	8192.000000	8192.000000	3840.000000	7744.000000	8640.000000	6080.000000	11904.000000	8384.000000
1566975522.753104	61.000000	0.000000	4195.897461	4207.179688	4164.102539	4189.230957	4214.871582	0.000000	4.000000				0.000000	4.000000	4.000000	4.000000	4.000000	4.000000	61.000000	0.000000	8192.000000	8192.000000	8192.000000	3840.000000	7744.000000	8640.000000	6016.000000	11904.000000	8384.000000
1566975522.760876	62.000000	0.000000	4203.589844	4203.077148	4177.436035	4195.384766	4221.538574	0.000000	4.000000				0.000000	4.000000	4.000000	4.000000	4.000000	4.000000	62.000000	0.000000	8192.000000	8192.000000	8192.000000	3840.000000	7744.000000	8576.000000	6016.000000	11904.000000	8384.000000
1566975522.768647	63.000000	0.000000	4204.102539	4198.974121	4178.461426	4202.051270	4227.179688	0.000000	4.000000				0.000000	4.000000	4.000000	4.000000	4.000000	4.000000	63.000000	0.000000	8192.000000	8192.000000	8192.000000	3840.000000	7744.000000	8576.000000	6080.000000	11840.000000	8384.000000
1566975522.776418	64.000000	0.000000	4198.974121	4203.077148	4165.128418	4192.820313	4221.538574	450.000000	4.000000				0.000000	4.000000	4.000000	4.000000	4.000000	4.000000	64.000000	0.000000	8192.000000	8192.000000	8192.000000	3840.000000	7744.000000	8576.000000	6016.000000	11904.000000	8384.000000
1566975522.784190	65.000000	0.000000	4210.256348	4182.563965	4183.077148	4204.102539	4229.230957	450.000000	4.000000				0.000000	4.000000	4.000000	4.000000	4.000000	4.000000	65.000000	0.000000	8192.000000	8192.000000	8192.000000	3840.000000	7744.000000	8576.000000	6080.000000	11904.000000	8320.000000
1566975522.791962	66.000000	0.000000	4223.077148	4178.461426	4204.102539	4208.717773	4244.102539	1023.000000	4.000000				0.000000	4.000000	4.000000	4.000000	4.000000	4.000000	66.000000	0.000000	8192.000000	8192.000000	8192.000000	3840.000000	7744.000000	8640.000000	6080.000000	11904.000000	8320.000000
1566975522.799933	67.000000	0.000000	4215.384766	4211.282227	4195.897461	4205.128418	4234.358887	450.000000	4.000000				0.000000	4.000000	4.000000	4.000000	4.000000	4.000000	67.000000	0.000000	8192.000000	8192.000000	8192.000000	3840.000000	7744.000000	8640.000000	6016.000000	11840.000000	8384.000000
1566975522.807706	68.000000	0.000000	4202.563965	4221.538574	4174.358887	4205.128418	4214.871582	1023.000000	4.000000				0.000000	4.000000	4.000000	4.000000	4.000000	4.000000	68.000000	0.000000	8192.000000	8192.000000	8192.000000	3840.000000	7744.000000	8576.000000	6016.000000	11840.000000	8384.000000
1566975522.815677	69.000000	0.000000	4198.461426	4207.179688	4164.615234	4196.922852	4208.717773	450.000000	4.000000				0.000000	4.000000	4.000000	4.000000	4.000000	4.000000	69.000000	0.000000	8192.000000	8192.000000	8192.000000	3776.000000	7744.000000	8576.000000	6080.000000	11904.000000	8384.000000
1566975522.823449	70.000000	0.000000	4203.589844	4198.974121	4176.922852	4200.512695	4219.487305	1023.000000	4.000000				0.000000	4.000000	4.000000	4.000000	4.000000	4.000000	70.000000	0.000000	8192.000000	8192.000000	8192.000000	3776.000000	7744.000000	8640.000000	6080.000000	11904.000000	8384.000000
1566975522.831420	71.000000	0.000000	4223.077148	4203.077148	4181.538574	4212.307617	4243.077148	450.000000	4.000000				0.000000	4.000000	4.000000	4.000000	4.000000	4.000000	71.000000	0.000000	8192.000000	8192.000000	8192.000000	3840.000000	7680.000000	8576.000000	6016.000000	11904.000000	8192.000000
1566975522.839192	72.000000	0.000000	4234.871582	4211.282227	4179.487305	4219.487305	4259.487305	450.000000	4.000000				0.000000	4.000000	4.000000	4.000000	4.000000	4.000000	72.000000	0.000000	8192.000000	8192.000000	8192.000000	3776.000000	7744.000000	8640.000000	6016.000000	11904.000000	8384.000000
1566975522.846963	73.000000	0.000000	4214.358887	4207.179688	4171.282227	4201.538574	4247.179688	1023.000000	4.000000				0.000000	4.000000	4.000000	4.000000	4.000000	4.000000	73.000000	0.000000	8192.000000	8192.000000	8192.000000	3776.000000	7744.000000	8576.000000	6016.000000	11968.000000	8384.000000
1566975522.854736	74.000000	0.000000	4193.846191	4178.461426	4162.051270	4187.179688	4228.717773	450.000000	4.000000				0.000000	4.000000	4.000000	4.000000	4.000000	4.000000	74.000000	0.000000	8192.000000	8192.000000	8192.000000	3840.000000	7744.000000	8576.000000	6080.000000	11904.000000	8448.000000
1566975522.862709	75.000000	0.000000	4201.538574	4184.615234	4174.871582	4210.256348	4233.846191	1023.000000	4.000000				0.000000	4.000000	4.000000	4.000000	4.000000	4.000000	75.000000	0.000000	8192.000000	8192.000000	8192.000000	3840.000000	7744.000000	8576.000000	6080.000000	11904.000000	8448.000000
1566975522.870680	76.000000	0.000000	4202.051270	4221.538574	4176.410156	4206.153809	4232.820313	450.000000	4.000000				0.000000	4.000000	4.000000	4.000000	4.000000	4.000000	76.000000	0.000000	8192.000000	8192.000000	8192.000000	3776.000000	7744.000000	8576.000000	6016.000000	11904.000000	8384.000000
1566975522.878451	77.000000	0.000000	4197.948730	4219.487305	4176.922852	4194.871582	4226.153809	450.000000	4.000000				0.000000	4.000000	4.000000	4.000000	4.000000	4.000000	77.000000	0.000000	8192.000000	8192.000000	8192.000000	3776.000000	7744.000000	8640.000000	6016.000000	11840.000000	8384.000000
1566975522.886223	78.000000	0.000000	4208.717773	4217.436035	4191.794922	4207.179688	4237.948730	450.000000	4.000000				0.000000	4.000000	4.000000	4.000000	4.000000	4.000000	78.000000	0.000000	8192.000000	8192.000000	8192.000000	3776.000000	7744.000000	8576.000000	6016.000000	11904.000000	8448.000000
1566975522.893993	79.000000	0.000000	4208.205078	4237.948730	4184.102539	4199.487305	4242.051270	1023.000000	4.000000				0.000000	4.000000	4.000000	4.000000	4.000000	4.000000	79.000000	0.000000	8192.000000	8192.000000	8192.000000	3776.000000	7744.000000	8640.000000	6016.000000	11904.000000	8384.000000
1566975522.901766	80.000000	0.000000	4195.384766	4231.794922	4168.205078	4189.230957	4229.230957	450.000000	4.000000				0.000000	4.000000	4.000000	4.000000	4.000000	4.000000	80.000000	0.000000	8192.000000	8192.000000	8128.000000	3776.000000	7744.000000	8576.000000	6016.000000	11904.000000	8384.000000
1566975522.909738	81.000000	0.000000	4194.871582	4215.384766	4165.128418	4186.153809	4224.102539	450.000000	4.000000				0.000000	4.000000	4.000000	4.000000	4.000000	4.000000	81.000000	0.000000	8192.000000	8192.000000	8192.000000	3776.000000	7744.000000	8640.000000	6080.000000	11904.000000	8320.000000
1566975522.917710	82.000000	0.000000	4203.077148	4213.333496	4174.871582	4200.000000	4233.846191	450.000000	4.000000				0.000000	4.000000	4.000000	4.000000	4.000000	4.000000	82.000000	0.000000	8192.000000	8192.000000	8192.000000	3840.000000	7744.000000	8576.000000	6016.000000	11840.000000	8384.000000
1566975522.925681	83.000000	0.000000	4218.974121	4203.077148	4186.153809	4221.538574	4257.436035	1023.000000	4.000000				0.000000	4.000000	4.000000	4.000000	4.000000	4.000000	83.000000	0.000000	8192.000000	8192.000000	8192.000000	3840.000000	7744.000000	8576.000000	6016.000000	11840.000000	8384.000000
1566975522.933454	84.000000	0.000000	4243.077148	4213.333496	4195.897461	4216.922852	4286.153809	450.000000	4.000000				0.000000	4.000000	4.000000	4.000000	4.000000	4.000000	84.000000	0.000000	8192.000000	8192.000000	8192.000000	3840.000000	7744.000000	8640.000000	6016.000000	11840.000000	8384.000000
1566975522.941426	85.000000	0.000000	4240.512695	4244.102539	4203.589844	4213.333496	4280.512695	450.000000	4.000000				0.000000	4.000000	4.000000	4.000000	4.000000	4.000000	85.000000	0.000000	8192.000000	8192.000000	8192.000000	3840.000000	7744.000000	8576.000000	6016.000000	11904.000000	8448.000000
1566975522.949398	86.000000	0.000000	4207.692383	4242.051270	4192.307617	4204.102539	4244.615234	450.000000	4.000000				0.000000	4.000000	4.000000	4.000000	4.000000	4.000000	86.000000	0.000000	8192.000000	8192.000000	8192.000000	3840.000000	7744.000000	8640.000000	6016.000000	11904.000000	8320.000000
1566975522.957369	87.000000	0.000000	4195.384766	4237.948730	4192.820313	4201.538574	4230.256348	1023.000000	4.000000				0.000000	4.000000	4.000000	4.000000	4.000000	4.000000	87.000000	0.000000	8192.000000	8192.000000	8192.000000	3840.000000	7744.000000	8576.000000	6080.000000	11904.000000	8384.000000
1566975522.965142	88.000000	0.000000	4209.230957	4252.307617	4216.922852	4220.000000	4241.538574	450.000000	4.000000				0.000000	4.000000	4.000000	4.000000	4.000000	4.000000	88.000000	0.000000	8192.000000	8192.000000	8128.000000	3840.000000	7744.000000	8576.000000	6080.000000	11904.000000	8384.000000
1566975522.973113	89.000000	0.000000	4224.102539	4242.051270	4224.102539	4220.000000	4261.025879	450.000000	4.000000				0.000000	4.000000	4.000000	4.000000	4.000000	4.000000	89.000000	0.000000	8192.000000	8192.000000	8192.000000	3840.000000	7744.000000	8576.000000	6080.000000	11904.000000	8576.000000
1566975522.980885	90.000000	0.000000	4227.179688	4211.282227	4212.820313	4213.333496	4267.692383	450.000000	4.000000				0.000000	4.000000	4.000000	4.000000	4.000000	4.000000	90.000000	0.000000	8192.000000	8192.000000	8192.000000	3840.000000	7744.000000	8576.000000	6016.000000	11904.000000	8384.000000
1566975522.988856	91.000000	0.000000	4217.948730	4205.128418	4188.205078	4202.563965	4248.717773	1023.000000	4.000000				0.000000	4.000000	4.000000	4.000000	4.000000	4.000000	91.000000	0.000000	8192.000000	8192.000000	8192.000000	3840.000000	7744.000000	8640.000000	6080.000000	11840.000000	8448.000000
1566975522.996628	92.000000	0.000000	4194.871582	4196.922852	4159.487305	4189.230957	4224.615234	450.000000	4.000000				0.000000	4.000000	4.000000	4.000000	4.000000	4.000000	92.000000	0.000000	8192.000000	8192.000000	8192.000000	3840.000000	7744.000000	8576.000000	6016.000000	11904.000000	8128.000000
1566975523.004499	93.000000	0.000000	4188.717773	4186.666504	4154.358887	4194.871582	4224.615234	450.000000	4.000000				0.000000	4.000000	4.000000	4.000000	4.000000	4.000000	93.000000	0.000000	8192.000000	8192.000000	8192.000000	3840.000000	7744.000000	8640.000000	6016.000000	11904.000000	8128.000000
1566975523.012271	94.000000	0.000000	4207.692383	4221.538574	4164.102539	4205.128418	4237.948730	450.000000	4.000000				0.000000	4.000000	4.000000	4.000000	4.000000	4.000000	94.000000	0.000000	8192.000000	8192.000000	8192.000000	3840.000000	7744.000000	8576.000000	6080.000000	11904.000000	8512.000000
1566975523.020243	95.000000	0.000000	4220.512695	4250.256348	4178.461426	4215.384766	4246.666504	1023.000000	4.000000				0.000000	4.000000	4.000000	4.000000	4.000000	4.000000	95.000000	0.000000	8192.000000	8192.000000	8192.000000	3840.000000	7744.000000	8576.000000	6016.000000	11840.000000	8384.000000
1566975523.028016	96.000000	0.000000	4215.897461	4225.641113	4184.102539	4209.743652	4257.948730	450.000000	4.000000				0.000000	4.000000	4.000000	4.000000	4.000000	4.000000	96.000000	0.000000	8192.000000	8192.000000	8192.000000	3840.000000	7744.000000	8640.000000	5952.000000	11904.000000	8384.000000
1566975523.035988	97.000000	0.000000	4204.102539	4211.282227	4182.563965	4201.538574	4255.897461	450.000000	4.000000				0.000000	4.000000	4.000000	4.000000	4.000000	4.000000	97.000000	0.000000	8192.000000	8192.000000	8192.000000	3840.000000	7744.000000	8576.000000	6016.000000	11904.000000	8384.000000
1566975523.043960	98.000000	0.000000	4196.410156	4240.000000	4193.333496	4210.769043	4240.512695	450.000000	4.000000				0.000000	4.000000	4.000000	4.000000	4.000000	4.000000	98.000000	0.000000	8192.000000	8192.000000	8192.000000	3840.000000	7744.000000	8576.000000	6016.000000	11904.000000	8384.000000
1566975523.051932	99.000000	0.000000	4195.897461	4246.153809	4195.384766	4200.512695	4232.307617	1023.000000	4.000000				0.000000	4.000000	4.000000	4.000000	4.000000	4.000000	99.000000	0.000000	8192.000000	8192.000000	8192.000000	3840.000000	7744.000000	8576.000000	6080.000000	11904.000000	8320.000000
1566975523.059904	100.000000	0.000000	4189.743652	4229.743652	4183.589844	4197.948730	4228.717773	450.000000	4.000000				0.000000	4.000000	4.000000	4.000000	4.000000	4.000000	100.000000	0.000000	8192.000000	8192.000000	8192.000000	3840.000000	7744.000000	8576.000000	6080.000000	11904.000000	8384.000000
1566975523.067876	101.000000	0.000000	4181.538574	4215.384766	4170.769043	4202.051270	4225.128418	450.000000	4.000000				0.000000	4.000000	4.000000	4.000000	4.000000	4.000000	101.000000	0.000000	8192.000000	8192.000000	8192.000000	3840.000000	7744.000000	8640.000000	6016.000000	11840.000000	8384.000000
1566975523.075848	102.000000	0.000000	4185.641113	4190.769043	4170.256348	4192.820313	4226.666504	450.000000	4.000000				0.000000	4.000000	4.000000	4.000000	4.000000	4.000000	102.000000	0.000000	8192.000000	8192.000000	8192.000000	3840.000000	7744.000000	8576.000000	6016.000000	11840.000000	8384.000000
1566975523.083820	103.000000	0.000000	4204.615234	4201.025879	4189.230957	4203.077148	4237.948730	1023.000000	4.000000				0.000000	4.000000	4.000000	4.000000	4.000000	4.000000	103.000000	0.000000	8192.000000	8192.000000	8192.000000	3776.000000	7744.000000	8576.000000	6080.000000	11840.000000	8384.000000
1566975523.091794	104.000000	0.000000	4212.307617	4244.102539	4191.282227	4204.102539	4242.051270	450.000000	4.000000				0.000000	4.000000	4.000000	4.000000	4.000000	4.000000	104.000000	0.000000	8192.000000	8192.000000	8192.000000	3840.000000	7744.000000	8576.000000	6016.000000	11904.000000	8384.000000
1566975523.099767	105.000000	0.000000	4198.461426	4235.897461	4169.230957	4196.410156	4228.717773	450.000000	4.000000				0.000000	4.000000	4.000000	4.000000	4.000000	4.000000	105.000000	0.000000	8192.000000	8192.000000	8128.000000	3776.000000	7744.000000	8576.000000	6080.000000	11904.000000	8384.000000
1566975523.107739	106.000000	0.000000	4184.102539	4192.820313	4143.589844	4194.871582	4215.384766	450.000000	4.000000				0.000000	4.000000	4.000000	4.000000	4.000000	4.000000	106.000000	0.000000	8192.000000	8192.000000	8128.000000	3776.000000	7744.000000	8576.000000	6080.000000	11904.000000	8384.000000
1566975523.115710	107.000000	0.000000	4181.538574	4186.666504	4135.384766	4193.846191	4209.743652	1023.000000	4.000000				0.000000	4.000000	4.000000	4.000000	4.000000	4.000000	107.000000	0.000000	8192.000000	8192.000000	8128.000000	3840.000000	7744.000000	8576.000000	6016.000000	11840.000000	8256.000000
1566975523.123482	108.000000	0.000000	4190.769043	4213.333496	4151.794922	4204.102539	4214.358887	450.000000	4.000000				0.000000	4.000000	4.000000	4.000000	4.000000	4.000000	108.000000	0.000000	8192.000000	8192.000000	8128.000000	3840.000000	7744.000000	8576.000000	6080.000000	11904.000000	8384.000000
1566975523.131453	109.000000	0.000000	4188.205078	4225.641113	4153.846191	4200.000000	4217.436035	450.000000	4.000000				0.000000	4.000000	4.000000	4.000000	4.000000	4.000000	109.000000	0.000000	8192.000000	8192.000000	8192.000000	3840.000000	7744.000000	8576.000000	6016.000000	11904.000000	8320.000000
1566975523.139225	110.000000	0.000000	4170.769043	4203.077148	4158.461426	4203.589844	4209.743652	450.000000	4.000000				0.000000	4.000000	4.000000	4.000000	4.000000	4.000000	110.000000	0.000000	8128.000000	8192.000000	8192.000000	3840.000000	7744.000000	8576.000000	6080.000000	11904.000000	8320.000000
1566975523.147098	111.000000	0.000000	4175.897461	4194.871582	4181.538574	4217.948730	4208.717773	1023.000000	4.000000				0.000000	4.000000	4.000000	4.000000	4.000000	4.000000	111.000000	0.000000	8128.000000	8192.000000	8128.000000	3840.000000	7744.000000	8640.000000	6080.000000	11904.000000	8320.000000
1566975523.155072	112.000000	0.000000	4203.077148	4235.897461	4198.974121	4210.256348	4225.641113	450.000000	4.000000				0.000000	4.000000	4.000000	4.000000	4.000000	4.000000	112.000000	0.000000	8128.000000	8192.000000	8128.000000	3840.000000	7744.000000	8640.000000	6016.000000	11904.000000	8064.000000
1566975523.163046	113.000000	0.000000	4207.692383	4256.410156	4202.051270	4204.615234	4235.897461	450.000000	4.000000				0.000000	4.000000	4.000000	4.000000	4.000000	4.000000	113.000000	0.000000	8128.000000	8192.000000	8192.000000	3776.000000	7744.000000	8576.000000	6080.000000	11904.000000	8384.000000
1566975523.171019	114.000000	0.000000	4181.538574	4215.384766	4183.077148	4195.384766	4220.000000	450.000000	4.000000				0.000000	4.000000	4.000000	4.000000	4.000000	4.000000	114.000000	0.000000	8128.000000	8192.000000	8192.000000	3840.000000	7744.000000	8640.000000	6080.000000	11904.000000	8384.000000
1566975523.178991	115.000000	0.000000	4165.128418	4186.666504	4164.102539	4190.256348	4198.974121	1023.000000	4.000000				0.000000	4.000000	4.000000	4.000000	4.000000	4.000000	115.000000	0.000000	8128.000000	8192.000000	8128.000000	3840.000000	7744.000000	8576.000000	6016.000000	11904.000000	8384.000000
1566975523.186962	116.000000	0.000000	4172.820313	4205.128418	4161.025879	4197.436035	4202.051270	450.000000	4.000000				0.000000	4.000000	4.000000	4.000000	4.000000	4.000000	116.000000	0.000000	8128.000000	8192.000000	8192.000000	3840.000000	7744.000000	8576.000000	6016.000000	11904.000000	8384.000000
1566975523.194733	117.000000	0.000000	4196.922852	4233.846191	4174.871582	4200.000000	4231.282227	450.000000	4.000000				0.000000	4.000000	4.000000	4.000000	4.000000	4.000000	117.000000	0.000000	8128.000000	8192.000000	8192.000000	3840.000000	7744.000000	8576.000000	6080.000000	11904.000000	8320.000000
1566975523.202505	118.000000	0.000000	4202.051270	4227.692383	4175.897461	4200.000000	4240.512695	450.000000	4.000000				0.000000	4.000000	4.000000	4.000000	4.000000	4.000000	118.000000	0.000000	8192.000000	8192.000000	8192.000000	3840.000000	7744.000000	8640.000000	6080.000000	11904.000000	8384.000000
1566975523.210276	119.000000	0.000000	4171.794922	4194.871582	4133.333496	4181.538574	4208.205078	1023.000000	4.000000				0.000000	4.000000	4.000000	4.000000	4.000000	4.000000	119.000000	0.000000	8192.000000	8192.000000	8128.000000	3840.000000	7744.000000	8640.000000	6016.000000	11968.000000	8448.000000
1566975523.218048	120.000000	0.000000	4164.615234	4176.410156	4126.666504	4183.589844	4198.974121	450.000000	4.000000				0.000000	4.000000	4.000000	4.000000	4.000000	4.000000	120.000000	0.000000	8192.000000	8192.000000	8128.000000	3840.000000	7744.000000	8576.000000	6016.000000	11968.000000	8448.000000
1566975523.226020	121.000000	0.000000	4188.205078	4186.666504	4167.179688	4203.077148	4220.000000	450.000000	4.000000				0.000000	4.000000	4.000000	4.000000	4.000000	4.000000	121.000000	0.000000	8192.000000	8192.000000	8128.000000	3840.000000	7744.000000	8640.000000	6080.000000	11904.000000	8320.000000
1566975523.233893	122.000000	0.000000	4185.641113	4209.230957	4168.717773	4193.846191	4217.436035	450.000000	4.000000				0.000000	4.000000	4.000000	4.000000	4.000000	4.000000	122.000000	0.000000	8192.000000	8192.000000	8192.000000	3840.000000	7744.000000	8640.000000	6080.000000	11904.000000	8384.000000
1566975523.241864	123.000000	0.000000	4169.230957	4219.487305	4148.205078	4195.897461	4206.153809	1023.000000	4.000000				0.000000	4.000000	4.000000	4.000000	4.000000	4.000000	123.000000	0.000000	8192.000000	8192.000000	8192.000000	3776.000000	7744.000000	8576.000000	6016.000000	11840.000000	8384.000000
1566975523.249637	124.000000	0.000000	4178.461426	4213.333496	4150.256348	4200.512695	4215.384766	450.000000	4.000000				0.000000	4.000000	4.000000	4.000000	4.000000	4.000000	124.000000	0.000000	8192.000000	8192.000000	8128.000000	3840.000000	7744.000000	8640.000000	6016.000000	11840.000000	8384.000000
1566975523.257608	125.000000	0.000000	4194.871582	4205.128418	4168.717773	4190.256348	4224.102539	450.000000	4.000000				0.000000	4.000000	4.000000	4.000000	4.000000	4.000000	125.000000	0.000000	8192.000000	8192.000000	8128.000000	3840.000000	7744.000000	8640.000000	6016.000000	11904.000000	8640.000000
1566975523.265380	126.000000	0.000000	4192.820313	4196.922852	4174.871582	4191.282227	4218.461426	450.000000	4.000000				0.000000	4.000000	4.000000	4.000000	4.000000	4.000000	126.000000	0.000000	8192.000000	8192.000000	8192.000000	3840.000000	7744.000000	8640.000000	5952.000000	11840.000000	8320.000000
1566975523.273352	127.000000	0.000000	4186.666504	4201.025879	4157.948730	4190.256348	4213.846191	242.000000	4.000000				0.000000	4.000000	4.000000	4.000000	4.000000	4.000000	127.000000	0.000000	8192.000000	8192.000000	8192.000000	3840.000000	7744.000000	8640.000000	6080.000000	11904.000000	8448.000000
1566975523.281124	0.000000	0.000000	4186.153809	4211.282227	4156.922852	4191.794922	4218.461426	450.000000	4.000000				0.000000	4.000000	4.000000	4.000000	4.000000	4.000000	0.000000	0.000000	8192.000000	8192.000000	8192.000000	3840.000000	7744.000000	8640.000000	6080.000000	11904.000000	8320.000000
1566975523.289095	1.000000	0.000000	4168.205078	4203.077148	4161.538574	4189.230957	4212.820313	450.000000	4.000000				0.000000	4.000000	4.000000	4.000000	4.000000	4.000000	1.000000	0.000000	8192.000000	8192.000000	8128.000000	3840.000000	7744.000000	8640.000000	6080.000000	11904.000000	8320.000000
1566975523.296867	2.000000	0.000000	4125.641113	4188.717773	4147.179688	4181.538574	4185.128418	1023.000000	4.000000				0.000000	4.000000	4.000000	4.000000	4.000000	4.000000	2.000000	0.000000	8192.000000	8192.000000	8128.000000	3840.000000	7744.000000	8576.000000	6080.000000	11904.000000	8576.000000
1566975523.304639	3.000000	0.000000	4101.025879	4190.769043	4135.897461	4190.769043	4166.153809	450.000000	4.000000				0.000000	4.000000	4.000000	4.000000	4.000000	4.000000	3.000000	0.000000	8192.000000	8192.000000	8192.000000	3776.000000	7744.000000	8640.000000	6080.000000	11840.000000	8384.000000
1566975523.312411	4.000000	0.000000	4125.128418	4198.974121	4147.179688	4198.461426	4189.743652	1023.000000	4.000000				0.000000	4.000000	4.000000	4.000000	4.000000	4.000000	4.000000	0.000000	8192.000000	8192.000000	8192.000000	3840.000000	7744.000000	8576.000000	6016.000000	11904.000000	8384.000000
1566975523.320182	5.000000	0.000000	4167.179688	4209.230957	4179.487305	4212.307617	4226.666504	450.000000	4.000000				0.000000	4.000000	4.000000	4.000000	4.000000	4.000000	5.000000	0.000000	8192.000000	8192.000000	8192.000000	3776.000000	7744.000000	8576.000000	6016.000000	11840.000000	8320.000000
1566975523.327954	6.000000	0.000000	4189.743652	4215.384766	4196.410156	4213.846191	4238.974121	1023.000000	4.000000				0.000000	4.000000	4.000000	4.000000	4.000000	4.000000	6.000000	0.000000	8192.000000	8192.000000	8192.000000	3840.000000	7744.000000	8640.000000	6016.000000	11840.000000	8320.000000
1566975523.335726	7.000000	0.000000	4184.615234	4211.282227	4177.436035	4196.922852	4228.205078	450.000000	4.000000				0.000000	4.000000	4.000000	4.000000	4.000000	4.000000	7.000000	0.000000	8192.000000	8192.000000	8192.000000	3776.000000	7744.000000	8576.000000	6016.000000	11904.000000	8384.000000
1566975523.343499	8.000000	0.000000	4182.051270	4217.436035	4171.282227	4206.666504	4226.666504	450.000000	4.000000				0.000000	4.000000	4.000000	4.000000	4.000000	4.000000	8.000000	0.000000	8192.000000	8192.000000	8192.000000	3776.000000	7744.000000	8640.000000	6080.000000	11904.000000	8384.000000
1566975523.351471	9.000000	0.000000	4200.512695	4240.000000	4196.410156	4219.487305	4241.025879	1023.000000	4.000000				0.000000	4.000000	4.000000	4.000000	4.000000	4.000000	9.000000	0.000000	8192.000000	8192.000000	8192.000000	3776.000000	7744.000000	8640.000000	6016.000000	11840.000000	8320.000000
1566975523.359444	10.000000	0.000000	4190.256348	4242.051270	4190.769043	4204.102539	4224.615234	450.000000	4.000000				0.000000	4.000000	4.000000	4.000000	4.000000	4.000000	10.000000	0.000000	8192.000000	8192.000000	8192.000000	3776.000000	7808.000000	8640.000000	6016.000000	11840.000000	8320.000000
1566975523.367415	11.000000	0.000000	4155.384766	4215.384766	4142.563965	4176.410156	4192.820313	1023.000000	4.000000				0.000000	4.000000	4.000000	4.000000	4.000000	4.000000	11.000000	0.000000	8192.000000	8192.000000	8192.000000	3840.000000	7744.000000	8576.000000	6144.000000	11904.000000	8384.000000
1566975523.375189	12.000000	0.000000	4164.615234	4221.538574	4139.487305	4186.153809	4208.717773	450.000000	4.000000				0.000000	4.000000	4.000000	4.000000	4.000000	4.000000	12.000000	0.000000	8192.000000	8192.000000	8192.000000	3776.000000	7744.000000	8576.000000	6080.000000	11904.000000	8384.000000
1566975523.383162	13.000000	0.000000	4197.948730	4260.512695	4185.128418	4221.025879	4240.000000	450.000000	4.000000				0.000000	4.000000	4.000000	4.000000	4.000000	4.000000	13.000000	0.000000	8192.000000	8192.000000	8192.000000	3776.000000	7744.000000	8640.000000	6016.000000	11904.000000	8384.000000
1566975523.391134	14.000000	0.000000	4193.333496	4248.205078	4182.051270	4203.589844	4233.846191	450.000000	4.000000				0.000000	4.000000	4.000000	4.000000	4.000000	4.000000	14.000000	0.000000	8192.000000	8192.000000	8192.000000	3840.000000	7744.000000	8576.000000	6016.000000	11904.000000	8384.000000
1566975523.399106	15.000000	0.000000	4188.205078	4225.641113	4165.128418	4190.769043	4225.641113	1023.000000	4.000000				0.000000	4.000000	4.000000	4.000000	4.000000	4.000000	15.000000	0.000000	8192.000000	8192.000000	8192.000000	3776.000000	7808.000000	8640.000000	6080.000000	11904.000000	8192.000000
1566975523.406878	16.000000	0.000000	4202.051270	4242.051270	4172.820313	4210.256348	4232.820313	0.000000	4.000000				0.000000	4.000000	4.000000	4.000000	4.000000	4.000000	16.000000	0.000000	8192.000000	8192.000000	8192.000000	3840.000000	7808.000000	8640.000000	6016.000000	11904.000000	8320.000000
1566975523.414853	17.000000	0.000000	4192.307617	4240.000000	4167.179688	4207.692383	4220.512695	0.000000	4.000000				0.000000	4.000000	4.000000	4.000000	4.000000	4.000000	17.000000	0.000000	8192.000000	8192.000000	8192.000000	3776.000000	7744.000000	8576.000000	6080.000000	11904.000000	8384.000000
1566975523.422826	18.000000	0.000000	4179.487305	4217.436035	4166.153809	4206.153809	4208.205078	0.000000	4.000000				0.000000	4.000000	4.000000	4.000000	4.000000	4.000000	18.000000	0.000000	8192.000000	8192.000000	8192.000000	3776.000000	7808.000000	8640.000000	6080.000000	11904.000000	8512.000000
1566975523.430799	19.000000	0.000000	4186.153809	4219.487305	4160.512695	4201.538574	4223.077148	0.000000	4.000000				0.000000	4.000000	4.000000	4.000000	4.000000	4.000000	19.000000	0.000000	8192.000000	8192.000000	8192.000000	3840.000000	7744.000000	8640.000000	6080.000000	11904.000000	8512.000000
1566975523.438776	20.000000	0.000000	4189.743652	4211.282227	4149.743652	4191.282227	4243.589844	0.000000	4.000000				0.000000	4.000000	4.000000	4.000000	4.000000	4.000000	20.000000	0.000000	8192.000000	8192.000000	8192.000000	3776.000000	7808.000000	8640.000000	6016.000000	11968.000000	8448.000000
1566975523.446752	21.000000	0.000000	4188.717773	4188.717773	4160.512695	4190.256348	4247.179688	0.000000	4.000000				0.000000	4.000000	4.000000	4.000000	4.000000	4.000000	21.000000	0.000000	8192.000000	8192.000000	8192.000000	3840.000000	7808.000000	8640.000000	6144.000000	11904.000000	8320.000000
1566975523.454727	22.000000	0.000000	4197.948730	4190.769043	4186.153809	4190.256348	4248.717773	0.000000	4.000000				0.000000	4.000000	4.000000	4.000000	4.000000	4.000000	22.000000	0.000000	8192.000000	8192.000000	8192.000000	3840.000000	7744.000000	8640.000000	6080.000000	11904.000000	8384.000000
1566975523.462702	23.000000	0.000000	4205.641113	4203.077148	4188.205078	4197.436035	4254.871582	0.000000	4.000000				0.000000	4.000000	4.000000	4.000000	4.000000	4.000000	23.000000	0.000000	8192.000000	8192.000000	8192.000000	3840.000000	7744.000000	8576.000000	6080.000000	11904.000000	8384.000000
1566975523.470676	24.000000	0.000000	4206.153809	4205.128418	4159.487305	4194.358887	4253.846191	0.000000	4.000000				0.000000	4.000000	4.000000	4.000000	4.000000	4.000000	24.000000	0.000000	8192.000000	8192.000000	8192.000000	3840.000000	7744.000000	8576.000000	6080.000000	11904.000000	8384.000000
1566975523.478649	25.000000	0.000000	4193.846191	4188.717773	4148.717773	4192.307617	4242.051270	0.000000	4.000000				0.000000	4.000000	4.000000	4.000000	4.000000	4.000000	25.000000	0.000000	8192.000000	8192.000000	8192.000000	3840.000000	7744.000000	8640.000000	6016.000000	11904.000000	8384.000000
1566975523.486621	26.000000	0.000000	4167.692383	4139.487305	4151.794922	4194.871582	4224.102539	0.000000	4.000000				0.000000	4.000000	4.000000	4.000000	4.000000	4.000000	26.000000	0.000000	8192.000000	8192.000000	8192.000000	3840.000000	7744.000000	8576.000000	6080.000000	11968.000000	8384.000000
1566975523.494593	27.000000	0.000000	4179.487305	4123.077148	4158.461426	4197.436035	4229.743652	0.000000	4.000000				0.000000	4.000000	4.000000	4.000000	4.000000	4.000000	27.000000	0.000000	8192.000000	8192.000000	8192.000000	3840.000000	7744.000000	8576.000000	6016.000000	11904.000000	8128.000000
1566975523.502565	28.000000	0.000000	4217.436035	4162.051270	4172.820313	4206.666504	4255.897461	0.000000	4.000000				0.000000	4.000000	4.000000	4.000000	4.000000	4.000000	28.000000	0.000000	8192.000000	8192.000000	8192.000000	3840.000000	7744.000000	8640.000000	6016.000000	11904.000000	8128.000000
1566975523.510336	29.000000	0.000000	4214.358887	4190.769043	4160.000000	4188.717773	4257.436035	0.000000	4.000000				0.000000	4.000000	4.000000	4.000000	4.000000	4.000000	29.000000	0.000000	8192.000000	8192.000000	8192.000000	3776.000000	7744.000000	8576.000000	6080.000000	11904.000000	8384.000000
1566975523.518107	30.000000	0.000000	4184.615234	4178.461426	4145.641113	4173.846191	4234.871582	0.000000	4.000000				0.000000	4.000000	4.000000	4.000000	4.000000	4.000000	30.000000	0.000000	8192.000000	8192.000000	8192.000000	3840.000000	7744.000000	8640.000000	6144.000000	11904.000000	8384.000000
1566975523.525878	31.000000	0.000000	4171.282227	4155.897461	4148.717773	4181.538574	4213.846191	0.000000	4.000000				0.000000	4.000000	4.000000	4.000000	4.000000	4.000000	31.000000	0.000000	8192.000000	8192.000000	8192.000000	3776.000000	7744.000000	8576.000000	6080.000000	11904.000000	8384.000000
1566975523.533651	32.000000	0.000000	4183.077148	4166.153809	4151.794922	4181.538574	4217.436035	0.000000	4.000000				0.000000	4.000000	4.000000	4.000000	4.000000	4.000000	32.000000	0.000000	8192.000000	8192.000000	8192.000000	3776.000000	7744.000000	8576.000000	6080.000000	11904.000000	8384.000000
1566975523.541624	33.000000	0.000000	4213.333496	4198.974121	4178.974121	4198.974121	4246.153809	0.000000	4.000000				0.000000	4.000000	4.000000	4.000000	4.000000	4.000000	33.000000	0.000000	8192.000000	8192.000000	8192.000000	3840.000000	7744.000000	8640.000000	6080.000000	11904.000000	8384.000000
1566975523.549597	34.000000	0.000000	4226.153809	4196.922852	4197.436035	4197.436035	4256.922852	0.000000	4.000000				0.000000	4.000000	4.000000	4.000000	4.000000	4.000000	34.000000	0.000000	8192.000000	8192.000000	8192.000000	3840.000000	7744.000000	8576.000000	6016.000000	11904.000000	8384.000000
1566975523.557569	35.000000	0.000000	4201.538574	4170.256348	4174.871582	4177.436035	4231.794922	0.000000	4.000000				0.000000	4.000000	4.000000	4.000000	4.000000	4.000000	35.000000	0.000000	8192.000000	8192.000000	8192.000000	3840.000000	7744.000000	8576.000000	6080.000000	11904.000000	8384.000000
1566975523.565542	36.000000	0.000000	4192.307617	4186.666504	4167.692383	4196.410156	4227.179688	0.000000	4.000000				0.000000	4.000000	4.000000	4.000000	4.000000	4.000000	36.000000	0.000000	8192.000000	8192.000000	8192.000000	3840.000000	7744.000000	8576.000000	6080.000000	11904.000000	8448.000000
1566975523.573513	37.000000	0.000000	4209.743652	4217.436035	4184.102539	4204.102539	4253.333496	0.000000	4.000000				0.000000	4.000000	4.000000	4.000000	4.000000	4.000000	37.000000	0.000000	8192.000000	8192.000000	8192.000000	3840.000000	7744.000000	8640.000000	6080.000000	11904.000000	8448.000000
1566975523.581286	38.000000	0.000000	4200.000000	4184.615234	4174.871582	4194.358887	4243.077148	0.000000	4.000000				0.000000	4.000000	4.000000	4.000000	4.000000	4.000000	38.000000	0.000000	8192.000000	8192.000000	8192.000000	3840.000000	7744.000000	8576.000000	6080.000000	11904.000000	8448.000000
1566975523.589265	39.000000	0.000000	4172.820313	4160.000000	4145.128418	4197.948730	4211.794922	0.000000	4.000000				0.000000	4.000000	4.000000	4.000000	4.000000	4.000000	39.000000	0.000000	8192.000000	8192.000000	8192.000000	3776.000000	7744.000000	8576.000000	6016.000000	11904.000000	8384.000000
1566975523.597243	40.000000	0.000000	4181.538574	4186.666504	4152.307617	4202.563965	4223.077148	0.000000	4.000000				0.000000	4.000000	4.000000	4.000000	4.000000	4.000000	40.000000	0.000000	8192.000000	8192.000000	8192.000000	3840.000000	7744.000000	8576.000000	6080.000000	11904.000000	8384.000000
1566975523.605220	41.000000	0.000000	4206.666504	4182.563965	4178.974121	4204.102539	4244.102539	0.000000	4.000000				0.000000	4.000000	4.000000	4.000000	4.000000	4.000000	41.000000	0.000000	8192.000000	8192.000000	8192.000000	3776.000000	7744.000000	8576.000000	6080.000000	11904.000000	8384.000000
1566975523.613197	42.000000	0.000000	4203.077148	4174.358887	4167.179688	4195.384766	4230.769043	0.000000	4.000000				0.000000	4.000000	4.000000	4.000000	4.000000	4.000000	42.000000	0.000000	8192.000000	8192.000000	8192.000000	3840.000000	7744.000000	8640.000000	6080.000000	11904.000000	8384.000000
1566975523.621173	43.000000	0.000000	4199.487305	4219.487305	4172.820313	4202.051270	4228.205078	0.000000	4.000000				0.000000	4.000000	4.000000	4.000000	4.000000	4.000000	43.000000	0.000000	8192.000000	8192.000000	8192.000000	3776.000000	7744.000000	8576.000000	6080.000000	11904.000000	8448.000000
1566975523.629150	44.000000	0.000000	4221.025879	4237.948730	4209.743652	4210.256348	4251.282227	0.000000	4.000000				0.000000	4.000000	4.000000	4.000000	4.000000	4.000000	44.000000	0.000000	8192.000000	8192.000000	8192.000000	3840.000000	7744.000000	8640.000000	6144.000000	11904.000000	8320.000000
1566975523.637130	45.000000	0.000000	4222.051270	4194.871582	4205.128418	4203.077148	4244.102539	0.000000	4.000000				0.000000	4.000000	4.000000	4.000000	4.000000	4.000000	45.000000	0.000000	8192.000000	8192.000000	8192.000000	3840.000000	7744.000000	8576.000000	6016.000000	11904.000000	8192.000000
1566975523.645109	46.000000	0.000000	4197.436035	4182.563965	4172.820313	4201.025879	4214.871582	0.000000	4.000000				0.000000	4.000000	4.000000	4.000000	4.000000	4.000000	46.000000	0.000000	8192.000000	8192.000000	8192.000000	3776.000000	7744.000000	8576.000000	6016.000000	11904.000000	8192.000000
1566975523.653087	47.000000	0.000000	4193.846191	4192.820313	4163.077148	4195.384766	4216.410156	0.000000	4.000000				0.000000	4.000000	4.000000	4.000000	4.000000	4.000000	47.000000	0.000000	8192.000000	8192.000000	8192.000000	3776.000000	7744.000000	8576.000000	6080.000000	11904.000000	8384.000000
1566975523.661064	48.000000	0.000000	4206.153809	4176.410156	4179.487305	4205.641113	4234.358887	0.000000	4.000000				0.000000	4.000000	4.000000	4.000000	4.000000	4.000000	48.000000	0.000000	8192.000000	8192.000000	8192.000000	3776.000000	7744.000000	8576.000000	6080.000000	11840.000000	8384.000000
1566975523.669041	49.000000	0.000000	4202.563965	4186.666504	4182.563965	4220.512695	4232.820313	0.000000	4.000000				0.000000	4.000000	4.000000	4.000000	4.000000	4.000000	49.000000	0.000000	8192.000000	8192.000000	8192.000000	3840.000000	7744.000000	8576.000000	6016.000000	11904.000000	8448.000000
1566975523.677018	50.000000	0.000000	4197.948730	4219.487305	4173.333496	4215.897461	4228.205078	0.000000	4.000000				0.000000	4.000000	4.000000	4.000000	4.000000	4.000000	50.000000	0.000000	8192.000000	8192.000000	8192.000000	3840.000000	7744.000000	8576.000000	6016.000000	11904.000000	8448.000000
1566975523.684995	51.000000	0.000000	4201.025879	4217.436035	4173.846191	4205.128418	4229.743652	0.000000	4.000000				0.000000	4.000000	4.000000	4.000000	4.000000	4.000000	51.000000	0.000000	8192.000000	8192.000000	8192.000000	3840.000000	7744.000000	8640.000000	6016.000000	11904.000000	8384.000000
1566975523.692971	52.000000	0.000000	4194.871582	4194.871582	4166.666504	4189.743652	4216.410156	0.000000	4.000000				0.000000	4.000000	4.000000	4.000000	4.000000	4.000000	52.000000	0.000000	8192.000000	8192.000000	8192.000000	3840.000000	7744.000000	8576.000000	6080.000000	11904.000000	8384.000000
1566975523.700946	53.000000	0.000000	4192.307617	4194.871582	4168.205078	4195.384766	4202.051270	0.000000	4.000000				0.000000	4.000000	4.000000	4.000000	4.000000	4.000000	53.000000	0.000000	8192.000000	8192.000000	8192.000000	3840.000000	7744.000000	8640.000000	6016.000000	11840.000000	8384.000000
1566975523.708920	54.000000	0.000000	4198.461426	4196.922852	4175.384766	4206.666504	4209.743652	0.000000	4.000000				0.000000	4.000000	4.000000	4.000000	4.000000	4.000000	54.000000	0.000000	8192.000000	8192.000000	8192.000000	3840.000000	7744.000000	8576.000000	6080.000000	11904.000000	8704.000000
1566975523.716894	55.000000	0.000000	4201.025879	4198.974121	4171.794922	4198.461426	4222.051270	0.000000	4.000000				0.000000	4.000000	4.000000	4.000000	4.000000	4.000000	55.000000	0.000000	8192.000000	8192.000000	8192.000000	3776.000000	7744.000000	8576.000000	6080.000000	11904.000000	8704.000000
1566975523.724867	56.000000	0.000000	4215.384766	4223.589844	4192.307617	4211.282227	4234.871582	0.000000	4.000000				0.000000	4.000000	4.000000	4.000000	4.000000	4.000000	56.000000	0.000000	8192.000000	8192.000000	8192.000000	3840.000000	7744.000000	8640.000000	6016.000000	11840.000000	8384.000000
1566975523.732840	57.000000	0.000000	4234.871582	4260.512695	4213.846191	4219.487305	4244.615234	0.000000	4.000000				0.000000	4.000000	4.000000	4.000000	4.000000	4.000000	57.000000	0.000000	8192.000000	8192.000000	8192.000000	3840.000000	7744.000000	8576.000000	6016.000000	11904.000000	8384.000000
1566975523.740812	58.000000	0.000000	4234.358887	4268.717773	4209.743652	4216.922852	4236.410156	0.000000	4.000000				0.000000	4.000000	4.000000	4.000000	4.000000	4.000000	58.000000	0.000000	8192.000000	8192.000000	8192.000000	3776.000000	7744.000000	8640.000000	6080.000000	11904.000000	8384.000000
1566975523.748585	59.000000	0.000000	4232.820313	4258.461426	4206.153809	4225.641113	4232.820313	0.000000	4.000000				0.000000	4.000000	4.000000	4.000000	4.000000	4.000000	59.000000	0.000000	8192.000000	8192.000000	8192.000000	3840.000000	7744.000000	8576.000000	6080.000000	11904.000000	8384.000000
1566975523.756557	60.000000	0.000000	4228.717773	4237.948730	4195.384766	4210.769043	4230.256348	0.000000	4.000000				0.000000	4.000000	4.000000	4.000000	4.000000	4.000000	60.000000	0.000000	8192.000000	8192.000000	8192.000000	3776.000000	7744.000000	8640.000000	6080.000000	11904.000000	8384.000000
1566975523.764529	61.000000	0.000000	4190.769043	4194.871582	4161.538574	4191.282227	4191.794922	0.000000	4.000000				0.000000	4.000000	4.000000	4.000000	4.000000	4.000000	61.000000	0.000000	8192.000000	8192.000000	8192.000000	3840.000000	7744.000000	8576.000000	6080.000000	11968.000000	8384.000000
1566975523.772304	62.000000	0.000000	4167.179688	4188.717773	4144.615234	4197.436035	4168.717773	0.000000	4.000000				0.000000	4.000000	4.000000	4.000000	4.000000	4.000000	62.000000	0.000000	8192.000000	8192.000000	8192.000000	3776.000000	7744.000000	8576.000000	6016.000000	11904.000000	8320.000000
1566975523.780279	63.000000	0.000000	4202.051270	4233.846191	4181.025879	4223.077148	4202.563965	0.000000	4.000000				0.000000	4.000000	4.000000	4.000000	4.000000	4.000000	63.000000	0.000000	8192.000000	8192.000000	8192.000000	3776.000000	7744.000000	8576.000000	6016.000000	11904.000000	8384.000000
1566975523.788253	64.000000	0.000000	4221.538574	4242.051270	4197.948730	4223.077148	4217.948730	450.000000	4.000000				0.000000	4.000000	4.000000	4.000000	4.000000	4.000000	64.000000	0.000000	8192.000000	8192.000000	8192.000000	3776.000000	7744.000000	8576.000000	6016.000000	11904.000000	8384.000000
1566975523.796226	65.000000	0.000000	4204.615234	4211.282227	4178.974121	4200.512695	4200.000000	450.000000	4.000000				0.000000	4.000000	4.000000	4.000000	4.000000	4.000000	65.000000	0.000000	8192.000000	8192.000000	8192.000000	3840.000000	7744.000000	8576.000000	5952.000000	11904.000000	8384.000000
1566975523.804199	66.000000	0.000000	4212.307617	4233.846191	4196.922852	4214.358887	4215.897461	1023.000000	4.000000				0.000000	4.000000	4.000000	4.000000	4.000000	4.000000	66.000000	0.000000	8192.000000	8192.000000	8192.000000	3776.000000	7744.000000	8576.000000	6080.000000	11904.000000	8448.000000
1566975523.812171	67.000000	0.000000	4222.563965	4254.358887	4206.666504	4212.307617	4234.871582	450.000000	4.000000				0.000000	4.000000	4.000000	4.000000	4.000000	4.000000	67.000000	0.000000	8192.000000	8192.000000	8192.000000	3840.000000	7744.000000	8576.000000	6016.000000	11904.000000	8384.000000
1566975523.819944	68.000000	0.000000	4194.871582	4209.230957	4175.897461	4188.717773	4212.307617	1023.000000	4.000000				0.000000	4.000000	4.000000	4.000000	4.000000	4.000000	68.000000	0.000000	8192.000000	8192.000000	8192.000000	3840.000000	7744.000000	8576.000000	6016.000000	11904.000000	8384.000000
1566975523.827918	69.000000	0.000000	4174.871582	4178.461426	4163.077148	4198.461426	4190.256348	450.000000	4.000000				0.000000	4.000000	4.000000	4.000000	4.000000	4.000000	69.000000	0.000000	8192.000000	8192.000000	8192.000000	3840.000000	7744.000000	8576.000000	6016.000000	11904.000000	8384.000000
1566975523.835893	70.000000	0.000000	4184.102539	4205.128418	4164.615234	4202.563965	4195.384766	1023.000000	4.000000				0.000000	4.000000	4.000000	4.000000	4.000000	4.000000	70.000000	0.000000	8192.000000	8192.000000	8192.000000	3840.000000	7744.000000	8576.000000	6080.000000	11904.000000	8384.000000
1566975523.843867	71.000000	0.000000	4192.820313	4217.436035	4163.589844	4204.102539	4210.256348	450.000000	4.000000				0.000000	4.000000	4.000000	4.000000	4.000000	4.000000	71.000000	0.000000	8192.000000	8192.000000	8192.000000	3840.000000	7744.000000	8576.000000	6080.000000	11840.000000	8384.000000
1566975523.851840	72.000000	0.000000	4208.205078	4213.333496	4170.769043	4210.769043	4224.102539	450.000000	4.000000				0.000000	4.000000	4.000000	4.000000	4.000000	4.000000	72.000000	0.000000	8192.000000	8192.000000	8192.000000	3840.000000	7744.000000	8640.000000	6016.000000	11840.000000	8192.000000
1566975523.859814	73.000000	0.000000	4222.051270	4221.538574	4175.897461	4201.538574	4225.641113	1023.000000	4.000000				0.000000	4.000000	4.000000	4.000000	4.000000	4.000000	73.000000	0.000000	8192.000000	8192.000000	8192.000000	3776.000000	7744.000000	8576.000000	6016.000000	11840.000000	8192.000000
1566975523.867786	74.000000	0.000000	4217.436035	4209.230957	4172.307617	4203.077148	4222.563965	450.000000	4.000000				0.000000	4.000000	4.000000	4.000000	4.000000	4.000000	74.000000	0.000000	8192.000000	8192.000000	8192.000000	3840.000000	7744.000000	8640.000000	6016.000000	11904.000000	8320.000000
1566975523.875758	75.000000	0.000000	4222.051270	4205.128418	4174.871582	4207.179688	4233.333496	1023.000000	4.000000				0.000000	4.000000	4.000000	4.000000	4.000000	4.000000	75.000000	0.000000	8192.000000	8192.000000	8192.000000	3840.000000	7744.000000	8576.000000	6016.000000	11904.000000	8320.000000
1566975523.883532	76.000000	0.000000	4231.282227	4227.692383	4191.282227	4203.589844	4241.025879	450.000000	4.000000				0.000000	4.000000	4.000000	4.000000	4.000000	4.000000	76.000000	0.000000	8192.000000	8192.000000	8192.000000	3840.000000	7744.000000	8640.000000	6080.000000	11968.000000	8384.000000
1566975523.891505	77.000000	0.000000	4217.948730	4229.743652	4184.102539	4192.820313	4229.743652	450.000000	4.000000				0.000000	4.000000	4.000000	4.000000	4.000000	4.000000	77.000000	0.000000	8192.000000	8192.000000	8192.000000	3840.000000	7744.000000	8576.000000	6080.000000	11840.000000	8384.000000
1566975523.899488	78.000000	0.000000	4198.974121	4211.282227	4167.179688	4198.974121	4209.743652	450.000000	4.000000				0.000000	4.000000	4.000000	4.000000	4.000000	4.000000	78.000000	0.000000	8192.000000	8192.000000	8192.000000	3840.000000	7744.000000	8640.000000	6080.000000	11840.000000	8384.000000
1566975523.907473	79.000000	0.000000	4200.512695	4219.487305	4178.461426	4221.538574	4205.641113	1023.000000	4.000000				0.000000	4.000000	4.000000	4.000000	4.000000	4.000000	79.000000	0.000000	8192.000000	8192.000000	8192.000000	3840.000000	7744.000000	8576.000000	6016.000000	11904.000000	8384.000000
1566975523.915457	80.000000	0.000000	4222.051270	4240.000000	4193.846191	4214.871582	4226.666504	450.000000	4.000000				0.000000	4.000000	4.000000	4.000000	4.000000	4.000000	80.000000	0.000000	8192.000000	8192.000000	8192.000000	3840.000000	7744.000000	8640.000000	6080.000000	11968.000000	8384.000000
1566975523.923442	81.000000	0.000000	4231.794922	4231.794922	4193.333496	4207.692383	4241.538574	450.000000	4.000000				0.000000	4.000000	4.000000	4.000000	4.000000	4.000000	81.000000	0.000000	8192.000000	8192.000000	8192.000000	3840.000000	7744.000000	8576.000000	6080.000000	11840.000000	8576.000000
1566975523.931429	82.000000	0.000000	4214.358887	4209.230957	4180.512695	4203.589844	4233.333496	450.000000	4.000000				0.000000	4.000000	4.000000	4.000000	4.000000	4.000000	82.000000	0.000000	8192.000000	8192.000000	8192.000000	3840.000000	7744.000000	8576.000000	6080.000000	11840.000000	8576.000000
1566975523.939416	83.000000	0.000000	4203.589844	4219.487305	4180.000000	4196.410156	4226.666504	1023.000000	4.000000				0.000000	4.000000	4.000000	4.000000	4.000000	4.000000	83.000000	0.000000	8192.000000	8192.000000	8192.000000	3840.000000	7744.000000	8576.000000	6080.000000	11968.000000	8384.000000
1566975523.947402	84.000000	0.000000	4209.230957	4229.743652	4196.410156	4206.153809	4222.563965	450.000000	4.000000				0.000000	4.000000	4.000000	4.000000	4.000000	4.000000	84.000000	0.000000	8192.000000	8192.000000	8192.000000	3776.000000	7744.000000	8576.000000	6080.000000	11904.000000	8384.000000
1566975523.955387	85.000000	0.000000	4217.436035	4219.487305	4201.538574	4205.128418	4227.692383	450.000000	4.000000				0.000000	4.000000	4.000000	4.000000	4.000000	4.000000	85.000000	0.000000	8192.000000	8192.000000	8192.000000	3840.000000	7744.000000	8640.000000	6016.000000	11904.000000	8384.000000
1566975523.963373	86.000000	0.000000	4217.948730	4223.589844	4197.436035	4202.051270	4232.820313	450.000000	4.000000				0.000000	4.000000	4.000000	4.000000	4.000000	4.000000	86.000000	0.000000	8192.000000	8192.000000	8192.000000	3840.000000	7744.000000	8576.000000	6016.000000	11904.000000	8384.000000
1566975523.971364	87.000000	0.000000	4210.769043	4229.743652	4186.666504	4204.615234	4221.538574	1023.000000	4.000000				0.000000	4.000000	4.000000	4.000000	4.000000	4.000000	87.000000	0.000000	8192.000000	8192.000000	8192.000000	3776.000000	7744.000000	8640.000000	6016.000000	11904.000000	8384.000000
1566975523.979356	88.000000	0.000000	4216.410156	4240.000000	4187.692383	4204.102539	4227.179688	450.000000	4.000000				0.000000	4.000000	4.000000	4.000000	4.000000	4.000000	88.000000	0.000000	8192.000000	8192.000000	8192.000000	3840.000000	7744.000000	8640.000000	6080.000000	11904.000000	8320.000000
1566975523.987346	89.000000	0.000000	4236.410156	4270.769043	4214.871582	4211.282227	4256.410156	450.000000	4.000000				0.000000	4.000000	4.000000	4.000000	4.000000	4.000000	89.000000	0.000000	8192.000000	8192.000000	8192.000000	3840.000000	7744.000000	8576.000000	6080.000000	11904.000000	8384.000000
1566975523.995337	90.000000	0.000000	4225.641113	4272.820313	4211.282227	4198.974121	4258.461426	450.000000	4.000000				0.000000	4.000000	4.000000	4.000000	4.000000	4.000000	90.000000	0.000000	8192.000000	8192.000000	8192.000000	3776.000000	7744.000000	8640.000000	6080.000000	11904.000000	8256.000000
1566975524.003326	91.000000	0.000000	4198.461426	4237.948730	4187.179688	4190.769043	4237.436035	1023.000000	4.000000				0.000000	4.000000	4.000000	4.000000	4.000000	4.000000	91.000000	0.000000	8192.000000	8192.000000	8192.000000	3776.000000	7744.000000	8576.000000	6080.000000	11904.000000	8256.000000
1566975524.011315	92.000000	0.000000	4212.307617	4250.256348	4199.487305	4206.153809	4253.333496	450.000000	4.000000				0.000000	4.000000	4.000000	4.000000	4.000000	4.000000	92.000000	0.000000	8192.000000	8192.000000	8192.000000	3840.000000	7744.000000	8640.000000	6080.000000	11904.000000	8384.000000
1566975524.019304	93.000000	0.000000	4237.948730	4283.077148	4228.205078	4209.743652	4292.820313	450.000000	4.000000				0.000000	4.000000	4.000000	4.000000	4.000000	4.000000	93.000000	0.000000	8192.000000	8192.000000	8192.000000	3840.000000	7744.000000	8576.000000	6016.000000	11968.000000	8384.000000
1566975524.027292	94.000000	0.000000	4237.436035	4268.717773	4238.461426	4214.871582	4309.230957	450.000000	4.000000				0.000000	4.000000	4.000000	4.000000	4.000000	4.000000	94.000000	0.000000	8192.000000	8192.000000	8192.000000	3840.000000	7744.000000	8640.000000	6080.000000	11904.000000	8384.000000
1566975524.035279	95.000000	0.000000	4226.666504	4254.358887	4213.846191	4210.256348	4312.307617	1023.000000	4.000000				0.000000	4.000000	4.000000	4.000000	4.000000	4.000000	95.000000	0.000000	8192.000000	8192.000000	8192.000000	3840.000000	7744.000000	8576.000000	6080.000000	11968.000000	8448.000000
1566975524.043265	96.000000	0.000000	4223.589844	4264.615234	4195.897461	4202.563965	4323.589844	450.000000	4.000000				0.000000	4.000000	4.000000	4.000000	4.000000	4.000000	96.000000	0.000000	8192.000000	8192.000000	8192.000000	3776.000000	7744.000000	8576.000000	6080.000000	11968.000000	8448.000000
1566975524.051251	97.000000	0.000000	4238.461426	4274.871582	4214.358887	4214.358887	4347.692383	450.000000	4.000000				0.000000	4.000000	4.000000	4.000000	4.000000	4.000000	97.000000	0.000000	8192.000000	8192.000000	8192.000000	3840.000000	7744.000000	8640.000000	6144.000000	11904.000000	8384.000000
1566975524.059236	98.000000	0.000000	4254.358887	4278.974121	4238.974121	4214.358887	4372.820313	450.000000	4.000000				0.000000	4.000000	4.000000	4.000000	4.000000	4.000000	98.000000	0.000000	8192.000000	8192.000000	8192.000000	3776.000000	7744.000000	8576.000000	6080.000000	11904.000000	8320.000000
1566975524.067221	99.000000	0.000000	4240.000000	4274.871582	4240.512695	4208.717773	4371.794922	1023.000000	4.000000				0.000000	4.000000	4.000000	4.000000	4.000000	4.000000	99.000000	0.000000	8192.000000	8192.000000	8192.000000	3840.000000	7744.000000	8576.000000	5952.000000	11904.000000	8320.000000
1566975524.075205	100.000000	0.000000	4211.282227	4244.102539	4209.743652	4201.025879	4346.666504	450.000000	4.000000				0.000000	4.000000	4.000000	4.000000	4.000000	4.000000	100.000000	0.000000	8192.000000	8192.000000	8192.000000	3840.000000	7744.000000	8576.000000	5952.000000	11904.000000	8320.000000
1566975524.083189	101.000000	0.000000	4202.051270	4221.538574	4187.692383	4194.358887	4333.846191	450.000000	4.000000				0.000000	4.000000	4.000000	4.000000	4.000000	4.000000	101.000000	0.000000	8192.000000	8192.000000	8192.000000	3776.000000	7744.000000	8576.000000	6080.000000	11904.000000	8384.000000
1566975524.091172	102.000000	0.000000	4184.102539	4231.794922	4174.871582	4188.717773	4321.025879	450.000000	4.000000				0.000000	4.000000	4.000000	4.000000	4.000000	4.000000	102.000000	0.000000	8192.000000	8192.000000	8192.000000	3840.000000	7744.000000	8576.000000	6016.000000	11840.000000	8384.000000
1566975524.099155	103.000000	0.000000	4152.820313	4225.641113	4150.256348	4183.077148	4291.282227	1023.000000	4.000000				0.000000	4.000000	4.000000	4.000000	4.000000	4.000000	103.000000	0.000000	8192.000000	8192.000000	8192.000000	3840.000000	7744.000000	8576.000000	6016.000000	11840.000000	8384.000000
1566975524.107139	104.000000	0.000000	4160.000000	4217.436035	4161.538574	4204.615234	4298.974121	450.000000	4.000000				0.000000	4.000000	4.000000	4.000000	4.000000	4.000000	104.000000	0.000000	8192.000000	8192.000000	8192.000000	3840.000000	7744.000000	8640.000000	6016.000000	11840.000000	8384.000000
1566975524.115125	105.000000	0.000000	4195.897461	4248.205078	4194.358887	4217.436035	4341.025879	450.000000	4.000000				0.000000	4.000000	4.000000	4.000000	4.000000	4.000000	105.000000	0.000000	8192.000000	8192.000000	8192.000000	3840.000000	7744.000000	8576.000000	6080.000000	11904.000000	8384.000000
1566975524.123110	106.000000	0.000000	4205.128418	4270.769043	4199.487305	4211.794922	4353.846191	450.000000	4.000000				0.000000	4.000000	4.000000	4.000000	4.000000	4.000000	106.000000	0.000000	8192.000000	8192.000000	8192.000000	3776.000000	7744.000000	8640.000000	6080.000000	11968.000000	8384.000000
1566975524.131095	107.000000	0.000000	4208.205078	4264.615234	4201.025879	4215.384766	4353.333496	1023.000000	4.000000				0.000000	4.000000	4.000000	4.000000	4.000000	4.000000	107.000000	0.000000	8192.000000	8192.000000	8192.000000	3776.000000	7744.000000	8576.000000	6080.000000	11904.000000	8384.000000
1566975524.139094	108.000000	0.000000	4229.230957	4260.512695	4211.282227	4208.205078	4366.153809	450.000000	4.000000				0.000000	4.000000	4.000000	4.000000	4.000000	4.000000	108.000000	0.000000	8192.000000	8192.000000	8192.000000	3776.000000	7744.000000	8576.000000	5952.000000	11904.000000	8192.000000
1566975524.147095	109.000000	0.000000	4231.794922	4260.512695	4213.333496	4213.333496	4357.948730	450.000000	4.000000				0.000000	4.000000	4.000000	4.000000	4.000000	4.000000	109.000000	0.000000	8192.000000	8192.000000	8192.000000	3840.000000	7744.000000	8640.000000	5952.000000	11904.000000	8192.000000
1566975524.155095	110.000000	0.000000	4222.563965	4270.769043	4211.794922	4224.615234	4340.000000	450.000000	4.000000				0.000000	4.000000	4.000000	4.000000	4.000000	4.000000	110.000000	0.000000	8192.000000	8192.000000	8192.000000	3776.000000	7744.000000	8576.000000	6080.000000	11840.000000	8448.000000
1566975524.163095	111.000000	0.000000	4233.333496	4285.128418	4218.461426	4220.000000	4344.102539	1023.000000	4.000000				0.000000	4.000000	4.000000	4.000000	4.000000	4.000000	111.000000	0.000000	8192.000000	8192.000000	8192.000000	3840.000000	7744.000000	8640.000000	6080.000000	11968.000000	8384.000000
1566975524.171094	112.000000	0.000000	4232.307617	4266.666504	4213.333496	4215.384766	4333.846191	450.000000	4.000000				0.000000	4.000000	4.000000	4.000000	4.000000	4.000000	112.000000	0.000000	8192.000000	8192.000000	8192.000000	3840.000000	7744.000000	8576.000000	6080.000000	11904.000000	8384.000000
1566975524.179094	113.000000	0.000000	4218.461426	4252.307617	4191.794922	4204.102539	4307.692383	450.000000	4.000000				0.000000	4.000000	4.000000	4.000000	4.000000	4.000000	113.000000	0.000000	8192.000000	8192.000000	8192.000000	3776.000000	7744.000000	8640.000000	6080.000000	11904.000000	8320.000000
1566975524.187093	114.000000	0.000000	4213.333496	4262.563965	4182.051270	4202.563965	4307.692383	450.000000	4.000000				0.000000	4.000000	4.000000	4.000000	4.000000	4.000000	114.000000	0.000000	8192.000000	8192.000000	8192.000000	3840.000000	7744.000000	8576.000000	6080.000000	11904.000000	8320.000000
1566975524.195092	115.000000	0.000000	4207.179688	4242.051270	4171.794922	4204.102539	4312.307617	1023.000000	4.000000				0.000000	4.000000	4.000000	4.000000	4.000000	4.000000	115.000000	0.000000	8192.000000	8192.000000	8192.000000	3776.000000	7744.000000	8576.000000	6080.000000	11840.000000	8384.000000
1566975524.203090	116.000000	0.000000	4205.128418	4217.436035	4160.512695	4201.025879	4303.589844	450.000000	4.000000				0.000000	4.000000	4.000000	4.000000	4.000000	4.000000	116.000000	0.000000	8192.000000	8192.000000	8192.000000	3776.000000	7744.000000	8640.000000	6016.000000	11904.000000	8384.000000
1566975524.211089	117.000000	0.000000	4220.512695	4233.846191	4176.410156	4210.769043	4308.205078	450.000000	4.000000				0.000000	4.000000	4.000000	4.000000	4.000000	4.000000	117.000000	0.000000	8192.000000	8192.000000	8192.000000	3776.000000	7744.000000	8576.000000	6144.000000	11840.000000	8256.000000
1566975524.219087	118.000000	0.000000	4225.128418	4248.205078	4179.487305	4198.974121	4310.256348	450.000000	4.000000				0.000000	4.000000	4.000000	4.000000	4.000000	4.000000	118.000000	0.000000	8192.000000	8192.000000	8192.000000	3776.000000	7744.000000	8640.000000	6144.000000	11840.000000	8256.000000
1566975524.227084	119.000000	0.000000	4209.230957	4233.846191	4163.589844	4188.205078	4290.256348	1023.000000	4.000000				0.000000	4.000000	4.000000	4.000000	4.000000	4.000000	119.000000	0.000000	8192.000000	8192.000000	8192.000000	3776.000000	7744.000000	8576.000000	6016.000000	11904.000000	8448.000000
1566975524.235081	120.000000	0.000000	4212.307617	4223.589844	4163.589844	4202.563965	4290.256348	450.000000	4.000000				0.000000	4.000000	4.000000	4.000000	4.000000	4.000000	120.000000	0.000000	8192.000000	8192.000000	8192.000000	3840.000000	7744.000000	8640.000000	6144.000000	11904.000000	8448.000000
1566975524.243077	121.000000	0.000000	4240.000000	4223.589844	4183.077148	4213.333496	4313.333496	450.000000	4.000000				0.000000	4.000000	4.000000	4.000000	4.000000	4.000000	121.000000	0.000000	8192.000000	8192.000000	8192.000000	3840.000000	7744.000000	8576.000000	6016.000000	11968.000000	8384.000000
1566975524.251074	122.000000	0.000000	4244.102539	4229.743652	4195.897461	4212.820313	4303.589844	450.000000	4.000000				0.000000	4.000000	4.000000	4.000000	4.000000	4.000000	122.000000	0.000000	8192.000000	8192.000000	8192.000000	3840.000000	7744.000000	8576.000000	6016.000000	11968.000000	8384.000000
1566975524.259071	123.000000	0.000000	4220.000000	4240.000000	4177.948730	4196.922852	4271.794922	1023.000000	4.000000				0.000000	4.000000	4.000000	4.000000	4.000000	4.000000	123.000000	0.000000	8192.000000	8192.000000	8192.000000	3840.000000	7744.000000	8640.000000	6080.000000	11904.000000	8320.000000
1566975524.267067	124.000000	0.000000	4214.871582	4235.897461	4181.025879	4204.615234	4269.230957	450.000000	4.000000				0.000000	4.000000	4.000000	4.000000	4.000000	4.000000	124.000000	0.000000	8192.000000	8192.000000	8192.000000	3840.000000	7744.000000	8576.000000	6080.000000	11904.000000	8384.000000
1566975524.275062	125.000000	0.000000	4222.051270	4201.025879	4185.641113	4210.256348	4266.153809	450.000000	4.000000				0.000000	4.000000	4.000000	4.000000	4.000000	4.000000	125.000000	0.000000	8192.000000	8192.000000	8192.000000	3840.000000	7744.000000	8640.000000	6080.000000	11904.000000	8384.000000
1566975524.283057	126.000000	0.000000	4204.615234	4176.410156	4156.410156	4184.102539	4229.743652	450.000000	4.000000				0.000000	4.000000	4.000000	4.000000	4.000000	4.000000	126.000000	0.000000	8192.000000	8192.000000	8192.000000	3840.000000	7744.000000	8640.000000	6080.000000	11904.000000	8512.000000
1566975524.291051	127.000000	0.000000	4195.897461	4194.871582	4161.025879	4187.179688	4212.307617	242.000000	4.000000				0.000000	4.000000	4.000000	4.000000	4.000000	4.000000	127.000000	0.000000	8192.000000	8192.000000	8192.000000	3776.000000	7744.000000	8640.000000	6080.000000	11904.000000	8512.000000
1566975524.299044	0.000000	0.000000	4203.077148	4201.025879	4185.128418	4198.461426	4223.077148	450.000000	4.000000				0.000000	4.000000	4.000000	4.000000	4.000000	4.000000	0.000000	0.000000	8192.000000	8192.000000	8192.000000	3840.000000	7744.000000	8576.000000	6144.000000	11968.000000	8448.000000
1566975524.307037	1.000000	0.000000	4198.461426	4188.717773	4178.974121	4195.384766	4220.512695	450.000000	4.000000				0.000000	4.000000	4.000000	4.000000	4.000000	4.000000	1.000000	0.000000	8192.000000	8192.000000	8192.000000	3840.000000	7808.000000	8576.000000	6080.000000	11840.000000	8384.000000
1566975524.315029	2.000000	0.000000	4205.128418	4205.128418	4174.358887	4200.000000	4215.384766	1023.000000	4.000000				0.000000	4.000000	4.000000	4.000000	4.000000	4.000000	2.000000	0.000000	8192.000000	8192.000000	8192.000000	3776.000000	7744.000000	8640.000000	6080.000000	11904.000000	8384.000000
1566975524.323020	3.000000	0.000000	4216.410156	4221.538574	4182.051270	4192.820313	4211.794922	450.000000	4.000000				0.000000	4.000000	4.000000	4.000000	4.000000	4.000000	3.000000	0.000000	8192.000000	8192.000000	8192.000000	3840.000000	7744.000000	8576.000000	6016.000000	11904.000000	8128.000000
1566975524.331011	4.000000	0.000000	4202.051270	4190.769043	4178.461426	4191.282227	4204.102539	1023.000000	4.000000				0.000000	4.000000	4.000000	4.000000	4.000000	4.000000	4.000000	0.000000	8192.000000	8192.000000	8192.000000	3840.000000	7744.000000	8640.000000	6016.000000	11904.000000	8128.000000
1566975524.339001	5.000000	0.000000	4182.051270	4155.897461	4160.000000	4190.769043	4195.897461	450.000000	4.000000				0.000000	4.000000	4.000000	4.000000	4.000000	4.000000	5.000000	0.000000	8192.000000	8192.000000	8192.000000	3840.000000	7744.000000	8576.000000	6016.000000	11904.000000	8384.000000
1566975524.346990	6.000000	0.000000	4181.025879	4168.205078	4156.410156	4191.794922	4186.153809	1023.000000	4.000000				0.000000	4.000000	4.000000	4.000000	4.000000	4.000000	6.000000	0.000000	8192.000000	8192.000000	8192.000000	3840.000000	7744.000000	8576.000000	6016.000000	11904.000000	8384.000000
1566975524.354979	7.000000	0.000000	4193.333496	4196.922852	4162.051270	4198.461426	4182.051270	450.000000	4.000000				0.000000	4.000000	4.000000	4.000000	4.000000	4.000000	7.000000	0.000000	8192.000000	8192.000000	8192.000000	3840.000000	7744.000000	8576.000000	6016.000000	11904.000000	8320.000000
1566975524.362967	8.000000	0.000000	4202.051270	4196.922852	4159.487305	4189.230957	4182.051270	450.000000	4.000000				0.000000	4.000000	4.000000	4.000000	4.000000	4.000000	8.000000	0.000000	8192.000000	8192.000000	8192.000000	3840.000000	7744.000000	8576.000000	6016.000000	11904.000000	8320.000000
1566975524.370954	9.000000	0.000000	4186.666504	4178.461426	4154.871582	4187.179688	4161.538574	1023.000000	4.000000				0.000000	4.000000	4.000000	4.000000	4.000000	4.000000	9.000000	0.000000	8192.000000	8192.000000	8192.000000	3840.000000	7744.000000	8576.000000	6080.000000	11904.000000	8384.000000
1566975524.378941	10.000000	0.000000	4173.846191	4178.461426	4155.384766	4195.384766	4152.820313	450.000000	4.000000				0.000000	4.000000	4.000000	4.000000	4.000000	4.000000	10.000000	0.000000	8192.000000	8192.000000	8192.000000	3840.000000	7744.000000	8576.000000	6080.000000	11968.000000	8320.000000
1566975524.386927	11.000000	0.000000	4193.333496	4196.922852	4172.820313	4205.128418	4183.077148	1023.000000	4.000000				0.000000	4.000000	4.000000	4.000000	4.000000	4.000000	11.000000	0.000000	8192.000000	8192.000000	8192.000000	3776.000000	7744.000000	8640.000000	6080.000000	11840.000000	8448.000000
1566975524.394912	12.000000	0.000000	4188.205078	4186.666504	4171.794922	4195.384766	4182.051270	450.000000	4.000000				0.000000	4.000000	4.000000	4.000000	4.000000	4.000000	12.000000	0.000000	8192.000000	8192.000000	8192.000000	3840.000000	7744.000000	8640.000000	6080.000000	11840.000000	8448.000000
1566975524.402897	13.000000	0.000000	4153.333496	4153.846191	4137.948730	4170.256348	4153.846191	450.000000	4.000000				0.000000	4.000000	4.000000	4.000000	4.000000	4.000000	13.000000	0.000000	8192.000000	8192.000000	8192.000000	3840.000000	7744.000000	8576.000000	6080.000000	11968.000000	8320.000000
1566975524.410881	14.000000	0.000000	4166.666504	4155.897461	4143.589844	4196.922852	4174.358887	450.000000	4.000000				0.000000	4.000000	4.000000	4.000000	4.000000	4.000000	14.000000	0.000000	8192.000000	8192.000000	8192.000000	3840.000000	7744.000000	8640.000000	6016.000000	11904.000000	8384.000000
1566975524.418864	15.000000	0.000000	4208.717773	4207.179688	4171.794922	4224.615234	4212.820313	1023.000000	4.000000				0.000000	4.000000	4.000000	4.000000	4.000000	4.000000	15.000000	0.000000	8192.000000	8192.000000	8192.000000	3840.000000	7744.000000	8576.000000	6144.000000	11904.000000	8384.000000
1566975524.426846	16.000000	0.000000	4220.512695	4217.436035	4174.871582	4208.717773	4217.948730	0.000000	4.000000				0.000000	4.000000	4.000000	4.000000	4.000000	4.000000	16.000000	0.000000	8192.000000	8192.000000	8192.000000	3776.000000	7744.000000	8640.000000	6144.000000	11968.000000	8128.000000
1566975524.434828	17.000000	0.000000	4227.179688	4190.769043	4177.948730	4202.563965	4215.897461	0.000000	4.000000				0.000000	4.000000	4.000000	4.000000	4.000000	4.000000	17.000000	0.000000	8192.000000	8192.000000	8192.000000	3840.000000	7744.000000	8576.000000	6016.000000	11968.000000	8128.000000
1566975524.442812	18.000000	0.000000	4236.922852	4205.128418	4186.153809	4201.025879	4220.000000	0.000000	4.000000				0.000000	4.000000	4.000000	4.000000	4.000000	4.000000	18.000000	0.000000	8192.000000	8192.000000	8192.000000	3840.000000	7744.000000	8576.000000	6016.000000	11968.000000	8320.000000
1566975524.450796	19.000000	0.000000	4218.974121	4221.538574	4186.153809	4204.102539	4200.000000	0.000000	4.000000				0.000000	4.000000	4.000000	4.000000	4.000000	4.000000	19.000000	0.000000	8192.000000	8192.000000	8192.000000	3840.000000	7744.000000	8640.000000	6016.000000	11904.000000	8320.000000
1566975524.458788	20.000000	0.000000	4205.128418	4207.179688	4186.666504	4211.282227	4179.487305	0.000000	4.000000				0.000000	4.000000	4.000000	4.000000	4.000000	4.000000	20.000000	0.000000	8192.000000	8192.000000	8192.000000	3840.000000	7744.000000	8640.000000	5952.000000	11904.000000	8384.000000
1566975524.466780	21.000000	0.000000	4218.974121	4207.179688	4198.974121	4206.666504	4193.846191	0.000000	4.000000				0.000000	4.000000	4.000000	4.000000	4.000000	4.000000	21.000000	0.000000	8192.000000	8192.000000	8192.000000	3776.000000	7744.000000	8640.000000	6016.000000	11968.000000	8576.000000
1566975524.474782	22.000000	0.000000	4214.358887	4225.641113	4191.282227	4199.487305	4199.487305	0.000000	4.000000				0.000000	4.000000	4.000000	4.000000	4.000000	4.000000	22.000000	0.000000	8192.000000	8192.000000	8192.000000	3840.000000	7744.000000	8576.000000	6016.000000	11968.000000	8576.000000
1566975524.482782	23.000000	0.000000	4202.563965	4237.948730	4166.666504	4197.948730	4182.051270	0.000000	4.000000				0.000000	4.000000	4.000000	4.000000	4.000000	4.000000	23.000000	0.000000	8192.000000	8192.000000	8192.000000	3776.000000	7744.000000	8576.000000	6016.000000	11904.000000	8384.000000
1566975524.490783	24.000000	0.000000	4225.641113	4248.205078	4187.179688	4213.333496	4196.922852	0.000000	4.000000				0.000000	4.000000	4.000000	4.000000	4.000000	4.000000	24.000000	0.000000	8192.000000	8192.000000	8192.000000	3840.000000	7744.000000	8640.000000	6080.000000	11904.000000	8384.000000
1566975524.498784	25.000000	0.000000	4237.948730	4242.051270	4208.205078	4213.333496	4221.025879	0.000000	4.000000				0.000000	4.000000	4.000000	4.000000	4.000000	4.000000	25.000000	0.000000	8192.000000	8192.000000	8192.000000	3776.000000	7744.000000	8640.000000	6016.000000	11904.000000	8320.000000
1566975524.506784	26.000000	0.000000	4219.487305	4217.436035	4184.615234	4204.102539	4208.205078	0.000000	4.000000				0.000000	4.000000	4.000000	4.000000	4.000000	4.000000	26.000000	0.000000	8192.000000	8192.000000	8192.000000	3840.000000	7744.000000	8576.000000	6016.000000	11904.000000	8320.000000
1566975524.514784	27.000000	0.000000	4218.974121	4209.230957	4172.820313	4212.820313	4192.820313	0.000000	4.000000				0.000000	4.000000	4.000000	4.000000	4.000000	4.000000	27.000000	0.000000	8192.000000	8192.000000	8192.000000	3776.000000	7744.000000	8576.000000	6016.000000	11904.000000	8384.000000
1566975524.522783	28.000000	0.000000	4237.436035	4223.589844	4178.461426	4203.077148	4204.615234	0.000000	4.000000				0.000000	4.000000	4.000000	4.000000	4.000000	4.000000	28.000000	0.000000	8192.000000	8192.000000	8192.000000	3776.000000	7744.000000	8640.000000	6080.000000	11904.000000	8320.000000
1566975524.530782	29.000000	0.000000	4236.410156	4237.948730	4178.461426	4199.487305	4214.358887	0.000000	4.000000				0.000000	4.000000	4.000000	4.000000	4.000000	4.000000	29.000000	0.000000	8192.000000	8192.000000	8192.000000	3776.000000	7744.000000	8576.000000	6144.000000	11904.000000	8384.000000
1566975524.538779	30.000000	0.000000	4231.794922	4221.538574	4181.538574	4211.282227	4214.871582	0.000000	4.000000				0.000000	4.000000	4.000000	4.000000	4.000000	4.000000	30.000000	0.000000	8192.000000	8192.000000	8192.000000	3776.000000	7744.000000	8640.000000	6144.000000	11904.000000	8384.000000
1566975524.546777	31.000000	0.000000	4241.025879	4215.384766	4195.384766	4207.692383	4218.974121	0.000000	4.000000				0.000000	4.000000	4.000000	4.000000	4.000000	4.000000	31.000000	0.000000	8192.000000	8192.000000	8192.000000	3840.000000	7744.000000	8640.000000	6080.000000	11904.000000	8384.000000
1566975524.554773	32.000000	0.000000	4234.871582	4227.692383	4207.692383	4211.794922	4213.333496	0.000000	4.000000				0.000000	4.000000	4.000000	4.000000	4.000000	4.000000	32.000000	0.000000	8192.000000	8192.000000	8192.000000	3840.000000	7744.000000	8576.000000	6016.000000	11968.000000	8384.000000
1566975524.562769	33.000000	0.000000	4226.153809	4223.589844	4205.641113	4214.358887	4203.589844	0.000000	4.000000				0.000000	4.000000	4.000000	4.000000	4.000000	4.000000	33.000000	0.000000	8192.000000	8192.000000	8192.000000	3840.000000	7744.000000	8640.000000	6016.000000	11904.000000	8320.000000
1566975524.570766	34.000000	0.000000	4226.153809	4217.436035	4205.128418	4210.256348	4201.025879	0.000000	4.000000				0.000000	4.000000	4.000000	4.000000	4.000000	4.000000	34.000000	0.000000	8192.000000	8192.000000	8192.000000	3776.000000	7744.000000	8576.000000	6016.000000	11904.000000	8320.000000
1566975524.578762	35.000000	0.000000	4216.922852	4213.333496	4203.077148	4209.230957	4197.436035	0.000000	4.000000				0.000000	4.000000	4.000000	4.000000	4.000000	4.000000	35.000000	0.000000	8192.000000	8192.000000	8192.000000	3840.000000	7744.000000	8640.000000	6080.000000	11904.000000	8192.000000
1566975524.586758	36.000000	0.000000	4221.538574	4213.333496	4202.563965	4208.205078	4202.051270	0.000000	4.000000				0.000000	4.000000	4.000000	4.000000	4.000000	4.000000	36.000000	0.000000	8192.000000	8192.000000	8192.000000	3840.000000	7744.000000	8640.000000	6080.000000	11904.000000	8384.000000
1566975524.594753	37.000000	0.000000	4242.563965	4231.794922	4214.871582	4214.358887	4217.948730	0.000000	4.000000				0.000000	4.000000	4.000000	4.000000	4.000000	4.000000	37.000000	0.000000	8192.000000	8192.000000	8192.000000	3840.000000	7744.000000	8640.000000	6016.000000	11904.000000	8384.000000
1566975524.602749	38.000000	0.000000	4234.871582	4233.846191	4198.974121	4197.948730	4216.922852	0.000000	4.000000				0.000000	4.000000	4.000000	4.000000	4.000000	4.000000	38.000000	0.000000	8192.000000	8192.000000	8192.000000	3840.000000	7744.000000	8640.000000	6080.000000	11904.000000	8384.000000
1566975524.610744	39.000000	0.000000	4216.410156	4198.974121	4172.820313	4188.205078	4199.487305	0.000000	4.000000				0.000000	4.000000	4.000000	4.000000	4.000000	4.000000	39.000000	0.000000	8192.000000	8192.000000	8192.000000	3776.000000	7744.000000	8576.000000	6080.000000	11968.000000	8448.000000
1566975524.618738	40.000000	0.000000	4228.717773	4209.230957	4180.000000	4212.307617	4202.051270	0.000000	4.000000				0.000000	4.000000	4.000000	4.000000	4.000000	4.000000	40.000000	0.000000	8192.000000	8192.000000	8192.000000	3840.000000	7744.000000	8640.000000	6080.000000	11968.000000	8448.000000
1566975524.626732	41.000000	0.000000	4238.461426	4256.410156	4188.205078	4214.871582	4211.282227	0.000000	4.000000				0.000000	4.000000	4.000000	4.000000	4.000000	4.000000	41.000000	0.000000	8192.000000	8192.000000	8192.000000	3840.000000	7744.000000	8576.000000	6080.000000	11904.000000	8384.000000
1566975524.634728	42.000000	0.000000	4235.897461	4262.563965	4200.512695	4212.820313	4215.384766	0.000000	4.000000				0.000000	4.000000	4.000000	4.000000	4.000000	4.000000	42.000000	0.000000	8192.000000	8192.000000	8192.000000	3840.000000	7744.000000	8640.000000	6016.000000	11840.000000	8384.000000
1566975524.642728	43.000000	0.000000	4245.128418	4233.846191	4220.512695	4216.922852	4229.743652	0.000000	4.000000				0.000000	4.000000	4.000000	4.000000	4.000000	4.000000	43.000000	0.000000	8192.000000	8192.000000	8192.000000	3840.000000	7744.000000	8576.000000	6016.000000	11904.000000	8384.000000
1566975524.650731	44.000000	0.000000	4249.230957	4229.743652	4231.282227	4214.871582	4241.538574	0.000000	4.000000				0.000000	4.000000	4.000000	4.000000	4.000000	4.000000	44.000000	0.000000	8192.000000	8192.000000	8192.000000	3776.000000	7744.000000	8576.000000	6016.000000	11904.000000	8384.000000
1566975524.658735	45.000000	0.000000	4249.743652	4240.000000	4236.410156	4219.487305	4248.717773	0.000000	4.000000				0.000000	4.000000	4.000000	4.000000	4.000000	4.000000	45.000000	0.000000	8192.000000	8192.000000	8192.000000	3840.000000	7744.000000	8640.000000	6080.000000	11904.000000	8384.000000
1566975524.666739	46.000000	0.000000	4251.794922	4250.256348	4225.641113	4212.820313	4250.769043	0.000000	4.000000				0.000000	4.000000	4.000000	4.000000	4.000000	4.000000	46.000000	0.000000	8192.000000	8192.000000	8192.000000	3840.000000	7744.000000	8576.000000	6080.000000	11904.000000	8384.000000
1566975524.674741	47.000000	0.000000	4240.000000	4256.410156	4209.230957	4207.692383	4239.487305	0.000000	4.000000				0.000000	4.000000	4.000000	4.000000	4.000000	4.000000	47.000000	0.000000	8192.000000	8192.000000	8192.000000	3840.000000	7744.000000	8640.000000	6144.000000	11904.000000	8384.000000
1566975524.682743	48.000000	0.000000	4224.102539	4248.205078	4198.974121	4201.025879	4232.820313	0.000000	4.000000				0.000000	4.000000	4.000000	4.000000	4.000000	4.000000	48.000000	0.000000	8192.000000	8192.000000	8192.000000	3840.000000	7744.000000	8640.000000	6144.000000	11904.000000	8384.000000
1566975524.690746	49.000000	0.000000	4235.897461	4242.051270	4213.846191	4202.051270	4253.846191	0.000000	4.000000				0.000000	4.000000	4.000000	4.000000	4.000000	4.000000	49.000000	0.000000	8192.000000	8192.000000	8192.000000	3840.000000	7744.000000	8640.000000	6080.000000	11904.000000	8320.000000
1566975524.698748	50.000000	0.000000	4255.384766	4260.512695	4229.743652	4217.436035	4276.410156	0.000000	4.000000				0.000000	4.000000	4.000000	4.000000	4.000000	4.000000	50.000000	0.000000	8192.000000	8128.000000	8192.000000	3840.000000	7744.000000	8576.000000	6080.000000	11904.000000	8384.000000
1566975524.706750	51.000000	0.000000	4244.615234	4258.461426	4205.128418	4206.666504	4269.230957	0.000000	4.000000				0.000000	4.000000	4.000000	4.000000	4.000000	4.000000	51.000000	0.000000	8192.000000	8128.000000	8192.000000	3840.000000	7744.000000	8576.000000	6016.000000	11904.000000	8384.000000
1566975524.714751	52.000000	0.000000	4214.358887	4223.589844	4183.589844	4191.794922	4247.692383	0.000000	4.000000				0.000000	4.000000	4.000000	4.000000	4.000000	4.000000	52.000000	0.000000	8192.000000	8192.000000	8192.000000	3840.000000	7744.000000	8640.000000	6016.000000	11904.000000	8384.000000
1566975524.722755	53.000000	0.000000	4211.794922	4215.384766	4193.846191	4191.282227	4242.563965	0.000000	4.000000				0.000000	4.000000	4.000000	4.000000	4.000000	4.000000	53.000000	0.000000	8192.000000	8192.000000	8192.000000	3776.000000	7744.000000	8576.000000	6016.000000	11904.000000	8320.000000
1566975524.730759	54.000000	0.000000	4234.358887	4242.051270	4220.512695	4200.512695	4252.307617	0.000000	4.000000				0.000000	4.000000	4.000000	4.000000	4.000000	4.000000	54.000000	0.000000	8192.000000	8192.000000	8192.000000	3840.000000	7744.000000	8640.000000	6016.000000	11904.000000	8384.000000
1566975524.738762	55.000000	0.000000	4226.153809	4227.692383	4225.128418	4209.743652	4243.077148	0.000000	4.000000				0.000000	4.000000	4.000000	4.000000	4.000000	4.000000	55.000000	0.000000	8192.000000	8192.000000	8192.000000	3840.000000	7744.000000	8576.000000	6016.000000	11904.000000	8384.000000
1566975524.746765	56.000000	0.000000	4196.922852	4192.820313	4204.615234	4200.512695	4233.333496	0.000000	4.000000				0.000000	4.000000	4.000000	4.000000	4.000000	4.000000	56.000000	0.000000	8192.000000	8192.000000	8192.000000	3776.000000	7744.000000	8640.000000	6080.000000	11904.000000	8448.000000
1566975524.754767	57.000000	0.000000	4194.871582	4221.538574	4213.333496	4205.641113	4245.128418	0.000000	4.000000				0.000000	4.000000	4.000000	4.000000	4.000000	4.000000	57.000000	0.000000	8192.000000	8192.000000	8192.000000	3840.000000	7744.000000	8576.000000	6016.000000	11840.000000	8320.000000
1566975524.762770	58.000000	0.000000	4201.025879	4272.820313	4216.410156	4208.205078	4243.589844	0.000000	4.000000				0.000000	4.000000	4.000000	4.000000	4.000000	4.000000	58.000000	0.000000	8192.000000	8192.000000	8192.000000	3776.000000	7744.000000	8576.000000	6016.000000	11840.000000	8320.000000
1566975524.770771	59.000000	0.000000	4203.077148	4252.307617	4194.358887	4195.897461	4235.384766	0.000000	4.000000				0.000000	4.000000	4.000000	4.000000	4.000000	4.000000	59.000000	0.000000	8192.000000	8192.000000	8192.000000	3840.000000	7744.000000	8640.000000	6144.000000	11904.000000	8384.000000
1566975524.778772	60.000000	0.000000	4222.051270	4221.538574	4205.128418	4209.743652	4255.384766	0.000000	4.000000				0.000000	4.000000	4.000000	4.000000	4.000000	4.000000	60.000000	0.000000	8192.000000	8192.000000	8192.000000	3840.000000	7744.000000	8576.000000	6080.000000	11904.000000	8384.000000
1566975524.786773	61.000000	0.000000	4237.436035	4252.307617	4217.436035	4213.333496	4274.358887	0.000000	4.000000				0.000000	4.000000	4.000000	4.000000	4.000000	4.000000	61.000000	0.000000	8192.000000	8192.000000	8192.000000	3840.000000	7744.000000	8640.000000	5952.000000	11904.000000	8448.000000
1566975524.794772	62.000000	0.000000	4234.358887	4264.615234	4198.974121	4205.128418	4260.512695	0.000000	4.000000				0.000000	4.000000	4.000000	4.000000	4.000000	4.000000	62.000000	0.000000	8192.000000	8192.000000	8192.000000	3840.000000	7744.000000	8576.000000	5952.000000	11904.000000	8448.000000
1566975524.802772	63.000000	0.000000	4231.794922	4235.897461	4185.128418	4204.615234	4249.743652	0.000000	4.000000				0.000000	4.000000	4.000000	4.000000	4.000000	4.000000	63.000000	0.000000	8192.000000	8192.000000	8192.000000	3840.000000	7744.000000	8576.000000	6016.000000	11904.000000	8384.000000
1566975524.810770	64.000000	0.000000	4217.948730	4213.333496	4182.051270	4192.820313	4252.307617	450.000000	4.000000				0.000000	4.000000	4.000000	4.000000	4.000000	4.000000	64.000000	0.000000	8192.000000	8192.000000	8192.000000	3840.000000	7744.000000	8576.000000	6016.000000	11904.000000	8384.000000
1566975524.818769	65.000000	0.000000	4207.692383	4203.077148	4187.692383	4195.897461	4248.717773	450.000000	4.000000				0.000000	4.000000	4.000000	4.000000	4.000000	4.000000	65.000000	0.000000	8192.000000	8192.000000	8192.000000	3776.000000	7744.000000	8576.000000	6016.000000	11904.000000	8384.000000
1566975524.826768	66.000000	0.000000	4227.179688	4221.538574	4208.205078	4205.128418	4253.846191	1023.000000	4.000000				0.000000	4.000000	4.000000	4.000000	4.000000	4.000000	66.000000	0.000000	8192.000000	8192.000000	8192.000000	3840.000000	7744.000000	8640.000000	6016.000000	11904.000000	8384.000000
1566975524.834768	67.000000	0.000000	4221.025879	4258.461426	4213.846191	4204.615234	4249.743652	450.000000	4.000000				0.000000	4.000000	4.000000	4.000000	4.000000	4.000000	67.000000	0.000000	8192.000000	8192.000000	8192.000000	3840.000000	7744.000000	8576.000000	6080.000000	11904.000000	8384.000000
1566975524.842767	68.000000	0.000000	4187.179688	4266.666504	4190.256348	4197.436035	4232.820313	1023.000000	4.000000				0.000000	4.000000	4.000000	4.000000	4.000000	4.000000	68.000000	0.000000	8192.000000	8192.000000	8192.000000	3776.000000	7744.000000	8576.000000	6080.000000	11968.000000	8384.000000
1566975524.850766	69.000000	0.000000	4195.384766	4256.410156	4191.282227	4202.051270	4236.922852	450.000000	4.000000				0.000000	4.000000	4.000000	4.000000	4.000000	4.000000	69.000000	0.000000	8192.000000	8192.000000	8192.000000	3840.000000	7744.000000	8576.000000	5952.000000	11904.000000	8384.000000
1566975524.858765	70.000000	0.000000	4225.128418	4246.153809	4222.563965	4229.230957	4255.384766	1023.000000	4.000000				0.000000	4.000000	4.000000	4.000000	4.000000	4.000000	70.000000	0.000000	8192.000000	8192.000000	8192.000000	3840.000000	7744.000000	8576.000000	5952.000000	11904.000000	8384.000000
1566975524.866763	71.000000	0.000000	4224.102539	4246.153809	4215.897461	4216.922852	4255.897461	450.000000	4.000000				0.000000	4.000000	4.000000	4.000000	4.000000	4.000000	71.000000	0.000000	8192.000000	8192.000000	8192.000000	3776.000000	7744.000000	8640.000000	6080.000000	11904.000000	8576.000000
1566975524.874763	72.000000	0.000000	4216.922852	4233.846191	4202.051270	4193.846191	4248.717773	450.000000	4.000000				0.000000	4.000000	4.000000	4.000000	4.000000	4.000000	72.000000	0.000000	8192.000000	8192.000000	8192.000000	3840.000000	7744.000000	8576.000000	6016.000000	11904.000000	8384.000000
1566975524.882762	73.000000	0.000000	4216.410156	4209.230957	4210.256348	4203.589844	4250.769043	1023.000000	4.000000				0.000000	4.000000	4.000000	4.000000	4.000000	4.000000	73.000000	0.000000	8192.000000	8192.000000	8192.000000	3776.000000	7744.000000	8576.000000	6080.000000	11904.000000	8384.000000
1566975524.890760	74.000000	0.000000	4202.051270	4225.641113	4204.615234	4207.179688	4248.717773	450.000000	4.000000				0.000000	4.000000	4.000000	4.000000	4.000000	4.000000	74.000000	0.000000	8192.000000	8192.000000	8192.000000	3840.000000	7744.000000	8640.000000	6144.000000	11904.000000	8128.000000
1566975524.898758	75.000000	0.000000	4188.205078	4260.512695	4191.794922	4197.436035	4234.871582	1023.000000	4.000000				0.000000	4.000000	4.000000	4.000000	4.000000	4.000000	75.000000	0.000000	8192.000000	8192.000000	8192.000000	3840.000000	7744.000000	8576.000000	6016.000000	11904.000000	8320.000000
1566975524.906755	76.000000	0.000000	4172.307617	4248.205078	4173.333496	4178.461426	4207.692383	450.000000	4.000000				0.000000	4.000000	4.000000	4.000000	4.000000	4.000000	76.000000	0.000000	8192.000000	8192.000000	8192.000000	3840.000000	7744.000000	8640.000000	6016.000000	11904.000000	8320.000000
1566975524.914759	77.000000	0.000000	4133.846191	4203.077148	4155.897461	4173.333496	4169.743652	450.000000	4.000000				0.000000	4.000000	4.000000	4.000000	4.000000	4.000000	77.000000	0.000000	8192.000000	8192.000000	8192.000000	3840.000000	7744.000000	8576.000000	6080.000000	11904.000000	8384.000000
1566975524.922762	78.000000	0.000000	4114.871582	4194.871582	4158.974121	4196.410156	4156.922852	450.000000	4.000000				0.000000	4.000000	4.000000	4.000000	4.000000	4.000000	78.000000	0.000000	8192.000000	8192.000000	8192.000000	3840.000000	7744.000000	8576.000000	6016.000000	11904.000000	8320.000000
1566975524.930765	79.000000	0.000000	4151.282227	4225.641113	4179.487305	4216.410156	4194.871582	1023.000000	4.000000				0.000000	4.000000	4.000000	4.000000	4.000000	4.000000	79.000000	0.000000	8192.000000	8192.000000	8192.000000	3840.000000	7744.000000	8576.000000	6016.000000	11904.000000	8384.000000
1566975524.938767	80.000000	0.000000	4197.436035	4252.307617	4206.666504	4225.641113	4245.641113	450.000000	4.000000				0.000000	4.000000	4.000000	4.000000	4.000000	4.000000	80.000000	0.000000	8192.000000	8192.000000	8192.000000	3776.000000	7744.000000	8576.000000	6016.000000	11904.000000	8384.000000
1566975524.946768	81.000000	0.000000	4196.922852	4244.102539	4194.871582	4205.128418	4246.153809	450.000000	4.000000				0.000000	4.000000	4.000000	4.000000	4.000000	4.000000	81.000000	0.000000	8192.000000	8192.000000	8192.000000	3840.000000	7744.000000	8576.000000	6080.000000	11840.000000	8384.000000
1566975524.954777	82.000000	0.000000	4177.948730	4219.487305	4169.743652	4190.769043	4223.589844	450.000000	4.000000				0.000000	4.000000	4.000000	4.000000	4.000000	4.000000	82.000000	0.000000	8192.000000	8192.000000	8192.000000	3776.000000	7744.000000	8576.000000	6080.000000	11904.000000	8384.000000
1566975524.962785	83.000000	0.000000	4192.307617	4237.948730	4189.230957	4213.846191	4243.589844	1023.000000	4.000000				0.000000	4.000000	4.000000	4.000000	4.000000	4.000000	83.000000	0.000000	8192.000000	8192.000000	8192.000000	3840.000000	7744.000000	8640.000000	6080.000000	11840.000000	8768.000000
1566975524.970793	84.000000	0.000000	4210.769043	4254.358887	4201.538574	4209.230957	4261.025879	450.000000	4.000000				0.000000	4.000000	4.000000	4.000000	4.000000	4.000000	84.000000	0.000000	8192.000000	8192.000000	8192.000000	3840.000000	7744.000000	8576.000000	6080.000000	11840.000000	8768.000000
1566975524.978802	85.000000	0.000000	4202.563965	4229.743652	4181.538574	4195.897461	4238.974121	450.000000	4.000000				0.000000	4.000000	4.000000	4.000000	4.000000	4.000000	85.000000	0.000000	8192.000000	8192.000000	8192.000000	3840.000000	7744.000000	8640.000000	6080.000000	11968.000000	8384.000000
1566975524.986815	86.000000	0.000000	4203.589844	4233.846191	4177.948730	4198.974121	4235.897461	450.000000	4.000000				0.000000	4.000000	4.000000	4.000000	4.000000	4.000000	86.000000	0.000000	8192.000000	8192.000000	8192.000000	3840.000000	7744.000000	8576.000000	6144.000000	11904.000000	8448.000000
1566975524.994828	87.000000	0.000000	4220.000000	4278.974121	4196.410156	4198.461426	4254.358887	1023.000000	4.000000				0.000000	4.000000	4.000000	4.000000	4.000000	4.000000	87.000000	0.000000	8192.000000	8192.000000	8192.000000	3776.000000	7744.000000	8576.000000	6080.000000	11904.000000	8384.000000
1566975525.002840	88.000000	0.000000	4218.461426	4281.025879	4200.512695	4204.615234	4244.102539	450.000000	4.000000				0.000000	4.000000	4.000000	4.000000	4.000000	4.000000	88.000000	0.000000	8192.000000	8192.000000	8192.000000	3840.000000	7744.000000	8640.000000	6080.000000	11904.000000	8384.000000
1566975525.010852	89.000000	0.000000	4220.512695	4250.256348	4201.538574	4212.307617	4242.051270	450.000000	4.000000				0.000000	4.000000	4.000000	4.000000	4.000000	4.000000	89.000000	0.000000	8192.000000	8192.000000	8128.000000	3776.000000	7744.000000	8576.000000	6080.000000	11904.000000	8256.000000
1566975525.018863	90.000000	0.000000	4239.487305	4244.102539	4218.974121	4225.641113	4271.794922	450.000000	4.000000				0.000000	4.000000	4.000000	4.000000	4.000000	4.000000	90.000000	0.000000	8192.000000	8192.000000	8192.000000	3776.000000	7744.000000	8640.000000	6016.000000	11904.000000	8448.000000
1566975525.026874	91.000000	0.000000	4241.538574	4250.256348	4213.333496	4212.307617	4281.025879	1023.000000	4.000000				0.000000	4.000000	4.000000	4.000000	4.000000	4.000000	91.000000	0.000000	8192.000000	8192.000000	8128.000000	3776.000000	7744.000000	8576.000000	6080.000000	11904.000000	8448.000000
1566975525.034884	92.000000	0.000000	4226.666504	4252.307617	4193.846191	4190.256348	4257.436035	450.000000	4.000000				0.000000	4.000000	4.000000	4.000000	4.000000	4.000000	92.000000	0.000000	8192.000000	8192.000000	8128.000000	3776.000000	7744.000000	8640.000000	6144.000000	11904.000000	8320.000000
1566975525.042893	93.000000	0.000000	4214.871582	4258.461426	4194.871582	4206.666504	4241.538574	450.000000	4.000000				0.000000	4.000000	4.000000	4.000000	4.000000	4.000000	93.000000	0.000000	8192.000000	8192.000000	8128.000000	3840.000000	7744.000000	8576.000000	5120.000000	11968.000000	8320.000000
1566975525.050903	94.000000	0.000000	4204.615234	4244.102539	4187.692383	4210.769043	4238.974121	450.000000	4.000000				0.000000	4.000000	4.000000	4.000000	4.000000	4.000000	94.000000	0.000000	8192.000000	8192.000000	8128.000000	3840.000000	7744.000000	8576.000000	6016.000000	11968.000000	8320.000000
1566975525.058911	95.000000	0.000000	4201.025879	4225.641113	4182.051270	4200.000000	4238.974121	1023.000000	4.000000				0.000000	4.000000	4.000000	4.000000	4.000000	4.000000	95.000000	0.000000	8192.000000	8192.000000	8192.000000	3840.000000	7744.000000	8576.000000	6080.000000	11904.000000	8384.000000
1566975525.066919	96.000000	0.000000	4211.282227	4221.538574	4186.153809	4197.436035	4235.384766	450.000000	4.000000				0.000000	4.000000	4.000000	4.000000	4.000000	4.000000	96.000000	0.000000	8192.000000	8192.000000	8192.000000	3840.000000	7744.000000	8640.000000	6080.000000	11904.000000	8384.000000
1566975525.074928	97.000000	0.000000	4212.820313	4203.077148	4189.230957	4195.897461	4219.487305	450.000000	4.000000				0.000000	4.000000	4.000000	4.000000	4.000000	4.000000	97.000000	0.000000	8192.000000	8192.000000	8192.000000	3840.000000	7744.000000	8576.000000	6016.000000	11968.000000	8384.000000
1566975525.082936	98.000000	0.000000	4213.846191	4203.077148	4201.538574	4201.025879	4216.922852	450.000000	4.000000				0.000000	4.000000	4.000000	4.000000	4.000000	4.000000	98.000000	0.000000	8192.000000	8192.000000	8192.000000	3840.000000	7744.000000	8576.000000	6016.000000	11968.000000	8384.000000
1566975525.090944	99.000000	0.000000	4228.205078	4223.589844	4204.615234	4192.820313	4235.897461	1023.000000	4.000000				0.000000	4.000000	4.000000	4.000000	4.000000	4.000000	99.000000	0.000000	8192.000000	8192.000000	8192.000000	3840.000000	7744.000000	8576.000000	6016.000000	11904.000000	8384.000000
1566975525.098951	100.000000	0.000000	4240.512695	4225.641113	4205.641113	4200.000000	4242.051270	450.000000	4.000000				0.000000	4.000000	4.000000	4.000000	4.000000	4.000000	100.000000	0.000000	8192.000000	8192.000000	8192.000000	3840.000000	7744.000000	8576.000000	6080.000000	11904.000000	8384.000000
1566975525.106958	101.000000	0.000000	4230.769043	4213.333496	4206.153809	4213.333496	4222.051270	450.000000	4.000000				0.000000	4.000000	4.000000	4.000000	4.000000	4.000000	101.000000	0.000000	8192.000000	8192.000000	8192.000000	3840.000000	7744.000000	8640.000000	6080.000000	11904.000000	8064.000000
1566975525.114965	102.000000	0.000000	4216.922852	4196.922852	4194.358887	4203.589844	4204.102539	450.000000	4.000000				0.000000	4.000000	4.000000	4.000000	4.000000	4.000000	102.000000	0.000000	8192.000000	8192.000000	8192.000000	3840.000000	7744.000000	8576.000000	6080.000000	11904.000000	8064.000000
1566975525.122973	103.000000	0.000000	4216.410156	4176.410156	4187.692383	4206.153809	4206.666504	1023.000000	4.000000				0.000000	4.000000	4.000000	4.000000	4.000000	4.000000	103.000000	0.000000	8192.000000	8192.000000	8192.000000	3840.000000	7744.000000	8640.000000	6080.000000	11904.000000	8384.000000
1566975525.130987	104.000000	0.000000	4207.692383	4157.948730	4176.922852	4203.589844	4203.077148	450.000000	4.000000				0.000000	4.000000	4.000000	4.000000	4.000000	4.000000	104.000000	0.000000	8192.000000	8192.000000	8192.000000	3840.000000	7744.000000	8576.000000	6080.000000	11968.000000	8384.000000
1566975525.139000	105.000000	0.000000	4197.436035	4168.205078	4170.256348	4195.384766	4186.666504	450.000000	4.000000				0.000000	4.000000	4.000000	4.000000	4.000000	4.000000	105.000000	0.000000	8192.000000	8192.000000	8192.000000	3776.000000	7744.000000	8640.000000	6016.000000	11968.000000	8384.000000
1566975525.147015	106.000000	0.000000	4196.922852	4205.128418	4167.179688	4193.333496	4180.512695	450.000000	4.000000				0.000000	4.000000	4.000000	4.000000	4.000000	4.000000	106.000000	0.000000	8192.000000	8192.000000	8192.000000	3840.000000	7744.000000	8640.000000	6016.000000	11968.000000	8384.000000
1566975525.155036	107.000000	0.000000	4189.743652	4221.538574	4151.794922	4187.692383	4178.974121	1023.000000	4.000000				0.000000	4.000000	4.000000	4.000000	4.000000	4.000000	107.000000	0.000000	8192.000000	8192.000000	8192.000000	3776.000000	7744.000000	8576.000000	6144.000000	11968.000000	8512.000000
1566975525.163057	108.000000	0.000000	4183.077148	4201.025879	4157.436035	4197.436035	4168.717773	450.000000	4.000000				0.000000	4.000000	4.000000	4.000000	4.000000	4.000000	108.000000	0.000000	8192.000000	8192.000000	8192.000000	3776.000000	7744.000000	8640.000000	6080.000000	11904.000000	8448.000000
1566975525.171078	109.000000	0.000000	4193.333496	4194.871582	4183.589844	4196.410156	4171.794922	450.000000	4.000000				0.000000	4.000000	4.000000	4.000000	4.000000	4.000000	109.000000	0.000000	8192.000000	8192.000000	8192.000000	3840.000000	7744.000000	8576.000000	6080.000000	11904.000000	8448.000000
1566975525.179098	110.000000	0.000000	4194.871582	4211.282227	4200.000000	4187.692383	4179.487305	450.000000	4.000000				0.000000	4.000000	4.000000	4.000000	4.000000	4.000000	110.000000	0.000000	8192.000000	8192.000000	8192.000000	3776.000000	7744.000000	8576.000000	6080.000000	11840.000000	8064.000000
1566975525.187118	111.000000	0.000000	4179.487305	4186.666504	4200.000000	4193.846191	4171.282227	1023.000000	4.000000				0.000000	4.000000	4.000000	4.000000	4.000000	4.000000	111.000000	0.000000	8192.000000	8192.000000	8192.000000	3840.000000	7744.000000	8640.000000	6080.000000	11840.000000	8640.000000
1566975525.195137	112.000000	0.000000	4184.615234	4178.461426	4200.000000	4198.974121	4169.230957	450.000000	4.000000				0.000000	4.000000	4.000000	4.000000	4.000000	4.000000	112.000000	0.000000	8192.000000	8192.000000	8192.000000	3840.000000	7744.000000	8576.000000	5952.000000	11904.000000	8640.000000
1566975525.203155	113.000000	0.000000	4183.589844	4209.230957	4209.743652	4204.102539	4166.666504	450.000000	4.000000				0.000000	4.000000	4.000000	4.000000	4.000000	4.000000	113.000000	0.000000	8192.000000	8192.000000	8192.000000	3776.000000	7744.000000	8640.000000	6016.000000	11968.000000	8320.000000
1566975525.211173	114.000000	0.000000	4179.487305	4221.538574	4212.307617	4200.000000	4176.922852	450.000000	4.000000				0.000000	4.000000	4.000000	4.000000	4.000000	4.000000	114.000000	0.000000	8192.000000	8192.000000	8192.000000	3776.000000	7744.000000	8512.000000	6016.000000	11904.000000	8384.000000
1566975525.219190	115.000000	0.000000	4191.282227	4209.230957	4203.077148	4193.333496	4201.025879	1023.000000	4.000000				0.000000	4.000000	4.000000	4.000000	4.000000	4.000000	115.000000	0.000000	8192.000000	8192.000000	8192.000000	3776.000000	7744.000000	8576.000000	5952.000000	11968.000000	8384.000000
1566975525.227207	116.000000	0.000000	4179.487305	4201.025879	4185.128418	4196.410156	4189.743652	450.000000	4.000000				0.000000	4.000000	4.000000	4.000000	4.000000	4.000000	116.000000	0.000000	8192.000000	8192.000000	8192.000000	3840.000000	7744.000000	8640.000000	5952.000000	11968.000000	8384.000000
1566975525.235223	117.000000	0.000000	4158.974121	4184.615234	4174.871582	4191.794922	4164.102539	450.000000	4.000000				0.000000	4.000000	4.000000	4.000000	4.000000	4.000000	117.000000	0.000000	8192.000000	8192.000000	8192.000000	3776.000000	7744.000000	8576.000000	6080.000000	11904.000000	8320.000000
1566975525.243238	118.000000	0.000000	4176.922852	4174.358887	4191.794922	4204.615234	4180.512695	450.000000	4.000000				0.000000	4.000000	4.000000	4.000000	4.000000	4.000000	118.000000	0.000000	8192.000000	8192.000000	8192.000000	3776.000000	7744.000000	8640.000000	6080.000000	11968.000000	8384.000000
1566975525.251255	119.000000	0.000000	4193.333496	4203.077148	4199.487305	4213.333496	4193.846191	1023.000000	4.000000				0.000000	4.000000	4.000000	4.000000	4.000000	4.000000	119.000000	0.000000	8192.000000	8192.000000	8192.000000	3840.000000	7744.000000	8576.000000	6080.000000	11904.000000	8448.000000
1566975525.259270	120.000000	0.000000	4182.051270	4217.436035	4199.487305	4212.820313	4178.461426	450.000000	4.000000				0.000000	4.000000	4.000000	4.000000	4.000000	4.000000	120.000000	0.000000	8192.000000	8192.000000	8192.000000	3840.000000	7744.000000	8576.000000	6080.000000	11904.000000	8448.000000
1566975525.267286	121.000000	0.000000	4183.077148	4211.282227	4211.282227	4220.512695	4180.512695	450.000000	4.000000				0.000000	4.000000	4.000000	4.000000	4.000000	4.000000	121.000000	0.000000	8192.000000	8192.000000	8192.000000	3776.000000	7744.000000	8576.000000	6080.000000	11904.000000	8384.000000
1566975525.275301	122.000000	0.000000	4183.077148	4223.589844	4205.641113	4200.512695	4178.461426	450.000000	4.000000				0.000000	4.000000	4.000000	4.000000	4.000000	4.000000	122.000000	0.000000	8192.000000	8192.000000	8192.000000	3776.000000	7744.000000	8576.000000	6080.000000	11904.000000	8320.000000
1566975525.283315	123.000000	0.000000	4152.820313	4231.794922	4195.384766	4187.179688	4152.307617	1023.000000	4.000000				0.000000	4.000000	4.000000	4.000000	4.000000	4.000000	123.000000	0.000000	8192.000000	8192.000000	8192.000000	3840.000000	7744.000000	8640.000000	6016.000000	11968.000000	8448.000000
1566975525.291329	124.000000	0.000000	4133.846191	4215.384766	4192.307617	4200.512695	4150.769043	450.000000	4.000000				0.000000	4.000000	4.000000	4.000000	4.000000	4.000000	124.000000	0.000000	8192.000000	8192.000000	8192.000000	3776.000000	7744.000000	8576.000000	6016.000000	11968.000000	8448.000000
1566975525.299343	125.000000	0.000000	4142.563965	4209.230957	4190.256348	4212.307617	4169.743652	450.000000	4.000000				0.000000	4.000000	4.000000	4.000000	4.000000	4.000000	125.000000	0.000000	8192.000000	8192.000000	8192.000000	3776.000000	7744.000000	8576.000000	6080.000000	11840.000000	8448.000000
1566975525.307356	126.000000	0.000000	4148.205078	4217.436035	4186.666504	4213.846191	4169.230957	450.000000	4.000000				0.000000	4.000000	4.000000	4.000000	4.000000	4.000000	126.000000	0.000000	8192.000000	8192.000000	8192.000000	3840.000000	7744.000000	8640.000000	6016.000000	11840.000000	8448.000000
1566975525.315369	127.000000	0.000000	4152.820313	4225.641113	4180.512695	4195.384766	4174.871582	242.000000	4.000000				0.000000	4.000000	4.000000	4.000000	4.000000	4.000000	127.000000	0.000000	8192.000000	8192.000000	8192.000000	3776.000000	7744.000000	8640.000000	6016.000000	11904.000000	8384.000000
1566975525.323381	0.000000	0.000000	4176.410156	4240.000000	4194.871582	4201.025879	4213.333496	450.000000	4.000000				0.000000	4.000000	4.000000	4.000000	4.000000	4.000000	0.000000	0.000000	8192.000000	8192.000000	8192.000000	3840.000000	7744.000000	8640.000000	6080.000000	11840.000000	8640.000000
1566975525.331393	1.000000	0.000000	4182.051270	4231.794922	4199.487305	4210.256348	4229.230957	450.000000	4.000000				0.000000	4.000000	4.000000	4.000000	4.000000	4.000000	1.000000	0.000000	8192.000000	8192.000000	8192.000000	3776.000000	7744.000000	8576.000000	6080.000000	11840.000000	8640.000000
1566975525.339404	2.000000	0.000000	4162.051270	4209.230957	4179.487305	4193.333496	4212.820313	1023.000000	4.000000				0.000000	4.000000	4.000000	4.000000	4.000000	4.000000	2.000000	0.000000	8192.000000	8192.000000	8192.000000	3840.000000	7744.000000	8640.000000	6016.000000	11904.000000	8192.000000
1566975525.347415	3.000000	0.000000	4156.922852	4203.077148	4170.256348	4192.307617	4208.717773	450.000000	4.000000				0.000000	4.000000	4.000000	4.000000	4.000000	4.000000	3.000000	0.000000	8192.000000	8192.000000	8192.000000	3840.000000	7744.000000	8576.000000	5952.000000	11904.000000	8384.000000
1566975525.355424	4.000000	0.000000	4162.051270	4198.974121	4168.717773	4198.974121	4210.256348	1023.000000	4.000000				0.000000	4.000000	4.000000	4.000000	4.000000	4.000000	4.000000	0.000000	8192.000000	8192.000000	8192.000000	3840.000000	7744.000000	8640.000000	6016.000000	11904.000000	8448.000000
1566975525.363434	5.000000	0.000000	4155.897461	4203.077148	4173.333496	4198.974121	4202.051270	450.000000	4.000000				0.000000	4.000000	4.000000	4.000000	4.000000	4.000000	5.000000	0.000000	8192.000000	8192.000000	8192.000000	3840.000000	7744.000000	8576.000000	6016.000000	11904.000000	8384.000000
1566975525.371444	6.000000	0.000000	4151.794922	4215.384766	4179.487305	4194.358887	4196.410156	1023.000000	4.000000				0.000000	4.000000	4.000000	4.000000	4.000000	4.000000	6.000000	0.000000	8192.000000	8192.000000	8192.000000	3776.000000	7744.000000	8640.000000	6016.000000	11904.000000	8384.000000
1566975525.379456	7.000000	0.000000	4176.922852	4221.538574	4202.563965	4202.563965	4221.025879	450.000000	4.000000				0.000000	4.000000	4.000000	4.000000	4.000000	4.000000	7.000000	0.000000	8192.000000	8192.000000	8192.000000	3840.000000	7744.000000	8640.000000	6080.000000	11904.000000	8384.000000
1566975525.387467	8.000000	0.000000	4210.769043	4223.589844	4243.077148	4221.025879	4256.922852	450.000000	4.000000				0.000000	4.000000	4.000000	4.000000	4.000000	4.000000	8.000000	0.000000	8192.000000	8192.000000	8192.000000	3840.000000	7744.000000	8576.000000	6080.000000	11904.000000	8384.000000
1566975525.395477	9.000000	0.000000	4207.179688	4229.743652	4239.487305	4198.461426	4257.436035	1023.000000	4.000000				0.000000	4.000000	4.000000	4.000000	4.000000	4.000000	9.000000	0.000000	8192.000000	8192.000000	8192.000000	3840.000000	7744.000000	8640.000000	6080.000000	11904.000000	8384.000000
1566975525.403489	10.000000	0.000000	4187.179688	4242.051270	4205.641113	4187.692383	4242.051270	450.000000	4.000000				0.000000	4.000000	4.000000	4.000000	4.000000	4.000000	10.000000	0.000000	8192.000000	8192.000000	8192.000000	3840.000000	7744.000000	8576.000000	6080.000000	11904.000000	8384.000000
1566975525.411500	11.000000	0.000000	4189.230957	4246.153809	4191.282227	4206.153809	4249.230957	1023.000000	4.000000				0.000000	4.000000	4.000000	4.000000	4.000000	4.000000	11.000000	0.000000	8192.000000	8192.000000	8192.000000	3840.000000	7744.000000	8576.000000	6016.000000	11840.000000	8384.000000
1566975525.419512	12.000000	0.000000	4200.000000	4240.000000	4190.256348	4206.666504	4262.051270	450.000000	4.000000				0.000000	4.000000	4.000000	4.000000	4.000000	4.000000	12.000000	0.000000	8192.000000	8192.000000	8192.000000	3840.000000	7744.000000	8576.000000	6016.000000	11904.000000	8384.000000
1566975525.427524	13.000000	0.000000	4198.461426	4244.102539	4191.282227	4206.153809	4256.922852	450.000000	4.000000				0.000000	4.000000	4.000000	4.000000	4.000000	4.000000	13.000000	0.000000	8192.000000	8192.000000	8192.000000	3776.000000	7744.000000	8576.000000	6016.000000	11904.000000	8448.000000
1566975525.435538	14.000000	0.000000	4202.563965	4237.948730	4189.230957	4197.948730	4250.256348	450.000000	4.000000				0.000000	4.000000	4.000000	4.000000	4.000000	4.000000	14.000000	0.000000	8192.000000	8192.000000	8192.000000	3776.000000	7744.000000	8576.000000	6016.000000	11904.000000	8448.000000
1566975525.443551	15.000000	0.000000	4202.051270	4211.282227	4192.820313	4197.948730	4243.589844	1023.000000	4.000000				0.000000	4.000000	4.000000	4.000000	4.000000	4.000000	15.000000	0.000000	8192.000000	8192.000000	8192.000000	3840.000000	7744.000000	8576.000000	6080.000000	11904.000000	8256.000000
1566975525.451563	16.000000	0.000000	4185.641113	4213.333496	4196.410156	4210.256348	4230.256348	0.000000	4.000000				0.000000	4.000000	4.000000	4.000000	4.000000	4.000000	16.000000	0.000000	8192.000000	8192.000000	8192.000000	3840.000000	7744.000000	8576.000000	6080.000000	11904.000000	8384.000000
1566975525.459577	17.000000	0.000000	4188.205078	4221.538574	4196.922852	4200.000000	4225.128418	0.000000	4.000000				0.000000	4.000000	4.000000	4.000000	4.000000	4.000000	17.000000	0.000000	8192.000000	8192.000000	8192.000000	3776.000000	7744.000000	8576.000000	6016.000000	11904.000000	8320.000000
1566975525.467591	18.000000	0.000000	4195.384766	4194.871582	4195.897461	4193.846191	4221.538574	0.000000	4.000000				0.000000	4.000000	4.000000	4.000000	4.000000	4.000000	18.000000	0.000000	8192.000000	8192.000000	8192.000000	3840.000000	7744.000000	8576.000000	6080.000000	11904.000000	8256.000000
1566975525.475605	19.000000	0.000000	4187.179688	4203.077148	4184.615234	4198.974121	4218.461426	0.000000	4.000000				0.000000	4.000000	4.000000	4.000000	4.000000	4.000000	19.000000	0.000000	8192.000000	8192.000000	8192.000000	3776.000000	7744.000000	8576.000000	6080.000000	11904.000000	8256.000000
1566975525.483619	20.000000	0.000000	4187.692383	4237.948730	4189.743652	4205.641113	4229.743652	0.000000	4.000000				0.000000	4.000000	4.000000	4.000000	4.000000	4.000000	20.000000	0.000000	8192.000000	8192.000000	8192.000000	3840.000000	7744.000000	8576.000000	6080.000000	11968.000000	8512.000000
1566975525.491632	21.000000	0.000000	4204.102539	4235.897461	4211.794922	4213.333496	4246.153809	0.000000	4.000000				0.000000	4.000000	4.000000	4.000000	4.000000	4.000000	21.000000	0.000000	8192.000000	8192.000000	8192.000000	3776.000000	7744.000000	8576.000000	6144.000000	11904.000000	8384.000000
1566975525.499644	22.000000	0.000000	4203.077148	4231.794922	4213.846191	4199.487305	4247.179688	0.000000	4.000000				0.000000	4.000000	4.000000	4.000000	4.000000	4.000000	22.000000	0.000000	8192.000000	8192.000000	8192.000000	3840.000000	7744.000000	8640.000000	6080.000000	11904.000000	8384.000000
1566975525.507656	23.000000	0.000000	4197.948730	4248.205078	4217.948730	4195.897461	4252.820313	0.000000	4.000000				0.000000	4.000000	4.000000	4.000000	4.000000	4.000000	23.000000	0.000000	8192.000000	8192.000000	8192.000000	3840.000000	7744.000000	8576.000000	6016.000000	11904.000000	8320.000000
1566975525.515667	24.000000	0.000000	4218.974121	4250.256348	4226.666504	4205.641113	4273.333496	0.000000	4.000000				0.000000	4.000000	4.000000	4.000000	4.000000	4.000000	24.000000	0.000000	8192.000000	8192.000000	8192.000000	3840.000000	7744.000000	8640.000000	6016.000000	11904.000000	8320.000000
1566975525.523677	25.000000	0.000000	4220.000000	4237.948730	4211.794922	4206.666504	4264.615234	0.000000	4.000000				0.000000	4.000000	4.000000	4.000000	4.000000	4.000000	25.000000	0.000000	8192.000000	8192.000000	8192.000000	3840.000000	7744.000000	8576.000000	6080.000000	11904.000000	8384.000000
1566975525.531687	26.000000	0.000000	4187.692383	4221.538574	4188.205078	4202.051270	4236.922852	0.000000	4.000000				0.000000	4.000000	4.000000	4.000000	4.000000	4.000000	26.000000	0.000000	8192.000000	8192.000000	8192.000000	3776.000000	7744.000000	8640.000000	6144.000000	11904.000000	8320.000000
1566975525.539696	27.000000	0.000000	4190.769043	4219.487305	4191.282227	4200.000000	4247.692383	0.000000	4.000000				0.000000	4.000000	4.000000	4.000000	4.000000	4.000000	27.000000	0.000000	8192.000000	8192.000000	8192.000000	3840.000000	7744.000000	8640.000000	6016.000000	11904.000000	8384.000000
1566975525.547705	28.000000	0.000000	4217.436035	4244.102539	4211.794922	4216.410156	4270.769043	0.000000	4.000000				0.000000	4.000000	4.000000	4.000000	4.000000	4.000000	28.000000	0.000000	8192.000000	8192.000000	8192.000000	3776.000000	7744.000000	8576.000000	6016.000000	11904.000000	8384.000000
1566975525.555712	29.000000	0.000000	4206.666504	4256.410156	4205.128418	4207.179688	4255.897461	0.000000	4.000000				0.000000	4.000000	4.000000	4.000000	4.000000	4.000000	29.000000	0.000000	8192.000000	8192.000000	8192.000000	3840.000000	7744.000000	8640.000000	6144.000000	11904.000000	8320.000000
1566975525.563719	30.000000	0.000000	4182.051270	4252.307617	4192.307617	4186.666504	4227.692383	0.000000	4.000000				0.000000	4.000000	4.000000	4.000000	4.000000	4.000000	30.000000	0.000000	8192.000000	8192.000000	8192.000000	3840.000000	7744.000000	8576.000000	6080.000000	11904.000000	8384.000000
1566975525.571726	31.000000	0.000000	4185.641113	4256.410156	4202.563965	4203.589844	4228.717773	0.000000	4.000000				0.000000	4.000000	4.000000	4.000000	4.000000	4.000000	31.000000	0.000000	8192.000000	8192.000000	8192.000000	3840.000000	7744.000000	8576.000000	6080.000000	11904.000000	8384.000000
1566975525.579732	32.000000	0.000000	4196.922852	4258.461426	4208.717773	4206.666504	4243.589844	0.000000	4.000000				0.000000	4.000000	4.000000	4.000000	4.000000	4.000000	32.000000	0.000000	8192.000000	8192.000000	8192.000000	3840.000000	7744.000000	8640.000000	6080.000000	11904.000000	8384.000000
1566975525.587737	33.000000	0.000000	4204.615234	4235.897461	4219.487305	4203.077148	4254.358887	0.000000	4.000000				0.000000	4.000000	4.000000	4.000000	4.000000	4.000000	33.000000	0.000000	8192.000000	8192.000000	8192.000000	3840.000000	7744.000000	8576.000000	6080.000000	11840.000000	8384.000000
1566975525.595743	34.000000	0.000000	4217.948730	4242.051270	4234.358887	4208.717773	4260.000000	0.000000	4.000000				0.000000	4.000000	4.000000	4.000000	4.000000	4.000000	34.000000	0.000000	8192.000000	8192.000000	8192.000000	3776.000000	7744.000000	8576.000000	6016.000000	11840.000000	8320.000000
1566975525.603747	35.000000	0.000000	4220.000000	4278.974121	4229.743652	4207.179688	4251.282227	0.000000	4.000000				0.000000	4.000000	4.000000	4.000000	4.000000	4.000000	35.000000	0.000000	8192.000000	8192.000000	8192.000000	3840.000000	7744.000000	8640.000000	5952.000000	11904.000000	8384.000000
1566975525.611751	36.000000	0.000000	4215.897461	4289.230957	4215.897461	4210.769043	4238.461426	0.000000	4.000000				0.000000	4.000000	4.000000	4.000000	4.000000	4.000000	36.000000	0.000000	8192.000000	8192.000000	8192.000000	3776.000000	7744.000000	8576.000000	6080.000000	11968.000000	8128.000000
1566975525.619755	37.000000	0.000000	4213.333496	4260.512695	4193.846191	4200.512695	4231.794922	0.000000	4.000000				0.000000	4.000000	4.000000	4.000000	4.000000	4.000000	37.000000	0.000000	8192.000000	8192.000000	8192.000000	3840.000000	7744.000000	8576.000000	6080.000000	11968.000000	8128.000000
1566975525.627757	38.000000	0.000000	4208.717773	4244.102539	4186.153809	4197.436035	4231.794922	0.000000	4.000000				0.000000	4.000000	4.000000	4.000000	4.000000	4.000000	38.000000	0.000000	8192.000000	8192.000000	8192.000000	3840.000000	7744.000000	8576.000000	6080.000000	11840.000000	8576.000000
1566975525.635760	39.000000	0.000000	4217.436035	4246.153809	4199.487305	4205.641113	4234.871582	0.000000	4.000000				0.000000	4.000000	4.000000	4.000000	4.000000	4.000000	39.000000	0.000000	8192.000000	8192.000000	8192.000000	3840.000000	7744.000000	8640.000000	6016.000000	11904.000000	8320.000000
1566975525.643761	40.000000	0.000000	4234.358887	4242.051270	4214.358887	4203.077148	4236.410156	0.000000	4.000000				0.000000	4.000000	4.000000	4.000000	4.000000	4.000000	40.000000	0.000000	8192.000000	8192.000000	8192.000000	3840.000000	7744.000000	8576.000000	6080.000000	11904.000000	8384.000000
1566975525.651762	41.000000	0.000000	4237.436035	4248.205078	4224.615234	4205.641113	4243.589844	0.000000	4.000000				0.000000	4.000000	4.000000	4.000000	4.000000	4.000000	41.000000	0.000000	8192.000000	8192.000000	8192.000000	3776.000000	7744.000000	8576.000000	6080.000000	11840.000000	8320.000000
1566975525.659762	42.000000	0.000000	4216.410156	4248.205078	4209.743652	4199.487305	4245.128418	0.000000	4.000000				0.000000	4.000000	4.000000	4.000000	4.000000	4.000000	42.000000	0.000000	8192.000000	8192.000000	8192.000000	3840.000000	7744.000000	8576.000000	6080.000000	11840.000000	8320.000000
1566975525.667762	43.000000	0.000000	4202.563965	4225.641113	4206.666504	4200.512695	4236.922852	0.000000	4.000000				0.000000	4.000000	4.000000	4.000000	4.000000	4.000000	43.000000	0.000000	8192.000000	8192.000000	8192.000000	3776.000000	7744.000000	8640.000000	6016.000000	11904.000000	8384.000000
1566975525.675760	44.000000	0.000000	4213.333496	4223.589844	4223.589844	4198.974121	4233.846191	0.000000	4.000000				0.000000	4.000000	4.000000	4.000000	4.000000	4.000000	44.000000	0.000000	8192.000000	8192.000000	8192.000000	3840.000000	7744.000000	8640.000000	6080.000000	11904.000000	8384.000000
1566975525.683759	45.000000	0.000000	4211.282227	4240.000000	4212.307617	4183.589844	4233.333496	0.000000	4.000000				0.000000	4.000000	4.000000	4.000000	4.000000	4.000000	45.000000	0.000000	8192.000000	8192.000000	8192.000000	3776.000000	7744.000000	8576.000000	6016.000000	11904.000000	8384.000000
1566975525.691756	46.000000	0.000000	4197.436035	4254.358887	4197.436035	4198.461426	4231.794922	0.000000	4.000000				0.000000	4.000000	4.000000	4.000000	4.000000	4.000000	46.000000	0.000000	8192.000000	8192.000000	8192.000000	3776.000000	7744.000000	8640.000000	6016.000000	11904.000000	8384.000000
1566975525.699753	47.000000	0.000000	4210.769043	4246.153809	4207.692383	4215.384766	4249.230957	0.000000	4.000000				0.000000	4.000000	4.000000	4.000000	4.000000	4.000000	47.000000	0.000000	8192.000000	8192.000000	8192.000000	3840.000000	7744.000000	8576.000000	6016.000000	11904.000000	8384.000000
1566975525.707750	48.000000	0.000000	4214.871582	4231.794922	4203.589844	4206.153809	4249.743652	0.000000	4.000000				0.000000	4.000000	4.000000	4.000000	4.000000	4.000000	48.000000	0.000000	8192.000000	8192.000000	8192.000000	3840.000000	7744.000000	8640.000000	6080.000000	11904.000000	8384.000000
1566975525.715745	49.000000	0.000000	4166.153809	4229.743652	4164.102539	4186.666504	4194.871582	0.000000	4.000000				0.000000	4.000000	4.000000	4.000000	4.000000	4.000000	49.000000	0.000000	8192.000000	8192.000000	8192.000000	3840.000000	7744.000000	8576.000000	6080.000000	11904.000000	8384.000000
1566975525.723741	50.000000	0.000000	4140.000000	4235.897461	4154.358887	4189.230957	4164.615234	0.000000	4.000000				0.000000	4.000000	4.000000	4.000000	4.000000	4.000000	50.000000	0.000000	8192.000000	8192.000000	8192.000000	3776.000000	7744.000000	8576.000000	6080.000000	11904.000000	8384.000000
1566975525.731735	51.000000	0.000000	4159.487305	4231.794922	4180.512695	4211.794922	4185.128418	0.000000	4.000000				0.000000	4.000000	4.000000	4.000000	4.000000	4.000000	51.000000	0.000000	8192.000000	8192.000000	8192.000000	3840.000000	7744.000000	8640.000000	6016.000000	11904.000000	8576.000000
1566975525.739729	52.000000	0.000000	4172.307617	4237.948730	4182.563965	4201.538574	4205.128418	0.000000	4.000000				0.000000	4.000000	4.000000	4.000000	4.000000	4.000000	52.000000	0.000000	8192.000000	8192.000000	8192.000000	3840.000000	7744.000000	8640.000000	6144.000000	11904.000000	8384.000000
1566975525.747722	53.000000	0.000000	4197.948730	4264.615234	4208.205078	4201.025879	4233.846191	0.000000	4.000000				0.000000	4.000000	4.000000	4.000000	4.000000	4.000000	53.000000	0.000000	8192.000000	8192.000000	8192.000000	3776.000000	7744.000000	8640.000000	6016.000000	11904.000000	8384.000000
1566975525.755714	54.000000	0.000000	4238.974121	4305.641113	4260.000000	4230.769043	4271.794922	0.000000	4.000000				0.000000	4.000000	4.000000	4.000000	4.000000	4.000000	54.000000	0.000000	8192.000000	8192.000000	8192.000000	3776.000000	7744.000000	8640.000000	6080.000000	11904.000000	8576.000000
1566975525.763706	55.000000	0.000000	4245.128418	4313.846191	4256.410156	4220.000000	4273.846191	0.000000	4.000000				0.000000	4.000000	4.000000	4.000000	4.000000	4.000000	55.000000	0.000000	8192.000000	8192.000000	8192.000000	3840.000000	7744.000000	8640.000000	6080.000000	11904.000000	8576.000000
1566975525.771697	56.000000	0.000000	4228.205078	4268.717773	4227.179688	4203.077148	4250.256348	0.000000	4.000000				0.000000	4.000000	4.000000	4.000000	4.000000	4.000000	56.000000	0.000000	8192.000000	8192.000000	8192.000000	3840.000000	7744.000000	8640.000000	6080.000000	11904.000000	8576.000000
1566975525.779687	57.000000	0.000000	4233.846191	4252.307617	4231.282227	4214.358887	4249.743652	0.000000	4.000000				0.000000	4.000000	4.000000	4.000000	4.000000	4.000000	57.000000	0.000000	8192.000000	8192.000000	8192.000000	3840.000000	7744.000000	8640.000000	6080.000000	11904.000000	8384.000000
1566975525.787677	58.000000	0.000000	4240.000000	4297.436035	4246.153809	4223.589844	4255.897461	0.000000	4.000000				0.000000	4.000000	4.000000	4.000000	4.000000	4.000000	58.000000	0.000000	8192.000000	8192.000000	8192.000000	3840.000000	7744.000000	8640.000000	6016.000000	11968.000000	8384.000000
1566975525.795666	59.000000	0.000000	4223.077148	4313.846191	4228.717773	4213.846191	4237.948730	0.000000	4.000000				0.000000	4.000000	4.000000	4.000000	4.000000	4.000000	59.000000	0.000000	8192.000000	8192.000000	8192.000000	3840.000000	7744.000000	8640.000000	6016.000000	11840.000000	8384.000000
1566975525.803655	60.000000	0.000000	4213.333496	4287.179688	4197.436035	4196.410156	4223.589844	0.000000	4.000000				0.000000	4.000000	4.000000	4.000000	4.000000	4.000000	60.000000	0.000000	8192.000000	8192.000000	8192.000000	3776.000000	7744.000000	8640.000000	6016.000000	11840.000000	8384.000000
1566975525.811642	61.000000	0.000000	4214.871582	4276.922852	4196.922852	4208.717773	4234.871582	0.000000	4.000000				0.000000	4.000000	4.000000	4.000000	4.000000	4.000000	61.000000	0.000000	8192.000000	8192.000000	8192.000000	3776.000000	7744.000000	8640.000000	6016.000000	11904.000000	8384.000000
1566975525.819629	62.000000	0.000000	4217.436035	4278.974121	4207.692383	4217.436035	4250.256348	0.000000	4.000000				0.000000	4.000000	4.000000	4.000000	4.000000	4.000000	62.000000	0.000000	8192.000000	8192.000000	8192.000000	3840.000000	7744.000000	8640.000000	6080.000000	11904.000000	8384.000000
1566975525.827616	63.000000	0.000000	4217.436035	4264.615234	4203.077148	4203.589844	4243.077148	0.000000	4.000000				0.000000	4.000000	4.000000	4.000000	4.000000	4.000000	63.000000	0.000000	8192.000000	8192.000000	8192.000000	3840.000000	7744.000000	8640.000000	6080.000000	11968.000000	8448.000000
1566975525.835601	64.000000	0.000000	4218.461426	4260.512695	4191.282227	4196.410156	4237.436035	450.000000	4.000000				0.000000	4.000000	4.000000	4.000000	4.000000	4.000000	64.000000	0.000000	8192.000000	8192.000000	8192.000000	3776.000000	7744.000000	8576.000000	6080.000000	11968.000000	8448.000000
1566975525.843586	65.000000	0.000000	4221.538574	4266.666504	4179.487305	4192.307617	4243.077148	450.000000	4.000000				0.000000	4.000000	4.000000	4.000000	4.000000	4.000000	65.000000	0.000000	8192.000000	8192.000000	8192.000000	3776.000000	7744.000000	8640.000000	6080.000000	11904.000000	8384.000000
1566975525.851571	66.000000	0.000000	4236.410156	4278.974121	4196.922852	4214.871582	4244.102539	1023.000000	4.000000				0.000000	4.000000	4.000000	4.000000	4.000000	4.000000	66.000000	0.000000	8192.000000	8192.000000	8192.000000	3840.000000	7744.000000	8640.000000	6080.000000	11840.000000	8384.000000
1566975525.859555	67.000000	0.000000	4251.282227	4283.077148	4221.538574	4223.589844	4249.743652	450.000000	4.000000				0.000000	4.000000	4.000000	4.000000	4.000000	4.000000	67.000000	0.000000	8192.000000	8192.000000	8192.000000	3840.000000	7808.000000	8576.000000	6080.000000	11904.000000	8384.000000
1566975525.867538	68.000000	0.000000	4239.487305	4248.205078	4211.282227	4194.871582	4248.717773	1023.000000	4.000000				0.000000	4.000000	4.000000	4.000000	4.000000	4.000000	68.000000	0.000000	8192.000000	8192.000000	8192.000000	3840.000000	7744.000000	8640.000000	6080.000000	11904.000000	8384.000000
1566975525.875521	69.000000	0.000000	4236.410156	4215.384766	4200.512695	4200.000000	4236.410156	450.000000	4.000000				0.000000	4.000000	4.000000	4.000000	4.000000	4.000000	69.000000	0.000000	8192.000000	8192.000000	8192.000000	3776.000000	7744.000000	8576.000000	6016.000000	11840.000000	8512.000000
1566975525.883503	70.000000	0.000000	4258.974121	4233.846191	4208.717773	4216.922852	4242.563965	1023.000000	4.000000				0.000000	4.000000	4.000000	4.000000	4.000000	4.000000	70.000000	0.000000	8192.000000	8192.000000	8192.000000	3776.000000	7744.000000	8576.000000	6080.000000	11904.000000	8384.000000
1566975525.891484	71.000000	0.000000	4260.000000	4256.410156	4217.436035	4208.717773	4252.307617	450.000000	4.000000				0.000000	4.000000	4.000000	4.000000	4.000000	4.000000	71.000000	0.000000	8192.000000	8192.000000	8192.000000	3840.000000	7744.000000	8640.000000	6080.000000	11904.000000	8384.000000
1566975525.899464	72.000000	0.000000	4244.102539	4237.948730	4207.692383	4194.871582	4234.358887	450.000000	4.000000				0.000000	4.000000	4.000000	4.000000	4.000000	4.000000	72.000000	0.000000	8192.000000	8192.000000	8192.000000	3840.000000	7744.000000	8576.000000	6016.000000	11904.000000	8320.000000
1566975525.907444	73.000000	0.000000	4247.179688	4227.692383	4202.051270	4199.487305	4218.461426	1023.000000	4.000000				0.000000	4.000000	4.000000	4.000000	4.000000	4.000000	73.000000	0.000000	8192.000000	8192.000000	8192.000000	3840.000000	7744.000000	8576.000000	6016.000000	11904.000000	8320.000000
1566975525.915423	74.000000	0.000000	4236.410156	4227.692383	4206.666504	4206.153809	4209.743652	450.000000	4.000000				0.000000	4.000000	4.000000	4.000000	4.000000	4.000000	74.000000	0.000000	8192.000000	8192.000000	8192.000000	3840.000000	7744.000000	8576.000000	5888.000000	11840.000000	8320.000000
1566975525.923402	75.000000	0.000000	4200.000000	4217.436035	4186.153809	4186.666504	4178.974121	1023.000000	4.000000				0.000000	4.000000	4.000000	4.000000	4.000000	4.000000	75.000000	0.000000	8192.000000	8128.000000	8192.000000	3840.000000	7744.000000	8576.000000	6080.000000	11904.000000	8384.000000
1566975525.931380	76.000000	0.000000	4189.743652	4215.384766	4183.589844	4189.230957	4162.051270	450.000000	4.000000				0.000000	4.000000	4.000000	4.000000	4.000000	4.000000	76.000000	0.000000	8192.000000	8128.000000	8192.000000	3840.000000	7744.000000	8640.000000	6080.000000	11904.000000	8384.000000
1566975525.939357	77.000000	0.000000	4203.077148	4205.128418	4204.102539	4201.538574	4175.384766	450.000000	4.000000				0.000000	4.000000	4.000000	4.000000	4.000000	4.000000	77.000000	0.000000	8192.000000	8192.000000	8192.000000	3840.000000	7744.000000	8576.000000	6080.000000	11904.000000	8320.000000
1566975525.947335	78.000000	0.000000	4201.538574	4194.871582	4196.922852	4188.205078	4168.717773	450.000000	4.000000				0.000000	4.000000	4.000000	4.000000	4.000000	4.000000	78.000000	0.000000	8192.000000	8192.000000	8192.000000	3840.000000	7744.000000	8640.000000	6080.000000	11904.000000	8320.000000
1566975525.955313	79.000000	0.000000	4190.256348	4198.974121	4175.384766	4189.230957	4149.230957	1023.000000	4.000000				0.000000	4.000000	4.000000	4.000000	4.000000	4.000000	79.000000	0.000000	8192.000000	8192.000000	8192.000000	3840.000000	7744.000000	8576.000000	6016.000000	11904.000000	8320.000000
1566975525.963289	80.000000	0.000000	4189.230957	4211.282227	4161.538574	4185.641113	4151.794922	450.000000	4.000000				0.000000	4.000000	4.000000	4.000000	4.000000	4.000000	80.000000	0.000000	8192.000000	8192.000000	8192.000000	3840.000000	7744.000000	8576.000000	6144.000000	11904.000000	8320.000000
1566975525.971067	81.000000	0.000000	4205.128418	4231.794922	4174.358887	4190.256348	4163.589844	450.000000	4.000000				0.000000	4.000000	4.000000	4.000000	4.000000	4.000000	81.000000	0.000000	8192.000000	8192.000000	8192.000000	3840.000000	7744.000000	8640.000000	6016.000000	11904.000000	8384.000000
1566975525.979044	82.000000	0.000000	4226.153809	4254.358887	4198.974121	4212.307617	4179.487305	450.000000	4.000000				0.000000	4.000000	4.000000	4.000000	4.000000	4.000000	82.000000	0.000000	8192.000000	8192.000000	8192.000000	3840.000000	7744.000000	8576.000000	6016.000000	11904.000000	8384.000000
1566975525.987023	83.000000	0.000000	4230.769043	4248.205078	4207.692383	4211.794922	4198.461426	1023.000000	4.000000				0.000000	4.000000	4.000000	4.000000	4.000000	4.000000	83.000000	0.000000	8192.000000	8192.000000	8192.000000	3840.000000	7744.000000	8640.000000	6016.000000	11904.000000	8320.000000
1566975525.995000	84.000000	0.000000	4221.538574	4211.282227	4211.282227	4209.743652	4205.641113	450.000000	4.000000				0.000000	4.000000	4.000000	4.000000	4.000000	4.000000	84.000000	0.000000	8192.000000	8192.000000	8192.000000	3840.000000	7744.000000	8640.000000	6080.000000	11968.000000	8448.000000
1566975526.002978	85.000000	0.000000	4221.025879	4215.384766	4219.487305	4214.871582	4204.615234	450.000000	4.000000				0.000000	4.000000	4.000000	4.000000	4.000000	4.000000	85.000000	0.000000	8192.000000	8192.000000	8192.000000	3840.000000	7744.000000	8640.000000	6080.000000	11904.000000	8384.000000
1566975526.010955	86.000000	0.000000	4233.846191	4250.256348	4240.000000	4223.589844	4214.871582	450.000000	4.000000				0.000000	4.000000	4.000000	4.000000	4.000000	4.000000	86.000000	0.000000	8192.000000	8192.000000	8192.000000	3776.000000	7744.000000	8640.000000	6080.000000	11904.000000	8384.000000
1566975526.018733	87.000000	0.000000	4241.025879	4221.538574	4257.436035	4218.974121	4225.641113	1023.000000	4.000000				0.000000	4.000000	4.000000	4.000000	4.000000	4.000000	87.000000	0.000000	8192.000000	8192.000000	8192.000000	3776.000000	7744.000000	8576.000000	6016.000000	11904.000000	8448.000000
1566975526.026711	88.000000	0.000000	4230.256348	4190.769043	4250.256348	4200.512695	4217.948730	450.000000	4.000000				0.000000	4.000000	4.000000	4.000000	4.000000	4.000000	88.000000	0.000000	8192.000000	8192.000000	8192.000000	3840.000000	7744.000000	8576.000000	6080.000000	11968.000000	8448.000000
1566975526.034687	89.000000	0.000000	4203.589844	4227.692383	4227.179688	4203.077148	4189.230957	450.000000	4.000000				0.000000	4.000000	4.000000	4.000000	4.000000	4.000000	89.000000	0.000000	8192.000000	8192.000000	8192.000000	3840.000000	7744.000000	8640.000000	5952.000000	11840.000000	8384.000000
1566975526.042464	90.000000	0.000000	4184.615234	4244.102539	4200.512695	4199.487305	4160.512695	450.000000	4.000000				0.000000	4.000000	4.000000	4.000000	4.000000	4.000000	90.000000	0.000000	8192.000000	8192.000000	8192.000000	3840.000000	7744.000000	8576.000000	6080.000000	11904.000000	8384.000000
1566975526.050241	91.000000	0.000000	4191.282227	4213.333496	4195.384766	4193.333496	4160.000000	1023.000000	4.000000				0.000000	4.000000	4.000000	4.000000	4.000000	4.000000	91.000000	0.000000	8192.000000	8192.000000	8192.000000	3840.000000	7744.000000	8640.000000	6080.000000	11904.000000	8384.000000
1566975526.058018	92.000000	0.000000	4203.077148	4213.333496	4202.563965	4205.641113	4171.794922	450.000000	4.000000				0.000000	4.000000	4.000000	4.000000	4.000000	4.000000	92.000000	0.000000	8192.000000	8192.000000	8192.000000	3840.000000	7744.000000	8640.000000	6016.000000	11904.000000	8256.000000
1566975526.065794	93.000000	0.000000	4200.512695	4211.282227	4188.717773	4202.563965	4166.153809	450.000000	4.000000				0.000000	4.000000	4.000000	4.000000	4.000000	4.000000	93.000000	0.000000	8192.000000	8192.000000	8192.000000	3840.000000	7744.000000	8576.000000	6080.000000	11904.000000	8320.000000
1566975526.073570	94.000000	0.000000	4196.410156	4198.974121	4175.897461	4196.922852	4160.000000	450.000000	4.000000				0.000000	4.000000	4.000000	4.000000	4.000000	4.000000	94.000000	0.000000	8192.000000	8192.000000	8192.000000	3776.000000	7744.000000	8640.000000	6080.000000	11904.000000	8384.000000
1566975526.081344	95.000000	0.000000	4200.512695	4221.538574	4174.358887	4192.820313	4173.333496	1023.000000	4.000000				0.000000	4.000000	4.000000	4.000000	4.000000	4.000000	95.000000	0.000000	8192.000000	8192.000000	8192.000000	3840.000000	7744.000000	8576.000000	5952.000000	11968.000000	8384.000000
1566975526.089119	96.000000	0.000000	4207.179688	4229.743652	4187.179688	4199.487305	4186.666504	450.000000	4.000000				0.000000	4.000000	4.000000	4.000000	4.000000	4.000000	96.000000	0.000000	8192.000000	8192.000000	8192.000000	3776.000000	7744.000000	8640.000000	5952.000000	11968.000000	8384.000000
1566975526.096894	97.000000	0.000000	4218.974121	4215.384766	4209.230957	4220.512695	4187.179688	450.000000	4.000000				0.000000	4.000000	4.000000	4.000000	4.000000	4.000000	97.000000	0.000000	8192.000000	8192.000000	8192.000000	3840.000000	7744.000000	8576.000000	6080.000000	11904.000000	8384.000000
1566975526.104667	98.000000	0.000000	4222.051270	4237.948730	4204.102539	4216.922852	4186.666504	450.000000	4.000000				0.000000	4.000000	4.000000	4.000000	4.000000	4.000000	98.000000	0.000000	8192.000000	8192.000000	8192.000000	3840.000000	7744.000000	8576.000000	6080.000000	11904.000000	8448.000000
1566975526.112440	99.000000	0.000000	4198.974121	4256.410156	4194.358887	4214.871582	4176.922852	1023.000000	4.000000				0.000000	4.000000	4.000000	4.000000	4.000000	4.000000	99.000000	0.000000	8192.000000	8192.000000	8192.000000	3840.000000	7744.000000	8576.000000	6080.000000	11904.000000	8192.000000
1566975526.120213	100.000000	0.000000	4176.922852	4225.641113	4201.538574	4217.948730	4154.871582	450.000000	4.000000				0.000000	4.000000	4.000000	4.000000	4.000000	4.000000	100.000000	0.000000	8192.000000	8192.000000	8192.000000	3840.000000	7744.000000	8576.000000	6080.000000	11904.000000	8192.000000
1566975526.127986	101.000000	0.000000	4183.077148	4190.769043	4215.384766	4208.205078	4149.230957	450.000000	4.000000				0.000000	4.000000	4.000000	4.000000	4.000000	4.000000	101.000000	0.000000	8192.000000	8192.000000	8192.000000	3776.000000	7744.000000	8640.000000	6016.000000	11904.000000	8384.000000
1566975526.135758	102.000000	0.000000	4206.666504	4207.179688	4232.307617	4208.717773	4172.820313	450.000000	4.000000				0.000000	4.000000	4.000000	4.000000	4.000000	4.000000	102.000000	0.000000	8192.000000	8192.000000	8192.000000	3840.000000	7744.000000	8576.000000	6080.000000	11904.000000	8384.000000
1566975526.143530	103.000000	0.000000	4222.051270	4258.461426	4232.307617	4203.589844	4188.717773	1023.000000	4.000000				0.000000	4.000000	4.000000	4.000000	4.000000	4.000000	103.000000	0.000000	8192.000000	8192.000000	8128.000000	3840.000000	7744.000000	8576.000000	6016.000000	11904.000000	8384.000000
1566975526.151304	104.000000	0.000000	4224.615234	4274.871582	4225.641113	4203.077148	4183.077148	450.000000	4.000000				0.000000	4.000000	4.000000	4.000000	4.000000	4.000000	104.000000	0.000000	8192.000000	8192.000000	8192.000000	3840.000000	7744.000000	8640.000000	6016.000000	11904.000000	8384.000000
1566975526.159077	105.000000	0.000000	4235.897461	4246.153809	4220.512695	4208.205078	4192.820313	450.000000	4.000000				0.000000	4.000000	4.000000	4.000000	4.000000	4.000000	105.000000	0.000000	8192.000000	8192.000000	8192.000000	3840.000000	7744.000000	8576.000000	6016.000000	11968.000000	8320.000000
1566975526.166850	106.000000	0.000000	4242.051270	4237.948730	4208.205078	4206.666504	4206.666504	450.000000	4.000000				0.000000	4.000000	4.000000	4.000000	4.000000	4.000000	106.000000	0.000000	8192.000000	8192.000000	8192.000000	3840.000000	7744.000000	8576.000000	6016.000000	11968.000000	8384.000000
1566975526.174623	107.000000	0.000000	4214.358887	4242.051270	4180.000000	4207.692383	4183.589844	1023.000000	4.000000				0.000000	4.000000	4.000000	4.000000	4.000000	4.000000	107.000000	0.000000	8192.000000	8192.000000	8192.000000	3840.000000	7744.000000	8640.000000	6080.000000	11904.000000	8384.000000
1566975526.182396	108.000000	0.000000	4190.769043	4223.589844	4151.794922	4200.000000	4156.410156	450.000000	4.000000				0.000000	4.000000	4.000000	4.000000	4.000000	4.000000	108.000000	0.000000	8192.000000	8192.000000	8192.000000	3840.000000	7744.000000	8640.000000	6080.000000	11904.000000	8768.000000
1566975526.190170	109.000000	0.000000	4208.205078	4192.820313	4160.000000	4204.102539	4170.256348	450.000000	4.000000				0.000000	4.000000	4.000000	4.000000	4.000000	4.000000	109.000000	0.000000	8192.000000	8192.000000	8192.000000	3840.000000	7744.000000	8640.000000	6080.000000	11904.000000	8768.000000
1566975526.197943	110.000000	0.000000	4225.128418	4194.871582	4170.769043	4205.641113	4188.717773	450.000000	4.000000				0.000000	4.000000	4.000000	4.000000	4.000000	4.000000	110.000000	0.000000	8192.000000	8192.000000	8192.000000	3840.000000	7744.000000	8640.000000	6080.000000	11840.000000	8512.000000
1566975526.205716	111.000000	0.000000	4217.436035	4227.692383	4175.897461	4196.922852	4183.589844	1023.000000	4.000000				0.000000	4.000000	4.000000	4.000000	4.000000	4.000000	111.000000	0.000000	8192.000000	8192.000000	8192.000000	3840.000000	7744.000000	8640.000000	6080.000000	11904.000000	8384.000000
1566975526.213489	112.000000	0.000000	4212.307617	4248.205078	4200.000000	4203.589844	4179.487305	450.000000	4.000000				0.000000	4.000000	4.000000	4.000000	4.000000	4.000000	112.000000	0.000000	8192.000000	8192.000000	8192.000000	3776.000000	7744.000000	8576.000000	6144.000000	11840.000000	8320.000000
1566975526.221261	113.000000	0.000000	4216.410156	4246.153809	4215.897461	4202.563965	4188.205078	450.000000	4.000000				0.000000	4.000000	4.000000	4.000000	4.000000	4.000000	113.000000	0.000000	8192.000000	8192.000000	8192.000000	3840.000000	7744.000000	8576.000000	6016.000000	11904.000000	8384.000000
1566975526.229035	114.000000	0.000000	4221.538574	4250.256348	4226.153809	4211.282227	4191.794922	450.000000	4.000000				0.000000	4.000000	4.000000	4.000000	4.000000	4.000000	114.000000	0.000000	8192.000000	8192.000000	8192.000000	3840.000000	7744.000000	8640.000000	6016.000000	11904.000000	8384.000000
1566975526.236811	115.000000	0.000000	4229.230957	4262.563965	4230.256348	4215.897461	4184.102539	1023.000000	4.000000				0.000000	4.000000	4.000000	4.000000	4.000000	4.000000	115.000000	0.000000	8192.000000	8192.000000	8192.000000	3840.000000	7744.000000	8576.000000	6080.000000	11904.000000	8320.000000
1566975526.244586	116.000000	0.000000	4232.820313	4258.461426	4218.974121	4203.589844	4187.692383	450.000000	4.000000				0.000000	4.000000	4.000000	4.000000	4.000000	4.000000	116.000000	0.000000	8192.000000	8192.000000	8192.000000	3840.000000	7744.000000	8640.000000	5952.000000	11968.000000	8448.000000
1566975526.252361	117.000000	0.000000	4228.205078	4217.436035	4209.230957	4209.743652	4203.589844	450.000000	4.000000				0.000000	4.000000	4.000000	4.000000	4.000000	4.000000	117.000000	0.000000	8192.000000	8192.000000	8192.000000	3840.000000	7744.000000	8640.000000	6016.000000	11904.000000	8128.000000
1566975526.260135	118.000000	0.000000	4228.205078	4203.077148	4203.589844	4210.256348	4214.871582	450.000000	4.000000				0.000000	4.000000	4.000000	4.000000	4.000000	4.000000	118.000000	0.000000	8192.000000	8192.000000	8192.000000	3776.000000	7744.000000	8576.000000	6016.000000	11904.000000	8128.000000
1566975526.267910	119.000000	0.000000	4247.692383	4252.307617	4209.743652	4213.333496	4222.563965	1023.000000	4.000000				0.000000	4.000000	4.000000	4.000000	4.000000	4.000000	119.000000	0.000000	8192.000000	8192.000000	8192.000000	3840.000000	7744.000000	8640.000000	6080.000000	11904.000000	8448.000000
1566975526.275684	120.000000	0.000000	4247.179688	4262.563965	4200.000000	4215.897461	4217.436035	450.000000	4.000000				0.000000	4.000000	4.000000	4.000000	4.000000	4.000000	120.000000	0.000000	8192.000000	8192.000000	8192.000000	3840.000000	7744.000000	8640.000000	6080.000000	11904.000000	8320.000000
1566975526.283457	121.000000	0.000000	4221.538574	4231.794922	4174.871582	4202.051270	4203.589844	450.000000	4.000000				0.000000	4.000000	4.000000	4.000000	4.000000	4.000000	121.000000	0.000000	8192.000000	8192.000000	8192.000000	3776.000000	7744.000000	8640.000000	6144.000000	11840.000000	8384.000000
1566975526.291233	122.000000	0.000000	4219.487305	4248.205078	4189.743652	4211.282227	4208.205078	450.000000	4.000000				0.000000	4.000000	4.000000	4.000000	4.000000	4.000000	122.000000	0.000000	8192.000000	8192.000000	8192.000000	3776.000000	7808.000000	8640.000000	6144.000000	11840.000000	8384.000000
1566975526.299009	123.000000	0.000000	4236.410156	4270.769043	4203.589844	4210.256348	4220.000000	1023.000000	4.000000				0.000000	4.000000	4.000000	4.000000	4.000000	4.000000	123.000000	0.000000	8192.000000	8192.000000	8192.000000	3840.000000	7744.000000	8640.000000	6016.000000	11968.000000	8320.000000
1566975526.306785	124.000000	0.000000	4244.102539	4244.102539	4196.410156	4200.000000	4224.615234	450.000000	4.000000				0.000000	4.000000	4.000000	4.000000	4.000000	4.000000	124.000000	0.000000	8192.000000	8192.000000	8192.000000	3776.000000	7744.000000	8640.000000	6080.000000	11968.000000	8384.000000
1566975526.314561	125.000000	0.000000	4245.128418	4225.641113	4206.153809	4212.820313	4235.897461	450.000000	4.000000				0.000000	4.000000	4.000000	4.000000	4.000000	4.000000	125.000000	0.000000	8192.000000	8192.000000	8192.000000	3840.000000	7744.000000	8576.000000	6016.000000	11840.000000	8384.000000
1566975526.322336	126.000000	0.000000	4235.384766	4229.743652	4208.205078	4203.589844	4230.256348	450.000000	4.000000				0.000000	4.000000	4.000000	4.000000	4.000000	4.000000	126.000000	0.000000	8192.000000	8192.000000	8192.000000	3776.000000	7744.000000	8640.000000	6016.000000	11904.000000	8128.000000
1566975526.330110	127.000000	0.000000	4233.333496	4246.153809	4215.384766	4202.051270	4225.128418	242.000000	4.000000				0.000000	4.000000	4.000000	4.000000	4.000000	4.000000	127.000000	0.000000	8192.000000	8192.000000	8192.000000	3776.000000	7744.000000	8640.000000	6016.000000	11904.000000	8128.000000
1566975526.337885	0.000000	0.000000	4252.820313	4276.922852	4239.487305	4222.051270	4252.820313	450.000000	4.000000				0.000000	4.000000	4.000000	4.000000	4.000000	4.000000	0.000000	0.000000	8192.000000	8192.000000	8192.000000	3840.000000	7744.000000	8576.000000	6080.000000	11904.000000	8192.000000
1566975526.345660	1.000000	0.000000	4246.666504	4276.922852	4232.307617	4217.948730	4250.769043	450.000000	4.000000				0.000000	4.000000	4.000000	4.000000	4.000000	4.000000	1.000000	0.000000	8192.000000	8192.000000	8192.000000	3776.000000	7744.000000	8576.000000	6080.000000	11904.000000	8384.000000
1566975526.353433	2.000000	0.000000	4229.743652	4258.461426	4212.307617	4204.615234	4223.077148	1023.000000	4.000000				0.000000	4.000000	4.000000	4.000000	4.000000	4.000000	2.000000	0.000000	8192.000000	8192.000000	8192.000000	3840.000000	7744.000000	8640.000000	6016.000000	11968.000000	8384.000000
1566975526.361207	3.000000	0.000000	4257.436035	4264.615234	4224.102539	4204.102539	4246.153809	450.000000	4.000000				0.000000	4.000000	4.000000	4.000000	4.000000	4.000000	3.000000	0.000000	8192.000000	8192.000000	8192.000000	3840.000000	7744.000000	8576.000000	6080.000000	11904.000000	8384.000000
1566975526.368980	4.000000	0.000000	4273.333496	4266.666504	4226.153809	4212.307617	4267.692383	1023.000000	4.000000				0.000000	4.000000	4.000000	4.000000	4.000000	4.000000	4.000000	0.000000	8192.000000	8192.000000	8192.000000	3840.000000	7744.000000	8640.000000	6080.000000	11904.000000	8384.000000
1566975526.376752	5.000000	0.000000	4246.153809	4240.000000	4196.922852	4202.051270	4241.538574	450.000000	4.000000				0.000000	4.000000	4.000000	4.000000	4.000000	4.000000	5.000000	0.000000	8192.000000	8192.000000	8192.000000	3840.000000	7744.000000	8576.000000	6080.000000	11904.000000	8384.000000
1566975526.384524	6.000000	0.000000	4229.230957	4219.487305	4188.717773	4193.333496	4220.000000	1023.000000	4.000000				0.000000	4.000000	4.000000	4.000000	4.000000	4.000000	6.000000	0.000000	8192.000000	8192.000000	8192.000000	3776.000000	7744.000000	8640.000000	5952.000000	11840.000000	8384.000000
1566975526.392295	7.000000	0.000000	4227.692383	4211.282227	4190.769043	4201.538574	4218.461426	450.000000	4.000000				0.000000	4.000000	4.000000	4.000000	4.000000	4.000000	7.000000	0.000000	8192.000000	8192.000000	8192.000000	3840.000000	7744.000000	8640.000000	6016.000000	11904.000000	8320.000000
1566975526.400069	8.000000	0.000000	4238.974121	4217.436035	4188.205078	4205.128418	4234.358887	450.000000	4.000000				0.000000	4.000000	4.000000	4.000000	4.000000	4.000000	8.000000	0.000000	8192.000000	8192.000000	8192.000000	3840.000000	7744.000000	8576.000000	6016.000000	11904.000000	8320.000000
1566975526.407842	9.000000	0.000000	4264.102539	4248.205078	4218.461426	4220.000000	4256.410156	1023.000000	4.000000				0.000000	4.000000	4.000000	4.000000	4.000000	4.000000	9.000000	0.000000	8192.000000	8192.000000	8192.000000	3840.000000	7744.000000	8640.000000	5952.000000	11904.000000	8448.000000
1566975526.415615	10.000000	0.000000	4268.717773	4262.563965	4226.153809	4213.333496	4244.102539	450.000000	4.000000				0.000000	4.000000	4.000000	4.000000	4.000000	4.000000	10.000000	0.000000	8192.000000	8192.000000	8192.000000	3840.000000	7744.000000	8640.000000	6080.000000	11904.000000	8320.000000
1566975526.423387	11.000000	0.000000	4260.512695	4254.358887	4209.230957	4194.871582	4226.153809	1023.000000	4.000000				0.000000	4.000000	4.000000	4.000000	4.000000	4.000000	11.000000	0.000000	8192.000000	8192.000000	8192.000000	3776.000000	7744.000000	8576.000000	6016.000000	11904.000000	8384.000000
1566975526.431160	12.000000	0.000000	4277.436035	4250.256348	4234.358887	4214.871582	4244.615234	450.000000	4.000000				0.000000	4.000000	4.000000	4.000000	4.000000	4.000000	12.000000	0.000000	8192.000000	8192.000000	8192.000000	3776.000000	7744.000000	8640.000000	6016.000000	11904.000000	8384.000000
1566975526.438932	13.000000	0.000000	4291.282227	4248.205078	4251.282227	4218.974121	4260.000000	450.000000	4.000000				0.000000	4.000000	4.000000	4.000000	4.000000	4.000000	13.000000	0.000000	8192.000000	8192.000000	8192.000000	3840.000000	7744.000000	8640.000000	6080.000000	11904.000000	8384.000000
1566975526.446704	14.000000	0.000000	4271.282227	4246.153809	4226.666504	4200.000000	4243.589844	450.000000	4.000000				0.000000	4.000000	4.000000	4.000000	4.000000	4.000000	14.000000	0.000000	8192.000000	8192.000000	8192.000000	3776.000000	7744.000000	8640.000000	6080.000000	11904.000000	8384.000000
1566975526.454476	15.000000	0.000000	4257.436035	4268.717773	4209.743652	4193.333496	4234.871582	1023.000000	4.000000				0.000000	4.000000	4.000000	4.000000	4.000000	4.000000	15.000000	0.000000	8192.000000	8192.000000	8192.000000	3840.000000	7744.000000	8640.000000	6016.000000	11904.000000	8384.000000
1566975526.462250	16.000000	0.000000	4267.179688	4272.820313	4211.794922	4204.615234	4249.230957	0.000000	4.000000				0.000000	4.000000	4.000000	4.000000	4.000000	4.000000	16.000000	0.000000	8192.000000	8192.000000	8192.000000	3776.000000	7744.000000	8576.000000	6016.000000	11904.000000	7936.000000
1566975526.470022	17.000000	0.000000	4266.666504	4223.589844	4202.563965	4216.410156	4250.769043	0.000000	4.000000				0.000000	4.000000	4.000000	4.000000	4.000000	4.000000	17.000000	0.000000	8192.000000	8192.000000	8192.000000	3840.000000	7744.000000	8640.000000	6016.000000	11904.000000	7936.000000
1566975526.477797	18.000000	0.000000	4251.794922	4217.436035	4185.128418	4197.436035	4229.230957	0.000000	4.000000				0.000000	4.000000	4.000000	4.000000	4.000000	4.000000	18.000000	0.000000	8192.000000	8192.000000	8192.000000	3840.000000	7744.000000	8640.000000	6016.000000	11904.000000	8192.000000
1566975526.485570	19.000000	0.000000	4238.461426	4262.563965	4187.179688	4192.307617	4213.333496	0.000000	4.000000				0.000000	4.000000	4.000000	4.000000	4.000000	4.000000	19.000000	0.000000	8192.000000	8192.000000	8192.000000	3776.000000	7744.000000	8640.000000	6080.000000	11904.000000	8384.000000
1566975526.493343	20.000000	0.000000	4229.743652	4248.205078	4183.077148	4201.025879	4211.282227	0.000000	4.000000				0.000000	4.000000	4.000000	4.000000	4.000000	4.000000	20.000000	0.000000	8192.000000	8192.000000	8192.000000	3840.000000	7744.000000	8576.000000	6080.000000	11904.000000	8320.000000
1566975526.501116	21.000000	0.000000	4222.051270	4219.487305	4176.922852	4192.307617	4204.615234	0.000000	4.000000				0.000000	4.000000	4.000000	4.000000	4.000000	4.000000	21.000000	0.000000	8192.000000	8192.000000	8192.000000	3776.000000	7744.000000	8576.000000	6080.000000	11904.000000	8384.000000
1566975526.508889	22.000000	0.000000	4226.666504	4264.615234	4206.666504	4206.666504	4209.743652	0.000000	4.000000				0.000000	4.000000	4.000000	4.000000	4.000000	4.000000	22.000000	0.000000	8192.000000	8192.000000	8128.000000	3840.000000	7744.000000	8640.000000	6080.000000	11904.000000	8384.000000
1566975526.516661	23.000000	0.000000	4246.666504	4281.025879	4228.205078	4215.384766	4223.077148	0.000000	4.000000				0.000000	4.000000	4.000000	4.000000	4.000000	4.000000	23.000000	0.000000	8192.000000	8192.000000	8192.000000	3840.000000	7744.000000	8640.000000	6080.000000	11904.000000	8320.000000
1566975526.524436	24.000000	0.000000	4263.589844	4242.051270	4228.717773	4208.717773	4230.256348	0.000000	4.000000				0.000000	4.000000	4.000000	4.000000	4.000000	4.000000	24.000000	0.000000	8192.000000	8192.000000	8192.000000	3840.000000	7744.000000	8640.000000	6016.000000	11904.000000	8384.000000
1566975526.532209	25.000000	0.000000	4266.666504	4242.051270	4234.871582	4205.128418	4241.538574	0.000000	4.000000				0.000000	4.000000	4.000000	4.000000	4.000000	4.000000	25.000000	0.000000	8192.000000	8192.000000	8192.000000	3840.000000	7744.000000	8576.000000	6080.000000	11904.000000	8064.000000
1566975526.539984	26.000000	0.000000	4266.153809	4264.615234	4232.820313	4202.051270	4245.641113	0.000000	4.000000				0.000000	4.000000	4.000000	4.000000	4.000000	4.000000	26.000000	0.000000	8192.000000	8192.000000	8192.000000	3776.000000	7744.000000	8640.000000	6080.000000	11904.000000	8064.000000
1566975526.547758	27.000000	0.000000	4272.307617	4240.000000	4226.153809	4211.794922	4235.384766	0.000000	4.000000				0.000000	4.000000	4.000000	4.000000	4.000000	4.000000	27.000000	0.000000	8192.000000	8192.000000	8192.000000	3840.000000	7744.000000	8640.000000	6016.000000	11968.000000	8384.000000
1566975526.555532	28.000000	0.000000	4278.974121	4229.743652	4224.615234	4207.692383	4231.794922	0.000000	4.000000				0.000000	4.000000	4.000000	4.000000	4.000000	4.000000	28.000000	0.000000	8192.000000	8192.000000	8192.000000	3840.000000	7744.000000	8640.000000	6080.000000	11968.000000	8320.000000
1566975526.563305	29.000000	0.000000	4283.077148	4266.666504	4227.692383	4203.589844	4237.948730	0.000000	4.000000				0.000000	4.000000	4.000000	4.000000	4.000000	4.000000	29.000000	0.000000	8192.000000	8192.000000	8192.000000	3840.000000	7744.000000	8640.000000	6080.000000	11904.000000	8448.000000
1566975526.571079	30.000000	0.000000	4294.871582	4291.282227	4229.230957	4215.384766	4249.230957	0.000000	4.000000				0.000000	4.000000	4.000000	4.000000	4.000000	4.000000	30.000000	0.000000	8192.000000	8192.000000	8192.000000	3840.000000	7744.000000	8576.000000	6080.000000	11904.000000	8448.000000
1566975526.578852	31.000000	0.000000	4305.641113	4272.820313	4226.666504	4212.820313	4257.436035	0.000000	4.000000				0.000000	4.000000	4.000000	4.000000	4.000000	4.000000	31.000000	0.000000	8192.000000	8192.000000	8128.000000	3840.000000	7744.000000	8640.000000	6080.000000	11904.000000	8384.000000
1566975526.586628	32.000000	0.000000	4298.974121	4244.102539	4222.051270	4205.641113	4254.871582	0.000000	4.000000				0.000000	4.000000	4.000000	4.000000	4.000000	4.000000	32.000000	0.000000	8192.000000	8192.000000	8192.000000	3840.000000	7744.000000	8640.000000	5952.000000	11904.000000	8384.000000
1566975526.594403	33.000000	0.000000	4281.025879	4240.000000	4203.589844	4195.897461	4247.179688	0.000000	4.000000				0.000000	4.000000	4.000000	4.000000	4.000000	4.000000	33.000000	0.000000	8192.000000	8192.000000	8192.000000	3840.000000	7744.000000	8640.000000	6080.000000	11904.000000	8384.000000
1566975526.602177	34.000000	0.000000	4269.230957	4250.256348	4203.589844	4194.358887	4245.128418	0.000000	4.000000				0.000000	4.000000	4.000000	4.000000	4.000000	4.000000	34.000000	0.000000	8192.000000	8192.000000	8192.000000	3776.000000	7744.000000	8640.000000	6080.000000	11904.000000	8320.000000
1566975526.609951	35.000000	0.000000	4268.717773	4254.358887	4225.641113	4204.615234	4247.692383	0.000000	4.000000				0.000000	4.000000	4.000000	4.000000	4.000000	4.000000	35.000000	0.000000	8192.000000	8192.000000	8128.000000	3776.000000	7744.000000	8576.000000	6080.000000	11904.000000	8320.000000
1566975526.617724	36.000000	0.000000	4266.153809	4242.051270	4223.589844	4203.589844	4243.589844	0.000000	4.000000				0.000000	4.000000	4.000000	4.000000	4.000000	4.000000	36.000000	0.000000	8192.000000	8192.000000	8192.000000	3840.000000	7744.000000	8640.000000	6016.000000	11904.000000	8320.000000
1566975526.625497	37.000000	0.000000	4263.589844	4213.333496	4221.538574	4210.769043	4234.358887	0.000000	4.000000				0.000000	4.000000	4.000000	4.000000	4.000000	4.000000	37.000000	0.000000	8192.000000	8192.000000	8128.000000	3840.000000	7744.000000	8640.000000	6144.000000	11904.000000	8384.000000
1566975526.633269	38.000000	0.000000	4265.641113	4207.179688	4232.307617	4212.307617	4237.948730	0.000000	4.000000				0.000000	4.000000	4.000000	4.000000	4.000000	4.000000	38.000000	0.000000	8192.000000	8192.000000	8192.000000	3840.000000	7744.000000	8640.000000	6080.000000	11968.000000	8384.000000
1566975526.641042	39.000000	0.000000	4269.230957	4246.153809	4242.051270	4211.282227	4252.820313	0.000000	4.000000				0.000000	4.000000	4.000000	4.000000	4.000000	4.000000	39.000000	0.000000	8192.000000	8192.000000	8192.000000	3840.000000	7744.000000	8640.000000	5952.000000	11968.000000	8576.000000
1566975526.648816	40.000000	0.000000	4271.282227	4270.769043	4240.512695	4221.538574	4248.717773	0.000000	4.000000				0.000000	4.000000	4.000000	4.000000	4.000000	4.000000	40.000000	0.000000	8192.000000	8128.000000	8192.000000	3776.000000	7808.000000	8576.000000	5952.000000	11968.000000	8576.000000
1566975526.656590	41.000000	0.000000	4258.974121	4221.538574	4214.358887	4207.692383	4223.589844	0.000000	4.000000				0.000000	4.000000	4.000000	4.000000	4.000000	4.000000	41.000000	0.000000	8192.000000	8192.000000	8192.000000	3840.000000	7808.000000	8640.000000	6080.000000	11840.000000	8384.000000
1566975526.664363	42.000000	0.000000	4245.128418	4180.512695	4204.102539	4204.102539	4208.717773	0.000000	4.000000				0.000000	4.000000	4.000000	4.000000	4.000000	4.000000	42.000000	0.000000	8192.000000	8192.000000	8192.000000	3776.000000	7744.000000	8640.000000	6016.000000	11904.000000	8384.000000
1566975526.672135	43.000000	0.000000	4248.717773	4186.666504	4206.153809	4208.205078	4207.692383	0.000000	4.000000				0.000000	4.000000	4.000000	4.000000	4.000000	4.000000	43.000000	0.000000	8192.000000	8192.000000	8192.000000	3840.000000	7744.000000	8640.000000	6144.000000	11904.000000	8512.000000
1566975526.679908	44.000000	0.000000	4247.692383	4168.205078	4192.307617	4193.846191	4200.512695	0.000000	4.000000				0.000000	4.000000	4.000000	4.000000	4.000000	4.000000	44.000000	0.000000	8192.000000	8192.000000	8192.000000	3776.000000	7744.000000	8640.000000	6144.000000	11904.000000	8512.000000
1566975526.687681	45.000000	0.000000	4227.692383	4149.743652	4183.077148	4191.282227	4183.077148	0.000000	4.000000				0.000000	4.000000	4.000000	4.000000	4.000000	4.000000	45.000000	0.000000	8192.000000	8192.000000	8192.000000	3840.000000	7744.000000	8640.000000	6016.000000	11904.000000	8384.000000
1566975526.695452	46.000000	0.000000	4225.641113	4188.717773	4198.974121	4193.846191	4181.025879	0.000000	4.000000				0.000000	4.000000	4.000000	4.000000	4.000000	4.000000	46.000000	0.000000	8192.000000	8192.000000	8192.000000	3776.000000	7744.000000	8576.000000	5952.000000	11904.000000	8384.000000
1566975526.703224	47.000000	0.000000	4238.974121	4219.487305	4225.128418	4203.589844	4193.333496	0.000000	4.000000				0.000000	4.000000	4.000000	4.000000	4.000000	4.000000	47.000000	0.000000	8192.000000	8192.000000	8192.000000	3840.000000	7808.000000	8640.000000	5952.000000	11968.000000	8384.000000
1566975526.710996	48.000000	0.000000	4224.615234	4201.025879	4220.000000	4202.563965	4183.589844	0.000000	4.000000				0.000000	4.000000	4.000000	4.000000	4.000000	4.000000	48.000000	0.000000	8192.000000	8192.000000	8192.000000	3840.000000	7744.000000	8640.000000	5952.000000	11968.000000	8384.000000
1566975526.718768	49.000000	0.000000	4206.666504	4188.717773	4210.256348	4195.897461	4168.205078	0.000000	4.000000				0.000000	4.000000	4.000000	4.000000	4.000000	4.000000	49.000000	0.000000	8192.000000	8192.000000	8192.000000	3776.000000	7744.000000	8576.000000	6080.000000	11904.000000	8384.000000
1566975526.726542	50.000000	0.000000	4220.000000	4211.282227	4224.615234	4207.179688	4176.410156	0.000000	4.000000				0.000000	4.000000	4.000000	4.000000	4.000000	4.000000	50.000000	0.000000	8192.000000	8128.000000	8192.000000	3840.000000	7744.000000	8640.000000	6080.000000	11968.000000	8384.000000
1566975526.734315	51.000000	0.000000	4218.974121	4215.384766	4207.179688	4192.820313	4160.000000	0.000000	4.000000				0.000000	4.000000	4.000000	4.000000	4.000000	4.000000	51.000000	0.000000	8192.000000	8192.000000	8192.000000	3840.000000	7744.000000	8576.000000	6080.000000	11904.000000	8384.000000
1566975526.742088	52.000000	0.000000	4187.692383	4180.512695	4176.410156	4185.641113	4121.025879	0.000000	4.000000				0.000000	4.000000	4.000000	4.000000	4.000000	4.000000	52.000000	0.000000	8192.000000	8192.000000	8192.000000	3840.000000	7744.000000	8576.000000	6080.000000	11840.000000	8576.000000
1566975526.749860	53.000000	0.000000	4198.461426	4168.205078	4193.846191	4207.692383	4142.051270	0.000000	4.000000				0.000000	4.000000	4.000000	4.000000	4.000000	4.000000	53.000000	0.000000	8192.000000	8192.000000	8192.000000	3840.000000	7744.000000	8576.000000	6080.000000	11840.000000	8576.000000
1566975526.757633	54.000000	0.000000	4243.589844	4196.922852	4230.256348	4211.282227	4195.384766	0.000000	4.000000				0.000000	4.000000	4.000000	4.000000	4.000000	4.000000	54.000000	0.000000	8192.000000	8192.000000	8192.000000	3840.000000	7744.000000	8640.000000	6080.000000	11968.000000	8448.000000
1566975526.765404	55.000000	0.000000	4247.692383	4211.282227	4226.153809	4205.128418	4194.871582	0.000000	4.000000				0.000000	4.000000	4.000000	4.000000	4.000000	4.000000	55.000000	0.000000	8192.000000	8192.000000	8192.000000	3840.000000	7744.000000	8576.000000	6144.000000	11904.000000	8384.000000
1566975526.773181	56.000000	0.000000	4220.512695	4194.871582	4191.282227	4195.897461	4167.179688	0.000000	4.000000				0.000000	4.000000	4.000000	4.000000	4.000000	4.000000	56.000000	0.000000	8192.000000	8192.000000	8192.000000	3776.000000	7744.000000	8640.000000	6016.000000	11968.000000	8384.000000
1566975526.781160	57.000000	0.000000	4227.179688	4194.871582	4195.897461	4204.102539	4171.282227	0.000000	4.000000				0.000000	4.000000	4.000000	4.000000	4.000000	4.000000	57.000000	0.000000	8192.000000	8192.000000	8192.000000	3840.000000	7744.000000	8576.000000	6080.000000	11840.000000	8320.000000
1566975526.789138	58.000000	0.000000	4257.948730	4211.282227	4226.153809	4216.410156	4189.230957	0.000000	4.000000				0.000000	4.000000	4.000000	4.000000	4.000000	4.000000	58.000000	0.000000	8192.000000	8192.000000	8192.000000	3840.000000	7744.000000	8640.000000	6080.000000	11840.000000	8320.000000
1566975526.797117	59.000000	0.000000	4264.615234	4219.487305	4229.743652	4212.820313	4191.794922	0.000000	4.000000				0.000000	4.000000	4.000000	4.000000	4.000000	4.000000	59.000000	0.000000	8192.000000	8192.000000	8192.000000	3840.000000	7744.000000	8576.000000	6080.000000	11904.000000	8320.000000
1566975526.805094	60.000000	0.000000	4248.717773	4227.692383	4218.461426	4221.025879	4182.563965	0.000000	4.000000				0.000000	4.000000	4.000000	4.000000	4.000000	4.000000	60.000000	0.000000	8192.000000	8192.000000	8192.000000	3840.000000	7744.000000	8640.000000	6080.000000	11904.000000	8320.000000
1566975526.813071	61.000000	0.000000	4244.102539	4227.692383	4213.846191	4220.512695	4178.461426	0.000000	4.000000				0.000000	4.000000	4.000000	4.000000	4.000000	4.000000	61.000000	0.000000	8192.000000	8192.000000	8192.000000	3840.000000	7744.000000	8576.000000	6080.000000	11904.000000	8384.000000
1566975526.821048	62.000000	0.000000	4232.820313	4207.179688	4209.743652	4210.769043	4166.666504	0.000000	4.000000				0.000000	4.000000	4.000000	4.000000	4.000000	4.000000	62.000000	0.000000	8192.000000	8192.000000	8192.000000	3776.000000	7744.000000	8576.000000	6080.000000	11904.000000	8384.000000
1566975526.829024	63.000000	0.000000	4200.000000	4188.717773	4191.282227	4208.205078	4143.589844	0.000000	4.000000				0.000000	4.000000	4.000000	4.000000	4.000000	4.000000	63.000000	0.000000	8192.000000	8192.000000	8192.000000	3840.000000	7744.000000	8576.000000	6080.000000	11904.000000	8320.000000
1566975526.837003	64.000000	0.000000	4211.794922	4209.230957	4198.461426	4213.846191	4166.153809	450.000000	4.000000				0.000000	4.000000	4.000000	4.000000	4.000000	4.000000	64.000000	0.000000	8192.000000	8192.000000	8192.000000	3840.000000	7744.000000	8576.000000	6080.000000	11968.000000	8384.000000
1566975526.844982	65.000000	0.000000	4240.512695	4223.589844	4224.102539	4221.025879	4196.922852	450.000000	4.000000				0.000000	4.000000	4.000000	4.000000	4.000000	4.000000	65.000000	0.000000	8192.000000	8192.000000	8192.000000	3840.000000	7744.000000	8576.000000	6016.000000	11904.000000	8320.000000
1566975526.852960	66.000000	0.000000	4211.282227	4196.922852	4196.410156	4197.436035	4161.538574	1023.000000	4.000000				0.000000	4.000000	4.000000	4.000000	4.000000	4.000000	66.000000	0.000000	8192.000000	8192.000000	8128.000000	3776.000000	7744.000000	8576.000000	6016.000000	11904.000000	8320.000000
1566975526.860937	67.000000	0.000000	4196.922852	4188.717773	4177.948730	4192.307617	4131.282227	450.000000	4.000000				0.000000	4.000000	4.000000	4.000000	4.000000	4.000000	67.000000	0.000000	8192.000000	8192.000000	8192.000000	3840.000000	7744.000000	8640.000000	6080.000000	11904.000000	8384.000000
1566975526.868914	68.000000	0.000000	4226.153809	4188.717773	4196.410156	4205.641113	4153.333496	1023.000000	4.000000				0.000000	4.000000	4.000000	4.000000	4.000000	4.000000	68.000000	0.000000	8192.000000	8192.000000	8192.000000	3840.000000	7808.000000	8576.000000	6080.000000	11904.000000	8384.000000
1566975526.876890	69.000000	0.000000	4221.538574	4180.512695	4184.102539	4188.205078	4154.358887	450.000000	4.000000				0.000000	4.000000	4.000000	4.000000	4.000000	4.000000	69.000000	0.000000	8192.000000	8192.000000	8192.000000	3776.000000	7744.000000	8640.000000	6080.000000	11904.000000	8384.000000
1566975526.884866	70.000000	0.000000	4201.538574	4209.230957	4174.358887	4193.846191	4132.307617	1023.000000	4.000000				0.000000	4.000000	4.000000	4.000000	4.000000	4.000000	70.000000	0.000000	8192.000000	8192.000000	8192.000000	3840.000000	7808.000000	8576.000000	6080.000000	11968.000000	8320.000000
1566975526.892641	71.000000	0.000000	4206.153809	4240.000000	4183.589844	4211.282227	4133.846191	450.000000	4.000000				0.000000	4.000000	4.000000	4.000000	4.000000	4.000000	71.000000	0.000000	8192.000000	8192.000000	8192.000000	3776.000000	7808.000000	8576.000000	6080.000000	11968.000000	8320.000000
1566975526.900416	72.000000	0.000000	4202.051270	4211.282227	4187.692383	4203.077148	4146.153809	450.000000	4.000000				0.000000	4.000000	4.000000	4.000000	4.000000	4.000000	72.000000	0.000000	8192.000000	8192.000000	8192.000000	3840.000000	7808.000000	8640.000000	5952.000000	11904.000000	8512.000000
1566975526.908190	73.000000	0.000000	4198.461426	4188.717773	4201.025879	4199.487305	4154.358887	1023.000000	4.000000				0.000000	4.000000	4.000000	4.000000	4.000000	4.000000	73.000000	0.000000	8192.000000	8192.000000	8192.000000	3776.000000	7808.000000	8640.000000	6144.000000	11904.000000	8320.000000
1566975526.915963	74.000000	0.000000	4214.358887	4205.128418	4215.897461	4203.589844	4167.179688	450.000000	4.000000				0.000000	4.000000	4.000000	4.000000	4.000000	4.000000	74.000000	0.000000	8192.000000	8192.000000	8192.000000	3840.000000	7808.000000	8640.000000	6080.000000	11904.000000	8384.000000
1566975526.923736	75.000000	0.000000	4222.563965	4213.333496	4226.153809	4213.846191	4183.077148	1023.000000	4.000000				0.000000	4.000000	4.000000	4.000000	4.000000	4.000000	75.000000	0.000000	8192.000000	8192.000000	8192.000000	3840.000000	7808.000000	8576.000000	5952.000000	11968.000000	8384.000000
1566975526.931508	76.000000	0.000000	4206.153809	4213.333496	4216.410156	4202.563965	4178.974121	450.000000	4.000000				0.000000	4.000000	4.000000	4.000000	4.000000	4.000000	76.000000	0.000000	8192.000000	8192.000000	8192.000000	3840.000000	7808.000000	8640.000000	5952.000000	11968.000000	8384.000000
1566975526.939281	77.000000	0.000000	4176.922852	4198.974121	4192.307617	4188.717773	4146.666504	450.000000	4.000000				0.000000	4.000000	4.000000	4.000000	4.000000	4.000000	77.000000	0.000000	8192.000000	8192.000000	8192.000000	3840.000000	7808.000000	8576.000000	6080.000000	11904.000000	8384.000000
1566975526.947054	78.000000	0.000000	4170.769043	4198.974121	4194.358887	4207.692383	4137.436035	450.000000	4.000000				0.000000	4.000000	4.000000	4.000000	4.000000	4.000000	78.000000	0.000000	8192.000000	8192.000000	8192.000000	3840.000000	7808.000000	8640.000000	6080.000000	11968.000000	8320.000000
1566975526.954826	79.000000	0.000000	4193.846191	4237.948730	4211.794922	4211.794922	4161.025879	1023.000000	4.000000				0.000000	4.000000	4.000000	4.000000	4.000000	4.000000	79.000000	0.000000	8192.000000	8192.000000	8192.000000	3840.000000	7808.000000	8576.000000	6080.000000	11840.000000	8384.000000
1566975526.962599	80.000000	0.000000	4185.128418	4235.897461	4196.922852	4198.974121	4148.205078	450.000000	4.000000				0.000000	4.000000	4.000000	4.000000	4.000000	4.000000	80.000000	0.000000	8192.000000	8192.000000	8192.000000	3776.000000	7808.000000	8640.000000	6080.000000	11840.000000	8384.000000
1566975526.970372	81.000000	0.000000	4163.077148	4194.871582	4180.512695	4200.000000	4133.846191	450.000000	4.000000				0.000000	4.000000	4.000000	4.000000	4.000000	4.000000	81.000000	0.000000	8192.000000	8192.000000	8192.000000	3840.000000	7808.000000	8576.000000	6016.000000	11968.000000	8384.000000
1566975526.978145	82.000000	0.000000	4187.179688	4194.871582	4208.717773	4211.282227	4171.794922	450.000000	4.000000				0.000000	4.000000	4.000000	4.000000	4.000000	4.000000	82.000000	0.000000	8192.000000	8192.000000	8192.000000	3776.000000	7744.000000	8640.000000	6016.000000	11968.000000	8448.000000
1566975526.985917	83.000000	0.000000	4210.256348	4203.077148	4215.384766	4211.794922	4188.205078	1023.000000	4.000000				0.000000	4.000000	4.000000	4.000000	4.000000	4.000000	83.000000	0.000000	8192.000000	8192.000000	8192.000000	3840.000000	7808.000000	8576.000000	6080.000000	11904.000000	8320.000000
1566975526.993690	84.000000	0.000000	4188.205078	4180.512695	4173.846191	4190.256348	4161.538574	450.000000	4.000000				0.000000	4.000000	4.000000	4.000000	4.000000	4.000000	84.000000	0.000000	8192.000000	8192.000000	8192.000000	3776.000000	7744.000000	8640.000000	6080.000000	11904.000000	8320.000000
1566975527.001463	85.000000	0.000000	4166.153809	4178.461426	4166.666504	4190.769043	4151.282227	450.000000	4.000000				0.000000	4.000000	4.000000	4.000000	4.000000	4.000000	85.000000	0.000000	8192.000000	8192.000000	8192.000000	3840.000000	7808.000000	8640.000000	6080.000000	11904.000000	8320.000000
1566975527.009238	86.000000	0.000000	4169.743652	4192.820313	4178.461426	4200.512695	4154.358887	450.000000	4.000000				0.000000	4.000000	4.000000	4.000000	4.000000	4.000000	86.000000	0.000000	8192.000000	8192.000000	8192.000000	3840.000000	7744.000000	8640.000000	6016.000000	11904.000000	8384.000000
1566975527.017012	87.000000	0.000000	4169.230957	4186.666504	4165.641113	4188.205078	4143.589844	1023.000000	4.000000				0.000000	4.000000	4.000000	4.000000	4.000000	4.000000	87.000000	0.000000	8192.000000	8192.000000	8192.000000	3776.000000	7744.000000	8640.000000	6016.000000	11840.000000	8320.000000
1566975527.024787	88.000000	0.000000	4165.128418	4194.871582	4165.128418	4189.743652	4143.589844	450.000000	4.000000				0.000000	4.000000	4.000000	4.000000	4.000000	4.000000	88.000000	0.000000	8192.000000	8192.000000	8192.000000	3840.000000	7808.000000	8640.000000	6016.000000	11840.000000	7936.000000
1566975527.032561	89.000000	0.000000	4164.102539	4209.230957	4166.153809	4188.717773	4142.051270	450.000000	4.000000				0.000000	4.000000	4.000000	4.000000	4.000000	4.000000	89.000000	0.000000	8192.000000	8192.000000	8192.000000	3840.000000	7744.000000	8640.000000	6080.000000	11840.000000	7936.000000
1566975527.040334	90.000000	0.000000	4151.282227	4186.666504	4155.897461	4191.282227	4118.974121	450.000000	4.000000				0.000000	4.000000	4.000000	4.000000	4.000000	4.000000	90.000000	0.000000	8192.000000	8192.000000	8192.000000	3840.000000	7808.000000	8640.000000	6144.000000	11904.000000	8384.000000
1566975527.048109	91.000000	0.000000	4157.436035	4170.256348	4166.666504	4200.512695	4125.128418	1023.000000	4.000000				0.000000	4.000000	4.000000	4.000000	4.000000	4.000000	91.000000	0.000000	8192.000000	8192.000000	8192.000000	3776.000000	7808.000000	8576.000000	6016.000000	11904.000000	8384.000000
1566975527.055883	92.000000	0.000000	4192.307617	4184.615234	4192.307617	4200.512695	4162.051270	450.000000	4.000000				0.000000	4.000000	4.000000	4.000000	4.000000	4.000000	92.000000	0.000000	8192.000000	8192.000000	8192.000000	3776.000000	7808.000000	8640.000000	6080.000000	11904.000000	8384.000000
1566975527.063656	93.000000	0.000000	4200.000000	4174.358887	4192.820313	4206.153809	4164.615234	450.000000	4.000000				0.000000	4.000000	4.000000	4.000000	4.000000	4.000000	93.000000	0.000000	8192.000000	8192.000000	8192.000000	3840.000000	7744.000000	8640.000000	6080.000000	11904.000000	8192.000000
1566975527.071431	94.000000	0.000000	4166.153809	4155.897461	4158.974121	4194.358887	4131.794922	450.000000	4.000000				0.000000	4.000000	4.000000	4.000000	4.000000	4.000000	94.000000	0.000000	8192.000000	8192.000000	8192.000000	3840.000000	7744.000000	8640.000000	6080.000000	11904.000000	8192.000000
1566975527.079205	95.000000	0.000000	4148.717773	4182.563965	4152.820313	4184.615234	4120.000000	1023.000000	4.000000				0.000000	4.000000	4.000000	4.000000	4.000000	4.000000	95.000000	0.000000	8192.000000	8192.000000	8192.000000	3776.000000	7744.000000	8640.000000	6080.000000	11904.000000	8384.000000
1566975527.086981	96.000000	0.000000	4164.102539	4211.282227	4178.974121	4190.769043	4136.922852	450.000000	4.000000				0.000000	4.000000	4.000000	4.000000	4.000000	4.000000	96.000000	0.000000	8192.000000	8192.000000	8192.000000	3840.000000	7808.000000	8640.000000	6080.000000	11904.000000	8384.000000
1566975527.094755	97.000000	0.000000	4182.051270	4209.230957	4195.384766	4196.410156	4151.794922	450.000000	4.000000				0.000000	4.000000	4.000000	4.000000	4.000000	4.000000	97.000000	0.000000	8192.000000	8192.000000	8192.000000	3840.000000	7744.000000	8640.000000	6016.000000	11904.000000	8384.000000
1566975527.102532	98.000000	0.000000	4183.589844	4217.436035	4197.948730	4206.666504	4147.692383	450.000000	4.000000				0.000000	4.000000	4.000000	4.000000	4.000000	4.000000	98.000000	0.000000	8192.000000	8192.000000	8192.000000	3776.000000	7808.000000	8576.000000	6016.000000	11904.000000	8384.000000
1566975527.110508	99.000000	0.000000	4174.871582	4213.333496	4186.153809	4194.358887	4140.512695	1023.000000	4.000000				0.000000	4.000000	4.000000	4.000000	4.000000	4.000000	99.000000	0.000000	8192.000000	8192.000000	8192.000000	3840.000000	7744.000000	8576.000000	6016.000000	11968.000000	8320.000000
1566975527.118283	100.000000	0.000000	4178.461426	4184.615234	4186.153809	4192.307617	4149.743652	450.000000	4.000000				0.000000	4.000000	4.000000	4.000000	4.000000	4.000000	100.000000	0.000000	8192.000000	8192.000000	8192.000000	3776.000000	7744.000000	8640.000000	6080.000000	11904.000000	8384.000000
1566975527.126057	101.000000	0.000000	4189.743652	4188.717773	4194.358887	4209.230957	4160.000000	450.000000	4.000000				0.000000	4.000000	4.000000	4.000000	4.000000	4.000000	101.000000	0.000000	8192.000000	8192.000000	8192.000000	3840.000000	7744.000000	8640.000000	6080.000000	11904.000000	8384.000000
1566975527.133833	102.000000	0.000000	4188.205078	4215.384766	4182.563965	4203.077148	4154.871582	450.000000	4.000000				0.000000	4.000000	4.000000	4.000000	4.000000	4.000000	102.000000	0.000000	8192.000000	8192.000000	8192.000000	3840.000000	7744.000000	8576.000000	6080.000000	11904.000000	8384.000000
1566975527.141607	103.000000	0.000000	4183.589844	4207.179688	4175.384766	4201.538574	4151.282227	1023.000000	4.000000				0.000000	4.000000	4.000000	4.000000	4.000000	4.000000	103.000000	0.000000	8192.000000	8192.000000	8192.000000	3840.000000	7744.000000	8640.000000	6080.000000	11904.000000	8384.000000
1566975527.149381	104.000000	0.000000	4186.153809	4182.563965	4174.358887	4191.794922	4151.794922	450.000000	4.000000				0.000000	4.000000	4.000000	4.000000	4.000000	4.000000	104.000000	0.000000	8192.000000	8192.000000	8192.000000	3840.000000	7744.000000	8576.000000	6080.000000	11904.000000	8384.000000
1566975527.157155	105.000000	0.000000	4190.256348	4182.563965	4174.871582	4181.538574	4150.256348	450.000000	4.000000				0.000000	4.000000	4.000000	4.000000	4.000000	4.000000	105.000000	0.000000	8192.000000	8192.000000	8192.000000	3840.000000	7744.000000	8640.000000	6144.000000	11968.000000	8384.000000
1566975527.164929	106.000000	0.000000	4203.589844	4211.282227	4196.410156	4205.128418	4164.615234	450.000000	4.000000				0.000000	4.000000	4.000000	4.000000	4.000000	4.000000	106.000000	0.000000	8192.000000	8192.000000	8192.000000	3840.000000	7744.000000	8640.000000	6144.000000	11968.000000	8384.000000
1566975527.172702	107.000000	0.000000	4205.128418	4219.487305	4206.153809	4209.230957	4171.794922	1023.000000	4.000000				0.000000	4.000000	4.000000	4.000000	4.000000	4.000000	107.000000	0.000000	8192.000000	8192.000000	8192.000000	3840.000000	7808.000000	8640.000000	6080.000000	11904.000000	8704.000000
1566975527.180475	108.000000	0.000000	4186.153809	4188.717773	4193.846191	4197.948730	4157.948730	450.000000	4.000000				0.000000	4.000000	4.000000	4.000000	4.000000	4.000000	108.000000	0.000000	8192.000000	8192.000000	8192.000000	3840.000000	7744.000000	8640.000000	6144.000000	11904.000000	8512.000000
1566975527.188247	109.000000	0.000000	4187.179688	4186.666504	4188.717773	4204.615234	4165.128418	450.000000	4.000000				0.000000	4.000000	4.000000	4.000000	4.000000	4.000000	109.000000	0.000000	8192.000000	8192.000000	8192.000000	3776.000000	7808.000000	8640.000000	6016.000000	11968.000000	8320.000000
1566975527.196019	110.000000	0.000000	4193.846191	4219.487305	4186.666504	4215.384766	4172.820313	450.000000	4.000000				0.000000	4.000000	4.000000	4.000000	4.000000	4.000000	110.000000	0.000000	8192.000000	8192.000000	8192.000000	3840.000000	7744.000000	8640.000000	6144.000000	11904.000000	8384.000000
1566975527.203791	111.000000	0.000000	4179.487305	4215.384766	4172.820313	4206.153809	4153.846191	1023.000000	4.000000				0.000000	4.000000	4.000000	4.000000	4.000000	4.000000	111.000000	0.000000	8192.000000	8192.000000	8192.000000	3840.000000	7808.000000	8576.000000	6080.000000	11904.000000	8256.000000
1566975527.211564	112.000000	0.000000	4182.051270	4190.769043	4172.820313	4189.230957	4158.461426	450.000000	4.000000				0.000000	4.000000	4.000000	4.000000	4.000000	4.000000	112.000000	0.000000	8192.000000	8192.000000	8192.000000	3840.000000	7744.000000	8640.000000	6080.000000	11904.000000	8256.000000
1566975527.219336	113.000000	0.000000	4202.563965	4219.487305	4195.384766	4202.051270	4188.205078	450.000000	4.000000				0.000000	4.000000	4.000000	4.000000	4.000000	4.000000	113.000000	0.000000	8192.000000	8192.000000	8192.000000	3840.000000	7744.000000	8576.000000	6080.000000	11968.000000	8384.000000
1566975527.227109	114.000000	0.000000	4202.051270	4248.205078	4187.179688	4199.487305	4186.666504	450.000000	4.000000				0.000000	4.000000	4.000000	4.000000	4.000000	4.000000	114.000000	0.000000	8192.000000	8192.000000	8192.000000	3840.000000	7744.000000	8640.000000	6144.000000	11968.000000	8384.000000
1566975527.234882	115.000000	0.000000	4203.589844	4231.794922	4180.512695	4195.384766	4185.128418	1023.000000	4.000000				0.000000	4.000000	4.000000	4.000000	4.000000	4.000000	115.000000	0.000000	8192.000000	8192.000000	8192.000000	3776.000000	7744.000000	8640.000000	6016.000000	11904.000000	8320.000000
1566975527.242656	116.000000	0.000000	4219.487305	4221.538574	4201.025879	4220.512695	4203.077148	450.000000	4.000000				0.000000	4.000000	4.000000	4.000000	4.000000	4.000000	116.000000	0.000000	8192.000000	8192.000000	8192.000000	3776.000000	7744.000000	8640.000000	6016.000000	11904.000000	8320.000000
1566975527.250428	117.000000	0.000000	4224.615234	4244.102539	4200.512695	4216.410156	4208.717773	450.000000	4.000000				0.000000	4.000000	4.000000	4.000000	4.000000	4.000000	117.000000	0.000000	8192.000000	8192.000000	8192.000000	3776.000000	7744.000000	8576.000000	6016.000000	11904.000000	8320.000000
1566975527.258202	118.000000	0.000000	4222.051270	4248.205078	4197.436035	4201.538574	4204.102539	450.000000	4.000000				0.000000	4.000000	4.000000	4.000000	4.000000	4.000000	118.000000	0.000000	8192.000000	8192.000000	8192.000000	3840.000000	7744.000000	8640.000000	6080.000000	11904.000000	8384.000000
1566975527.265975	119.000000	0.000000	4211.282227	4213.333496	4187.692383	4194.358887	4194.358887	1023.000000	4.000000				0.000000	4.000000	4.000000	4.000000	4.000000	4.000000	119.000000	0.000000	8192.000000	8192.000000	8192.000000	3840.000000	7744.000000	8640.000000	6016.000000	11968.000000	8384.000000
1566975527.273748	120.000000	0.000000	4198.461426	4209.230957	4175.897461	4185.641113	4185.641113	450.000000	4.000000				0.000000	4.000000	4.000000	4.000000	4.000000	4.000000	120.000000	0.000000	8192.000000	8192.000000	8192.000000	3840.000000	7744.000000	8576.000000	6016.000000	11968.000000	8384.000000
1566975527.281520	121.000000	0.000000	4181.025879	4231.794922	4172.820313	4180.000000	4164.615234	450.000000	4.000000				0.000000	4.000000	4.000000	4.000000	4.000000	4.000000	121.000000	0.000000	8192.000000	8192.000000	8192.000000	3840.000000	7744.000000	8640.000000	6080.000000	11904.000000	8448.000000
1566975527.289294	122.000000	0.000000	4134.871582	4194.871582	4141.538574	4157.436035	4107.179688	450.000000	4.000000				0.000000	4.000000	4.000000	4.000000	4.000000	4.000000	122.000000	0.000000	8192.000000	8192.000000	8192.000000	3776.000000	7744.000000	8640.000000	6080.000000	11904.000000	8384.000000
1566975527.297068	123.000000	0.000000	4104.102539	4155.897461	4124.615234	4164.615234	4079.487061	1023.000000	4.000000				0.000000	4.000000	4.000000	4.000000	4.000000	4.000000	123.000000	0.000000	8192.000000	8192.000000	8192.000000	3840.000000	7744.000000	8640.000000	6016.000000	11968.000000	8384.000000
1566975527.304841	124.000000	0.000000	4144.615234	4184.615234	4162.563965	4206.666504	4134.358887	450.000000	4.000000				0.000000	4.000000	4.000000	4.000000	4.000000	4.000000	124.000000	0.000000	8192.000000	8192.000000	8192.000000	3840.000000	7744.000000	8640.000000	6016.000000	11968.000000	8320.000000
1566975527.312614	125.000000	0.000000	4202.563965	4237.948730	4200.000000	4225.128418	4190.769043	450.000000	4.000000				0.000000	4.000000	4.000000	4.000000	4.000000	4.000000	125.000000	0.000000	8192.000000	8192.000000	8192.000000	3776.000000	7744.000000	8640.000000	6080.000000	11904.000000	8320.000000
1566975527.320389	126.000000	0.000000	4217.948730	4246.153809	4205.641113	4218.461426	4198.461426	450.000000	4.000000				0.000000	4.000000	4.000000	4.000000	4.000000	4.000000	126.000000	0.000000	8192.000000	8192.000000	8192.000000	3840.000000	7744.000000	8640.000000	6144.000000	11904.000000	8448.000000
1566975527.328163	127.000000	0.000000	4212.307617	4225.641113	4193.846191	4196.922852	4204.102539	242.000000	4.000000				0.000000	4.000000	4.000000	4.000000	4.000000	4.000000	127.000000	0.000000	8192.000000	8192.000000	8192.000000	3776.000000	7744.000000	8576.000000	6080.000000	11968.000000	8384.000000
1566975527.335938	0.000000	0.000000	4212.820313	4215.384766	4185.641113	4197.436035	4216.410156	450.000000	4.000000				0.000000	4.000000	4.000000	4.000000	4.000000	4.000000	0.000000	0.000000	8192.000000	8192.000000	8192.000000	3776.000000	7744.000000	8640.000000	6144.000000	11968.000000	8448.000000
1566975527.343713	1.000000	0.000000	4215.384766	4221.538574	4181.538574	4210.769043	4214.358887	450.000000	4.000000				0.000000	4.000000	4.000000	4.000000	4.000000	4.000000	1.000000	0.000000	8192.000000	8192.000000	8192.000000	3840.000000	7744.000000	8576.000000	6016.000000	11904.000000	8192.000000
1566975527.351487	2.000000	0.000000	4211.794922	4221.538574	4175.384766	4201.538574	4204.615234	1023.000000	4.000000				0.000000	4.000000	4.000000	4.000000	4.000000	4.000000	2.000000	0.000000	8192.000000	8192.000000	8192.000000	3840.000000	7744.000000	8640.000000	6016.000000	11904.000000	8192.000000
1566975527.359261	3.000000	0.000000	4201.538574	4207.179688	4178.974121	4198.461426	4200.000000	450.000000	4.000000				0.000000	4.000000	4.000000	4.000000	4.000000	4.000000	3.000000	0.000000	8192.000000	8192.000000	8192.000000	3840.000000	7744.000000	8576.000000	6080.000000	11904.000000	8384.000000
1566975527.367035	4.000000	0.000000	4198.461426	4215.384766	4184.102539	4194.358887	4201.025879	1023.000000	4.000000				0.000000	4.000000	4.000000	4.000000	4.000000	4.000000	4.000000	0.000000	8192.000000	8192.000000	8192.000000	3840.000000	7808.000000	8640.000000	6080.000000	11904.000000	8384.000000
1566975527.374809	5.000000	0.000000	4202.563965	4248.205078	4187.692383	4194.358887	4206.153809	450.000000	4.000000				0.000000	4.000000	4.000000	4.000000	4.000000	4.000000	5.000000	0.000000	8192.000000	8192.000000	8192.000000	3776.000000	7744.000000	8640.000000	6144.000000	11904.000000	8320.000000
1566975527.382585	6.000000	0.000000	4224.102539	4278.974121	4206.153809	4206.666504	4232.820313	1023.000000	4.000000				0.000000	4.000000	4.000000	4.000000	4.000000	4.000000	6.000000	0.000000	8192.000000	8192.000000	8128.000000	3776.000000	7744.000000	8640.000000	6144.000000	11904.000000	8320.000000
1566975527.390560	7.000000	0.000000	4253.333496	4272.820313	4228.717773	4211.794922	4263.589844	450.000000	4.000000				0.000000	4.000000	4.000000	4.000000	4.000000	4.000000	7.000000	0.000000	8192.000000	8192.000000	8128.000000	3776.000000	7808.000000	8640.000000	6080.000000	11904.000000	8384.000000
1566975527.398334	8.000000	0.000000	4246.153809	4231.794922	4226.666504	4216.410156	4256.410156	450.000000	4.000000				0.000000	4.000000	4.000000	4.000000	4.000000	4.000000	8.000000	0.000000	8192.000000	8192.000000	8192.000000	3776.000000	7744.000000	8640.000000	6080.000000	11904.000000	8384.000000
1566975527.406109	9.000000	0.000000	4216.410156	4217.436035	4188.205078	4197.948730	4230.256348	1023.000000	4.000000				0.000000	4.000000	4.000000	4.000000	4.000000	4.000000	9.000000	0.000000	8192.000000	8192.000000	8192.000000	3776.000000	7808.000000	8640.000000	6080.000000	11904.000000	8384.000000
1566975527.413883	10.000000	0.000000	4205.641113	4221.538574	4167.692383	4184.615234	4223.077148	450.000000	4.000000				0.000000	4.000000	4.000000	4.000000	4.000000	4.000000	10.000000	0.000000	8192.000000	8192.000000	8192.000000	3840.000000	7808.000000	8576.000000	6080.000000	11904.000000	8384.000000
1566975527.421657	11.000000	0.000000	4217.436035	4201.025879	4186.666504	4203.589844	4238.974121	1023.000000	4.000000				0.000000	4.000000	4.000000	4.000000	4.000000	4.000000	11.000000	0.000000	8192.000000	8192.000000	8192.000000	3776.000000	7808.000000	8640.000000	6080.000000	11904.000000	8320.000000
1566975527.429430	12.000000	0.000000	4219.487305	4178.461426	4185.128418	4202.563965	4247.692383	450.000000	4.000000				0.000000	4.000000	4.000000	4.000000	4.000000	4.000000	12.000000	0.000000	8192.000000	8192.000000	8192.000000	3840.000000	7808.000000	8640.000000	6080.000000	11904.000000	8384.000000
1566975527.437202	13.000000	0.000000	4193.333496	4178.461426	4163.589844	4188.205078	4227.692383	450.000000	4.000000				0.000000	4.000000	4.000000	4.000000	4.000000	4.000000	13.000000	0.000000	8192.000000	8192.000000	8192.000000	3840.000000	7808.000000	8640.000000	6080.000000	11904.000000	8384.000000
1566975527.444975	14.000000	0.000000	4175.897461	4172.307617	4155.897461	4185.128418	4209.230957	450.000000	4.000000				0.000000	4.000000	4.000000	4.000000	4.000000	4.000000	14.000000	0.000000	8192.000000	8128.000000	8192.000000	3840.000000	7808.000000	8640.000000	6080.000000	11904.000000	8384.000000
1566975527.452748	15.000000	0.000000	4203.589844	4172.307617	4180.000000	4201.538574	4224.615234	1023.000000	4.000000				0.000000	4.000000	4.000000	4.000000	4.000000	4.000000	15.000000	0.000000	8192.000000	8128.000000	8192.000000	3840.000000	7872.000000	8576.000000	6080.000000	11904.000000	8384.000000
1566975527.460521	16.000000	0.000000	4225.641113	4192.820313	4200.512695	4211.794922	4239.487305	0.000000	4.000000				0.000000	4.000000	4.000000	4.000000	4.000000	4.000000	16.000000	0.000000	8192.000000	8192.000000	8192.000000	3840.000000	7872.000000	8640.000000	6080.000000	11904.000000	8384.000000
1566975527.468293	17.000000	0.000000	4185.641113	4180.512695	4184.102539	4188.717773	4215.384766	0.000000	4.000000				0.000000	4.000000	4.000000	4.000000	4.000000	4.000000	17.000000	0.000000	8192.000000	8192.000000	8256.000000	3840.000000	7872.000000	8640.000000	6016.000000	11904.000000	8384.000000
1566975527.476066	18.000000	0.000000	4186.153809	4164.102539	4183.077148	4188.205078	4214.871582	0.000000	4.000000				0.000000	4.000000	4.000000	4.000000	4.000000	4.000000	18.000000	0.000000	8192.000000	8128.000000	8256.000000	3840.000000	7872.000000	8576.000000	6080.000000	11904.000000	8320.000000
1566975527.483839	19.000000	0.000000	4280.512695	4176.410156	4191.794922	4194.358887	4277.948730	0.000000	4.000000				0.000000	4.000000	4.000000	4.000000	4.000000	4.000000	19.000000	0.000000	8192.000000	8128.000000	8256.000000	3840.000000	7744.000000	8576.000000	6080.000000	11904.000000	8640.000000
1566975527.491614	20.000000	0.000000	4342.051270	4178.461426	4186.153809	4185.128418	4357.436035	0.000000	4.000000				0.000000	4.000000	4.000000	4.000000	4.000000	4.000000	20.000000	0.000000	8192.000000	8128.000000	8256.000000	3776.000000	7744.000000	8576.000000	6080.000000	11904.000000	8640.000000
1566975527.499388	21.000000	0.000000	4387.692383	4162.051270	4181.538574	4197.436035	4433.846191	0.000000	4.000000				0.000000	4.000000	4.000000	4.000000	4.000000	4.000000	21.000000	0.000000	8192.000000	8128.000000	8256.000000	3776.000000	7744.000000	8640.000000	6080.000000	11968.000000	8384.000000
1566975527.507161	22.000000	0.000000	4564.615234	4164.102539	4175.897461	4208.205078	4501.025879	0.000000	4.000000				0.000000	4.000000	4.000000	4.000000	4.000000	4.000000	22.000000	0.000000	8192.000000	8192.000000	8256.000000	3840.000000	7744.000000	8576.000000	6080.000000	11904.000000	8384.000000
1566975527.514934	23.000000	0.000000	4778.461426	4143.589844	4176.922852	4221.538574	4576.922852	0.000000	4.000000				0.000000	4.000000	4.000000	4.000000	4.000000	4.000000	23.000000	0.000000	8192.000000	8192.000000	8256.000000	3840.000000	7808.000000	8576.000000	6080.000000	11904.000000	8384.000000
1566975527.522707	24.000000	0.000000	4824.102539	4116.922852	4188.205078	4234.871582	4702.051270	0.000000	4.000000				0.000000	4.000000	4.000000	4.000000	4.000000	4.000000	24.000000	0.000000	8192.000000	8192.000000	8192.000000	3776.000000	7744.000000	8576.000000	6080.000000	11904.000000	8384.000000
1566975527.530479	25.000000	0.000000	5026.666504	4147.692383	4204.615234	4243.589844	4864.615234	0.000000	4.000000				0.000000	4.000000	4.000000	4.000000	4.000000	4.000000	25.000000	0.000000	8192.000000	8192.000000	8192.000000	3840.000000	7616.000000	8576.000000	6016.000000	11904.000000	8384.000000
1566975527.538251	26.000000	0.000000	5968.205078	4182.563965	4204.102539	4254.871582	5029.230957	0.000000	4.000000				0.000000	4.000000	4.000000	4.000000	4.000000	4.000000	26.000000	0.000000	8192.000000	8192.000000	8192.000000	3840.000000	7680.000000	8576.000000	6016.000000	11840.000000	8384.000000
1566975527.546023	27.000000	0.000000	7253.333496	4170.256348	4198.974121	4261.538574	5229.743652	0.000000	4.000000				0.000000	4.000000	4.000000	4.000000	4.000000	4.000000	27.000000	0.000000	8192.000000	8192.000000	8192.000000	3840.000000	7680.000000	8640.000000	6016.000000	11904.000000	8384.000000
1566975527.553796	28.000000	0.000000	7896.410156	4162.051270	4238.461426	4294.871582	5516.922852	0.000000	4.000000				0.000000	4.000000	4.000000	4.000000	4.000000	4.000000	28.000000	0.000000	8192.000000	8192.000000	8192.000000	3840.000000	7616.000000	8576.000000	6016.000000	11904.000000	8384.000000
1566975527.561568	29.000000	0.000000	7863.589844	4170.256348	4271.282227	4311.794922	5790.769043	0.000000	4.000000				0.000000	4.000000	4.000000	4.000000	4.000000	4.000000	29.000000	0.000000	8192.000000	8192.000000	8192.000000	3840.000000	7616.000000	8640.000000	6080.000000	11904.000000	8384.000000
1566975527.569343	30.000000	0.000000	7815.897461	4170.256348	4252.820313	4293.846191	5894.358887	0.000000	4.000000				0.000000	4.000000	4.000000	4.000000	4.000000	4.000000	30.000000	0.000000	8192.000000	8192.000000	8192.000000	3840.000000	7680.000000	8576.000000	6016.000000	11904.000000	8384.000000
1566975527.577117	31.000000	0.000000	7864.102539	4168.205078	4243.589844	4305.641113	5872.820313	0.000000	4.000000				0.000000	4.000000	4.000000	4.000000	4.000000	4.000000	31.000000	0.000000	8192.000000	8192.000000	8128.000000	3776.000000	7744.000000	8640.000000	6080.000000	11968.000000	8384.000000
1566975527.584890	32.000000	0.000000	7819.487305	4166.153809	4260.000000	4316.410156	5887.692383	0.000000	4.000000				0.000000	4.000000	4.000000	4.000000	4.000000	4.000000	32.000000	0.000000	8192.000000	8192.000000	8128.000000	3776.000000	7744.000000	8576.000000	6080.000000	11968.000000	8384.000000
1566975527.592663	33.000000	0.000000	7771.282227	4166.153809	4272.307617	4312.307617	5941.025879	0.000000	4.000000				0.000000	4.000000	4.000000	4.000000	4.000000	4.000000	33.000000	0.000000	8192.000000	8192.000000	8128.000000	3776.000000	7744.000000	8640.000000	6016.000000	11904.000000	7744.000000
1566975527.600436	34.000000	0.000000	7769.230957	4188.717773	4263.589844	4308.205078	5940.512695	0.000000	4.000000				0.000000	4.000000	4.000000	4.000000	4.000000	4.000000	34.000000	0.000000	8192.000000	8192.000000	8128.000000	3840.000000	7744.000000	8640.000000	6080.000000	11904.000000	8384.000000
1566975527.608208	35.000000	0.000000	7771.282227	4205.128418	4248.205078	4294.358887	5912.307617	0.000000	4.000000				0.000000	4.000000	4.000000	4.000000	4.000000	4.000000	35.000000	0.000000	8192.000000	8192.000000	8128.000000	3776.000000	7808.000000	8640.000000	6016.000000	11904.000000	8384.000000
1566975527.615980	36.000000	0.000000	7769.743652	4209.230957	4253.333496	4287.692383	5890.256348	0.000000	4.000000				0.000000	4.000000	4.000000	4.000000	4.000000	4.000000	36.000000	0.000000	8192.000000	8192.000000	8128.000000	3840.000000	7808.000000	8640.000000	6144.000000	11904.000000	8384.000000
1566975527.623752	37.000000	0.000000	7768.717773	4235.897461	4259.487305	4274.871582	5834.871582	0.000000	4.000000				0.000000	4.000000	4.000000	4.000000	4.000000	4.000000	37.000000	0.000000	8192.000000	8192.000000	8192.000000	3840.000000	7808.000000	8576.000000	6016.000000	11904.000000	8448.000000
1566975527.631528	38.000000	0.000000	7770.256348	4250.256348	4248.205078	4257.948730	5735.897461	0.000000	4.000000				0.000000	4.000000	4.000000	4.000000	4.000000	4.000000	38.000000	0.000000	8192.000000	8192.000000	8128.000000	3840.000000	7744.000000	8640.000000	6016.000000	11904.000000	8448.000000
1566975527.639503	39.000000	0.000000	7770.256348	4237.948730	4242.563965	4242.563965	5635.384766	0.000000	4.000000				0.000000	4.000000	4.000000	4.000000	4.000000	4.000000	39.000000	0.000000	8192.000000	8192.000000	8128.000000	3840.000000	7744.000000	8640.000000	6016.000000	11968.000000	8320.000000
1566975527.647480	40.000000	0.000000	7770.769043	4240.000000	4254.871582	4223.077148	5548.717773	0.000000	4.000000				0.000000	4.000000	4.000000	4.000000	4.000000	4.000000	40.000000	0.000000	8192.000000	8192.000000	8128.000000	3840.000000	7744.000000	8640.000000	6016.000000	11904.000000	8320.000000
1566975527.655456	41.000000	0.000000	7771.794922	4242.051270	4266.153809	4223.077148	5455.897461	0.000000	4.000000				0.000000	4.000000	4.000000	4.000000	4.000000	4.000000	41.000000	0.000000	8192.000000	8192.000000	8128.000000	3776.000000	7744.000000	8640.000000	6080.000000	11904.000000	8384.000000
1566975527.663431	42.000000	0.000000	7774.871582	4229.743652	4254.871582	4205.128418	5350.769043	0.000000	4.000000				0.000000	4.000000	4.000000	4.000000	4.000000	4.000000	42.000000	0.000000	8192.000000	8192.000000	8128.000000	3776.000000	7744.000000	8640.000000	6080.000000	11904.000000	8384.000000
1566975527.671406	43.000000	0.000000	7782.051270	4248.205078	4263.589844	4186.153809	5248.717773	0.000000	4.000000				0.000000	4.000000	4.000000	4.000000	4.000000	4.000000	43.000000	0.000000	8192.000000	8192.000000	8128.000000	3776.000000	7744.000000	8576.000000	6016.000000	11904.000000	8384.000000
1566975527.679381	44.000000	0.000000	7802.051270	4278.974121	4273.846191	4184.615234	5135.897461	0.000000	4.000000				0.000000	4.000000	4.000000	4.000000	4.000000	4.000000	44.000000	0.000000	8192.000000	8192.000000	8192.000000	3840.000000	7744.000000	8640.000000	6080.000000	11968.000000	8384.000000
1566975527.687360	45.000000	0.000000	7802.563965	4266.666504	4241.538574	4173.333496	5008.205078	0.000000	4.000000				0.000000	4.000000	4.000000	4.000000	4.000000	4.000000	45.000000	0.000000	8192.000000	8192.000000	8128.000000	3840.000000	7744.000000	8640.000000	6016.000000	11904.000000	8448.000000
1566975527.695339	46.000000	0.000000	7783.589844	4256.410156	4233.846191	4183.589844	4906.153809	0.000000	4.000000				0.000000	4.000000	4.000000	4.000000	4.000000	4.000000	46.000000	0.000000	8192.000000	8192.000000	8128.000000	3776.000000	7744.000000	8576.000000	6016.000000	11904.000000	8448.000000
1566975527.703316	47.000000	0.000000	7750.256348	4278.974121	4260.512695	4191.282227	4818.974121	0.000000	4.000000				0.000000	4.000000	4.000000	4.000000	4.000000	4.000000	47.000000	0.000000	8192.000000	8192.000000	8128.000000	3840.000000	7744.000000	8640.000000	6016.000000	11904.000000	8384.000000
1566975527.711294	48.000000	0.000000	7586.153809	4281.025879	4272.820313	4189.230957	4706.666504	0.000000	4.000000				0.000000	4.000000	4.000000	4.000000	4.000000	4.000000	48.000000	0.000000	8192.000000	8192.000000	8192.000000	3840.000000	7744.000000	8640.000000	6080.000000	11904.000000	8384.000000
1566975527.719271	49.000000	0.000000	7211.282227	4250.256348	4254.358887	4186.666504	4573.846191	0.000000	4.000000				0.000000	4.000000	4.000000	4.000000	4.000000	4.000000	49.000000	0.000000	8192.000000	8192.000000	8192.000000	3840.000000	7744.000000	8640.000000	6144.000000	11904.000000	8320.000000
1566975527.727247	50.000000	0.000000	6777.948730	4244.102539	4231.794922	4173.846191	4467.179688	0.000000	4.000000				0.000000	4.000000	4.000000	4.000000	4.000000	4.000000	50.000000	0.000000	8192.000000	8192.000000	8192.000000	3840.000000	7744.000000	8640.000000	6144.000000	11904.000000	8320.000000
1566975527.735222	51.000000	0.000000	6474.871582	4264.615234	4246.153809	4182.051270	4418.974121	0.000000	4.000000				0.000000	4.000000	4.000000	4.000000	4.000000	4.000000	51.000000	0.000000	8192.000000	8192.000000	8128.000000	3776.000000	7744.000000	8640.000000	6144.000000	11904.000000	8128.000000
1566975527.743197	52.000000	0.000000	6303.077148	4272.820313	4267.692383	4190.256348	4402.051270	0.000000	4.000000				0.000000	4.000000	4.000000	4.000000	4.000000	4.000000	52.000000	0.000000	8192.000000	8192.000000	8192.000000	3840.000000	7744.000000	8640.000000	6080.000000	11968.000000	8384.000000
1566975527.750971	53.000000	0.000000	6155.897461	4258.461426	4262.051270	4187.179688	4355.384766	0.000000	4.000000				0.000000	4.000000	4.000000	4.000000	4.000000	4.000000	53.000000	0.000000	8192.000000	8192.000000	8192.000000	3776.000000	7744.000000	8640.000000	6016.000000	11904.000000	8256.000000
1566975527.758745	54.000000	0.000000	5998.461426	4246.153809	4241.538574	4190.256348	4277.948730	0.000000	4.000000				0.000000	4.000000	4.000000	4.000000	4.000000	4.000000	54.000000	0.000000	8192.000000	8192.000000	8192.000000	3840.000000	7744.000000	8640.000000	6016.000000	11904.000000	8320.000000
1566975527.766519	55.000000	0.000000	5862.563965	4246.153809	4227.692383	4184.615234	4233.333496	0.000000	4.000000				0.000000	4.000000	4.000000	4.000000	4.000000	4.000000	55.000000	0.000000	8192.000000	8192.000000	8128.000000	3776.000000	7744.000000	8640.000000	6080.000000	11904.000000	8256.000000
1566975527.774293	56.000000	0.000000	5738.461426	4227.692383	4221.025879	4181.025879	4214.358887	0.000000	4.000000				0.000000	4.000000	4.000000	4.000000	4.000000	4.000000	56.000000	0.000000	8192.000000	8192.000000	8192.000000	3840.000000	7744.000000	8640.000000	6080.000000	11904.000000	8256.000000
1566975527.782066	57.000000	0.000000	5611.282227	4223.589844	4210.769043	4182.563965	4191.282227	0.000000	4.000000				0.000000	4.000000	4.000000	4.000000	4.000000	4.000000	57.000000	0.000000	8192.000000	8192.000000	8128.000000	3840.000000	7744.000000	8640.000000	6016.000000	11904.000000	8384.000000
1566975527.789839	58.000000	0.000000	5523.077148	4262.563965	4223.077148	4187.692383	4163.077148	0.000000	4.000000				0.000000	4.000000	4.000000	4.000000	4.000000	4.000000	58.000000	0.000000	8192.000000	8192.000000	8192.000000	3840.000000	7744.000000	8640.000000	6016.000000	11904.000000	8320.000000
1566975527.797611	59.000000	0.000000	5461.538574	4276.922852	4248.717773	4191.794922	4116.922852	0.000000	4.000000				0.000000	4.000000	4.000000	4.000000	4.000000	4.000000	59.000000	0.000000	8192.000000	8192.000000	8128.000000	3840.000000	7744.000000	8640.000000	6080.000000	11968.000000	8320.000000
1566975527.805384	60.000000	0.000000	5370.256348	4242.051270	4242.563965	4171.794922	4061.538574	0.000000	4.000000				0.000000	4.000000	4.000000	4.000000	4.000000	4.000000	60.000000	0.000000	8192.000000	8192.000000	8192.000000	3840.000000	7744.000000	8640.000000	6080.000000	11968.000000	8320.000000
1566975527.813156	61.000000	0.000000	5277.948730	4229.743652	4233.333496	4171.794922	4032.820557	0.000000	4.000000				0.000000	4.000000	4.000000	4.000000	4.000000	4.000000	61.000000	0.000000	8192.000000	8192.000000	8192.000000	3776.000000	7744.000000	8640.000000	6080.000000	11968.000000	8320.000000
1566975527.820929	62.000000	0.000000	5242.051270	4237.948730	4246.153809	4187.692383	4034.358887	0.000000	4.000000				0.000000	4.000000	4.000000	4.000000	4.000000	4.000000	62.000000	0.000000	8192.000000	8192.000000	8192.000000	3840.000000	7744.000000	8640.000000	6080.000000	11904.000000	8320.000000
1566975527.828701	63.000000	0.000000	5218.974121	4227.692383	4263.589844	4186.153809	4026.666748	0.000000	4.000000				0.000000	4.000000	4.000000	4.000000	4.000000	4.000000	63.000000	0.000000	8192.000000	8192.000000	8192.000000	3840.000000	7744.000000	8640.000000	6080.000000	11904.000000	8448.000000
1566975527.836474	64.000000	0.000000	5163.077148	4233.846191	4277.436035	4191.282227	4008.718018	450.000000	4.000000				0.000000	4.000000	4.000000	4.000000	4.000000	4.000000	64.000000	0.000000	8192.000000	8192.000000	8192.000000	3776.000000	7744.000000	8640.000000	6080.000000	11904.000000	8448.000000
1566975527.844246	65.000000	0.000000	5114.358887	4242.051270	4265.128418	4185.641113	4001.538574	450.000000	4.000000				0.000000	4.000000	4.000000	4.000000	4.000000	4.000000	65.000000	0.000000	8192.000000	8192.000000	8192.000000	3840.000000	7744.000000	8640.000000	6016.000000	11968.000000	8320.000000
1566975527.852020	66.000000	0.000000	5037.948730	4225.641113	4247.179688	4184.615234	3990.769287	113.000000	4.000000				0.000000	1.000000	4.000000	4.000000	4.000000	4.000000	66.000000	0.000000	8192.000000	8192.000000	8192.000000	3840.000000	7744.000000	8640.000000	6080.000000	11904.000000	8320.000000
1566975527.859794	67.000000	0.000000	4839.487305	4231.794922	4238.974121	4190.769043	3961.538574	450.000000	4.000000				0.000000	1.000000	4.000000	4.000000	4.000000	4.000000	67.000000	0.000000	8192.000000	8192.000000	8192.000000	3840.000000	7744.000000	8640.000000	6144.000000	11968.000000	8320.000000
1566975527.867569	68.000000	0.000000	4583.589844	4266.666504	4233.846191	4190.769043	3935.384521	1023.000000	4.000000				0.000000	1.000000	4.000000	4.000000	4.000000	4.000000	68.000000	0.000000	8192.000000	8192.000000	8192.000000	3776.000000	7808.000000	8576.000000	6144.000000	11968.000000	8320.000000
1566975527.875343	69.000000	0.000000	4403.589844	4258.461426	4236.922852	4197.436035	3919.487061	450.000000	4.000000				0.000000	1.000000	4.000000	4.000000	4.000000	4.000000	69.000000	0.000000	8192.000000	8192.000000	8192.000000	3840.000000	7808.000000	8640.000000	6016.000000	11904.000000	8256.000000
1566975527.883117	70.000000	0.000000	4294.358887	4221.538574	4236.922852	4192.307617	3895.384521	1023.000000	4.000000				0.000000	1.000000	4.000000	4.000000	4.000000	4.000000	70.000000	0.000000	8192.000000	8192.000000	8192.000000	3840.000000	7744.000000	8640.000000	6080.000000	11904.000000	8320.000000
1566975527.890890	71.000000	0.000000	4205.128418	4229.743652	4245.641113	4194.871582	3882.564209	450.000000	4.000000				0.000000	1.000000	4.000000	4.000000	4.000000	4.000000	71.000000	0.000000	8192.000000	8192.000000	8192.000000	3840.000000	7744.000000	8640.000000	6080.000000	11904.000000	8384.000000
1566975527.898665	72.000000	0.000000	4145.641113	4258.461426	4250.769043	4200.000000	3883.589844	450.000000	4.000000				0.000000	1.000000	4.000000	4.000000	4.000000	4.000000	72.000000	0.000000	8192.000000	8192.000000	8192.000000	3840.000000	7744.000000	8640.000000	6080.000000	11904.000000	8320.000000
1566975527.906438	73.000000	0.000000	4094.871826	4248.205078	4234.871582	4189.230957	3855.384521	1023.000000	4.000000				0.000000	1.000000	4.000000	4.000000	4.000000	4.000000	73.000000	0.000000	8192.000000	8128.000000	8192.000000	3776.000000	7744.000000	8640.000000	6016.000000	11840.000000	8576.000000
1566975527.914212	74.000000	0.000000	4032.820557	4221.538574	4225.641113	4189.230957	3805.128174	450.000000	4.000000				0.000000	1.000000	4.000000	4.000000	4.000000	4.000000	74.000000	0.000000	8192.000000	8128.000000	8192.000000	3840.000000	7744.000000	8640.000000	6016.000000	11840.000000	8576.000000
1566975527.921986	75.000000	0.000000	3995.897461	4235.897461	4227.179688	4182.051270	3792.307617	1023.000000	4.000000				0.000000	1.000000	4.000000	4.000000	4.000000	4.000000	75.000000	0.000000	8192.000000	8128.000000	8192.000000	3840.000000	7744.000000	8576.000000	6080.000000	11904.000000	8320.000000
1566975527.929759	76.000000	0.000000	3978.461426	4258.461426	4229.230957	4180.512695	3812.307617	450.000000	4.000000				0.000000	1.000000	4.000000	4.000000	4.000000	4.000000	76.000000	0.000000	8192.000000	8192.000000	8192.000000	3840.000000	7744.000000	8640.000000	6080.000000	11904.000000	8320.000000
1566975527.937535	77.000000	0.000000	3947.179443	4221.538574	4217.948730	4190.256348	3809.230713	450.000000	4.000000				0.000000	1.000000	4.000000	4.000000	4.000000	4.000000	77.000000	0.000000	8192.000000	8192.000000	8192.000000	3840.000000	7744.000000	8576.000000	6016.000000	11968.000000	8320.000000
1566975527.945512	78.000000	0.000000	3912.820557	4184.615234	4206.666504	4182.563965	3791.794922	450.000000	4.000000				0.000000	1.000000	4.000000	4.000000	4.000000	4.000000	78.000000	0.000000	8192.000000	8192.000000	8192.000000	3840.000000	7744.000000	8576.000000	6016.000000	11968.000000	8320.000000
1566975527.953489	79.000000	0.000000	3905.128174	4231.794922	4228.205078	4192.820313	3800.512939	1023.000000	4.000000				0.000000	1.000000	4.000000	4.000000	4.000000	4.000000	79.000000	0.000000	8192.000000	8192.000000	8192.000000	3840.000000	7744.000000	8576.000000	6080.000000	11904.000000	8384.000000
1566975527.961465	80.000000	0.000000	3902.051270	4272.820313	4252.307617	4209.743652	3819.487061	450.000000	4.000000				0.000000	1.000000	4.000000	4.000000	4.000000	4.000000	80.000000	0.000000	8192.000000	8192.000000	8192.000000	3776.000000	7744.000000	8640.000000	6080.000000	11904.000000	8320.000000
1566975527.969440	81.000000	0.000000	3876.923096	4246.153809	4254.871582	4208.205078	3815.384521	450.000000	4.000000				0.000000	1.000000	4.000000	4.000000	4.000000	4.000000	81.000000	0.000000	8192.000000	8192.000000	8192.000000	3840.000000	7744.000000	8640.000000	6080.000000	12032.000000	8128.000000
1566975527.977415	82.000000	0.000000	3851.281982	4225.641113	4243.589844	4192.307617	3796.410156	450.000000	4.000000				0.000000	1.000000	4.000000	4.000000	4.000000	4.000000	82.000000	0.000000	8192.000000	8192.000000	8192.000000	3776.000000	7744.000000	8576.000000	6080.000000	12032.000000	8128.000000
1566975527.985392	83.000000	0.000000	3840.000000	4229.743652	4237.948730	4182.563965	3792.820557	1023.000000	4.000000				0.000000	1.000000	4.000000	4.000000	4.000000	4.000000	83.000000	0.000000	8192.000000	8192.000000	8192.000000	3840.000000	7744.000000	8640.000000	5952.000000	11840.000000	8320.000000
1566975527.993368	84.000000	0.000000	3832.307617	4233.846191	4255.897461	4200.000000	3794.358887	450.000000	4.000000				0.000000	1.000000	4.000000	4.000000	4.000000	4.000000	84.000000	0.000000	8192.000000	8192.000000	8192.000000	3840.000000	7744.000000	8640.000000	6080.000000	11968.000000	8320.000000
1566975528.001343	85.000000	0.000000	3811.281982	4237.948730	4248.205078	4189.743652	3780.512939	450.000000	4.000000				0.000000	1.000000	4.000000	4.000000	4.000000	4.000000	85.000000	0.000000	8192.000000	8192.000000	8192.000000	3840.000000	7744.000000	8640.000000	6016.000000	11904.000000	8384.000000
1566975528.009318	86.000000	0.000000	3788.718018	4227.692383	4220.000000	4170.256348	3767.179443	450.000000	4.000000				0.000000	1.000000	4.000000	4.000000	4.000000	4.000000	86.000000	0.000000	8192.000000	8192.000000	8192.000000	3840.000000	7744.000000	8640.000000	6016.000000	11904.000000	8384.000000
1566975528.017292	87.000000	0.000000	3783.589844	4219.487305	4224.102539	4192.307617	3774.871826	1023.000000	4.000000				0.000000	1.000000	4.000000	4.000000	4.000000	4.000000	87.000000	0.000000	8192.000000	8192.000000	8192.000000	3776.000000	7744.000000	8576.000000	6016.000000	11968.000000	8448.000000
1566975528.025066	88.000000	0.000000	3784.615479	4233.846191	4238.974121	4209.743652	3793.846191	450.000000	4.000000				0.000000	1.000000	4.000000	4.000000	4.000000	4.000000	88.000000	0.000000	8192.000000	8192.000000	8192.000000	3840.000000	7744.000000	8640.000000	6016.000000	11904.000000	8384.000000
1566975528.032839	89.000000	0.000000	3768.718018	4233.846191	4235.384766	4201.538574	3801.025635	450.000000	4.000000				0.000000	1.000000	4.000000	4.000000	4.000000	4.000000	89.000000	0.000000	8192.000000	8192.000000	8192.000000	3840.000000	7744.000000	8576.000000	6080.000000	11904.000000	8384.000000
1566975528.040612	90.000000	0.000000	3746.153809	4221.538574	4222.051270	4186.666504	3804.102539	450.000000	4.000000				0.000000	1.000000	4.000000	4.000000	4.000000	4.000000	90.000000	0.000000	8192.000000	8192.000000	8192.000000	3776.000000	7744.000000	8640.000000	6080.000000	11904.000000	8512.000000
1566975528.048384	91.000000	0.000000	3740.000000	4233.846191	4227.179688	4194.871582	3821.025635	1023.000000	4.000000				0.000000	1.000000	4.000000	4.000000	4.000000	4.000000	91.000000	0.000000	8192.000000	8192.000000	8192.000000	3840.000000	7744.000000	8576.000000	6080.000000	11904.000000	8320.000000
1566975528.056157	92.000000	0.000000	3734.871826	4242.051270	4237.436035	4209.230957	3832.820557	450.000000	4.000000				0.000000	1.000000	4.000000	4.000000	4.000000	4.000000	92.000000	0.000000	8192.000000	8192.000000	8192.000000	3776.000000	7808.000000	8640.000000	6016.000000	11904.000000	8320.000000
1566975528.063930	93.000000	0.000000	3723.076904	4229.743652	4226.666504	4188.717773	3824.102539	450.000000	4.000000				0.000000	1.000000	4.000000	4.000000	4.000000	4.000000	93.000000	0.000000	8192.000000	8192.000000	8192.000000	3840.000000	7744.000000	8640.000000	6080.000000	11904.000000	8384.000000
1566975528.071703	94.000000	0.000000	3709.230713	4223.589844	4215.897461	4178.974121	3806.666748	450.000000	4.000000				0.000000	1.000000	4.000000	4.000000	4.000000	4.000000	94.000000	0.000000	8192.000000	8192.000000	8192.000000	3776.000000	7744.000000	8640.000000	6016.000000	11968.000000	8384.000000
1566975528.079476	95.000000	0.000000	3669.230713	4207.179688	4194.871582	4177.436035	3773.333252	1023.000000	4.000000				0.000000	1.000000	4.000000	4.000000	4.000000	4.000000	95.000000	0.000000	8192.000000	8192.000000	8192.000000	3840.000000	7744.000000	8640.000000	6080.000000	11968.000000	8384.000000
1566975528.087250	96.000000	0.000000	3632.820557	4182.563965	4185.128418	4176.922852	3749.743652	450.000000	4.000000				0.000000	1.000000	4.000000	4.000000	4.000000	4.000000	96.000000	0.000000	8192.000000	8192.000000	8192.000000	3776.000000	7744.000000	8640.000000	6080.000000	11968.000000	8384.000000
1566975528.095023	97.000000	0.000000	3645.128174	4180.512695	4206.666504	4196.410156	3774.871826	450.000000	4.000000				0.000000	1.000000	4.000000	4.000000	4.000000	4.000000	97.000000	0.000000	8192.000000	8192.000000	8192.000000	3840.000000	7744.000000	8640.000000	6080.000000	11904.000000	8320.000000
1566975528.102796	98.000000	0.000000	3677.948730	4211.282227	4214.871582	4204.615234	3808.205078	450.000000	4.000000				0.000000	1.000000	4.000000	4.000000	4.000000	4.000000	98.000000	0.000000	8192.000000	8192.000000	8192.000000	3840.000000	7744.000000	8576.000000	6080.000000	11968.000000	8384.000000
1566975528.110568	99.000000	0.000000	3688.205078	4256.410156	4224.615234	4211.794922	3813.846191	1023.000000	4.000000				0.000000	1.000000	4.000000	4.000000	4.000000	4.000000	99.000000	0.000000	8192.000000	8192.000000	8192.000000	3840.000000	7808.000000	8640.000000	6080.000000	11904.000000	8192.000000
1566975528.118341	100.000000	0.000000	3687.692383	4260.512695	4242.051270	4214.871582	3816.923096	450.000000	4.000000				0.000000	1.000000	4.000000	4.000000	4.000000	4.000000	100.000000	0.000000	8192.000000	8192.000000	8192.000000	3840.000000	7744.000000	8640.000000	6080.000000	11904.000000	8192.000000
1566975528.126113	101.000000	0.000000	3675.384521	4233.846191	4233.333496	4199.487305	3810.769287	450.000000	4.000000				0.000000	1.000000	4.000000	4.000000	4.000000	4.000000	101.000000	0.000000	8192.000000	8192.000000	8192.000000	3840.000000	7808.000000	8640.000000	6080.000000	11904.000000	8384.000000
1566975528.133887	102.000000	0.000000	3657.948730	4237.948730	4224.102539	4198.461426	3801.538574	450.000000	4.000000				0.000000	1.000000	4.000000	4.000000	4.000000	4.000000	102.000000	0.000000	8192.000000	8192.000000	8192.000000	3840.000000	7744.000000	8640.000000	6080.000000	11904.000000	8320.000000
1566975528.141660	103.000000	0.000000	3657.948730	4244.102539	4227.179688	4195.384766	3812.307617	1023.000000	4.000000				0.000000	1.000000	4.000000	4.000000	4.000000	4.000000	103.000000	0.000000	8192.000000	8192.000000	8192.000000	3840.000000	7808.000000	8576.000000	6080.000000	11968.000000	8448.000000
1566975528.149434	104.000000	0.000000	3660.512939	4219.487305	4230.256348	4198.974121	3822.051270	450.000000	4.000000				0.000000	1.000000	4.000000	4.000000	4.000000	4.000000	104.000000	0.000000	8192.000000	8192.000000	8192.000000	3840.000000	7808.000000	8640.000000	6080.000000	11968.000000	8448.000000
1566975528.157207	105.000000	0.000000	3661.538574	4237.948730	4235.384766	4209.230957	3817.435791	450.000000	4.000000				0.000000	1.000000	4.000000	4.000000	4.000000	4.000000	105.000000	0.000000	8192.000000	8192.000000	8192.000000	3776.000000	7744.000000	8576.000000	6080.000000	11904.000000	8320.000000
1566975528.164983	106.000000	0.000000	3658.461426	4272.820313	4237.948730	4200.512695	3814.358887	450.000000	4.000000				0.000000	1.000000	4.000000	4.000000	4.000000	4.000000	106.000000	0.000000	8192.000000	8192.000000	8192.000000	3840.000000	7744.000000	8640.000000	6080.000000	11904.000000	8384.000000
1566975528.172957	107.000000	0.000000	3638.974365	4254.358887	4230.769043	4195.897461	3808.718018	1023.000000	4.000000				0.000000	1.000000	4.000000	4.000000	4.000000	4.000000	107.000000	0.000000	8192.000000	8192.000000	8192.000000	3776.000000	7744.000000	8640.000000	6016.000000	11904.000000	8384.000000
1566975528.180932	108.000000	0.000000	3627.179443	4237.948730	4222.563965	4189.743652	3802.051270	450.000000	4.000000				0.000000	1.000000	4.000000	4.000000	4.000000	4.000000	108.000000	0.000000	8192.000000	8192.000000	8192.000000	3776.000000	7808.000000	8576.000000	6016.000000	11904.000000	8576.000000
1566975528.188905	109.000000	0.000000	3632.820557	4250.256348	4233.333496	4192.307617	3800.512939	450.000000	4.000000				0.000000	1.000000	4.000000	4.000000	4.000000	4.000000	109.000000	0.000000	8192.000000	8192.000000	8128.000000	3776.000000	7808.000000	8640.000000	6016.000000	11904.000000	8384.000000
1566975528.196680	110.000000	0.000000	3626.153809	4246.153809	4233.846191	4205.641113	3800.000000	450.000000	4.000000				0.000000	1.000000	4.000000	4.000000	4.000000	4.000000	110.000000	0.000000	8192.000000	8192.000000	8192.000000	3776.000000	7808.000000	8640.000000	6080.000000	11904.000000	8384.000000
1566975528.204454	111.000000	0.000000	3598.974365	4233.846191	4213.333496	4195.897461	3791.794922	1023.000000	4.000000				0.000000	1.000000	4.000000	4.000000	4.000000	4.000000	111.000000	0.000000	8192.000000	8192.000000	8192.000000	3840.000000	7808.000000	8640.000000	6080.000000	11904.000000	8384.000000
1566975528.212230	112.000000	0.000000	3587.692383	4217.436035	4209.230957	4195.384766	3782.051270	450.000000	4.000000				0.000000	1.000000	4.000000	4.000000	4.000000	4.000000	112.000000	0.000000	8192.000000	8192.000000	8192.000000	3840.000000	7808.000000	8576.000000	5952.000000	11904.000000	8320.000000
1566975528.220206	113.000000	0.000000	3589.230713	4209.230957	4207.692383	4201.025879	3788.718018	450.000000	4.000000				0.000000	1.000000	4.000000	4.000000	4.000000	4.000000	113.000000	0.000000	8192.000000	8192.000000	8192.000000	3840.000000	7808.000000	8576.000000	6080.000000	11904.000000	8384.000000
1566975528.228180	114.000000	0.000000	3578.461426	4215.384766	4200.512695	4198.974121	3798.461426	450.000000	4.000000				0.000000	1.000000	4.000000	4.000000	4.000000	4.000000	114.000000	0.000000	8192.000000	8192.000000	8192.000000	3776.000000	7808.000000	8576.000000	6080.000000	11904.000000	8384.000000
1566975528.236155	115.000000	0.000000	3570.256348	4201.025879	4198.461426	4193.333496	3793.846191	1023.000000	4.000000				0.000000	1.000000	4.000000	4.000000	4.000000	4.000000	115.000000	0.000000	8192.000000	8192.000000	8192.000000	3840.000000	7808.000000	8640.000000	6144.000000	11904.000000	8384.000000
1566975528.244129	116.000000	0.000000	3575.384521	4180.512695	4205.128418	4193.846191	3790.256348	450.000000	4.000000				0.000000	1.000000	4.000000	4.000000	4.000000	4.000000	116.000000	0.000000	8192.000000	8192.000000	8192.000000	3840.000000	7808.000000	8576.000000	6016.000000	11904.000000	8320.000000
1566975528.251903	117.000000	0.000000	3564.615479	4192.820313	4216.922852	4209.743652	3783.076904	450.000000	4.000000				0.000000	1.000000	4.000000	4.000000	4.000000	4.000000	117.000000	0.000000	8192.000000	8192.000000	8192.000000	3840.000000	7808.000000	8576.000000	6144.000000	11904.000000	8448.000000
1566975528.259677	118.000000	0.000000	3545.128174	4209.230957	4217.948730	4206.153809	3778.461426	450.000000	4.000000				0.000000	1.000000	4.000000	4.000000	4.000000	4.000000	118.000000	0.000000	8192.000000	8192.000000	8192.000000	3840.000000	7808.000000	8640.000000	6144.000000	11904.000000	8448.000000
1566975528.267449	119.000000	0.000000	3542.051270	4196.922852	4214.871582	4196.922852	3788.205078	1023.000000	4.000000				0.000000	1.000000	4.000000	4.000000	4.000000	4.000000	119.000000	0.000000	8192.000000	8192.000000	8192.000000	3776.000000	7808.000000	8640.000000	6080.000000	11904.000000	8320.000000
1566975528.275224	120.000000	0.000000	3523.589844	4174.358887	4201.538574	4194.871582	3777.435791	450.000000	4.000000				0.000000	1.000000	4.000000	4.000000	4.000000	4.000000	120.000000	0.000000	8192.000000	8192.000000	8192.000000	3840.000000	7808.000000	8640.000000	6080.000000	11968.000000	8320.000000
1566975528.283198	121.000000	0.000000	3486.666748	4166.153809	4183.589844	4180.000000	3738.974365	450.000000	4.000000				0.000000	1.000000	4.000000	4.000000	4.000000	4.000000	121.000000	0.000000	8192.000000	8192.000000	8192.000000	3776.000000	7744.000000	8576.000000	6016.000000	11968.000000	8320.000000
1566975528.290972	122.000000	0.000000	3475.384521	4170.256348	4186.153809	4185.128418	3721.538574	450.000000	4.000000				0.000000	1.000000	4.000000	4.000000	4.000000	4.000000	122.000000	0.000000	8192.000000	8192.000000	8192.000000	3776.000000	7808.000000	8576.000000	6016.000000	11968.000000	8320.000000
1566975528.298745	123.000000	0.000000	3477.948730	4168.205078	4177.436035	4188.717773	3725.128174	1023.000000	4.000000				0.000000	1.000000	4.000000	4.000000	4.000000	4.000000	123.000000	0.000000	8192.000000	8192.000000	8192.000000	3840.000000	7744.000000	8576.000000	6144.000000	11840.000000	8320.000000
1566975528.306519	124.000000	0.000000	3478.461426	4166.153809	4170.769043	4185.128418	3727.692383	450.000000	4.000000				0.000000	1.000000	4.000000	4.000000	4.000000	4.000000	124.000000	0.000000	8192.000000	8192.000000	8192.000000	3840.000000	7808.000000	8640.000000	6080.000000	11968.000000	8384.000000
1566975528.314292	125.000000	0.000000	3478.974365	4164.102539	4184.102539	4192.820313	3730.256348	450.000000	4.000000				0.000000	1.000000	4.000000	4.000000	4.000000	4.000000	125.000000	0.000000	8192.000000	8192.000000	8192.000000	3840.000000	7744.000000	8640.000000	6080.000000	11904.000000	8320.000000
1566975528.322065	126.000000	0.000000	3465.641113	4137.436035	4172.307617	4182.051270	3724.102539	450.000000	4.000000				0.000000	1.000000	4.000000	4.000000	4.000000	4.000000	126.000000	0.000000	8192.000000	8192.000000	8192.000000	3840.000000	7744.000000	8576.000000	6080.000000	11968.000000	8192.000000
1566975528.329836	127.000000	0.000000	3456.410156	4121.025879	4162.051270	4181.025879	3720.512939	242.000000	4.000000				0.000000	1.000000	4.000000	4.000000	4.000000	4.000000	127.000000	0.000000	8192.000000	8192.000000	8192.000000	3840.000000	7744.000000	8640.000000	6080.000000	11904.000000	8064.000000
1566975528.337609	0.000000	0.000000	3464.615479	4137.436035	4167.179688	4177.436035	3728.718018	450.000000	4.000000				0.000000	1.000000	4.000000	4.000000	4.000000	4.000000	0.000000	0.000000	8192.000000	8192.000000	8192.000000	3840.000000	7744.000000	8576.000000	6080.000000	11904.000000	8064.000000
1566975528.345381	1.000000	0.000000	3463.076904	4160.000000	4166.153809	4171.282227	3728.205078	450.000000	4.000000				0.000000	1.000000	4.000000	4.000000	4.000000	4.000000	1.000000	0.000000	8192.000000	8192.000000	8192.000000	3840.000000	7744.000000	8640.000000	6080.000000	11968.000000	8384.000000
1566975528.353153	2.000000	0.000000	3466.666748	4180.512695	4182.563965	4193.333496	3738.974365	1023.000000	4.000000				0.000000	4.000000	4.000000	4.000000	4.000000	4.000000	2.000000	0.000000	8192.000000	8192.000000	8192.000000	3776.000000	7744.000000	8640.000000	6080.000000	11904.000000	8320.000000
1566975528.360925	3.000000	0.000000	3493.846191	4186.666504	4207.692383	4202.563965	3765.641113	450.000000	4.000000				0.000000	4.000000	4.000000	4.000000	4.000000	4.000000	3.000000	0.000000	8192.000000	8192.000000	8192.000000	3840.000000	7744.000000	8640.000000	6016.000000	11904.000000	8384.000000
1566975528.368698	4.000000	0.000000	3498.461426	4166.153809	4206.153809	4202.051270	3774.358887	1023.000000	4.000000				0.000000	4.000000	4.000000	4.000000	4.000000	4.000000	4.000000	0.000000	8192.000000	8192.000000	8192.000000	3840.000000	7744.000000	8576.000000	6016.000000	11904.000000	8384.000000
1566975528.376470	5.000000	0.000000	3478.974365	4168.205078	4187.692383	4197.436035	3766.666748	450.000000	4.000000				0.000000	4.000000	4.000000	4.000000	4.000000	4.000000	5.000000	0.000000	8192.000000	8192.000000	8192.000000	3776.000000	7744.000000	8640.000000	6016.000000	11904.000000	8320.000000
1566975528.384245	6.000000	0.000000	3485.641113	4201.025879	4192.820313	4188.205078	3774.358887	1023.000000	4.000000				0.000000	4.000000	4.000000	4.000000	4.000000	4.000000	6.000000	0.000000	8192.000000	8192.000000	8192.000000	3840.000000	7744.000000	8640.000000	6080.000000	11904.000000	8320.000000
1566975528.392220	7.000000	0.000000	3498.461426	4201.025879	4211.282227	4193.846191	3790.256348	450.000000	4.000000				0.000000	4.000000	4.000000	4.000000	4.000000	4.000000	7.000000	0.000000	8192.000000	8192.000000	8192.000000	3840.000000	7744.000000	8576.000000	6080.000000	11968.000000	8512.000000
1566975528.400094	8.000000	0.000000	3483.076904	4176.410156	4200.000000	4187.692383	3787.692383	450.000000	4.000000				0.000000	4.000000	4.000000	4.000000	4.000000	4.000000	8.000000	0.000000	8192.000000	8192.000000	8192.000000	3840.000000	7744.000000	8640.000000	6080.000000	11968.000000	8512.000000
1566975528.407867	9.000000	0.000000	3477.435791	4174.358887	4191.282227	4194.871582	3786.153809	1023.000000	4.000000				0.000000	4.000000	4.000000	4.000000	4.000000	4.000000	9.000000	0.000000	8192.000000	8192.000000	8192.000000	3776.000000	7744.000000	8576.000000	6080.000000	11904.000000	8320.000000
1566975528.415641	10.000000	0.000000	3491.281982	4168.205078	4194.871582	4205.641113	3795.897461	450.000000	4.000000				0.000000	4.000000	4.000000	4.000000	4.000000	4.000000	10.000000	0.000000	8192.000000	8192.000000	8192.000000	3840.000000	7744.000000	8640.000000	6016.000000	11904.000000	8320.000000
1566975528.423414	11.000000	0.000000	3477.435791	4157.948730	4181.025879	4185.128418	3782.564209	1023.000000	4.000000				0.000000	4.000000	4.000000	4.000000	4.000000	4.000000	11.000000	0.000000	8192.000000	8192.000000	8192.000000	3840.000000	7744.000000	8640.000000	6016.000000	11904.000000	8320.000000
1566975528.431187	12.000000	0.000000	3471.794922	4186.666504	4183.589844	4186.666504	3773.846191	450.000000	4.000000				0.000000	4.000000	4.000000	4.000000	4.000000	4.000000	12.000000	0.000000	8192.000000	8192.000000	8192.000000	3776.000000	7808.000000	8576.000000	6016.000000	11904.000000	8320.000000
1566975528.438963	13.000000	0.000000	3493.846191	4225.641113	4196.922852	4197.948730	3794.358887	450.000000	4.000000				0.000000	4.000000	4.000000	4.000000	4.000000	4.000000	13.000000	0.000000	8192.000000	8192.000000	8192.000000	3840.000000	7744.000000	8576.000000	6144.000000	11968.000000	8256.000000
1566975528.446939	14.000000	0.000000	3477.948730	4211.282227	4192.307617	4190.256348	3786.666748	450.000000	4.000000				0.000000	4.000000	4.000000	4.000000	4.000000	4.000000	14.000000	0.000000	8192.000000	8192.000000	8192.000000	3840.000000	7744.000000	8576.000000	6080.000000	11968.000000	8384.000000
1566975528.454915	15.000000	0.000000	3459.487061	4168.205078	4187.692383	4187.692383	3771.281982	1023.000000	4.000000				0.000000	4.000000	4.000000	4.000000	4.000000	4.000000	15.000000	0.000000	8192.000000	8192.000000	8192.000000	3840.000000	7808.000000	8640.000000	6144.000000	11968.000000	8320.000000
1566975528.462891	16.000000	0.000000	3470.769287	4147.692383	4176.922852	4185.641113	3788.205078	0.000000	4.000000				0.000000	4.000000	4.000000	4.000000	4.000000	4.000000	16.000000	0.000000	8192.000000	8192.000000	8128.000000	3776.000000	7808.000000	8576.000000	6144.000000	11904.000000	8640.000000
1566975528.470866	17.000000	0.000000	3465.128174	4166.153809	4156.410156	4185.641113	3792.820557	0.000000	4.000000				0.000000	4.000000	4.000000	4.000000	4.000000	4.000000	17.000000	0.000000	8192.000000	8192.000000	8128.000000	3776.000000	7808.000000	8640.000000	6144.000000	11904.000000	8640.000000
1566975528.478841	18.000000	0.000000	3472.820557	4213.333496	4165.641113	4196.410156	3795.897461	0.000000	4.000000				0.000000	4.000000	4.000000	4.000000	4.000000	4.000000	18.000000	0.000000	8192.000000	8192.000000	8128.000000	3840.000000	7808.000000	8576.000000	6016.000000	11968.000000	8640.000000
1566975528.486816	19.000000	0.000000	3512.307617	4229.743652	4212.307617	4215.384766	3831.794922	0.000000	4.000000				0.000000	4.000000	4.000000	4.000000	4.000000	4.000000	19.000000	0.000000	8192.000000	8192.000000	8192.000000	3776.000000	7808.000000	8640.000000	6016.000000	11904.000000	8320.000000
1566975528.494791	20.000000	0.000000	3521.538574	4194.871582	4216.922852	4208.205078	3842.564209	0.000000	4.000000				0.000000	4.000000	4.000000	4.000000	4.000000	4.000000	20.000000	0.000000	8192.000000	8192.000000	8192.000000	3840.000000	7744.000000	8640.000000	6080.000000	11904.000000	8384.000000
1566975528.502765	21.000000	0.000000	3512.820557	4170.256348	4190.256348	4193.846191	3820.000000	0.000000	4.000000				0.000000	4.000000	4.000000	4.000000	4.000000	4.000000	21.000000	0.000000	8192.000000	8192.000000	8192.000000	3840.000000	7808.000000	8640.000000	6080.000000	11904.000000	8320.000000
1566975528.510541	22.000000	0.000000	3530.256348	4190.769043	4202.051270	4208.205078	3815.384521	0.000000	4.000000				0.000000	4.000000	4.000000	4.000000	4.000000	4.000000	22.000000	0.000000	8192.000000	8192.000000	8192.000000	3840.000000	7744.000000	8640.000000	6080.000000	11904.000000	8320.000000
1566975528.518516	23.000000	0.000000	3533.333252	4213.333496	4204.615234	4193.846191	3812.307617	0.000000	4.000000				0.000000	4.000000	4.000000	4.000000	4.000000	4.000000	23.000000	0.000000	8192.000000	8192.000000	8192.000000	3840.000000	7808.000000	8576.000000	6080.000000	11968.000000	8384.000000
1566975528.526490	24.000000	0.000000	3521.025635	4211.282227	4193.846191	4183.589844	3804.615479	0.000000	4.000000				0.000000	4.000000	4.000000	4.000000	4.000000	4.000000	24.000000	0.000000	8192.000000	8192.000000	8192.000000	3840.000000	7744.000000	8640.000000	6080.000000	11904.000000	8384.000000
1566975528.534464	25.000000	0.000000	3526.666748	4215.384766	4196.922852	4201.025879	3803.076904	0.000000	4.000000				0.000000	4.000000	4.000000	4.000000	4.000000	4.000000	25.000000	0.000000	8192.000000	8192.000000	8192.000000	3840.000000	7744.000000	8640.000000	6144.000000	11968.000000	8448.000000
1566975528.542238	26.000000	0.000000	3528.205078	4227.692383	4192.820313	4186.666504	3796.410156	0.000000	4.000000				0.000000	4.000000	4.000000	4.000000	4.000000	4.000000	26.000000	0.000000	8192.000000	8192.000000	8192.000000	3840.000000	7808.000000	8640.000000	6144.000000	11968.000000	8448.000000
1566975528.550012	27.000000	0.000000	3518.974365	4207.179688	4196.410156	4181.025879	3798.461426	0.000000	4.000000				0.000000	4.000000	4.000000	4.000000	4.000000	4.000000	27.000000	0.000000	8192.000000	8192.000000	8192.000000	3776.000000	7744.000000	8640.000000	6144.000000	11904.000000	8384.000000
1566975528.557785	28.000000	0.000000	3537.948730	4198.974121	4212.820313	4194.358887	3831.281982	0.000000	4.000000				0.000000	4.000000	4.000000	4.000000	4.000000	4.000000	28.000000	0.000000	8192.000000	8192.000000	8192.000000	3840.000000	7808.000000	8640.000000	6144.000000	11904.000000	8384.000000
1566975528.565558	29.000000	0.000000	3566.666748	4213.333496	4221.538574	4197.436035	3858.461426	0.000000	4.000000				0.000000	4.000000	4.000000	4.000000	4.000000	4.000000	29.000000	0.000000	8192.000000	8192.000000	8192.000000	3840.000000	7744.000000	8640.000000	6080.000000	11904.000000	8384.000000
1566975528.573330	30.000000	0.000000	3562.051270	4213.333496	4208.205078	4197.436035	3848.718018	0.000000	4.000000				0.000000	4.000000	4.000000	4.000000	4.000000	4.000000	30.000000	0.000000	8192.000000	8192.000000	8192.000000	3776.000000	7808.000000	8640.000000	6080.000000	11904.000000	8384.000000
1566975528.581103	31.000000	0.000000	3558.974365	4205.128418	4203.077148	4198.461426	3847.179443	0.000000	4.000000				0.000000	4.000000	4.000000	4.000000	4.000000	4.000000	31.000000	0.000000	8192.000000	8192.000000	8192.000000	3840.000000	7744.000000	8640.000000	6080.000000	11968.000000	8256.000000
1566975528.588876	32.000000	0.000000	3590.769287	4203.077148	4233.333496	4219.487305	3880.000000	0.000000	4.000000				0.000000	4.000000	4.000000	4.000000	4.000000	4.000000	32.000000	0.000000	8192.000000	8192.000000	8192.000000	3840.000000	7744.000000	8576.000000	6080.000000	11904.000000	8320.000000
1566975528.596648	33.000000	0.000000	3600.512939	4217.436035	4238.974121	4217.436035	3889.743652	0.000000	4.000000				0.000000	4.000000	4.000000	4.000000	4.000000	4.000000	33.000000	0.000000	8192.000000	8192.000000	8192.000000	3840.000000	7744.000000	8640.000000	6080.000000	11904.000000	8384.000000
1566975528.604422	34.000000	0.000000	3574.871826	4233.846191	4214.871582	4193.333496	3860.512939	0.000000	4.000000				0.000000	4.000000	4.000000	4.000000	4.000000	4.000000	34.000000	0.000000	8192.000000	8192.000000	8192.000000	3840.000000	7744.000000	8576.000000	6144.000000	11968.000000	8512.000000
1566975528.612195	35.000000	0.000000	3576.410156	4240.000000	4217.436035	4195.897461	3862.564209	0.000000	4.000000				0.000000	4.000000	4.000000	4.000000	4.000000	4.000000	35.000000	0.000000	8192.000000	8192.000000	8192.000000	3776.000000	7744.000000	8640.000000	6144.000000	11968.000000	8512.000000
1566975528.619969	36.000000	0.000000	3594.871826	4256.410156	4222.563965	4197.948730	3892.307617	0.000000	4.000000				0.000000	4.000000	4.000000	4.000000	4.000000	4.000000	36.000000	0.000000	8192.000000	8192.000000	8192.000000	3840.000000	7744.000000	8576.000000	6144.000000	11904.000000	8192.000000
1566975528.627742	37.000000	0.000000	3592.820557	4262.563965	4218.461426	4198.461426	3898.461426	0.000000	4.000000				0.000000	4.000000	4.000000	4.000000	4.000000	4.000000	37.000000	0.000000	8192.000000	8192.000000	8192.000000	3776.000000	7808.000000	8640.000000	6080.000000	11904.000000	8384.000000
1566975528.635515	38.000000	0.000000	3586.666748	4227.692383	4205.641113	4189.743652	3890.769287	0.000000	4.000000				0.000000	4.000000	4.000000	4.000000	4.000000	4.000000	38.000000	0.000000	8192.000000	8192.000000	8192.000000	3840.000000	7744.000000	8640.000000	6080.000000	11904.000000	8384.000000
1566975528.643287	39.000000	0.000000	3581.025635	4192.820313	4186.153809	4185.641113	3883.076904	0.000000	4.000000				0.000000	4.000000	4.000000	4.000000	4.000000	4.000000	39.000000	0.000000	8192.000000	8192.000000	8192.000000	3840.000000	7808.000000	8640.000000	6016.000000	11904.000000	8448.000000
1566975528.651059	40.000000	0.000000	3581.025635	4192.820313	4181.025879	4196.922852	3883.076904	0.000000	4.000000				0.000000	4.000000	4.000000	4.000000	4.000000	4.000000	40.000000	0.000000	8192.000000	8192.000000	8192.000000	3840.000000	7744.000000	8640.000000	6016.000000	11904.000000	8448.000000
1566975528.658831	41.000000	0.000000	3601.538574	4203.077148	4193.846191	4189.743652	3909.743652	0.000000	4.000000				0.000000	4.000000	4.000000	4.000000	4.000000	4.000000	41.000000	0.000000	8192.000000	8192.000000	8192.000000	3776.000000	7808.000000	8640.000000	6080.000000	11904.000000	8384.000000
1566975528.666604	42.000000	0.000000	3613.333252	4233.846191	4207.692383	4192.820313	3927.179443	0.000000	4.000000				0.000000	4.000000	4.000000	4.000000	4.000000	4.000000	42.000000	0.000000	8192.000000	8192.000000	8192.000000	3840.000000	7808.000000	8640.000000	6080.000000	11904.000000	8384.000000
1566975528.674377	43.000000	0.000000	3590.769287	4260.512695	4193.333496	4195.897461	3902.051270	0.000000	4.000000				0.000000	4.000000	4.000000	4.000000	4.000000	4.000000	43.000000	0.000000	8192.000000	8192.000000	8192.000000	3840.000000	7808.000000	8640.000000	6016.000000	11968.000000	8448.000000
1566975528.682151	44.000000	0.000000	3576.410156	4231.794922	4182.563965	4183.589844	3891.281982	0.000000	4.000000				0.000000	4.000000	4.000000	4.000000	4.000000	4.000000	44.000000	0.000000	8192.000000	8192.000000	8192.000000	3776.000000	7808.000000	8640.000000	6016.000000	11968.000000	8448.000000
1566975528.690127	45.000000	0.000000	3584.615479	4209.230957	4200.000000	4187.692383	3909.230713	0.000000	4.000000				0.000000	4.000000	4.000000	4.000000	4.000000	4.000000	45.000000	0.000000	8192.000000	8192.000000	8192.000000	3776.000000	7744.000000	8576.000000	6080.000000	11904.000000	8384.000000
1566975528.698103	46.000000	0.000000	3600.000000	4223.589844	4212.307617	4197.436035	3919.487061	0.000000	4.000000				0.000000	4.000000	4.000000	4.000000	4.000000	4.000000	46.000000	0.000000	8192.000000	8192.000000	8192.000000	3840.000000	7808.000000	8576.000000	6080.000000	11968.000000	8320.000000
1566975528.706077	47.000000	0.000000	3620.512939	4225.641113	4223.077148	4210.256348	3929.743652	0.000000	4.000000				0.000000	4.000000	4.000000	4.000000	4.000000	4.000000	47.000000	0.000000	8192.000000	8128.000000	8192.000000	3840.000000	7744.000000	8640.000000	6144.000000	11904.000000	8320.000000
1566975528.714052	48.000000	0.000000	3610.256348	4209.230957	4206.666504	4197.436035	3927.179443	0.000000	4.000000				0.000000	4.000000	4.000000	4.000000	4.000000	4.000000	48.000000	0.000000	8192.000000	8192.000000	8192.000000	3840.000000	7744.000000	8576.000000	6144.000000	11904.000000	8320.000000
1566975528.722026	49.000000	0.000000	3586.666748	4203.077148	4182.563965	4174.871582	3916.410156	0.000000	4.000000				0.000000	4.000000	4.000000	4.000000	4.000000	4.000000	49.000000	0.000000	8192.000000	8192.000000	8192.000000	3840.000000	7808.000000	8640.000000	6016.000000	11904.000000	8320.000000
1566975528.730004	50.000000	0.000000	3615.384521	4217.436035	4214.358887	4203.589844	3944.615479	0.000000	4.000000				0.000000	4.000000	4.000000	4.000000	4.000000	4.000000	50.000000	0.000000	8192.000000	8192.000000	8192.000000	3840.000000	7808.000000	8640.000000	6080.000000	11904.000000	8384.000000
1566975528.737983	51.000000	0.000000	3650.256348	4227.692383	4234.871582	4217.436035	3974.358887	0.000000	4.000000				0.000000	4.000000	4.000000	4.000000	4.000000	4.000000	51.000000	0.000000	8192.000000	8192.000000	8192.000000	3840.000000	7808.000000	8640.000000	6144.000000	11904.000000	8320.000000
1566975528.745962	52.000000	0.000000	3624.102539	4227.692383	4193.846191	4186.666504	3946.153809	0.000000	4.000000				0.000000	4.000000	4.000000	4.000000	4.000000	4.000000	52.000000	0.000000	8192.000000	8192.000000	8192.000000	3840.000000	7808.000000	8640.000000	6080.000000	11904.000000	8256.000000
1566975528.753941	53.000000	0.000000	3607.179443	4244.102539	4171.794922	4178.974121	3925.641113	0.000000	4.000000				0.000000	4.000000	4.000000	4.000000	4.000000	4.000000	53.000000	0.000000	8192.000000	8192.000000	8192.000000	3840.000000	7744.000000	8576.000000	6080.000000	11904.000000	8256.000000
1566975528.761919	54.000000	0.000000	3637.435791	4246.153809	4200.000000	4199.487305	3952.307617	0.000000	4.000000				0.000000	4.000000	4.000000	4.000000	4.000000	4.000000	54.000000	0.000000	8192.000000	8192.000000	8192.000000	3776.000000	7808.000000	8640.000000	6080.000000	11904.000000	8320.000000
1566975528.769898	55.000000	0.000000	3654.358887	4217.436035	4217.948730	4215.384766	3965.128174	0.000000	4.000000				0.000000	4.000000	4.000000	4.000000	4.000000	4.000000	55.000000	0.000000	8192.000000	8192.000000	8192.000000	3840.000000	7744.000000	8576.000000	6080.000000	11968.000000	8384.000000
1566975528.777876	56.000000	0.000000	3648.718018	4215.384766	4197.948730	4198.974121	3956.923096	0.000000	4.000000				0.000000	4.000000	4.000000	4.000000	4.000000	4.000000	56.000000	0.000000	8192.000000	8192.000000	8192.000000	3840.000000	7808.000000	8640.000000	6144.000000	11968.000000	8448.000000
1566975528.785855	57.000000	0.000000	3660.512939	4258.461426	4197.436035	4199.487305	3976.410156	0.000000	4.000000				0.000000	4.000000	4.000000	4.000000	4.000000	4.000000	57.000000	0.000000	8192.000000	8192.000000	8192.000000	3840.000000	7744.000000	8640.000000	6080.000000	11968.000000	8384.000000
1566975528.793833	58.000000	0.000000	3675.384521	4258.461426	4214.871582	4214.358887	4000.000000	0.000000	4.000000				0.000000	4.000000	4.000000	4.000000	4.000000	4.000000	58.000000	0.000000	8192.000000	8192.000000	8192.000000	3776.000000	7744.000000	8576.000000	6080.000000	11968.000000	8384.000000
1566975528.801811	59.000000	0.000000	3652.307617	4207.179688	4194.871582	4189.743652	3972.820557	0.000000	4.000000				0.000000	4.000000	4.000000	4.000000	4.000000	4.000000	59.000000	0.000000	8192.000000	8192.000000	8192.000000	3840.000000	7808.000000	8576.000000	6144.000000	11904.000000	8384.000000
1566975528.809787	60.000000	0.000000	3632.820557	4215.384766	4180.512695	4184.615234	3945.641113	0.000000	4.000000				0.000000	4.000000	4.000000	4.000000	4.000000	4.000000	60.000000	0.000000	8192.000000	8192.000000	8192.000000	3776.000000	7744.000000	8640.000000	6144.000000	11840.000000	8320.000000
1566975528.817764	61.000000	0.000000	3656.923096	4244.102539	4197.436035	4201.025879	3974.358887	0.000000	4.000000				0.000000	4.000000	4.000000	4.000000	4.000000	4.000000	61.000000	0.000000	8192.000000	8192.000000	8192.000000	3840.000000	7808.000000	8640.000000	6080.000000	11968.000000	8384.000000
1566975528.825740	62.000000	0.000000	3669.743652	4205.128418	4202.563965	4201.538574	3995.897461	0.000000	4.000000				0.000000	4.000000	4.000000	4.000000	4.000000	4.000000	62.000000	0.000000	8192.000000	8192.000000	8192.000000	3840.000000	7744.000000	8640.000000	6080.000000	11968.000000	8384.000000
1566975528.833715	63.000000	0.000000	3656.923096	4186.666504	4195.384766	4203.077148	3989.230713	0.000000	4.000000				0.000000	4.000000	4.000000	4.000000	4.000000	4.000000	63.000000	0.000000	8192.000000	8192.000000	8192.000000	3776.000000	7808.000000	8640.000000	6080.000000	11904.000000	8320.000000
1566975528.841690	64.000000	0.000000	3672.307617	4252.307617	4208.205078	4204.102539	4004.102539	450.000000	4.000000				0.000000	4.000000	4.000000	4.000000	4.000000	4.000000	64.000000	0.000000	8192.000000	8192.000000	8192.000000	3840.000000	7808.000000	8640.000000	6144.000000	11968.000000	8384.000000
1566975528.849664	65.000000	0.000000	3681.538574	4262.563965	4208.717773	4195.897461	4005.641113	450.000000	4.000000				0.000000	4.000000	4.000000	4.000000	4.000000	4.000000	65.000000	0.000000	8192.000000	8192.000000	8192.000000	3840.000000	7744.000000	8576.000000	6016.000000	11968.000000	8320.000000
1566975528.857438	66.000000	0.000000	3645.128174	4201.025879	4170.769043	4176.410156	3969.230713	1023.000000	4.000000				0.000000	4.000000	4.000000	4.000000	4.000000	4.000000	66.000000	0.000000	8192.000000	8192.000000	8192.000000	3776.000000	7744.000000	8576.000000	6016.000000	11968.000000	8320.000000
1566975528.865211	67.000000	0.000000	3653.846191	4205.128418	4184.615234	4188.717773	3980.512939	450.000000	4.000000				0.000000	4.000000	4.000000	4.000000	4.000000	4.000000	67.000000	0.000000	8192.000000	8192.000000	8192.000000	3840.000000	7808.000000	8576.000000	6080.000000	11968.000000	8576.000000
1566975528.872984	68.000000	0.000000	3694.358887	4240.000000	4212.307617	4204.615234	4020.000000	1023.000000	4.000000				0.000000	4.000000	4.000000	4.000000	4.000000	4.000000	68.000000	0.000000	8192.000000	8192.000000	8192.000000	3840.000000	7808.000000	8640.000000	6144.000000	11904.000000	8320.000000
1566975528.880756	69.000000	0.000000	3671.281982	4221.538574	4166.153809	4182.051270	3996.410156	450.000000	4.000000				0.000000	4.000000	4.000000	4.000000	4.000000	4.000000	69.000000	0.000000	8192.000000	8192.000000	8192.000000	3840.000000	7744.000000	8640.000000	6144.000000	11968.000000	8384.000000
1566975528.888529	70.000000	0.000000	3626.153809	4203.077148	4132.820313	4175.384766	3949.230713	1023.000000	4.000000				0.000000	4.000000	4.000000	4.000000	4.000000	4.000000	70.000000	0.000000	8192.000000	8192.000000	8192.000000	3840.000000	7744.000000	8576.000000	6080.000000	11968.000000	8512.000000
1566975528.896302	71.000000	0.000000	3622.564209	4203.077148	4142.051270	4172.820313	3947.179443	450.000000	4.000000				0.000000	4.000000	4.000000	4.000000	4.000000	4.000000	71.000000	0.000000	8192.000000	8192.000000	8192.000000	3840.000000	7808.000000	8640.000000	6080.000000	11968.000000	8512.000000
1566975528.904075	72.000000	0.000000	3655.897461	4211.282227	4156.410156	4174.871582	3987.179443	450.000000	4.000000				0.000000	4.000000	4.000000	4.000000	4.000000	4.000000	72.000000	0.000000	8192.000000	8192.000000	8192.000000	3840.000000	7744.000000	8576.000000	6144.000000	11968.000000	8448.000000
1566975528.911847	73.000000	0.000000	3699.487061	4233.846191	4182.563965	4205.128418	4027.179443	1023.000000	4.000000				0.000000	4.000000	4.000000	4.000000	4.000000	4.000000	73.000000	0.000000	8192.000000	8192.000000	8192.000000	3840.000000	7808.000000	8640.000000	6016.000000	11904.000000	8320.000000
1566975528.919622	74.000000	0.000000	3719.487061	4235.897461	4196.922852	4212.307617	4035.384521	450.000000	4.000000				0.000000	4.000000	4.000000	4.000000	4.000000	4.000000	74.000000	0.000000	8192.000000	8192.000000	8192.000000	3840.000000	7744.000000	8640.000000	6080.000000	11904.000000	8384.000000
1566975528.927596	75.000000	0.000000	3698.461426	4211.282227	4183.077148	4198.461426	4015.897461	1023.000000	4.000000				0.000000	4.000000	4.000000	4.000000	4.000000	4.000000	75.000000	0.000000	8192.000000	8192.000000	8192.000000	3776.000000	7744.000000	8640.000000	6080.000000	11968.000000	8320.000000
1566975528.935570	76.000000	0.000000	3698.974365	4233.846191	4174.871582	4192.307617	4015.384521	450.000000	4.000000				0.000000	4.000000	4.000000	4.000000	4.000000	4.000000	76.000000	0.000000	8192.000000	8192.000000	8192.000000	3776.000000	7744.000000	8640.000000	6080.000000	11968.000000	8320.000000
1566975528.943344	77.000000	0.000000	3737.948730	4258.461426	4188.205078	4196.922852	4042.564209	450.000000	4.000000				0.000000	4.000000	4.000000	4.000000	4.000000	4.000000	77.000000	0.000000	8192.000000	8192.000000	8192.000000	3776.000000	7744.000000	8640.000000	6080.000000	11968.000000	8320.000000
1566975528.951117	78.000000	0.000000	3747.692383	4217.436035	4190.769043	4204.102539	4046.153809	450.000000	4.000000				0.000000	4.000000	4.000000	4.000000	4.000000	4.000000	78.000000	0.000000	8192.000000	8192.000000	8192.000000	3840.000000	7744.000000	8640.000000	6080.000000	11968.000000	8384.000000
1566975528.958889	79.000000	0.000000	3721.538574	4211.282227	4171.282227	4183.589844	4022.051270	1023.000000	4.000000				0.000000	4.000000	4.000000	4.000000	4.000000	4.000000	79.000000	0.000000	8192.000000	8192.000000	8128.000000	3776.000000	7808.000000	8576.000000	6016.000000	11968.000000	8384.000000
1566975528.966662	80.000000	0.000000	3719.487061	4252.307617	4174.358887	4180.512695	4023.589844	450.000000	4.000000				0.000000	4.000000	4.000000	4.000000	4.000000	4.000000	80.000000	0.000000	8192.000000	8192.000000	8192.000000	3840.000000	7744.000000	8640.000000	6016.000000	11968.000000	8384.000000
1566975528.974433	81.000000	0.000000	3748.718018	4250.256348	4192.307617	4195.897461	4055.897461	450.000000	4.000000				0.000000	4.000000	4.000000	4.000000	4.000000	4.000000	81.000000	0.000000	8192.000000	8192.000000	8192.000000	3776.000000	7744.000000	8576.000000	6080.000000	11968.000000	8384.000000
1566975528.982208	82.000000	0.000000	3763.076904	4254.358887	4191.282227	4194.871582	4069.230713	450.000000	4.000000				0.000000	4.000000	4.000000	4.000000	4.000000	4.000000	82.000000	0.000000	8192.000000	8192.000000	8192.000000	3840.000000	7808.000000	8640.000000	6144.000000	11968.000000	8384.000000
1566975528.989984	83.000000	0.000000	3764.102539	4285.128418	4189.743652	4196.410156	4064.102539	1023.000000	4.000000				0.000000	4.000000	4.000000	4.000000	4.000000	4.000000	83.000000	0.000000	8192.000000	8192.000000	8192.000000	3776.000000	7744.000000	8576.000000	6080.000000	11904.000000	8320.000000
1566975528.997960	84.000000	0.000000	3773.846191	4283.077148	4198.461426	4193.333496	4069.743652	450.000000	4.000000				0.000000	4.000000	4.000000	4.000000	4.000000	4.000000	84.000000	0.000000	8192.000000	8192.000000	8128.000000	3776.000000	7808.000000	8640.000000	6080.000000	11904.000000	8320.000000
1566975529.005937	85.000000	0.000000	3765.641113	4260.512695	4200.000000	4193.333496	4063.589844	450.000000	4.000000				0.000000	4.000000	4.000000	4.000000	4.000000	4.000000	85.000000	0.000000	8192.000000	8192.000000	8128.000000	3840.000000	7808.000000	8640.000000	6080.000000	11904.000000	8256.000000
1566975529.013914	86.000000	0.000000	3744.615479	4246.153809	4186.153809	4193.846191	4047.179443	450.000000	4.000000				0.000000	4.000000	4.000000	4.000000	4.000000	4.000000	86.000000	0.000000	8192.000000	8192.000000	8128.000000	3840.000000	7808.000000	8576.000000	6080.000000	11904.000000	8384.000000
1566975529.021890	87.000000	0.000000	3750.256348	4237.948730	4185.128418	4185.641113	4049.230713	1023.000000	4.000000				0.000000	4.000000	4.000000	4.000000	4.000000	4.000000	87.000000	0.000000	8192.000000	8192.000000	8192.000000	3840.000000	7808.000000	8640.000000	6080.000000	11904.000000	8384.000000
1566975529.029865	88.000000	0.000000	3769.743652	4262.563965	4213.333496	4196.410156	4064.102539	450.000000	4.000000				0.000000	4.000000	4.000000	4.000000	4.000000	4.000000	88.000000	0.000000	8192.000000	8192.000000	8128.000000	3840.000000	7808.000000	8576.000000	6144.000000	11904.000000	8064.000000
1566975529.037844	89.000000	0.000000	3752.307617	4254.358887	4204.615234	4189.743652	4053.846191	450.000000	4.000000				0.000000	4.000000	4.000000	4.000000	4.000000	4.000000	89.000000	0.000000	8192.000000	8192.000000	8192.000000	3840.000000	7808.000000	8640.000000	6144.000000	11904.000000	8064.000000
1566975529.045822	90.000000	0.000000	3724.615479	4198.974121	4169.230957	4180.512695	4027.179443	450.000000	4.000000				0.000000	4.000000	4.000000	4.000000	4.000000	4.000000	90.000000	0.000000	8192.000000	8192.000000	8192.000000	3840.000000	7808.000000	8576.000000	6080.000000	11968.000000	8576.000000
1566975529.053800	91.000000	0.000000	3738.461426	4186.666504	4164.615234	4186.666504	4022.051270	1023.000000	4.000000				0.000000	4.000000	4.000000	4.000000	4.000000	4.000000	91.000000	0.000000	8192.000000	8192.000000	8192.000000	3776.000000	7808.000000	8640.000000	6080.000000	11968.000000	8384.000000
1566975529.061777	92.000000	0.000000	3769.743652	4209.230957	4177.436035	4180.000000	4032.307617	450.000000	4.000000				0.000000	4.000000	4.000000	4.000000	4.000000	4.000000	92.000000	0.000000	8192.000000	8192.000000	8192.000000	3840.000000	7808.000000	8640.000000	6080.000000	11904.000000	8448.000000
1566975529.069753	93.000000	0.000000	3784.615479	4217.436035	4192.307617	4187.179688	4045.128174	450.000000	4.000000				0.000000	4.000000	4.000000	4.000000	4.000000	4.000000	93.000000	0.000000	8192.000000	8192.000000	8192.000000	3840.000000	7808.000000	8640.000000	6080.000000	11904.000000	8384.000000
1566975529.077730	94.000000	0.000000	3777.948730	4213.333496	4177.948730	4191.282227	4049.743652	450.000000	4.000000				0.000000	4.000000	4.000000	4.000000	4.000000	4.000000	94.000000	0.000000	8192.000000	8192.000000	8192.000000	3840.000000	7808.000000	8640.000000	6080.000000	11904.000000	8384.000000
1566975529.085705	95.000000	0.000000	3754.358887	4184.615234	4143.589844	4178.974121	4023.589844	1023.000000	4.000000				0.000000	4.000000	4.000000	4.000000	4.000000	4.000000	95.000000	0.000000	8192.000000	8192.000000	8192.000000	3776.000000	7808.000000	8640.000000	6080.000000	11904.000000	8448.000000
1566975529.093680	96.000000	0.000000	3746.666748	4174.358887	4136.410156	4177.948730	3998.974365	450.000000	4.000000				0.000000	4.000000	4.000000	4.000000	4.000000	4.000000	96.000000	0.000000	8192.000000	8192.000000	8192.000000	3776.000000	7808.000000	8640.000000	6080.000000	11968.000000	8384.000000
1566975529.101654	97.000000	0.000000	3770.256348	4198.974121	4156.410156	4184.615234	4016.923096	450.000000	4.000000				0.000000	4.000000	4.000000	4.000000	4.000000	4.000000	97.000000	0.000000	8192.000000	8192.000000	8192.000000	3840.000000	7808.000000	8640.000000	6080.000000	11968.000000	8320.000000
1566975529.109428	98.000000	0.000000	3774.871826	4192.820313	4168.205078	4189.743652	4029.230713	450.000000	4.000000				0.000000	4.000000	4.000000	4.000000	4.000000	4.000000	98.000000	0.000000	8192.000000	8192.000000	8192.000000	3840.000000	7808.000000	8576.000000	6080.000000	11968.000000	8320.000000
1566975529.117202	99.000000	0.000000	3746.666748	4155.897461	4148.717773	4179.487305	4003.076904	1023.000000	4.000000				0.000000	4.000000	4.000000	4.000000	4.000000	4.000000	99.000000	0.000000	8192.000000	8192.000000	8192.000000	3840.000000	7744.000000	8640.000000	6144.000000	11904.000000	8384.000000
1566975529.124975	100.000000	0.000000	3740.000000	4162.051270	4141.538574	4181.025879	3996.923096	450.000000	4.000000				0.000000	4.000000	4.000000	4.000000	4.000000	4.000000	100.000000	0.000000	8192.000000	8192.000000	8192.000000	3840.000000	7744.000000	8640.000000	6080.000000	11904.000000	8320.000000
1566975529.132748	101.000000	0.000000	3770.769287	4205.128418	4168.717773	4196.922852	4031.794922	450.000000	4.000000				0.000000	4.000000	4.000000	4.000000	4.000000	4.000000	101.000000	0.000000	8192.000000	8192.000000	8192.000000	3840.000000	7808.000000	8640.000000	6016.000000	11968.000000	8320.000000
1566975529.140520	102.000000	0.000000	3796.410156	4215.384766	4187.179688	4186.666504	4057.948730	450.000000	4.000000				0.000000	4.000000	4.000000	4.000000	4.000000	4.000000	102.000000	0.000000	8192.000000	8192.000000	8192.000000	3840.000000	7744.000000	8640.000000	6016.000000	11968.000000	8320.000000
1566975529.148292	103.000000	0.000000	3780.000000	4194.871582	4174.358887	4183.077148	4040.000000	1023.000000	4.000000				0.000000	4.000000	4.000000	4.000000	4.000000	4.000000	103.000000	0.000000	8192.000000	8192.000000	8192.000000	3776.000000	7744.000000	8640.000000	6144.000000	11904.000000	8704.000000
1566975529.156065	104.000000	0.000000	3765.128174	4186.666504	4157.948730	4193.333496	4021.538574	450.000000	4.000000				0.000000	4.000000	4.000000	4.000000	4.000000	4.000000	104.000000	0.000000	8192.000000	8192.000000	8192.000000	3840.000000	7744.000000	8640.000000	6080.000000	11904.000000	8320.000000
1566975529.163836	105.000000	0.000000	3797.948730	4176.410156	4176.410156	4206.153809	4044.102539	450.000000	4.000000				0.000000	4.000000	4.000000	4.000000	4.000000	4.000000	105.000000	0.000000	8192.000000	8192.000000	8192.000000	3840.000000	7744.000000	8576.000000	6080.000000	11904.000000	8384.000000
1566975529.171609	106.000000	0.000000	3831.794922	4190.769043	4202.051270	4212.820313	4075.897461	450.000000	4.000000				0.000000	4.000000	4.000000	4.000000	4.000000	4.000000	106.000000	0.000000	8192.000000	8192.000000	8192.000000	3840.000000	7744.000000	8640.000000	6144.000000	11968.000000	8448.000000
1566975529.179382	107.000000	0.000000	3811.794922	4223.589844	4186.153809	4187.692383	4069.743652	1023.000000	4.000000				0.000000	4.000000	4.000000	4.000000	4.000000	4.000000	107.000000	0.000000	8192.000000	8192.000000	8192.000000	3840.000000	7744.000000	8640.000000	6144.000000	11968.000000	8448.000000
1566975529.187156	108.000000	0.000000	3791.281982	4219.487305	4179.487305	4186.153809	4058.461426	450.000000	4.000000				0.000000	4.000000	4.000000	4.000000	4.000000	4.000000	108.000000	0.000000	8192.000000	8192.000000	8192.000000	3776.000000	7744.000000	8640.000000	6080.000000	11904.000000	8256.000000
1566975529.194929	109.000000	0.000000	3813.846191	4198.974121	4197.948730	4202.051270	4073.846191	450.000000	4.000000				0.000000	4.000000	4.000000	4.000000	4.000000	4.000000	109.000000	0.000000	8192.000000	8192.000000	8192.000000	3840.000000	7744.000000	8640.000000	6080.000000	11904.000000	8384.000000
1566975529.202702	110.000000	0.000000	3825.128174	4190.769043	4198.974121	4193.333496	4078.461426	450.000000	4.000000				0.000000	4.000000	4.000000	4.000000	4.000000	4.000000	110.000000	0.000000	8192.000000	8192.000000	8192.000000	3840.000000	7744.000000	8640.000000	6080.000000	11904.000000	8448.000000
1566975529.210475	111.000000	0.000000	3816.410156	4174.358887	4190.256348	4186.666504	4073.333252	1023.000000	4.000000				0.000000	4.000000	4.000000	4.000000	4.000000	4.000000	111.000000	0.000000	8192.000000	8192.000000	8192.000000	3776.000000	7808.000000	8640.000000	6080.000000	11968.000000	8384.000000
1566975529.218248	112.000000	0.000000	3841.025635	4190.769043	4203.077148	4189.230957	4101.538574	450.000000	4.000000				0.000000	4.000000	4.000000	4.000000	4.000000	4.000000	112.000000	0.000000	8192.000000	8192.000000	8192.000000	3840.000000	7808.000000	8576.000000	6080.000000	11968.000000	8384.000000
1566975529.226020	113.000000	0.000000	3874.871826	4242.051270	4230.769043	4202.051270	4133.333496	450.000000	4.000000				0.000000	4.000000	4.000000	4.000000	4.000000	4.000000	113.000000	0.000000	8192.000000	8192.000000	8192.000000	3840.000000	7808.000000	8640.000000	6080.000000	11904.000000	8320.000000
1566975529.233794	114.000000	0.000000	3868.718018	4240.000000	4225.128418	4201.025879	4124.102539	450.000000	4.000000				0.000000	4.000000	4.000000	4.000000	4.000000	4.000000	114.000000	0.000000	8192.000000	8192.000000	8192.000000	3840.000000	7808.000000	8640.000000	6080.000000	11968.000000	8384.000000
1566975529.241567	115.000000	0.000000	3844.102539	4211.282227	4195.897461	4187.692383	4108.205078	1023.000000	4.000000				0.000000	4.000000	4.000000	4.000000	4.000000	4.000000	115.000000	0.000000	8192.000000	8192.000000	8192.000000	3840.000000	7808.000000	8640.000000	6080.000000	11968.000000	8384.000000
1566975529.249340	116.000000	0.000000	3828.718018	4215.384766	4175.384766	4182.563965	4092.820557	450.000000	4.000000				0.000000	4.000000	4.000000	4.000000	4.000000	4.000000	116.000000	0.000000	8192.000000	8192.000000	8192.000000	3776.000000	7808.000000	8640.000000	6080.000000	11968.000000	8384.000000
1566975529.257112	117.000000	0.000000	3822.051270	4203.077148	4161.538574	4173.846191	4068.718018	450.000000	4.000000				0.000000	4.000000	4.000000	4.000000	4.000000	4.000000	117.000000	0.000000	8192.000000	8192.000000	8192.000000	3776.000000	7808.000000	8640.000000	6080.000000	11840.000000	8384.000000
1566975529.264885	118.000000	0.000000	3842.564209	4194.871582	4182.563965	4191.794922	4087.179443	450.000000	4.000000				0.000000	4.000000	4.000000	4.000000	4.000000	4.000000	118.000000	0.000000	8192.000000	8192.000000	8192.000000	3776.000000	7808.000000	8640.000000	6144.000000	11904.000000	8384.000000
1566975529.272656	119.000000	0.000000	3877.435791	4235.897461	4211.282227	4211.282227	4138.974121	1023.000000	4.000000				0.000000	4.000000	4.000000	4.000000	4.000000	4.000000	119.000000	0.000000	8192.000000	8192.000000	8192.000000	3840.000000	7808.000000	8640.000000	6144.000000	11904.000000	8320.000000
1566975529.280432	120.000000	0.000000	3872.820557	4252.307617	4198.974121	4193.333496	4141.538574	450.000000	4.000000				0.000000	4.000000	4.000000	4.000000	4.000000	4.000000	120.000000	0.000000	8192.000000	8192.000000	8192.000000	3776.000000	7808.000000	8576.000000	6144.000000	11904.000000	8320.000000
1566975529.288408	121.000000	0.000000	3844.102539	4213.333496	4187.692383	4191.794922	4115.384766	450.000000	4.000000				0.000000	4.000000	4.000000	4.000000	4.000000	4.000000	121.000000	0.000000	8192.000000	8192.000000	8192.000000	3840.000000	7808.000000	8640.000000	6080.000000	11968.000000	8384.000000
1566975529.296384	122.000000	0.000000	3850.256348	4203.077148	4195.897461	4191.794922	4124.615234	450.000000	4.000000				0.000000	4.000000	4.000000	4.000000	4.000000	4.000000	122.000000	0.000000	8192.000000	8192.000000	8192.000000	3840.000000	7808.000000	8640.000000	6080.000000	11904.000000	8320.000000
1566975529.304359	123.000000	0.000000	3864.102539	4233.846191	4201.025879	4187.692383	4134.871582	1023.000000	4.000000				0.000000	4.000000	4.000000	4.000000	4.000000	4.000000	123.000000	0.000000	8192.000000	8192.000000	8192.000000	3776.000000	7808.000000	8640.000000	6016.000000	12032.000000	8320.000000
1566975529.312334	124.000000	0.000000	3853.333252	4225.641113	4190.769043	4195.384766	4117.436035	450.000000	4.000000				0.000000	4.000000	4.000000	4.000000	4.000000	4.000000	124.000000	0.000000	8192.000000	8192.000000	8192.000000	3840.000000	7808.000000	8640.000000	6080.000000	11968.000000	8320.000000
1566975529.320309	125.000000	0.000000	3843.076904	4198.974121	4178.461426	4188.205078	4099.487305	450.000000	4.000000				0.000000	4.000000	4.000000	4.000000	4.000000	4.000000	125.000000	0.000000	8192.000000	8192.000000	8192.000000	3776.000000	7808.000000	8576.000000	6080.000000	11968.000000	8320.000000
1566975529.328283	126.000000	0.000000	3836.410156	4194.871582	4176.410156	4184.615234	4094.871826	450.000000	4.000000				0.000000	4.000000	4.000000	4.000000	4.000000	4.000000	126.000000	0.000000	8192.000000	8192.000000	8192.000000	3840.000000	7808.000000	8640.000000	6080.000000	11968.000000	8512.000000
1566975529.336257	127.000000	0.000000	3835.897461	4184.615234	4170.256348	4191.282227	4102.051270	242.000000	4.000000				0.000000	4.000000	4.000000	4.000000	4.000000	4.000000	127.000000	0.000000	8192.000000	8192.000000	8192.000000	3840.000000	7808.000000	8640.000000	6144.000000	11904.000000	8320.000000
1566975529.344031	0.000000	0.000000	3866.153809	4186.666504	4182.051270	4205.128418	4116.410156	450.000000	4.000000				0.000000	4.000000	4.000000	4.000000	4.000000	4.000000	0.000000	0.000000	8192.000000	8192.000000	8192.000000	3776.000000	7808.000000	8640.000000	6080.000000	11904.000000	8384.000000
1566975529.351805	1.000000	0.000000	3887.179443	4221.538574	4190.769043	4196.922852	4125.128418	450.000000	4.000000				0.000000	4.000000	4.000000	4.000000	4.000000	4.000000	1.000000	0.000000	8192.000000	8192.000000	8192.000000	3840.000000	7808.000000	8640.000000	6080.000000	11968.000000	8512.000000
1566975529.359578	2.000000	0.000000	3863.076904	4227.692383	4166.153809	4173.333496	4124.615234	1023.000000	4.000000				0.000000	4.000000	4.000000	4.000000	4.000000	4.000000	2.000000	0.000000	8192.000000	8192.000000	8192.000000	3776.000000	7808.000000	8576.000000	6080.000000	11968.000000	8512.000000
1566975529.367351	3.000000	0.000000	3840.000000	4205.128418	4150.256348	4182.563965	4116.922852	450.000000	4.000000				0.000000	4.000000	4.000000	4.000000	4.000000	4.000000	3.000000	0.000000	8192.000000	8192.000000	8192.000000	3776.000000	7808.000000	8640.000000	6080.000000	11968.000000	8384.000000
1566975529.375125	4.000000	0.000000	3843.589844	4209.230957	4150.769043	4184.615234	4109.230957	1023.000000	4.000000				0.000000	4.000000	4.000000	4.000000	4.000000	4.000000	4.000000	0.000000	8192.000000	8192.000000	8192.000000	3840.000000	7808.000000	8576.000000	6080.000000	11904.000000	8320.000000
1566975529.382898	5.000000	0.000000	3859.487061	4223.589844	4169.230957	4196.410156	4124.615234	450.000000	4.000000				0.000000	4.000000	4.000000	4.000000	4.000000	4.000000	5.000000	0.000000	8192.000000	8192.000000	8192.000000	3840.000000	7808.000000	8640.000000	6080.000000	11904.000000	8320.000000
1566975529.390671	6.000000	0.000000	3868.718018	4209.230957	4188.205078	4220.512695	4145.641113	1023.000000	4.000000				0.000000	4.000000	4.000000	4.000000	4.000000	4.000000	6.000000	0.000000	8192.000000	8192.000000	8192.000000	3840.000000	7808.000000	8640.000000	6080.000000	11904.000000	8320.000000
1566975529.398444	7.000000	0.000000	3872.307617	4196.922852	4184.615234	4205.641113	4143.589844	450.000000	4.000000				0.000000	4.000000	4.000000	4.000000	4.000000	4.000000	7.000000	0.000000	8192.000000	8192.000000	8192.000000	3776.000000	7808.000000	8640.000000	6080.000000	11904.000000	8320.000000
1566975529.406216	8.000000	0.000000	3869.743652	4207.179688	4178.974121	4193.333496	4130.769043	450.000000	4.000000				0.000000	4.000000	4.000000	4.000000	4.000000	4.000000	8.000000	0.000000	8192.000000	8192.000000	8192.000000	3840.000000	7808.000000	8640.000000	6144.000000	11968.000000	8384.000000
1566975529.413988	9.000000	0.000000	3877.948730	4215.384766	4184.615234	4203.589844	4138.461426	1023.000000	4.000000				0.000000	4.000000	4.000000	4.000000	4.000000	4.000000	9.000000	0.000000	8192.000000	8192.000000	8192.000000	3840.000000	7808.000000	8640.000000	6080.000000	11904.000000	8320.000000
1566975529.421763	10.000000	0.000000	3916.923096	4229.743652	4210.769043	4216.410156	4177.948730	450.000000	4.000000				0.000000	4.000000	4.000000	4.000000	4.000000	4.000000	10.000000	0.000000	8192.000000	8192.000000	8192.000000	3776.000000	7808.000000	8640.000000	6080.000000	11904.000000	8320.000000
1566975529.429737	11.000000	0.000000	3927.692383	4225.641113	4209.230957	4205.128418	4193.333496	1023.000000	4.000000				0.000000	4.000000	4.000000	4.000000	4.000000	4.000000	11.000000	0.000000	8192.000000	8192.000000	8192.000000	3840.000000	7808.000000	8640.000000	6080.000000	11904.000000	8320.000000
1566975529.437511	12.000000	0.000000	3891.281982	4201.025879	4165.128418	4177.948730	4162.563965	450.000000	4.000000				0.000000	4.000000	4.000000	4.000000	4.000000	4.000000	12.000000	0.000000	8192.000000	8192.000000	8192.000000	3776.000000	7744.000000	8576.000000	6080.000000	11968.000000	8384.000000
1566975529.445283	13.000000	0.000000	3891.281982	4215.384766	4169.743652	4192.307617	4174.358887	450.000000	4.000000				0.000000	4.000000	4.000000	4.000000	4.000000	4.000000	13.000000	0.000000	8192.000000	8192.000000	8192.000000	3840.000000	7808.000000	8640.000000	6080.000000	11968.000000	8384.000000
1566975529.453056	14.000000	0.000000	3920.000000	4258.461426	4198.974121	4204.615234	4217.948730	450.000000	4.000000				0.000000	4.000000	4.000000	4.000000	4.000000	4.000000	14.000000	0.000000	8192.000000	8192.000000	8192.000000	3840.000000	7808.000000	8640.000000	6080.000000	11904.000000	8704.000000
1566975529.460827	15.000000	0.000000	3903.589844	4246.153809	4181.025879	4186.153809	4192.820313	1023.000000	4.000000				0.000000	4.000000	4.000000	4.000000	4.000000	4.000000	15.000000	0.000000	8192.000000	8192.000000	8192.000000	3776.000000	7808.000000	8640.000000	6080.000000	11904.000000	8704.000000
1566975529.468601	16.000000	0.000000	3896.410156	4219.487305	4172.307617	4193.846191	4158.461426	0.000000	4.000000				0.000000	4.000000	4.000000	4.000000	4.000000	4.000000	16.000000	0.000000	8192.000000	8192.000000	8192.000000	3840.000000	7808.000000	8640.000000	6144.000000	11904.000000	8640.000000
1566975529.476373	17.000000	0.000000	3933.846191	4248.205078	4200.000000	4201.025879	4186.153809	0.000000	4.000000				0.000000	4.000000	4.000000	4.000000	4.000000	4.000000	17.000000	0.000000	8192.000000	8192.000000	8192.000000	3776.000000	7808.000000	8640.000000	6016.000000	11904.000000	8384.000000
1566975529.484147	18.000000	0.000000	3957.435791	4283.077148	4225.128418	4201.538574	4210.256348	0.000000	4.000000				0.000000	4.000000	4.000000	4.000000	4.000000	4.000000	18.000000	0.000000	8192.000000	8192.000000	8192.000000	3840.000000	7808.000000	8640.000000	6080.000000	11904.000000	8384.000000
1566975529.491919	19.000000	0.000000	3958.461426	4289.230957	4228.717773	4207.692383	4205.641113	0.000000	4.000000				0.000000	4.000000	4.000000	4.000000	4.000000	4.000000	19.000000	0.000000	8192.000000	8128.000000	8192.000000	3840.000000	7808.000000	8640.000000	6144.000000	11904.000000	8384.000000
1566975529.499692	20.000000	0.000000	3947.692383	4260.512695	4219.487305	4206.666504	4204.102539	0.000000	4.000000				0.000000	4.000000	4.000000	4.000000	4.000000	4.000000	20.000000	0.000000	8192.000000	8192.000000	8192.000000	3776.000000	7808.000000	8640.000000	6144.000000	11904.000000	8384.000000
1566975529.507465	21.000000	0.000000	3929.230713	4227.692383	4208.205078	4210.256348	4201.025879	0.000000	4.000000				0.000000	4.000000	4.000000	4.000000	4.000000	4.000000	21.000000	0.000000	8192.000000	8192.000000	8192.000000	3840.000000	7808.000000	8640.000000	6080.000000	11968.000000	8384.000000
1566975529.515238	22.000000	0.000000	3926.153809	4248.205078	4195.897461	4203.077148	4203.077148	0.000000	4.000000				0.000000	4.000000	4.000000	4.000000	4.000000	4.000000	22.000000	0.000000	8192.000000	8192.000000	8192.000000	3776.000000	7808.000000	8576.000000	6080.000000	11904.000000	8320.000000
1566975529.523011	23.000000	0.000000	3926.666748	4276.922852	4189.743652	4195.384766	4207.179688	0.000000	4.000000				0.000000	4.000000	4.000000	4.000000	4.000000	4.000000	23.000000	0.000000	8192.000000	8192.000000	8192.000000	3840.000000	7808.000000	8640.000000	6080.000000	11904.000000	8192.000000
1566975529.530786	24.000000	0.000000	3925.128174	4270.769043	4189.743652	4197.948730	4201.538574	0.000000	4.000000				0.000000	4.000000	4.000000	4.000000	4.000000	4.000000	24.000000	0.000000	8192.000000	8192.000000	8192.000000	3840.000000	7808.000000	8576.000000	6080.000000	11904.000000	8192.000000
1566975529.538760	25.000000	0.000000	3937.435791	4256.410156	4194.871582	4194.871582	4205.128418	0.000000	4.000000				0.000000	4.000000	4.000000	4.000000	4.000000	4.000000	25.000000	0.000000	8192.000000	8192.000000	8192.000000	3840.000000	7808.000000	8640.000000	6080.000000	11968.000000	8384.000000
1566975529.546733	26.000000	0.000000	3938.974365	4231.794922	4188.717773	4189.743652	4210.769043	0.000000	4.000000				0.000000	4.000000	4.000000	4.000000	4.000000	4.000000	26.000000	0.000000	8192.000000	8192.000000	8192.000000	3840.000000	7808.000000	8640.000000	6016.000000	11904.000000	8320.000000
1566975529.554506	27.000000	0.000000	3920.512939	4205.128418	4158.461426	4174.871582	4191.282227	0.000000	4.000000				0.000000	4.000000	4.000000	4.000000	4.000000	4.000000	27.000000	0.000000	8192.000000	8192.000000	8192.000000	3840.000000	7808.000000	8640.000000	6016.000000	11904.000000	8320.000000
1566975529.562280	28.000000	0.000000	3901.538574	4209.230957	4143.589844	4176.410156	4162.051270	0.000000	4.000000				0.000000	4.000000	4.000000	4.000000	4.000000	4.000000	28.000000	0.000000	8192.000000	8192.000000	8192.000000	3840.000000	7808.000000	8640.000000	6016.000000	11904.000000	8320.000000
1566975529.570053	29.000000	0.000000	3907.692383	4223.589844	4160.000000	4191.794922	4167.692383	0.000000	4.000000				0.000000	4.000000	4.000000	4.000000	4.000000	4.000000	29.000000	0.000000	8192.000000	8192.000000	8192.000000	3776.000000	7808.000000	8640.000000	6080.000000	11968.000000	8320.000000
1566975529.577828	30.000000	0.000000	3942.564209	4235.897461	4182.563965	4195.897461	4200.512695	0.000000	4.000000				0.000000	4.000000	4.000000	4.000000	4.000000	4.000000	30.000000	0.000000	8192.000000	8192.000000	8192.000000	3776.000000	7808.000000	8640.000000	6016.000000	11968.000000	8384.000000
1566975529.585801	31.000000	0.000000	3951.281982	4252.307617	4187.692383	4197.436035	4203.589844	0.000000	4.000000				0.000000	4.000000	4.000000	4.000000	4.000000	4.000000	31.000000	0.000000	8192.000000	8192.000000	8192.000000	3776.000000	7808.000000	8640.000000	6144.000000	11968.000000	8320.000000
1566975529.593575	32.000000	0.000000	3921.538574	4240.000000	4171.794922	4183.589844	4189.230957	0.000000	4.000000				0.000000	4.000000	4.000000	4.000000	4.000000	4.000000	32.000000	0.000000	8192.000000	8192.000000	8192.000000	3776.000000	7808.000000	8576.000000	6080.000000	11904.000000	8320.000000
1566975529.601349	33.000000	0.000000	3922.051270	4229.743652	4185.641113	4189.743652	4197.436035	0.000000	4.000000				0.000000	4.000000	4.000000	4.000000	4.000000	4.000000	33.000000	0.000000	8192.000000	8192.000000	8192.000000	3840.000000	7808.000000	8640.000000	6080.000000	11904.000000	8320.000000
1566975529.609323	34.000000	0.000000	3951.794922	4229.743652	4205.641113	4206.153809	4208.205078	0.000000	4.000000				0.000000	4.000000	4.000000	4.000000	4.000000	4.000000	34.000000	0.000000	8192.000000	8192.000000	8192.000000	3840.000000	7808.000000	8640.000000	6016.000000	11904.000000	8256.000000
1566975529.617098	35.000000	0.000000	3939.487061	4213.333496	4172.307617	4190.769043	4201.025879	0.000000	4.000000				0.000000	4.000000	4.000000	4.000000	4.000000	4.000000	35.000000	0.000000	8192.000000	8192.000000	8192.000000	3840.000000	7808.000000	8576.000000	6080.000000	11904.000000	8384.000000
1566975529.625073	36.000000	0.000000	3927.179443	4225.641113	4162.563965	4201.025879	4211.794922	0.000000	4.000000				0.000000	4.000000	4.000000	4.000000	4.000000	4.000000	36.000000	0.000000	8192.000000	8192.000000	8192.000000	3840.000000	7808.000000	8640.000000	6016.000000	11840.000000	8384.000000
1566975529.633047	37.000000	0.000000	3956.410156	4250.256348	4188.205078	4210.256348	4230.256348	0.000000	4.000000				0.000000	4.000000	4.000000	4.000000	4.000000	4.000000	37.000000	0.000000	8192.000000	8192.000000	8192.000000	3776.000000	7808.000000	8576.000000	6080.000000	11968.000000	8448.000000
1566975529.641022	38.000000	0.000000	3978.461426	4227.692383	4198.974121	4204.615234	4233.846191	0.000000	4.000000				0.000000	4.000000	4.000000	4.000000	4.000000	4.000000	38.000000	0.000000	8192.000000	8192.000000	8192.000000	3840.000000	7808.000000	8640.000000	6080.000000	11968.000000	8448.000000
1566975529.648997	39.000000	0.000000	3979.487061	4235.897461	4202.563965	4215.897461	4240.000000	0.000000	4.000000				0.000000	4.000000	4.000000	4.000000	4.000000	4.000000	39.000000	0.000000	8192.000000	8192.000000	8192.000000	3840.000000	7808.000000	8576.000000	6080.000000	11840.000000	8384.000000
1566975529.656971	40.000000	0.000000	3967.179443	4268.717773	4199.487305	4213.333496	4228.717773	0.000000	4.000000				0.000000	4.000000	4.000000	4.000000	4.000000	4.000000	40.000000	0.000000	8192.000000	8192.000000	8192.000000	3840.000000	7808.000000	8640.000000	6016.000000	11904.000000	8384.000000
1566975529.664944	41.000000	0.000000	3949.743652	4231.794922	4187.179688	4200.512695	4209.743652	0.000000	4.000000				0.000000	4.000000	4.000000	4.000000	4.000000	4.000000	41.000000	0.000000	8192.000000	8192.000000	8192.000000	3776.000000	7808.000000	8640.000000	6080.000000	11968.000000	8192.000000
1566975529.672717	42.000000	0.000000	3957.435791	4227.692383	4181.538574	4195.384766	4235.384766	0.000000	4.000000				0.000000	4.000000	4.000000	4.000000	4.000000	4.000000	42.000000	0.000000	8192.000000	8192.000000	8192.000000	3776.000000	7808.000000	8640.000000	6080.000000	11968.000000	8192.000000
1566975529.680490	43.000000	0.000000	3970.769287	4270.769043	4186.666504	4204.102539	4262.563965	0.000000	4.000000				0.000000	4.000000	4.000000	4.000000	4.000000	4.000000	43.000000	0.000000	8192.000000	8192.000000	8192.000000	3840.000000	7808.000000	8576.000000	6016.000000	11968.000000	8384.000000
1566975529.688263	44.000000	0.000000	3932.307617	4221.538574	4158.461426	4187.179688	4221.538574	0.000000	4.000000				0.000000	4.000000	4.000000	4.000000	4.000000	4.000000	44.000000	0.000000	8192.000000	8192.000000	8192.000000	3776.000000	7808.000000	8640.000000	6144.000000	11840.000000	8384.000000
1566975529.696035	45.000000	0.000000	3893.846191	4172.307617	4132.307617	4159.487305	4184.102539	0.000000	4.000000				0.000000	4.000000	4.000000	4.000000	4.000000	4.000000	45.000000	0.000000	8192.000000	8192.000000	8192.000000	3776.000000	7808.000000	8640.000000	6144.000000	11968.000000	8384.000000
1566975529.703808	46.000000	0.000000	3911.281982	4205.128418	4161.025879	4183.589844	4210.256348	0.000000	4.000000				0.000000	4.000000	4.000000	4.000000	4.000000	4.000000	46.000000	0.000000	8192.000000	8192.000000	8192.000000	3776.000000	7808.000000	8576.000000	6144.000000	11968.000000	8384.000000
1566975529.711581	47.000000	0.000000	3929.743652	4219.487305	4174.358887	4194.871582	4230.256348	0.000000	4.000000				0.000000	4.000000	4.000000	4.000000	4.000000	4.000000	47.000000	0.000000	8192.000000	8192.000000	8192.000000	3840.000000	7808.000000	8640.000000	6016.000000	11968.000000	8384.000000
1566975529.719354	48.000000	0.000000	3930.769287	4188.717773	4167.692383	4182.051270	4228.205078	0.000000	4.000000				0.000000	4.000000	4.000000	4.000000	4.000000	4.000000	48.000000	0.000000	8192.000000	8192.000000	8192.000000	3776.000000	7808.000000	8640.000000	6080.000000	11904.000000	8320.000000
1566975529.727128	49.000000	0.000000	3954.871826	4188.717773	4188.717773	4198.461426	4254.871582	0.000000	4.000000				0.000000	4.000000	4.000000	4.000000	4.000000	4.000000	49.000000	0.000000	8192.000000	8192.000000	8192.000000	3776.000000	7744.000000	8640.000000	6080.000000	11840.000000	8384.000000
1566975529.734901	50.000000	0.000000	3990.769287	4227.692383	4208.717773	4206.666504	4293.846191	0.000000	4.000000				0.000000	4.000000	4.000000	4.000000	4.000000	4.000000	50.000000	0.000000	8192.000000	8192.000000	8192.000000	3840.000000	7808.000000	8640.000000	6016.000000	11904.000000	8128.000000
1566975529.742674	51.000000	0.000000	3989.230713	4258.461426	4201.538574	4197.948730	4291.282227	0.000000	4.000000				0.000000	4.000000	4.000000	4.000000	4.000000	4.000000	51.000000	0.000000	8192.000000	8192.000000	8192.000000	3840.000000	7808.000000	8640.000000	6016.000000	11904.000000	8128.000000
1566975529.750447	52.000000	0.000000	3963.589844	4252.307617	4174.871582	4186.666504	4264.102539	0.000000	4.000000				0.000000	4.000000	4.000000	4.000000	4.000000	4.000000	52.000000	0.000000	8192.000000	8192.000000	8128.000000	3840.000000	7744.000000	8640.000000	6080.000000	11968.000000	8448.000000
1566975529.758219	53.000000	0.000000	3960.512939	4227.692383	4163.077148	4184.102539	4258.461426	0.000000	4.000000				0.000000	4.000000	4.000000	4.000000	4.000000	4.000000	53.000000	0.000000	8192.000000	8192.000000	8192.000000	3840.000000	7808.000000	8640.000000	6080.000000	11904.000000	8384.000000
1566975529.765992	54.000000	0.000000	3967.692383	4209.230957	4160.512695	4189.743652	4261.025879	0.000000	4.000000				0.000000	4.000000	4.000000	4.000000	4.000000	4.000000	54.000000	0.000000	8192.000000	8192.000000	8192.000000	3840.000000	7808.000000	8576.000000	6144.000000	11904.000000	8384.000000
1566975529.773763	55.000000	0.000000	3979.487061	4211.282227	4156.922852	4182.563965	4269.230957	0.000000	4.000000				0.000000	4.000000	4.000000	4.000000	4.000000	4.000000	55.000000	0.000000	8192.000000	8192.000000	8128.000000	3776.000000	7808.000000	8640.000000	6080.000000	11904.000000	8320.000000
1566975529.781537	56.000000	0.000000	3993.846191	4231.794922	4172.307617	4193.846191	4290.256348	0.000000	4.000000				0.000000	4.000000	4.000000	4.000000	4.000000	4.000000	56.000000	0.000000	8192.000000	8192.000000	8192.000000	3840.000000	7808.000000	8640.000000	6080.000000	11904.000000	8320.000000
1566975529.789310	57.000000	0.000000	3978.974365	4235.897461	4170.769043	4195.897461	4284.102539	0.000000	4.000000				0.000000	4.000000	4.000000	4.000000	4.000000	4.000000	57.000000	0.000000	8192.000000	8192.000000	8192.000000	3776.000000	7808.000000	8640.000000	6144.000000	11904.000000	8384.000000
1566975529.797083	58.000000	0.000000	3967.179443	4229.743652	4168.205078	4182.051270	4272.307617	0.000000	4.000000				0.000000	4.000000	4.000000	4.000000	4.000000	4.000000	58.000000	0.000000	8192.000000	8192.000000	8128.000000	3840.000000	7808.000000	8640.000000	6144.000000	11904.000000	8384.000000
1566975529.804855	59.000000	0.000000	3989.230713	4252.307617	4200.000000	4192.307617	4301.025879	0.000000	4.000000				0.000000	4.000000	4.000000	4.000000	4.000000	4.000000	59.000000	0.000000	8192.000000	8192.000000	8192.000000	3776.000000	7808.000000	8640.000000	6144.000000	11904.000000	8256.000000
1566975529.812630	60.000000	0.000000	3982.564209	4248.205078	4194.871582	4189.230957	4308.205078	0.000000	4.000000				0.000000	4.000000	4.000000	4.000000	4.000000	4.000000	60.000000	0.000000	8192.000000	8192.000000	8128.000000	3776.000000	7808.000000	8640.000000	6144.000000	11904.000000	8256.000000
1566975529.820603	61.000000	0.000000	3954.871826	4211.282227	4169.743652	4192.307617	4276.922852	0.000000	4.000000				0.000000	4.000000	4.000000	4.000000	4.000000	4.000000	61.000000	0.000000	8192.000000	8192.000000	8128.000000	3776.000000	7808.000000	8640.000000	6144.000000	11968.000000	8384.000000
1566975529.828378	62.000000	0.000000	3976.923096	4209.230957	4190.769043	4208.717773	4286.666504	0.000000	4.000000				0.000000	4.000000	4.000000	4.000000	4.000000	4.000000	62.000000	0.000000	8192.000000	8192.000000	8192.000000	3776.000000	7808.000000	8640.000000	6080.000000	11904.000000	8384.000000
1566975529.836352	63.000000	0.000000	3996.410156	4221.538574	4201.025879	4198.974121	4314.358887	0.000000	4.000000				0.000000	4.000000	4.000000	4.000000	4.000000	4.000000	63.000000	0.000000	8192.000000	8192.000000	8192.000000	3840.000000	7808.000000	8640.000000	6080.000000	11904.000000	8320.000000
1566975529.844328	64.000000	0.000000	3976.923096	4209.230957	4180.000000	4192.820313	4305.128418	450.000000	4.000000				0.000000	4.000000	4.000000	4.000000	4.000000	4.000000	64.000000	0.000000	8192.000000	8192.000000	8192.000000	3776.000000	7808.000000	8640.000000	6080.000000	11904.000000	8320.000000
1566975529.852303	65.000000	0.000000	3972.307617	4198.974121	4171.794922	4192.820313	4293.333496	450.000000	4.000000				0.000000	4.000000	4.000000	4.000000	4.000000	4.000000	65.000000	0.000000	8192.000000	8192.000000	8192.000000	3840.000000	7808.000000	8640.000000	6080.000000	11904.000000	8384.000000
1566975529.860278	66.000000	0.000000	3963.589844	4166.153809	4172.307617	4186.153809	4280.512695	1023.000000	4.000000				0.000000	4.000000	4.000000	4.000000	4.000000	4.000000	66.000000	0.000000	8192.000000	8192.000000	8192.000000	3776.000000	7808.000000	8640.000000	6144.000000	11904.000000	8384.000000
1566975529.868252	67.000000	0.000000	3945.641113	4149.743652	4165.128418	4186.153809	4266.153809	450.000000	4.000000				0.000000	4.000000	4.000000	4.000000	4.000000	4.000000	67.000000	0.000000	8192.000000	8192.000000	8192.000000	3840.000000	7808.000000	8640.000000	6080.000000	11904.000000	8320.000000
1566975529.876226	68.000000	0.000000	3957.435791	4190.769043	4165.641113	4192.820313	4273.333496	1023.000000	4.000000				0.000000	4.000000	4.000000	4.000000	4.000000	4.000000	68.000000	0.000000	8192.000000	8192.000000	8192.000000	3840.000000	7808.000000	8576.000000	6080.000000	11904.000000	8640.000000
1566975529.884200	69.000000	0.000000	3979.487061	4221.538574	4180.000000	4196.922852	4275.897461	450.000000	4.000000				0.000000	4.000000	4.000000	4.000000	4.000000	4.000000	69.000000	0.000000	8192.000000	8192.000000	8192.000000	3840.000000	7808.000000	8640.000000	6080.000000	11904.000000	8640.000000
1566975529.892173	70.000000	0.000000	3983.076904	4201.025879	4182.563965	4184.102539	4257.436035	1023.000000	4.000000				0.000000	4.000000	4.000000	4.000000	4.000000	4.000000	70.000000	0.000000	8192.000000	8192.000000	8192.000000	3840.000000	7808.000000	8640.000000	6080.000000	11904.000000	8640.000000
1566975529.899946	71.000000	0.000000	3973.846191	4170.256348	4185.128418	4184.615234	4243.077148	450.000000	4.000000				0.000000	4.000000	4.000000	4.000000	4.000000	4.000000	71.000000	0.000000	8192.000000	8192.000000	8192.000000	3840.000000	7808.000000	8640.000000	6080.000000	11904.000000	8320.000000
1566975529.907720	72.000000	0.000000	3951.794922	4135.384766	4178.461426	4184.102539	4225.128418	450.000000	4.000000				0.000000	4.000000	4.000000	4.000000	4.000000	4.000000	72.000000	0.000000	8192.000000	8192.000000	8192.000000	3840.000000	7808.000000	8576.000000	6016.000000	11968.000000	8384.000000
1566975529.915493	73.000000	0.000000	3930.769287	4121.025879	4157.436035	4167.692383	4202.563965	1023.000000	4.000000				0.000000	4.000000	4.000000	4.000000	4.000000	4.000000	73.000000	0.000000	8192.000000	8192.000000	8192.000000	3840.000000	7808.000000	8640.000000	6080.000000	11968.000000	8320.000000
1566975529.923267	74.000000	0.000000	3950.769287	4170.256348	4168.717773	4190.769043	4213.846191	450.000000	4.000000				0.000000	4.000000	4.000000	4.000000	4.000000	4.000000	74.000000	0.000000	8192.000000	8192.000000	8192.000000	3840.000000	7808.000000	8640.000000	6080.000000	11968.000000	8320.000000
1566975529.931240	75.000000	0.000000	3976.923096	4205.128418	4179.487305	4199.487305	4239.487305	1023.000000	4.000000				0.000000	4.000000	4.000000	4.000000	4.000000	4.000000	75.000000	0.000000	8192.000000	8128.000000	8192.000000	3840.000000	7808.000000	8640.000000	6144.000000	11968.000000	8384.000000
1566975529.939014	76.000000	0.000000	3967.179443	4174.358887	4165.641113	4178.974121	4233.333496	450.000000	4.000000				0.000000	4.000000	4.000000	4.000000	4.000000	4.000000	76.000000	0.000000	8192.000000	8192.000000	8192.000000	3840.000000	7808.000000	8640.000000	6144.000000	11968.000000	8384.000000
1566975529.946786	77.000000	0.000000	3957.435791	4157.948730	4160.512695	4185.128418	4214.358887	450.000000	4.000000				0.000000	4.000000	4.000000	4.000000	4.000000	4.000000	77.000000	0.000000	8192.000000	8192.000000	8192.000000	3840.000000	7808.000000	8576.000000	6080.000000	11904.000000	8512.000000
1566975529.954560	78.000000	0.000000	3957.948730	4182.563965	4158.974121	4187.692383	4208.717773	450.000000	4.000000				0.000000	4.000000	4.000000	4.000000	4.000000	4.000000	78.000000	0.000000	8192.000000	8192.000000	8192.000000	3840.000000	7808.000000	8640.000000	6080.000000	11904.000000	8512.000000
1566975529.962332	79.000000	0.000000	3956.923096	4194.871582	4160.512695	4188.717773	4214.358887	1023.000000	4.000000				0.000000	4.000000	4.000000	4.000000	4.000000	4.000000	79.000000	0.000000	8192.000000	8192.000000	8192.000000	3776.000000	7808.000000	8640.000000	6080.000000	11904.000000	8384.000000
1566975529.970106	80.000000	0.000000	3971.794922	4192.820313	4171.794922	4192.820313	4232.820313	450.000000	4.000000				0.000000	4.000000	4.000000	4.000000	4.000000	4.000000	80.000000	0.000000	8192.000000	8192.000000	8192.000000	3840.000000	7808.000000	8640.000000	6144.000000	11904.000000	8320.000000
1566975529.978080	81.000000	0.000000	3999.487061	4221.538574	4189.743652	4195.384766	4253.333496	450.000000	4.000000				0.000000	4.000000	4.000000	4.000000	4.000000	4.000000	81.000000	0.000000	8192.000000	8192.000000	8192.000000	3840.000000	7744.000000	8640.000000	6080.000000	11904.000000	8384.000000
1566975529.985853	82.000000	0.000000	3989.230713	4221.538574	4184.615234	4184.102539	4235.384766	450.000000	4.000000				0.000000	4.000000	4.000000	4.000000	4.000000	4.000000	82.000000	0.000000	8192.000000	8192.000000	8192.000000	3776.000000	7808.000000	8576.000000	6080.000000	11904.000000	8384.000000
1566975529.993625	83.000000	0.000000	3964.102539	4164.102539	4169.743652	4167.179688	4206.153809	1023.000000	4.000000				0.000000	4.000000	4.000000	4.000000	4.000000	4.000000	83.000000	0.000000	8192.000000	8192.000000	8192.000000	3840.000000	7808.000000	8576.000000	6080.000000	11904.000000	8384.000000
1566975530.001398	84.000000	0.000000	3993.846191	4151.794922	4197.948730	4194.871582	4234.358887	450.000000	4.000000				0.000000	4.000000	4.000000	4.000000	4.000000	4.000000	84.000000	0.000000	8192.000000	8192.000000	8192.000000	3776.000000	7808.000000	8576.000000	6144.000000	11904.000000	8448.000000
1566975530.009170	85.000000	0.000000	4017.948730	4190.769043	4203.589844	4203.589844	4262.563965	450.000000	4.000000				0.000000	4.000000	4.000000	4.000000	4.000000	4.000000	85.000000	0.000000	8192.000000	8192.000000	8192.000000	3840.000000	7808.000000	8576.000000	6080.000000	11904.000000	8384.000000
1566975530.016944	86.000000	0.000000	3992.307617	4194.871582	4175.897461	4179.487305	4236.410156	450.000000	4.000000				0.000000	4.000000	4.000000	4.000000	4.000000	4.000000	86.000000	0.000000	8192.000000	8192.000000	8192.000000	3840.000000	7808.000000	8576.000000	6016.000000	11968.000000	8128.000000
1566975530.024917	87.000000	0.000000	3995.897461	4194.871582	4193.333496	4194.358887	4234.871582	1023.000000	4.000000				0.000000	4.000000	4.000000	4.000000	4.000000	4.000000	87.000000	0.000000	8192.000000	8192.000000	8192.000000	3776.000000	7808.000000	8640.000000	6016.000000	11968.000000	8128.000000
1566975530.032691	88.000000	0.000000	4028.205078	4221.538574	4215.897461	4206.153809	4268.205078	450.000000	4.000000				0.000000	4.000000	4.000000	4.000000	4.000000	4.000000	88.000000	0.000000	8192.000000	8192.000000	8192.000000	3840.000000	7808.000000	8576.000000	6144.000000	11904.000000	8704.000000
1566975530.040564	89.000000	0.000000	4025.128174	4198.974121	4200.512695	4193.846191	4267.692383	450.000000	4.000000				0.000000	4.000000	4.000000	4.000000	4.000000	4.000000	89.000000	0.000000	8192.000000	8192.000000	8192.000000	3776.000000	7808.000000	8640.000000	6080.000000	11904.000000	8448.000000
1566975530.048339	90.000000	0.000000	4016.923096	4172.307617	4190.769043	4192.307617	4258.461426	450.000000	4.000000				0.000000	4.000000	4.000000	4.000000	4.000000	4.000000	90.000000	0.000000	8192.000000	8192.000000	8192.000000	3776.000000	7808.000000	8576.000000	6144.000000	11968.000000	8384.000000
1566975530.056317	91.000000	0.000000	4027.179443	4207.179688	4193.846191	4205.128418	4269.230957	1023.000000	4.000000				0.000000	4.000000	4.000000	4.000000	4.000000	4.000000	91.000000	0.000000	8192.000000	8192.000000	8192.000000	3776.000000	7808.000000	8576.000000	6080.000000	11904.000000	8384.000000
1566975530.064294	92.000000	0.000000	4005.128174	4205.128418	4170.769043	4201.025879	4249.743652	450.000000	4.000000				0.000000	4.000000	4.000000	4.000000	4.000000	4.000000	92.000000	0.000000	8192.000000	8192.000000	8192.000000	3840.000000	7808.000000	8640.000000	6080.000000	11904.000000	8384.000000
1566975530.072271	93.000000	0.000000	3986.666748	4162.051270	4156.922852	4188.205078	4235.384766	450.000000	4.000000				0.000000	4.000000	4.000000	4.000000	4.000000	4.000000	93.000000	0.000000	8192.000000	8192.000000	8192.000000	3776.000000	7808.000000	8640.000000	6144.000000	11968.000000	8384.000000
1566975530.080247	94.000000	0.000000	4016.410156	4176.410156	4196.410156	4210.256348	4269.743652	450.000000	4.000000				0.000000	4.000000	4.000000	4.000000	4.000000	4.000000	94.000000	0.000000	8192.000000	8192.000000	8192.000000	3840.000000	7808.000000	8640.000000	6080.000000	11968.000000	8320.000000
1566975530.088223	95.000000	0.000000	4028.205078	4213.333496	4214.358887	4210.256348	4283.589844	1023.000000	4.000000				0.000000	4.000000	4.000000	4.000000	4.000000	4.000000	95.000000	0.000000	8192.000000	8192.000000	8192.000000	3840.000000	7808.000000	8640.000000	6080.000000	11904.000000	8320.000000
1566975530.096199	96.000000	0.000000	4018.974365	4231.794922	4208.717773	4189.743652	4270.256348	450.000000	4.000000				0.000000	4.000000	4.000000	4.000000	4.000000	4.000000	96.000000	0.000000	8192.000000	8192.000000	8192.000000	3776.000000	7808.000000	8640.000000	6080.000000	11904.000000	8320.000000
1566975530.104173	97.000000	0.000000	4038.974365	4250.256348	4230.256348	4216.922852	4284.102539	450.000000	4.000000				0.000000	4.000000	4.000000	4.000000	4.000000	4.000000	97.000000	0.000000	8192.000000	8192.000000	8192.000000	3776.000000	7808.000000	8576.000000	6080.000000	11968.000000	8384.000000
1566975530.112148	98.000000	0.000000	4049.743652	4227.692383	4229.230957	4216.410156	4294.871582	450.000000	4.000000				0.000000	4.000000	4.000000	4.000000	4.000000	4.000000	98.000000	0.000000	8192.000000	8192.000000	8192.000000	3776.000000	7808.000000	8640.000000	6144.000000	11968.000000	8320.000000
1566975530.120122	99.000000	0.000000	4023.589844	4186.666504	4203.589844	4178.461426	4277.436035	1023.000000	4.000000				0.000000	4.000000	4.000000	4.000000	4.000000	4.000000	99.000000	0.000000	8192.000000	8192.000000	8192.000000	3840.000000	7808.000000	8640.000000	6080.000000	11904.000000	8384.000000
1566975530.128097	100.000000	0.000000	4013.846191	4192.820313	4199.487305	4178.974121	4272.307617	450.000000	4.000000				0.000000	4.000000	4.000000	4.000000	4.000000	4.000000	100.000000	0.000000	8192.000000	8192.000000	8192.000000	3776.000000	7808.000000	8576.000000	6080.000000	11904.000000	8384.000000
1566975530.136071	101.000000	0.000000	4026.666748	4196.922852	4205.128418	4195.384766	4282.563965	450.000000	4.000000				0.000000	4.000000	4.000000	4.000000	4.000000	4.000000	101.000000	0.000000	8192.000000	8192.000000	8192.000000	3776.000000	7808.000000	8640.000000	6080.000000	11904.000000	8384.000000
1566975530.144047	102.000000	0.000000	4016.410156	4184.615234	4196.922852	4192.307617	4279.487305	450.000000	4.000000				0.000000	4.000000	4.000000	4.000000	4.000000	4.000000	102.000000	0.000000	8192.000000	8192.000000	8192.000000	3840.000000	7808.000000	8640.000000	6016.000000	11968.000000	8384.000000
1566975530.152022	103.000000	0.000000	4029.743652	4225.641113	4203.077148	4190.256348	4298.974121	1023.000000	4.000000				0.000000	4.000000	4.000000	4.000000	4.000000	4.000000	103.000000	0.000000	8192.000000	8192.000000	8192.000000	3840.000000	7808.000000	8640.000000	6144.000000	11904.000000	8384.000000
1566975530.159997	104.000000	0.000000	4067.692383	4260.512695	4227.692383	4207.179688	4327.692383	450.000000	4.000000				0.000000	4.000000	4.000000	4.000000	4.000000	4.000000	104.000000	0.000000	8192.000000	8192.000000	8192.000000	3840.000000	7808.000000	8640.000000	6080.000000	11904.000000	8576.000000
1566975530.167971	105.000000	0.000000	4061.025635	4223.589844	4216.922852	4203.077148	4314.358887	450.000000	4.000000				0.000000	4.000000	4.000000	4.000000	4.000000	4.000000	105.000000	0.000000	8192.000000	8192.000000	8192.000000	3776.000000	7808.000000	8640.000000	6080.000000	11904.000000	8576.000000
1566975530.175945	106.000000	0.000000	4041.025635	4196.922852	4193.333496	4184.615234	4296.410156	450.000000	4.000000				0.000000	4.000000	4.000000	4.000000	4.000000	4.000000	106.000000	0.000000	8192.000000	8192.000000	8192.000000	3840.000000	7808.000000	8640.000000	6080.000000	11968.000000	8192.000000
1566975530.183718	107.000000	0.000000	4036.410156	4198.974121	4198.974121	4191.282227	4289.230957	1023.000000	4.000000				0.000000	4.000000	4.000000	4.000000	4.000000	4.000000	107.000000	0.000000	8192.000000	8192.000000	8192.000000	3776.000000	7808.000000	8640.000000	6016.000000	11968.000000	8320.000000
1566975530.191491	108.000000	0.000000	4023.076904	4194.871582	4199.487305	4190.256348	4275.384766	450.000000	4.000000				0.000000	4.000000	4.000000	4.000000	4.000000	4.000000	108.000000	0.000000	8192.000000	8192.000000	8192.000000	3776.000000	7808.000000	8640.000000	6144.000000	11968.000000	8384.000000
1566975530.199264	109.000000	0.000000	4009.743652	4186.666504	4195.897461	4191.794922	4265.128418	450.000000	4.000000				0.000000	4.000000	4.000000	4.000000	4.000000	4.000000	109.000000	0.000000	8192.000000	8192.000000	8192.000000	3840.000000	7808.000000	8576.000000	6080.000000	11968.000000	8320.000000
1566975530.207037	110.000000	0.000000	4029.230713	4192.820313	4210.769043	4207.692383	4280.512695	450.000000	4.000000				0.000000	4.000000	4.000000	4.000000	4.000000	4.000000	110.000000	0.000000	8192.000000	8192.000000	8192.000000	3840.000000	7808.000000	8640.000000	6080.000000	11968.000000	8320.000000
1566975530.214811	111.000000	0.000000	4059.487061	4221.538574	4227.179688	4202.563965	4302.563965	1023.000000	4.000000				0.000000	4.000000	4.000000	4.000000	4.000000	4.000000	111.000000	0.000000	8192.000000	8192.000000	8192.000000	3840.000000	7808.000000	8640.000000	6144.000000	11904.000000	8448.000000
1566975530.222584	112.000000	0.000000	4070.256348	4240.000000	4240.512695	4203.077148	4314.871582	450.000000	4.000000				0.000000	4.000000	4.000000	4.000000	4.000000	4.000000	112.000000	0.000000	8192.000000	8192.000000	8192.000000	3776.000000	7808.000000	8640.000000	6080.000000	11968.000000	8320.000000
1566975530.230357	113.000000	0.000000	4063.589844	4225.641113	4227.179688	4196.922852	4312.820313	450.000000	4.000000				0.000000	4.000000	4.000000	4.000000	4.000000	4.000000	113.000000	0.000000	8192.000000	8192.000000	8192.000000	3840.000000	7808.000000	8576.000000	6080.000000	11968.000000	8128.000000
1566975530.238131	114.000000	0.000000	4055.384521	4221.538574	4207.692383	4190.256348	4301.538574	450.000000	4.000000				0.000000	4.000000	4.000000	4.000000	4.000000	4.000000	114.000000	0.000000	8192.000000	8192.000000	8192.000000	3776.000000	7808.000000	8640.000000	6080.000000	11968.000000	8128.000000
1566975530.245904	115.000000	0.000000	4075.384521	4262.563965	4229.230957	4208.205078	4320.000000	1023.000000	4.000000				0.000000	4.000000	4.000000	4.000000	4.000000	4.000000	115.000000	0.000000	8192.000000	8192.000000	8192.000000	3840.000000	7808.000000	8576.000000	6144.000000	11904.000000	8320.000000
1566975530.253677	116.000000	0.000000	4085.128174	4266.666504	4239.487305	4206.666504	4335.897461	450.000000	4.000000				0.000000	4.000000	4.000000	4.000000	4.000000	4.000000	116.000000	0.000000	8192.000000	8192.000000	8192.000000	3776.000000	7808.000000	8640.000000	6144.000000	11968.000000	8320.000000
1566975530.261449	117.000000	0.000000	4064.615479	4225.641113	4223.077148	4203.077148	4319.487305	450.000000	4.000000				0.000000	4.000000	4.000000	4.000000	4.000000	4.000000	117.000000	0.000000	8192.000000	8192.000000	8192.000000	3840.000000	7808.000000	8640.000000	6080.000000	11968.000000	8384.000000
1566975530.269224	118.000000	0.000000	4055.384521	4211.282227	4211.794922	4203.589844	4303.589844	450.000000	4.000000				0.000000	4.000000	4.000000	4.000000	4.000000	4.000000	118.000000	0.000000	8192.000000	8192.000000	8192.000000	3776.000000	7808.000000	8576.000000	6080.000000	11968.000000	8384.000000
1566975530.277197	119.000000	0.000000	4061.538574	4229.743652	4212.820313	4198.974121	4304.615234	1023.000000	4.000000				0.000000	4.000000	4.000000	4.000000	4.000000	4.000000	119.000000	0.000000	8192.000000	8192.000000	8192.000000	3776.000000	7808.000000	8640.000000	6080.000000	11968.000000	8384.000000
1566975530.284970	120.000000	0.000000	4066.666748	4248.205078	4214.871582	4202.563965	4309.230957	450.000000	4.000000				0.000000	4.000000	4.000000	4.000000	4.000000	4.000000	120.000000	0.000000	8192.000000	8192.000000	8192.000000	3776.000000	7808.000000	8640.000000	6080.000000	11904.000000	8320.000000
1566975530.292743	121.000000	0.000000	4067.692383	4231.794922	4198.974121	4197.436035	4306.666504	450.000000	4.000000				0.000000	4.000000	4.000000	4.000000	4.000000	4.000000	121.000000	0.000000	8192.000000	8192.000000	8192.000000	3840.000000	7808.000000	8576.000000	6080.000000	11968.000000	8320.000000
1566975530.300516	122.000000	0.000000	4074.871826	4225.641113	4197.436035	4205.641113	4314.358887	450.000000	4.000000				0.000000	4.000000	4.000000	4.000000	4.000000	4.000000	122.000000	0.000000	8192.000000	8192.000000	8192.000000	3776.000000	7808.000000	8576.000000	7104.000000	11968.000000	8064.000000
1566975530.308288	123.000000	0.000000	4092.307617	4258.461426	4220.000000	4209.230957	4334.358887	1023.000000	4.000000				0.000000	4.000000	4.000000	4.000000	4.000000	4.000000	123.000000	0.000000	8192.000000	8192.000000	8192.000000	3840.000000	7808.000000	8640.000000	6144.000000	11968.000000	8064.000000
1566975530.316062	124.000000	0.000000	4106.666504	4272.820313	4233.846191	4200.000000	4340.512695	450.000000	4.000000				0.000000	4.000000	4.000000	4.000000	4.000000	4.000000	124.000000	0.000000	8192.000000	8192.000000	8192.000000	3776.000000	7808.000000	8576.000000	6080.000000	11904.000000	8512.000000
1566975530.324035	125.000000	0.000000	4077.435791	4235.897461	4202.563965	4194.358887	4298.461426	450.000000	4.000000				0.000000	4.000000	4.000000	4.000000	4.000000	4.000000	125.000000	0.000000	8192.000000	8192.000000	8192.000000	3840.000000	7808.000000	8640.000000	6080.000000	11904.000000	8320.000000
1566975530.331810	126.000000	0.000000	4033.846191	4209.230957	4162.563965	4177.948730	4255.897461	450.000000	4.000000				0.000000	4.000000	4.000000	4.000000	4.000000	4.000000	126.000000	0.000000	8192.000000	8192.000000	8192.000000	3840.000000	7808.000000	8576.000000	6208.000000	11904.000000	8320.000000
1566975530.339784	127.000000	0.000000	4043.076904	4225.641113	4192.820313	4195.897461	4274.871582	242.000000	4.000000				0.000000	4.000000	4.000000	4.000000	4.000000	4.000000	127.000000	0.000000	8192.000000	8192.000000	8192.000000	3776.000000	7808.000000	8640.000000	6016.000000	11904.000000	8448.000000
1566975530.347757	0.000000	0.000000	4070.769287	4225.641113	4228.717773	4216.410156	4307.179688	450.000000	4.000000				0.000000	4.000000	4.000000	4.000000	4.000000	4.000000	0.000000	0.000000	8192.000000	8192.000000	8192.000000	3840.000000	7808.000000	8576.000000	6016.000000	11904.000000	8448.000000
1566975530.355531	1.000000	0.000000	4054.871826	4203.077148	4206.666504	4188.717773	4292.307617	450.000000	4.000000				0.000000	4.000000	4.000000	4.000000	4.000000	4.000000	1.000000	0.000000	8192.000000	8192.000000	8192.000000	3840.000000	7808.000000	8576.000000	6144.000000	12032.000000	8384.000000
1566975530.363305	2.000000	0.000000	4040.512939	4209.230957	4195.384766	4182.051270	4275.897461	1023.000000	4.000000				0.000000	4.000000	4.000000	4.000000	4.000000	4.000000	2.000000	0.000000	8192.000000	8192.000000	8192.000000	3840.000000	7808.000000	8640.000000	6144.000000	11904.000000	8320.000000
1566975530.371279	3.000000	0.000000	4059.487061	4233.846191	4206.666504	4196.922852	4294.358887	450.000000	4.000000				0.000000	4.000000	4.000000	4.000000	4.000000	4.000000	3.000000	0.000000	8192.000000	8192.000000	8192.000000	3776.000000	7808.000000	8576.000000	6080.000000	11904.000000	8320.000000
1566975530.379252	4.000000	0.000000	4063.076904	4242.051270	4202.563965	4194.358887	4292.820313	1023.000000	4.000000				0.000000	4.000000	4.000000	4.000000	4.000000	4.000000	4.000000	0.000000	8192.000000	8192.000000	8192.000000	3840.000000	7808.000000	8640.000000	6080.000000	11904.000000	8320.000000
1566975530.387025	5.000000	0.000000	4057.948730	4246.153809	4201.025879	4188.717773	4282.051270	450.000000	4.000000				0.000000	4.000000	4.000000	4.000000	4.000000	4.000000	5.000000	0.000000	8192.000000	8192.000000	8192.000000	3776.000000	7808.000000	8576.000000	6144.000000	11968.000000	8320.000000
1566975530.394799	6.000000	0.000000	4079.487061	4254.358887	4221.538574	4194.358887	4308.205078	1023.000000	4.000000				0.000000	4.000000	4.000000	4.000000	4.000000	4.000000	6.000000	0.000000	8192.000000	8192.000000	8192.000000	3840.000000	7808.000000	8640.000000	6080.000000	11968.000000	8384.000000
1566975530.402572	7.000000	0.000000	4078.974365	4233.846191	4220.000000	4194.871582	4314.871582	450.000000	4.000000				0.000000	4.000000	4.000000	4.000000	4.000000	4.000000	7.000000	0.000000	8192.000000	8192.000000	8192.000000	3776.000000	7808.000000	8640.000000	6144.000000	11904.000000	8320.000000
1566975530.410346	8.000000	0.000000	4048.205078	4211.282227	4175.897461	4174.871582	4278.461426	450.000000	4.000000				0.000000	4.000000	4.000000	4.000000	4.000000	4.000000	8.000000	0.000000	8192.000000	8192.000000	8192.000000	3776.000000	7808.000000	8576.000000	6144.000000	11904.000000	8320.000000
1566975530.418320	9.000000	0.000000	4053.846191	4235.897461	4173.846191	4183.077148	4278.974121	1023.000000	4.000000				0.000000	4.000000	4.000000	4.000000	4.000000	4.000000	9.000000	0.000000	8192.000000	8192.000000	8192.000000	3776.000000	7744.000000	8640.000000	6080.000000	11904.000000	8384.000000
1566975530.426093	10.000000	0.000000	4088.718018	4272.820313	4218.974121	4204.615234	4321.025879	450.000000	4.000000				0.000000	4.000000	4.000000	4.000000	4.000000	4.000000	10.000000	0.000000	8192.000000	8192.000000	8192.000000	3840.000000	7808.000000	8576.000000	6144.000000	11968.000000	8320.000000
1566975530.433866	11.000000	0.000000	4083.589844	4256.410156	4226.153809	4200.000000	4323.589844	1023.000000	4.000000				0.000000	4.000000	4.000000	4.000000	4.000000	4.000000	11.000000	0.000000	8192.000000	8192.000000	8192.000000	3840.000000	7808.000000	8640.000000	6080.000000	11904.000000	8384.000000
1566975530.441639	12.000000	0.000000	4061.538574	4223.589844	4204.615234	4202.051270	4304.615234	450.000000	4.000000				0.000000	4.000000	4.000000	4.000000	4.000000	4.000000	12.000000	0.000000	8192.000000	8192.000000	8192.000000	3840.000000	7808.000000	8640.000000	6144.000000	11968.000000	7936.000000
1566975530.449411	13.000000	0.000000	4076.410156	4229.743652	4207.179688	4203.589844	4320.512695	450.000000	4.000000				0.000000	4.000000	4.000000	4.000000	4.000000	4.000000	13.000000	0.000000	8192.000000	8192.000000	8192.000000	3776.000000	7808.000000	8576.000000	6144.000000	11968.000000	7936.000000
1566975530.457186	14.000000	0.000000	4100.000000	4227.692383	4230.769043	4211.282227	4339.487305	450.000000	4.000000				0.000000	4.000000	4.000000	4.000000	4.000000	4.000000	14.000000	0.000000	8192.000000	8192.000000	8192.000000	3840.000000	7808.000000	8640.000000	6016.000000	11904.000000	8384.000000
1566975530.465160	15.000000	0.000000	4081.025635	4219.487305	4218.974121	4205.128418	4313.846191	1023.000000	4.000000				0.000000	4.000000	4.000000	4.000000	4.000000	4.000000	15.000000	0.000000	8192.000000	8192.000000	8192.000000	3776.000000	7808.000000	8576.000000	6080.000000	11904.000000	8320.000000
1566975530.473135	16.000000	0.000000	4051.281982	4227.692383	4188.205078	4176.922852	4283.077148	0.000000	4.000000				0.000000	4.000000	4.000000	4.000000	4.000000	4.000000	16.000000	0.000000	8192.000000	8192.000000	8192.000000	3776.000000	7808.000000	8640.000000	6080.000000	11968.000000	8384.000000
1566975530.481109	17.000000	0.000000	4049.743652	4223.589844	4187.179688	4184.102539	4277.436035	0.000000	4.000000				0.000000	4.000000	4.000000	4.000000	4.000000	4.000000	17.000000	0.000000	8192.000000	8192.000000	8192.000000	3840.000000	7808.000000	8640.000000	6080.000000	11904.000000	8384.000000
1566975530.489083	18.000000	0.000000	4049.230713	4192.820313	4174.871582	4188.717773	4268.717773	0.000000	4.000000				0.000000	4.000000	4.000000	4.000000	4.000000	4.000000	18.000000	0.000000	8192.000000	8192.000000	8192.000000	3776.000000	7808.000000	8640.000000	6080.000000	11904.000000	8384.000000
1566975530.497056	19.000000	0.000000	4054.358887	4201.025879	4175.897461	4189.230957	4271.794922	0.000000	4.000000				0.000000	4.000000	4.000000	4.000000	4.000000	4.000000	19.000000	0.000000	8192.000000	8192.000000	8192.000000	3776.000000	7808.000000	8640.000000	6144.000000	11904.000000	8384.000000
1566975530.504828	20.000000	0.000000	4089.743652	4268.717773	4215.384766	4209.743652	4309.230957	0.000000	4.000000				0.000000	4.000000	4.000000	4.000000	4.000000	4.000000	20.000000	0.000000	8192.000000	8192.000000	8192.000000	3840.000000	7808.000000	8640.000000	6080.000000	11968.000000	8320.000000
1566975530.512600	21.000000	0.000000	4108.717773	4285.128418	4220.000000	4204.615234	4328.205078	0.000000	4.000000				0.000000	4.000000	4.000000	4.000000	4.000000	4.000000	21.000000	0.000000	8192.000000	8192.000000	8192.000000	3776.000000	7808.000000	8704.000000	6080.000000	11968.000000	8320.000000
1566975530.520374	22.000000	0.000000	4072.820557	4215.384766	4177.436035	4184.615234	4291.794922	0.000000	4.000000				0.000000	4.000000	4.000000	4.000000	4.000000	4.000000	22.000000	0.000000	8192.000000	8192.000000	8192.000000	3840.000000	7808.000000	8640.000000	6080.000000	11968.000000	8320.000000
1566975530.528147	23.000000	0.000000	4031.281982	4170.256348	4144.615234	4169.230957	4249.230957	0.000000	4.000000				0.000000	4.000000	4.000000	4.000000	4.000000	4.000000	23.000000	0.000000	8192.000000	8192.000000	8192.000000	3840.000000	7808.000000	8640.000000	6144.000000	11968.000000	8384.000000
1566975530.535920	24.000000	0.000000	4017.435791	4190.769043	4138.461426	4164.615234	4225.128418	0.000000	4.000000				0.000000	4.000000	4.000000	4.000000	4.000000	4.000000	24.000000	0.000000	8192.000000	8192.000000	8192.000000	3776.000000	7808.000000	8640.000000	6144.000000	11904.000000	8384.000000
1566975530.543693	25.000000	0.000000	4011.281982	4184.615234	4133.333496	4170.769043	4208.717773	0.000000	4.000000				0.000000	4.000000	4.000000	4.000000	4.000000	4.000000	25.000000	0.000000	8192.000000	8192.000000	8192.000000	3776.000000	7808.000000	8576.000000	6080.000000	11968.000000	8320.000000
1566975530.551467	26.000000	0.000000	4043.589844	4176.410156	4152.820313	4186.153809	4246.666504	0.000000	4.000000				0.000000	4.000000	4.000000	4.000000	4.000000	4.000000	26.000000	0.000000	8192.000000	8192.000000	8192.000000	3776.000000	7808.000000	8640.000000	6080.000000	11968.000000	8320.000000
1566975530.559239	27.000000	0.000000	4114.358887	4242.051270	4210.769043	4216.922852	4316.410156	0.000000	4.000000				0.000000	4.000000	4.000000	4.000000	4.000000	4.000000	27.000000	0.000000	8192.000000	8192.000000	8192.000000	3840.000000	7808.000000	8640.000000	6144.000000	11904.000000	8320.000000
1566975530.567013	28.000000	0.000000	4129.743652	4274.871582	4219.487305	4209.230957	4320.512695	0.000000	4.000000				0.000000	4.000000	4.000000	4.000000	4.000000	4.000000	28.000000	0.000000	8192.000000	8192.000000	8192.000000	3776.000000	7808.000000	8640.000000	6080.000000	11968.000000	8384.000000
1566975530.574785	29.000000	0.000000	4086.666748	4217.436035	4181.025879	4184.102539	4278.974121	0.000000	4.000000				0.000000	4.000000	4.000000	4.000000	4.000000	4.000000	29.000000	0.000000	8192.000000	8192.000000	8192.000000	3840.000000	7808.000000	8640.000000	6080.000000	11904.000000	8384.000000
1566975530.582558	30.000000	0.000000	4090.256348	4198.974121	4190.256348	4200.512695	4292.307617	0.000000	4.000000				0.000000	4.000000	4.000000	4.000000	4.000000	4.000000	30.000000	0.000000	8192.000000	8192.000000	8192.000000	3776.000000	7808.000000	8640.000000	6080.000000	11904.000000	7360.000000
1566975530.590331	31.000000	0.000000	4130.256348	4244.102539	4214.358887	4205.641113	4328.717773	0.000000	4.000000				0.000000	4.000000	4.000000	4.000000	4.000000	4.000000	31.000000	0.000000	8192.000000	8192.000000	8192.000000	3776.000000	7808.000000	8640.000000	6080.000000	11968.000000	8128.000000
1566975530.598105	32.000000	0.000000	4124.615234	4252.307617	4200.512695	4198.974121	4320.000000	0.000000	4.000000				0.000000	4.000000	4.000000	4.000000	4.000000	4.000000	32.000000	0.000000	8192.000000	8192.000000	8192.000000	3840.000000	7808.000000	8640.000000	6080.000000	11904.000000	8384.000000
1566975530.606078	33.000000	0.000000	4107.179688	4237.948730	4184.102539	4206.666504	4304.102539	0.000000	4.000000				0.000000	4.000000	4.000000	4.000000	4.000000	4.000000	33.000000	0.000000	8192.000000	8192.000000	8192.000000	3840.000000	7808.000000	8640.000000	6144.000000	11968.000000	8384.000000
1566975530.613852	34.000000	0.000000	4106.666504	4231.794922	4183.077148	4200.000000	4297.948730	0.000000	4.000000				0.000000	4.000000	4.000000	4.000000	4.000000	4.000000	34.000000	0.000000	8192.000000	8192.000000	8128.000000	3840.000000	7808.000000	8640.000000	6080.000000	11968.000000	8320.000000
1566975530.621825	35.000000	0.000000	4100.512695	4201.025879	4178.461426	4187.692383	4296.922852	0.000000	4.000000				0.000000	4.000000	4.000000	4.000000	4.000000	4.000000	35.000000	0.000000	8192.000000	8192.000000	8192.000000	3776.000000	7808.000000	8640.000000	6144.000000	11968.000000	8192.000000
1566975530.629598	36.000000	0.000000	4100.512695	4190.769043	4175.384766	4190.769043	4317.948730	0.000000	4.000000				0.000000	4.000000	4.000000	4.000000	4.000000	4.000000	36.000000	0.000000	8192.000000	8192.000000	8192.000000	3776.000000	7808.000000	8640.000000	6144.000000	11968.000000	8192.000000
1566975530.637371	37.000000	0.000000	4108.717773	4221.538574	4186.666504	4211.282227	4328.717773	0.000000	4.000000				0.000000	4.000000	4.000000	4.000000	4.000000	4.000000	37.000000	0.000000	8192.000000	8192.000000	8192.000000	3840.000000	7808.000000	8640.000000	6080.000000	11904.000000	8384.000000
1566975530.645145	38.000000	0.000000	4111.282227	4233.846191	4184.102539	4209.230957	4315.384766	0.000000	4.000000				0.000000	4.000000	4.000000	4.000000	4.000000	4.000000	38.000000	0.000000	8192.000000	8192.000000	8128.000000	3776.000000	7808.000000	8704.000000	6144.000000	11968.000000	8320.000000
1566975530.653120	39.000000	0.000000	4127.692383	4242.051270	4191.794922	4195.384766	4324.102539	0.000000	4.000000				0.000000	4.000000	4.000000	4.000000	4.000000	4.000000	39.000000	0.000000	8192.000000	8192.000000	8128.000000	3840.000000	7808.000000	8640.000000	6016.000000	11968.000000	8384.000000
1566975530.661095	40.000000	0.000000	4148.717773	4258.461426	4213.333496	4206.153809	4340.000000	0.000000	4.000000				0.000000	4.000000	4.000000	4.000000	4.000000	4.000000	40.000000	0.000000	8192.000000	8192.000000	8128.000000	3840.000000	7808.000000	8640.000000	6016.000000	11968.000000	8384.000000
1566975530.669070	41.000000	0.000000	4138.461426	4231.794922	4207.179688	4197.436035	4314.871582	0.000000	4.000000				0.000000	4.000000	4.000000	4.000000	4.000000	4.000000	41.000000	0.000000	8192.000000	8192.000000	8128.000000	3840.000000	7808.000000	8576.000000	6208.000000	11904.000000	8256.000000
1566975530.677043	42.000000	0.000000	4132.820313	4205.128418	4218.461426	4196.922852	4305.641113	0.000000	4.000000				0.000000	4.000000	4.000000	4.000000	4.000000	4.000000	42.000000	0.000000	8192.000000	8192.000000	8192.000000	3776.000000	7808.000000	8640.000000	6144.000000	11904.000000	8320.000000
1566975530.685018	43.000000	0.000000	4146.666504	4215.384766	4237.948730	4210.769043	4331.794922	0.000000	4.000000				0.000000	4.000000	4.000000	4.000000	4.000000	4.000000	43.000000	0.000000	8192.000000	8192.000000	8192.000000	3840.000000	7808.000000	8576.000000	6144.000000	11968.000000	8384.000000
1566975530.692992	44.000000	0.000000	4132.307617	4211.282227	4207.179688	4197.948730	4315.384766	0.000000	4.000000				0.000000	4.000000	4.000000	4.000000	4.000000	4.000000	44.000000	0.000000	8192.000000	8192.000000	8192.000000	3776.000000	7808.000000	8576.000000	6144.000000	11968.000000	8384.000000
1566975530.700965	45.000000	0.000000	4105.128418	4178.461426	4179.487305	4194.871582	4278.461426	0.000000	4.000000				0.000000	4.000000	4.000000	4.000000	4.000000	4.000000	45.000000	0.000000	8192.000000	8192.000000	8192.000000	3840.000000	7808.000000	8576.000000	6080.000000	11968.000000	8384.000000
1566975530.708742	46.000000	0.000000	4111.282227	4166.153809	4190.769043	4194.871582	4289.230957	0.000000	4.000000				0.000000	4.000000	4.000000	4.000000	4.000000	4.000000	46.000000	0.000000	8192.000000	8192.000000	8192.000000	3840.000000	7808.000000	8576.000000	6016.000000	11968.000000	8384.000000
1566975530.716718	47.000000	0.000000	4131.282227	4172.307617	4208.205078	4194.871582	4309.743652	0.000000	4.000000				0.000000	4.000000	4.000000	4.000000	4.000000	4.000000	47.000000	0.000000	8192.000000	8192.000000	8192.000000	3840.000000	7808.000000	8640.000000	6144.000000	11968.000000	8384.000000
1566975530.724695	48.000000	0.000000	4124.102539	4174.358887	4200.512695	4191.282227	4294.358887	0.000000	4.000000				0.000000	4.000000	4.000000	4.000000	4.000000	4.000000	48.000000	0.000000	8192.000000	8192.000000	8192.000000	3840.000000	7808.000000	8576.000000	6144.000000	11968.000000	8384.000000
1566975530.732670	49.000000	0.000000	4110.256348	4190.769043	4185.128418	4175.384766	4277.948730	0.000000	4.000000				0.000000	4.000000	4.000000	4.000000	4.000000	4.000000	49.000000	0.000000	8192.000000	8192.000000	8192.000000	3776.000000	7808.000000	8640.000000	6144.000000	11968.000000	8640.000000
1566975530.740645	50.000000	0.000000	4125.128418	4229.743652	4208.205078	4189.230957	4292.820313	0.000000	4.000000				0.000000	4.000000	4.000000	4.000000	4.000000	4.000000	50.000000	0.000000	8192.000000	8192.000000	8192.000000	3840.000000	7808.000000	8640.000000	6144.000000	11904.000000	8320.000000
1566975530.748620	51.000000	0.000000	4145.641113	4248.205078	4234.358887	4199.487305	4306.666504	0.000000	4.000000				0.000000	4.000000	4.000000	4.000000	4.000000	4.000000	51.000000	0.000000	8192.000000	8192.000000	8192.000000	3840.000000	7808.000000	8640.000000	6144.000000	11968.000000	8320.000000
1566975530.756594	52.000000	0.000000	4138.974121	4219.487305	4227.692383	4186.666504	4288.205078	0.000000	4.000000				0.000000	4.000000	4.000000	4.000000	4.000000	4.000000	52.000000	0.000000	8192.000000	8192.000000	8192.000000	3776.000000	7808.000000	8640.000000	6080.000000	11968.000000	8256.000000
1566975530.764568	53.000000	0.000000	4118.974121	4186.666504	4207.692383	4180.000000	4261.538574	0.000000	4.000000				0.000000	4.000000	4.000000	4.000000	4.000000	4.000000	53.000000	0.000000	8192.000000	8192.000000	8192.000000	3840.000000	7808.000000	8640.000000	6080.000000	11904.000000	8256.000000
1566975530.772542	54.000000	0.000000	4118.461426	4192.820313	4200.512695	4185.128418	4260.512695	0.000000	4.000000				0.000000	4.000000	4.000000	4.000000	4.000000	4.000000	54.000000	0.000000	8192.000000	8192.000000	8192.000000	3776.000000	7808.000000	8640.000000	6080.000000	11904.000000	8256.000000
1566975530.780314	55.000000	0.000000	4131.282227	4221.538574	4210.256348	4202.051270	4271.282227	0.000000	4.000000				0.000000	4.000000	4.000000	4.000000	4.000000	4.000000	55.000000	0.000000	8192.000000	8192.000000	8192.000000	3840.000000	7808.000000	8640.000000	6080.000000	11968.000000	8384.000000
1566975530.788087	56.000000	0.000000	4124.615234	4217.436035	4195.384766	4193.333496	4260.000000	0.000000	4.000000				0.000000	4.000000	4.000000	4.000000	4.000000	4.000000	56.000000	0.000000	8192.000000	8192.000000	8192.000000	3840.000000	7808.000000	8576.000000	6144.000000	11904.000000	8384.000000
1566975530.795859	57.000000	0.000000	4126.153809	4203.077148	4188.205078	4188.717773	4259.487305	0.000000	4.000000				0.000000	4.000000	4.000000	4.000000	4.000000	4.000000	57.000000	0.000000	8128.000000	8192.000000	8192.000000	3776.000000	7808.000000	8640.000000	6016.000000	11968.000000	8384.000000
1566975530.803632	58.000000	0.000000	4150.256348	4213.333496	4200.512695	4205.128418	4277.436035	0.000000	4.000000				0.000000	4.000000	4.000000	4.000000	4.000000	4.000000	58.000000	0.000000	8192.000000	8192.000000	8192.000000	3840.000000	7808.000000	8640.000000	6016.000000	11968.000000	8384.000000
1566975530.811404	59.000000	0.000000	4144.615234	4196.922852	4175.384766	4189.230957	4264.102539	0.000000	4.000000				0.000000	4.000000	4.000000	4.000000	4.000000	4.000000	59.000000	0.000000	8192.000000	8192.000000	8192.000000	3776.000000	7808.000000	8640.000000	6080.000000	11904.000000	8320.000000
1566975530.819177	60.000000	0.000000	4129.743652	4170.256348	4167.179688	4183.077148	4244.615234	0.000000	4.000000				0.000000	4.000000	4.000000	4.000000	4.000000	4.000000	60.000000	0.000000	8192.000000	8192.000000	8192.000000	3840.000000	7808.000000	8640.000000	6080.000000	11904.000000	8320.000000
1566975530.826949	61.000000	0.000000	4152.820313	4209.230957	4206.153809	4191.794922	4265.641113	0.000000	4.000000				0.000000	4.000000	4.000000	4.000000	4.000000	4.000000	61.000000	0.000000	8192.000000	8192.000000	8192.000000	3776.000000	7808.000000	8640.000000	6080.000000	11904.000000	8192.000000
1566975530.834723	62.000000	0.000000	4146.153809	4233.846191	4210.769043	4177.948730	4263.077148	0.000000	4.000000				0.000000	4.000000	4.000000	4.000000	4.000000	4.000000	62.000000	0.000000	8192.000000	8192.000000	8192.000000	3776.000000	7808.000000	8640.000000	6080.000000	11904.000000	8192.000000
1566975530.842496	63.000000	0.000000	4110.256348	4178.461426	4180.512695	4176.922852	4228.717773	0.000000	4.000000				0.000000	4.000000	4.000000	4.000000	4.000000	4.000000	63.000000	0.000000	8192.000000	8192.000000	8192.000000	3840.000000	7808.000000	8576.000000	6208.000000	11968.000000	8384.000000
1566975530.850269	64.000000	0.000000	4131.282227	4160.000000	4182.051270	4194.358887	4240.000000	450.000000	4.000000				0.000000	4.000000	4.000000	4.000000	4.000000	4.000000	64.000000	0.000000	8192.000000	8192.000000	8192.000000	3840.000000	7808.000000	8576.000000	6144.000000	11904.000000	8384.000000
1566975530.858042	65.000000	0.000000	4162.563965	4198.974121	4209.743652	4204.615234	4266.666504	450.000000	4.000000				0.000000	4.000000	4.000000	4.000000	4.000000	4.000000	65.000000	0.000000	8192.000000	8192.000000	8192.000000	3840.000000	7808.000000	8640.000000	6080.000000	11968.000000	8320.000000
1566975530.865817	66.000000	0.000000	4150.769043	4213.333496	4211.794922	4187.179688	4260.512695	1023.000000	4.000000				0.000000	4.000000	4.000000	4.000000	4.000000	4.000000	66.000000	0.000000	8192.000000	8192.000000	8192.000000	3776.000000	7808.000000	8640.000000	6080.000000	11968.000000	8320.000000
1566975530.873790	67.000000	0.000000	4157.948730	4223.589844	4211.794922	4184.102539	4258.974121	450.000000	4.000000				0.000000	4.000000	4.000000	4.000000	4.000000	4.000000	67.000000	0.000000	8192.000000	8192.000000	8192.000000	3840.000000	7808.000000	8640.000000	6080.000000	11968.000000	8448.000000
1566975530.881764	68.000000	0.000000	4177.948730	4229.743652	4214.871582	4204.102539	4261.025879	1023.000000	4.000000				0.000000	4.000000	4.000000	4.000000	4.000000	4.000000	68.000000	0.000000	8192.000000	8192.000000	8192.000000	3840.000000	7808.000000	8640.000000	6080.000000	11904.000000	8384.000000
1566975530.889536	69.000000	0.000000	4155.384766	4201.025879	4194.871582	4192.307617	4244.102539	450.000000	4.000000				0.000000	4.000000	4.000000	4.000000	4.000000	4.000000	69.000000	0.000000	8192.000000	8192.000000	8192.000000	3776.000000	7808.000000	8576.000000	6080.000000	11968.000000	8320.000000
1566975530.897310	70.000000	0.000000	4148.717773	4194.871582	4201.025879	4194.871582	4252.307617	1023.000000	4.000000				0.000000	4.000000	4.000000	4.000000	4.000000	4.000000	70.000000	0.000000	8192.000000	8192.000000	8192.000000	3776.000000	7808.000000	8640.000000	6144.000000	11968.000000	8192.000000
1566975530.905083	71.000000	0.000000	4179.487305	4217.436035	4215.897461	4204.615234	4275.897461	450.000000	4.000000				0.000000	4.000000	4.000000	4.000000	4.000000	4.000000	71.000000	0.000000	8192.000000	8192.000000	8192.000000	3776.000000	7808.000000	8640.000000	6144.000000	11968.000000	8256.000000
1566975530.912857	72.000000	0.000000	4163.589844	4209.230957	4181.538574	4180.512695	4252.820313	450.000000	4.000000				0.000000	4.000000	4.000000	4.000000	4.000000	4.000000	72.000000	0.000000	8192.000000	8192.000000	8192.000000	3840.000000	7808.000000	8640.000000	6080.000000	11968.000000	8256.000000
1566975530.920830	73.000000	0.000000	4122.563965	4196.922852	4151.282227	4171.282227	4223.077148	1023.000000	4.000000				0.000000	4.000000	4.000000	4.000000	4.000000	4.000000	73.000000	0.000000	8192.000000	8192.000000	8192.000000	3840.000000	7808.000000	8640.000000	6080.000000	11968.000000	8384.000000
1566975530.928603	74.000000	0.000000	4129.230957	4201.025879	4165.128418	4181.538574	4232.820313	450.000000	4.000000				0.000000	4.000000	4.000000	4.000000	4.000000	4.000000	74.000000	0.000000	8192.000000	8192.000000	8192.000000	3776.000000	7808.000000	8640.000000	6080.000000	11968.000000	8384.000000
1566975530.936375	75.000000	0.000000	4141.025879	4205.128418	4177.436035	4193.846191	4238.461426	1023.000000	4.000000				0.000000	4.000000	4.000000	4.000000	4.000000	4.000000	75.000000	0.000000	8192.000000	8192.000000	8192.000000	3776.000000	7808.000000	8640.000000	6080.000000	11968.000000	8384.000000
1566975530.944148	76.000000	0.000000	4144.102539	4227.692383	4178.461426	4200.512695	4240.512695	450.000000	4.000000				0.000000	4.000000	4.000000	4.000000	4.000000	4.000000	76.000000	0.000000	8192.000000	8192.000000	8192.000000	3776.000000	7808.000000	8576.000000	6080.000000	11968.000000	8384.000000
1566975530.951921	77.000000	0.000000	4168.205078	4248.205078	4203.589844	4201.538574	4268.717773	450.000000	4.000000				0.000000	4.000000	4.000000	4.000000	4.000000	4.000000	77.000000	0.000000	8192.000000	8192.000000	8192.000000	3840.000000	7808.000000	8640.000000	6080.000000	11968.000000	8384.000000
1566975530.959696	78.000000	0.000000	4160.000000	4219.487305	4206.153809	4200.512695	4274.358887	450.000000	4.000000				0.000000	4.000000	4.000000	4.000000	4.000000	4.000000	78.000000	0.000000	8192.000000	8192.000000	8192.000000	3840.000000	7808.000000	8640.000000	6144.000000	11904.000000	8320.000000
1566975530.967670	79.000000	0.000000	4115.897461	4174.358887	4166.666504	4186.666504	4242.051270	1023.000000	4.000000				0.000000	4.000000	4.000000	4.000000	4.000000	4.000000	79.000000	0.000000	8192.000000	8192.000000	8192.000000	3840.000000	7808.000000	8640.000000	6080.000000	11968.000000	8384.000000
1566975530.975643	80.000000	0.000000	4116.922852	4184.615234	4172.307617	4196.410156	4239.487305	450.000000	4.000000				0.000000	4.000000	4.000000	4.000000	4.000000	4.000000	80.000000	0.000000	8192.000000	8192.000000	8192.000000	3840.000000	7808.000000	8640.000000	6080.000000	11968.000000	8384.000000
1566975530.983618	81.000000	0.000000	4152.820313	4235.897461	4210.256348	4209.743652	4268.717773	450.000000	4.000000				0.000000	4.000000	4.000000	4.000000	4.000000	4.000000	81.000000	0.000000	8192.000000	8192.000000	8192.000000	3776.000000	7808.000000	8640.000000	6080.000000	11904.000000	8320.000000
1566975530.991592	82.000000	0.000000	4160.000000	4252.307617	4208.205078	4192.307617	4280.512695	450.000000	4.000000				0.000000	4.000000	4.000000	4.000000	4.000000	4.000000	82.000000	0.000000	8192.000000	8192.000000	8192.000000	3840.000000	7808.000000	8640.000000	6080.000000	11968.000000	8384.000000
1566975530.999565	83.000000	0.000000	4137.436035	4223.589844	4181.025879	4185.128418	4258.974121	1023.000000	4.000000				0.000000	4.000000	4.000000	4.000000	4.000000	4.000000	83.000000	0.000000	8192.000000	8192.000000	8192.000000	3776.000000	7808.000000	8640.000000	6080.000000	11904.000000	8384.000000
1566975531.007339	84.000000	0.000000	4122.051270	4188.717773	4156.410156	4183.077148	4234.358887	450.000000	4.000000				0.000000	4.000000	4.000000	4.000000	4.000000	4.000000	84.000000	0.000000	8192.000000	8192.000000	8192.000000	3776.000000	7808.000000	8640.000000	6080.000000	11904.000000	8384.000000
1566975531.015312	85.000000	0.000000	4122.563965	4178.461426	4154.871582	4185.641113	4227.692383	450.000000	4.000000				0.000000	4.000000	4.000000	4.000000	4.000000	4.000000	85.000000	0.000000	8192.000000	8192.000000	8192.000000	3776.000000	7808.000000	8640.000000	6080.000000	11904.000000	8128.000000
1566975531.023087	86.000000	0.000000	4121.025879	4201.025879	4161.538574	4186.153809	4227.179688	450.000000	4.000000				0.000000	4.000000	4.000000	4.000000	4.000000	4.000000	86.000000	0.000000	8192.000000	8192.000000	8192.000000	3776.000000	7808.000000	8576.000000	6144.000000	11904.000000	8384.000000
1566975531.031062	87.000000	0.000000	4129.230957	4237.948730	4170.256348	4183.077148	4242.051270	1023.000000	4.000000				0.000000	4.000000	4.000000	4.000000	4.000000	4.000000	87.000000	0.000000	8192.000000	8192.000000	8192.000000	3840.000000	7808.000000	8704.000000	6016.000000	11904.000000	8320.000000
1566975531.039036	88.000000	0.000000	4137.436035	4229.743652	4175.897461	4200.512695	4249.230957	450.000000	4.000000				0.000000	4.000000	4.000000	4.000000	4.000000	4.000000	88.000000	0.000000	8192.000000	8192.000000	8192.000000	3840.000000	7808.000000	8640.000000	6080.000000	11968.000000	8448.000000
1566975531.047009	89.000000	0.000000	4120.000000	4209.230957	4148.717773	4192.820313	4223.589844	450.000000	4.000000				0.000000	4.000000	4.000000	4.000000	4.000000	4.000000	89.000000	0.000000	8192.000000	8192.000000	8192.000000	3776.000000	7808.000000	8640.000000	6080.000000	11968.000000	8448.000000
1566975531.054982	90.000000	0.000000	4115.384766	4215.384766	4143.077148	4183.077148	4219.487305	450.000000	4.000000				0.000000	4.000000	4.000000	4.000000	4.000000	4.000000	90.000000	0.000000	8192.000000	8192.000000	8192.000000	3840.000000	7808.000000	8576.000000	6080.000000	11904.000000	8192.000000
1566975531.062755	91.000000	0.000000	4133.846191	4215.384766	4171.282227	4201.025879	4249.230957	1023.000000	4.000000				0.000000	4.000000	4.000000	4.000000	4.000000	4.000000	91.000000	0.000000	8192.000000	8192.000000	8192.000000	3776.000000	7808.000000	8640.000000	6080.000000	11904.000000	8320.000000
1566975531.070529	92.000000	0.000000	4149.230957	4229.743652	4175.897461	4200.000000	4264.615234	450.000000	4.000000				0.000000	4.000000	4.000000	4.000000	4.000000	4.000000	92.000000	0.000000	8192.000000	8192.000000	8192.000000	3840.000000	7808.000000	8640.000000	6080.000000	11968.000000	8384.000000
1566975531.078502	93.000000	0.000000	4152.307617	4254.358887	4166.666504	4191.282227	4259.487305	450.000000	4.000000				0.000000	4.000000	4.000000	4.000000	4.000000	4.000000	93.000000	0.000000	8192.000000	8192.000000	8192.000000	3776.000000	7808.000000	8576.000000	6144.000000	11968.000000	8320.000000
1566975531.086275	94.000000	0.000000	4142.051270	4233.846191	4154.871582	4177.948730	4243.589844	450.000000	4.000000				0.000000	4.000000	4.000000	4.000000	4.000000	4.000000	94.000000	0.000000	8192.000000	8192.000000	8192.000000	3776.000000	7808.000000	8640.000000	6144.000000	11968.000000	8320.000000
1566975531.094047	95.000000	0.000000	4150.769043	4223.589844	4161.538574	4184.102539	4245.641113	1023.000000	4.000000				0.000000	4.000000	4.000000	4.000000	4.000000	4.000000	95.000000	0.000000	8192.000000	8192.000000	8192.000000	3776.000000	7808.000000	8576.000000	6144.000000	11968.000000	8384.000000
1566975531.101820	96.000000	0.000000	4193.846191	4244.102539	4194.871582	4215.384766	4286.666504	450.000000	4.000000				0.000000	4.000000	4.000000	4.000000	4.000000	4.000000	96.000000	0.000000	8192.000000	8192.000000	8192.000000	3840.000000	7808.000000	8640.000000	6208.000000	11968.000000	8320.000000
1566975531.109593	97.000000	0.000000	4208.717773	4221.538574	4199.487305	4215.384766	4306.666504	450.000000	4.000000				0.000000	4.000000	4.000000	4.000000	4.000000	4.000000	97.000000	0.000000	8192.000000	8192.000000	8192.000000	3840.000000	7808.000000	8576.000000	6080.000000	11968.000000	8384.000000
1566975531.117366	98.000000	0.000000	4188.205078	4213.333496	4183.589844	4205.641113	4283.077148	450.000000	4.000000				0.000000	4.000000	4.000000	4.000000	4.000000	4.000000	98.000000	0.000000	8192.000000	8128.000000	8192.000000	3840.000000	7808.000000	8576.000000	6080.000000	11968.000000	8384.000000
1566975531.125138	99.000000	0.000000	4184.102539	4264.615234	4180.512695	4199.487305	4276.410156	1023.000000	4.000000				0.000000	4.000000	4.000000	4.000000	4.000000	4.000000	99.000000	0.000000	8192.000000	8192.000000	8192.000000	3776.000000	7808.000000	8640.000000	6080.000000	11968.000000	8384.000000
1566975531.132911	100.000000	0.000000	4177.436035	4260.512695	4173.333496	4186.666504	4278.461426	450.000000	4.000000				0.000000	4.000000	4.000000	4.000000	4.000000	4.000000	100.000000	0.000000	8192.000000	8192.000000	8192.000000	3776.000000	7808.000000	8576.000000	6144.000000	11904.000000	8384.000000
1566975531.140884	101.000000	0.000000	4166.153809	4209.230957	4168.717773	4192.820313	4269.230957	450.000000	4.000000				0.000000	4.000000	4.000000	4.000000	4.000000	4.000000	101.000000	0.000000	8192.000000	8192.000000	8192.000000	3840.000000	7808.000000	8640.000000	6080.000000	11904.000000	8256.000000
1566975531.148658	102.000000	0.000000	4165.641113	4213.333496	4177.436035	4200.512695	4267.179688	450.000000	4.000000				0.000000	4.000000	4.000000	4.000000	4.000000	4.000000	102.000000	0.000000	8192.000000	8192.000000	8192.000000	3776.000000	7808.000000	8576.000000	6080.000000	11904.000000	8256.000000
1566975531.156631	103.000000	0.000000	4155.384766	4221.538574	4187.692383	4202.563965	4259.487305	1023.000000	4.000000				0.000000	4.000000	4.000000	4.000000	4.000000	4.000000	103.000000	0.000000	8192.000000	8192.000000	8192.000000	3776.000000	7808.000000	8640.000000	6080.000000	11904.000000	8320.000000
1566975531.164605	104.000000	0.000000	4154.358887	4205.128418	4181.025879	4195.897461	4255.897461	450.000000	4.000000				0.000000	4.000000	4.000000	4.000000	4.000000	4.000000	104.000000	0.000000	8192.000000	8192.000000	8192.000000	3840.000000	7808.000000	8640.000000	6144.000000	11968.000000	8384.000000
1566975531.172578	105.000000	0.000000	4184.102539	4231.794922	4186.666504	4200.512695	4283.589844	450.000000	4.000000				0.000000	4.000000	4.000000	4.000000	4.000000	4.000000	105.000000	0.000000	8192.000000	8192.000000	8192.000000	3776.000000	7808.000000	8640.000000	6080.000000	11968.000000	8320.000000
1566975531.180352	106.000000	0.000000	4212.820313	4268.717773	4227.692383	4229.230957	4316.922852	450.000000	4.000000				0.000000	4.000000	4.000000	4.000000	4.000000	4.000000	106.000000	0.000000	8192.000000	8192.000000	8192.000000	3840.000000	7808.000000	8640.000000	6080.000000	11968.000000	8384.000000
1566975531.188327	107.000000	0.000000	4207.179688	4268.717773	4238.461426	4220.512695	4317.436035	1023.000000	4.000000				0.000000	4.000000	4.000000	4.000000	4.000000	4.000000	107.000000	0.000000	8192.000000	8192.000000	8192.000000	3840.000000	7808.000000	8576.000000	6080.000000	11968.000000	8576.000000
1566975531.196302	108.000000	0.000000	4183.077148	4246.153809	4212.307617	4192.820313	4296.410156	450.000000	4.000000				0.000000	4.000000	4.000000	4.000000	4.000000	4.000000	108.000000	0.000000	8192.000000	8192.000000	8192.000000	3840.000000	7808.000000	8576.000000	6144.000000	11840.000000	8576.000000
1566975531.204276	109.000000	0.000000	4176.410156	4229.743652	4202.051270	4185.641113	4284.615234	450.000000	4.000000				0.000000	4.000000	4.000000	4.000000	4.000000	4.000000	109.000000	0.000000	8192.000000	8192.000000	8192.000000	3840.000000	7808.000000	8576.000000	6080.000000	11904.000000	8384.000000
1566975531.212254	110.000000	0.000000	4181.025879	4231.794922	4214.358887	4195.897461	4280.000000	450.000000	4.000000				0.000000	4.000000	4.000000	4.000000	4.000000	4.000000	110.000000	0.000000	8192.000000	8192.000000	8192.000000	3840.000000	7808.000000	8640.000000	6144.000000	11904.000000	8384.000000
1566975531.220231	111.000000	0.000000	4173.333496	4250.256348	4212.307617	4210.769043	4266.666504	1023.000000	4.000000				0.000000	4.000000	4.000000	4.000000	4.000000	4.000000	111.000000	0.000000	8192.000000	8192.000000	8192.000000	3840.000000	7808.000000	8640.000000	5952.000000	11968.000000	8320.000000
1566975531.228208	112.000000	0.000000	4156.922852	4256.410156	4191.282227	4195.384766	4257.948730	450.000000	4.000000				0.000000	4.000000	4.000000	4.000000	4.000000	4.000000	112.000000	0.000000	8192.000000	8192.000000	8192.000000	3840.000000	7808.000000	8640.000000	5952.000000	11968.000000	8320.000000
1566975531.236184	113.000000	0.000000	4166.153809	4276.922852	4208.205078	4200.512695	4278.974121	450.000000	4.000000				0.000000	4.000000	4.000000	4.000000	4.000000	4.000000	113.000000	0.000000	8192.000000	8192.000000	8192.000000	3840.000000	7808.000000	8576.000000	6080.000000	11968.000000	8384.000000
1566975531.244160	114.000000	0.000000	4197.948730	4297.436035	4236.922852	4218.461426	4307.692383	450.000000	4.000000				0.000000	4.000000	4.000000	4.000000	4.000000	4.000000	114.000000	0.000000	8192.000000	8192.000000	8192.000000	3776.000000	7808.000000	8640.000000	6080.000000	11904.000000	8384.000000
1566975531.252135	115.000000	0.000000	4194.358887	4248.205078	4214.871582	4198.461426	4296.410156	1023.000000	4.000000				0.000000	4.000000	4.000000	4.000000	4.000000	4.000000	115.000000	0.000000	8192.000000	8192.000000	8192.000000	3840.000000	7808.000000	8640.000000	6016.000000	11968.000000	8192.000000
1566975531.260110	116.000000	0.000000	4173.846191	4203.077148	4194.871582	4196.410156	4280.000000	450.000000	4.000000				0.000000	4.000000	4.000000	4.000000	4.000000	4.000000	116.000000	0.000000	8192.000000	8192.000000	8192.000000	3776.000000	7808.000000	8640.000000	6016.000000	11968.000000	8192.000000
1566975531.268085	117.000000	0.000000	4190.256348	4252.307617	4214.358887	4211.794922	4303.077148	450.000000	4.000000				0.000000	4.000000	4.000000	4.000000	4.000000	4.000000	117.000000	0.000000	8192.000000	8192.000000	8192.000000	3840.000000	7808.000000	8640.000000	6144.000000	11968.000000	8320.000000
1566975531.276060	118.000000	0.000000	4212.820313	4283.077148	4227.692383	4209.743652	4316.410156	450.000000	4.000000				0.000000	4.000000	4.000000	4.000000	4.000000	4.000000	118.000000	0.000000	8192.000000	8192.000000	8192.000000	3840.000000	7808.000000	8640.000000	6144.000000	11904.000000	8320.000000
1566975531.284035	119.000000	0.000000	4201.025879	4240.000000	4206.153809	4197.948730	4289.743652	1023.000000	4.000000				0.000000	4.000000	4.000000	4.000000	4.000000	4.000000	119.000000	0.000000	8192.000000	8192.000000	8192.000000	3840.000000	7808.000000	8576.000000	6144.000000	11968.000000	8384.000000
1566975531.292010	120.000000	0.000000	4202.051270	4227.692383	4202.051270	4197.436035	4287.692383	450.000000	4.000000				0.000000	4.000000	4.000000	4.000000	4.000000	4.000000	120.000000	0.000000	8192.000000	8192.000000	8192.000000	3840.000000	7808.000000	8640.000000	6144.000000	11968.000000	8384.000000
1566975531.299984	121.000000	0.000000	4205.641113	4248.205078	4205.641113	4203.589844	4297.948730	450.000000	4.000000				0.000000	4.000000	4.000000	4.000000	4.000000	4.000000	121.000000	0.000000	8192.000000	8192.000000	8192.000000	3776.000000	7808.000000	8640.000000	6080.000000	11904.000000	8384.000000
1566975531.307959	122.000000	0.000000	4176.410156	4250.256348	4173.333496	4187.692383	4266.666504	450.000000	4.000000				0.000000	4.000000	4.000000	4.000000	4.000000	4.000000	122.000000	0.000000	8192.000000	8192.000000	8192.000000	3840.000000	7808.000000	8640.000000	6080.000000	11968.000000	8384.000000
1566975531.315933	123.000000	0.000000	4181.025879	4260.512695	4184.615234	4196.922852	4268.205078	1023.000000	4.000000				0.000000	4.000000	4.000000	4.000000	4.000000	4.000000	123.000000	0.000000	8192.000000	8192.000000	8192.000000	3840.000000	7808.000000	8576.000000	6080.000000	11968.000000	8384.000000
1566975531.323906	124.000000	0.000000	4220.000000	4264.615234	4229.743652	4223.589844	4316.922852	450.000000	4.000000				0.000000	4.000000	4.000000	4.000000	4.000000	4.000000	124.000000	0.000000	8192.000000	8192.000000	8192.000000	3776.000000	7808.000000	8640.000000	6080.000000	11904.000000	8064.000000
1566975531.331679	125.000000	0.000000	4226.666504	4262.563965	4233.846191	4215.897461	4335.384766	450.000000	4.000000				0.000000	4.000000	4.000000	4.000000	4.000000	4.000000	125.000000	0.000000	8192.000000	8192.000000	8192.000000	3840.000000	7808.000000	8640.000000	6080.000000	11904.000000	8064.000000
1566975531.339452	126.000000	0.000000	4207.179688	4272.820313	4224.615234	4206.666504	4315.897461	450.000000	4.000000				0.000000	4.000000	4.000000	4.000000	4.000000	4.000000	126.000000	0.000000	8192.000000	8192.000000	8192.000000	3840.000000	7808.000000	8640.000000	6080.000000	11968.000000	8192.000000
1566975531.347225	127.000000	0.000000	4185.641113	4262.563965	4202.563965	4193.846191	4290.769043	242.000000	4.000000				0.000000	4.000000	4.000000	4.000000	4.000000	4.000000	127.000000	0.000000	8192.000000	8192.000000	8192.000000	3840.000000	7808.000000	8640.000000	6080.000000	11968.000000	8384.000000
1566975531.354998	0.000000	0.000000	4168.717773	4242.051270	4181.538574	4186.666504	4276.922852	450.000000	4.000000				0.000000	4.000000	4.000000	4.000000	4.000000	4.000000	0.000000	0.000000	8192.000000	8192.000000	8192.000000	3840.000000	7808.000000	8640.000000	6080.000000	11904.000000	8320.000000
1566975531.362772	1.000000	0.000000	4155.897461	4248.205078	4190.769043	4194.871582	4268.717773	450.000000	4.000000				0.000000	4.000000	4.000000	4.000000	4.000000	4.000000	1.000000	0.000000	8192.000000	8192.000000	8192.000000	3840.000000	7808.000000	8640.000000	6080.000000	11904.000000	8384.000000
1566975531.370545	2.000000	0.000000	4130.256348	4254.358887	4185.128418	4187.692383	4241.538574	1023.000000	4.000000				0.000000	4.000000	4.000000	4.000000	4.000000	4.000000	2.000000	0.000000	8192.000000	8192.000000	8192.000000	3840.000000	7808.000000	8640.000000	6080.000000	11904.000000	8384.000000
1566975531.378318	3.000000	0.000000	4116.922852	4229.743652	4170.769043	4193.333496	4218.974121	450.000000	4.000000				0.000000	4.000000	4.000000	4.000000	4.000000	4.000000	3.000000	0.000000	8192.000000	8192.000000	8192.000000	3840.000000	7808.000000	8640.000000	6080.000000	11904.000000	8384.000000
1566975531.386091	4.000000	0.000000	4163.077148	4235.897461	4196.922852	4207.179688	4264.102539	1023.000000	4.000000				0.000000	4.000000	4.000000	4.000000	4.000000	4.000000	4.000000	0.000000	8192.000000	8192.000000	8192.000000	3840.000000	7808.000000	8640.000000	6144.000000	11968.000000	8320.000000
1566975531.393864	5.000000	0.000000	4211.794922	4274.871582	4227.692383	4210.256348	4320.000000	450.000000	4.000000				0.000000	4.000000	4.000000	4.000000	4.000000	4.000000	5.000000	0.000000	8192.000000	8192.000000	8192.000000	3776.000000	7808.000000	8640.000000	6080.000000	11968.000000	8320.000000
1566975531.401637	6.000000	0.000000	4202.563965	4274.871582	4215.897461	4207.179688	4305.641113	1023.000000	4.000000				0.000000	4.000000	4.000000	4.000000	4.000000	4.000000	6.000000	0.000000	8192.000000	8192.000000	8192.000000	3840.000000	7808.000000	8640.000000	6080.000000	11968.000000	8320.000000
1566975531.409410	7.000000	0.000000	4195.897461	4254.358887	4204.102539	4201.025879	4287.692383	450.000000	4.000000				0.000000	4.000000	4.000000	4.000000	4.000000	4.000000	7.000000	0.000000	8192.000000	8192.000000	8192.000000	3776.000000	7808.000000	8576.000000	6080.000000	11968.000000	8384.000000
1566975531.417183	8.000000	0.000000	4214.358887	4283.077148	4220.000000	4217.436035	4307.692383	450.000000	4.000000				0.000000	4.000000	4.000000	4.000000	4.000000	4.000000	8.000000	0.000000	8192.000000	8192.000000	8192.000000	3776.000000	7808.000000	8640.000000	6144.000000	11968.000000	8384.000000
1566975531.424955	9.000000	0.000000	4204.102539	4289.230957	4208.205078	4213.333496	4309.230957	1023.000000	4.000000				0.000000	4.000000	4.000000	4.000000	4.000000	4.000000	9.000000	0.000000	8192.000000	8192.000000	8192.000000	3840.000000	7808.000000	8576.000000	6144.000000	11968.000000	8384.000000
1566975531.432728	10.000000	0.000000	4183.589844	4229.743652	4182.563965	4188.717773	4295.897461	450.000000	4.000000				0.000000	4.000000	4.000000	4.000000	4.000000	4.000000	10.000000	0.000000	8192.000000	8192.000000	8192.000000	3840.000000	7808.000000	8576.000000	6144.000000	11968.000000	8384.000000
1566975531.440501	11.000000	0.000000	4194.358887	4225.641113	4189.743652	4203.077148	4305.128418	1023.000000	4.000000				0.000000	4.000000	4.000000	4.000000	4.000000	4.000000	11.000000	0.000000	8192.000000	8192.000000	8192.000000	3840.000000	7808.000000	8640.000000	6080.000000	11968.000000	8320.000000
1566975531.448275	12.000000	0.000000	4214.358887	4276.922852	4201.025879	4219.487305	4316.410156	450.000000	4.000000				0.000000	4.000000	4.000000	4.000000	4.000000	4.000000	12.000000	0.000000	8192.000000	8192.000000	8192.000000	3840.000000	7808.000000	8640.000000	6144.000000	11904.000000	8320.000000
1566975531.456248	13.000000	0.000000	4228.717773	4283.077148	4215.897461	4215.897461	4322.051270	450.000000	4.000000				0.000000	4.000000	4.000000	4.000000	4.000000	4.000000	13.000000	0.000000	8192.000000	8192.000000	8192.000000	3776.000000	7808.000000	8640.000000	6144.000000	11904.000000	8320.000000
1566975531.464021	14.000000	0.000000	4228.205078	4268.717773	4218.461426	4198.974121	4320.000000	450.000000	4.000000				0.000000	4.000000	4.000000	4.000000	4.000000	4.000000	14.000000	0.000000	8192.000000	8192.000000	8192.000000	3776.000000	7808.000000	8640.000000	6144.000000	11968.000000	8512.000000
1566975531.471996	15.000000	0.000000	4217.948730	4262.563965	4207.179688	4191.794922	4313.333496	1023.000000	4.000000				0.000000	4.000000	4.000000	4.000000	4.000000	4.000000	15.000000	0.000000	8192.000000	8192.000000	8192.000000	3776.000000	7808.000000	8704.000000	6144.000000	11968.000000	8512.000000
1566975531.479969	16.000000	0.000000	4223.589844	4258.461426	4219.487305	4210.256348	4330.769043	0.000000	4.000000				0.000000	4.000000	4.000000	4.000000	4.000000	4.000000	16.000000	0.000000	8192.000000	8192.000000	8192.000000	3776.000000	7808.000000	8640.000000	6080.000000	11904.000000	8256.000000
1566975531.487943	17.000000	0.000000	4219.487305	4246.153809	4208.717773	4201.025879	4330.769043	0.000000	4.000000				0.000000	4.000000	4.000000	4.000000	4.000000	4.000000	17.000000	0.000000	8192.000000	8192.000000	8192.000000	3776.000000	7808.000000	8640.000000	6144.000000	11968.000000	8256.000000
1566975531.495717	18.000000	0.000000	4191.794922	4209.230957	4180.000000	4188.717773	4292.307617	0.000000	4.000000				0.000000	4.000000	4.000000	4.000000	4.000000	4.000000	18.000000	0.000000	8192.000000	8192.000000	8192.000000	3840.000000	7808.000000	8640.000000	6144.000000	11968.000000	8320.000000
1566975531.503691	19.000000	0.000000	4195.384766	4190.769043	4193.846191	4201.025879	4296.410156	0.000000	4.000000				0.000000	4.000000	4.000000	4.000000	4.000000	4.000000	19.000000	0.000000	8192.000000	8192.000000	8192.000000	3776.000000	7808.000000	8576.000000	6144.000000	11904.000000	8320.000000
1566975531.511665	20.000000	0.000000	4212.307617	4229.743652	4213.846191	4197.436035	4321.538574	0.000000	4.000000				0.000000	4.000000	4.000000	4.000000	4.000000	4.000000	20.000000	0.000000	8192.000000	8192.000000	8192.000000	3840.000000	7808.000000	8640.000000	6144.000000	11904.000000	8320.000000
1566975531.519639	21.000000	0.000000	4198.974121	4250.256348	4204.102539	4196.922852	4304.102539	0.000000	4.000000				0.000000	4.000000	4.000000	4.000000	4.000000	4.000000	21.000000	0.000000	8192.000000	8192.000000	8192.000000	3776.000000	7808.000000	8640.000000	6080.000000	11968.000000	8320.000000
1566975531.527612	22.000000	0.000000	4181.538574	4211.282227	4184.102539	4192.307617	4273.846191	0.000000	4.000000				0.000000	4.000000	4.000000	4.000000	4.000000	4.000000	22.000000	0.000000	8192.000000	8192.000000	8192.000000	3840.000000	7808.000000	8640.000000	6144.000000	11904.000000	8384.000000
1566975531.535585	23.000000	0.000000	4170.769043	4192.820313	4175.897461	4186.153809	4252.820313	0.000000	4.000000				0.000000	4.000000	4.000000	4.000000	4.000000	4.000000	23.000000	0.000000	8192.000000	8192.000000	8192.000000	3840.000000	7808.000000	8576.000000	6144.000000	11968.000000	8320.000000
1566975531.543359	24.000000	0.000000	4172.820313	4194.871582	4177.948730	4188.717773	4250.769043	0.000000	4.000000				0.000000	4.000000	4.000000	4.000000	4.000000	4.000000	24.000000	0.000000	8192.000000	8192.000000	8192.000000	3776.000000	7808.000000	8640.000000	6144.000000	11968.000000	8320.000000
1566975531.551333	25.000000	0.000000	4200.512695	4205.128418	4197.436035	4192.307617	4275.897461	0.000000	4.000000				0.000000	4.000000	4.000000	4.000000	4.000000	4.000000	25.000000	0.000000	8192.000000	8192.000000	8192.000000	3840.000000	7808.000000	8640.000000	6080.000000	11904.000000	8320.000000
1566975531.559106	26.000000	0.000000	4201.538574	4209.230957	4203.077148	4193.333496	4266.666504	0.000000	4.000000				0.000000	4.000000	4.000000	4.000000	4.000000	4.000000	26.000000	0.000000	8192.000000	8192.000000	8192.000000	3840.000000	7808.000000	8640.000000	6080.000000	11904.000000	8384.000000
[truncated: 6,288 more rows]
