# Supplementary material for: The classification of EEG-based winking signals: a transfer learning and random forest pipeline
Source: PeerJ. 2021 Mar 31;9:e11182. doi: 10.7717/peerj.11182 (PMC8019310; doi:10.7717/peerj.11182)
Supplement: Supplemental Information 5 [file peerj-09-11182-s005.csv]

title:RightWink_T1	start timestamp:2019-08-30T16:12:58.040653+08:00	stop timestamp:2019-08-30T16:13:36.488470+08:00	headset type:INSIGHT	headset serial:5A6897AC49	headset firmware:925	subject name:Sub_2	channels:30	sampling rate:eeg_128;mot_128	samples:4879	version:2.0
Timestamp	EEG.Counter	EEG.Interpolated	EEG.AF3	EEG.T7	EEG.Pz	EEG.T8	EEG.AF4	EEG.RawCq	EEG.Battery	MarkerIndex	MarkerType	MarkerValueInt	EEG.MarkerHardware	CQ.AF3	CQ.T7	CQ.Pz	CQ.T8	CQ.AF4	MOT.CounterMems	MOT.InterpolatedMems	MOT.GyroX	MOT.GyroY	MOT.GyroZ	MOT.AccX	MOT.AccY	MOT.AccZ	MOT.MagX	MOT.MagY	MOT.MagZ
1567152778	44	0	4234.871582	4248.205078	4226.153809	4235.384766	4246.153809	0	4				0	4	4	4	4	4	44	0	8192	8192	8128	3712	8384	7936	6912	11904	8640
1567152778	45	0	4233.846191	4237.94873	4221.025879	4230.769043	4245.128418	0	4				0	4	4	4	4	4	45	0	8192	8192	8192	3776	8448	7936	6912	12032	8704
1567152778	46	0	4242.563965	4229.743652	4227.692383	4233.846191	4247.179688	0	4				0	4	4	4	4	4	46	0	8192	8192	8192	3712	8448	7936	6912	11968	8704
1567152778	47	0	4256.410156	4250.256348	4247.179688	4250.769043	4265.128418	0	4				0	4	4	4	4	4	47	0	8192	8192	8192	3712	8384	7936	6976	12032	8768
1567152778	48	0	4255.897461	4270.769043	4247.692383	4254.358887	4267.179688	0	4				0	4	4	4	4	4	48	0	8192	8192	8192	3712	8448	7936	6976	12032	8768
1567152778	49	0	4245.128418	4248.205078	4228.717773	4241.025879	4243.589844	0	4				0	4	4	4	4	4	49	0	8192	8192	8192	3712	8384	7936	6976	12032	8704
1567152778	50	0	4238.974121	4211.282227	4218.461426	4227.179688	4227.179688	0	4				0	4	4	4	4	4	50	0	8192	8192	8192	3712	8448	7936	6976	11968	8768
1567152778	51	0	4243.589844	4211.282227	4230.256348	4232.307617	4240.512695	0	4				0	4	4	4	4	4	51	0	8192	8192	8192	3712	8384	7936	6912	11968	8640
1567152778	52	0	4254.871582	4237.94873	4241.538574	4245.641113	4255.897461	0	4				0	4	4	4	4	4	52	0	8192	8192	8192	3712	8384	8000	6976	12032	8960
1567152778	53	0	4246.666504	4235.897461	4224.102539	4237.436035	4239.487305	0	4				0	4	4	4	4	4	53	0	8192	8192	8192	3712	8384	7936	6976	12032	8576
1567152778	54	0	4230.769043	4211.282227	4207.179688	4218.461426	4220	0	4				0	4	4	4	4	4	54	0	8192	8192	8192	3712	8384	7936	6848	11968	8576
1567152778	55	0	4238.461426	4219.487305	4218.461426	4218.974121	4230.769043	0	4				0	4	4	4	4	4	55	0	8192	8192	8192	3712	8384	7936	6912	11904	8704
1567152778	56	0	4250.769043	4248.205078	4233.846191	4231.282227	4246.153809	0	4				0	4	4	4	4	4	56	0	8192	8192	8192	3776	8384	7936	6976	11968	8640
1567152778	57	0	4246.666504	4254.358887	4231.282227	4234.358887	4237.94873	0	4				0	4	4	4	4	4	57	0	8192	8192	8192	3712	8384	8000	6848	11968	8768
1567152778	58	0	4242.563965	4244.102539	4224.102539	4227.179688	4229.743652	0	4				0	4	4	4	4	4	58	0	8192	8192	8192	3712	8384	7936	6848	11968	8768
1567152778	59	0	4242.05127	4235.897461	4225.128418	4222.563965	4234.358887	0	4				0	4	4	4	4	4	59	0	8192	8192	8192	3776	8384	8000	6912	12032	8704
1567152778	60	0	4229.743652	4225.641113	4213.846191	4209.230957	4229.743652	0	4				0	4	4	4	4	4	60	0	8192	8192	8192	3776	8384	7936	6912	11968	8704
1567152778	61	0	4229.743652	4231.794922	4207.179688	4201.538574	4229.743652	0	4				0	4	4	4	4	4	61	0	8192	8192	8192	3776	8384	7936	6912	11968	8320
1567152778	62	0	4252.820313	4246.153809	4225.128418	4221.025879	4249.230957	0	4				0	4	4	4	4	4	62	0	8192	8192	8192	3776	8384	7936	6912	11968	8320
1567152778	63	0	4251.282227	4237.94873	4230.256348	4226.666504	4249.743652	0	4				0	4	4	4	4	4	63	0	8192	8192	8192	3776	8384	7936	6848	12032	8704
1567152778	64	0	4230.256348	4225.641113	4220.512695	4204.102539	4229.230957	450	4				0	4	4	4	4	4	64	0	8192	8192	8192	3776	8384	7936	6976	11968	8704
1567152778	65	0	4229.743652	4237.94873	4223.077148	4202.563965	4230.256348	450	4				0	4	4	4	4	4	65	0	8192	8192	8192	3776	8384	7936	6976	11968	8704
1567152778	66	0	4232.307617	4244.102539	4228.205078	4217.436035	4232.307617	1023	4				0	4	4	4	4	4	66	0	8192	8192	8192	3712	8384	7936	6976	11968	8704
1567152778	67	0	4232.307617	4246.153809	4232.820313	4217.436035	4230.256348	450	4				0	4	4	4	4	4	67	0	8192	8192	8192	3712	8384	7872	6848	12032	8704
1567152778	68	0	4249.743652	4252.307617	4242.05127	4220.512695	4244.615234	1023	4				0	4	4	4	4	4	68	0	8192	8192	8192	3712	8384	7936	6912	12032	8704
1567152778	69	0	4249.743652	4242.05127	4237.436035	4214.358887	4241.538574	450	4				0	4	4	4	4	4	69	0	8192	8192	8192	3776	8384	7936	6912	11968	8704
1567152778	70	0	4232.820313	4227.692383	4226.666504	4202.05127	4227.179688	1023	4				0	4	4	4	4	4	70	0	8192	8192	8192	3712	8384	8000	6976	11968	8768
1567152778	71	0	4235.384766	4227.692383	4233.846191	4212.820313	4237.436035	450	4				0	4	4	4	4	4	71	0	8192	8192	8192	3712	8384	7936	6912	11904	8768
1567152778	72	0	4243.077148	4229.743652	4246.666504	4216.410156	4249.743652	450	4				0	4	4	4	4	4	72	0	8192	8192	8192	3776	8384	7936	6912	11904	8768
1567152778	73	0	4236.922852	4233.846191	4238.974121	4202.05127	4239.487305	1023	4				0	4	4	4	4	4	73	0	8192	8192	8192	3712	8384	7936	6912	11968	8704
1567152778	74	0	4226.153809	4229.743652	4225.641113	4195.384766	4227.692383	450	4				0	4	4	4	4	4	74	0	8192	8192	8192	3712	8384	7936	6912	11968	8704
1567152778	75	0	4223.589844	4219.487305	4225.641113	4202.563965	4226.153809	1023	4				0	4	4	4	4	4	75	0	8192	8192	8192	3776	8384	8000	6912	11968	8704
1567152778	76	0	4224.615234	4217.436035	4225.641113	4208.717773	4227.179688	450	4				0	4	4	4	4	4	76	0	8192	8192	8192	3776	8384	7936	6912	11968	8704
1567152778	77	0	4233.333496	4231.794922	4227.179688	4213.333496	4231.282227	450	4				0	4	4	4	4	4	77	0	8192	8192	8192	3712	8384	8000	6912	12032	8704
1567152778	78	0	4244.615234	4233.846191	4235.897461	4219.487305	4234.871582	450	4				0	4	4	4	4	4	78	0	8192	8192	8192	3776	8384	7936	6912	12032	8704
1567152778	79	0	4241.538574	4225.641113	4238.974121	4215.897461	4233.333496	1023	4				0	4	4	4	4	4	79	0	8192	8192	8192	3776	8384	8000	6976	11968	8960
1567152778	80	0	4232.820313	4235.897461	4228.205078	4203.589844	4229.743652	450	4				0	4	4	4	4	4	80	0	8192	8192	8192	3776	8384	7936	6976	11968	8960
1567152778	81	0	4234.358887	4252.307617	4227.179688	4202.563965	4231.282227	450	4				0	4	4	4	4	4	81	0	8192	8192	8192	3776	8384	8000	6912	11968	8704
1567152778	82	0	4249.230957	4250.256348	4240	4218.974121	4241.025879	450	4				0	4	4	4	4	4	82	0	8192	8192	8192	3776	8384	7936	6912	11968	8704
1567152778	83	0	4263.589844	4248.205078	4246.666504	4238.974121	4257.94873	1023	4				0	4	4	4	4	4	83	0	8192	8192	8192	3776	8384	7936	6912	12032	8768
1567152778	84	0	4265.128418	4254.358887	4248.205078	4250.256348	4267.692383	450	4				0	4	4	4	4	4	84	0	8192	8192	8192	3776	8384	7936	6912	12032	8768
1567152778	85	0	4250.256348	4240	4244.102539	4239.487305	4256.922852	450	4				0	4	4	4	4	4	85	0	8192	8192	8192	3712	8384	7936	6912	11968	8896
1567152778	86	0	4238.461426	4231.794922	4235.384766	4217.94873	4242.05127	450	4				0	4	4	4	4	4	86	0	8192	8192	8192	3712	8384	7936	6912	12032	8704
1567152778	87	0	4239.487305	4231.794922	4227.692383	4212.820313	4234.358887	1023	4				0	4	4	4	4	4	87	0	8192	8192	8192	3776	8384	8000	6912	11968	8704
1567152778	88	0	4235.897461	4219.487305	4215.384766	4209.743652	4222.563965	450	4				0	4	4	4	4	4	88	0	8192	8192	8192	3776	8384	7936	6848	12032	8960
1567152778	89	0	4226.666504	4217.436035	4210.256348	4200	4211.794922	450	4				0	4	4	4	4	4	89	0	8192	8192	8192	3712	8384	7936	6848	12032	8576
1567152778	90	0	4222.563965	4229.743652	4215.384766	4197.94873	4211.794922	450	4				0	4	4	4	4	4	90	0	8192	8192	8192	3712	8384	7936	6848	11904	8576
1567152778	91	0	4217.436035	4231.794922	4217.436035	4208.205078	4214.358887	1023	4				0	4	4	4	4	4	91	0	8192	8192	8192	3776	8384	8000	6976	11968	8704
1567152778	92	0	4206.666504	4219.487305	4216.922852	4214.358887	4210.256348	450	4				0	4	4	4	4	4	92	0	8192	8192	8192	3712	8384	7936	6912	12032	8768
1567152778	93	0	4209.230957	4213.333496	4220	4213.846191	4211.794922	450	4				0	4	4	4	4	4	93	0	8192	8192	8192	3776	8384	7936	6848	12032	8704
1567152778	94	0	4230.256348	4231.794922	4230.256348	4218.974121	4225.641113	450	4				0	4	4	4	4	4	94	0	8192	8192	8192	3712	8384	7936	6848	12032	8704
1567152778	95	0	4240.512695	4242.05127	4229.230957	4223.589844	4235.384766	1023	4				0	4	4	4	4	4	95	0	8192	8192	8192	3712	8384	7936	6912	11968	8704
1567152778	96	0	4225.641113	4219.487305	4212.820313	4214.871582	4227.179688	450	4				0	4	4	4	4	4	96	0	8192	8192	8192	3712	8384	7936	6976	11968	8704
1567152778	97	0	4213.846191	4209.230957	4211.794922	4205.641113	4221.025879	450	4				0	4	4	4	4	4	97	0	8192	8192	8192	3712	8384	7936	6912	11968	8768
1567152778	98	0	4222.563965	4233.846191	4226.153809	4207.179688	4230.256348	450	4				0	4	4	4	4	4	98	0	8192	8192	8192	3776	8384	7936	6912	11968	8768
1567152778	99	0	4230.769043	4237.94873	4229.230957	4217.94873	4241.025879	1023	4				0	4	4	4	4	4	99	0	8192	8192	8192	3712	8384	7936	6912	11904	8704
1567152778	100	0	4233.846191	4227.692383	4231.794922	4232.820313	4247.692383	450	4				0	4	4	4	4	4	100	0	8192	8192	8192	3776	8384	8000	6976	11968	8704
1567152778	101	0	4234.871582	4235.897461	4240.512695	4234.358887	4247.692383	450	4				0	4	4	4	4	4	101	0	8192	8192	8192	3712	8384	7936	6976	11968	8704
1567152779	102	0	4230.769043	4240	4242.05127	4217.94873	4235.897461	450	4				0	4	4	4	4	4	102	0	8192	8192	8192	3712	8384	7936	6976	11968	8704
1567152779	103	0	4214.871582	4225.641113	4231.794922	4209.230957	4225.128418	1023	4				0	4	4	4	4	4	103	0	8192	8192	8192	3776	8384	7936	6912	11968	8704
1567152779	104	0	4199.487305	4223.589844	4219.487305	4203.077148	4218.974121	450	4				0	4	4	4	4	4	104	0	8192	8192	8192	3776	8384	8000	6912	11968	8640
1567152779	105	0	4196.922852	4229.743652	4215.384766	4195.384766	4211.794922	450	4				0	4	4	4	4	4	105	0	8192	8192	8192	3712	8384	8000	6912	11968	8704
1567152779	106	0	4197.94873	4219.487305	4220.512695	4203.589844	4213.333496	450	4				0	4	4	4	4	4	106	0	8192	8192	8192	3776	8384	7936	6912	11968	8640
1567152779	107	0	4207.692383	4217.436035	4237.94873	4218.974121	4229.230957	1023	4				0	4	4	4	4	4	107	0	8192	8192	8192	3776	8384	8000	6912	12032	8832
1567152779	108	0	4239.487305	4260.512695	4260	4234.871582	4253.846191	450	4				0	4	4	4	4	4	108	0	8192	8192	8192	3712	8384	7936	6912	12032	8832
1567152779	109	0	4250.769043	4278.974121	4258.974121	4248.717773	4258.461426	450	4				0	4	4	4	4	4	109	0	8192	8192	8192	3776	8384	8000	6912	11904	8704
1567152779	110	0	4218.461426	4237.94873	4234.871582	4232.307617	4236.410156	450	4				0	4	4	4	4	4	110	0	8192	8192	8192	3776	8384	7936	6912	11968	8704
1567152779	111	0	4209.743652	4221.538574	4229.743652	4211.794922	4230.769043	1023	4				0	4	4	4	4	4	111	0	8192	8192	8192	3712	8384	7936	6912	11968	8704
1567152779	112	0	4232.820313	4242.05127	4242.563965	4220.512695	4246.153809	450	4				0	4	4	4	4	4	112	0	8192	8192	8192	3712	8384	7936	6912	11968	8704
1567152779	113	0	4234.358887	4237.94873	4233.846191	4223.077148	4248.205078	450	4				0	4	4	4	4	4	113	0	8192	8192	8192	3776	8384	7936	6848	11968	8768
1567152779	114	0	4231.794922	4221.538574	4222.05127	4220	4248.205078	450	4				0	4	4	4	4	4	114	0	8192	8192	8192	3712	8384	7936	6848	12032	8704
1567152779	115	0	4244.102539	4233.846191	4235.897461	4242.05127	4261.538574	1023	4				0	4	4	4	4	4	115	0	8192	8192	8192	3776	8384	7936	6976	12032	8704
1567152779	116	0	4242.563965	4248.205078	4238.461426	4245.128418	4262.563965	450	4				0	4	4	4	4	4	116	0	8192	8192	8192	3712	8384	7936	6976	12032	8704
1567152779	117	0	4219.487305	4231.794922	4218.974121	4212.820313	4245.128418	450	4				0	4	4	4	4	4	117	0	8192	8192	8192	3712	8384	7936	6912	11968	8640
1567152779	118	0	4205.128418	4223.589844	4210.256348	4200	4233.846191	450	4				0	4	4	4	4	4	118	0	8192	8192	8192	3712	8384	8000	6912	12032	8704
1567152779	119	0	4204.615234	4235.897461	4211.282227	4201.025879	4229.743652	1023	4				0	4	4	4	4	4	119	0	8192	8192	8192	3712	8384	7936	6976	11968	8704
1567152779	120	0	4215.897461	4229.743652	4213.333496	4203.589844	4230.256348	450	4				0	4	4	4	4	4	120	0	8192	8192	8192	3712	8448	8000	6976	11968	8704
1567152779	121	0	4231.282227	4209.230957	4220	4224.102539	4240.512695	450	4				0	4	4	4	4	4	121	0	8192	8192	8192	3712	8384	7936	6912	11904	8896
1567152779	122	0	4233.846191	4229.743652	4227.692383	4239.487305	4250.769043	450	4				0	4	4	4	4	4	122	0	8192	8192	8192	3712	8384	7936	6912	11968	8640
1567152779	123	0	4227.179688	4252.307617	4225.641113	4229.743652	4247.179688	1023	4				0	4	4	4	4	4	123	0	8192	8192	8192	3712	8384	7936	6912	11968	8704
1567152779	124	0	4215.897461	4233.846191	4217.436035	4216.922852	4233.846191	450	4				0	4	4	4	4	4	124	0	8192	8192	8192	3712	8384	8000	6976	11968	8704
1567152779	125	0	4207.179688	4217.436035	4216.410156	4210.256348	4223.077148	450	4				0	4	4	4	4	4	125	0	8192	8192	8192	3712	8384	7936	6848	11968	8896
1567152779	126	0	4210.769043	4235.897461	4216.410156	4210.256348	4225.641113	450	4				0	4	4	4	4	4	126	0	8192	8192	8192	3776	8384	7936	6848	11968	8896
1567152779	127	0	4210.256348	4240	4211.282227	4217.94873	4226.666504	236	4				0	4	4	4	4	4	127	0	8192	8192	8192	3712	8384	7936	6784	11968	8640
1567152779	0	0	4208.205078	4219.487305	4211.794922	4220.512695	4224.102539	450	4				0	4	4	4	4	4	0	0	8192	8192	8192	3776	8384	7936	6784	12032	8640
1567152779	1	0	4211.282227	4211.282227	4214.358887	4210.769043	4224.102539	450	4				0	4	4	4	4	4	1	0	8192	8192	8192	3776	8384	8000	6912	11968	8704
1567152779	2	0	4217.436035	4217.436035	4217.94873	4214.358887	4227.692383	1023	4				0	4	4	4	4	4	2	0	8192	8192	8192	3712	8384	7936	6912	11968	8704
1567152779	3	0	4229.743652	4235.897461	4230.256348	4239.487305	4238.974121	450	4				0	4	4	4	4	4	3	0	8192	8192	8192	3776	8384	7936	6912	11968	8704
1567152779	4	0	4223.589844	4233.846191	4223.589844	4239.487305	4235.384766	1023	4				0	4	4	4	4	4	4	0	8192	8192	8192	3712	8384	7936	6912	11968	8640
1567152779	5	0	4196.922852	4215.384766	4195.897461	4215.897461	4211.794922	450	4				0	4	4	4	4	4	5	0	8192	8192	8192	3776	8384	7936	6912	11968	8704
1567152779	6	0	4188.205078	4211.282227	4189.743652	4218.461426	4205.641113	1023	4				0	4	4	4	4	4	6	0	8192	8192	8192	3712	8384	7936	6912	11968	8704
1567152779	7	0	4198.974121	4209.230957	4206.666504	4234.871582	4221.538574	450	4				0	4	4	4	4	4	7	0	8192	8192	8192	3776	8320	7936	6912	11968	8640
1567152779	8	0	4204.615234	4211.282227	4209.743652	4234.358887	4230.256348	450	4				0	4	4	4	4	4	8	0	8192	8192	8192	3712	8384	7936	6912	11968	8704
1567152779	9	0	4216.922852	4223.589844	4209.230957	4229.743652	4235.384766	1023	4				0	4	4	4	4	4	9	0	8192	8192	8192	3712	8320	7936	6912	11968	8704
1567152779	10	0	4237.94873	4225.641113	4224.615234	4235.384766	4249.230957	450	4				0	4	4	4	4	4	10	0	8192	8192	8192	3712	8384	7936	6912	11968	8448
1567152779	11	0	4225.641113	4217.436035	4218.974121	4237.94873	4245.641113	1023	4				0	4	4	4	4	4	11	0	8192	8192	8192	3712	8320	7936	6912	11968	8448
1567152779	12	0	4200.512695	4227.692383	4199.487305	4231.794922	4224.102539	450	4				0	4	4	4	4	4	12	0	8192	8192	8192	3712	8384	8000	6848	11968	8704
1567152779	13	0	4203.589844	4227.692383	4200.512695	4229.743652	4218.974121	450	4				0	4	4	4	4	4	13	0	8192	8192	8192	3712	8384	7936	6912	12032	8704
1567152779	14	0	4215.897461	4209.230957	4209.743652	4229.230957	4226.153809	450	4				0	4	4	4	4	4	14	0	8192	8192	8192	3712	8384	8000	6912	11968	8704
1567152779	15	0	4212.307617	4219.487305	4212.307617	4221.025879	4232.307617	1023	4				0	4	4	4	4	4	15	0	8192	8192	8192	3712	8384	7936	6848	11968	8768
1567152779	16	0	4206.666504	4231.794922	4209.230957	4211.282227	4235.384766	0	4				0	4	4	4	4	4	16	0	8192	8192	8192	3712	8320	8000	6848	11968	8768
1567152779	17	0	4216.410156	4219.487305	4206.153809	4218.461426	4229.230957	0	4				0	4	4	4	4	4	17	0	8192	8192	8192	3712	8320	7936	6912	11968	8576
1567152779	18	0	4220	4198.974121	4206.153809	4226.153809	4221.538574	0	4				0	4	4	4	4	4	18	0	8192	8192	8192	3712	8320	8000	6976	11904	8640
1567152779	19	0	4216.410156	4209.230957	4209.230957	4221.538574	4226.666504	0	4				0	4	4	4	4	4	19	0	8192	8192	8192	3712	8320	8000	6912	11968	8640
1567152779	20	0	4220.512695	4233.846191	4208.717773	4218.461426	4234.871582	0	4				0	4	4	4	4	4	20	0	8192	8192	8192	3776	8320	8000	6912	11968	8640
1567152779	21	0	4210.256348	4219.487305	4201.025879	4211.794922	4228.205078	0	4				0	4	4	4	4	4	21	0	8192	8192	8192	3712	8320	8000	6848	12032	8704
1567152779	22	0	4191.794922	4188.717773	4200.512695	4202.563965	4219.487305	0	4				0	4	4	4	4	4	22	0	8192	8192	8192	3776	8320	8000	6784	12032	8640
1567152779	23	0	4199.487305	4198.974121	4202.563965	4198.461426	4224.615234	0	4				0	4	4	4	4	4	23	0	8192	8192	8192	3776	8320	8000	6912	12032	8768
1567152779	24	0	4209.743652	4215.384766	4194.358887	4197.436035	4223.589844	0	4				0	4	4	4	4	4	24	0	8192	8192	8128	3776	8384	8000	6912	12032	8768
1567152779	25	0	4207.692383	4203.077148	4196.410156	4209.230957	4222.563965	0	4				0	4	4	4	4	4	25	0	8192	8192	8128	3712	8384	7936	6976	11968	8640
1567152779	26	0	4216.922852	4203.077148	4210.256348	4229.230957	4234.871582	0	4				0	4	4	4	4	4	26	0	8192	8192	8128	3776	8384	8000	6912	12032	8704
1567152779	27	0	4210.769043	4205.128418	4208.717773	4222.05127	4229.743652	0	4				0	4	4	4	4	4	27	0	8192	8192	8128	3712	8384	7936	6912	11968	8640
1567152779	28	0	4183.077148	4201.025879	4195.897461	4197.436035	4208.717773	0	4				0	4	4	4	4	4	28	0	8192	8192	8128	3776	8384	8000	6912	11968	8768
1567152779	29	0	4188.205078	4219.487305	4199.487305	4206.666504	4212.307617	0	4				0	4	4	4	4	4	29	0	8192	8192	8192	3712	8384	7936	6848	11968	8768
1567152779	30	0	4210.256348	4229.743652	4214.358887	4217.94873	4227.179688	0	4				0	4	4	4	4	4	30	0	8192	8192	8192	3776	8384	8000	6848	11968	8640
1567152779	31	0	4206.666504	4209.230957	4214.871582	4205.128418	4230.256348	0	4				0	4	4	4	4	4	31	0	8192	8192	8128	3712	8384	7936	6976	11968	8640
1567152779	32	0	4195.897461	4201.025879	4205.641113	4197.94873	4225.128418	0	4				0	4	4	4	4	4	32	0	8192	8192	8128	3712	8384	8000	6912	11968	8704
1567152779	33	0	4196.922852	4211.282227	4207.179688	4201.025879	4225.128418	0	4				0	4	4	4	4	4	33	0	8192	8192	8128	3712	8384	7936	6848	12032	9024
1567152779	34	0	4210.256348	4217.436035	4222.05127	4215.897461	4237.94873	0	4				0	4	4	4	4	4	34	0	8192	8192	8192	3712	8384	8000	6848	12032	9024
1567152779	35	0	4224.102539	4227.692383	4236.922852	4237.436035	4252.307617	0	4				0	4	4	4	4	4	35	0	8192	8192	8192	3712	8384	8000	6976	11968	8640
1567152779	36	0	4211.794922	4237.94873	4230.769043	4235.384766	4244.615234	0	4				0	4	4	4	4	4	36	0	8192	8192	8192	3712	8384	8000	6912	11968	8704
1567152779	37	0	4197.94873	4231.794922	4216.922852	4216.410156	4227.692383	0	4				0	4	4	4	4	4	37	0	8192	8192	8192	3712	8384	8000	6848	11968	8640
1567152779	38	0	4203.077148	4215.384766	4210.256348	4213.333496	4216.410156	0	4				0	4	4	4	4	4	38	0	8192	8192	8192	3712	8384	8000	6848	11968	8640
1567152779	39	0	4190.256348	4196.922852	4198.461426	4202.05127	4202.05127	0	4				0	4	4	4	4	4	39	0	8192	8192	8192	3712	8384	8000	6848	11968	8704
1567152779	40	0	4173.333496	4188.717773	4194.871582	4178.461426	4194.358887	0	4				0	4	4	4	4	4	40	0	8192	8192	8192	3776	8384	8000	6976	11968	8640
1567152779	41	0	4191.794922	4209.230957	4209.230957	4187.692383	4201.538574	0	4				0	4	4	4	4	4	41	0	8192	8192	8192	3712	8384	8000	6976	12032	8704
1567152779	42	0	4201.538574	4223.589844	4207.179688	4201.538574	4199.487305	0	4				0	4	4	4	4	4	42	0	8192	8192	8192	3776	8384	8000	6976	12032	8704
1567152779	43	0	4187.692383	4207.179688	4191.282227	4189.743652	4194.871582	0	4				0	4	4	4	4	4	43	0	8192	8192	8192	3712	8384	7936	6912	11968	8704
1567152779	44	0	4196.922852	4207.179688	4197.94873	4192.307617	4210.769043	0	4				0	4	4	4	4	4	44	0	8192	8192	8192	3776	8384	8000	6912	12032	8704
1567152779	45	0	4208.717773	4219.487305	4210.256348	4209.230957	4224.615234	0	4				0	4	4	4	4	4	45	0	8192	8192	8192	3776	8384	8000	6848	11968	8640
1567152779	46	0	4191.794922	4209.230957	4197.94873	4199.487305	4216.410156	0	4				0	4	4	4	4	4	46	0	8192	8192	8192	3712	8384	8000	6848	11968	8896
1567152779	47	0	4178.461426	4196.922852	4185.641113	4181.025879	4204.615234	0	4				0	4	4	4	4	4	47	0	8192	8192	8192	3712	8384	7936	6848	11968	8896
1567152779	48	0	4197.94873	4215.384766	4202.05127	4202.05127	4217.436035	0	4				0	4	4	4	4	4	48	0	8192	8192	8192	3712	8384	8000	6976	11968	8768
1567152779	49	0	4209.743652	4223.589844	4214.871582	4225.128418	4234.871582	0	4				0	4	4	4	4	4	49	0	8192	8192	8192	3712	8384	8000	6912	12032	8704
1567152779	50	0	4192.307617	4205.128418	4198.974121	4203.589844	4222.563965	0	4				0	4	4	4	4	4	50	0	8192	8192	8192	3712	8384	8000	6912	11968	8640
1567152779	51	0	4186.153809	4207.179688	4186.153809	4181.538574	4205.128418	0	4				0	4	4	4	4	4	51	0	8192	8192	8192	3776	8384	7936	6848	11968	8576
1567152779	52	0	4198.461426	4209.230957	4192.307617	4192.820313	4210.256348	0	4				0	4	4	4	4	4	52	0	8192	8192	8192	3776	8384	8000	6848	11968	8576
1567152779	53	0	4202.563965	4203.077148	4191.794922	4206.666504	4217.436035	0	4				0	4	4	4	4	4	53	0	8192	8192	8192	3776	8384	8000	6848	11968	8640
1567152779	54	0	4198.974121	4209.230957	4180.512695	4205.128418	4215.897461	0	4				0	4	4	4	4	4	54	0	8192	8192	8192	3776	8384	8000	6848	11968	8704
1567152779	55	0	4199.487305	4215.384766	4182.563965	4195.897461	4215.384766	0	4				0	4	4	4	4	4	55	0	8192	8192	8192	3712	8384	7936	6912	12032	8704
1567152779	56	0	4198.461426	4203.077148	4187.692383	4185.641113	4209.743652	0	4				0	4	4	4	4	4	56	0	8192	8192	8192	3776	8384	8000	6912	12032	8704
1567152779	57	0	4203.077148	4209.230957	4195.384766	4194.358887	4209.230957	0	4				0	4	4	4	4	4	57	0	8192	8192	8192	3712	8384	8000	6848	12032	8704
1567152779	58	0	4211.794922	4221.538574	4206.153809	4208.717773	4221.025879	0	4				0	4	4	4	4	4	58	0	8192	8192	8192	3776	8384	8000	6912	11968	8704
1567152779	59	0	4201.025879	4203.077148	4187.692383	4189.230957	4209.743652	0	4				0	4	4	4	4	4	59	0	8192	8192	8192	3776	8384	7936	6784	12032	8640
1567152779	60	0	4190.256348	4194.871582	4167.179688	4167.179688	4189.743652	0	4				0	4	4	4	4	4	60	0	8192	8192	8192	3712	8384	8000	6784	12032	8640
1567152779	61	0	4203.589844	4198.974121	4180.512695	4173.846191	4199.487305	0	4				0	4	4	4	4	4	61	0	8192	8192	8192	3712	8384	8000	6976	11968	8640
1567152779	62	0	4210.256348	4182.563965	4186.153809	4174.358887	4207.692383	0	4				0	4	4	4	4	4	62	0	8192	8192	8192	3776	8384	8000	6848	11968	8640
1567152779	63	0	4197.94873	4176.410156	4176.410156	4164.102539	4194.871582	0	4				0	4	4	4	4	4	63	0	8192	8192	8192	3776	8384	8000	6912	11968	8640
1567152779	64	0	4204.102539	4201.025879	4184.615234	4174.358887	4203.077148	450	4				0	4	4	4	4	4	64	0	8192	8192	8192	3712	8384	8000	6912	11968	8320
1567152779	65	0	4219.487305	4207.179688	4194.358887	4192.307617	4222.563965	450	4				0	4	4	4	4	4	65	0	8192	8192	8192	3712	8384	8000	6912	11968	8320
1567152779	66	0	4206.153809	4174.358887	4181.538574	4187.179688	4209.743652	1023	4				0	4	4	4	4	4	66	0	8192	8192	8192	3712	8384	8000	6912	12032	8640
1567152779	67	0	4185.641113	4172.307617	4172.820313	4178.974121	4195.897461	450	4				0	4	4	4	4	4	67	0	8192	8192	8192	3776	8384	8000	6848	12032	8640
1567152779	68	0	4197.436035	4217.436035	4191.794922	4191.794922	4213.846191	1023	4				0	4	4	4	4	4	68	0	8192	8192	8192	3712	8384	8000	6848	11968	8640
1567152779	69	0	4208.717773	4223.589844	4194.358887	4193.846191	4220	450	4				0	4	4	4	4	4	69	0	8192	8192	8192	3712	8384	8000	6912	11968	8704
1567152779	70	0	4185.641113	4182.563965	4162.563965	4169.230957	4194.871582	1023	4				0	4	4	4	4	4	70	0	8192	8192	8192	3712	8384	8000	6912	11968	8704
1567152779	71	0	4180	4180.512695	4156.922852	4168.717773	4192.307617	450	4				0	4	4	4	4	4	71	0	8192	8192	8192	3712	8384	8000	6912	12032	8704
1567152779	72	0	4204.615234	4209.230957	4177.94873	4198.974121	4212.820313	450	4				0	4	4	4	4	4	72	0	8192	8192	8192	3776	8384	8000	6912	11968	8640
1567152779	73	0	4205.641113	4196.922852	4174.358887	4191.282227	4210.256348	1023	4				0	4	4	4	4	4	73	0	8192	8192	8192	3776	8384	8000	6848	11904	8640
1567152779	74	0	4188.205078	4180.512695	4157.94873	4165.641113	4198.974121	450	4				0	4	4	4	4	4	74	0	8192	8192	8192	3712	8384	8000	6848	11904	8640
1567152779	75	0	4190.256348	4198.974121	4162.563965	4183.589844	4198.461426	1023	4				0	4	4	4	4	4	75	0	8192	8192	8192	3776	8384	8000	6912	11904	8640
1567152779	76	0	4204.102539	4211.282227	4176.410156	4208.205078	4202.05127	450	4				0	4	4	4	4	4	76	0	8192	8192	8192	3712	8384	8000	6912	12032	8640
1567152779	77	0	4200.512695	4196.922852	4172.307617	4195.384766	4204.102539	450	4				0	4	4	4	4	4	77	0	8192	8192	8192	3712	8384	8000	6784	11968	8640
1567152779	78	0	4186.153809	4178.461426	4155.897461	4173.333496	4194.871582	450	4				0	4	4	4	4	4	78	0	8192	8192	8192	3712	8384	8000	6784	11968	8640
1567152779	79	0	4184.615234	4182.563965	4148.205078	4172.307617	4189.743652	1023	4				0	4	4	4	4	4	79	0	8192	8192	8192	3712	8384	8000	6912	12032	8704
1567152779	80	0	4195.897461	4190.769043	4161.025879	4181.538574	4202.563965	450	4				0	4	4	4	4	4	80	0	8192	8192	8192	3712	8384	8000	6912	11968	8640
1567152779	81	0	4213.846191	4190.769043	4182.05127	4194.871582	4223.077148	450	4				0	4	4	4	4	4	81	0	8192	8192	8192	3712	8384	8000	6848	11968	8704
1567152779	82	0	4221.025879	4192.820313	4184.615234	4206.666504	4223.589844	450	4				0	4	4	4	4	4	82	0	8192	8192	8192	3776	8384	8000	6848	11968	8896
1567152779	83	0	4202.563965	4196.922852	4171.794922	4195.897461	4200.512695	1023	4				0	4	4	4	4	4	83	0	8192	8192	8192	3712	8384	8000	6912	11968	8896
1567152779	84	0	4185.128418	4198.974121	4171.794922	4176.922852	4191.794922	450	4				0	4	4	4	4	4	84	0	8192	8192	8192	3776	8384	8000	6976	11968	8640
1567152779	85	0	4185.641113	4192.820313	4177.94873	4172.820313	4196.410156	450	4				0	4	4	4	4	4	85	0	8192	8192	8192	3776	8384	8000	6912	12032	8640
1567152779	86	0	4172.820313	4176.410156	4156.410156	4165.641113	4174.358887	450	4				0	4	4	4	4	4	86	0	8192	8192	8192	3712	8384	8000	6912	11968	8704
1567152779	87	0	4160.512695	4168.205078	4140	4157.436035	4156.922852	1023	4				0	4	4	4	4	4	87	0	8192	8192	8192	3712	8384	8000	6912	11968	8832
1567152779	88	0	4185.641113	4182.563965	4175.897461	4190.256348	4189.743652	450	4				0	4	4	4	4	4	88	0	8192	8192	8128	3776	8384	8000	6912	11968	8832
1567152779	89	0	4207.179688	4198.974121	4204.102539	4227.179688	4216.410156	450	4				0	4	4	4	4	4	89	0	8192	8192	8192	3776	8384	8000	6912	12032	8704
1567152779	90	0	4193.846191	4201.025879	4182.05127	4214.871582	4198.461426	450	4				0	4	4	4	4	4	90	0	8192	8192	8192	3776	8384	8064	6912	12032	8640
1567152779	91	0	4195.897461	4201.025879	4175.897461	4201.025879	4199.487305	1023	4				0	4	4	4	4	4	91	0	8192	8192	8192	3712	8384	8000	6848	12032	8704
1567152779	92	0	4222.05127	4203.077148	4195.897461	4207.179688	4222.05127	450	4				0	4	4	4	4	4	92	0	8192	8192	8192	3776	8384	8000	6848	12032	8704
1567152779	93	0	4218.461426	4207.179688	4196.410156	4200	4217.436035	450	4				0	4	4	4	4	4	93	0	8192	8192	8128	3712	8384	8000	6912	11904	8640
1567152779	94	0	4184.102539	4194.871582	4174.871582	4186.153809	4195.897461	450	4				0	4	4	4	4	4	94	0	8192	8192	8192	3712	8384	8064	6784	12032	8704
1567152779	95	0	4170.256348	4172.307617	4155.897461	4181.538574	4180	1023	4				0	4	4	4	4	4	95	0	8192	8192	8192	3712	8384	8000	6912	11968	8704
1567152779	96	0	4192.307617	4178.461426	4162.05127	4182.563965	4180.512695	450	4				0	4	4	4	4	4	96	0	8192	8192	8192	3776	8384	8064	6912	11968	8704
1567152779	97	0	4212.307617	4198.974121	4178.974121	4187.179688	4197.436035	450	4				0	4	4	4	4	4	97	0	8192	8192	8192	3712	8384	8000	6976	11968	8640
1567152779	98	0	4209.230957	4203.077148	4183.589844	4199.487305	4209.230957	450	4				0	4	4	4	4	4	98	0	8192	8192	8192	3712	8384	8000	6912	11968	8640
1567152779	99	0	4204.102539	4201.025879	4180.512695	4202.563965	4207.179688	1023	4				0	4	4	4	4	4	99	0	8192	8192	8192	3712	8384	8064	6912	12032	8704
1567152779	100	0	4203.589844	4186.666504	4178.461426	4188.205078	4204.615234	450	4				0	4	4	4	4	4	100	0	8192	8192	8192	3712	8384	8064	6912	11968	8704
1567152780	101	0	4191.794922	4157.94873	4175.384766	4186.666504	4197.94873	450	4				0	4	4	4	4	4	101	0	8192	8192	8128	3712	8384	8000	6912	11968	8704
1567152780	102	0	4184.102539	4170.256348	4173.333496	4202.05127	4192.820313	450	4				0	4	4	4	4	4	102	0	8192	8192	8192	3712	8384	8064	6976	12032	8832
1567152780	103	0	4198.461426	4203.077148	4179.487305	4200	4200	1023	4				0	4	4	4	4	4	103	0	8192	8192	8192	3712	8384	8000	6912	11968	8640
1567152780	104	0	4204.102539	4198.974121	4181.025879	4184.102539	4201.538574	450	4				0	4	4	4	4	4	104	0	8192	8192	8192	3712	8384	8000	6848	11968	8704
1567152780	105	0	4191.794922	4182.563965	4175.897461	4191.282227	4193.846191	450	4				0	4	4	4	4	4	105	0	8192	8192	8192	3712	8384	8000	6848	11968	8512
1567152780	106	0	4194.358887	4196.922852	4183.077148	4202.563965	4198.461426	450	4				0	4	4	4	4	4	106	0	8192	8192	8192	3712	8384	8000	6848	11968	8512
1567152780	107	0	4216.410156	4215.384766	4195.897461	4203.589844	4216.922852	1023	4				0	4	4	4	4	4	107	0	8192	8192	8192	3776	8384	8000	6912	12032	8640
1567152780	108	0	4219.487305	4203.077148	4188.717773	4204.102539	4215.897461	450	4				0	4	4	4	4	4	108	0	8192	8192	8192	3776	8384	8000	6912	11968	8640
1567152780	109	0	4205.128418	4192.820313	4174.871582	4190.769043	4198.461426	450	4				0	4	4	4	4	4	109	0	8192	8192	8192	3776	8384	8000	6912	12032	8640
1567152780	110	0	4200	4198.974121	4177.436035	4184.102539	4195.897461	450	4				0	4	4	4	4	4	110	0	8192	8192	8192	3712	8384	8000	6912	12032	8640
1567152780	111	0	4193.846191	4190.769043	4181.025879	4199.487305	4197.94873	1023	4				0	4	4	4	4	4	111	0	8192	8192	8192	3776	8384	8000	6848	11968	8640
1567152780	112	0	4191.282227	4180.512695	4172.307617	4204.615234	4194.358887	450	4				0	4	4	4	4	4	112	0	8192	8192	8192	3776	8384	8000	6784	12032	8640
1567152780	113	0	4206.666504	4188.717773	4172.820313	4196.410156	4202.05127	450	4				0	4	4	4	4	4	113	0	8192	8192	8192	3776	8384	8000	6912	11968	8576
1567152780	114	0	4225.128418	4205.128418	4195.384766	4214.358887	4220.512695	450	4				0	4	4	4	4	4	114	0	8192	8192	8192	3712	8384	8000	6912	11968	8576
1567152780	115	0	4220.512695	4209.230957	4203.589844	4235.384766	4222.563965	1023	4				0	4	4	4	4	4	115	0	8192	8192	8192	3776	8384	8000	6848	12032	8640
1567152780	116	0	4214.358887	4203.077148	4194.871582	4224.615234	4216.410156	450	4				0	4	4	4	4	4	116	0	8192	8192	8192	3712	8384	8000	6912	11904	8704
1567152780	117	0	4215.384766	4184.615234	4193.333496	4211.794922	4218.461426	450	4				0	4	4	4	4	4	117	0	8192	8192	8192	3776	8384	8000	6848	12032	8640
1567152780	118	0	4203.077148	4182.563965	4188.717773	4211.794922	4216.922852	450	4				0	4	4	4	4	4	118	0	8192	8192	8192	3776	8384	7936	6848	11968	8832
1567152780	119	0	4196.410156	4201.025879	4181.025879	4213.846191	4210.769043	1023	4				0	4	4	4	4	4	119	0	8192	8192	8192	3776	8384	8000	6912	11968	8832
1567152780	120	0	4208.717773	4205.128418	4179.487305	4223.589844	4212.820313	450	4				0	4	4	4	4	4	120	0	8192	8192	8192	3712	8384	8000	6912	11968	8512
1567152780	121	0	4217.94873	4205.128418	4186.666504	4234.358887	4221.538574	450	4				0	4	4	4	4	4	121	0	8192	8192	8192	3712	8384	8000	6912	11968	8640
1567152780	122	0	4215.897461	4219.487305	4193.333496	4231.794922	4223.077148	450	4				0	4	4	4	4	4	122	0	8192	8192	8192	3712	8384	8000	6912	12032	8640
1567152780	123	0	4214.358887	4221.538574	4194.871582	4234.871582	4219.487305	1023	4				0	4	4	4	4	4	123	0	8192	8192	8192	3712	8384	8000	6848	12032	8640
1567152780	124	0	4210.256348	4205.128418	4186.153809	4232.307617	4214.871582	450	4				0	4	4	4	4	4	124	0	8192	8192	8192	3712	8384	8000	6848	12032	8640
1567152780	125	0	4192.820313	4194.871582	4168.205078	4205.641113	4203.077148	450	4				0	4	4	4	4	4	125	0	8192	8192	8192	3712	8384	8000	6976	12032	8704
1567152780	126	0	4184.102539	4194.871582	4163.077148	4198.461426	4192.820313	450	4				0	4	4	4	4	4	126	0	8192	8192	8192	3712	8384	8000	6912	11904	8640
1567152780	127	0	4199.487305	4198.974121	4167.179688	4223.077148	4202.05127	236	4				0	4	4	4	4	4	127	0	8192	8192	8192	3776	8384	8000	6848	12032	8384
1567152780	0	0	4206.666504	4201.025879	4165.641113	4221.538574	4210.769043	450	4				0	4	4	4	4	4	0	0	8192	8192	8192	3776	8384	8000	6848	12032	8384
1567152780	1	0	4201.538574	4192.820313	4167.179688	4204.615234	4206.666504	450	4				0	4	4	4	4	4	1	0	8192	8192	8192	3776	8384	8000	6912	11968	8640
1567152780	2	0	4219.487305	4209.230957	4190.769043	4226.666504	4223.077148	1023	4				0	4	4	4	4	4	2	0	8192	8192	8192	3776	8384	8064	6912	12032	8704
1567152780	3	0	4233.846191	4225.641113	4208.205078	4243.077148	4236.410156	450	4				0	4	4	4	4	4	3	0	8192	8192	8192	3776	8384	8064	6912	11968	8640
1567152780	4	0	4215.384766	4205.128418	4188.717773	4222.05127	4211.794922	1023	4				0	4	4	4	4	4	4	0	8192	8192	8128	3776	8384	8000	6912	11968	8640
1567152780	5	0	4203.589844	4194.871582	4172.307617	4215.384766	4197.436035	450	4				0	4	4	4	4	4	5	0	8192	8192	8128	3712	8384	8064	6848	11968	8640
1567152780	6	0	4214.358887	4215.384766	4191.794922	4235.384766	4214.871582	1023	4				0	4	4	4	4	4	6	0	8192	8192	8192	3776	8384	8000	6976	11968	8640
1567152780	7	0	4210.769043	4205.128418	4194.358887	4238.461426	4211.282227	450	4				0	4	4	4	4	4	7	0	8192	8192	8192	3776	8384	8064	6848	11968	8704
1567152780	8	0	4207.692383	4196.922852	4183.077148	4224.102539	4200	450	4				0	4	4	4	4	4	8	0	8192	8192	8128	3776	8384	8000	6848	12032	8576
1567152780	9	0	4231.282227	4231.794922	4204.102539	4230.769043	4224.615234	1023	4				0	4	4	4	4	4	9	0	8192	8192	8128	3712	8384	8064	6848	12032	8576
1567152780	10	0	4238.974121	4225.641113	4211.282227	4244.102539	4232.820313	450	4				0	4	4	4	4	4	10	0	8192	8192	8128	3776	8384	8000	6976	12032	8640
1567152780	11	0	4216.410156	4198.974121	4187.692383	4240	4206.153809	1023	4				0	4	4	4	4	4	11	0	8192	8192	8192	3712	8384	8064	6912	12032	8704
1567152780	12	0	4215.897461	4219.487305	4189.743652	4229.743652	4204.615234	450	4				0	4	4	4	4	4	12	0	8192	8192	8192	3776	8384	8000	6848	11968	8640
1567152780	13	0	4234.871582	4240	4206.153809	4224.615234	4221.538574	450	4				0	4	4	4	4	4	13	0	8192	8192	8192	3712	8384	8064	6912	11968	8512
1567152780	14	0	4226.153809	4217.436035	4195.384766	4217.94873	4211.282227	450	4				0	4	4	4	4	4	14	0	8192	8192	8192	3712	8384	8000	6912	11968	8512
1567152780	15	0	4212.307617	4211.282227	4183.589844	4215.897461	4196.410156	1023	4				0	4	4	4	4	4	15	0	8192	8192	8192	3712	8384	8064	6912	12032	8704
1567152780	16	0	4223.589844	4219.487305	4200	4222.563965	4201.538574	0	4				0	4	4	4	4	4	16	0	8192	8192	8192	3712	8384	8000	6912	11968	8640
1567152780	17	0	4228.205078	4217.436035	4212.307617	4229.743652	4209.743652	0	4				0	4	4	4	4	4	17	0	8192	8192	8192	3712	8384	8000	6912	12032	8576
1567152780	18	0	4213.846191	4221.538574	4201.538574	4228.205078	4208.205078	0	4				0	4	4	4	4	4	18	0	8192	8192	8192	3712	8384	8000	6912	12032	8576
1567152780	19	0	4215.384766	4225.641113	4192.820313	4217.94873	4206.666504	0	4				0	4	4	4	4	4	19	0	8192	8192	8192	3776	8384	8000	6912	11968	8640
1567152780	20	0	4227.179688	4219.487305	4194.871582	4207.692383	4212.307617	0	4				0	4	4	4	4	4	20	0	8192	8192	8192	3712	8384	8000	6912	12032	8704
1567152780	21	0	4223.077148	4217.436035	4194.358887	4207.179688	4215.897461	0	4				0	4	4	4	4	4	21	0	8192	8192	8192	3776	8384	8064	6848	12032	8640
1567152780	22	0	4220	4213.333496	4189.230957	4210.769043	4215.384766	0	4				0	4	4	4	4	4	22	0	8192	8192	8192	3776	8384	8000	6848	12032	8640
1567152780	23	0	4228.717773	4211.282227	4194.871582	4214.358887	4217.94873	0	4				0	4	4	4	4	4	23	0	8192	8192	8192	3776	8384	8000	6848	12032	8640
1567152780	24	0	4237.94873	4215.384766	4208.205078	4221.025879	4220.512695	0	4				0	4	4	4	4	4	24	0	8192	8192	8192	3712	8384	8000	6912	11968	8640
1567152780	25	0	4234.871582	4203.077148	4202.563965	4216.410156	4205.128418	0	4				0	4	4	4	4	4	25	0	8192	8192	8192	3776	8384	8000	6976	12032	8704
1567152780	26	0	4216.410156	4186.666504	4186.153809	4194.358887	4175.897461	0	4				0	4	4	4	4	4	26	0	8192	8192	8192	3712	8384	8000	6848	12032	9024
1567152780	27	0	4202.563965	4211.282227	4189.230957	4193.846191	4167.692383	0	4				0	4	4	4	4	4	27	0	8192	8192	8192	3776	8384	8000	6848	12032	9024
1567152780	28	0	4209.743652	4233.846191	4202.05127	4215.897461	4177.436035	0	4				0	4	4	4	4	4	28	0	8192	8192	8192	3712	8384	8000	6784	12032	8640
1567152780	29	0	4230.256348	4219.487305	4208.717773	4229.230957	4186.153809	0	4				0	4	4	4	4	4	29	0	8192	8192	8192	3776	8384	8000	6912	12032	8640
1567152780	30	0	4241.025879	4211.282227	4204.102539	4228.717773	4195.897461	0	4				0	4	4	4	4	4	30	0	8192	8192	8192	3776	8384	8000	6848	12032	8640
1567152780	31	0	4233.846191	4215.384766	4191.282227	4223.077148	4195.384766	0	4				0	4	4	4	4	4	31	0	8192	8192	8192	3776	8384	8000	6912	11968	8768
1567152780	32	0	4229.743652	4213.333496	4194.358887	4218.461426	4188.205078	0	4				0	4	4	4	4	4	32	0	8192	8192	8192	3712	8384	8000	6912	11968	8768
1567152780	33	0	4244.615234	4219.487305	4210.256348	4215.384766	4195.897461	0	4				0	4	4	4	4	4	33	0	8192	8192	8192	3712	8384	8000	6912	12032	8704
1567152780	34	0	4248.717773	4233.846191	4211.282227	4210.256348	4201.025879	0	4				0	4	4	4	4	4	34	0	8192	8192	8192	3776	8384	8000	6976	11968	8640
1567152780	35	0	4239.487305	4233.846191	4211.794922	4218.974121	4199.487305	0	4				0	4	4	4	4	4	35	0	8192	8192	8192	3712	8384	8000	6848	12032	8960
1567152780	36	0	4252.820313	4233.846191	4230.256348	4237.436035	4206.666504	0	4				0	4	4	4	4	4	36	0	8192	8192	8192	3712	8384	8000	6848	12032	8960
1567152780	37	0	4266.153809	4229.743652	4229.743652	4234.358887	4203.589844	0	4				0	4	4	4	4	4	37	0	8192	8192	8192	3712	8384	8000	6912	11968	8704
1567152780	38	0	4242.05127	4223.589844	4206.153809	4215.384766	4183.077148	0	4				0	4	4	4	4	4	38	0	8192	8192	8192	3776	8384	8064	6912	11904	8704
1567152780	39	0	4222.563965	4227.692383	4201.025879	4196.922852	4175.897461	0	4				0	4	4	4	4	4	39	0	8192	8192	8192	3776	8384	8000	6912	11968	8704
1567152780	40	0	4230.769043	4229.743652	4200	4182.05127	4177.436035	0	4				0	4	4	4	4	4	40	0	8192	8192	8192	3712	8384	8000	6912	11968	8704
1567152780	41	0	4232.307617	4231.794922	4201.025879	4208.717773	4177.436035	0	4				0	4	4	4	4	4	41	0	8192	8192	8192	3712	8384	8000	6976	11968	8704
1567152780	42	0	4215.897461	4231.794922	4206.666504	4245.641113	4182.05127	0	4				0	4	4	4	4	4	42	0	8192	8192	8192	3776	8384	8000	6912	12032	8704
1567152780	43	0	4205.641113	4215.384766	4192.307617	4218.461426	4172.307617	0	4				0	4	4	4	4	4	43	0	8192	8192	8192	3776	8384	7936	6912	11968	8640
1567152780	44	0	4213.846191	4211.282227	4185.641113	4183.077148	4165.128418	0	4				0	4	4	4	4	4	44	0	8192	8192	8192	3712	8384	8000	6912	12032	8448
1567152780	45	0	4219.487305	4215.384766	4195.384766	4196.922852	4176.922852	0	4				0	4	4	4	4	4	45	0	8192	8192	8192	3712	8384	7936	6912	12032	8448
1567152780	46	0	4210.769043	4201.025879	4192.307617	4206.666504	4170.769043	0	4				0	4	4	4	4	4	46	0	8192	8192	8192	3712	8384	8000	6912	12032	8832
1567152780	47	0	4211.794922	4207.179688	4192.307617	4193.846191	4156.410156	0	4				0	4	4	4	4	4	47	0	8192	8192	8192	3712	8384	8000	6912	11968	8640
1567152780	48	0	4221.538574	4237.94873	4204.615234	4206.153809	4161.538574	0	4				0	4	4	4	4	4	48	0	8192	8192	8192	3776	8384	8000	6848	11968	8640
1567152780	49	0	4213.333496	4242.05127	4205.641113	4222.05127	4168.717773	0	4				0	4	4	4	4	4	49	0	8192	8192	8192	3712	8384	8000	6912	11968	8640
1567152780	50	0	4206.666504	4227.692383	4199.487305	4206.666504	4168.205078	0	4				0	4	4	4	4	4	50	0	8192	8192	8192	3776	8384	8000	6912	11968	8640
1567152780	51	0	4211.794922	4223.589844	4194.358887	4195.384766	4170.769043	0	4				0	4	4	4	4	4	51	0	8192	8192	8192	3712	8384	8000	6912	11968	8704
1567152780	52	0	4203.589844	4209.230957	4185.641113	4212.820313	4168.205078	0	4				0	4	4	4	4	4	52	0	8192	8192	8192	3776	8384	8000	6912	12032	8640
1567152780	53	0	4189.743652	4190.769043	4176.922852	4223.077148	4161.025879	0	4				0	4	4	4	4	4	53	0	8192	8192	8192	3776	8384	8000	6912	11968	8576
1567152780	54	0	4194.871582	4192.820313	4177.436035	4214.871582	4164.615234	0	4				0	4	4	4	4	4	54	0	8192	8192	8192	3776	8384	8000	6912	11968	8576
1567152780	55	0	4202.563965	4215.384766	4184.615234	4215.384766	4172.307617	0	4				0	4	4	4	4	4	55	0	8192	8192	8192	3712	8384	8000	6976	12032	8576
1567152780	56	0	4198.974121	4233.846191	4193.333496	4225.128418	4171.794922	0	4				0	4	4	4	4	4	56	0	8192	8192	8192	3776	8384	8000	6912	11968	8640
1567152780	57	0	4200	4223.589844	4192.307617	4228.717773	4168.205078	0	4				0	4	4	4	4	4	57	0	8192	8192	8192	3776	8384	8000	6976	12032	8640
1567152780	58	0	4198.974121	4196.922852	4181.025879	4221.025879	4169.230957	0	4				0	4	4	4	4	4	58	0	8192	8192	8192	3712	8384	8000	6976	12032	8640
1567152780	59	0	4186.666504	4188.717773	4172.820313	4199.487305	4165.641113	0	4				0	4	4	4	4	4	59	0	8192	8192	8192	3712	8384	8000	6976	12032	8640
1567152780	60	0	4184.615234	4196.922852	4171.794922	4192.307617	4158.974121	0	4				0	4	4	4	4	4	60	0	8192	8192	8192	3776	8384	8000	6912	11968	8704
1567152780	61	0	4194.358887	4213.333496	4181.025879	4212.820313	4162.563965	0	4				0	4	4	4	4	4	61	0	8192	8192	8192	3712	8384	8000	6912	12032	8640
1567152780	62	0	4204.102539	4209.230957	4194.871582	4216.410156	4175.384766	0	4				0	4	4	4	4	4	62	0	8192	8192	8192	3712	8384	8000	6848	11968	8512
1567152780	63	0	4210.256348	4192.820313	4189.743652	4201.538574	4181.025879	0	4				0	4	4	4	4	4	63	0	8192	8192	8192	3712	8384	8000	6848	11968	8512
1567152780	64	0	4215.897461	4201.025879	4186.153809	4209.230957	4183.077148	450	4				0	4	4	4	4	4	64	0	8192	8192	8192	3712	8384	8064	6848	11968	8640
1567152780	65	0	4215.384766	4223.589844	4200	4222.563965	4186.153809	450	4				0	4	4	4	4	4	65	0	8192	8192	8192	3712	8384	8000	6912	12032	8640
1567152780	66	0	4198.974121	4209.230957	4191.282227	4201.025879	4170.769043	1023	4				0	4	4	4	4	4	66	0	8192	8192	8192	3776	8384	8000	6912	11968	8640
1567152780	67	0	4182.05127	4180.512695	4168.717773	4169.230957	4146.153809	450	4				0	4	4	4	4	4	67	0	8192	8192	8192	3712	8384	8000	6848	12032	8704
1567152780	68	0	4186.153809	4186.666504	4174.871582	4169.743652	4148.205078	1023	4				0	4	4	4	4	4	68	0	8192	8192	8192	3776	8384	8000	6848	12032	8704
1567152780	69	0	4196.410156	4198.974121	4193.846191	4187.179688	4167.692383	450	4				0	4	4	4	4	4	69	0	8192	8192	8192	3776	8384	8000	6912	12032	8640
1567152780	70	0	4210.256348	4201.025879	4203.589844	4205.641113	4185.641113	1023	4				0	4	4	4	4	4	70	0	8192	8192	8192	3776	8384	8000	6848	12032	8640
1567152780	71	0	4220.512695	4211.282227	4203.589844	4206.666504	4193.333496	450	4				0	4	4	4	4	4	71	0	8192	8192	8192	3776	8384	8000	6848	11904	8576
1567152780	72	0	4214.871582	4219.487305	4197.436035	4189.230957	4187.179688	450	4				0	4	4	4	4	4	72	0	8192	8192	8192	3776	8384	8000	6848	11904	8576
1567152780	73	0	4209.743652	4217.436035	4203.077148	4189.230957	4189.230957	1023	4				0	4	4	4	4	4	73	0	8192	8192	8192	3712	8384	8000	6912	12032	8640
1567152780	74	0	4214.358887	4217.436035	4212.820313	4194.358887	4197.94873	450	4				0	4	4	4	4	4	74	0	8192	8192	8192	3712	8384	8000	6848	11968	8640
1567152780	75	0	4220	4221.538574	4207.692383	4192.820313	4197.94873	1023	4				0	4	4	4	4	4	75	0	8192	8192	8192	3712	8384	8000	6912	11968	8704
1567152780	76	0	4221.025879	4209.230957	4198.461426	4187.179688	4194.871582	450	4				0	4	4	4	4	4	76	0	8192	8192	8192	3776	8384	8000	6912	11968	8704
1567152780	77	0	4219.487305	4198.974121	4200.512695	4185.128418	4190.769043	450	4				0	4	4	4	4	4	77	0	8192	8192	8192	3776	8384	8000	6912	11968	8640
1567152780	78	0	4217.94873	4211.282227	4203.589844	4203.589844	4189.743652	450	4				0	4	4	4	4	4	78	0	8192	8192	8192	3776	8384	8064	6912	11968	8704
1567152780	79	0	4213.333496	4217.436035	4196.922852	4215.384766	4188.205078	1023	4				0	4	4	4	4	4	79	0	8192	8192	8192	3712	8384	8000	6912	11968	8640
1567152780	80	0	4207.692383	4201.025879	4188.717773	4205.128418	4183.077148	450	4				0	4	4	4	4	4	80	0	8192	8192	8192	3712	8384	8000	6848	12032	8768
1567152780	81	0	4217.94873	4203.077148	4196.922852	4201.538574	4188.717773	450	4				0	4	4	4	4	4	81	0	8192	8192	8192	3712	8384	8064	6848	12032	8768
1567152780	82	0	4233.846191	4215.384766	4208.205078	4209.230957	4202.563965	450	4				0	4	4	4	4	4	82	0	8192	8192	8192	3712	8384	8064	6848	12032	8512
1567152780	83	0	4223.589844	4203.077148	4194.871582	4201.025879	4196.922852	1023	4				0	4	4	4	4	4	83	0	8192	8192	8192	3712	8384	8000	6848	12032	8704
1567152780	84	0	4208.717773	4190.769043	4182.563965	4189.230957	4184.615234	450	4				0	4	4	4	4	4	84	0	8192	8192	8192	3712	8384	8000	6912	11968	8640
1567152780	85	0	4213.333496	4209.230957	4193.333496	4192.307617	4184.615234	450	4				0	4	4	4	4	4	85	0	8192	8192	8192	3712	8384	8000	6912	12032	8640
1567152780	86	0	4217.94873	4219.487305	4193.333496	4204.615234	4183.077148	450	4				0	4	4	4	4	4	86	0	8192	8192	8192	3776	8384	8000	6912	12032	8640
1567152780	87	0	4209.230957	4205.128418	4187.692383	4214.358887	4176.922852	1023	4				0	4	4	4	4	4	87	0	8192	8192	8192	3712	8384	8000	6912	12032	8576
1567152780	88	0	4200.512695	4198.974121	4194.871582	4203.589844	4175.384766	450	4				0	4	4	4	4	4	88	0	8192	8192	8192	3776	8384	8064	6912	12032	8704
1567152780	89	0	4209.743652	4219.487305	4208.717773	4203.077148	4187.692383	450	4				0	4	4	4	4	4	89	0	8192	8192	8192	3776	8384	8000	6912	11968	8384
1567152780	90	0	4220	4233.846191	4213.846191	4226.666504	4200	450	4				0	4	4	4	4	4	90	0	8192	8192	8192	3776	8384	8000	6912	11968	8384
1567152780	91	0	4213.846191	4215.384766	4196.922852	4218.974121	4191.794922	1023	4				0	4	4	4	4	4	91	0	8192	8192	8192	3712	8384	8000	7040	11968	8704
1567152780	92	0	4210.769043	4188.717773	4189.743652	4202.563965	4180	450	4				0	4	4	4	4	4	92	0	8192	8192	8192	3712	8384	8064	6912	11968	8640
1567152780	93	0	4206.153809	4186.666504	4197.94873	4209.230957	4180	450	4				0	4	4	4	4	4	93	0	8192	8192	8192	3712	8384	8000	6912	12032	8704
1567152780	94	0	4182.05127	4198.974121	4187.692383	4197.94873	4166.666504	450	4				0	4	4	4	4	4	94	0	8192	8192	8192	3712	8384	8064	6912	12032	8704
1567152780	95	0	4176.922852	4198.974121	4180.512695	4178.461426	4158.974121	1023	4				0	4	4	4	4	4	95	0	8192	8192	8192	3712	8384	8000	6912	11968	8640
1567152780	96	0	4202.05127	4205.128418	4201.538574	4190.769043	4181.025879	450	4				0	4	4	4	4	4	96	0	8192	8192	8192	3776	8384	8000	6912	12032	8640
1567152780	97	0	4208.717773	4221.538574	4216.410156	4210.769043	4190.769043	450	4				0	4	4	4	4	4	97	0	8192	8192	8192	3712	8384	8000	6848	11968	8640
1567152780	98	0	4190.256348	4211.282227	4202.05127	4199.487305	4175.384766	450	4				0	4	4	4	4	4	98	0	8192	8192	8192	3776	8384	8000	6912	11968	8896
1567152780	99	0	4183.077148	4184.615234	4189.230957	4180	4164.615234	1023	4				0	4	4	4	4	4	99	0	8192	8192	8192	3776	8384	8000	6912	11968	8896
1567152780	100	0	4194.358887	4192.820313	4194.871582	4186.153809	4167.692383	450	4				0	4	4	4	4	4	100	0	8192	8192	8192	3776	8384	8000	6912	11968	8576
1567152781	101	0	4209.230957	4211.282227	4200	4209.230957	4179.487305	450	4				0	4	4	4	4	4	101	0	8192	8192	8192	3776	8384	8000	6848	11968	8640
1567152781	102	0	4217.436035	4213.333496	4205.641113	4223.077148	4194.871582	450	4				0	4	4	4	4	4	102	0	8192	8192	8192	3776	8384	8000	6912	11968	8640
1567152781	103	0	4211.282227	4215.384766	4204.615234	4213.846191	4187.692383	1023	4				0	4	4	4	4	4	103	0	8192	8192	8192	3712	8384	8000	6848	12032	8640
1567152781	104	0	4196.922852	4207.179688	4195.384766	4196.922852	4164.102539	450	4				0	4	4	4	4	4	104	0	8192	8192	8192	3712	8384	8000	6848	12032	8640
1567152781	105	0	4198.974121	4201.025879	4207.179688	4197.436035	4173.333496	450	4				0	4	4	4	4	4	105	0	8192	8192	8192	3712	8384	8000	6912	11968	8640
1567152781	106	0	4208.717773	4205.128418	4217.436035	4204.615234	4194.871582	450	4				0	4	4	4	4	4	106	0	8192	8192	8192	3712	8384	8000	6848	11904	8640
1567152781	107	0	4198.461426	4196.922852	4201.025879	4199.487305	4185.641113	1023	4				0	4	4	4	4	4	107	0	8192	8192	8192	3712	8384	8000	6912	11968	8640
1567152781	108	0	4187.179688	4190.769043	4193.333496	4198.461426	4176.410156	450	4				0	4	4	4	4	4	108	0	8192	8192	8192	3712	8384	8000	6912	11968	8640
1567152781	109	0	4186.153809	4205.128418	4199.487305	4206.153809	4184.615234	450	4				0	4	4	4	4	4	109	0	8192	8192	8192	3776	8384	8064	6848	11968	8640
1567152781	110	0	4181.538574	4201.025879	4191.794922	4193.333496	4178.974121	450	4				0	4	4	4	4	4	110	0	8192	8192	8192	3776	8384	8000	6912	11968	8640
1567152781	111	0	4194.871582	4201.025879	4194.358887	4191.282227	4180	1023	4				0	4	4	4	4	4	111	0	8192	8192	8192	3776	8384	8064	6848	12032	8640
1567152781	112	0	4209.230957	4217.436035	4213.846191	4201.025879	4192.820313	450	4				0	4	4	4	4	4	112	0	8192	8192	8192	3776	8384	8000	6848	12032	8640
1567152781	113	0	4196.410156	4201.025879	4215.384766	4188.717773	4190.256348	450	4				0	4	4	4	4	4	113	0	8192	8192	8192	3776	8384	8064	6912	11968	8640
1567152781	114	0	4196.410156	4188.717773	4210.256348	4193.846191	4188.717773	450	4				0	4	4	4	4	4	114	0	8192	8192	8192	3776	8384	8000	6912	11968	8704
1567152781	115	0	4209.230957	4205.128418	4208.717773	4211.794922	4187.179688	1023	4				0	4	4	4	4	4	115	0	8192	8192	8192	3776	8384	8064	6848	12032	8640
1567152781	116	0	4205.128418	4205.128418	4203.589844	4195.384766	4180	450	4				0	4	4	4	4	4	116	0	8192	8192	8128	3776	8384	8000	6848	11968	8832
1567152781	117	0	4207.179688	4201.025879	4210.256348	4190.769043	4188.205078	450	4				0	4	4	4	4	4	117	0	8192	8192	8192	3776	8384	8064	6848	11968	8832
1567152781	118	0	4222.563965	4213.333496	4218.974121	4213.333496	4207.179688	450	4				0	4	4	4	4	4	118	0	8192	8192	8192	3776	8384	8000	6912	12032	8512
1567152781	119	0	4214.358887	4213.333496	4209.230957	4210.256348	4205.128418	1023	4				0	4	4	4	4	4	119	0	8192	8192	8192	3712	8384	8064	6912	11968	8640
1567152781	120	0	4197.436035	4207.179688	4210.769043	4202.563965	4195.384766	450	4				0	4	4	4	4	4	120	0	8192	8192	8192	3712	8384	8064	6848	11904	8640
1567152781	121	0	4208.205078	4221.538574	4228.205078	4211.794922	4204.615234	450	4				0	4	4	4	4	4	121	0	8192	8192	8192	3712	8384	8064	6848	11968	8640
1567152781	122	0	4228.717773	4242.05127	4230.256348	4211.794922	4218.974121	450	4				0	4	4	4	4	4	122	0	8192	8192	8192	3712	8384	8000	6848	11968	8640
1567152781	123	0	4231.794922	4229.743652	4219.487305	4215.897461	4216.922852	1023	4				0	4	4	4	4	4	123	0	8192	8192	8192	3776	8384	8000	6848	11904	8640
1567152781	124	0	4217.436035	4201.025879	4214.358887	4222.563965	4203.589844	450	4				0	4	4	4	4	4	124	0	8192	8192	8192	3712	8384	8064	6912	12032	8640
1567152781	125	0	4213.333496	4205.128418	4220	4208.717773	4205.641113	450	4				0	4	4	4	4	4	125	0	8192	8192	8192	3712	8384	8000	6848	12032	8704
1567152781	126	0	4224.615234	4235.897461	4225.128418	4204.615234	4223.077148	450	4				0	4	4	4	4	4	126	0	8192	8192	8192	3712	8384	8064	6848	12032	8704
1567152781	127	0	4217.94873	4227.692383	4224.102539	4218.974121	4219.487305	236	4				0	4	4	4	4	4	127	0	8192	8192	8192	3712	8384	8000	6912	11968	8640
1567152781	0	0	4199.487305	4207.179688	4218.974121	4209.230957	4201.538574	450	4				0	4	4	4	4	4	0	0	8192	8192	8192	3712	8384	8064	6912	12032	8640
1567152781	1	0	4205.641113	4219.487305	4214.871582	4195.384766	4203.077148	450	4				0	4	4	4	4	4	1	0	8192	8192	8192	3712	8384	8000	6848	11968	8640
1567152781	2	0	4218.974121	4231.794922	4213.846191	4206.666504	4215.897461	1023	4				0	4	4	4	4	4	2	0	8192	8192	8192	3712	8384	8064	6848	11968	8640
1567152781	3	0	4211.282227	4217.436035	4210.769043	4214.358887	4216.922852	450	4				0	4	4	4	4	4	3	0	8192	8192	8192	3712	8384	8000	6912	12032	8640
1567152781	4	0	4205.641113	4215.384766	4207.179688	4202.05127	4214.358887	1023	4				0	4	4	4	4	4	4	0	8192	8192	8192	3712	8384	8064	6848	12032	8704
1567152781	5	0	4224.102539	4221.538574	4217.436035	4203.077148	4217.436035	450	4				0	4	4	4	4	4	5	0	8192	8192	8192	3776	8384	8000	6912	12032	8640
1567152781	6	0	4237.436035	4207.179688	4225.641113	4221.538574	4222.05127	1023	4				0	4	4	4	4	4	6	0	8192	8192	8192	3712	8384	8000	6848	11968	8640
1567152781	7	0	4223.077148	4201.025879	4214.871582	4220.512695	4220.512695	450	4				0	4	4	4	4	4	7	0	8192	8192	8192	3776	8384	8000	6848	11968	8640
1567152781	8	0	4203.589844	4211.282227	4203.589844	4200.512695	4213.333496	450	4				0	4	4	4	4	4	8	0	8192	8192	8192	3712	8384	8000	6912	12032	8768
1567152781	9	0	4211.794922	4219.487305	4217.94873	4202.563965	4217.94873	1023	4				0	4	4	4	4	4	9	0	8192	8192	8192	3776	8384	8000	6848	11968	8640
1567152781	10	0	4235.384766	4233.846191	4245.128418	4224.102539	4231.794922	450	4				0	4	4	4	4	4	10	0	8192	8192	8192	3776	8384	8064	6848	11968	8640
1567152781	11	0	4225.641113	4225.641113	4230.769043	4210.769043	4220	1023	4				0	4	4	4	4	4	11	0	8192	8192	8192	3712	8384	8000	6784	11968	8576
1567152781	12	0	4204.102539	4201.025879	4198.461426	4180.512695	4200	450	4				0	4	4	4	4	4	12	0	8192	8192	8192	3776	8320	8064	6784	11968	8576
1567152781	13	0	4213.333496	4203.077148	4213.333496	4195.384766	4209.743652	450	4				0	4	4	4	4	4	13	0	8192	8192	8192	3712	8384	8064	6848	12032	8640
1567152781	14	0	4222.563965	4227.692383	4234.871582	4215.384766	4223.077148	450	4				0	4	4	4	4	4	14	0	8192	8192	8192	3776	8320	8064	6848	11968	8640
1567152781	15	0	4216.922852	4221.538574	4220.512695	4198.974121	4212.307617	1023	4				0	4	4	4	4	4	15	0	8192	8192	8192	3712	8320	8064	6912	12032	8640
1567152781	16	0	4214.871582	4188.717773	4206.153809	4187.179688	4200.512695	0	4				0	4	4	4	4	4	16	0	8192	8192	8192	3712	8320	8064	6912	12032	8640
1567152781	17	0	4207.692383	4190.769043	4211.282227	4193.846191	4200.512695	0	4				0	4	4	4	4	4	17	0	8192	8192	8192	3712	8320	8064	6912	11968	8640
1567152781	18	0	4216.410156	4225.641113	4226.153809	4205.641113	4211.794922	0	4				0	4	4	4	4	4	18	0	8192	8192	8192	3776	8320	8064	6912	12032	8704
1567152781	19	0	4257.436035	4244.102539	4243.589844	4227.179688	4233.846191	0	4				0	4	4	4	4	4	19	0	8192	8192	8192	3712	8384	8064	6848	11968	8640
1567152781	20	0	4266.153809	4235.897461	4247.692383	4237.436035	4238.974121	0	4				0	4	4	4	4	4	20	0	8192	8192	8192	3776	8320	8064	6848	11968	8640
1567152781	21	0	4242.05127	4237.94873	4240	4220	4231.282227	0	4				0	4	4	4	4	4	21	0	8192	8192	8192	3776	8384	8064	6912	12032	8640
1567152781	22	0	4240	4246.153809	4238.461426	4209.743652	4229.230957	0	4				0	4	4	4	4	4	22	0	8192	8192	8192	3776	8320	8064	6912	11968	8640
1567152781	23	0	4247.179688	4248.205078	4239.487305	4219.487305	4229.743652	0	4				0	4	4	4	4	4	23	0	8192	8192	8192	3712	8384	8064	6848	11968	8576
1567152781	24	0	4233.846191	4242.05127	4228.717773	4218.461426	4219.487305	0	4				0	4	4	4	4	4	24	0	8192	8192	8192	3776	8384	8064	6912	12032	8768
1567152781	25	0	4223.077148	4225.641113	4220	4199.487305	4204.615234	0	4				0	4	4	4	4	4	25	0	8192	8192	8192	3776	8384	8064	6912	12032	8768
1567152781	26	0	4234.871582	4233.846191	4225.641113	4196.922852	4211.282227	0	4				0	4	4	4	4	4	26	0	8192	8192	8192	3712	8384	8000	6848	11968	8704
1567152781	27	0	4239.487305	4246.153809	4227.179688	4204.615234	4218.461426	0	4				0	4	4	4	4	4	27	0	8192	8192	8192	3712	8384	8064	6848	11904	8640
1567152781	28	0	4225.128418	4231.794922	4220	4201.538574	4207.692383	0	4				0	4	4	4	4	4	28	0	8192	8192	8192	3776	8384	8064	6848	12032	8640
1567152781	29	0	4221.025879	4233.846191	4218.461426	4205.641113	4206.153809	0	4				0	4	4	4	4	4	29	0	8192	8192	8192	3776	8384	8064	6848	11968	8576
1567152781	30	0	4241.025879	4258.461426	4233.846191	4216.922852	4223.589844	0	4				0	4	4	4	4	4	30	0	8192	8192	8192	3712	8384	8064	6848	11968	8576
1567152781	31	0	4257.436035	4272.820313	4246.666504	4224.615234	4235.897461	0	4				0	4	4	4	4	4	31	0	8192	8192	8192	3712	8384	8000	6848	12032	8640
1567152781	32	0	4250.256348	4258.461426	4235.897461	4226.153809	4227.692383	0	4				0	4	4	4	4	4	32	0	8192	8192	8192	3712	8384	8064	6848	12032	8640
1567152781	33	0	4236.410156	4237.94873	4220.512695	4212.307617	4210.769043	0	4				0	4	4	4	4	4	33	0	8192	8192	8192	3712	8384	8000	6848	11968	8640
1567152781	34	0	4227.692383	4240	4218.974121	4196.922852	4201.025879	0	4				0	4	4	4	4	4	34	0	8192	8192	8192	3712	8384	8064	6848	11968	8640
1567152781	35	0	4226.666504	4242.05127	4225.128418	4202.05127	4209.743652	0	4				0	4	4	4	4	4	35	0	8192	8192	8192	3712	8384	8000	6912	11968	8640
1567152781	36	0	4234.871582	4221.538574	4221.025879	4203.589844	4217.94873	0	4				0	4	4	4	4	4	36	0	8192	8192	8192	3712	8384	8064	6848	12032	8704
1567152781	37	0	4249.230957	4225.641113	4219.487305	4197.436035	4222.05127	0	4				0	4	4	4	4	4	37	0	8192	8192	8192	3776	8384	8000	6848	11968	8576
1567152781	38	0	4264.615234	4268.717773	4242.05127	4221.025879	4238.974121	0	4				0	4	4	4	4	4	38	0	8192	8192	8192	3712	8384	8064	6848	11968	8576
1567152781	39	0	4270.769043	4272.820313	4258.974121	4249.230957	4253.333496	0	4				0	4	4	4	4	4	39	0	8192	8192	8192	3776	8384	8064	6848	12096	8576
1567152781	40	0	4266.666504	4242.05127	4250.769043	4237.94873	4245.128418	0	4				0	4	4	4	4	4	40	0	8192	8192	8192	3776	8384	8064	6848	12032	8576
1567152781	41	0	4251.282227	4244.102539	4235.384766	4216.410156	4229.230957	0	4				0	4	4	4	4	4	41	0	8192	8192	8192	3776	8384	8000	6912	11968	8640
1567152781	42	0	4231.794922	4237.94873	4228.717773	4218.461426	4223.589844	0	4				0	4	4	4	4	4	42	0	8192	8192	8192	3776	8384	8064	6848	11968	8448
1567152781	43	0	4227.179688	4217.436035	4229.743652	4213.846191	4218.974121	0	4				0	4	4	4	4	4	43	0	8192	8192	8192	3712	8384	8064	6848	11968	8448
1567152781	44	0	4241.025879	4229.743652	4232.820313	4198.461426	4219.487305	0	4				0	4	4	4	4	4	44	0	8192	8192	8192	3712	8384	8064	6848	12032	8768
1567152781	45	0	4246.666504	4248.205078	4232.307617	4208.205078	4225.641113	0	4				0	4	4	4	4	4	45	0	8192	8192	8192	3712	8384	8064	6848	11904	8576
1567152781	46	0	4236.922852	4235.897461	4223.077148	4217.436035	4223.077148	0	4				0	4	4	4	4	4	46	0	8192	8192	8192	3776	8384	8064	6912	12032	8640
1567152781	47	0	4237.436035	4227.692383	4218.974121	4207.179688	4221.538574	0	4				0	4	4	4	4	4	47	0	8192	8192	8192	3712	8384	8000	6848	11968	8576
1567152781	48	0	4241.538574	4242.05127	4226.153809	4198.974121	4225.641113	0	4				0	4	4	4	4	4	48	0	8192	8192	8192	3712	8384	8000	6848	11968	8576
1567152781	49	0	4235.384766	4246.153809	4226.153809	4195.384766	4227.692383	0	4				0	4	4	4	4	4	49	0	8192	8192	8192	3776	8384	8064	6848	12032	8640
1567152781	50	0	4235.897461	4223.589844	4222.05127	4196.922852	4228.205078	0	4				0	4	4	4	4	4	50	0	8192	8192	8192	3712	8320	8064	6848	12032	8576
1567152781	51	0	4235.897461	4209.230957	4220.512695	4206.666504	4226.153809	0	4				0	4	4	4	4	4	51	0	8192	8192	8192	3776	8384	8064	6784	12032	8640
1567152781	52	0	4209.743652	4215.384766	4200.512695	4189.230957	4202.563965	0	4				0	4	4	4	4	4	52	0	8192	8192	8192	3776	8384	8064	6784	12032	8640
1567152781	53	0	4186.666504	4215.384766	4185.641113	4158.974121	4182.563965	0	4				0	4	4	4	4	4	53	0	8192	8192	8192	3776	8384	8064	6912	11968	8576
1567152781	54	0	4207.179688	4219.487305	4210.256348	4180.512695	4203.077148	0	4				0	4	4	4	4	4	54	0	8192	8192	8192	3776	8384	8064	6912	12032	8640
1567152781	55	0	4231.794922	4235.897461	4233.333496	4215.384766	4225.128418	0	4				0	4	4	4	4	4	55	0	8192	8192	8192	3776	8384	8128	6848	11968	8640
1567152781	56	0	4225.641113	4242.05127	4230.769043	4213.333496	4221.025879	0	4				0	4	4	4	4	4	56	0	8192	8192	8192	3712	8384	8000	6848	11968	8640
1567152781	57	0	4212.820313	4235.897461	4226.153809	4205.128418	4211.794922	0	4				0	4	4	4	4	4	57	0	8192	8192	8192	3776	8384	8064	6848	12032	8896
1567152781	58	0	4215.897461	4227.692383	4223.077148	4196.922852	4201.538574	0	4				0	4	4	4	4	4	58	0	8192	8192	8192	3776	8384	8064	6848	11968	8640
1567152781	59	0	4220.512695	4215.384766	4211.794922	4184.615234	4193.846191	0	4				0	4	4	4	4	4	59	0	8192	8192	8192	3712	8384	8128	6912	12032	8640
1567152781	60	0	4218.461426	4211.282227	4206.153809	4193.333496	4200.512695	0	4				0	4	4	4	4	4	60	0	8192	8192	8192	3712	8384	8064	6848	11968	8576
1567152781	61	0	4224.102539	4217.436035	4214.358887	4205.641113	4212.307617	0	4				0	4	4	4	4	4	61	0	8192	8192	8192	3712	8384	8128	6848	11968	8576
1567152781	62	0	4231.794922	4211.282227	4217.94873	4194.871582	4214.871582	0	4				0	4	4	4	4	4	62	0	8192	8192	8192	3776	8384	8064	6848	11968	8576
1567152781	63	0	4232.820313	4217.436035	4222.563965	4195.384766	4216.922852	0	4				0	4	4	4	4	4	63	0	8192	8192	8192	3776	8384	8128	6848	12032	8576
1567152781	64	0	4233.333496	4223.589844	4228.205078	4207.692383	4220	450	4				0	4	4	4	4	4	64	0	8192	8192	8192	3712	8384	8128	6848	11968	8576
1567152781	65	0	4235.384766	4213.333496	4229.743652	4201.025879	4221.025879	450	4				0	4	4	4	4	4	65	0	8192	8192	8192	3712	8384	8128	6848	11968	8576
1567152781	66	0	4225.128418	4223.589844	4226.153809	4186.666504	4209.743652	1023	4				0	4	4	4	4	4	66	0	8192	8192	8192	3712	8384	8064	6848	11968	8576
1567152781	67	0	4203.589844	4235.897461	4210.256348	4173.333496	4186.666504	450	4				0	4	4	4	4	4	67	0	8192	8192	8192	3712	8384	8064	6912	11968	8640
1567152781	68	0	4195.897461	4221.538574	4204.102539	4170.769043	4187.179688	1023	4				0	4	4	4	4	4	68	0	8192	8192	8192	3712	8384	8128	6784	11968	8512
1567152781	69	0	4202.05127	4211.282227	4214.871582	4178.461426	4200.512695	450	4				0	4	4	4	4	4	69	0	8192	8192	8192	3712	8384	8064	6848	12032	8640
1567152781	70	0	4196.410156	4213.333496	4210.769043	4176.922852	4189.230957	1023	4				0	4	4	4	4	4	70	0	8192	8192	8192	3712	8384	8128	6848	12032	8640
1567152781	71	0	4196.922852	4217.436035	4201.025879	4170.256348	4186.666504	450	4				0	4	4	4	4	4	71	0	8192	8192	8192	3712	8384	8064	6912	12032	8576
1567152781	72	0	4216.410156	4225.641113	4206.666504	4169.230957	4206.153809	450	4				0	4	4	4	4	4	72	0	8192	8192	8192	3712	8384	8064	6848	11968	8640
1567152781	73	0	4213.846191	4215.384766	4209.230957	4173.846191	4203.589844	1023	4				0	4	4	4	4	4	73	0	8192	8192	8192	3776	8384	8064	6848	12032	8576
1567152781	74	0	4203.589844	4225.641113	4208.205078	4190.256348	4201.538574	450	4				0	4	4	4	4	4	74	0	8192	8192	8192	3776	8384	8064	6848	12032	8576
1567152781	75	0	4215.384766	4256.410156	4220	4211.282227	4222.563965	1023	4				0	4	4	4	4	4	75	0	8192	8192	8192	3776	8384	8064	6784	12032	8576
1567152781	76	0	4203.589844	4235.897461	4217.436035	4195.897461	4212.307617	450	4				0	4	4	4	4	4	76	0	8192	8192	8192	3712	8384	8064	6848	12032	8576
1567152781	77	0	4168.717773	4194.871582	4192.307617	4162.563965	4177.94873	450	4				0	4	4	4	4	4	77	0	8192	8192	8192	3776	8384	8064	6848	12032	8704
1567152781	78	0	4175.897461	4209.230957	4192.307617	4156.922852	4183.589844	450	4				0	4	4	4	4	4	78	0	8192	8192	8192	3712	8320	8064	6784	12032	8448
1567152781	79	0	4204.615234	4227.692383	4213.846191	4168.205078	4207.692383	1023	4				0	4	4	4	4	4	79	0	8192	8192	8192	3776	8320	8064	6784	12032	8448
1567152781	80	0	4203.077148	4194.871582	4214.871582	4179.487305	4205.128418	450	4				0	4	4	4	4	4	80	0	8192	8192	8192	3776	8320	8064	6848	12032	8704
1567152781	81	0	4192.307617	4184.615234	4204.615234	4181.025879	4192.820313	450	4				0	4	4	4	4	4	81	0	8192	8192	8192	3776	8320	8064	6848	12032	8576
1567152781	82	0	4192.820313	4209.230957	4205.128418	4180	4196.922852	450	4				0	4	4	4	4	4	82	0	8192	8192	8192	3776	8384	8064	6784	12032	8576
1567152781	83	0	4196.922852	4221.538574	4214.871582	4195.384766	4205.128418	1023	4				0	4	4	4	4	4	83	0	8192	8192	8192	3776	8320	8064	6848	11968	8576
1567152781	84	0	4205.641113	4221.538574	4222.563965	4217.436035	4208.205078	450	4				0	4	4	4	4	4	84	0	8192	8192	8192	3776	8320	8064	6848	11968	8576
1567152781	85	0	4204.102539	4215.384766	4214.358887	4211.794922	4203.077148	450	4				0	4	4	4	4	4	85	0	8192	8192	8192	3712	8320	8000	6848	12032	8576
1567152781	86	0	4191.794922	4201.025879	4201.025879	4186.666504	4191.794922	450	4				0	4	4	4	4	4	86	0	8192	8192	8192	3776	8384	8128	6848	11968	8640
1567152781	87	0	4202.05127	4217.436035	4211.282227	4192.820313	4203.077148	1023	4				0	4	4	4	4	4	87	0	8192	8192	8192	3712	8320	8064	6784	11968	8576
1567152781	88	0	4218.461426	4231.794922	4222.563965	4206.153809	4218.974121	450	4				0	4	4	4	4	4	88	0	8192	8192	8192	3712	8320	8128	6784	11968	8576
1567152781	89	0	4208.205078	4203.077148	4212.820313	4192.307617	4202.563965	450	4				0	4	4	4	4	4	89	0	8192	8192	8192	3712	8320	8064	6784	11968	8640
1567152781	90	0	4195.897461	4188.717773	4204.102539	4190.256348	4187.179688	450	4				0	4	4	4	4	4	90	0	8192	8192	8192	3712	8320	8064	6848	12032	8640
1567152781	91	0	4194.871582	4211.282227	4208.205078	4211.282227	4192.820313	1023	4				0	4	4	4	4	4	91	0	8192	8192	8192	3712	8384	8064	6912	12032	8576
1567152781	92	0	4201.025879	4219.487305	4216.410156	4217.436035	4200.512695	450	4				0	4	4	4	4	4	92	0	8192	8192	8192	3712	8384	8064	6912	12032	8576
1567152781	93	0	4220.512695	4225.641113	4229.743652	4218.461426	4216.410156	450	4				0	4	4	4	4	4	93	0	8192	8192	8192	3712	8320	8064	6848	12032	8768
1567152781	94	0	4233.846191	4240	4239.487305	4232.820313	4235.897461	450	4				0	4	4	4	4	4	94	0	8192	8192	8192	3712	8384	8128	6784	12032	8576
1567152781	95	0	4221.538574	4225.641113	4229.743652	4230.769043	4229.743652	1023	4				0	4	4	4	4	4	95	0	8192	8192	8192	3776	8320	8064	6848	12032	8576
1567152781	96	0	4210.256348	4211.282227	4221.538574	4210.256348	4213.333496	450	4				0	4	4	4	4	4	96	0	8192	8192	8192	3776	8320	8064	6848	12032	8576
1567152781	97	0	4218.461426	4227.692383	4223.077148	4202.563965	4217.436035	450	4				0	4	4	4	4	4	97	0	8192	8192	8192	3712	8320	8064	6848	12032	8576
1567152781	98	0	4229.743652	4244.102539	4230.256348	4208.205078	4224.102539	450	4				0	4	4	4	4	4	98	0	8192	8192	8192	3776	8320	8064	6848	12032	8448
1567152781	99	0	4227.692383	4237.94873	4241.538574	4213.846191	4222.563965	1023	4				0	4	4	4	4	4	99	0	8192	8192	8128	3776	8384	8128	6848	11968	8512
1567152782	100	0	4218.461426	4227.692383	4233.333496	4220.512695	4217.94873	450	4				0	4	4	4	4	4	100	0	8192	8192	8192	3712	8384	8064	6848	12032	8576
1567152782	101	0	4226.153809	4229.743652	4217.94873	4226.666504	4211.282227	450	4				0	4	4	4	4	4	101	0	8192	8192	8128	3776	8384	8064	6848	12032	8576
1567152782	102	0	4241.538574	4225.641113	4222.05127	4223.077148	4214.871582	450	4				0	4	4	4	4	4	102	0	8192	8192	8128	3776	8384	8064	6848	12032	8576
1567152782	103	0	4238.974121	4225.641113	4232.307617	4222.563965	4226.153809	1023	4				0	4	4	4	4	4	103	0	8192	8192	8128	3776	8384	8064	6912	12032	8576
1567152782	104	0	4225.641113	4223.589844	4226.153809	4218.461426	4218.974121	450	4				0	4	4	4	4	4	104	0	8192	8192	8128	3776	8384	8064	6848	12032	8576
1567152782	105	0	4216.922852	4213.333496	4214.358887	4194.358887	4201.025879	450	4				0	4	4	4	4	4	105	0	8192	8192	8128	3712	8384	8064	6784	12032	8576
1567152782	106	0	4214.358887	4225.641113	4216.922852	4194.871582	4206.153809	450	4				0	4	4	4	4	4	106	0	8192	8192	8192	3712	8384	8064	6784	12032	8576
1567152782	107	0	4220.512695	4248.205078	4219.487305	4223.589844	4221.025879	1023	4				0	4	4	4	4	4	107	0	8192	8192	8192	3712	8384	8064	6848	12032	8576
1567152782	108	0	4220	4246.153809	4211.282227	4212.307617	4216.922852	450	4				0	4	4	4	4	4	108	0	8192	8192	8192	3712	8384	8064	6848	11968	8640
1567152782	109	0	4213.333496	4229.743652	4211.282227	4188.205078	4207.179688	450	4				0	4	4	4	4	4	109	0	8192	8192	8192	3776	8384	8064	6848	12032	8640
1567152782	110	0	4225.641113	4235.897461	4225.641113	4209.230957	4214.358887	450	4				0	4	4	4	4	4	110	0	8192	8192	8192	3712	8384	8064	6848	12032	8640
1567152782	111	0	4240	4244.102539	4236.922852	4223.589844	4225.641113	1023	4				0	4	4	4	4	4	111	0	8192	8192	8192	3712	8384	8064	6848	12032	8576
1567152782	112	0	4234.358887	4237.94873	4236.410156	4214.871582	4222.563965	450	4				0	4	4	4	4	4	112	0	8192	8192	8192	3712	8384	8064	6848	11968	8640
1567152782	113	0	4223.077148	4237.94873	4229.743652	4225.641113	4212.307617	450	4				0	4	4	4	4	4	113	0	8192	8192	8192	3712	8384	8064	6848	12032	8576
1567152782	114	0	4220	4246.153809	4229.230957	4229.743652	4210.256348	450	4				0	4	4	4	4	4	114	0	8192	8192	8192	3712	8384	8064	6912	12032	8704
1567152782	115	0	4226.153809	4242.05127	4233.846191	4221.025879	4221.538574	1023	4				0	4	4	4	4	4	115	0	8192	8192	8192	3712	8320	8064	6912	12032	8704
1567152782	116	0	4227.179688	4233.846191	4225.641113	4211.282227	4223.589844	450	4				0	4	4	4	4	4	116	0	8192	8192	8192	3712	8384	8064	6912	11968	8960
1567152782	117	0	4230.769043	4246.153809	4221.538574	4197.436035	4220.512695	450	4				0	4	4	4	4	4	117	0	8192	8192	8192	3712	8384	8064	6848	11968	8576
1567152782	118	0	4245.128418	4254.358887	4235.897461	4211.794922	4231.282227	450	4				0	4	4	4	4	4	118	0	8192	8192	8192	3776	8384	8128	6912	12032	8512
1567152782	119	0	4244.102539	4231.794922	4241.538574	4241.538574	4232.307617	1023	4				0	4	4	4	4	4	119	0	8192	8192	8192	3712	8384	8128	6784	11968	8640
1567152782	120	0	4224.615234	4223.589844	4228.717773	4233.846191	4221.025879	450	4				0	4	4	4	4	4	120	0	8192	8192	8192	3776	8384	8064	6784	11968	8640
1567152782	121	0	4222.05127	4240	4223.589844	4217.436035	4219.487305	450	4				0	4	4	4	4	4	121	0	8192	8192	8192	3776	8384	8128	6912	11968	8576
1567152782	122	0	4237.436035	4244.102539	4230.256348	4224.615234	4222.563965	450	4				0	4	4	4	4	4	122	0	8192	8192	8192	3776	8320	8064	6912	12032	8576
1567152782	123	0	4232.820313	4233.846191	4224.615234	4217.94873	4219.487305	1023	4				0	4	4	4	4	4	123	0	8192	8192	8192	3776	8384	8128	6848	11904	8704
1567152782	124	0	4229.230957	4240	4220.512695	4205.641113	4220.512695	450	4				0	4	4	4	4	4	124	0	8192	8192	8192	3776	8320	8064	6848	11904	8704
1567152782	125	0	4238.461426	4240	4227.179688	4215.897461	4225.641113	450	4				0	4	4	4	4	4	125	0	8192	8192	8192	3712	8384	8064	6912	12096	8576
1567152782	126	0	4225.641113	4225.641113	4225.128418	4209.743652	4217.436035	450	4				0	4	4	4	4	4	126	0	8192	8192	8192	3776	8384	8064	6784	11968	8576
1567152782	127	0	4214.358887	4235.897461	4226.666504	4189.743652	4210.769043	236	4				0	4	4	4	4	4	127	0	8192	8192	8192	3712	8384	8128	6848	12032	8576
1567152782	0	0	4240	4270.769043	4243.589844	4210.769043	4225.641113	450	4				0	4	4	4	4	4	0	0	8192	8192	8192	3776	8320	8064	6848	12032	8576
1567152782	1	0	4255.384766	4260.512695	4252.820313	4235.897461	4233.846191	450	4				0	4	4	4	4	4	1	0	8192	8192	8192	3712	8320	8128	6784	12032	8576
1567152782	2	0	4231.794922	4219.487305	4232.307617	4217.94873	4213.333496	1023	4				0	4	4	4	4	4	2	0	8192	8192	8192	3776	8320	8064	6848	11904	8576
1567152782	3	0	4216.410156	4225.641113	4212.820313	4194.871582	4198.974121	450	4				0	4	4	4	4	4	3	0	8192	8192	8192	3712	8320	8128	6848	11968	8640
1567152782	4	0	4228.205078	4248.205078	4222.563965	4192.820313	4210.256348	1023	4				0	4	4	4	4	4	4	0	8192	8192	8192	3776	8320	8064	6848	12032	8448
1567152782	5	0	4241.538574	4237.94873	4236.922852	4201.538574	4222.563965	450	4				0	4	4	4	4	4	5	0	8192	8192	8192	3712	8320	8128	6848	12032	8448
1567152782	6	0	4244.615234	4235.897461	4237.436035	4218.974121	4222.05127	1023	4				0	4	4	4	4	4	6	0	8192	8192	8192	3776	8320	8064	6784	12032	8192
1567152782	7	0	4243.589844	4256.410156	4229.230957	4223.589844	4225.128418	450	4				0	4	4	4	4	4	7	0	8192	8192	8192	3776	8384	8064	6848	12032	8576
1567152782	8	0	4243.077148	4266.666504	4230.256348	4208.717773	4227.179688	450	4				0	4	4	4	4	4	8	0	8192	8192	8192	3776	8384	8064	6848	12032	8576
1567152782	9	0	4241.025879	4262.563965	4238.461426	4207.692383	4223.077148	1023	4				0	4	4	4	4	4	9	0	8192	8192	8192	3712	8320	8064	6848	12032	8576
1567152782	10	0	4232.307617	4254.358887	4233.333496	4218.974121	4217.94873	450	4				0	4	4	4	4	4	10	0	8192	8192	8192	3712	8320	8064	6848	12032	8576
1567152782	11	0	4225.641113	4240	4224.615234	4215.897461	4216.410156	1023	4				0	4	4	4	4	4	11	0	8192	8192	8192	3776	8384	8064	6848	11968	8576
1567152782	12	0	4242.05127	4237.94873	4231.282227	4219.487305	4228.717773	450	4				0	4	4	4	4	4	12	0	8192	8192	8192	3776	8384	8064	6912	11968	8640
1567152782	13	0	4251.794922	4242.05127	4232.820313	4223.589844	4235.897461	450	4				0	4	4	4	4	4	13	0	8192	8192	8128	3712	8384	8064	6912	12032	8768
1567152782	14	0	4240.512695	4233.846191	4226.153809	4217.94873	4230.256348	450	4				0	4	4	4	4	4	14	0	8192	8192	8192	3776	8384	8064	6912	12032	8768
1567152782	15	0	4234.358887	4229.743652	4232.820313	4218.461426	4232.820313	1023	4				0	4	4	4	4	4	15	0	8192	8192	8192	3712	8384	8064	6848	12096	8640
1567152782	16	0	4231.282227	4233.846191	4234.871582	4218.461426	4232.820313	0	4				0	4	4	4	4	4	16	0	8192	8192	8192	3776	8384	8064	6848	12032	8576
1567152782	17	0	4232.820313	4246.153809	4229.743652	4217.436035	4229.230957	0	4				0	4	4	4	4	4	17	0	8192	8192	8192	3712	8384	8064	6912	11968	8576
1567152782	18	0	4241.025879	4258.461426	4239.487305	4214.871582	4239.487305	0	4				0	4	4	4	4	4	18	0	8192	8192	8192	3776	8384	8128	6912	11968	8576
1567152782	19	0	4235.897461	4254.358887	4246.666504	4211.282227	4245.641113	0	4				0	4	4	4	4	4	19	0	8192	8192	8192	3712	8384	8064	6848	11968	8576
1567152782	20	0	4230.769043	4246.153809	4235.384766	4225.641113	4237.94873	0	4				0	4	4	4	4	4	20	0	8192	8192	8192	3712	8384	8064	6848	12032	8640
1567152782	21	0	4245.128418	4246.153809	4232.307617	4245.641113	4239.487305	0	4				0	4	4	4	4	4	21	0	8192	8192	8192	3712	8384	8064	6912	12032	8576
1567152782	22	0	4247.692383	4231.794922	4237.436035	4236.410156	4243.077148	0	4				0	4	4	4	4	4	22	0	8192	8192	8192	3776	8384	8128	6848	12032	8768
1567152782	23	0	4226.153809	4209.230957	4222.05127	4208.717773	4231.794922	0	4				0	4	4	4	4	4	23	0	8192	8192	8192	3712	8384	8064	6848	12032	8768
1567152782	24	0	4230.769043	4231.794922	4217.94873	4211.282227	4231.282227	0	4				0	4	4	4	4	4	24	0	8192	8192	8192	3776	8384	8064	6848	12032	8640
1567152782	25	0	4249.743652	4256.410156	4230.256348	4220.512695	4241.538574	0	4				0	4	4	4	4	4	25	0	8192	8192	8192	3712	8384	8064	6848	12032	8640
1567152782	26	0	4232.820313	4231.794922	4227.692383	4201.025879	4228.205078	0	4				0	4	4	4	4	4	26	0	8192	8192	8192	3776	8384	8064	6848	11968	8640
1567152782	27	0	4222.05127	4219.487305	4228.205078	4195.897461	4214.358887	0	4				0	4	4	4	4	4	27	0	8192	8192	8192	3712	8384	8064	6784	12032	8640
1567152782	28	0	4244.615234	4244.102539	4242.05127	4216.410156	4225.641113	0	4				0	4	4	4	4	4	28	0	8192	8192	8192	3776	8384	8128	6784	12032	8640
1567152782	29	0	4248.717773	4260.512695	4245.641113	4218.461426	4233.333496	0	4				0	4	4	4	4	4	29	0	8192	8192	8192	3712	8384	8064	6848	12032	8512
1567152782	30	0	4222.05127	4235.897461	4235.384766	4203.077148	4222.05127	0	4				0	4	4	4	4	4	30	0	8192	8192	8192	3776	8384	8064	6912	12032	8576
1567152782	31	0	4204.615234	4196.922852	4218.461426	4189.743652	4205.641113	0	4				0	4	4	4	4	4	31	0	8192	8192	8192	3712	8384	8064	6848	11968	8768
1567152782	32	0	4214.358887	4198.974121	4212.307617	4192.307617	4209.743652	0	4				0	4	4	4	4	4	32	0	8192	8192	8192	3712	8384	8128	6848	11968	8768
1567152782	33	0	4240	4237.94873	4227.692383	4212.820313	4237.94873	0	4				0	4	4	4	4	4	33	0	8192	8192	8192	3712	8384	8064	6848	12032	8576
1567152782	34	0	4250.769043	4244.102539	4240.512695	4212.820313	4252.820313	0	4				0	4	4	4	4	4	34	0	8192	8192	8192	3712	8384	8128	6848	11968	8512
1567152782	35	0	4235.384766	4223.589844	4230.769043	4196.410156	4237.436035	0	4				0	4	4	4	4	4	35	0	8192	8192	8192	3712	8384	8064	6848	12032	8640
1567152782	36	0	4231.794922	4240	4230.256348	4210.256348	4228.717773	0	4				0	4	4	4	4	4	36	0	8192	8192	8192	3712	8384	8064	6848	12032	8640
1567152782	37	0	4242.05127	4252.307617	4243.077148	4220.512695	4230.256348	0	4				0	4	4	4	4	4	37	0	8192	8192	8192	3776	8384	8064	6848	12032	8512
1567152782	38	0	4233.333496	4231.794922	4231.282227	4195.384766	4216.410156	0	4				0	4	4	4	4	4	38	0	8192	8192	8192	3712	8384	8064	6784	12032	8640
1567152782	39	0	4224.102539	4225.641113	4214.871582	4191.794922	4206.153809	0	4				0	4	4	4	4	4	39	0	8192	8192	8192	3776	8384	8064	6912	11968	8576
1567152782	40	0	4238.974121	4235.897461	4222.563965	4212.307617	4217.436035	0	4				0	4	4	4	4	4	40	0	8192	8192	8192	3712	8384	8064	6848	12032	8640
1567152782	41	0	4251.282227	4233.846191	4232.820313	4216.922852	4223.077148	0	4				0	4	4	4	4	4	41	0	8192	8192	8192	3712	8384	8064	6848	12032	8576
1567152782	42	0	4251.794922	4235.897461	4240	4214.358887	4220	0	4				0	4	4	4	4	4	42	0	8192	8192	8192	3712	8384	8128	6848	12032	8576
1567152782	43	0	4251.282227	4254.358887	4250.256348	4216.922852	4229.230957	0	4				0	4	4	4	4	4	43	0	8192	8192	8192	3776	8384	8064	6912	12032	8576
1567152782	44	0	4246.153809	4252.307617	4249.743652	4217.94873	4230.769043	0	4				0	4	4	4	4	4	44	0	8192	8192	8192	3776	8384	8128	6912	11968	8576
1567152782	45	0	4237.94873	4244.102539	4238.974121	4213.846191	4211.794922	0	4				0	4	4	4	4	4	45	0	8192	8192	8192	3776	8384	8064	6848	12032	8640
1567152782	46	0	4226.666504	4248.205078	4235.897461	4200.512695	4197.436035	0	4				0	4	4	4	4	4	46	0	8192	8192	8192	3712	8384	8064	6848	12032	8640
1567152782	47	0	4212.820313	4240	4234.871582	4184.615234	4197.94873	0	4				0	4	4	4	4	4	47	0	8192	8192	8192	3776	8384	8064	6912	11968	8576
1567152782	48	0	4216.410156	4231.794922	4235.384766	4193.846191	4208.205078	0	4				0	4	4	4	4	4	48	0	8192	8192	8192	3776	8384	8064	6848	12032	8576
1567152782	49	0	4245.128418	4248.205078	4256.922852	4225.128418	4228.717773	0	4				0	4	4	4	4	4	49	0	8192	8192	8192	3776	8384	8064	6784	12032	8576
1567152782	50	0	4256.410156	4250.256348	4273.846191	4238.461426	4241.538574	0	4				0	4	4	4	4	4	50	0	8192	8192	8192	3712	8384	8064	6784	12032	8576
1567152782	51	0	4235.384766	4223.589844	4258.974121	4229.743652	4226.153809	0	4				0	4	4	4	4	4	51	0	8192	8192	8192	3776	8384	8064	6848	12096	8576
1567152782	52	0	4224.615234	4225.641113	4246.666504	4224.102539	4213.846191	0	4				0	4	4	4	4	4	52	0	8192	8192	8192	3712	8384	8064	6848	12032	8576
1567152782	53	0	4232.820313	4246.153809	4250.769043	4217.436035	4220	0	4				0	4	4	4	4	4	53	0	8192	8192	8192	3776	8384	8064	6784	11968	8576
1567152782	54	0	4233.846191	4240	4247.179688	4200	4219.487305	0	4				0	4	4	4	4	4	54	0	8192	8192	8192	3712	8384	8064	6784	11968	8576
1567152782	55	0	4232.820313	4242.05127	4245.641113	4196.922852	4214.358887	0	4				0	4	4	4	4	4	55	0	8192	8192	8192	3776	8384	8064	6848	11968	8576
1567152782	56	0	4228.717773	4258.461426	4243.077148	4203.589844	4209.230957	0	4				0	4	4	4	4	4	56	0	8192	8192	8192	3776	8384	8064	6848	12032	8576
1567152782	57	0	4213.846191	4246.153809	4227.692383	4197.436035	4195.384766	0	4				0	4	4	4	4	4	57	0	8192	8192	8192	3776	8384	8128	6848	11968	8640
1567152782	58	0	4217.436035	4240	4224.615234	4200	4196.922852	0	4				0	4	4	4	4	4	58	0	8192	8192	8192	3712	8384	8000	6848	12032	8640
1567152782	59	0	4231.282227	4248.205078	4231.794922	4207.179688	4208.717773	0	4				0	4	4	4	4	4	59	0	8192	8192	8192	3712	8384	8064	6848	12032	8640
1567152782	60	0	4223.077148	4231.794922	4228.205078	4194.358887	4202.05127	0	4				0	4	4	4	4	4	60	0	8192	8192	8192	3712	8384	8064	6848	11968	8768
1567152782	61	0	4222.05127	4231.794922	4237.436035	4198.461426	4205.641113	0	4				0	4	4	4	4	4	61	0	8192	8192	8192	3712	8384	8128	6848	11968	8576
1567152782	62	0	4236.922852	4246.153809	4257.94873	4218.461426	4224.615234	0	4				0	4	4	4	4	4	62	0	8192	8192	8192	3712	8384	8128	6912	12032	8576
1567152782	63	0	4230.769043	4240	4252.307617	4210.256348	4223.077148	0	4				0	4	4	4	4	4	63	0	8192	8192	8192	3712	8384	8064	6848	11968	8640
1567152782	64	0	4214.871582	4235.897461	4241.025879	4196.410156	4209.230957	450	4				0	4	4	4	4	4	64	0	8192	8192	8192	3712	8384	8064	6848	11968	8640
1567152782	65	0	4210.769043	4231.794922	4240.512695	4190.256348	4198.974121	450	4				0	4	4	4	4	4	65	0	8192	8192	8192	3776	8384	8064	6848	11968	8640
1567152782	66	0	4200	4209.230957	4220.512695	4173.846191	4184.615234	1023	4				0	4	4	4	4	4	66	0	8192	8192	8192	3712	8384	8064	6848	12032	8640
1567152782	67	0	4195.897461	4219.487305	4211.794922	4182.563965	4185.641113	450	4				0	4	4	4	4	4	67	0	8192	8192	8192	3776	8384	8064	6912	11968	8640
1567152782	68	0	4203.077148	4248.205078	4227.179688	4213.333496	4204.102539	1023	4				0	4	4	4	4	4	68	0	8192	8192	8192	3776	8384	8064	6912	11968	8640
1567152782	69	0	4201.025879	4244.102539	4229.230957	4201.025879	4208.717773	450	4				0	4	4	4	4	4	69	0	8192	8192	8192	3776	8384	8064	6784	12032	8640
1567152782	70	0	4204.615234	4231.794922	4221.538574	4173.846191	4206.153809	1023	4				0	4	4	4	4	4	70	0	8192	8192	8192	3776	8384	8064	6848	12032	8576
1567152782	71	0	4213.333496	4225.641113	4214.871582	4174.358887	4199.487305	450	4				0	4	4	4	4	4	71	0	8192	8192	8192	3776	8384	8064	6848	12032	8640
1567152782	72	0	4213.846191	4221.538574	4221.025879	4178.461426	4195.897461	450	4				0	4	4	4	4	4	72	0	8192	8192	8192	3776	8384	8000	6848	12032	8640
1567152782	73	0	4220	4233.846191	4244.615234	4193.846191	4213.333496	1023	4				0	4	4	4	4	4	73	0	8192	8192	8192	3776	8384	8064	6912	12032	8384
1567152782	74	0	4218.461426	4237.94873	4251.794922	4210.769043	4225.128418	450	4				0	4	4	4	4	4	74	0	8192	8192	8192	3776	8384	8064	6848	11968	8576
1567152782	75	0	4201.538574	4221.538574	4232.820313	4203.077148	4209.230957	1023	4				0	4	4	4	4	4	75	0	8192	8192	8192	3776	8384	8064	6848	12032	8576
1567152782	76	0	4204.102539	4211.282227	4224.615234	4199.487305	4205.641113	450	4				0	4	4	4	4	4	76	0	8192	8192	8192	3776	8384	8064	6848	12032	8640
1567152782	77	0	4222.563965	4215.384766	4232.820313	4213.333496	4222.563965	450	4				0	4	4	4	4	4	77	0	8192	8192	8192	3712	8320	8064	6848	12032	8640
1567152782	78	0	4224.615234	4221.538574	4231.282227	4216.410156	4225.641113	450	4				0	4	4	4	4	4	78	0	8192	8192	8192	3776	8320	8064	6912	12032	8640
1567152782	79	0	4213.333496	4233.846191	4225.641113	4203.589844	4211.794922	1023	4				0	4	4	4	4	4	79	0	8192	8192	8192	3712	8384	8064	6848	12032	8512
1567152782	80	0	4204.615234	4242.05127	4222.563965	4186.153809	4198.461426	450	4				0	4	4	4	4	4	80	0	8192	8192	8192	3712	8384	8064	6848	12032	8640
1567152782	81	0	4197.94873	4235.897461	4209.230957	4177.436035	4194.871582	450	4				0	4	4	4	4	4	81	0	8192	8192	8192	3712	8384	8064	6848	12032	8640
1567152782	82	0	4197.436035	4237.94873	4201.538574	4196.922852	4204.102539	450	4				0	4	4	4	4	4	82	0	8192	8192	8192	3712	8384	8064	6848	12032	8640
1567152782	83	0	4209.743652	4246.153809	4210.256348	4215.897461	4220	1023	4				0	4	4	4	4	4	83	0	8192	8192	8192	3712	8320	8000	6848	12032	8640
1567152782	84	0	4212.820313	4237.94873	4216.922852	4201.538574	4220	450	4				0	4	4	4	4	4	84	0	8192	8192	8192	3712	8320	8064	6848	11968	8576
1567152782	85	0	4201.025879	4225.641113	4217.436035	4189.743652	4215.384766	450	4				0	4	4	4	4	4	85	0	8192	8192	8192	3776	8320	8064	6848	12032	8704
1567152782	86	0	4202.563965	4233.846191	4222.563965	4207.179688	4225.128418	450	4				0	4	4	4	4	4	86	0	8192	8192	8192	3712	8384	8064	6848	12032	8704
1567152782	87	0	4220	4227.692383	4232.307617	4230.769043	4234.871582	1023	4				0	4	4	4	4	4	87	0	8192	8192	8192	3776	8320	8064	6848	12032	8640
1567152782	88	0	4224.102539	4211.282227	4236.922852	4238.461426	4235.897461	450	4				0	4	4	4	4	4	88	0	8192	8192	8192	3776	8384	8000	6848	11968	8640
1567152782	89	0	4216.922852	4225.641113	4230.256348	4227.179688	4235.897461	450	4				0	4	4	4	4	4	89	0	8192	8192	8192	3776	8384	8064	6848	12032	8640
1567152782	90	0	4214.871582	4237.94873	4221.538574	4211.794922	4235.897461	450	4				0	4	4	4	4	4	90	0	8192	8192	8192	3776	8384	8064	6848	12032	8640
1567152782	91	0	4213.333496	4227.692383	4214.871582	4208.205078	4234.358887	1023	4				0	4	4	4	4	4	91	0	8192	8192	8192	3776	8384	8064	6912	12032	8512
1567152782	92	0	4216.410156	4223.589844	4214.871582	4217.436035	4237.436035	450	4				0	4	4	4	4	4	92	0	8192	8192	8128	3776	8384	8000	6912	12032	8576
1567152782	93	0	4221.538574	4233.846191	4219.487305	4221.538574	4241.538574	450	4				0	4	4	4	4	4	93	0	8192	8192	8128	3776	8384	8064	6912	12032	8576
1567152782	94	0	4210.256348	4221.538574	4210.256348	4205.641113	4232.820313	450	4				0	4	4	4	4	4	94	0	8192	8192	8128	3776	8384	8064	6912	11968	8640
1567152782	95	0	4198.461426	4205.128418	4197.436035	4190.769043	4220.512695	1023	4				0	4	4	4	4	4	95	0	8192	8192	8128	3776	8384	8064	6912	11968	8512
1567152782	96	0	4216.922852	4219.487305	4208.205078	4207.179688	4232.307617	450	4				0	4	4	4	4	4	96	0	8192	8192	8128	3776	8384	8064	6912	11968	8512
1567152782	97	0	4223.077148	4217.436035	4204.615234	4222.05127	4235.897461	450	4				0	4	4	4	4	4	97	0	8192	8192	8128	3776	8384	8064	6848	12032	8640
1567152782	98	0	4195.384766	4190.769043	4171.794922	4187.692383	4210.256348	450	4				0	4	4	4	4	4	98	0	8192	8192	8128	3776	8448	8128	6848	12032	8576
1567152783	99	0	4203.589844	4219.487305	4178.974121	4166.666504	4222.05127	1023	4				0	4	4	4	4	4	99	0	8192	8192	8128	3712	8384	8064	6848	12032	8576
1567152783	100	0	4229.743652	4250.256348	4209.743652	4199.487305	4255.384766	450	4				0	4	4	4	4	4	100	0	8192	8192	8128	3712	8384	8064	6848	12032	8576
1567152783	101	0	4215.897461	4209.230957	4197.94873	4212.307617	4241.538574	450	4				0	4	4	4	4	4	101	0	8192	8192	8128	3712	8384	8064	6848	12032	8640
1567152783	102	0	4206.153809	4201.025879	4187.179688	4202.05127	4220	450	4				0	4	4	4	4	4	102	0	8192	8192	8128	3712	8384	8064	6784	11904	8576
1567152783	103	0	4229.230957	4237.94873	4209.230957	4211.794922	4234.871582	1023	4				0	4	4	4	4	4	103	0	8192	8192	8192	3712	8384	8064	6848	12032	8832
1567152783	104	0	4221.025879	4213.333496	4208.717773	4204.102539	4238.974121	450	4				0	4	4	4	4	4	104	0	8192	8192	8192	3712	8384	8064	6848	12032	8832
1567152783	105	0	4191.282227	4182.563965	4189.743652	4181.538574	4223.077148	450	4				0	4	4	4	4	4	105	0	8192	8192	8192	3712	8384	8064	6848	12032	8576
1567152783	106	0	4205.641113	4221.538574	4203.589844	4197.436035	4230.256348	450	4				0	4	4	4	4	4	106	0	8192	8192	8192	3712	8384	8128	6848	11968	8576
1567152783	107	0	4221.538574	4240	4213.333496	4216.410156	4237.94873	1023	4				0	4	4	4	4	4	107	0	8192	8192	8192	3712	8384	8064	6912	11968	8576
1567152783	108	0	4198.974121	4207.179688	4187.692383	4190.256348	4219.487305	450	4				0	4	4	4	4	4	108	0	8192	8192	8192	3712	8384	8064	6912	11968	8576
1567152783	109	0	4196.410156	4190.769043	4168.205078	4169.230957	4208.717773	450	4				0	4	4	4	4	4	109	0	8192	8192	8192	3712	8384	8064	6848	12032	8512
1567152783	110	0	4218.974121	4205.128418	4175.897461	4180	4220.512695	450	4				0	4	4	4	4	4	110	0	8192	8192	8192	3776	8384	8064	6848	12032	8512
1567152783	111	0	4224.615234	4223.589844	4184.615234	4191.794922	4229.743652	1023	4				0	4	4	4	4	4	111	0	8192	8192	8192	3776	8384	8128	6912	12032	8576
1567152783	112	0	4225.128418	4217.436035	4182.563965	4189.230957	4232.307617	450	4				0	4	4	4	4	4	112	0	8192	8192	8192	3712	8384	8000	6912	12032	8832
1567152783	113	0	4230.256348	4203.077148	4191.282227	4184.102539	4235.384766	450	4				0	4	4	4	4	4	113	0	8192	8192	8192	3776	8384	8064	6912	12032	8832
1567152783	114	0	4226.153809	4207.179688	4204.102539	4190.256348	4236.410156	450	4				0	4	4	4	4	4	114	0	8192	8192	8192	3776	8384	8064	6912	12032	8896
1567152783	115	0	4225.641113	4219.487305	4214.358887	4201.538574	4240.512695	1023	4				0	4	4	4	4	4	115	0	8192	8192	8192	3776	8384	8128	6912	12032	8576
1567152783	116	0	4229.230957	4219.487305	4219.487305	4208.205078	4243.589844	450	4				0	4	4	4	4	4	116	0	8192	8192	8192	3776	8384	8064	6848	12032	8576
1567152783	117	0	4214.358887	4203.077148	4206.666504	4197.94873	4232.307617	450	4				0	4	4	4	4	4	117	0	8192	8192	8192	3776	8384	8064	6848	12032	8576
1567152783	118	0	4214.358887	4198.974121	4206.666504	4196.410156	4233.846191	450	4				0	4	4	4	4	4	118	0	8192	8192	8192	3776	8384	8064	6848	12032	8576
1567152783	119	0	4230.256348	4221.538574	4217.94873	4212.820313	4251.794922	1023	4				0	4	4	4	4	4	119	0	8192	8192	8192	3776	8384	8064	6784	12032	8640
1567152783	120	0	4223.077148	4225.641113	4208.717773	4209.743652	4245.128418	450	4				0	4	4	4	4	4	120	0	8192	8192	8192	3712	8384	8064	6912	11968	8576
1567152783	121	0	4218.974121	4201.025879	4203.589844	4202.05127	4235.897461	450	4				0	4	4	4	4	4	121	0	8192	8192	8192	3776	8384	8064	6848	12032	8576
1567152783	122	0	4233.333496	4213.333496	4218.974121	4212.307617	4249.230957	450	4				0	4	4	4	4	4	122	0	8192	8192	8192	3776	8384	8000	6848	12032	8576
1567152783	123	0	4235.897461	4250.256348	4228.205078	4217.436035	4252.307617	1023	4				0	4	4	4	4	4	123	0	8192	8192	8192	3712	8384	8064	6784	12032	8576
1567152783	124	0	4229.743652	4248.205078	4221.025879	4207.692383	4239.487305	450	4				0	4	4	4	4	4	124	0	8192	8192	8192	3776	8384	8064	6848	12032	8576
1567152783	125	0	4227.179688	4231.794922	4220	4200.512695	4236.922852	450	4				0	4	4	4	4	4	125	0	8192	8192	8192	3776	8384	8128	6976	12032	8640
1567152783	126	0	4220	4223.589844	4218.974121	4193.846191	4233.846191	450	4				0	4	4	4	4	4	126	0	8192	8192	8192	3712	8384	8064	6976	12032	8640
1567152783	127	0	4220.512695	4221.538574	4216.410156	4200.512695	4232.307617	236	4				0	4	4	4	4	4	127	0	8192	8192	8192	3776	8384	8064	6784	12032	8768
1567152783	0	0	4232.820313	4223.589844	4221.538574	4221.025879	4242.05127	450	4				0	4	4	4	4	4	0	0	8192	8192	8192	3776	8384	8064	6912	12032	8576
1567152783	1	0	4232.820313	4217.436035	4223.077148	4215.384766	4245.641113	450	4				0	4	4	4	4	4	1	0	8192	8192	8192	3776	8384	8064	6848	11968	8576
1567152783	2	0	4230.769043	4219.487305	4229.743652	4212.307617	4247.179688	1023	4				0	4	4	4	4	4	2	0	8192	8192	8192	3776	8384	8064	6912	11968	8640
1567152783	3	0	4233.846191	4244.102539	4240	4234.358887	4251.794922	450	4				0	4	4	4	4	4	3	0	8192	8192	8192	3712	8384	8128	6912	11968	8640
1567152783	4	0	4227.692383	4254.358887	4232.820313	4229.743652	4242.563965	1023	4				0	4	4	4	4	4	4	0	8192	8192	8192	3776	8384	8064	6848	12032	8512
1567152783	5	0	4229.743652	4244.102539	4230.256348	4212.307617	4234.871582	450	4				0	4	4	4	4	4	5	0	8192	8192	8192	3712	8384	8128	6912	11968	8640
1567152783	6	0	4238.461426	4240	4236.410156	4220	4242.05127	1023	4				0	4	4	4	4	4	6	0	8192	8192	8192	3712	8384	8064	6848	12032	8640
1567152783	7	0	4222.05127	4221.538574	4222.563965	4213.846191	4234.358887	450	4				0	4	4	4	4	4	7	0	8192	8192	8192	3712	8384	8064	6912	12032	8512
1567152783	8	0	4216.922852	4215.384766	4216.410156	4200	4225.128418	450	4				0	4	4	4	4	4	8	0	8192	8192	8192	3712	8384	8064	6912	12032	8512
1567152783	9	0	4240.512695	4237.94873	4226.666504	4212.820313	4239.487305	1023	4				0	4	4	4	4	4	9	0	8192	8192	8192	3776	8384	8064	6912	12032	8640
1567152783	10	0	4238.974121	4225.641113	4224.615234	4222.05127	4247.692383	450	4				0	4	4	4	4	4	10	0	8192	8192	8192	3776	8384	8064	6912	11968	8576
1567152783	11	0	4223.077148	4209.230957	4218.461426	4218.461426	4237.436035	1023	4				0	4	4	4	4	4	11	0	8192	8192	8192	3776	8384	8128	6912	12096	8576
1567152783	12	0	4225.128418	4227.692383	4220.512695	4207.692383	4229.743652	450	4				0	4	4	4	4	4	12	0	8192	8192	8192	3712	8384	8064	6912	12096	8576
1567152783	13	0	4226.153809	4240	4221.025879	4191.794922	4228.717773	450	4				0	4	4	4	4	4	13	0	8192	8192	8192	3712	8384	8128	6848	12032	8640
1567152783	14	0	4224.102539	4233.846191	4218.974121	4205.128418	4230.256348	450	4				0	4	4	4	4	4	14	0	8192	8192	8192	3712	8384	8064	6848	12032	8576
1567152783	15	0	4230.256348	4227.692383	4216.922852	4230.256348	4232.307617	1023	4				0	4	4	4	4	4	15	0	8192	8192	8192	3776	8384	8064	6848	11968	8512
1567152783	16	0	4235.897461	4229.743652	4213.333496	4223.589844	4232.307617	0	4				0	4	4	4	4	4	16	0	8192	8192	8192	3712	8384	8064	6848	11968	8512
1567152783	17	0	4236.922852	4227.692383	4211.282227	4212.307617	4232.820313	0	4				0	4	4	4	4	4	17	0	8192	8192	8192	3712	8384	8128	6848	12032	8640
1567152783	18	0	4239.487305	4221.538574	4215.897461	4218.461426	4241.025879	0	4				0	4	4	4	4	4	18	0	8192	8192	8192	3776	8384	8064	6848	12032	8576
1567152783	19	0	4243.077148	4225.641113	4216.922852	4219.487305	4248.717773	0	4				0	4	4	4	4	4	19	0	8192	8192	8192	3776	8384	8128	6848	12096	8576
1567152783	20	0	4244.615234	4227.692383	4213.333496	4214.871582	4240.512695	0	4				0	4	4	4	4	4	20	0	8192	8192	8192	3776	8384	8064	6912	12096	8896
1567152783	21	0	4237.436035	4219.487305	4210.769043	4206.666504	4230.769043	0	4				0	4	4	4	4	4	21	0	8192	8192	8192	3776	8384	8128	6912	12096	8896
1567152783	22	0	4227.179688	4217.436035	4209.743652	4195.384766	4233.846191	0	4				0	4	4	4	4	4	22	0	8192	8192	8192	3776	8384	8064	6848	12032	8832
1567152783	23	0	4233.846191	4240	4216.922852	4208.717773	4238.461426	0	4				0	4	4	4	4	4	23	0	8192	8192	8192	3712	8384	8128	6912	12096	8512
1567152783	24	0	4248.205078	4250.256348	4228.717773	4237.436035	4244.102539	0	4				0	4	4	4	4	4	24	0	8192	8192	8192	3712	8384	8128	6912	12032	8640
1567152783	25	0	4236.410156	4227.692383	4218.974121	4226.666504	4242.05127	0	4				0	4	4	4	4	4	25	0	8192	8192	8192	3712	8384	8128	6848	12032	8512
1567152783	26	0	4221.025879	4215.384766	4197.436035	4195.384766	4230.769043	0	4				0	4	4	4	4	4	26	0	8192	8192	8192	3712	8384	8064	6848	12032	8512
1567152783	27	0	4236.922852	4233.846191	4199.487305	4203.589844	4233.333496	0	4				0	4	4	4	4	4	27	0	8192	8192	8192	3712	8384	8064	6912	11968	8576
1567152783	28	0	4252.307617	4240	4212.307617	4222.05127	4243.589844	0	4				0	4	4	4	4	4	28	0	8192	8192	8192	3712	8384	8128	6912	12032	8576
1567152783	29	0	4238.974121	4211.282227	4202.05127	4205.128418	4236.410156	0	4				0	4	4	4	4	4	29	0	8192	8192	8192	3776	8384	8064	6848	12032	8832
1567152783	30	0	4225.128418	4198.974121	4187.179688	4190.256348	4222.563965	0	4				0	4	4	4	4	4	30	0	8192	8192	8192	3712	8384	8064	6848	12032	8832
1567152783	31	0	4224.615234	4213.333496	4192.307617	4208.717773	4226.666504	0	4				0	4	4	4	4	4	31	0	8192	8192	8192	3712	8384	8128	6976	11968	8640
1567152783	32	0	4224.102539	4215.384766	4198.461426	4221.025879	4235.897461	0	4				0	4	4	4	4	4	32	0	8192	8192	8192	3712	8384	8064	6912	12032	8576
1567152783	33	0	4228.717773	4221.538574	4205.641113	4214.871582	4243.077148	0	4				0	4	4	4	4	4	33	0	8192	8192	8192	3776	8384	8128	6848	12032	8576
1567152783	34	0	4244.615234	4231.794922	4210.769043	4217.436035	4252.820313	0	4				0	4	4	4	4	4	34	0	8192	8192	8192	3712	8384	8064	6848	12032	8576
1567152783	35	0	4244.102539	4219.487305	4197.94873	4220	4245.641113	0	4				0	4	4	4	4	4	35	0	8192	8192	8192	3712	8384	8128	6912	12032	8704
1567152783	36	0	4228.205078	4211.282227	4191.282227	4202.05127	4229.230957	0	4				0	4	4	4	4	4	36	0	8192	8192	8192	3712	8384	8064	6912	12032	8576
1567152783	37	0	4235.897461	4233.846191	4212.307617	4195.384766	4242.563965	0	4				0	4	4	4	4	4	37	0	8192	8192	8192	3776	8384	8128	6848	12032	8576
1567152783	38	0	4270.256348	4248.205078	4243.589844	4232.820313	4278.461426	0	4				0	4	4	4	4	4	38	0	8192	8192	8192	3776	8384	8064	6784	12032	8192
1567152783	39	0	4277.436035	4237.94873	4251.282227	4258.461426	4284.615234	0	4				0	4	4	4	4	4	39	0	8192	8192	8192	3712	8384	8064	6784	12032	8448
1567152783	40	0	4249.230957	4211.282227	4231.794922	4230.256348	4252.820313	0	4				0	4	4	4	4	4	40	0	8192	8192	8192	3776	8384	8064	6848	11968	8448
1567152783	41	0	4237.436035	4196.922852	4221.538574	4201.025879	4237.94873	0	4				0	4	4	4	4	4	41	0	8192	8192	8192	3712	8384	8064	6912	12032	8576
1567152783	42	0	4255.897461	4227.692383	4232.820313	4202.563965	4257.94873	0	4				0	4	4	4	4	4	42	0	8192	8128	8192	3712	8384	8064	6848	12032	8576
1567152783	43	0	4263.589844	4250.256348	4236.410156	4198.974121	4261.538574	0	4				0	4	4	4	4	4	43	0	8192	8192	8192	3712	8384	8128	6912	12032	8576
1567152783	44	0	4252.820313	4237.94873	4227.692383	4198.461426	4240.512695	0	4				0	4	4	4	4	4	44	0	8192	8192	8192	3776	8384	8064	6912	12032	8576
1567152783	45	0	4253.333496	4235.897461	4229.743652	4215.384766	4233.333496	0	4				0	4	4	4	4	4	45	0	8192	8192	8192	3776	8384	8064	6912	12032	8640
1567152783	46	0	4246.666504	4217.436035	4226.666504	4199.487305	4226.666504	0	4				0	4	4	4	4	4	46	0	8192	8192	8192	3776	8384	8128	6912	12032	8640
1567152783	47	0	4223.077148	4196.922852	4209.230957	4173.846191	4214.358887	0	4				0	4	4	4	4	4	47	0	8192	8192	8192	3776	8384	8064	6912	12096	8576
1567152783	48	0	4226.153809	4221.538574	4212.820313	4192.307617	4222.05127	0	4				0	4	4	4	4	4	48	0	8192	8192	8192	3776	8384	8128	6912	12096	8576
1567152783	49	0	4253.333496	4248.205078	4231.794922	4213.846191	4237.436035	0	4				0	4	4	4	4	4	49	0	8192	8192	8192	3712	8384	8064	6912	12032	8576
1567152783	50	0	4257.94873	4229.743652	4237.436035	4208.205078	4236.410156	0	4				0	4	4	4	4	4	50	0	8192	8192	8192	3712	8384	8128	6912	12096	8576
1567152783	51	0	4249.743652	4223.589844	4237.94873	4216.410156	4233.333496	0	4				0	4	4	4	4	4	51	0	8192	8192	8192	3712	8384	8064	6976	12096	8576
1567152783	52	0	4248.717773	4242.05127	4232.820313	4229.230957	4232.307617	0	4				0	4	4	4	4	4	52	0	8192	8192	8192	3712	8384	8064	6976	12096	8576
1567152783	53	0	4236.922852	4244.102539	4221.025879	4205.128418	4221.025879	0	4				0	4	4	4	4	4	53	0	8192	8128	8192	3712	8384	8064	6784	12032	8576
1567152783	54	0	4219.487305	4215.384766	4212.820313	4178.461426	4209.743652	0	4				0	4	4	4	4	4	54	0	8192	8128	8192	3712	8384	8064	6848	12032	8576
1567152783	55	0	4211.794922	4198.974121	4207.692383	4183.077148	4206.153809	0	4				0	4	4	4	4	4	55	0	8192	8128	8192	3776	8384	8064	6848	11968	8640
1567152783	56	0	4222.05127	4223.589844	4215.897461	4194.358887	4210.769043	0	4				0	4	4	4	4	4	56	0	8192	8128	8192	3776	8384	8000	6976	12032	8320
1567152783	57	0	4240	4244.102539	4235.384766	4201.025879	4227.179688	0	4				0	4	4	4	4	4	57	0	8192	8128	8192	3776	8384	8064	6976	12032	8576
1567152783	58	0	4244.615234	4227.692383	4237.94873	4210.256348	4234.871582	0	4				0	4	4	4	4	4	58	0	8192	8128	8192	3776	8384	8064	6912	11968	8576
1567152783	59	0	4236.410156	4217.436035	4227.179688	4206.153809	4226.153809	0	4				0	4	4	4	4	4	59	0	8192	8128	8192	3776	8384	8064	6912	12032	8640
1567152783	60	0	4229.743652	4217.436035	4220	4195.384766	4214.358887	0	4				0	4	4	4	4	4	60	0	8192	8128	8192	3776	8384	8064	6848	12032	8576
1567152783	61	0	4231.794922	4217.436035	4225.641113	4204.102539	4214.871582	0	4				0	4	4	4	4	4	61	0	8192	8192	8192	3776	8384	8064	6848	12032	8576
1567152783	62	0	4230.256348	4215.384766	4227.179688	4210.769043	4215.897461	0	4				0	4	4	4	4	4	62	0	8192	8128	8192	3712	8384	8064	6848	12032	8576
1567152783	63	0	4217.94873	4211.282227	4213.846191	4195.897461	4204.102539	0	4				0	4	4	4	4	4	63	0	8192	8128	8192	3776	8384	8064	6848	12032	8576
1567152783	64	0	4207.179688	4213.333496	4201.538574	4185.641113	4194.358887	450	4				0	4	4	4	4	4	64	0	8192	8128	8192	3776	8384	8064	6912	12032	8640
1567152783	65	0	4198.974121	4215.384766	4201.538574	4183.589844	4189.743652	450	4				0	4	4	4	4	4	65	0	8192	8128	8192	3776	8384	8064	6912	12032	8832
1567152783	66	0	4197.94873	4213.333496	4209.230957	4186.666504	4185.128418	1023	4				0	4	4	4	4	4	66	0	8192	8128	8192	3712	8320	8064	6912	12032	8832
1567152783	67	0	4208.205078	4217.436035	4210.769043	4198.974121	4185.641113	450	4				0	4	4	4	4	4	67	0	8192	8192	8192	3712	8384	8064	6848	12032	8704
1567152783	68	0	4217.436035	4217.436035	4210.769043	4205.641113	4193.333496	1023	4				0	4	4	4	4	4	68	0	8192	8192	8192	3776	8384	8064	6912	12032	8576
1567152783	69	0	4215.897461	4209.230957	4221.025879	4214.358887	4200	450	4				0	4	4	4	4	4	69	0	8192	8192	8192	3776	8384	8128	6848	12032	8640
1567152783	70	0	4217.94873	4227.692383	4231.794922	4232.307617	4201.538574	1023	4				0	4	4	4	4	4	70	0	8192	8192	8192	3776	8384	8000	6848	12032	8640
1567152783	71	0	4214.871582	4250.256348	4235.384766	4233.846191	4197.94873	450	4				0	4	4	4	4	4	71	0	8192	8192	8192	3712	8384	8064	6784	12032	8768
1567152783	72	0	4210.256348	4242.05127	4231.282227	4222.563965	4196.922852	450	4				0	4	4	4	4	4	72	0	8192	8192	8192	3712	8384	8064	6848	12096	8576
1567152783	73	0	4217.436035	4233.846191	4224.615234	4222.05127	4200.512695	1023	4				0	4	4	4	4	4	73	0	8192	8192	8192	3776	8384	8064	6912	12032	8576
1567152783	74	0	4221.538574	4237.94873	4222.563965	4213.333496	4198.461426	450	4				0	4	4	4	4	4	74	0	8192	8192	8192	3712	8384	8064	6848	11968	8384
1567152783	75	0	4214.871582	4233.846191	4228.205078	4206.153809	4195.897461	1023	4				0	4	4	4	4	4	75	0	8192	8192	8192	3712	8384	8064	6848	12032	8832
1567152783	76	0	4215.897461	4225.641113	4223.077148	4223.589844	4200.512695	450	4				0	4	4	4	4	4	76	0	8192	8192	8192	3712	8384	8064	6912	12032	8832
1567152783	77	0	4220.512695	4225.641113	4208.205078	4232.307617	4206.666504	450	4				0	4	4	4	4	4	77	0	8192	8192	8192	3712	8384	8064	6848	12032	8576
1567152783	78	0	4214.871582	4219.487305	4204.615234	4211.794922	4205.128418	450	4				0	4	4	4	4	4	78	0	8192	8192	8192	3776	8384	8000	6848	11968	8576
1567152783	79	0	4209.743652	4211.282227	4207.692383	4202.563965	4200	1023	4				0	4	4	4	4	4	79	0	8192	8192	8192	3712	8384	8128	6912	12032	8576
1567152783	80	0	4209.743652	4215.384766	4201.025879	4211.282227	4201.538574	450	4				0	4	4	4	4	4	80	0	8192	8192	8192	3776	8384	8064	6912	12032	8576
1567152783	81	0	4203.077148	4221.538574	4197.94873	4212.307617	4204.102539	450	4				0	4	4	4	4	4	81	0	8192	8192	8192	3776	8384	8064	6912	12032	8576
1567152783	82	0	4208.717773	4221.538574	4200.512695	4213.846191	4208.717773	450	4				0	4	4	4	4	4	82	0	8192	8192	8192	3776	8384	8064	6912	12032	8576
1567152783	83	0	4212.820313	4209.230957	4189.743652	4212.307617	4205.128418	1023	4				0	4	4	4	4	4	83	0	8192	8192	8192	3776	8384	8064	6848	12032	8640
1567152783	84	0	4207.692383	4213.333496	4192.820313	4212.307617	4200	450	4				0	4	4	4	4	4	84	0	8192	8192	8128	3712	8384	8064	6848	12032	8640
1567152783	85	0	4215.384766	4229.743652	4213.846191	4216.410156	4212.307617	450	4				0	4	4	4	4	4	85	0	8192	8192	8128	3776	8384	8064	6912	12032	8640
1567152783	86	0	4221.538574	4233.846191	4216.410156	4206.666504	4220.512695	450	4				0	4	4	4	4	4	86	0	8192	8192	8128	3776	8384	8064	6848	12032	8576
1567152783	87	0	4204.615234	4225.641113	4201.538574	4196.410156	4204.615234	1023	4				0	4	4	4	4	4	87	0	8192	8192	8128	3776	8384	8064	6848	12096	8576
1567152783	88	0	4193.333496	4227.692383	4206.666504	4210.256348	4200	450	4				0	4	4	4	4	4	88	0	8192	8192	8128	3776	8384	8064	6848	12096	8576
1567152783	89	0	4200.512695	4231.794922	4222.563965	4218.974121	4211.282227	450	4				0	4	4	4	4	4	89	0	8192	8192	8128	3712	8448	8064	6912	12032	8576
1567152783	90	0	4196.410156	4225.641113	4216.922852	4204.102539	4207.179688	450	4				0	4	4	4	4	4	90	0	8192	8192	8192	3712	8384	8064	6912	12032	8576
1567152783	91	0	4194.358887	4225.641113	4212.307617	4203.077148	4202.563965	1023	4				0	4	4	4	4	4	91	0	8192	8192	8192	3776	8448	8064	6912	12032	8576
1567152783	92	0	4209.743652	4229.743652	4218.974121	4207.179688	4212.307617	450	4				0	4	4	4	4	4	92	0	8192	8192	8192	3712	8384	8064	6848	12032	8384
1567152783	93	0	4215.384766	4231.794922	4225.128418	4205.128418	4218.461426	450	4				0	4	4	4	4	4	93	0	8192	8192	8192	3712	8384	8064	6848	12032	8512
1567152783	94	0	4211.282227	4235.897461	4232.820313	4221.025879	4223.077148	450	4				0	4	4	4	4	4	94	0	8192	8192	8192	3712	8384	8064	6848	12032	8512
1567152783	95	0	4221.538574	4235.897461	4233.333496	4238.461426	4235.384766	1023	4				0	4	4	4	4	4	95	0	8192	8192	8192	3712	8384	8064	6912	12032	8640
1567152783	96	0	4232.820313	4237.94873	4231.282227	4235.384766	4241.025879	450	4				0	4	4	4	4	4	96	0	8192	8192	8192	3712	8384	8064	6848	11968	8640
1567152784	97	0	4221.538574	4254.358887	4234.358887	4228.205078	4235.897461	450	4				0	4	4	4	4	4	97	0	8192	8192	8192	3712	8384	8128	6848	12032	8640
1567152784	98	0	4223.077148	4268.717773	4237.94873	4234.871582	4240.512695	450	4				0	4	4	4	4	4	98	0	8192	8192	8192	3776	8384	8064	6848	12032	8640
1567152784	99	0	4244.102539	4258.461426	4238.974121	4242.05127	4247.692383	1023	4				0	4	4	4	4	4	99	0	8192	8192	8192	3776	8384	8128	6848	12032	8576
1567152784	100	0	4218.974121	4237.94873	4234.358887	4238.461426	4240.512695	450	4				0	4	4	4	4	4	100	0	8192	8192	8192	3776	8384	8064	6848	12032	8640
1567152784	101	0	4190.256348	4244.102539	4230.256348	4232.820313	4230.256348	450	4				0	4	4	4	4	4	101	0	8192	8192	8192	3712	8384	8128	6912	11968	8384
1567152784	102	0	4227.179688	4252.307617	4240.512695	4241.025879	4238.974121	450	4				0	4	4	4	4	4	102	0	8192	8192	8192	3776	8384	8064	6912	11968	8384
1567152784	103	0	4246.153809	4248.205078	4245.128418	4247.179688	4249.230957	1023	4				0	4	4	4	4	4	103	0	8192	8192	8192	3776	8384	8064	6912	11968	8576
1567152784	104	0	4214.871582	4256.410156	4236.410156	4238.461426	4236.410156	450	4				0	4	4	4	4	4	104	0	8192	8192	8192	3776	8384	8128	6912	11968	8576
1567152784	105	0	4217.94873	4252.307617	4230.256348	4231.794922	4223.077148	450	4				0	4	4	4	4	4	105	0	8192	8192	8192	3712	8384	8064	6912	12032	8640
1567152784	106	0	4236.922852	4225.641113	4228.717773	4229.743652	4217.94873	450	4				0	4	4	4	4	4	106	0	8192	8192	8192	3712	8384	8064	6912	12032	8640
1567152784	107	0	4222.563965	4240	4233.846191	4233.846191	4222.563965	1023	4				0	4	4	4	4	4	107	0	8192	8192	8192	3712	8384	8064	6848	12032	8576
1567152784	108	0	4212.820313	4254.358887	4231.282227	4235.384766	4225.641113	450	4				0	4	4	4	4	4	108	0	8192	8192	8192	3712	8384	8064	6784	11968	8640
1567152784	109	0	4213.333496	4219.487305	4218.461426	4224.615234	4217.436035	450	4				0	4	4	4	4	4	109	0	8192	8192	8192	3776	8384	8064	6912	11968	8576
1567152784	110	0	4213.846191	4223.589844	4222.05127	4225.641113	4218.974121	450	4				0	4	4	4	4	4	110	0	8192	8192	8192	3712	8384	8064	6912	12032	8704
1567152784	111	0	4224.102539	4266.666504	4232.307617	4233.846191	4233.333496	1023	4				0	4	4	4	4	4	111	0	8192	8192	8192	3776	8384	8064	6912	12032	8448
1567152784	112	0	4222.05127	4254.358887	4223.589844	4220	4232.820313	450	4				0	4	4	4	4	4	112	0	8192	8192	8192	3712	8384	8128	6848	11968	8448
1567152784	113	0	4204.615234	4229.743652	4213.333496	4209.743652	4216.922852	450	4				0	4	4	4	4	4	113	0	8192	8192	8192	3776	8384	8064	6848	11968	8640
1567152784	114	0	4206.153809	4246.153809	4220.512695	4225.128418	4218.974121	450	4				0	4	4	4	4	4	114	0	8192	8192	8192	3712	8384	8128	6848	12032	8640
1567152784	115	0	4229.230957	4242.05127	4225.641113	4238.461426	4237.436035	1023	4				0	4	4	4	4	4	115	0	8192	8192	8192	3776	8384	8064	6784	11968	8640
1567152784	116	0	4245.128418	4233.846191	4227.179688	4240.512695	4252.820313	450	4				0	4	4	4	4	4	116	0	8192	8192	8192	3712	8384	8064	6784	11968	8640
1567152784	117	0	4248.205078	4254.358887	4230.256348	4238.974121	4262.563965	450	4				0	4	4	4	4	4	117	0	8192	8192	8192	3712	8384	8064	6912	12032	8576
1567152784	118	0	4255.897461	4254.358887	4230.769043	4236.922852	4267.179688	450	4				0	4	4	4	4	4	118	0	8192	8192	8192	3776	8384	8064	6912	12032	8576
1567152784	119	0	4245.641113	4231.794922	4230.256348	4240.512695	4264.615234	1023	4				0	4	4	4	4	4	119	0	8192	8192	8192	3776	8384	8064	6784	11904	8640
1567152784	120	0	4214.358887	4227.692383	4227.179688	4232.307617	4253.846191	450	4				0	4	4	4	4	4	120	0	8192	8192	8192	3712	8384	8064	6784	11904	8640
1567152784	121	0	4221.025879	4242.05127	4223.589844	4213.333496	4246.666504	450	4				0	4	4	4	4	4	121	0	8192	8192	8192	3776	8384	8064	6912	12032	8640
1567152784	122	0	4259.487305	4242.05127	4230.769043	4217.436035	4247.692383	450	4				0	4	4	4	4	4	122	0	8192	8192	8192	3776	8384	8064	6848	12032	8576
1567152784	123	0	4264.615234	4242.05127	4241.538574	4241.538574	4261.025879	1023	4				0	4	4	4	4	4	123	0	8192	8192	8192	3776	8384	8128	6848	12032	8640
1567152784	124	0	4241.538574	4244.102539	4243.589844	4242.05127	4265.128418	450	4				0	4	4	4	4	4	124	0	8192	8192	8192	3776	8384	8064	6848	12032	8640
1567152784	125	0	4235.897461	4240	4235.897461	4214.358887	4253.333496	450	4				0	4	4	4	4	4	125	0	8192	8192	8192	3776	8384	8064	6912	11968	8576
1567152784	126	0	4240.512695	4229.743652	4226.666504	4195.384766	4244.102539	450	4				0	4	4	4	4	4	126	0	8192	8192	8192	3712	8384	8064	6912	12032	8576
1567152784	127	0	4238.974121	4231.794922	4233.846191	4208.717773	4242.05127	236	4				0	4	4	4	4	4	127	0	8192	8192	8192	3712	8384	8128	6848	12032	8576
1567152784	0	0	4222.563965	4237.94873	4241.025879	4225.128418	4243.077148	450	4				0	4	4	4	4	4	0	0	8192	8192	8192	3712	8384	8064	6848	12032	8512
1567152784	1	0	4214.871582	4225.641113	4226.666504	4214.358887	4242.05127	450	4				0	4	4	4	4	4	1	0	8192	8192	8192	3776	8384	8128	6912	12032	8640
1567152784	2	0	4241.538574	4233.846191	4223.077148	4211.282227	4244.615234	1023	4				0	4	4	4	4	4	2	0	8192	8192	8192	3712	8384	8064	6912	12032	8640
1567152784	3	0	4245.128418	4248.205078	4226.153809	4218.974121	4261.025879	450	4				0	4	4	4	4	4	3	0	8192	8192	8192	3776	8384	8128	6912	12032	8640
1567152784	4	0	4215.897461	4215.384766	4211.794922	4206.153809	4263.077148	1023	4				0	4	4	4	4	4	4	0	8192	8192	8192	3712	8384	8064	6912	12032	8576
1567152784	5	0	4225.641113	4192.820313	4202.05127	4195.897461	4238.461426	450	4				0	4	4	4	4	4	5	0	8192	8192	8192	3712	8384	8064	6784	12032	8576
1567152784	6	0	4259.487305	4217.436035	4208.205078	4207.692383	4237.94873	1023	4				0	4	4	4	4	4	6	0	8192	8192	8192	3776	8384	8064	6784	12032	8576
1567152784	7	0	4255.897461	4242.05127	4215.897461	4218.974121	4251.794922	450	4				0	4	4	4	4	4	7	0	8192	8192	8192	3776	8384	8064	6848	12032	8576
1567152784	8	0	4236.922852	4233.846191	4212.307617	4216.410156	4214.871582	450	4				0	4	4	4	4	4	8	0	8192	8192	8192	3776	8384	8064	6848	12032	8576
1567152784	9	0	4248.205078	4219.487305	4210.769043	4215.897461	4198.974121	1023	4				0	4	4	4	4	4	9	0	8192	8192	8192	3712	8384	8128	6976	12096	8448
1567152784	10	0	4280	4213.333496	4215.384766	4218.461426	4274.358887	450	4				0	4	4	4	4	4	10	0	8192	8192	8192	3776	8384	8064	6976	12096	8448
1567152784	11	0	4316.922852	4213.333496	4216.922852	4215.384766	4326.666504	1023	4				0	4	4	4	4	4	11	0	8192	8192	8192	3712	8384	8064	6848	12032	8576
1567152784	12	0	4364.102539	4209.230957	4214.358887	4214.358887	4343.077148	450	4				0	4	4	4	4	4	12	0	8192	8192	8192	3776	8384	8064	6848	12096	8576
1567152784	13	0	4427.179688	4201.025879	4215.897461	4218.974121	4433.846191	450	4				0	4	4	4	4	4	13	0	8192	8192	8192	3776	8384	8064	6848	12032	8640
1567152784	14	0	4492.820313	4213.333496	4225.128418	4218.974121	4564.102539	450	4				0	4	4	4	4	4	14	0	8192	8192	8192	3776	8384	8064	6848	12032	8640
1567152784	15	0	4540	4231.794922	4236.410156	4222.05127	4677.436035	1023	4				0	4	4	4	4	4	15	0	8192	8192	8192	3712	8384	8064	6848	12032	8576
1567152784	16	0	4569.743652	4235.897461	4238.974121	4238.461426	4798.461426	0	4				0	4	4	4	4	4	16	0	8192	8192	8192	3776	8384	8064	6848	11968	8512
1567152784	17	0	4609.743652	4229.743652	4228.205078	4241.025879	4914.358887	0	4				0	4	4	4	4	4	17	0	8192	8192	8192	3712	8384	8064	6848	12032	8576
1567152784	18	0	4656.922852	4213.333496	4210.769043	4223.077148	4994.358887	0	4				0	4	4	4	4	4	18	0	8192	8192	8192	3776	8384	8064	6848	12032	8448
1567152784	19	0	4678.461426	4205.128418	4210.769043	4230.769043	5083.077148	0	4				0	4	4	4	4	4	19	0	8192	8192	8192	3712	8384	8064	6848	12032	8640
1567152784	20	0	4684.615234	4223.589844	4228.205078	4274.358887	5176.922852	0	4				0	4	4	4	4	4	20	0	8192	8192	8192	3776	8320	8064	6848	12032	8640
1567152784	21	0	4698.974121	4233.846191	4234.358887	4295.384766	5227.692383	0	4				0	4	4	4	4	4	21	0	8192	8192	8192	3776	8320	8000	6848	12032	8640
1567152784	22	0	4723.589844	4229.743652	4223.077148	4280	5270.769043	0	4				0	4	4	4	4	4	22	0	8192	8192	8192	3776	8384	8128	6912	11968	8640
1567152784	23	0	4756.922852	4233.846191	4223.589844	4287.692383	5332.307617	0	4				0	4	4	4	4	4	23	0	8192	8192	8192	3712	8384	8064	6912	12032	8576
1567152784	24	0	4757.436035	4229.743652	4236.410156	4313.846191	5358.974121	0	4				0	4	4	4	4	4	24	0	8192	8192	8192	3776	8384	8128	6912	12032	8576
1567152784	25	0	4716.922852	4217.436035	4234.871582	4309.230957	5355.384766	0	4				0	4	4	4	4	4	25	0	8192	8192	8192	3712	8384	8064	6848	12032	8576
1567152784	26	0	4720.512695	4233.846191	4235.897461	4292.820313	5389.230957	0	4				0	4	4	4	4	4	26	0	8192	8192	8192	3712	8384	8128	6848	12032	8640
1567152784	27	0	4757.94873	4262.563965	4252.820313	4300.512695	5431.282227	0	4				0	4	4	4	4	4	27	0	8192	8192	8192	3712	8384	8064	6848	12096	8384
1567152784	28	0	4733.333496	4252.307617	4252.820313	4310.769043	5415.384766	0	4				0	4	4	4	4	4	28	0	8192	8192	8192	3776	8320	8064	6848	12096	8384
1567152784	29	0	4681.538574	4231.794922	4233.846191	4294.871582	5373.846191	0	4				0	4	4	4	4	4	29	0	8192	8192	8192	3712	8384	8064	6912	11968	8512
1567152784	30	0	4674.871582	4233.846191	4219.487305	4265.128418	5358.974121	0	4				0	4	4	4	4	4	30	0	8192	8192	8192	3776	8384	8064	6912	12032	8576
1567152784	31	0	4672.307617	4219.487305	4214.871582	4252.307617	5347.692383	0	4				0	4	4	4	4	4	31	0	8192	8192	8192	3712	8384	8064	6912	12032	8576
1567152784	32	0	4658.974121	4203.077148	4231.282227	4272.820313	5330.256348	0	4				0	4	4	4	4	4	32	0	8192	8192	8192	3776	8384	8128	6912	12032	8576
1567152784	33	0	4653.333496	4225.641113	4250.769043	4302.05127	5323.589844	0	4				0	4	4	4	4	4	33	0	8192	8192	8192	3776	8384	8064	6912	12032	8576
1567152784	34	0	4631.282227	4240	4242.05127	4300	5307.179688	0	4				0	4	4	4	4	4	34	0	8192	8192	8192	3712	8384	8064	6912	12032	8576
1567152784	35	0	4633.846191	4227.692383	4243.589844	4291.282227	5295.384766	0	4				0	4	4	4	4	4	35	0	8192	8192	8192	3776	8384	8064	6912	12096	8640
1567152784	36	0	4665.641113	4237.94873	4264.102539	4299.487305	5303.077148	0	4				0	4	4	4	4	4	36	0	8192	8192	8192	3712	8384	8064	6912	11968	8512
1567152784	37	0	4660	4264.615234	4268.205078	4301.538574	5288.717773	0	4				0	4	4	4	4	4	37	0	8192	8192	8192	3776	8384	8064	6912	11968	8704
1567152784	38	0	4626.153809	4231.794922	4248.717773	4289.230957	5240.512695	0	4				0	4	4	4	4	4	38	0	8192	8192	8192	3776	8384	8064	6848	12032	8704
1567152784	39	0	4622.563965	4188.717773	4240.512695	4275.897461	5225.128418	0	4				0	4	4	4	4	4	39	0	8192	8192	8192	3776	8384	8064	6848	12032	8576
1567152784	40	0	4640.512695	4227.692383	4254.358887	4272.820313	5233.846191	0	4				0	4	4	4	4	4	40	0	8192	8192	8192	3776	8384	8128	6912	12032	8576
1567152784	41	0	4630.256348	4270.769043	4254.871582	4281.538574	5197.94873	0	4				0	4	4	4	4	4	41	0	8192	8192	8192	3776	8384	8064	6848	12032	8640
1567152784	42	0	4604.102539	4250.256348	4240.512695	4285.128418	5151.282227	0	4				0	4	4	4	4	4	42	0	8192	8192	8192	3712	8384	8128	6848	12032	8640
1567152784	43	0	4600	4237.94873	4237.94873	4273.846191	5142.563965	0	4				0	4	4	4	4	4	43	0	8192	8192	8192	3712	8384	8064	6848	12032	8576
1567152784	44	0	4612.307617	4260.512695	4250.769043	4271.794922	5138.974121	0	4				0	4	4	4	4	4	44	0	8192	8192	8192	3712	8384	8064	6848	12032	8512
1567152784	45	0	4604.102539	4258.461426	4253.846191	4278.974121	5106.153809	0	4				0	4	4	4	4	4	45	0	8192	8192	8192	3712	8384	8064	6912	12032	8640
1567152784	46	0	4569.230957	4229.743652	4241.025879	4274.871582	5068.717773	0	4				0	4	4	4	4	4	46	0	8192	8192	8192	3712	8384	8064	6912	12032	8640
1567152784	47	0	4549.743652	4223.589844	4240	4273.333496	5048.205078	0	4				0	4	4	4	4	4	47	0	8192	8192	8192	3712	8384	8064	6848	12032	8576
1567152784	48	0	4557.436035	4244.102539	4246.153809	4269.230957	5044.615234	0	4				0	4	4	4	4	4	48	0	8192	8192	8192	3712	8384	8064	6848	12096	8576
1567152784	49	0	4565.641113	4264.615234	4249.230957	4261.025879	5048.205078	0	4				0	4	4	4	4	4	49	0	8192	8192	8192	3776	8384	8128	6912	12032	8576
1567152784	50	0	4552.820313	4248.205078	4245.128418	4264.102539	5024.102539	0	4				0	4	4	4	4	4	50	0	8192	8192	8192	3776	8384	8064	6912	12032	8576
1567152784	51	0	4535.384766	4229.743652	4231.794922	4256.410156	4983.589844	0	4				0	4	4	4	4	4	51	0	8192	8192	8192	3776	8384	8064	6912	12032	8640
1567152784	52	0	4534.871582	4231.794922	4229.230957	4245.641113	4971.794922	0	4				0	4	4	4	4	4	52	0	8192	8192	8192	3776	8384	8064	6976	12032	8576
1567152784	53	0	4534.871582	4233.846191	4241.538574	4264.615234	4981.538574	0	4				0	4	4	4	4	4	53	0	8192	8192	8192	3776	8384	8128	6912	12032	8640
1567152784	54	0	4523.077148	4248.205078	4246.666504	4283.077148	4972.307617	0	4				0	4	4	4	4	4	54	0	8192	8192	8192	3776	8384	8064	6912	12032	8576
1567152784	55	0	4515.384766	4258.461426	4238.461426	4269.230957	4952.307617	0	4				0	4	4	4	4	4	55	0	8192	8192	8192	3776	8384	8128	6912	12032	8576
1567152784	56	0	4507.692383	4250.256348	4228.717773	4249.230957	4948.717773	0	4				0	4	4	4	4	4	56	0	8192	8192	8192	3776	8384	8000	6848	12032	8576
1567152784	57	0	4493.333496	4242.05127	4230.769043	4246.153809	4946.153809	0	4				0	4	4	4	4	4	57	0	8192	8192	8192	3712	8384	8128	6848	11968	8576
1567152784	58	0	4492.307617	4223.589844	4234.871582	4256.410156	4933.333496	0	4				0	4	4	4	4	4	58	0	8192	8192	8192	3776	8384	8064	6848	12032	8576
1567152784	59	0	4494.358887	4223.589844	4235.384766	4263.589844	4911.794922	0	4				0	4	4	4	4	4	59	0	8192	8192	8192	3712	8320	8064	6848	12032	8576
1567152784	60	0	4483.589844	4260.512695	4239.487305	4253.846191	4885.641113	0	4				0	4	4	4	4	4	60	0	8192	8192	8192	3776	8320	8064	6848	12032	8576
1567152784	61	0	4468.717773	4262.563965	4228.717773	4236.922852	4876.410156	0	4				0	4	4	4	4	4	61	0	8192	8192	8192	3776	8384	8064	6848	12032	8640
1567152784	62	0	4454.871582	4229.743652	4218.461426	4243.077148	4881.538574	0	4				0	4	4	4	4	4	62	0	8192	8192	8192	3776	8384	8064	6912	12032	8576
1567152784	63	0	4446.153809	4235.897461	4232.820313	4263.589844	4861.025879	0	4				0	4	4	4	4	4	63	0	8192	8192	8192	3776	8384	8064	6912	12032	8320
1567152784	64	0	4447.179688	4240	4236.922852	4256.410156	4824.615234	450	4				0	4	4	4	4	4	64	0	8192	8192	8192	3712	8320	8064	6912	12032	8320
1567152784	65	0	4447.179688	4211.282227	4220	4229.743652	4822.563965	450	4				0	4	4	4	4	4	65	0	8192	8192	8192	3712	8384	8064	6848	12032	8512
1567152784	66	0	4438.461426	4198.974121	4216.922852	4227.179688	4829.230957	1023	4				0	4	4	4	4	4	66	0	8192	8192	8192	3712	8384	8064	6848	12032	8576
1567152784	67	0	4448.717773	4215.384766	4231.282227	4243.077148	4826.666504	450	4				0	4	4	4	4	4	67	0	8192	8192	8192	3712	8384	8064	6848	11968	8576
1567152784	68	0	4465.641113	4240	4243.589844	4252.307617	4826.153809	1023	4				0	4	4	4	4	4	68	0	8192	8192	8192	3712	8384	8064	6848	11968	8576
1567152784	69	0	4444.615234	4233.846191	4237.436035	4245.128418	4806.153809	450	4				0	4	4	4	4	4	69	0	8192	8192	8192	3712	8384	8064	6848	12096	8576
1567152784	70	0	4417.436035	4225.641113	4229.230957	4231.794922	4785.128418	1023	4				0	4	4	4	4	4	70	0	8192	8192	8192	3712	8384	8064	6976	12032	8576
1567152784	71	0	4437.436035	4244.102539	4238.974121	4237.436035	4802.563965	450	4				0	4	4	4	4	4	71	0	8192	8192	8192	3712	8384	8064	6912	12096	8640
1567152784	72	0	4447.179688	4246.153809	4248.205078	4252.820313	4804.615234	450	4				0	4	4	4	4	4	72	0	8192	8192	8192	3712	8384	8064	6848	12032	8448
1567152784	73	0	4411.282227	4225.641113	4236.410156	4244.615234	4761.538574	1023	4				0	4	4	4	4	4	73	0	8192	8192	8192	3712	8384	8064	6848	12032	8576
1567152784	74	0	4403.589844	4217.436035	4234.358887	4243.077148	4744.615234	450	4				0	4	4	4	4	4	74	0	8192	8192	8192	3776	8320	8064	6848	12032	8576
1567152784	75	0	4434.358887	4235.897461	4253.846191	4266.153809	4764.102539	1023	4				0	4	4	4	4	4	75	0	8192	8192	8192	3776	8384	8064	6912	12032	8512
1567152784	76	0	4435.384766	4258.461426	4249.743652	4262.05127	4758.974121	450	4				0	4	4	4	4	4	76	0	8192	8192	8192	3776	8384	8064	6848	12032	8576
1567152784	77	0	4410.256348	4260.512695	4232.820313	4242.563965	4730.769043	450	4				0	4	4	4	4	4	77	0	8192	8192	8192	3712	8384	8064	6848	12032	8576
1567152784	78	0	4402.05127	4229.743652	4237.436035	4243.589844	4717.436035	450	4				0	4	4	4	4	4	78	0	8192	8192	8128	3776	8384	8064	6848	12032	8576
1567152784	79	0	4406.666504	4209.230957	4237.436035	4241.025879	4719.487305	1023	4				0	4	4	4	4	4	79	0	8192	8192	8128	3712	8384	8064	6848	12032	8576
1567152784	80	0	4393.846191	4219.487305	4218.461426	4225.128418	4698.461426	450	4				0	4	4	4	4	4	80	0	8192	8192	8128	3776	8384	8128	6912	11968	8576
1567152784	81	0	4385.641113	4231.794922	4219.487305	4229.743652	4678.461426	450	4				0	4	4	4	4	4	81	0	8192	8192	8128	3776	8384	8064	6848	12096	8640
1567152784	82	0	4395.897461	4242.05127	4237.94873	4250.769043	4686.666504	450	4				0	4	4	4	4	4	82	0	8192	8192	8128	3776	8384	8064	6848	12096	8640
1567152784	83	0	4400	4244.102539	4241.025879	4253.846191	4689.743652	1023	4				0	4	4	4	4	4	83	0	8192	8192	8128	3712	8384	8064	6848	12032	8512
1567152784	84	0	4410.769043	4242.05127	4238.974121	4243.077148	4692.820313	450	4				0	4	4	4	4	4	84	0	8192	8192	8128	3712	8384	8128	6784	12032	8576
1567152784	85	0	4413.846191	4223.589844	4232.820313	4233.333496	4674.871582	450	4				0	4	4	4	4	4	85	0	8192	8192	8192	3712	8384	8064	6912	11968	8576
1567152784	86	0	4378.461426	4196.922852	4217.436035	4231.794922	4627.179688	450	4				0	4	4	4	4	4	86	0	8192	8192	8192	3712	8384	8064	6912	11968	8576
1567152784	87	0	4354.871582	4211.282227	4217.94873	4231.794922	4603.589844	1023	4				0	4	4	4	4	4	87	0	8192	8192	8192	3712	8384	8000	6848	12032	8640
1567152784	88	0	4370.769043	4237.94873	4224.102539	4225.641113	4612.307617	450	4				0	4	4	4	4	4	88	0	8192	8192	8192	3712	8384	8064	6912	12096	8576
1567152784	89	0	4369.230957	4225.641113	4214.871582	4222.563965	4608.205078	450	4				0	4	4	4	4	4	89	0	8192	8192	8192	3712	8384	8064	6912	12032	8576
1567152784	90	0	4359.487305	4190.769043	4215.384766	4229.743652	4600	450	4				0	4	4	4	4	4	90	0	8192	8192	8192	3712	8384	8064	6848	12032	8832
1567152784	91	0	4374.358887	4209.230957	4223.077148	4232.307617	4601.025879	1023	4				0	4	4	4	4	4	91	0	8192	8192	8192	3712	8384	8064	6848	12032	8704
1567152784	92	0	4367.692383	4231.794922	4211.282227	4222.05127	4575.384766	450	4				0	4	4	4	4	4	92	0	8192	8192	8192	3712	8384	8064	6848	12032	8704
1567152784	93	0	4352.307617	4217.436035	4207.179688	4218.461426	4549.230957	450	4				0	4	4	4	4	4	93	0	8192	8192	8192	3712	8384	8064	6848	12032	8576
1567152784	94	0	4362.563965	4217.436035	4220.512695	4229.230957	4543.589844	450	4				0	4	4	4	4	4	94	0	8192	8192	8192	3776	8384	8064	6848	12096	8576
1567152784	95	0	4374.358887	4246.153809	4225.641113	4238.974121	4536.922852	1023	4				0	4	4	4	4	4	95	0	8192	8192	8192	3712	8384	8064	6848	12032	8576
1567152785	96	0	4369.743652	4242.05127	4217.436035	4228.717773	4528.717773	450	4				0	4	4	4	4	4	96	0	8192	8192	8192	3712	8384	8064	6848	12032	8576
1567152785	97	0	4355.384766	4215.384766	4208.205078	4205.128418	4500	450	4				0	4	4	4	4	4	97	0	8192	8192	8192	3776	8384	8064	6976	12096	8576
1567152785	98	0	4343.077148	4211.282227	4214.358887	4213.333496	4463.077148	450	4				0	4	4	4	4	4	98	0	8192	8192	8192	3712	8384	8064	6848	11968	8512
1567152785	99	0	4331.794922	4221.538574	4216.410156	4232.307617	4434.358887	1023	4				0	4	4	4	4	4	99	0	8192	8192	8192	3776	8384	8064	6848	12032	8640
1567152785	100	0	4325.128418	4229.743652	4204.102539	4210.256348	4394.358887	450	4				0	4	4	4	4	4	100	0	8192	8192	8192	3712	8384	8064	6848	12032	8640
1567152785	101	0	4323.589844	4221.538574	4199.487305	4192.820313	4348.205078	450	4				0	4	4	4	4	4	101	0	8192	8192	8192	3776	8384	8064	6912	12032	8576
1567152785	102	0	4323.589844	4221.538574	4211.282227	4217.94873	4337.436035	450	4				0	4	4	4	4	4	102	0	8192	8192	8192	3776	8384	8064	6848	12096	8576
1567152785	103	0	4309.230957	4213.333496	4207.179688	4221.538574	4334.871582	1023	4				0	4	4	4	4	4	103	0	8192	8192	8192	3776	8384	8064	6848	11968	8640
1567152785	104	0	4282.05127	4186.666504	4181.025879	4189.230957	4295.897461	450	4				0	4	4	4	4	4	104	0	8192	8192	8192	3776	8384	8064	6848	11968	8640
1567152785	105	0	4268.717773	4194.871582	4174.871582	4187.179688	4270.769043	450	4				0	4	4	4	4	4	105	0	8192	8192	8192	3712	8384	8064	6848	12032	8960
1567152785	106	0	4270.769043	4231.794922	4191.282227	4211.794922	4283.077148	450	4				0	4	4	4	4	4	106	0	8192	8192	8192	3712	8384	8064	6912	12032	8576
1567152785	107	0	4262.563965	4229.743652	4195.384766	4213.333496	4264.102539	1023	4				0	4	4	4	4	4	107	0	8192	8192	8192	3776	8384	8064	6912	12032	8576
1567152785	108	0	4253.846191	4221.538574	4198.461426	4195.897461	4215.384766	450	4				0	4	4	4	4	4	108	0	8192	8192	8192	3712	8384	8064	6848	12032	8320
1567152785	109	0	4256.922852	4231.794922	4211.282227	4191.282227	4205.128418	450	4				0	4	4	4	4	4	109	0	8192	8192	8192	3776	8384	8064	6848	11968	8448
1567152785	110	0	4238.974121	4207.179688	4208.717773	4200	4192.307617	450	4				0	4	4	4	4	4	110	0	8192	8192	8192	3712	8384	8064	6848	11968	8448
1567152785	111	0	4212.820313	4203.077148	4202.05127	4202.05127	4148.717773	1023	4				0	4	4	4	4	4	111	0	8192	8192	8192	3776	8384	8064	6848	12032	8576
1567152785	112	0	4215.897461	4237.94873	4211.282227	4193.333496	4132.307617	450	4				0	4	4	4	4	4	112	0	8192	8192	8192	3712	8384	8064	6784	12032	8576
1567152785	113	0	4212.307617	4229.743652	4212.307617	4187.692383	4117.94873	450	4				0	4	4	4	4	4	113	0	8192	8192	8192	3712	8384	8128	6912	12032	8576
1567152785	114	0	4199.487305	4213.333496	4207.692383	4196.922852	4078.461426	450	4				0	4	4	4	4	4	114	0	8192	8192	8192	3776	8384	8064	6912	12032	8576
1567152785	115	0	4207.692383	4250.256348	4218.974121	4206.153809	4055.384521	1023	4				0	4	4	4	4	4	115	0	8192	8192	8192	3776	8384	8128	6848	12032	8576
1567152785	116	0	4211.282227	4250.256348	4223.589844	4199.487305	4041.538574	450	4				0	4	4	4	4	4	116	0	8192	8192	8192	3776	8384	8064	6848	12032	8576
1567152785	117	0	4197.94873	4217.436035	4209.230957	4202.05127	4017.435791	450	4				0	4	4	4	4	4	117	0	8192	8192	8192	3712	8384	8128	6848	12096	8576
1567152785	118	0	4198.461426	4240	4218.974121	4223.077148	4016.923096	450	4				0	4	4	4	4	4	118	0	8192	8192	8192	3776	8384	8128	6848	12096	8576
1567152785	119	0	4189.230957	4256.410156	4232.307617	4222.563965	4024.615479	1023	4				0	4	4	4	4	4	119	0	8192	8192	8192	3712	8384	8064	6912	12096	8576
1567152785	120	0	4164.102539	4229.743652	4209.743652	4194.358887	4011.794922	450	4				0	4	4	4	4	4	120	0	8192	8192	8192	3776	8384	8128	6848	12032	8576
1567152785	121	0	4164.615234	4227.692383	4202.563965	4193.333496	4022.05127	450	4				0	4	4	4	4	4	121	0	8192	8192	8192	3712	8384	8064	6848	12032	8576
1567152785	122	0	4177.436035	4235.897461	4222.563965	4220	4053.846191	450	4				0	4	4	4	4	4	122	0	8192	8192	8192	3776	8384	8064	6848	12032	8576
1567152785	123	0	4166.666504	4217.436035	4213.846191	4208.717773	4048.205078	1023	4				0	4	4	4	4	4	123	0	8192	8192	8192	3712	8384	8064	6912	11968	8320
1567152785	124	0	4151.794922	4215.384766	4189.230957	4176.410156	4018.974365	450	4				0	4	4	4	4	4	124	0	8192	8192	8192	3712	8384	8128	6912	12032	8576
1567152785	125	0	4155.897461	4235.897461	4193.333496	4182.563965	4016.410156	450	4				0	4	4	4	4	4	125	0	8192	8192	8192	3712	8384	8064	6848	12032	8640
1567152785	126	0	4155.384766	4231.794922	4204.615234	4199.487305	4022.05127	450	4				0	4	4	4	4	4	126	0	8192	8192	8192	3712	8384	8128	6848	11968	8640
1567152785	127	0	4135.897461	4207.179688	4194.358887	4185.128418	4005.641113	236	4				0	4	4	4	4	4	127	0	8192	8192	8192	3712	8384	8064	6848	11968	8512
1567152785	0	0	4132.307617	4217.436035	4193.333496	4174.358887	4001.538574	450	4				0	4	4	4	4	4	0	0	8192	8192	8192	3712	8384	8064	6912	11968	8512
1567152785	1	0	4157.94873	4246.153809	4220	4193.333496	4027.179443	450	4				0	4	4	4	4	4	1	0	8192	8192	8192	3712	8384	8064	6848	12032	8576
1567152785	2	0	4163.077148	4242.05127	4231.282227	4206.666504	4040.512939	1023	4				0	4	4	4	4	4	2	0	8192	8192	8192	3776	8384	8128	6848	12032	8576
1567152785	3	0	4134.358887	4219.487305	4212.820313	4197.436035	4020	450	4				0	4	4	4	4	4	3	0	8192	8192	8192	3712	8384	8064	6912	12032	8512
1567152785	4	0	4124.615234	4225.641113	4205.128418	4195.384766	4005.128174	1023	4				0	4	4	4	4	4	4	0	8192	8192	8192	3776	8384	8064	6912	12032	8512
1567152785	5	0	4137.436035	4242.05127	4213.333496	4201.025879	4009.230713	450	4				0	4	4	4	4	4	5	0	8192	8192	8192	3776	8384	8064	6912	12032	8512
1567152785	6	0	4141.025879	4244.102539	4213.846191	4195.384766	4008.205078	1023	4				0	4	4	4	4	4	6	0	8192	8192	8192	3776	8384	8128	6912	12032	8576
1567152785	7	0	4138.974121	4244.102539	4218.461426	4212.820313	4012.307617	450	4				0	4	4	4	4	4	7	0	8192	8192	8192	3712	8384	8064	6848	12032	8768
1567152785	8	0	4134.871582	4246.153809	4231.794922	4237.94873	4018.974365	450	4				0	4	4	4	4	4	8	0	8192	8192	8192	3712	8384	8064	6848	12032	8768
1567152785	9	0	4126.666504	4254.358887	4222.05127	4209.230957	4008.718018	1023	4				0	4	4	4	4	4	9	0	8192	8192	8192	3776	8384	8064	6912	12096	8576
1567152785	10	0	4110.256348	4246.153809	4196.410156	4172.820313	3982.05127	450	4				0	4	4	4	4	4	10	0	8192	8192	8192	3712	8384	8064	6848	12032	8576
1567152785	11	0	4091.281982	4215.384766	4190.769043	4191.282227	3964.615479	1023	4				0	4	4	4	4	4	11	0	8192	8192	8192	3776	8384	8064	6848	12032	8576
1567152785	12	0	4093.333252	4225.641113	4202.05127	4212.307617	3962.05127	450	4				0	4	4	4	4	4	12	0	8192	8192	8192	3776	8384	8064	6848	12032	8576
1567152785	13	0	4105.641113	4254.358887	4201.538574	4188.717773	3948.718018	450	4				0	4	4	4	4	4	13	0	8192	8192	8192	3776	8384	8064	6848	12032	8704
1567152785	14	0	4102.05127	4235.897461	4187.179688	4174.871582	3928.718018	450	4				0	4	4	4	4	4	14	0	8192	8192	8192	3776	8384	8064	6848	11968	8576
1567152785	15	0	4093.333252	4215.384766	4183.589844	4196.922852	3923.589844	1023	4				0	4	4	4	4	4	15	0	8192	8192	8192	3776	8384	8128	6848	12032	8576
1567152785	16	0	4100	4231.794922	4188.717773	4198.974121	3927.692383	0	4				0	4	4	4	4	4	16	0	8192	8192	8192	3776	8384	8064	6912	12032	8832
1567152785	17	0	4102.563965	4237.94873	4188.205078	4177.436035	3929.230713	0	4				0	4	4	4	4	4	17	0	8192	8192	8192	3712	8384	8128	6912	12032	8448
1567152785	18	0	4098.974121	4231.794922	4197.94873	4193.333496	3944.102539	0	4				0	4	4	4	4	4	18	0	8192	8192	8192	3776	8384	8064	6912	11968	8448
1567152785	19	0	4105.128418	4229.743652	4210.256348	4225.641113	3963.589844	0	4				0	4	4	4	4	4	19	0	8192	8192	8192	3776	8384	8064	6848	11968	8576
1567152785	20	0	4103.077148	4231.794922	4201.025879	4213.333496	3954.871826	0	4				0	4	4	4	4	4	20	0	8192	8192	8192	3712	8384	8064	6912	11968	8576
1567152785	21	0	4095.384521	4240	4194.358887	4196.922852	3944.615479	0	4				0	4	4	4	4	4	21	0	8192	8192	8192	3712	8384	8064	6848	12096	8576
1567152785	22	0	4080.512939	4227.692383	4186.153809	4196.922852	3941.025635	0	4				0	4	4	4	4	4	22	0	8192	8192	8192	3712	8384	8064	6848	12096	8576
1567152785	23	0	4075.384521	4209.230957	4185.128418	4197.436035	3937.435791	0	4				0	4	4	4	4	4	23	0	8192	8192	8192	3776	8384	8064	6848	12032	8576
1567152785	24	0	4096.410156	4233.846191	4209.743652	4211.794922	3949.230713	0	4				0	4	4	4	4	4	24	0	8192	8192	8192	3776	8384	8064	6912	12032	8576
1567152785	25	0	4089.743652	4242.05127	4209.743652	4211.794922	3940	0	4				0	4	4	4	4	4	25	0	8192	8192	8192	3776	8384	8064	6784	11968	8832
1567152785	26	0	4046.666748	4207.179688	4175.384766	4175.897461	3894.358887	0	4				0	4	4	4	4	4	26	0	8192	8192	8192	3712	8384	8064	6784	11968	8832
1567152785	27	0	4027.692383	4196.922852	4161.025879	4146.666504	3865.641113	0	4				0	4	4	4	4	4	27	0	8192	8192	8192	3712	8384	8128	6912	12032	8576
1567152785	28	0	4059.487061	4215.384766	4189.743652	4172.307617	3887.179443	0	4				0	4	4	4	4	4	28	0	8192	8192	8192	3776	8384	8064	6912	11968	8576
1567152785	29	0	4094.358887	4227.692383	4220	4230.256348	3925.128174	0	4				0	4	4	4	4	4	29	0	8192	8192	8192	3776	8384	8064	6912	12032	8640
1567152785	30	0	4088.205078	4237.94873	4219.487305	4246.153809	3926.153809	0	4				0	4	4	4	4	4	30	0	8192	8192	8192	3776	8384	8064	6912	12032	8640
1567152785	31	0	4063.589844	4237.94873	4202.563965	4210.769043	3895.384521	0	4				0	4	4	4	4	4	31	0	8192	8192	8192	3776	8384	8128	6912	12032	8384
1567152785	32	0	4069.230713	4227.692383	4203.589844	4199.487305	3889.743652	0	4				0	4	4	4	4	4	32	0	8192	8192	8192	3776	8384	8064	6848	12096	8640
1567152785	33	0	4088.718018	4233.846191	4217.94873	4216.922852	3910.769287	0	4				0	4	4	4	4	4	33	0	8192	8192	8192	3712	8384	8064	6912	11968	8640
1567152785	34	0	4074.358887	4231.794922	4205.641113	4203.589844	3903.589844	0	4				0	4	4	4	4	4	34	0	8192	8192	8192	3712	8384	8064	6848	12032	8768
1567152785	35	0	4062.564209	4215.384766	4193.333496	4196.410156	3887.179443	0	4				0	4	4	4	4	4	35	0	8192	8192	8192	3712	8384	8064	6848	12032	8256
1567152785	36	0	4074.871826	4215.384766	4203.589844	4213.333496	3894.358887	0	4				0	4	4	4	4	4	36	0	8192	8192	8192	3776	8384	8064	6848	12032	8256
1567152785	37	0	4069.230713	4233.846191	4204.615234	4211.794922	3901.025635	0	4				0	4	4	4	4	4	37	0	8192	8192	8192	3776	8384	8128	6912	12032	8576
1567152785	38	0	4056.923096	4244.102539	4194.358887	4202.05127	3901.538574	0	4				0	4	4	4	4	4	38	0	8192	8192	8192	3712	8384	8064	6848	11968	8576
1567152785	39	0	4062.564209	4229.743652	4189.230957	4198.974121	3904.615479	0	4				0	4	4	4	4	4	39	0	8192	8192	8192	3712	8384	8064	6848	12096	8576
1567152785	40	0	4074.871826	4215.384766	4198.974121	4205.641113	3916.410156	0	4				0	4	4	4	4	4	40	0	8192	8192	8192	3712	8384	8064	6848	12096	8576
1567152785	41	0	4076.923096	4227.692383	4211.794922	4217.94873	3928.205078	0	4				0	4	4	4	4	4	41	0	8192	8192	8192	3712	8384	8128	6848	12032	8576
1567152785	42	0	4073.333252	4248.205078	4204.615234	4212.820313	3924.615479	0	4				0	4	4	4	4	4	42	0	8192	8192	8192	3712	8384	8064	6976	12032	8640
1567152785	43	0	4066.153809	4231.794922	4186.153809	4193.846191	3902.05127	0	4				0	4	4	4	4	4	43	0	8192	8192	8192	3712	8384	8128	6848	11968	8448
1567152785	44	0	4053.333252	4209.230957	4184.102539	4195.897461	3891.281982	0	4				0	4	4	4	4	4	44	0	8192	8128	8192	3712	8384	8064	6848	11968	8448
1567152785	45	0	4050.769287	4219.487305	4187.692383	4205.128418	3900	0	4				0	4	4	4	4	4	45	0	8192	8192	8192	3776	8384	8128	6912	12096	8640
1567152785	46	0	4054.871826	4225.641113	4181.025879	4189.743652	3897.94873	0	4				0	4	4	4	4	4	46	0	8192	8192	8192	3776	8384	8064	6848	11968	8576
1567152785	47	0	4058.974365	4221.538574	4186.153809	4183.077148	3898.461426	0	4				0	4	4	4	4	4	47	0	8192	8128	8192	3776	8384	8064	6784	12032	8640
1567152785	48	0	4057.94873	4231.794922	4198.974121	4197.94873	3911.794922	0	4				0	4	4	4	4	4	48	0	8192	8192	8192	3776	8384	8064	6784	12032	8640
1567152785	49	0	4060.512939	4233.846191	4202.563965	4210.256348	3915.384521	0	4				0	4	4	4	4	4	49	0	8192	8192	8192	3776	8384	8128	6848	12032	8576
1567152785	50	0	4060	4221.538574	4195.384766	4204.615234	3904.102539	0	4				0	4	4	4	4	4	50	0	8192	8192	8192	3776	8384	8064	6848	12096	8640
1567152785	51	0	4044.615479	4213.333496	4183.589844	4188.205078	3888.718018	0	4				0	4	4	4	4	4	51	0	8192	8192	8192	3776	8384	8128	6912	12032	8512
1567152785	52	0	4034.871826	4229.743652	4182.563965	4185.641113	3888.205078	0	4				0	4	4	4	4	4	52	0	8192	8192	8192	3776	8384	8064	6848	12032	8576
1567152785	53	0	4033.846191	4233.846191	4189.743652	4194.358887	3898.461426	0	4				0	4	4	4	4	4	53	0	8192	8192	8192	3712	8384	8064	6848	11968	8576
1567152785	54	0	4030.769287	4215.384766	4191.794922	4191.794922	3899.487061	0	4				0	4	4	4	4	4	54	0	8192	8192	8192	3712	8384	8064	6848	11968	8576
1567152785	55	0	4036.410156	4215.384766	4185.128418	4176.922852	3890.256348	0	4				0	4	4	4	4	4	55	0	8192	8192	8192	3712	8384	8064	6848	12032	8640
1567152785	56	0	4039.487061	4229.743652	4180.512695	4165.128418	3886.666748	0	4				0	4	4	4	4	4	56	0	8192	8192	8192	3712	8384	8064	6848	11968	8576
1567152785	57	0	4028.205078	4221.538574	4183.077148	4168.205078	3893.846191	0	4				0	4	4	4	4	4	57	0	8192	8192	8192	3776	8384	8064	6848	12032	8576
1567152785	58	0	4026.153809	4217.436035	4193.333496	4187.179688	3908.205078	0	4				0	4	4	4	4	4	58	0	8192	8192	8192	3776	8384	8064	6848	12032	8576
1567152785	59	0	4046.153809	4240	4205.641113	4203.077148	3925.641113	0	4				0	4	4	4	4	4	59	0	8192	8192	8192	3776	8384	8064	6848	11968	8576
1567152785	60	0	4053.333252	4242.05127	4203.589844	4199.487305	3940.512939	0	4				0	4	4	4	4	4	60	0	8192	8192	8192	3776	8384	8064	6912	12032	8640
1567152785	61	0	4035.897461	4229.743652	4198.461426	4194.871582	3942.05127	0	4				0	4	4	4	4	4	61	0	8192	8192	8192	3776	8384	8128	6848	12032	8640
1567152785	62	0	4031.794922	4242.05127	4198.461426	4200.512695	3932.307617	0	4				0	4	4	4	4	4	62	0	8192	8192	8192	3776	8384	8064	6848	12032	8640
1567152785	63	0	4056.410156	4244.102539	4192.820313	4206.666504	3933.846191	0	4				0	4	4	4	4	4	63	0	8192	8192	8192	3712	8384	8064	6848	12032	8576
1567152785	64	0	4068.205078	4229.743652	4187.692383	4200	3945.641113	450	4				0	4	4	4	4	4	64	0	8192	8192	8192	3712	8384	8064	6912	11968	8576
1567152785	65	0	4048.718018	4223.589844	4183.589844	4185.641113	3942.05127	450	4				0	4	4	4	4	4	65	0	8192	8192	8192	3712	8384	8064	6912	12032	8576
1567152785	66	0	4036.410156	4209.230957	4178.974121	4184.615234	3929.230713	1023	4				0	4	4	4	4	4	66	0	8192	8192	8192	3712	8384	8064	6912	12032	8576
1567152785	67	0	4045.128174	4203.077148	4181.538574	4196.922852	3945.641113	450	4				0	4	4	4	4	4	67	0	8192	8192	8192	3712	8384	8064	6912	11968	8448
1567152785	68	0	4046.153809	4225.641113	4189.230957	4205.128418	3968.718018	1023	4				0	4	4	4	4	4	68	0	8192	8192	8192	3776	8384	8064	6912	12032	8576
1567152785	69	0	4038.974365	4231.794922	4191.282227	4201.538574	3966.153809	450	4				0	4	4	4	4	4	69	0	8192	8192	8192	3776	8384	8128	6912	12032	8576
1567152785	70	0	4036.923096	4194.871582	4186.666504	4194.871582	3955.384521	1023	4				0	4	4	4	4	4	70	0	8192	8192	8192	3776	8384	8064	6912	12032	8960
1567152785	71	0	4048.718018	4194.871582	4195.384766	4205.128418	3965.128174	450	4				0	4	4	4	4	4	71	0	8192	8192	8192	3776	8384	8064	6912	12032	8704
1567152785	72	0	4068.205078	4240	4213.333496	4223.077148	3982.05127	450	4				0	4	4	4	4	4	72	0	8192	8192	8192	3776	8384	8064	6848	12032	8704
1567152785	73	0	4053.333252	4225.641113	4203.077148	4211.794922	3960.512939	1023	4				0	4	4	4	4	4	73	0	8192	8192	8128	3776	8384	8064	6912	12032	8576
1567152785	74	0	4027.692383	4196.922852	4186.666504	4186.666504	3928.718018	450	4				0	4	4	4	4	4	74	0	8192	8192	8128	3776	8384	8064	6912	11968	8576
1567152785	75	0	4049.743652	4229.743652	4203.589844	4202.05127	3942.564209	1023	4				0	4	4	4	4	4	75	0	8192	8192	8128	3712	8384	8128	6912	12032	8576
1567152785	76	0	4072.820557	4237.94873	4221.538574	4230.256348	3962.05127	450	4				0	4	4	4	4	4	76	0	8192	8192	8128	3776	8384	8064	6912	12032	8576
1567152785	77	0	4055.897461	4209.230957	4208.717773	4220.512695	3948.205078	450	4				0	4	4	4	4	4	77	0	8192	8192	8128	3776	8384	8128	6912	12032	8576
1567152785	78	0	4050.256348	4227.692383	4188.717773	4196.922852	3943.589844	450	4				0	4	4	4	4	4	78	0	8192	8192	8128	3776	8384	8064	6912	12032	8576
1567152785	79	0	4071.281982	4250.256348	4189.230957	4202.05127	3966.153809	1023	4				0	4	4	4	4	4	79	0	8192	8192	8128	3712	8384	8064	6848	12096	8832
1567152785	80	0	4080.512939	4221.538574	4203.077148	4221.538574	3984.102539	450	4				0	4	4	4	4	4	80	0	8192	8192	8128	3712	8384	8064	6848	12096	8832
1567152785	81	0	4063.589844	4213.333496	4214.358887	4221.025879	3977.435791	450	4				0	4	4	4	4	4	81	0	8192	8192	8192	3712	8384	8064	6912	12032	8576
1567152785	82	0	4047.179443	4240	4209.743652	4203.589844	3961.538574	450	4				0	4	4	4	4	4	82	0	8192	8192	8192	3776	8384	8064	6912	12032	8640
1567152785	83	0	4055.897461	4244.102539	4193.846191	4195.384766	3966.153809	1023	4				0	4	4	4	4	4	83	0	8192	8192	8192	3712	8384	8128	6848	11968	8640
1567152785	84	0	4077.435791	4215.384766	4189.230957	4199.487305	3984.102539	450	4				0	4	4	4	4	4	84	0	8192	8192	8192	3712	8448	8128	6848	11968	8640
1567152785	85	0	4068.205078	4201.025879	4190.256348	4203.077148	3982.05127	450	4				0	4	4	4	4	4	85	0	8192	8192	8192	3712	8384	8064	6848	12032	8832
1567152785	86	0	4049.743652	4227.692383	4190.769043	4202.05127	3966.153809	450	4				0	4	4	4	4	4	86	0	8192	8192	8192	3712	8384	8128	6912	12032	8576
1567152785	87	0	4066.153809	4254.358887	4200.512695	4202.563965	3972.307617	1023	4				0	4	4	4	4	4	87	0	8192	8192	8192	3712	8384	8064	6912	12032	8640
1567152785	88	0	4067.179443	4235.897461	4197.436035	4199.487305	3974.358887	450	4				0	4	4	4	4	4	88	0	8192	8192	8192	3712	8384	8064	6848	12032	8640
1567152785	89	0	4042.564209	4223.589844	4184.615234	4195.384766	3960.512939	450	4				0	4	4	4	4	4	89	0	8192	8192	8192	3712	8384	8064	6848	12032	8512
1567152785	90	0	4057.94873	4235.897461	4188.205078	4201.538574	3966.666748	450	4				0	4	4	4	4	4	90	0	8192	8192	8192	3712	8384	8128	6848	12032	8512
1567152785	91	0	4078.461426	4221.538574	4188.717773	4198.461426	3973.333252	1023	4				0	4	4	4	4	4	91	0	8192	8192	8192	3776	8384	8064	6912	12032	8640
1567152785	92	0	4060	4211.282227	4187.692383	4191.794922	3964.102539	450	4				0	4	4	4	4	4	92	0	8192	8192	8192	3776	8384	8064	6912	12032	8576
1567152785	93	0	4045.128174	4235.897461	4200.512695	4199.487305	3958.461426	450	4				0	4	4	4	4	4	93	0	8192	8192	8192	3776	8384	8064	6848	12032	8576
1567152785	94	0	4058.974365	4244.102539	4209.743652	4204.615234	3958.974365	450	4				0	4	4	4	4	4	94	0	8192	8192	8192	3776	8384	8064	6848	12032	8576
1567152786	95	0	4072.307617	4229.743652	4204.615234	4198.461426	3961.538574	1023	4				0	4	4	4	4	4	95	0	8192	8192	8192	3776	8384	8000	6912	12032	8576
1567152786	96	0	4061.538574	4227.692383	4198.974121	4196.410156	3960.512939	450	4				0	4	4	4	4	4	96	0	8192	8192	8192	3776	8384	8064	6912	12032	8576
1567152786	97	0	4036.923096	4219.487305	4193.333496	4200	3945.641113	450	4				0	4	4	4	4	4	97	0	8192	8192	8192	3776	8384	8064	6848	12032	8448
1567152786	98	0	4037.435791	4203.077148	4186.153809	4200	3941.538574	450	4				0	4	4	4	4	4	98	0	8192	8192	8192	3712	8384	8064	6848	12032	8448
1567152786	99	0	4062.564209	4221.538574	4188.205078	4201.025879	3967.179443	1023	4				0	4	4	4	4	4	99	0	8192	8192	8192	3776	8384	8064	6912	12032	8576
1567152786	100	0	4063.076904	4242.05127	4192.307617	4198.974121	3976.410156	450	4				0	4	4	4	4	4	100	0	8192	8192	8192	3712	8384	8064	6912	12032	8576
1567152786	101	0	4044.615479	4221.538574	4188.717773	4188.717773	3962.05127	450	4				0	4	4	4	4	4	101	0	8192	8192	8192	3776	8384	8064	6912	12032	8576
1567152786	102	0	4050.769287	4203.077148	4191.282227	4186.666504	3968.205078	450	4				0	4	4	4	4	4	102	0	8192	8192	8192	3776	8384	8000	6912	12032	8576
1567152786	103	0	4064.615479	4223.589844	4188.205078	4186.666504	3978.974365	1023	4				0	4	4	4	4	4	103	0	8192	8192	8192	3776	8384	8064	6848	12032	8768
1567152786	104	0	4067.179443	4240	4183.589844	4180	3971.281982	450	4				0	4	4	4	4	4	104	0	8192	8192	8192	3712	8384	8064	6912	12032	8640
1567152786	105	0	4068.718018	4219.487305	4192.820313	4191.794922	3964.102539	450	4				0	4	4	4	4	4	105	0	8192	8192	8192	3776	8384	8128	6912	12032	8512
1567152786	106	0	4062.05127	4209.230957	4196.922852	4203.589844	3956.410156	450	4				0	4	4	4	4	4	106	0	8192	8192	8192	3712	8384	8064	6848	11968	8832
1567152786	107	0	4053.333252	4223.589844	4190.256348	4182.563965	3952.820557	1023	4				0	4	4	4	4	4	107	0	8192	8192	8128	3712	8384	8064	6848	12032	8576
1567152786	108	0	4058.461426	4229.743652	4188.717773	4171.794922	3968.205078	450	4				0	4	4	4	4	4	108	0	8192	8192	8128	3712	8384	8064	6912	12032	8576
1567152786	109	0	4063.589844	4223.589844	4200.512695	4199.487305	3976.923096	450	4				0	4	4	4	4	4	109	0	8192	8192	8128	3712	8384	8128	6848	12032	8576
1567152786	110	0	4055.897461	4223.589844	4213.846191	4214.871582	3967.179443	450	4				0	4	4	4	4	4	110	0	8192	8192	8192	3712	8384	8064	6912	12032	8576
1567152786	111	0	4064.615479	4235.897461	4210.256348	4194.358887	3969.743652	1023	4				0	4	4	4	4	4	111	0	8192	8192	8192	3776	8384	8128	6848	12032	8512
1567152786	112	0	4092.820557	4231.794922	4196.410156	4181.538574	3985.128174	450	4				0	4	4	4	4	4	112	0	8192	8192	8192	3712	8384	8064	6848	12032	8512
1567152786	113	0	4099.487305	4219.487305	4192.307617	4190.769043	3992.820557	450	4				0	4	4	4	4	4	113	0	8192	8192	8128	3776	8384	8064	6848	12096	8576
1567152786	114	0	4074.358887	4221.538574	4197.94873	4193.333496	3984.615479	450	4				0	4	4	4	4	4	114	0	8192	8192	8192	3776	8384	8064	6912	11968	8576
1567152786	115	0	4063.076904	4229.743652	4197.94873	4184.615234	3974.358887	1023	4				0	4	4	4	4	4	115	0	8192	8192	8192	3776	8384	8064	6912	12032	8320
1567152786	116	0	4087.179443	4237.94873	4197.94873	4183.589844	3982.564209	450	4				0	4	4	4	4	4	116	0	8192	8192	8128	3776	8384	8064	6912	12032	8320
1567152786	117	0	4104.102539	4244.102539	4199.487305	4188.717773	3988.205078	450	4				0	4	4	4	4	4	117	0	8192	8192	8192	3776	8384	8064	6848	12032	8576
1567152786	118	0	4087.692383	4235.897461	4194.871582	4184.615234	3978.461426	450	4				0	4	4	4	4	4	118	0	8192	8192	8192	3776	8384	8064	6848	12032	8640
1567152786	119	0	4067.179443	4211.282227	4196.922852	4185.128418	3978.974365	1023	4				0	4	4	4	4	4	119	0	8192	8192	8192	3776	8384	8128	6848	12032	8576
1567152786	120	0	4067.692383	4209.230957	4201.025879	4187.179688	3985.128174	450	4				0	4	4	4	4	4	120	0	8192	8192	8192	3712	8384	8064	6848	12032	8576
1567152786	121	0	4083.076904	4229.743652	4196.410156	4182.05127	3982.05127	450	4				0	4	4	4	4	4	121	0	8192	8192	8192	3776	8384	8128	6912	12032	8576
1567152786	122	0	4086.666748	4231.794922	4201.538574	4191.282227	3981.538574	450	4				0	4	4	4	4	4	122	0	8192	8192	8192	3776	8384	8064	6848	11968	8576
1567152786	123	0	4066.666748	4223.589844	4205.128418	4202.563965	3979.487061	1023	4				0	4	4	4	4	4	123	0	8192	8192	8192	3776	8384	8128	6848	12096	8576
1567152786	124	0	4060	4219.487305	4191.282227	4189.230957	3972.820557	450	4				0	4	4	4	4	4	124	0	8192	8192	8192	3712	8384	8064	6912	11968	8640
1567152786	125	0	4079.487061	4225.641113	4181.025879	4170.256348	3984.615479	450	4				0	4	4	4	4	4	125	0	8192	8192	8192	3712	8384	8064	6848	12096	8640
1567152786	126	0	4090.256348	4231.794922	4185.128418	4173.846191	4003.076904	450	4				0	4	4	4	4	4	126	0	8192	8192	8192	3712	8384	8064	6848	12096	8640
1567152786	127	0	4089.230713	4215.384766	4188.717773	4183.589844	4001.025635	236	4				0	4	4	4	4	4	127	0	8192	8192	8192	3776	8384	8064	6976	12032	8512
1567152786	0	0	4091.281982	4194.871582	4185.641113	4185.641113	3994.871826	450	4				0	4	4	4	4	4	0	0	8192	8192	8192	3712	8384	8064	6976	12032	8576
1567152786	1	0	4084.615479	4203.077148	4183.077148	4185.128418	3997.435791	450	4				0	4	4	4	4	4	1	0	8192	8192	8192	3712	8384	8064	6848	11968	8576
1567152786	2	0	4073.846191	4221.538574	4186.153809	4177.436035	3993.846191	1023	4				0	4	4	4	4	4	2	0	8192	8192	8192	3712	8384	8064	6848	11968	8576
1567152786	3	0	4074.358887	4217.436035	4190.256348	4173.333496	3986.666748	450	4				0	4	4	4	4	4	3	0	8192	8192	8192	3776	8384	8064	6848	12032	8512
1567152786	4	0	4080.512939	4203.077148	4196.922852	4177.436035	3987.692383	1023	4				0	4	4	4	4	4	4	0	8192	8192	8192	3776	8384	8064	6912	12032	8576
1567152786	5	0	4090.769287	4221.538574	4211.282227	4191.794922	4003.589844	450	4				0	4	4	4	4	4	5	0	8192	8192	8192	3776	8384	8128	6912	12032	8640
1567152786	6	0	4097.94873	4240	4211.794922	4204.102539	4007.179443	1023	4				0	4	4	4	4	4	6	0	8192	8192	8192	3776	8384	8064	6912	12032	8640
1567152786	7	0	4089.230713	4215.384766	4197.436035	4195.384766	3988.718018	450	4				0	4	4	4	4	4	7	0	8192	8192	8192	3776	8384	8064	6848	11968	8576
1567152786	8	0	4091.281982	4194.871582	4201.025879	4194.871582	3992.820557	450	4				0	4	4	4	4	4	8	0	8192	8192	8192	3776	8384	8064	6848	11968	8640
1567152786	9	0	4107.179688	4229.743652	4211.794922	4210.769043	4019.487061	1023	4				0	4	4	4	4	4	9	0	8192	8192	8192	3776	8384	8064	6912	11968	8576
1567152786	10	0	4101.025879	4244.102539	4201.025879	4202.05127	4015.384521	450	4				0	4	4	4	4	4	10	0	8192	8192	8192	3712	8384	8064	6912	11968	8576
1567152786	11	0	4083.076904	4219.487305	4189.230957	4178.461426	3993.846191	1023	4				0	4	4	4	4	4	11	0	8192	8192	8192	3712	8384	8064	6912	12032	8832
1567152786	12	0	4086.666748	4223.589844	4205.128418	4182.05127	4001.025635	450	4				0	4	4	4	4	4	12	0	8192	8192	8192	3712	8384	8128	6912	12032	8640
1567152786	13	0	4098.974121	4225.641113	4215.897461	4191.794922	4015.384521	450	4				0	4	4	4	4	4	13	0	8192	8192	8192	3712	8384	8128	6912	12032	8576
1567152786	14	0	4092.820557	4205.128418	4199.487305	4181.538574	4006.666748	450	4				0	4	4	4	4	4	14	0	8192	8192	8192	3776	8384	8064	6912	11968	8512
1567152786	15	0	4084.615479	4211.282227	4193.333496	4181.538574	4004.615479	1023	4				0	4	4	4	4	4	15	0	8192	8192	8192	3712	8384	8064	6912	12032	8768
1567152786	16	0	4102.05127	4217.436035	4206.153809	4191.794922	4015.897461	0	4				0	4	4	4	4	4	16	0	8192	8192	8192	3712	8384	8064	6912	12032	8768
1567152786	17	0	4121.538574	4207.179688	4214.871582	4189.743652	4015.384521	0	4				0	4	4	4	4	4	17	0	8192	8192	8192	3776	8384	8064	6848	11968	8512
1567152786	18	0	4102.563965	4219.487305	4199.487305	4176.410156	3996.410156	0	4				0	4	4	4	4	4	18	0	8192	8192	8192	3712	8384	8064	6976	12096	8640
1567152786	19	0	4065.128174	4227.692383	4181.538574	4160.512695	3975.897461	0	4				0	4	4	4	4	4	19	0	8192	8192	8192	3712	8384	8128	6912	11968	8576
1567152786	20	0	4076.410156	4223.589844	4195.384766	4163.077148	3991.281982	0	4				0	4	4	4	4	4	20	0	8192	8192	8192	3776	8384	8064	6912	11968	8576
1567152786	21	0	4116.410156	4219.487305	4214.871582	4190.256348	4030.256348	0	4				0	4	4	4	4	4	21	0	8192	8192	8192	3776	8384	8064	6912	12032	8640
1567152786	22	0	4122.05127	4196.922852	4209.743652	4204.615234	4036.410156	0	4				0	4	4	4	4	4	22	0	8192	8192	8192	3776	8384	8064	6848	11968	8576
1567152786	23	0	4108.205078	4188.717773	4196.410156	4189.230957	4016.923096	0	4				0	4	4	4	4	4	23	0	8192	8192	8192	3712	8384	8064	6912	11968	8640
1567152786	24	0	4112.307617	4227.692383	4202.563965	4186.153809	4022.05127	0	4				0	4	4	4	4	4	24	0	8192	8192	8192	3776	8384	8128	6912	11968	8640
1567152786	25	0	4125.128418	4254.358887	4216.922852	4205.128418	4037.435791	0	4				0	4	4	4	4	4	25	0	8192	8192	8192	3712	8384	8064	6784	11968	8576
1567152786	26	0	4122.563965	4227.692383	4209.743652	4201.538574	4027.692383	0	4				0	4	4	4	4	4	26	0	8192	8192	8192	3712	8448	8064	6848	12032	8576
1567152786	27	0	4104.615234	4194.871582	4190.769043	4180.512695	4003.076904	0	4				0	4	4	4	4	4	27	0	8192	8192	8192	3776	8384	8064	6848	12032	8576
1567152786	28	0	4092.820557	4198.974121	4180	4174.871582	3991.281982	0	4				0	4	4	4	4	4	28	0	8192	8192	8192	3776	8384	8064	6848	12032	8576
1567152786	29	0	4096.922852	4205.128418	4178.461426	4173.846191	3994.871826	0	4				0	4	4	4	4	4	29	0	8192	8192	8192	3776	8384	8064	6784	12096	8576
1567152786	30	0	4105.641113	4182.563965	4180.512695	4170.256348	3997.94873	0	4				0	4	4	4	4	4	30	0	8192	8192	8192	3712	8384	8064	6912	12032	8512
1567152786	31	0	4110.769043	4180.512695	4185.128418	4177.94873	3998.461426	0	4				0	4	4	4	4	4	31	0	8192	8192	8192	3712	8384	8128	6912	12032	8640
1567152786	32	0	4118.461426	4217.436035	4192.820313	4187.179688	3997.94873	0	4				0	4	4	4	4	4	32	0	8192	8192	8192	3712	8384	8128	6976	12096	8640
1567152786	33	0	4123.589844	4229.743652	4195.384766	4186.666504	3995.897461	0	4				0	4	4	4	4	4	33	0	8192	8192	8192	3712	8384	8064	6912	12032	8448
1567152786	34	0	4122.563965	4211.282227	4197.436035	4184.102539	3995.384521	0	4				0	4	4	4	4	4	34	0	8192	8192	8192	3712	8384	8064	6912	12032	8448
1567152786	35	0	4115.897461	4201.025879	4189.743652	4177.94873	3992.307617	0	4				0	4	4	4	4	4	35	0	8192	8192	8192	3712	8384	8128	6912	12032	8576
1567152786	36	0	4096.922852	4190.769043	4167.179688	4166.153809	3975.897461	0	4				0	4	4	4	4	4	36	0	8192	8192	8192	3712	8448	8064	6912	12096	8576
1567152786	37	0	4085.641113	4180.512695	4163.077148	4164.102539	3966.153809	0	4				0	4	4	4	4	4	37	0	8192	8192	8192	3776	8384	8064	6848	12032	8640
1567152786	38	0	4108.717773	4203.077148	4185.641113	4184.615234	3990.769287	0	4				0	4	4	4	4	4	38	0	8192	8192	8192	3776	8448	8064	6848	12032	8640
1567152786	39	0	4142.563965	4225.641113	4203.077148	4208.205078	4023.589844	0	4				0	4	4	4	4	4	39	0	8192	8192	8192	3776	8384	8064	6912	12032	8576
1567152786	40	0	4134.871582	4221.538574	4192.820313	4202.05127	4023.589844	0	4				0	4	4	4	4	4	40	0	8192	8192	8192	3712	8384	8064	6976	12096	8576
1567152786	41	0	4103.589844	4201.025879	4165.641113	4173.846191	4001.025635	0	4				0	4	4	4	4	4	41	0	8192	8192	8192	3776	8384	8064	6848	12032	8768
1567152786	42	0	4110.256348	4186.666504	4161.538574	4170.769043	3993.846191	0	4				0	4	4	4	4	4	42	0	8192	8192	8192	3712	8384	8064	6848	12032	8768
1567152786	43	0	4143.077148	4203.077148	4189.230957	4192.820313	4009.743652	0	4				0	4	4	4	4	4	43	0	8192	8192	8192	3776	8384	8064	6912	12032	8512
1567152786	44	0	4145.641113	4225.641113	4202.563965	4194.358887	4013.333252	0	4				0	4	4	4	4	4	44	0	8192	8192	8192	3776	8384	8064	6912	11968	8576
1567152786	45	0	4120	4215.384766	4188.205078	4177.94873	3993.846191	0	4				0	4	4	4	4	4	45	0	8192	8192	8192	3776	8384	8064	6976	12032	8576
1567152786	46	0	4115.384766	4203.077148	4179.487305	4180	3985.128174	0	4				0	4	4	4	4	4	46	0	8192	8192	8192	3776	8384	8064	6976	12032	8576
1567152786	47	0	4128.205078	4211.282227	4189.230957	4200	3999.487061	0	4				0	4	4	4	4	4	47	0	8192	8192	8192	3712	8384	8064	6848	11968	8320
1567152786	48	0	4127.692383	4207.179688	4190.769043	4200.512695	4009.230713	0	4				0	4	4	4	4	4	48	0	8192	8192	8192	3776	8384	8064	6912	11968	8576
1567152786	49	0	4121.538574	4198.974121	4174.871582	4178.461426	4002.564209	0	4				0	4	4	4	4	4	49	0	8192	8192	8192	3776	8384	8128	6912	12032	8576
1567152786	50	0	4136.410156	4215.384766	4176.922852	4181.025879	4010.256348	0	4				0	4	4	4	4	4	50	0	8192	8192	8192	3776	8384	8064	6848	12032	8704
1567152786	51	0	4153.846191	4221.538574	4192.820313	4202.05127	4029.743652	0	4				0	4	4	4	4	4	51	0	8192	8192	8192	3712	8384	8064	6912	11968	8640
1567152786	52	0	4154.871582	4223.589844	4199.487305	4204.615234	4032.307617	0	4				0	4	4	4	4	4	52	0	8192	8192	8192	3712	8384	8064	6912	11968	8640
1567152786	53	0	4158.974121	4235.897461	4205.128418	4207.692383	4033.846191	0	4				0	4	4	4	4	4	53	0	8192	8192	8192	3776	8384	8064	6848	12032	8576
1567152786	54	0	4161.025879	4219.487305	4210.769043	4220	4041.538574	0	4				0	4	4	4	4	4	54	0	8192	8192	8192	3712	8384	8064	6912	12032	8576
1567152786	55	0	4153.846191	4203.077148	4206.666504	4214.871582	4036.410156	0	4				0	4	4	4	4	4	55	0	8192	8192	8192	3712	8384	8128	6912	12032	8576
1567152786	56	0	4149.230957	4227.692383	4193.846191	4195.384766	4022.564209	0	4				0	4	4	4	4	4	56	0	8192	8192	8192	3776	8384	8064	6912	12032	8576
1567152786	57	0	4140	4227.692383	4184.615234	4185.128418	4017.94873	0	4				0	4	4	4	4	4	57	0	8192	8192	8192	3712	8384	8128	6912	12032	8576
1567152786	58	0	4129.743652	4192.820313	4186.153809	4181.538574	4020.512939	0	4				0	4	4	4	4	4	58	0	8192	8192	8192	3776	8384	8064	6848	12032	8576
1567152786	59	0	4140.512695	4205.128418	4196.410156	4197.436035	4030.769287	0	4				0	4	4	4	4	4	59	0	8192	8192	8192	3776	8384	8128	6912	12032	8640
1567152786	60	0	4149.230957	4242.05127	4203.589844	4214.358887	4036.410156	0	4				0	4	4	4	4	4	60	0	8192	8192	8192	3776	8384	8064	6912	12032	8640
1567152786	61	0	4144.615234	4227.692383	4205.641113	4206.666504	4035.384521	0	4				0	4	4	4	4	4	61	0	8192	8192	8192	3776	8384	8064	6912	12032	8640
1567152786	62	0	4149.743652	4207.179688	4211.794922	4203.589844	4045.128174	0	4				0	4	4	4	4	4	62	0	8192	8192	8128	3776	8384	8128	6912	12032	8576
1567152786	63	0	4160	4227.692383	4221.025879	4210.769043	4058.974365	0	4				0	4	4	4	4	4	63	0	8192	8192	8128	3712	8384	8128	6912	12096	8576
1567152786	64	0	4159.487305	4237.94873	4221.025879	4205.128418	4060	450	4				0	4	4	4	4	4	64	0	8192	8192	8128	3776	8384	8064	6912	12096	8576
1567152786	65	0	4152.307617	4217.436035	4217.94873	4193.846191	4056.410156	450	4				0	4	4	4	4	4	65	0	8192	8192	8128	3712	8448	8064	6848	12032	8832
1567152786	66	0	4148.205078	4209.230957	4222.563965	4200.512695	4064.102539	1023	4				0	4	4	4	4	4	66	0	8192	8192	8128	3776	8448	8064	6976	12032	8576
1567152786	67	0	4144.615234	4221.538574	4220.512695	4211.794922	4070.769287	450	4				0	4	4	4	4	4	67	0	8192	8192	8128	3712	8448	8064	6976	12032	8640
1567152786	68	0	4157.436035	4229.743652	4222.563965	4218.461426	4077.435791	1023	4				0	4	4	4	4	4	68	0	8192	8192	8128	3776	8448	8128	6848	12032	8448
1567152786	69	0	4166.666504	4219.487305	4230.769043	4217.94873	4081.538574	450	4				0	4	4	4	4	4	69	0	8192	8192	8128	3776	8448	8064	6912	12032	8704
1567152786	70	0	4143.077148	4207.179688	4216.410156	4197.94873	4062.564209	1023	4				0	4	4	4	4	4	70	0	8192	8192	8128	3776	8448	8064	6912	12032	8704
1567152786	71	0	4139.487305	4217.436035	4208.205078	4195.897461	4065.128174	450	4				0	4	4	4	4	4	71	0	8192	8192	8128	3776	8448	8128	6848	11968	8576
1567152786	72	0	4166.666504	4233.846191	4225.641113	4217.94873	4092.307617	450	4				0	4	4	4	4	4	72	0	8192	8192	8128	3776	8448	8128	6848	12032	8640
1567152786	73	0	4156.922852	4219.487305	4223.589844	4215.384766	4083.589844	1023	4				0	4	4	4	4	4	73	0	8192	8192	8128	3712	8448	8128	6848	12032	8640
1567152786	74	0	4121.025879	4190.769043	4196.410156	4192.820313	4053.846191	450	4				0	4	4	4	4	4	74	0	8192	8192	8192	3712	8448	8064	6848	12032	8640
1567152786	75	0	4130.769043	4207.179688	4203.077148	4205.128418	4063.589844	1023	4				0	4	4	4	4	4	75	0	8192	8192	8192	3712	8448	8064	7040	12032	8576
1567152786	76	0	4149.230957	4227.692383	4221.538574	4216.410156	4077.435791	450	4				0	4	4	4	4	4	76	0	8192	8192	8192	3712	8448	8128	6912	12096	8576
1567152786	77	0	4131.282227	4205.128418	4203.077148	4188.205078	4061.538574	450	4				0	4	4	4	4	4	77	0	8192	8192	8192	3712	8448	8064	6848	12032	8640
1567152786	78	0	4135.384766	4201.025879	4198.974121	4189.743652	4065.641113	450	4				0	4	4	4	4	4	78	0	8192	8192	8192	3712	8448	8128	6848	12032	8640
1567152786	79	0	4160.512695	4225.641113	4216.922852	4221.538574	4082.564209	1023	4				0	4	4	4	4	4	79	0	8192	8192	8192	3712	8384	8128	6912	12032	8576
1567152786	80	0	4149.230957	4217.436035	4211.282227	4213.333496	4073.846191	450	4				0	4	4	4	4	4	80	0	8192	8192	8192	3712	8448	8064	6912	12032	8576
1567152786	81	0	4127.692383	4205.128418	4200.512695	4195.897461	4067.179443	450	4				0	4	4	4	4	4	81	0	8192	8192	8192	3712	8448	8064	6912	12032	8640
1567152786	82	0	4143.077148	4217.436035	4209.743652	4209.743652	4082.05127	450	4				0	4	4	4	4	4	82	0	8192	8192	8192	3776	8384	8128	6912	12032	8640
1567152786	83	0	4154.871582	4205.128418	4208.717773	4206.153809	4084.615479	1023	4				0	4	4	4	4	4	83	0	8192	8192	8192	3776	8384	8064	6912	11968	8320
1567152786	84	0	4135.897461	4174.358887	4187.692383	4186.153809	4072.820557	450	4				0	4	4	4	4	4	84	0	8192	8192	8192	3776	8448	8064	6912	12032	8576
1567152786	85	0	4135.384766	4190.769043	4187.692383	4195.384766	4078.974365	450	4				0	4	4	4	4	4	85	0	8192	8128	8192	3776	8384	8064	6848	12032	8512
1567152786	86	0	4163.077148	4225.641113	4202.05127	4214.358887	4102.563965	450	4				0	4	4	4	4	4	86	0	8192	8192	8192	3712	8448	8064	6848	12032	8768
1567152786	87	0	4177.436035	4223.589844	4200	4213.333496	4113.846191	1023	4				0	4	4	4	4	4	87	0	8192	8192	8192	3776	8384	8064	6848	12032	8576
1567152786	88	0	4171.794922	4205.128418	4190.256348	4201.538574	4105.641113	450	4				0	4	4	4	4	4	88	0	8192	8192	8192	3712	8448	8128	6848	12032	8576
1567152786	89	0	4168.205078	4213.333496	4189.230957	4196.410156	4103.077148	450	4				0	4	4	4	4	4	89	0	8192	8192	8192	3776	8384	8064	6784	12032	8576
1567152786	90	0	4168.717773	4221.538574	4194.871582	4199.487305	4112.820313	450	4				0	4	4	4	4	4	90	0	8192	8192	8192	3712	8384	8064	6784	12032	8576
1567152786	91	0	4172.820313	4207.179688	4200	4204.102539	4115.897461	1023	4				0	4	4	4	4	4	91	0	8192	8192	8192	3712	8384	8064	6848	12032	8576
1567152786	92	0	4168.205078	4194.871582	4193.333496	4196.922852	4108.205078	450	4				0	4	4	4	4	4	92	0	8192	8192	8192	3712	8384	8064	6848	12032	8576
1567152786	93	0	4161.025879	4207.179688	4202.05127	4199.487305	4111.282227	450	4				0	4	4	4	4	4	93	0	8192	8192	8192	3712	8384	8064	6912	12032	8576
1567152787	94	0	4177.94873	4240	4228.205078	4229.743652	4129.743652	450	4				0	4	4	4	4	4	94	0	8192	8192	8192	3712	8384	8128	6976	12096	8512
1567152787	95	0	4187.179688	4242.05127	4225.128418	4241.025879	4122.05127	1023	4				0	4	4	4	4	4	95	0	8192	8192	8192	3776	8384	8064	6912	12096	8512
1567152787	96	0	4161.025879	4209.230957	4196.922852	4202.05127	4086.666748	450	4				0	4	4	4	4	4	96	0	8192	8192	8192	3712	8384	8064	6912	12096	8512
1567152787	97	0	4149.230957	4192.820313	4189.743652	4180.512695	4074.358887	450	4				0	4	4	4	4	4	97	0	8192	8192	8192	3776	8384	8064	6912	12032	8640
1567152787	98	0	4168.717773	4198.974121	4203.077148	4204.615234	4089.230713	450	4				0	4	4	4	4	4	98	0	8192	8192	8192	3712	8384	8128	6848	12032	8576
1567152787	99	0	4175.897461	4203.077148	4206.153809	4218.974121	4094.358887	1023	4				0	4	4	4	4	4	99	0	8192	8192	8192	3776	8384	8064	6912	12096	8640
1567152787	100	0	4169.230957	4213.333496	4208.205078	4218.974121	4097.436035	450	4				0	4	4	4	4	4	100	0	8192	8192	8192	3712	8384	8064	6912	12096	8640
1567152787	101	0	4166.666504	4229.743652	4205.641113	4214.358887	4103.077148	450	4				0	4	4	4	4	4	101	0	8192	8192	8192	3776	8384	8064	6912	12032	8640
1567152787	102	0	4166.666504	4221.538574	4194.871582	4198.461426	4103.077148	450	4				0	4	4	4	4	4	102	0	8192	8192	8192	3712	8384	8064	6848	12096	8448
1567152787	103	0	4181.538574	4215.384766	4200.512695	4202.05127	4112.820313	1023	4				0	4	4	4	4	4	103	0	8192	8192	8192	3776	8384	8128	6912	12096	8512
1567152787	104	0	4189.230957	4219.487305	4206.666504	4214.358887	4121.025879	450	4				0	4	4	4	4	4	104	0	8192	8192	8192	3712	8384	8000	6976	12032	8576
1567152787	105	0	4172.820313	4203.077148	4200	4205.128418	4114.871582	450	4				0	4	4	4	4	4	105	0	8192	8192	8192	3776	8384	8064	6848	12032	8576
1567152787	106	0	4164.615234	4182.563965	4199.487305	4200	4114.871582	450	4				0	4	4	4	4	4	106	0	8192	8192	8192	3712	8448	8064	6848	12032	8576
1567152787	107	0	4170.256348	4188.717773	4197.94873	4205.128418	4119.487305	1023	4				0	4	4	4	4	4	107	0	8192	8192	8192	3776	8448	8128	6976	12032	8512
1567152787	108	0	4175.384766	4211.282227	4193.846191	4194.871582	4113.846191	450	4				0	4	4	4	4	4	108	0	8192	8192	8192	3712	8448	8128	6912	11968	8576
1567152787	109	0	4187.692383	4217.436035	4208.205078	4203.589844	4121.025879	450	4				0	4	4	4	4	4	109	0	8192	8192	8192	3776	8384	8064	6912	12032	8640
1567152787	110	0	4190.769043	4207.179688	4217.436035	4228.205078	4133.846191	450	4				0	4	4	4	4	4	110	0	8192	8192	8192	3712	8448	8064	6912	12032	8640
1567152787	111	0	4166.153809	4190.769043	4193.333496	4197.94873	4114.871582	1023	4				0	4	4	4	4	4	111	0	8192	8192	8192	3776	8384	8064	6976	12032	8576
1567152787	112	0	4160	4180.512695	4173.333496	4161.538574	4098.461426	450	4				0	4	4	4	4	4	112	0	8192	8192	8192	3712	8384	8064	6912	12096	8640
1567152787	113	0	4178.974121	4186.666504	4183.589844	4187.692383	4109.230957	450	4				0	4	4	4	4	4	113	0	8192	8192	8192	3776	8384	8064	6976	11968	8384
1567152787	114	0	4179.487305	4192.820313	4191.794922	4210.769043	4113.846191	450	4				0	4	4	4	4	4	114	0	8192	8192	8192	3712	8384	8064	6976	11968	8384
1567152787	115	0	4168.717773	4192.820313	4176.922852	4189.743652	4103.589844	1023	4				0	4	4	4	4	4	115	0	8192	8192	8192	3776	8384	8128	6848	12032	8640
1567152787	116	0	4162.563965	4194.871582	4166.153809	4174.871582	4096.922852	450	4				0	4	4	4	4	4	116	0	8192	8192	8192	3776	8384	8064	6848	12032	8576
1567152787	117	0	4161.538574	4207.179688	4176.922852	4186.153809	4103.589844	450	4				0	4	4	4	4	4	117	0	8192	8192	8192	3776	8384	8064	6912	11968	8576
1567152787	118	0	4161.538574	4205.128418	4186.153809	4194.871582	4111.794922	450	4				0	4	4	4	4	4	118	0	8192	8192	8192	3776	8384	8064	6912	11968	8576
1567152787	119	0	4161.025879	4180.512695	4179.487305	4188.205078	4110.769043	1023	4				0	4	4	4	4	4	119	0	8192	8192	8192	3776	8384	8128	6848	12032	8256
1567152787	120	0	4163.589844	4190.769043	4175.897461	4177.94873	4109.743652	450	4				0	4	4	4	4	4	120	0	8192	8192	8192	3776	8384	8064	6912	12032	8576
1567152787	121	0	4171.282227	4223.589844	4189.743652	4188.205078	4112.820313	450	4				0	4	4	4	4	4	121	0	8192	8192	8192	3712	8384	8064	6912	12032	8640
1567152787	122	0	4174.871582	4229.743652	4202.05127	4211.282227	4109.743652	450	4				0	4	4	4	4	4	122	0	8192	8192	8192	3776	8384	8064	6912	12032	8576
1567152787	123	0	4162.05127	4207.179688	4195.897461	4201.538574	4096.922852	1023	4				0	4	4	4	4	4	123	0	8192	8192	8192	3712	8384	8064	6912	12096	8768
1567152787	124	0	4167.179688	4211.282227	4195.897461	4187.692383	4101.538574	450	4				0	4	4	4	4	4	124	0	8192	8192	8192	3712	8384	8064	6912	12096	8768
1567152787	125	0	4185.128418	4227.692383	4200	4199.487305	4120.512695	450	4				0	4	4	4	4	4	125	0	8192	8192	8192	3712	8448	8128	6912	12032	8576
1567152787	126	0	4173.846191	4209.230957	4188.717773	4194.871582	4118.461426	450	4				0	4	4	4	4	4	126	0	8192	8192	8192	3712	8384	8064	6912	12032	8512
1567152787	127	0	4177.436035	4201.025879	4191.282227	4186.666504	4119.487305	236	4				0	4	4	4	4	4	127	0	8192	8192	8192	3776	8384	8064	6912	11968	8576
1567152787	0	0	4206.153809	4215.384766	4204.102539	4201.538574	4127.179688	450	4				0	4	4	4	4	4	0	0	8192	8192	8192	3712	8384	8064	6912	11968	8576
1567152787	1	0	4189.230957	4205.128418	4185.128418	4192.820313	4109.743652	450	4				0	4	4	4	4	4	1	0	8192	8192	8192	3776	8384	8064	6912	12032	8576
1567152787	2	0	4150.769043	4178.461426	4160.512695	4161.538574	4089.743652	1023	4				0	4	4	4	4	4	2	0	8192	8192	8192	3776	8384	8064	6848	12096	8640
1567152787	3	0	4160	4182.563965	4171.794922	4165.128418	4100.512695	450	4				0	4	4	4	4	4	3	0	8192	8192	8192	3776	8384	8128	6912	12032	8640
1567152787	4	0	4176.410156	4201.025879	4184.615234	4190.769043	4117.436035	1023	4				0	4	4	4	4	4	4	0	8192	8192	8192	3776	8384	8064	6912	12032	8640
1567152787	5	0	4173.846191	4201.025879	4182.563965	4193.333496	4122.563965	450	4				0	4	4	4	4	4	5	0	8192	8192	8192	3776	8384	8064	6976	12032	8576
1567152787	6	0	4185.128418	4201.025879	4188.205078	4188.717773	4133.846191	1023	4				0	4	4	4	4	4	6	0	8192	8192	8192	3776	8384	8064	6848	12032	8576
1567152787	7	0	4188.717773	4196.922852	4184.102539	4190.256348	4134.358887	450	4				0	4	4	4	4	4	7	0	8192	8192	8192	3712	8448	8128	6848	12032	8576
1567152787	8	0	4187.692383	4198.974121	4178.461426	4196.410156	4133.333496	450	4				0	4	4	4	4	4	8	0	8192	8192	8192	3776	8384	8064	6848	12032	8576
1567152787	9	0	4202.05127	4217.436035	4184.615234	4200.512695	4155.384766	1023	4				0	4	4	4	4	4	9	0	8192	8192	8192	3712	8384	8064	7040	12032	8320
1567152787	10	0	4203.589844	4213.333496	4182.563965	4187.179688	4155.897461	450	4				0	4	4	4	4	4	10	0	8192	8192	8192	3776	8384	8064	6848	12096	8576
1567152787	11	0	4198.461426	4203.077148	4189.743652	4188.205078	4138.461426	1023	4				0	4	4	4	4	4	11	0	8192	8192	8192	3776	8384	8128	6912	12032	8576
1567152787	12	0	4202.563965	4213.333496	4208.717773	4213.333496	4144.102539	450	4				0	4	4	4	4	4	12	0	8192	8192	8192	3776	8384	8064	6912	12032	8640
1567152787	13	0	4202.563965	4213.333496	4213.846191	4220	4152.820313	450	4				0	4	4	4	4	4	13	0	8192	8192	8192	3776	8384	8128	6912	12032	8704
1567152787	14	0	4203.589844	4201.025879	4204.102539	4205.128418	4143.589844	450	4				0	4	4	4	4	4	14	0	8192	8192	8192	3712	8384	8064	6912	12032	8704
1567152787	15	0	4201.538574	4194.871582	4195.897461	4197.94873	4134.871582	1023	4				0	4	4	4	4	4	15	0	8192	8192	8192	3776	8384	8128	6912	11968	8576
1567152787	16	0	4190.256348	4196.922852	4198.461426	4201.025879	4138.461426	0	4				0	4	4	4	4	4	16	0	8192	8192	8192	3712	8384	8064	6912	12032	8640
1567152787	17	0	4189.230957	4211.282227	4200.512695	4201.538574	4141.025879	0	4				0	4	4	4	4	4	17	0	8192	8192	8192	3712	8384	8064	6912	12032	8576
1567152787	18	0	4201.025879	4217.436035	4197.436035	4196.922852	4136.922852	0	4				0	4	4	4	4	4	18	0	8192	8192	8192	3712	8384	8064	6912	12032	8576
1567152787	19	0	4203.077148	4198.974121	4200.512695	4187.179688	4134.871582	0	4				0	4	4	4	4	4	19	0	8192	8192	8192	3712	8384	8064	6912	12032	8576
1567152787	20	0	4200.512695	4198.974121	4208.717773	4192.307617	4143.589844	0	4				0	4	4	4	4	4	20	0	8192	8192	8192	3712	8448	8064	6848	12032	8640
1567152787	21	0	4201.538574	4219.487305	4209.230957	4210.256348	4151.794922	0	4				0	4	4	4	4	4	21	0	8192	8192	8192	3776	8384	8064	6848	12032	8576
1567152787	22	0	4204.615234	4221.538574	4206.666504	4211.794922	4149.230957	0	4				0	4	4	4	4	4	22	0	8192	8192	8192	3712	8384	8064	6848	12032	8576
1567152787	23	0	4201.025879	4215.384766	4209.230957	4202.05127	4143.077148	0	4				0	4	4	4	4	4	23	0	8192	8192	8192	3776	8384	8064	6912	12032	8640
1567152787	24	0	4190.769043	4205.128418	4208.717773	4202.05127	4141.025879	0	4				0	4	4	4	4	4	24	0	8192	8192	8192	3712	8384	8064	6848	12032	8576
1567152787	25	0	4189.230957	4192.820313	4201.538574	4205.128418	4139.487305	0	4				0	4	4	4	4	4	25	0	8192	8192	8192	3776	8384	8128	6848	12032	8576
1567152787	26	0	4189.743652	4201.025879	4198.461426	4195.897461	4133.333496	0	4				0	4	4	4	4	4	26	0	8192	8192	8192	3712	8384	8064	6848	12032	8832
1567152787	27	0	4196.410156	4219.487305	4217.436035	4198.974121	4146.153809	0	4				0	4	4	4	4	4	27	0	8192	8192	8192	3776	8384	8064	6912	12032	8832
1567152787	28	0	4205.641113	4221.538574	4234.871582	4219.487305	4165.641113	0	4				0	4	4	4	4	4	28	0	8192	8192	8192	3776	8384	8064	6848	12032	8576
1567152787	29	0	4186.666504	4207.179688	4213.333496	4206.666504	4151.282227	0	4				0	4	4	4	4	4	29	0	8192	8192	8192	3776	8384	8064	6912	11968	8576
1567152787	30	0	4168.717773	4194.871582	4187.692383	4176.922852	4128.717773	0	4				0	4	4	4	4	4	30	0	8192	8192	8192	3776	8384	8064	6976	12032	8576
1567152787	31	0	4193.333496	4201.025879	4202.05127	4188.717773	4137.436035	0	4				0	4	4	4	4	4	31	0	8192	8192	8192	3776	8384	8064	6912	12032	8640
1567152787	32	0	4210.256348	4209.230957	4211.282227	4207.179688	4146.666504	0	4				0	4	4	4	4	4	32	0	8192	8128	8192	3712	8384	8064	6912	12032	8640
1567152787	33	0	4183.077148	4188.717773	4185.128418	4190.769043	4134.871582	0	4				0	4	4	4	4	4	33	0	8192	8128	8192	3776	8384	8064	6912	12032	8576
1567152787	34	0	4170.769043	4178.461426	4171.794922	4179.487305	4128.205078	0	4				0	4	4	4	4	4	34	0	8192	8192	8192	3776	8384	8064	6912	12032	8576
1567152787	35	0	4184.102539	4207.179688	4184.615234	4196.410156	4136.922852	0	4				0	4	4	4	4	4	35	0	8192	8192	8192	3776	8384	8064	6912	11968	8576
1567152787	36	0	4193.846191	4217.436035	4197.436035	4209.743652	4145.128418	0	4				0	4	4	4	4	4	36	0	8192	8192	8192	3776	8384	8064	6912	11968	8576
1567152787	37	0	4198.974121	4198.974121	4191.794922	4207.692383	4143.589844	0	4				0	4	4	4	4	4	37	0	8192	8192	8192	3712	8384	8064	6848	11968	8576
1567152787	38	0	4193.846191	4203.077148	4179.487305	4203.589844	4141.538574	0	4				0	4	4	4	4	4	38	0	8192	8192	8192	3712	8384	8064	6912	11968	8576
1567152787	39	0	4184.102539	4221.538574	4184.102539	4205.128418	4151.794922	0	4				0	4	4	4	4	4	39	0	8192	8192	8192	3712	8384	8064	6848	12096	8576
1567152787	40	0	4188.205078	4209.230957	4190.769043	4203.077148	4157.436035	0	4				0	4	4	4	4	4	40	0	8192	8192	8192	3712	8384	8000	6848	12096	8576
1567152787	41	0	4193.333496	4192.820313	4186.666504	4199.487305	4150.256348	0	4				0	4	4	4	4	4	41	0	8192	8192	8192	3712	8384	8064	6912	12032	8576
1567152787	42	0	4191.282227	4209.230957	4188.205078	4208.205078	4158.974121	0	4				0	4	4	4	4	4	42	0	8192	8192	8192	3712	8384	8064	6912	12032	8576
1567152787	43	0	4186.666504	4223.589844	4189.230957	4209.743652	4169.230957	0	4				0	4	4	4	4	4	43	0	8192	8192	8192	3712	8384	8064	6912	12032	8576
1567152787	44	0	4175.897461	4201.025879	4179.487305	4191.282227	4155.384766	0	4				0	4	4	4	4	4	44	0	8192	8192	8192	3712	8384	8064	6912	12032	8576
1567152787	45	0	4176.410156	4196.922852	4178.974121	4193.846191	4156.410156	0	4				0	4	4	4	4	4	45	0	8192	8192	8192	3776	8384	8064	6848	12032	8576
1567152787	46	0	4181.025879	4215.384766	4183.589844	4206.153809	4171.282227	0	4				0	4	4	4	4	4	46	0	8192	8192	8192	3776	8384	8064	6848	12032	8576
1567152787	47	0	4176.410156	4207.179688	4170.769043	4193.333496	4163.077148	0	4				0	4	4	4	4	4	47	0	8192	8192	8192	3776	8384	8064	6912	12032	8640
1567152787	48	0	4173.846191	4184.615234	4165.641113	4189.743652	4151.794922	0	4				0	4	4	4	4	4	48	0	8192	8192	8192	3712	8384	8064	6912	12096	8512
1567152787	49	0	4174.871582	4192.820313	4182.05127	4208.205078	4156.922852	0	4				0	4	4	4	4	4	49	0	8192	8192	8192	3776	8384	8128	6848	12032	8320
1567152787	50	0	4173.333496	4205.128418	4182.05127	4203.589844	4152.820313	0	4				0	4	4	4	4	4	50	0	8192	8192	8192	3712	8384	8064	6848	12032	8320
1567152787	51	0	4183.589844	4201.025879	4178.974121	4198.461426	4150.256348	0	4				0	4	4	4	4	4	51	0	8192	8192	8192	3776	8448	8064	6848	12032	8512
1567152787	52	0	4204.615234	4215.384766	4202.563965	4228.717773	4173.846191	0	4				0	4	4	4	4	4	52	0	8192	8192	8192	3776	8448	8000	6912	11968	8576
1567152787	53	0	4203.589844	4227.692383	4209.230957	4231.794922	4181.538574	0	4				0	4	4	4	4	4	53	0	8192	8192	8128	3776	8448	8064	6912	12032	8512
1567152787	54	0	4195.897461	4221.538574	4196.410156	4202.563965	4168.717773	0	4				0	4	4	4	4	4	54	0	8192	8192	8128	3776	8448	8064	6912	12032	8512
1567152787	55	0	4198.461426	4213.333496	4197.94873	4206.666504	4174.358887	0	4				0	4	4	4	4	4	55	0	8192	8192	8128	3776	8448	8064	6784	12032	8576
1567152787	56	0	4201.538574	4213.333496	4204.102539	4215.897461	4187.179688	0	4				0	4	4	4	4	4	56	0	8192	8192	8192	3776	8448	8064	6848	12032	8576
1567152787	57	0	4208.205078	4221.538574	4203.589844	4207.179688	4190.769043	0	4				0	4	4	4	4	4	57	0	8192	8192	8192	3776	8448	8064	6912	12032	8640
1567152787	58	0	4205.128418	4219.487305	4193.333496	4206.666504	4182.05127	0	4				0	4	4	4	4	4	58	0	8192	8192	8192	3776	8448	8064	6912	12032	8640
1567152787	59	0	4196.922852	4209.230957	4190.769043	4218.461426	4173.846191	0	4				0	4	4	4	4	4	59	0	8192	8192	8192	3776	8448	8064	7040	12032	8640
1567152787	60	0	4205.641113	4221.538574	4205.641113	4223.077148	4180.512695	0	4				0	4	4	4	4	4	60	0	8192	8192	8192	3712	8448	8064	6912	12032	8640
1567152787	61	0	4212.307617	4235.897461	4211.282227	4221.025879	4182.563965	0	4				0	4	4	4	4	4	61	0	8192	8192	8192	3712	8448	8128	6912	11968	8512
1567152787	62	0	4200.512695	4225.641113	4193.846191	4214.358887	4169.230957	0	4				0	4	4	4	4	4	62	0	8192	8192	8192	3712	8448	8064	6912	11968	8512
1567152787	63	0	4184.102539	4209.230957	4182.05127	4201.538574	4162.05127	0	4				0	4	4	4	4	4	63	0	8192	8192	8192	3712	8448	8064	6848	12032	8512
1567152787	64	0	4181.025879	4215.384766	4191.794922	4196.922852	4174.358887	450	4				0	4	4	4	4	4	64	0	8192	8192	8192	3712	8384	8064	6976	12032	8576
1567152787	65	0	4192.820313	4221.538574	4197.94873	4202.05127	4186.153809	450	4				0	4	4	4	4	4	65	0	8192	8192	8192	3712	8384	8064	6848	12032	8576
1567152787	66	0	4200	4207.179688	4190.256348	4199.487305	4180.512695	1023	4				0	4	4	4	4	4	66	0	8192	8192	8192	3776	8384	8064	6912	12032	8512
1567152787	67	0	4192.820313	4194.871582	4182.563965	4184.615234	4167.692383	450	4				0	4	4	4	4	4	67	0	8192	8192	8192	3776	8384	8064	6848	12096	8576
1567152787	68	0	4199.487305	4209.230957	4184.102539	4187.179688	4176.410156	1023	4				0	4	4	4	4	4	68	0	8192	8192	8192	3712	8384	8064	6848	12096	8576
1567152787	69	0	4216.410156	4209.230957	4194.358887	4211.794922	4197.436035	450	4				0	4	4	4	4	4	69	0	8192	8192	8192	3776	8384	8064	6848	12032	8576
1567152787	70	0	4209.743652	4196.922852	4197.436035	4216.922852	4196.922852	1023	4				0	4	4	4	4	4	70	0	8192	8192	8192	3712	8384	8064	6848	12032	8640
1567152787	71	0	4199.487305	4205.128418	4192.307617	4204.102539	4190.256348	450	4				0	4	4	4	4	4	71	0	8192	8192	8192	3712	8384	8064	6912	12032	8576
1567152787	72	0	4199.487305	4211.282227	4189.743652	4194.871582	4192.307617	450	4				0	4	4	4	4	4	72	0	8192	8192	8192	3712	8384	8064	6912	12032	8576
1567152787	73	0	4186.666504	4198.974121	4186.153809	4193.846191	4189.743652	1023	4				0	4	4	4	4	4	73	0	8192	8192	8192	3712	8384	8064	6848	12096	8640
1567152787	74	0	4180	4203.077148	4189.743652	4205.128418	4183.589844	450	4				0	4	4	4	4	4	74	0	8192	8192	8192	3776	8384	8064	6912	12032	8576
1567152787	75	0	4190.769043	4213.333496	4195.384766	4212.307617	4178.461426	1023	4				0	4	4	4	4	4	75	0	8192	8192	8192	3776	8384	8064	6976	11968	8640
1567152787	76	0	4192.307617	4201.025879	4188.717773	4204.615234	4171.282227	450	4				0	4	4	4	4	4	76	0	8192	8192	8192	3712	8384	8064	6976	11968	8640
1567152787	77	0	4180.512695	4178.461426	4180.512695	4194.871582	4158.974121	450	4				0	4	4	4	4	4	77	0	8192	8192	8192	3776	8384	8000	6848	12032	8576
1567152787	78	0	4181.025879	4186.666504	4186.666504	4196.410156	4160	450	4				0	4	4	4	4	4	78	0	8192	8192	8192	3712	8384	8064	6912	12032	8704
1567152787	79	0	4200	4217.436035	4197.94873	4203.077148	4172.820313	1023	4				0	4	4	4	4	4	79	0	8192	8192	8192	3712	8384	8000	6912	12032	8576
1567152787	80	0	4208.717773	4223.589844	4193.333496	4198.974121	4173.846191	450	4				0	4	4	4	4	4	80	0	8192	8192	8192	3712	8384	8064	6912	12032	8512
1567152787	81	0	4188.717773	4203.077148	4178.974121	4187.179688	4155.897461	450	4				0	4	4	4	4	4	81	0	8192	8192	8192	3712	8384	8064	6848	12096	8512
1567152787	82	0	4177.436035	4192.820313	4178.974121	4186.153809	4142.05127	450	4				0	4	4	4	4	4	82	0	8192	8192	8192	3776	8384	8064	6848	11968	8640
1567152787	83	0	4196.922852	4205.128418	4193.846191	4204.102539	4148.205078	1023	4				0	4	4	4	4	4	83	0	8192	8192	8192	3776	8384	8064	6848	12032	8640
1567152787	84	0	4200.512695	4203.077148	4198.461426	4204.102539	4150.256348	450	4				0	4	4	4	4	4	84	0	8192	8192	8192	3712	8384	8000	6912	11904	8512
1567152787	85	0	4185.641113	4174.358887	4185.641113	4183.077148	4144.102539	450	4				0	4	4	4	4	4	85	0	8192	8192	8192	3712	8384	8064	6912	12032	8832
1567152787	86	0	4198.461426	4180.512695	4189.743652	4188.717773	4154.871582	450	4				0	4	4	4	4	4	86	0	8192	8192	8192	3712	8384	8064	6912	12032	8832
1567152787	87	0	4219.487305	4225.641113	4217.436035	4209.230957	4173.333496	1023	4				0	4	4	4	4	4	87	0	8192	8192	8192	3776	8384	8064	6848	12096	8576
1567152787	88	0	4209.230957	4231.794922	4217.94873	4202.563965	4164.615234	450	4				0	4	4	4	4	4	88	0	8192	8192	8192	3712	8384	8064	6912	12032	8640
1567152787	89	0	4190.769043	4194.871582	4191.794922	4185.128418	4143.077148	450	4				0	4	4	4	4	4	89	0	8192	8192	8192	3776	8384	8064	6976	12032	8640
1567152787	90	0	4201.538574	4192.820313	4194.871582	4198.461426	4149.743652	450	4				0	4	4	4	4	4	90	0	8192	8192	8192	3712	8384	8064	6976	12032	8640
1567152787	91	0	4217.436035	4217.436035	4208.717773	4221.025879	4168.717773	1023	4				0	4	4	4	4	4	91	0	8192	8192	8192	3712	8384	8000	6848	12032	8640
1567152787	92	0	4212.307617	4209.230957	4197.436035	4214.871582	4170.256348	450	4				0	4	4	4	4	4	92	0	8192	8192	8192	3712	8384	8064	6848	11968	8640
1567152788	93	0	4207.692383	4196.922852	4188.205078	4206.666504	4168.205078	450	4				0	4	4	4	4	4	93	0	8192	8192	8192	3776	8384	8064	6912	12032	8576
1567152788	94	0	4210.769043	4207.179688	4196.922852	4209.230957	4169.230957	450	4				0	4	4	4	4	4	94	0	8192	8192	8192	3712	8384	8064	6912	12032	8576
1567152788	95	0	4205.641113	4219.487305	4202.05127	4208.205078	4166.153809	1023	4				0	4	4	4	4	4	95	0	8192	8192	8192	3776	8384	8064	6848	12032	8576
1567152788	96	0	4197.436035	4225.641113	4198.974121	4206.666504	4164.615234	450	4				0	4	4	4	4	4	96	0	8192	8192	8192	3712	8384	8064	6912	12032	8576
1567152788	97	0	4199.487305	4207.179688	4202.05127	4210.769043	4165.641113	450	4				0	4	4	4	4	4	97	0	8192	8192	8192	3776	8384	8064	6976	12032	8576
1567152788	98	0	4209.743652	4205.128418	4210.769043	4220	4174.871582	450	4				0	4	4	4	4	4	98	0	8192	8192	8192	3776	8384	8000	6976	12032	8704
1567152788	99	0	4213.333496	4223.589844	4215.384766	4223.589844	4183.077148	1023	4				0	4	4	4	4	4	99	0	8192	8192	8192	3712	8384	8064	6784	12096	8704
1567152788	100	0	4200	4213.333496	4204.615234	4209.230957	4169.743652	450	4				0	4	4	4	4	4	100	0	8192	8192	8192	3776	8384	8064	6912	12096	8640
1567152788	101	0	4187.692383	4196.922852	4185.641113	4188.205078	4154.358887	450	4				0	4	4	4	4	4	101	0	8192	8192	8192	3712	8448	8064	6912	11968	8640
1567152788	102	0	4197.436035	4213.333496	4192.307617	4193.846191	4164.102539	450	4				0	4	4	4	4	4	102	0	8192	8192	8192	3776	8384	8064	6912	11968	8576
1567152788	103	0	4195.897461	4217.436035	4196.922852	4208.717773	4169.743652	1023	4				0	4	4	4	4	4	103	0	8192	8192	8192	3712	8384	8064	6912	12032	8448
1567152788	104	0	4171.794922	4190.769043	4170.256348	4191.794922	4144.615234	450	4				0	4	4	4	4	4	104	0	8192	8192	8192	3776	8384	8000	6912	12032	8448
1567152788	105	0	4184.615234	4196.922852	4173.333496	4189.743652	4147.692383	450	4				0	4	4	4	4	4	105	0	8192	8192	8192	3712	8384	8064	6912	12032	8576
1567152788	106	0	4208.717773	4213.333496	4200	4206.153809	4170.769043	450	4				0	4	4	4	4	4	106	0	8192	8192	8192	3776	8384	8064	6848	11968	8640
1567152788	107	0	4190.256348	4207.179688	4196.410156	4203.077148	4158.461426	1023	4				0	4	4	4	4	4	107	0	8192	8192	8192	3712	8384	8064	6976	12032	8576
1567152788	108	0	4181.025879	4201.025879	4186.666504	4201.538574	4148.205078	450	4				0	4	4	4	4	4	108	0	8192	8192	8192	3776	8384	8064	6976	12032	8576
1567152788	109	0	4183.589844	4186.666504	4184.615234	4196.922852	4149.230957	450	4				0	4	4	4	4	4	109	0	8192	8192	8192	3776	8448	8064	6912	12032	8640
1567152788	110	0	4170.256348	4180.512695	4178.974121	4180	4141.538574	450	4				0	4	4	4	4	4	110	0	8192	8192	8192	3712	8384	8064	6848	12032	8640
1567152788	111	0	4184.615234	4192.820313	4190.256348	4190.256348	4151.794922	1023	4				0	4	4	4	4	4	111	0	8192	8192	8192	3712	8384	8128	6848	11968	8576
1567152788	112	0	4209.230957	4192.820313	4197.94873	4203.589844	4167.179688	450	4				0	4	4	4	4	4	112	0	8192	8192	8192	3776	8384	8064	6848	11968	8576
1567152788	113	0	4188.205078	4186.666504	4171.282227	4183.589844	4149.743652	450	4				0	4	4	4	4	4	113	0	8192	8192	8192	3712	8384	8128	6912	11968	8576
1567152788	114	0	4166.153809	4192.820313	4156.922852	4177.436035	4134.358887	450	4				0	4	4	4	4	4	114	0	8192	8192	8192	3776	8384	8064	6848	12032	8640
1567152788	115	0	4169.230957	4188.717773	4162.563965	4184.615234	4137.94873	1023	4				0	4	4	4	4	4	115	0	8192	8192	8192	3776	8384	8064	6912	12032	8576
1567152788	116	0	4168.717773	4180.512695	4163.077148	4178.461426	4138.974121	450	4				0	4	4	4	4	4	116	0	8192	8192	8192	3776	8384	8064	6912	12032	8640
1567152788	117	0	4171.794922	4186.666504	4178.461426	4185.128418	4148.717773	450	4				0	4	4	4	4	4	117	0	8192	8192	8192	3776	8384	8064	6848	12032	8640
1567152788	118	0	4156.922852	4172.307617	4176.922852	4175.384766	4136.922852	450	4				0	4	4	4	4	4	118	0	8192	8192	8192	3776	8384	8064	6848	12032	8576
1567152788	119	0	4137.94873	4162.05127	4155.897461	4146.666504	4108.205078	1023	4				0	4	4	4	4	4	119	0	8192	8192	8192	3776	8384	8064	6912	11968	8640
1567152788	120	0	4171.282227	4186.666504	4173.333496	4168.205078	4130.769043	450	4				0	4	4	4	4	4	120	0	8192	8192	8192	3776	8384	8064	6912	12032	8640
1567152788	121	0	4210.769043	4194.871582	4202.563965	4213.846191	4172.820313	450	4				0	4	4	4	4	4	121	0	8192	8192	8192	3776	8384	8064	6848	12032	8256
1567152788	122	0	4202.563965	4188.717773	4198.974121	4218.974121	4176.922852	450	4				0	4	4	4	4	4	122	0	8192	8192	8192	3776	8384	8064	6848	12032	8256
1567152788	123	0	4188.205078	4203.077148	4189.743652	4209.230957	4173.333496	1023	4				0	4	4	4	4	4	123	0	8192	8192	8192	3712	8384	8064	6912	12032	8576
1567152788	124	0	4184.102539	4196.922852	4177.94873	4198.974121	4171.282227	450	4				0	4	4	4	4	4	124	0	8192	8192	8192	3776	8384	8064	6912	12032	8576
1567152788	125	0	4182.05127	4176.410156	4174.358887	4195.897461	4165.641113	450	4				0	4	4	4	4	4	125	0	8192	8192	8192	3776	8384	8064	6912	12032	8640
1567152788	126	0	4187.692383	4198.974121	4192.820313	4212.820313	4176.410156	450	4				0	4	4	4	4	4	126	0	8192	8192	8192	3712	8384	8064	6912	12032	8640
1567152788	127	0	4185.128418	4211.282227	4193.846191	4210.256348	4175.384766	236	4				0	4	4	4	4	4	127	0	8192	8192	8192	3776	8384	8128	6976	12032	8576
1567152788	0	0	4189.230957	4196.922852	4186.666504	4197.94873	4166.666504	450	4				0	4	4	4	4	4	0	0	8192	8192	8192	3776	8384	8064	6912	12032	8576
1567152788	1	0	4206.666504	4209.230957	4197.436035	4209.743652	4180	450	4				0	4	4	4	4	4	1	0	8192	8192	8192	3776	8384	8128	6912	11968	8512
1567152788	2	0	4205.128418	4225.641113	4201.025879	4212.820313	4186.666504	1023	4				0	4	4	4	4	4	2	0	8192	8192	8192	3776	8384	8064	6912	11968	8512
1567152788	3	0	4197.436035	4205.128418	4186.666504	4194.871582	4172.820313	450	4				0	4	4	4	4	4	3	0	8192	8192	8192	3712	8384	8128	6912	12032	8576
1567152788	4	0	4203.077148	4186.666504	4178.974121	4199.487305	4169.230957	1023	4				0	4	4	4	4	4	4	0	8192	8192	8192	3712	8384	8128	6912	12032	8576
1567152788	5	0	4191.282227	4184.615234	4174.871582	4203.589844	4167.179688	450	4				0	4	4	4	4	4	5	0	8192	8192	8192	3712	8384	8128	6912	11968	8576
1567152788	6	0	4177.436035	4190.769043	4170.256348	4184.615234	4163.589844	1023	4				0	4	4	4	4	4	6	0	8192	8192	8192	3712	8448	8064	6912	11968	8704
1567152788	7	0	4194.358887	4205.128418	4178.461426	4188.205078	4170.256348	450	4				0	4	4	4	4	4	7	0	8192	8192	8192	3712	8384	8064	6848	11968	8704
1567152788	8	0	4200.512695	4196.922852	4175.384766	4200	4166.153809	450	4				0	4	4	4	4	4	8	0	8192	8192	8192	3776	8448	8064	6912	12032	8576
1567152788	9	0	4178.974121	4182.563965	4164.615234	4196.922852	4152.820313	1023	4				0	4	4	4	4	4	9	0	8192	8192	8192	3712	8384	8064	6912	12032	8576
1567152788	10	0	4170.769043	4182.563965	4166.666504	4195.897461	4152.820313	450	4				0	4	4	4	4	4	10	0	8192	8128	8192	3776	8384	8064	6848	12032	8576
1567152788	11	0	4185.641113	4182.563965	4174.358887	4200.512695	4160.512695	1023	4				0	4	4	4	4	4	11	0	8192	8192	8192	3712	8384	8064	6912	12096	8448
1567152788	12	0	4199.487305	4190.769043	4183.589844	4206.153809	4168.205078	450	4				0	4	4	4	4	4	12	0	8192	8192	8192	3776	8384	8064	6912	12096	8448
1567152788	13	0	4200.512695	4207.179688	4189.743652	4209.743652	4176.922852	450	4				0	4	4	4	4	4	13	0	8192	8192	8192	3776	8384	8064	6848	11968	8640
1567152788	14	0	4187.692383	4192.820313	4180	4200	4167.692383	450	4				0	4	4	4	4	4	14	0	8192	8192	8192	3776	8384	8064	6848	11968	8576
1567152788	15	0	4171.794922	4172.307617	4167.179688	4181.538574	4148.717773	1023	4				0	4	4	4	4	4	15	0	8192	8192	8192	3776	8384	8064	6848	12032	8640
1567152788	16	0	4176.410156	4184.615234	4170.769043	4187.179688	4154.871582	0	4				0	4	4	4	4	4	16	0	8192	8192	8192	3776	8384	8064	6848	12032	8640
1567152788	17	0	4185.128418	4209.230957	4175.384766	4201.025879	4168.205078	0	4				0	4	4	4	4	4	17	0	8192	8128	8192	3712	8384	8064	6912	12032	8576
1567152788	18	0	4190.256348	4209.230957	4176.410156	4204.615234	4170.256348	0	4				0	4	4	4	4	4	18	0	8192	8192	8192	3776	8384	8128	6912	12096	8576
1567152788	19	0	4190.256348	4196.922852	4178.974121	4199.487305	4167.179688	0	4				0	4	4	4	4	4	19	0	8192	8192	8192	3712	8384	8064	6848	12032	8640
1567152788	20	0	4178.461426	4190.769043	4176.922852	4183.589844	4156.410156	0	4				0	4	4	4	4	4	20	0	8192	8192	8192	3776	8384	8064	6848	12032	8640
1567152788	21	0	4180	4201.025879	4174.871582	4185.641113	4154.871582	0	4				0	4	4	4	4	4	21	0	8192	8128	8192	3776	8384	8064	6912	11968	8576
1567152788	22	0	4209.743652	4207.179688	4182.563965	4208.205078	4173.333496	0	4				0	4	4	4	4	4	22	0	8192	8192	8192	3776	8384	8064	6848	12032	8512
1567152788	23	0	4222.563965	4201.025879	4185.128418	4212.820313	4185.128418	0	4				0	4	4	4	4	4	23	0	8192	8192	8192	3776	8384	8064	6848	11968	8640
1567152788	24	0	4207.692383	4196.922852	4174.358887	4201.538574	4177.436035	0	4				0	4	4	4	4	4	24	0	8192	8192	8192	3776	8384	8064	6848	12032	8576
1567152788	25	0	4211.794922	4205.128418	4174.358887	4207.692383	4183.077148	0	4				0	4	4	4	4	4	25	0	8192	8192	8192	3712	8384	8064	6848	12032	8576
1567152788	26	0	4225.128418	4211.282227	4183.077148	4220.512695	4203.589844	0	4				0	4	4	4	4	4	26	0	8192	8192	8192	3776	8384	8064	6912	12032	8896
1567152788	27	0	4215.897461	4213.333496	4188.205078	4218.461426	4204.102539	0	4				0	4	4	4	4	4	27	0	8192	8192	8192	3712	8384	8064	6848	12032	8576
1567152788	28	0	4212.307617	4219.487305	4189.743652	4216.922852	4192.307617	0	4				0	4	4	4	4	4	28	0	8192	8192	8192	3712	8384	8064	6848	12096	8576
1567152788	29	0	4217.94873	4219.487305	4179.487305	4213.846191	4185.128418	0	4				0	4	4	4	4	4	29	0	8192	8192	8192	3712	8384	8064	6848	11968	8704
1567152788	30	0	4214.871582	4211.282227	4175.384766	4211.282227	4188.205078	0	4				0	4	4	4	4	4	30	0	8192	8192	8192	3712	8384	8000	6848	11968	8704
1567152788	31	0	4210.769043	4213.333496	4178.974121	4210.256348	4195.384766	0	4				0	4	4	4	4	4	31	0	8192	8192	8192	3712	8384	8064	6912	12096	8640
1567152788	32	0	4211.282227	4217.436035	4175.384766	4209.230957	4198.461426	0	4				0	4	4	4	4	4	32	0	8192	8192	8192	3712	8384	8000	6976	12032	8576
1567152788	33	0	4215.384766	4213.333496	4178.461426	4220	4212.820313	0	4				0	4	4	4	4	4	33	0	8192	8192	8192	3776	8384	8064	6912	12096	8576
1567152788	34	0	4206.666504	4205.128418	4177.436035	4214.358887	4214.358887	0	4				0	4	4	4	4	4	34	0	8192	8192	8192	3776	8384	8064	6912	12096	8576
1567152788	35	0	4197.436035	4211.282227	4176.410156	4198.974121	4201.538574	0	4				0	4	4	4	4	4	35	0	8192	8192	8192	3776	8384	8064	6912	11968	8576
1567152788	36	0	4208.717773	4219.487305	4187.179688	4213.333496	4206.666504	0	4				0	4	4	4	4	4	36	0	8192	8192	8192	3712	8384	8064	6848	12096	8640
1567152788	37	0	4215.897461	4213.333496	4190.256348	4222.05127	4217.94873	0	4				0	4	4	4	4	4	37	0	8192	8192	8192	3776	8384	8128	6912	12032	8512
1567152788	38	0	4214.358887	4221.538574	4189.743652	4213.846191	4220	0	4				0	4	4	4	4	4	38	0	8192	8192	8192	3776	8384	8000	6912	12032	8512
1567152788	39	0	4217.436035	4231.794922	4198.461426	4226.153809	4225.128418	0	4				0	4	4	4	4	4	39	0	8192	8192	8128	3776	8384	8064	6912	12032	8576
1567152788	40	0	4214.871582	4213.333496	4201.025879	4230.769043	4220.512695	0	4				0	4	4	4	4	4	40	0	8192	8192	8192	3776	8384	8064	6848	11968	8576
1567152788	41	0	4203.077148	4209.230957	4188.717773	4206.666504	4203.589844	0	4				0	4	4	4	4	4	41	0	8192	8192	8192	3776	8448	8064	6912	11968	8640
1567152788	42	0	4197.436035	4229.743652	4182.563965	4196.922852	4208.205078	0	4				0	4	4	4	4	4	42	0	8192	8192	8192	3776	8448	8064	6912	12032	8576
1567152788	43	0	4197.436035	4219.487305	4183.077148	4201.025879	4216.922852	0	4				0	4	4	4	4	4	43	0	8192	8192	8192	3776	8448	8064	6912	12032	8576
1567152788	44	0	4207.692383	4198.974121	4189.230957	4210.256348	4214.358887	0	4				0	4	4	4	4	4	44	0	8192	8192	8128	3776	8448	8064	6912	12032	8512
1567152788	45	0	4224.102539	4227.692383	4206.666504	4229.743652	4220	0	4				0	4	4	4	4	4	45	0	8192	8192	8192	3712	8448	8128	6912	12032	8576
1567152788	46	0	4216.410156	4242.05127	4206.666504	4226.153809	4223.589844	0	4				0	4	4	4	4	4	46	0	8192	8192	8192	3776	8448	8064	6912	12032	8640
1567152788	47	0	4198.974121	4213.333496	4195.384766	4212.307617	4214.358887	0	4				0	4	4	4	4	4	47	0	8192	8192	8192	3712	8448	8064	6848	11968	8832
1567152788	48	0	4202.05127	4213.333496	4196.410156	4216.410156	4209.230957	0	4				0	4	4	4	4	4	48	0	8192	8192	8192	3712	8448	8064	6848	11968	8832
1567152788	49	0	4204.102539	4215.384766	4189.230957	4210.256348	4206.666504	0	4				0	4	4	4	4	4	49	0	8192	8192	8192	3712	8448	8128	6848	12032	8640
1567152788	50	0	4200	4198.974121	4181.538574	4202.05127	4208.717773	0	4				0	4	4	4	4	4	50	0	8192	8192	8192	3712	8448	8064	6912	11968	8512
1567152788	51	0	4216.922852	4213.333496	4200	4225.641113	4227.179688	0	4				0	4	4	4	4	4	51	0	8192	8192	8192	3712	8384	8064	6848	12096	8704
1567152788	52	0	4223.589844	4237.94873	4214.358887	4239.487305	4238.461426	0	4				0	4	4	4	4	4	52	0	8192	8192	8192	3712	8384	8064	6848	12096	8704
1567152788	53	0	4197.94873	4225.641113	4198.974121	4212.820313	4222.563965	0	4				0	4	4	4	4	4	53	0	8192	8192	8192	3712	8384	8064	6976	12032	8576
1567152788	54	0	4189.230957	4211.282227	4182.05127	4190.769043	4205.128418	0	4				0	4	4	4	4	4	54	0	8192	8192	8192	3776	8384	8064	6848	12032	8576
1567152788	55	0	4202.563965	4201.025879	4186.153809	4201.538574	4203.589844	0	4				0	4	4	4	4	4	55	0	8192	8192	8192	3776	8384	8064	6976	11968	8640
1567152788	56	0	4206.666504	4186.666504	4202.563965	4215.897461	4207.179688	0	4				0	4	4	4	4	4	56	0	8192	8192	8192	3776	8384	8064	6976	11968	8640
1567152788	57	0	4207.692383	4205.128418	4209.743652	4210.256348	4204.102539	0	4				0	4	4	4	4	4	57	0	8192	8192	8192	3776	8384	8064	6912	12032	8576
1567152788	58	0	4203.077148	4219.487305	4198.461426	4196.922852	4195.384766	0	4				0	4	4	4	4	4	58	0	8192	8192	8192	3776	8384	8064	6912	11968	8576
1567152788	59	0	4201.025879	4203.077148	4191.794922	4200	4193.846191	0	4				0	4	4	4	4	4	59	0	8192	8192	8192	3776	8384	8064	6912	12032	8640
1567152788	60	0	4211.282227	4203.077148	4209.230957	4212.307617	4202.563965	0	4				0	4	4	4	4	4	60	0	8192	8192	8192	3776	8384	8000	6912	12032	8576
1567152788	61	0	4211.282227	4219.487305	4210.769043	4204.102539	4199.487305	0	4				0	4	4	4	4	4	61	0	8192	8192	8192	3776	8384	8064	6912	12032	8576
1567152788	62	0	4203.077148	4211.282227	4196.410156	4193.846191	4191.282227	0	4				0	4	4	4	4	4	62	0	8192	8192	8192	3776	8384	8064	6848	12032	8448
1567152788	63	0	4214.358887	4205.128418	4203.077148	4212.820313	4201.538574	0	4				0	4	4	4	4	4	63	0	8192	8192	8192	3776	8384	8064	6976	12032	8640
1567152788	64	0	4216.410156	4217.436035	4206.666504	4218.461426	4205.128418	450	4				0	4	4	4	4	4	64	0	8192	8192	8192	3776	8384	8064	6912	12032	8640
1567152788	65	0	4188.205078	4217.436035	4186.666504	4186.666504	4182.05127	450	4				0	4	4	4	4	4	65	0	8192	8192	8192	3712	8384	8064	6848	11968	8448
1567152788	66	0	4178.461426	4203.077148	4180	4174.358887	4176.410156	1023	4				0	4	4	4	4	4	66	0	8192	8192	8192	3776	8384	8064	6848	11968	8448
1567152788	67	0	4194.871582	4190.769043	4188.717773	4194.358887	4192.820313	450	4				0	4	4	4	4	4	67	0	8192	8192	8192	3712	8384	8064	6912	12096	8576
1567152788	68	0	4200.512695	4194.871582	4187.692383	4203.077148	4194.358887	1023	4				0	4	4	4	4	4	68	0	8192	8192	8192	3776	8384	8064	6976	12032	8576
1567152788	69	0	4196.410156	4207.179688	4183.589844	4197.94873	4191.282227	450	4				0	4	4	4	4	4	69	0	8192	8192	8192	3776	8384	8128	6848	12032	8768
1567152788	70	0	4193.846191	4192.820313	4187.179688	4198.461426	4196.410156	1023	4				0	4	4	4	4	4	70	0	8192	8192	8192	3712	8384	8064	6848	12032	8768
1567152788	71	0	4204.615234	4188.717773	4198.461426	4208.205078	4201.538574	450	4				0	4	4	4	4	4	71	0	8192	8192	8192	3712	8384	8064	6912	11968	8576
1567152788	72	0	4218.974121	4217.436035	4205.128418	4215.897461	4207.692383	450	4				0	4	4	4	4	4	72	0	8192	8192	8192	3776	8384	8064	6912	12032	8576
1567152788	73	0	4224.615234	4229.743652	4208.717773	4214.871582	4217.436035	1023	4				0	4	4	4	4	4	73	0	8192	8192	8192	3712	8384	8064	6976	12032	8576
1567152788	74	0	4222.563965	4213.333496	4212.307617	4214.871582	4224.102539	450	4				0	4	4	4	4	4	74	0	8192	8192	8192	3776	8384	8064	6976	12032	8576
1567152788	75	0	4208.205078	4213.333496	4205.128418	4210.769043	4215.897461	1023	4				0	4	4	4	4	4	75	0	8192	8192	8192	3712	8384	8064	6912	12032	8576
1567152788	76	0	4196.410156	4209.230957	4190.769043	4195.384766	4204.102539	450	4				0	4	4	4	4	4	76	0	8192	8192	8192	3776	8384	8064	6976	12032	8640
1567152788	77	0	4205.641113	4188.717773	4184.615234	4193.846191	4206.153809	450	4				0	4	4	4	4	4	77	0	8192	8192	8192	3712	8384	8064	6912	12032	8576
1567152788	78	0	4213.846191	4192.820313	4190.769043	4206.153809	4217.436035	450	4				0	4	4	4	4	4	78	0	8192	8192	8192	3776	8384	8064	6848	12032	8832
1567152788	79	0	4207.179688	4209.230957	4192.820313	4198.974121	4217.436035	1023	4				0	4	4	4	4	4	79	0	8192	8192	8192	3712	8384	8064	6848	12032	8832
1567152788	80	0	4211.282227	4203.077148	4196.410156	4194.871582	4212.820313	450	4				0	4	4	4	4	4	80	0	8192	8192	8192	3776	8384	8064	6912	12096	8768
1567152788	81	0	4218.461426	4207.179688	4210.256348	4209.743652	4216.410156	450	4				0	4	4	4	4	4	81	0	8192	8192	8192	3712	8384	8064	6912	11968	8576
1567152788	82	0	4208.717773	4215.384766	4209.230957	4209.230957	4217.94873	450	4				0	4	4	4	4	4	82	0	8192	8192	8192	3776	8384	8064	6848	12032	8640
1567152788	83	0	4211.282227	4198.974121	4203.077148	4201.538574	4220	1023	4				0	4	4	4	4	4	83	0	8192	8192	8192	3712	8384	8000	6848	12032	8640
1567152788	84	0	4232.820313	4201.025879	4214.358887	4218.461426	4235.897461	450	4				0	4	4	4	4	4	84	0	8192	8192	8192	3776	8384	8000	6848	12032	8640
1567152788	85	0	4240	4231.794922	4221.025879	4228.717773	4242.05127	450	4				0	4	4	4	4	4	85	0	8192	8192	8192	3712	8384	8064	6848	11968	8576
1567152788	86	0	4220.512695	4219.487305	4203.589844	4208.205078	4221.025879	450	4				0	4	4	4	4	4	86	0	8192	8192	8192	3776	8384	8064	6848	12096	8576
1567152788	87	0	4198.974121	4188.717773	4185.128418	4193.333496	4199.487305	1023	4				0	4	4	4	4	4	87	0	8192	8192	8192	3712	8384	8064	6848	12032	8640
1567152788	88	0	4196.922852	4203.077148	4182.563965	4194.358887	4194.871582	450	4				0	4	4	4	4	4	88	0	8192	8192	8192	3776	8384	8064	6848	12032	8640
1567152788	89	0	4203.589844	4192.820313	4171.794922	4185.641113	4192.307617	450	4				0	4	4	4	4	4	89	0	8192	8192	8192	3712	8384	8064	6912	12032	8640
1567152788	90	0	4198.461426	4151.794922	4155.384766	4174.871582	4189.743652	450	4				0	4	4	4	4	4	90	0	8192	8192	8192	3712	8384	8128	6912	12032	8576
1567152788	91	0	4200	4174.358887	4167.179688	4190.769043	4198.974121	1023	4				0	4	4	4	4	4	91	0	8192	8192	8192	3776	8384	8064	6848	12032	8576
1567152789	92	0	4209.230957	4211.282227	4180.512695	4208.717773	4203.589844	450	4				0	4	4	4	4	4	92	0	8192	8192	8192	3712	8384	8064	6848	12032	8576
1567152789	93	0	4198.974121	4196.922852	4172.307617	4195.384766	4187.692383	450	4				0	4	4	4	4	4	93	0	8192	8192	8192	3712	8384	8064	6912	12032	8512
1567152789	94	0	4188.717773	4190.769043	4168.205078	4180	4180	450	4				0	4	4	4	4	4	94	0	8192	8192	8192	3776	8384	8064	6848	12032	8640
1567152789	95	0	4188.205078	4207.179688	4167.179688	4183.589844	4184.615234	1023	4				0	4	4	4	4	4	95	0	8192	8192	8192	3712	8384	8064	6784	12032	8576
1567152789	96	0	4185.641113	4194.871582	4158.461426	4181.025879	4177.94873	450	4				0	4	4	4	4	4	96	0	8192	8192	8192	3712	8384	8064	6976	11968	8640
1567152789	97	0	4195.897461	4178.461426	4166.153809	4180.512695	4182.563965	450	4				0	4	4	4	4	4	97	0	8192	8192	8192	3712	8384	8000	6976	11968	8640
1567152789	98	0	4212.307617	4198.974121	4187.692383	4193.333496	4195.384766	450	4				0	4	4	4	4	4	98	0	8192	8192	8192	3712	8384	8064	6912	12032	8576
1567152789	99	0	4204.102539	4213.333496	4187.692383	4191.282227	4192.307617	1023	4				0	4	4	4	4	4	99	0	8192	8192	8192	3776	8384	8064	6848	12096	8576
1567152789	100	0	4198.461426	4203.077148	4178.461426	4184.102539	4191.282227	450	4				0	4	4	4	4	4	100	0	8192	8192	8192	3712	8384	8064	6848	12032	8576
1567152789	101	0	4211.282227	4190.769043	4185.128418	4195.384766	4197.436035	450	4				0	4	4	4	4	4	101	0	8192	8192	8192	3776	8384	8064	6976	12032	8448
1567152789	102	0	4225.641113	4198.974121	4193.846191	4214.871582	4201.025879	450	4				0	4	4	4	4	4	102	0	8192	8192	8192	3712	8384	8064	6976	12032	8448
1567152789	103	0	4230.256348	4203.077148	4189.230957	4216.410156	4204.615234	1023	4				0	4	4	4	4	4	103	0	8192	8192	8192	3776	8384	8064	6912	12032	8512
1567152789	104	0	4216.410156	4182.563965	4178.461426	4193.846191	4198.461426	450	4				0	4	4	4	4	4	104	0	8192	8192	8192	3712	8384	8064	6912	11968	8640
1567152789	105	0	4198.461426	4174.358887	4174.358887	4180	4186.153809	450	4				0	4	4	4	4	4	105	0	8192	8192	8192	3776	8384	8064	6848	12032	8512
1567152789	106	0	4195.897461	4196.922852	4178.461426	4181.538574	4182.05127	450	4				0	4	4	4	4	4	106	0	8192	8192	8192	3712	8384	8064	6848	12032	8512
1567152789	107	0	4189.230957	4196.922852	4178.461426	4177.436035	4178.461426	1023	4				0	4	4	4	4	4	107	0	8192	8192	8192	3776	8384	8064	6912	12096	8640
1567152789	108	0	4185.128418	4172.307617	4175.897461	4176.410156	4180	450	4				0	4	4	4	4	4	108	0	8192	8192	8192	3776	8384	8064	6848	11968	8640
1567152789	109	0	4204.615234	4190.769043	4185.641113	4201.025879	4196.922852	450	4				0	4	4	4	4	4	109	0	8192	8192	8192	3776	8384	8064	6848	12032	8576
1567152789	110	0	4221.025879	4227.692383	4200.512695	4225.128418	4208.205078	450	4				0	4	4	4	4	4	110	0	8192	8192	8192	3712	8384	8064	6848	12032	8576
1567152789	111	0	4214.871582	4194.871582	4200	4220	4201.025879	1023	4				0	4	4	4	4	4	111	0	8192	8192	8192	3776	8384	8064	6912	12032	8576
1567152789	112	0	4211.794922	4162.05127	4185.641113	4203.589844	4190.256348	450	4				0	4	4	4	4	4	112	0	8192	8192	8192	3776	8384	8064	6912	12032	8576
1567152789	113	0	4217.436035	4203.077148	4189.743652	4203.077148	4193.333496	450	4				0	4	4	4	4	4	113	0	8192	8192	8192	3776	8384	8064	6912	12032	8576
1567152789	114	0	4223.589844	4229.743652	4207.692383	4215.384766	4204.102539	450	4				0	4	4	4	4	4	114	0	8192	8192	8192	3712	8384	8064	6848	12032	8896
1567152789	115	0	4221.025879	4203.077148	4204.102539	4215.897461	4194.358887	1023	4				0	4	4	4	4	4	115	0	8192	8192	8192	3712	8384	8064	6848	12032	8896
1567152789	116	0	4207.692383	4188.717773	4192.307617	4203.589844	4175.897461	450	4				0	4	4	4	4	4	116	0	8192	8192	8192	3776	8384	8064	6848	12032	8640
1567152789	117	0	4209.743652	4205.128418	4201.538574	4204.102539	4185.641113	450	4				0	4	4	4	4	4	117	0	8192	8192	8192	3776	8384	8064	6848	12032	8576
1567152789	118	0	4224.102539	4205.128418	4213.333496	4214.871582	4202.563965	450	4				0	4	4	4	4	4	118	0	8192	8192	8192	3776	8384	8064	6912	12032	8640
1567152789	119	0	4225.641113	4188.717773	4212.307617	4218.461426	4201.538574	1023	4				0	4	4	4	4	4	119	0	8192	8192	8192	3712	8384	8064	6912	12032	8448
1567152789	120	0	4223.077148	4198.974121	4209.230957	4216.410156	4201.025879	450	4				0	4	4	4	4	4	120	0	8192	8192	8192	3712	8384	8064	6912	12032	8448
1567152789	121	0	4230.769043	4227.692383	4209.230957	4215.897461	4206.666504	450	4				0	4	4	4	4	4	121	0	8192	8192	8192	3712	8384	8064	6912	12032	8512
1567152789	122	0	4237.94873	4227.692383	4203.077148	4210.769043	4207.179688	450	4				0	4	4	4	4	4	122	0	8192	8192	8192	3712	8384	8128	6976	12032	8640
1567152789	123	0	4227.179688	4209.230957	4196.922852	4196.922852	4199.487305	1023	4				0	4	4	4	4	4	123	0	8192	8192	8192	3712	8384	8064	6848	12032	8448
1567152789	124	0	4218.974121	4215.384766	4201.538574	4199.487305	4195.384766	450	4				0	4	4	4	4	4	124	0	8192	8192	8192	3712	8384	8064	6848	12032	8448
1567152789	125	0	4229.230957	4217.436035	4201.538574	4215.897461	4201.538574	450	4				0	4	4	4	4	4	125	0	8192	8192	8192	3712	8384	8000	6848	12032	8640
1567152789	126	0	4232.307617	4203.077148	4198.974121	4219.487305	4204.615234	450	4				0	4	4	4	4	4	126	0	8192	8192	8192	3712	8384	8064	6976	12032	8512
1567152789	127	0	4220.512695	4198.974121	4195.897461	4205.641113	4193.846191	236	4				0	4	4	4	4	4	127	0	8192	8192	8192	3712	8384	8064	6912	12032	8640
1567152789	0	0	4218.974121	4198.974121	4183.589844	4193.846191	4185.128418	450	4				0	4	4	4	4	4	0	0	8192	8192	8192	3712	8384	8064	6912	12032	8640
1567152789	1	0	4245.128418	4207.179688	4190.256348	4201.538574	4201.025879	450	4				0	4	4	4	4	4	1	0	8192	8192	8192	3776	8384	8064	6912	11968	8640
1567152789	2	0	4255.384766	4217.436035	4201.025879	4206.666504	4208.205078	1023	4				0	4	4	4	4	4	2	0	8192	8192	8192	3776	8384	8064	6976	12032	8640
1567152789	3	0	4234.358887	4205.128418	4188.205078	4198.461426	4182.563965	450	4				0	4	4	4	4	4	3	0	8192	8192	8192	3776	8384	8064	6848	11968	8576
1567152789	4	0	4239.487305	4186.666504	4186.666504	4200.512695	4170.769043	1023	4				0	4	4	4	4	4	4	0	8192	8192	8192	3776	8384	8000	6848	12032	8832
1567152789	5	0	4266.666504	4194.871582	4202.05127	4216.410156	4187.692383	450	4				0	4	4	4	4	4	5	0	8192	8128	8192	3776	8384	8064	6848	12032	8832
1567152789	6	0	4272.307617	4205.128418	4202.05127	4224.615234	4191.794922	1023	4				0	4	4	4	4	4	6	0	8192	8192	8192	3776	8384	8064	6912	12032	8704
1567152789	7	0	4267.692383	4203.077148	4192.820313	4223.077148	4184.615234	450	4				0	4	4	4	4	4	7	0	8192	8192	8192	3776	8384	8064	6848	12032	8576
1567152789	8	0	4276.410156	4201.025879	4200.512695	4221.538574	4186.153809	450	4				0	4	4	4	4	4	8	0	8192	8192	8192	3776	8384	8000	6848	12032	8576
1567152789	9	0	4283.589844	4198.974121	4207.692383	4216.922852	4187.179688	1023	4				0	4	4	4	4	4	9	0	8192	8192	8192	3776	8384	8064	6848	12032	8512
1567152789	10	0	4278.974121	4198.974121	4193.846191	4205.128418	4175.897461	450	4				0	4	4	4	4	4	10	0	8192	8192	8192	3776	8384	8064	6848	12032	8512
1567152789	11	0	4276.922852	4192.820313	4184.102539	4193.846191	4163.077148	1023	4				0	4	4	4	4	4	11	0	8192	8192	8192	3712	8384	8000	6848	11968	8576
1567152789	12	0	4291.282227	4184.615234	4195.384766	4201.538574	4176.410156	450	4				0	4	4	4	4	4	12	0	8192	8192	8192	3712	8384	8064	6912	12096	8640
1567152789	13	0	4302.563965	4192.820313	4193.333496	4205.641113	4194.871582	450	4				0	4	4	4	4	4	13	0	8192	8192	8192	3712	8384	8064	6848	11968	8576
1567152789	14	0	4285.641113	4186.666504	4170.256348	4187.179688	4188.717773	450	4				0	4	4	4	4	4	14	0	8192	8192	8192	3712	8384	8064	6848	11968	8576
1567152789	15	0	4283.589844	4178.461426	4168.717773	4187.179688	4188.717773	1023	4				0	4	4	4	4	4	15	0	8192	8192	8192	3712	8384	8064	6848	12032	8640
1567152789	16	0	4309.230957	4190.769043	4185.128418	4206.666504	4201.025879	0	4				0	4	4	4	4	4	16	0	8192	8192	8192	3712	8384	8128	6912	11968	8576
1567152789	17	0	4308.205078	4201.025879	4179.487305	4205.128418	4193.846191	0	4				0	4	4	4	4	4	17	0	8192	8192	8192	3712	8384	8064	6912	12032	8576
1567152789	18	0	4288.717773	4184.615234	4161.538574	4189.230957	4180	0	4				0	4	4	4	4	4	18	0	8192	8192	8192	3712	8384	8064	6912	12032	8576
1567152789	19	0	4298.461426	4174.358887	4162.563965	4189.743652	4185.128418	0	4				0	4	4	4	4	4	19	0	8192	8192	8192	3712	8384	8064	6848	12032	8640
1567152789	20	0	4305.641113	4184.615234	4169.230957	4189.743652	4189.230957	0	4				0	4	4	4	4	4	20	0	8192	8192	8192	3712	8384	8064	6848	12032	8576
1567152789	21	0	4291.794922	4196.922852	4170.769043	4184.102539	4190.256348	0	4				0	4	4	4	4	4	21	0	8192	8192	8192	3776	8384	8064	6912	12032	8640
1567152789	22	0	4303.589844	4203.077148	4175.897461	4194.358887	4201.538574	0	4				0	4	4	4	4	4	22	0	8192	8192	8192	3712	8384	8064	6912	12032	8448
1567152789	23	0	4326.666504	4203.077148	4178.461426	4205.641113	4202.05127	0	4				0	4	4	4	4	4	23	0	8192	8192	8192	3776	8384	8064	6848	12032	8448
1567152789	24	0	4318.461426	4203.077148	4178.461426	4200.512695	4191.282227	0	4				0	4	4	4	4	4	24	0	8192	8192	8192	3776	8384	8064	6976	12032	8832
1567152789	25	0	4293.333496	4188.717773	4168.717773	4185.128418	4182.05127	0	4				0	4	4	4	4	4	25	0	8192	8192	8192	3776	8384	8128	6912	12032	8640
1567152789	26	0	4295.384766	4172.307617	4165.641113	4182.05127	4181.025879	0	4				0	4	4	4	4	4	26	0	8192	8192	8128	3776	8384	8064	6912	12032	8640
1567152789	27	0	4324.615234	4201.025879	4184.102539	4202.05127	4203.077148	0	4				0	4	4	4	4	4	27	0	8192	8192	8192	3776	8384	8064	6848	12032	8640
1567152789	28	0	4336.410156	4223.589844	4191.794922	4213.333496	4222.05127	0	4				0	4	4	4	4	4	28	0	8192	8192	8128	3776	8384	8064	6848	12032	8640
1567152789	29	0	4314.871582	4196.922852	4174.871582	4193.333496	4203.077148	0	4				0	4	4	4	4	4	29	0	8192	8192	8128	3712	8384	8064	6912	11968	8576
1567152789	30	0	4301.538574	4172.307617	4165.128418	4176.922852	4186.153809	0	4				0	4	4	4	4	4	30	0	8192	8192	8128	3776	8384	8064	6848	12032	8704
1567152789	31	0	4321.538574	4203.077148	4188.205078	4204.615234	4210.769043	0	4				0	4	4	4	4	4	31	0	8192	8192	8192	3776	8448	8064	6848	12032	8576
1567152789	32	0	4329.230957	4217.436035	4202.05127	4225.641113	4224.102539	0	4				0	4	4	4	4	4	32	0	8192	8192	8128	3776	8448	8064	6848	12032	8576
1567152789	33	0	4313.846191	4182.563965	4183.589844	4206.153809	4203.589844	0	4				0	4	4	4	4	4	33	0	8192	8192	8192	3712	8384	8064	6848	12096	8576
1567152789	34	0	4320.512695	4182.563965	4185.128418	4204.102539	4205.641113	0	4				0	4	4	4	4	4	34	0	8192	8192	8192	3712	8448	8128	6912	12032	8576
1567152789	35	0	4333.333496	4211.282227	4204.615234	4225.641113	4226.666504	0	4				0	4	4	4	4	4	35	0	8192	8192	8192	3712	8384	8064	6848	11968	8576
1567152789	36	0	4306.666504	4192.820313	4187.692383	4213.846191	4208.717773	0	4				0	4	4	4	4	4	36	0	8192	8192	8192	3712	8384	8064	6848	11968	8576
1567152789	37	0	4289.743652	4168.205078	4161.538574	4190.256348	4185.128418	0	4				0	4	4	4	4	4	37	0	8192	8192	8192	3712	8384	8128	6848	12032	8576
1567152789	38	0	4321.538574	4192.820313	4181.538574	4203.077148	4206.153809	0	4				0	4	4	4	4	4	38	0	8192	8192	8192	3712	8384	8064	6912	12032	8640
1567152789	39	0	4347.179688	4223.589844	4211.794922	4223.589844	4229.230957	0	4				0	4	4	4	4	4	39	0	8192	8192	8192	3712	8384	8064	6848	11968	8576
1567152789	40	0	4337.94873	4219.487305	4210.256348	4223.589844	4226.666504	0	4				0	4	4	4	4	4	40	0	8192	8192	8192	3712	8384	8064	6848	12096	8640
1567152789	41	0	4313.846191	4201.025879	4196.410156	4209.743652	4211.794922	0	4				0	4	4	4	4	4	41	0	8192	8192	8192	3712	8384	8128	6848	12096	8640
1567152789	42	0	4308.717773	4182.563965	4191.794922	4195.897461	4202.05127	0	4				0	4	4	4	4	4	42	0	8192	8192	8192	3776	8384	8064	6912	11968	8576
1567152789	43	0	4335.897461	4188.717773	4201.538574	4206.153809	4216.922852	0	4				0	4	4	4	4	4	43	0	8192	8192	8192	3776	8384	8064	6912	12032	8576
1567152789	44	0	4350.256348	4217.436035	4212.307617	4221.538574	4234.358887	0	4				0	4	4	4	4	4	44	0	8192	8192	8192	3776	8384	8064	6912	12032	8640
1567152789	45	0	4335.897461	4227.692383	4209.230957	4215.897461	4228.717773	0	4				0	4	4	4	4	4	45	0	8192	8192	8192	3776	8384	8064	6912	12032	8640
1567152789	46	0	4334.358887	4223.589844	4209.230957	4215.384766	4226.153809	0	4				0	4	4	4	4	4	46	0	8192	8192	8192	3776	8384	8064	6912	12032	8640
1567152789	47	0	4343.589844	4227.692383	4217.94873	4225.128418	4236.922852	0	4				0	4	4	4	4	4	47	0	8192	8192	8192	3776	8384	8064	6912	12032	8576
1567152789	48	0	4331.794922	4213.333496	4207.692383	4211.282227	4228.205078	0	4				0	4	4	4	4	4	48	0	8192	8192	8192	3776	8384	8064	6912	12032	8640
1567152789	49	0	4315.384766	4180.512695	4189.230957	4184.615234	4205.128418	0	4				0	4	4	4	4	4	49	0	8192	8192	8192	3712	8384	8064	6912	12032	8640
1567152789	50	0	4311.282227	4180.512695	4189.743652	4177.436035	4200	0	4				0	4	4	4	4	4	50	0	8192	8192	8192	3776	8384	8064	6912	12032	8640
1567152789	51	0	4312.820313	4211.282227	4200	4188.717773	4209.230957	0	4				0	4	4	4	4	4	51	0	8192	8192	8192	3776	8384	8064	6848	12032	8576
1567152789	52	0	4314.871582	4227.692383	4202.05127	4202.05127	4210.769043	0	4				0	4	4	4	4	4	52	0	8192	8192	8192	3712	8384	8128	6976	12032	8576
1567152789	53	0	4305.641113	4213.333496	4191.794922	4205.128418	4202.563965	0	4				0	4	4	4	4	4	53	0	8192	8192	8192	3712	8384	8064	6912	12032	8576
1567152789	54	0	4299.487305	4190.769043	4191.282227	4196.410156	4207.179688	0	4				0	4	4	4	4	4	54	0	8192	8192	8192	3712	8384	8064	6912	12032	8576
1567152789	55	0	4302.05127	4176.410156	4194.358887	4186.153809	4209.743652	0	4				0	4	4	4	4	4	55	0	8192	8192	8192	3712	8384	8000	6912	12032	8576
1567152789	56	0	4293.333496	4180.512695	4178.974121	4181.538574	4190.256348	0	4				0	4	4	4	4	4	56	0	8192	8192	8192	3712	8384	8064	6976	12032	8576
1567152789	57	0	4284.102539	4196.922852	4166.666504	4183.589844	4177.436035	0	4				0	4	4	4	4	4	57	0	8192	8192	8192	3776	8384	8064	6912	12032	8576
1567152789	58	0	4277.436035	4190.769043	4169.743652	4180	4173.846191	0	4				0	4	4	4	4	4	58	0	8192	8192	8192	3712	8384	8064	6912	12032	8384
1567152789	59	0	4270.256348	4178.461426	4173.846191	4171.794922	4162.563965	0	4				0	4	4	4	4	4	59	0	8192	8192	8192	3776	8384	8064	6848	12096	8384
1567152789	60	0	4283.077148	4188.717773	4175.897461	4182.563965	4172.820313	0	4				0	4	4	4	4	4	60	0	8192	8192	8192	3712	8384	8064	6848	12032	8704
1567152789	61	0	4287.692383	4188.717773	4175.897461	4181.538574	4184.102539	0	4				0	4	4	4	4	4	61	0	8192	8192	8192	3776	8384	8064	6912	12032	8576
1567152789	62	0	4270.256348	4168.205078	4175.897461	4167.692383	4170.256348	0	4				0	4	4	4	4	4	62	0	8192	8192	8192	3712	8384	8064	6848	12096	8576
1567152789	63	0	4270.256348	4168.205078	4175.897461	4178.461426	4162.563965	0	4				0	4	4	4	4	4	63	0	8192	8192	8192	3776	8384	8064	6784	11968	8320
1567152789	64	0	4280.512695	4184.615234	4174.358887	4188.205078	4162.05127	450	4				0	4	4	4	4	4	64	0	8192	8192	8128	3712	8384	8064	6784	11968	8320
1567152789	65	0	4280.512695	4198.974121	4178.461426	4178.461426	4157.436035	450	4				0	4	4	4	4	4	65	0	8192	8192	8192	3776	8384	8064	6912	11968	8576
1567152789	66	0	4287.179688	4201.025879	4186.666504	4176.922852	4165.641113	1023	4				0	4	4	4	4	4	66	0	8192	8192	8192	3712	8384	8064	6848	12032	8576
1567152789	67	0	4284.615234	4186.666504	4183.077148	4173.846191	4171.794922	450	4				0	4	4	4	4	4	67	0	8192	8192	8192	3776	8384	8064	6912	12032	8576
1567152789	68	0	4269.230957	4178.461426	4174.871582	4162.05127	4166.153809	1023	4				0	4	4	4	4	4	68	0	8192	8192	8192	3712	8384	8064	6912	12032	8576
1567152789	69	0	4271.794922	4176.410156	4176.922852	4162.05127	4166.666504	450	4				0	4	4	4	4	4	69	0	8192	8192	8192	3776	8448	8128	6848	12032	8576
1567152789	70	0	4282.563965	4174.358887	4179.487305	4173.846191	4170.769043	1023	4				0	4	4	4	4	4	70	0	8192	8192	8192	3776	8384	8064	6784	12032	8640
1567152789	71	0	4290.769043	4198.974121	4188.205078	4195.384766	4181.025879	450	4				0	4	4	4	4	4	71	0	8192	8192	8192	3776	8448	8064	6912	11968	8576
1567152789	72	0	4291.282227	4209.230957	4192.307617	4197.436035	4184.102539	450	4				0	4	4	4	4	4	72	0	8192	8192	8192	3776	8384	8064	6912	11968	8576
1567152789	73	0	4268.205078	4174.358887	4173.846191	4167.179688	4165.128418	1023	4				0	4	4	4	4	4	73	0	8192	8192	8192	3776	8384	8128	6976	12096	8640
1567152789	74	0	4255.897461	4155.897461	4169.743652	4161.538574	4158.974121	450	4				0	4	4	4	4	4	74	0	8192	8192	8192	3776	8384	8064	6848	12032	8576
1567152789	75	0	4274.871582	4174.358887	4185.641113	4176.922852	4173.846191	1023	4				0	4	4	4	4	4	75	0	8192	8192	8192	3712	8448	8128	6912	12096	8640
1567152789	76	0	4281.538574	4180.512695	4182.05127	4168.717773	4175.897461	450	4				0	4	4	4	4	4	76	0	8192	8192	8192	3776	8384	8064	6912	12096	8576
1567152789	77	0	4274.871582	4182.563965	4182.563965	4170.769043	4178.461426	450	4				0	4	4	4	4	4	77	0	8192	8192	8192	3712	8448	8064	6912	12096	8576
1567152789	78	0	4283.589844	4198.974121	4198.974121	4191.794922	4191.794922	450	4				0	4	4	4	4	4	78	0	8192	8192	8192	3776	8448	8064	6912	12032	8576
1567152789	79	0	4288.717773	4203.077148	4194.871582	4189.230957	4187.692383	1023	4				0	4	4	4	4	4	79	0	8192	8192	8192	3712	8448	8064	6848	12032	8576
1567152789	80	0	4283.589844	4196.922852	4184.615234	4178.974121	4180.512695	450	4				0	4	4	4	4	4	80	0	8192	8192	8192	3712	8384	8128	6912	12032	8576
1567152789	81	0	4282.05127	4203.077148	4195.897461	4189.743652	4194.358887	450	4				0	4	4	4	4	4	81	0	8192	8192	8192	3776	8448	8000	6848	12032	8640
1567152789	82	0	4278.461426	4201.025879	4205.641113	4199.487305	4197.94873	450	4				0	4	4	4	4	4	82	0	8192	8192	8192	3776	8384	8064	6848	12032	8640
1567152789	83	0	4268.717773	4178.461426	4191.282227	4185.128418	4181.538574	1023	4				0	4	4	4	4	4	83	0	8192	8192	8192	3776	8384	8064	6912	12096	8576
1567152789	84	0	4258.974121	4166.153809	4174.358887	4169.230957	4172.307617	450	4				0	4	4	4	4	4	84	0	8192	8192	8192	3776	8384	8128	6848	12032	8576
1567152789	85	0	4252.820313	4180.512695	4171.794922	4167.179688	4170.256348	450	4				0	4	4	4	4	4	85	0	8192	8192	8192	3712	8384	8064	6848	12032	8640
1567152789	86	0	4245.128418	4186.666504	4165.128418	4161.025879	4157.94873	450	4				0	4	4	4	4	4	86	0	8192	8192	8192	3712	8448	8064	6848	12032	8640
1567152789	87	0	4238.974121	4180.512695	4156.410156	4148.717773	4146.666504	1023	4				0	4	4	4	4	4	87	0	8192	8192	8192	3712	8384	8064	6976	11968	8512
1567152789	88	0	4244.102539	4190.769043	4157.94873	4157.94873	4158.461426	450	4				0	4	4	4	4	4	88	0	8192	8192	8192	3776	8448	8064	6912	12032	8576
1567152789	89	0	4254.871582	4196.922852	4170.769043	4181.025879	4176.922852	450	4				0	4	4	4	4	4	89	0	8192	8128	8192	3776	8384	8064	6912	11968	8576
1567152789	90	0	4267.692383	4194.871582	4186.153809	4188.717773	4183.589844	450	4				0	4	4	4	4	4	90	0	8192	8192	8192	3712	8448	8064	6912	11968	8576
1567152790	91	0	4279.487305	4196.922852	4196.410156	4186.153809	4184.615234	1023	4				0	4	4	4	4	4	91	0	8192	8192	8128	3776	8448	8064	6976	12032	8640
1567152790	92	0	4282.05127	4196.922852	4206.153809	4191.282227	4186.666504	450	4				0	4	4	4	4	4	92	0	8192	8192	8192	3776	8384	8064	6848	12032	8576
1567152790	93	0	4274.871582	4198.974121	4206.666504	4190.256348	4182.563965	450	4				0	4	4	4	4	4	93	0	8192	8192	8192	3776	8384	8064	6912	12096	8576
1567152790	94	0	4260.512695	4194.871582	4187.179688	4175.384766	4166.666504	450	4				0	4	4	4	4	4	94	0	8192	8192	8192	3712	8384	8064	6912	12096	8832
1567152790	95	0	4255.384766	4180.512695	4176.922852	4174.871582	4161.025879	1023	4				0	4	4	4	4	4	95	0	8192	8192	8192	3776	8384	8064	6848	12032	8832
1567152790	96	0	4272.307617	4186.666504	4185.641113	4196.410156	4176.410156	450	4				0	4	4	4	4	4	96	0	8192	8192	8192	3776	8448	8064	6912	11968	8640
1567152790	97	0	4284.102539	4217.436035	4186.153809	4201.538574	4187.179688	450	4				0	4	4	4	4	4	97	0	8192	8192	8192	3776	8448	8128	6912	11968	8576
1567152790	98	0	4271.794922	4209.230957	4173.846191	4187.692383	4178.461426	450	4				0	4	4	4	4	4	98	0	8192	8192	8192	3776	8384	8128	6912	12032	8640
1567152790	99	0	4268.717773	4176.410156	4168.205078	4178.974121	4172.820313	1023	4				0	4	4	4	4	4	99	0	8192	8192	8192	3712	8384	8064	6912	12032	8576
1567152790	100	0	4272.307617	4186.666504	4181.025879	4173.333496	4175.897461	450	4				0	4	4	4	4	4	100	0	8192	8192	8192	3712	8448	8064	6912	12032	8576
1567152790	101	0	4254.358887	4211.282227	4191.794922	4167.692383	4170.769043	450	4				0	4	4	4	4	4	101	0	8192	8192	8192	3712	8448	8128	6912	12032	8576
1567152790	102	0	4246.666504	4203.077148	4189.743652	4173.333496	4167.692383	450	4				0	4	4	4	4	4	102	0	8192	8192	8192	3712	8448	8064	6912	12096	8512
1567152790	103	0	4265.641113	4196.922852	4198.974121	4193.846191	4184.102539	1023	4				0	4	4	4	4	4	103	0	8192	8192	8192	3712	8448	8128	6912	12032	8640
1567152790	104	0	4270.256348	4211.282227	4210.769043	4205.128418	4190.256348	450	4				0	4	4	4	4	4	104	0	8192	8192	8192	3712	8384	8064	6912	12032	8640
1567152790	105	0	4245.641113	4201.025879	4195.384766	4192.820313	4169.743652	450	4				0	4	4	4	4	4	105	0	8192	8192	8192	3776	8448	8064	6912	12032	8640
1567152790	106	0	4215.897461	4162.05127	4163.589844	4169.230957	4148.717773	450	4				0	4	4	4	4	4	106	0	8192	8192	8192	3776	8448	8064	6912	12032	8640
1567152790	107	0	4214.358887	4168.205078	4164.615234	4160.512695	4153.333496	1023	4				0	4	4	4	4	4	107	0	8192	8192	8192	3776	8448	8128	6976	12032	8576
1567152790	108	0	4251.282227	4215.384766	4193.333496	4178.974121	4182.563965	450	4				0	4	4	4	4	4	108	0	8192	8192	8192	3776	8448	8064	6976	12032	8576
1567152790	109	0	4274.358887	4217.436035	4197.94873	4196.410156	4192.820313	450	4				0	4	4	4	4	4	109	0	8192	8192	8192	3776	8448	8064	6976	12032	8640
1567152790	110	0	4253.846191	4194.871582	4181.538574	4187.692383	4169.743652	450	4				0	4	4	4	4	4	110	0	8192	8192	8192	3776	8448	8064	6912	12032	8576
1567152790	111	0	4230.769043	4196.922852	4167.179688	4166.666504	4156.410156	1023	4				0	4	4	4	4	4	111	0	8192	8192	8192	3712	8448	8064	6912	12032	8640
1567152790	112	0	4227.692383	4194.871582	4161.025879	4168.205078	4164.102539	450	4				0	4	4	4	4	4	112	0	8192	8192	8192	3776	8448	8064	6912	12032	8320
1567152790	113	0	4233.846191	4184.615234	4170.769043	4195.384766	4174.358887	450	4				0	4	4	4	4	4	113	0	8192	8192	8192	3712	8448	8064	6912	12032	8320
1567152790	114	0	4233.333496	4178.461426	4174.871582	4206.153809	4177.94873	450	4				0	4	4	4	4	4	114	0	8192	8192	8192	3712	8384	8128	6912	12032	8576
1567152790	115	0	4224.102539	4174.358887	4166.666504	4193.846191	4173.846191	1023	4				0	4	4	4	4	4	115	0	8192	8192	8192	3712	8384	8064	6912	11968	8640
1567152790	116	0	4224.615234	4186.666504	4170.769043	4191.282227	4178.461426	450	4				0	4	4	4	4	4	116	0	8192	8192	8192	3712	8384	8128	6912	12032	8640
1567152790	117	0	4241.025879	4209.230957	4186.666504	4195.384766	4190.769043	450	4				0	4	4	4	4	4	117	0	8192	8128	8192	3712	8384	8064	6976	12032	8576
1567152790	118	0	4238.461426	4198.974121	4182.05127	4182.05127	4181.025879	450	4				0	4	4	4	4	4	118	0	8192	8192	8192	3776	8384	8064	6976	12032	8576
1567152790	119	0	4216.410156	4188.717773	4172.820313	4164.102539	4156.410156	1023	4				0	4	4	4	4	4	119	0	8192	8192	8192	3712	8384	8064	6912	12032	8640
1567152790	120	0	4218.461426	4205.128418	4188.205078	4165.641113	4153.333496	450	4				0	4	4	4	4	4	120	0	8192	8192	8192	3776	8384	8064	6912	12032	8576
1567152790	121	0	4230.256348	4196.922852	4195.897461	4170.256348	4158.461426	450	4				0	4	4	4	4	4	121	0	8192	8192	8192	3712	8384	8064	6848	12032	8640
1567152790	122	0	4222.05127	4184.615234	4184.615234	4169.230957	4154.871582	450	4				0	4	4	4	4	4	122	0	8192	8192	8192	3712	8384	8064	6848	12032	8640
1567152790	123	0	4223.077148	4190.769043	4182.563965	4175.897461	4164.615234	1023	4				0	4	4	4	4	4	123	0	8192	8192	8192	3712	8384	8064	6848	12032	8576
1567152790	124	0	4231.282227	4190.769043	4180	4182.05127	4181.538574	450	4				0	4	4	4	4	4	124	0	8192	8192	8192	3712	8384	8064	6912	11968	8576
1567152790	125	0	4228.717773	4190.769043	4175.384766	4190.769043	4192.820313	450	4				0	4	4	4	4	4	125	0	8192	8192	8192	3776	8384	8064	6976	11968	8576
1567152790	126	0	4237.436035	4203.077148	4187.692383	4212.307617	4201.538574	450	4				0	4	4	4	4	4	126	0	8192	8192	8192	3712	8384	8064	6976	11968	8576
1567152790	127	0	4241.025879	4207.179688	4194.358887	4220.512695	4202.05127	236	4				0	4	4	4	4	4	127	0	8192	8192	8192	3776	8384	8064	6976	12032	8576
1567152790	0	0	4236.922852	4201.025879	4190.256348	4208.205078	4202.05127	450	4				0	4	4	4	4	4	0	0	8192	8192	8192	3776	8384	8064	6912	12032	8576
1567152790	1	0	4242.05127	4205.128418	4189.743652	4195.384766	4204.102539	450	4				0	4	4	4	4	4	1	0	8192	8192	8192	3776	8384	8064	6976	11968	8640
1567152790	2	0	4231.282227	4198.974121	4181.025879	4180	4190.256348	1023	4				0	4	4	4	4	4	2	0	8192	8192	8192	3712	8384	8000	6976	12032	8960
1567152790	3	0	4217.436035	4180.512695	4169.230957	4170.256348	4180	450	4				0	4	4	4	4	4	3	0	8192	8192	8192	3776	8384	8064	6848	12032	8960
1567152790	4	0	4228.205078	4188.717773	4178.974121	4176.922852	4191.282227	1023	4				0	4	4	4	4	4	4	0	8192	8192	8192	3712	8384	8064	6912	12032	8832
1567152790	5	0	4236.410156	4205.128418	4193.333496	4189.230957	4198.461426	450	4				0	4	4	4	4	4	5	0	8192	8192	8192	3712	8384	8128	6912	12032	8576
1567152790	6	0	4238.461426	4203.077148	4190.769043	4204.102539	4197.94873	1023	4				0	4	4	4	4	4	6	0	8192	8192	8192	3712	8384	8064	6976	12032	8576
1567152790	7	0	4246.666504	4194.871582	4190.769043	4226.153809	4206.153809	450	4				0	4	4	4	4	4	7	0	8192	8192	8192	3712	8448	8064	6912	11968	8192
1567152790	8	0	4241.538574	4203.077148	4196.922852	4234.871582	4212.307617	450	4				0	4	4	4	4	4	8	0	8192	8192	8128	3712	8448	8064	6912	11968	8192
1567152790	9	0	4240.512695	4223.589844	4204.102539	4237.436035	4215.384766	1023	4				0	4	4	4	4	4	9	0	8192	8192	8192	3776	8448	8128	6912	12032	8640
1567152790	10	0	4252.307617	4225.641113	4212.820313	4237.94873	4218.461426	450	4				0	4	4	4	4	4	10	0	8192	8192	8192	3712	8448	8064	6912	12096	8576
1567152790	11	0	4235.384766	4209.230957	4195.384766	4220	4202.05127	1023	4				0	4	4	4	4	4	11	0	8192	8192	8192	3776	8448	8064	6912	12032	8576
1567152790	12	0	4210.256348	4190.769043	4171.282227	4200.512695	4180.512695	450	4				0	4	4	4	4	4	12	0	8192	8192	8192	3776	8448	8064	6912	12032	8576
1567152790	13	0	4214.871582	4188.717773	4173.333496	4189.230957	4182.563965	450	4				0	4	4	4	4	4	13	0	8192	8192	8192	3776	8448	8064	6912	12032	8576
1567152790	14	0	4226.666504	4207.179688	4180.512695	4179.487305	4195.897461	450	4				0	4	4	4	4	4	14	0	8192	8192	8192	3776	8384	8064	6912	11968	8576
1567152790	15	0	4222.563965	4219.487305	4177.94873	4181.025879	4196.410156	1023	4				0	4	4	4	4	4	15	0	8192	8192	8192	3776	8448	8064	6912	12096	8576
1567152790	16	0	4211.282227	4207.179688	4174.358887	4194.358887	4193.333496	0	4				0	4	4	4	4	4	16	0	8192	8192	8192	3776	8448	8064	6912	12096	8576
1567152790	17	0	4211.282227	4194.871582	4175.897461	4201.538574	4197.436035	0	4				0	4	4	4	4	4	17	0	8192	8192	8192	3712	8384	8128	6912	12032	8576
1567152790	18	0	4231.282227	4194.871582	4180.512695	4209.230957	4202.563965	0	4				0	4	4	4	4	4	18	0	8192	8192	8192	3776	8384	8064	6976	12096	8576
1567152790	19	0	4237.94873	4194.871582	4183.077148	4222.05127	4204.102539	0	4				0	4	4	4	4	4	19	0	8192	8192	8192	3712	8384	8064	6848	12032	8640
1567152790	20	0	4221.025879	4194.871582	4183.077148	4216.922852	4197.436035	0	4				0	4	4	4	4	4	20	0	8192	8192	8192	3712	8384	8064	6848	12032	8192
1567152790	21	0	4215.384766	4198.974121	4182.05127	4205.641113	4190.256348	0	4				0	4	4	4	4	4	21	0	8192	8192	8192	3712	8448	8064	6912	12032	8192
1567152790	22	0	4217.436035	4201.025879	4176.410156	4204.615234	4186.666504	0	4				0	4	4	4	4	4	22	0	8192	8192	8192	3776	8384	8128	6848	11968	8576
1567152790	23	0	4204.615234	4201.025879	4166.153809	4192.820313	4185.128418	0	4				0	4	4	4	4	4	23	0	8192	8192	8192	3776	8384	8064	6912	12032	8640
1567152790	24	0	4199.487305	4192.820313	4162.563965	4169.743652	4184.102539	0	4				0	4	4	4	4	4	24	0	8192	8192	8192	3712	8384	8064	6976	12096	8576
1567152790	25	0	4208.205078	4178.461426	4165.128418	4160.512695	4182.563965	0	4				0	4	4	4	4	4	25	0	8192	8192	8192	3712	8384	8064	6912	12096	8960
1567152790	26	0	4205.641113	4178.461426	4163.589844	4160	4181.538574	0	4				0	4	4	4	4	4	26	0	8192	8192	8192	3776	8384	8064	6912	12096	8960
1567152790	27	0	4194.871582	4194.871582	4164.102539	4155.897461	4177.94873	0	4				0	4	4	4	4	4	27	0	8192	8192	8192	3776	8384	8064	6912	12032	8576
1567152790	28	0	4195.897461	4203.077148	4174.358887	4169.743652	4184.615234	0	4				0	4	4	4	4	4	28	0	8192	8192	8192	3776	8384	8064	6976	12032	8576
1567152790	29	0	4212.307617	4203.077148	4186.666504	4207.179688	4209.743652	0	4				0	4	4	4	4	4	29	0	8192	8192	8192	3712	8384	8064	6912	12096	8576
1567152790	30	0	4212.307617	4196.922852	4190.256348	4220	4212.820313	0	4				0	4	4	4	4	4	30	0	8192	8192	8192	3712	8384	8064	6912	12096	8576
1567152790	31	0	4195.384766	4186.666504	4186.153809	4211.794922	4195.384766	0	4				0	4	4	4	4	4	31	0	8192	8192	8192	3712	8384	8064	6912	12032	8576
1567152790	32	0	4211.794922	4186.666504	4193.333496	4225.128418	4207.692383	0	4				0	4	4	4	4	4	32	0	8192	8192	8192	3776	8384	8064	6976	12032	8640
1567152790	33	0	4249.230957	4198.974121	4207.179688	4241.025879	4237.94873	0	4				0	4	4	4	4	4	33	0	8192	8192	8192	3712	8384	8064	6912	12032	8576
1567152790	34	0	4249.230957	4215.384766	4203.077148	4229.230957	4238.461426	0	4				0	4	4	4	4	4	34	0	8192	8192	8192	3712	8384	8064	6912	12032	8576
1567152790	35	0	4222.563965	4211.282227	4184.102539	4199.487305	4218.461426	0	4				0	4	4	4	4	4	35	0	8192	8192	8192	3776	8384	8064	6912	12032	8576
1567152790	36	0	4217.436035	4201.025879	4176.410156	4184.615234	4210.769043	0	4				0	4	4	4	4	4	36	0	8192	8192	8192	3712	8384	8064	6848	12032	8576
1567152790	37	0	4231.794922	4211.282227	4185.128418	4198.461426	4216.922852	0	4				0	4	4	4	4	4	37	0	8192	8192	8192	3776	8384	8064	6848	11968	8576
1567152790	38	0	4232.820313	4207.179688	4187.692383	4209.230957	4214.871582	0	4				0	4	4	4	4	4	38	0	8192	8192	8192	3776	8384	8064	6848	11968	8320
1567152790	39	0	4222.05127	4182.563965	4175.384766	4198.974121	4203.077148	0	4				0	4	4	4	4	4	39	0	8192	8192	8192	3776	8384	8064	6848	12032	8320
1567152790	40	0	4225.641113	4198.974121	4181.025879	4206.153809	4208.205078	0	4				0	4	4	4	4	4	40	0	8192	8192	8192	3776	8384	8064	6912	12032	8640
1567152790	41	0	4240	4225.641113	4196.410156	4233.846191	4225.641113	0	4				0	4	4	4	4	4	41	0	8192	8192	8192	3776	8384	8064	6912	12032	8576
1567152790	42	0	4234.871582	4205.128418	4187.179688	4235.384766	4227.179688	0	4				0	4	4	4	4	4	42	0	8192	8192	8192	3776	8384	8064	6912	11968	8576
1567152790	43	0	4220.512695	4192.820313	4181.538574	4222.05127	4227.692383	0	4				0	4	4	4	4	4	43	0	8192	8192	8192	3712	8384	8064	6912	12032	8768
1567152790	44	0	4216.410156	4184.615234	4183.589844	4212.307617	4226.666504	0	4				0	4	4	4	4	4	44	0	8192	8192	8192	3776	8384	8064	6912	12032	8768
1567152790	45	0	4215.897461	4153.846191	4175.897461	4203.077148	4210.256348	0	4				0	4	4	4	4	4	45	0	8192	8192	8192	3712	8384	8064	6912	11968	8576
1567152790	46	0	4212.820313	4174.358887	4174.871582	4195.384766	4202.563965	0	4				0	4	4	4	4	4	46	0	8192	8192	8192	3776	8384	8064	6912	12096	8576
1567152790	47	0	4211.794922	4217.436035	4178.461426	4186.666504	4205.128418	0	4				0	4	4	4	4	4	47	0	8192	8192	8192	3712	8384	8000	6848	11968	8576
1567152790	48	0	4218.461426	4211.282227	4175.897461	4179.487305	4202.05127	0	4				0	4	4	4	4	4	48	0	8192	8192	8192	3776	8448	8064	6848	11968	8576
1567152790	49	0	4226.153809	4205.128418	4178.974121	4186.666504	4205.641113	0	4				0	4	4	4	4	4	49	0	8192	8192	8192	3776	8384	8064	6912	12032	8576
1567152790	50	0	4218.974121	4207.179688	4178.974121	4196.922852	4204.102539	0	4				0	4	4	4	4	4	50	0	8192	8192	8192	3712	8448	8064	6912	12032	8576
1567152790	51	0	4197.436035	4172.307617	4159.487305	4187.692383	4187.179688	0	4				0	4	4	4	4	4	51	0	8192	8192	8192	3776	8384	8000	6912	12032	8640
1567152790	52	0	4191.794922	4164.102539	4151.282227	4177.94873	4185.641113	0	4				0	4	4	4	4	4	52	0	8192	8192	8192	3712	8384	8064	6912	12032	8640
1567152790	53	0	4207.179688	4201.025879	4168.717773	4190.256348	4202.563965	0	4				0	4	4	4	4	4	53	0	8192	8192	8192	3712	8384	8064	6976	11968	8640
1567152790	54	0	4212.820313	4190.769043	4170.769043	4200	4206.153809	0	4				0	4	4	4	4	4	54	0	8192	8192	8192	3712	8384	8064	6848	11968	8640
1567152790	55	0	4216.410156	4180.512695	4164.102539	4196.410156	4206.153809	0	4				0	4	4	4	4	4	55	0	8192	8192	8192	3712	8384	8064	6848	12032	8576
1567152790	56	0	4233.333496	4215.384766	4182.05127	4206.666504	4218.974121	0	4				0	4	4	4	4	4	56	0	8192	8192	8192	3712	8384	8064	6848	12032	8576
1567152790	57	0	4237.94873	4211.282227	4195.384766	4224.102539	4220.512695	0	4				0	4	4	4	4	4	57	0	8192	8192	8192	3776	8384	8064	6912	12032	9088
1567152790	58	0	4228.717773	4182.563965	4186.666504	4216.922852	4211.282227	0	4				0	4	4	4	4	4	58	0	8192	8192	8192	3776	8384	8064	6912	11968	8576
1567152790	59	0	4233.333496	4196.922852	4182.563965	4204.615234	4216.922852	0	4				0	4	4	4	4	4	59	0	8192	8192	8192	3776	8384	8064	6912	12096	8640
1567152790	60	0	4226.666504	4207.179688	4177.436035	4196.922852	4211.794922	0	4				0	4	4	4	4	4	60	0	8192	8192	8192	3776	8384	8064	6848	11968	8576
1567152790	61	0	4206.153809	4192.820313	4169.743652	4186.153809	4191.794922	0	4				0	4	4	4	4	4	61	0	8192	8192	8192	3776	8384	8064	6848	12032	8384
1567152790	62	0	4196.410156	4194.871582	4168.717773	4179.487305	4185.128418	0	4				0	4	4	4	4	4	62	0	8192	8192	8192	3712	8384	8064	6848	12032	8384
1567152790	63	0	4198.461426	4203.077148	4173.846191	4180	4194.871582	0	4				0	4	4	4	4	4	63	0	8192	8192	8192	3776	8384	8064	6848	12032	8512
1567152790	64	0	4207.692383	4201.025879	4183.077148	4195.897461	4211.282227	450	4				0	4	4	4	4	4	64	0	8192	8192	8192	3776	8384	8064	6912	12032	8640
1567152790	65	0	4216.922852	4198.974121	4195.384766	4226.666504	4224.102539	450	4				0	4	4	4	4	4	65	0	8192	8192	8192	3776	8384	8064	6912	12032	8576
1567152790	66	0	4220	4203.077148	4198.461426	4236.410156	4222.05127	1023	4				0	4	4	4	4	4	66	0	8192	8192	8192	3776	8384	8064	6912	12032	8576
1567152790	67	0	4221.538574	4215.384766	4194.871582	4218.461426	4215.384766	450	4				0	4	4	4	4	4	67	0	8192	8192	8192	3776	8384	8064	6848	12032	8576
1567152790	68	0	4232.307617	4213.333496	4202.563965	4213.846191	4220	1023	4				0	4	4	4	4	4	68	0	8192	8192	8192	3712	8384	8064	6912	12032	8640
1567152790	69	0	4237.436035	4203.077148	4206.666504	4225.128418	4225.128418	450	4				0	4	4	4	4	4	69	0	8192	8192	8192	3712	8384	8064	6912	12032	8640
1567152790	70	0	4226.666504	4205.128418	4195.384766	4218.461426	4219.487305	1023	4				0	4	4	4	4	4	70	0	8192	8192	8192	3776	8384	8064	6912	12032	8640
1567152790	71	0	4213.846191	4196.922852	4188.717773	4198.974121	4212.307617	450	4				0	4	4	4	4	4	71	0	8192	8192	8192	3776	8384	8064	6976	12032	8576
1567152790	72	0	4212.307617	4190.769043	4190.256348	4198.974121	4213.846191	450	4				0	4	4	4	4	4	72	0	8192	8192	8192	3776	8384	8064	6848	12096	8640
1567152790	73	0	4217.436035	4211.282227	4194.358887	4215.897461	4225.128418	1023	4				0	4	4	4	4	4	73	0	8192	8192	8192	3776	8384	8064	6912	11968	8576
1567152790	74	0	4224.102539	4209.230957	4195.384766	4224.102539	4236.410156	450	4				0	4	4	4	4	4	74	0	8192	8192	8192	3712	8384	8064	6912	11968	9024
1567152790	75	0	4225.128418	4186.666504	4189.230957	4213.846191	4229.743652	1023	4				0	4	4	4	4	4	75	0	8192	8192	8128	3712	8448	8064	6848	12032	9024
1567152790	76	0	4215.897461	4194.871582	4185.641113	4206.153809	4216.410156	450	4				0	4	4	4	4	4	76	0	8192	8192	8192	3712	8448	8128	6912	12032	8576
1567152790	77	0	4214.358887	4213.333496	4191.282227	4212.307617	4215.384766	450	4				0	4	4	4	4	4	77	0	8192	8192	8192	3712	8448	8064	6912	12032	8576
1567152790	78	0	4213.333496	4196.922852	4189.230957	4210.256348	4211.282227	450	4				0	4	4	4	4	4	78	0	8192	8192	8192	3712	8448	8064	6912	11968	8576
1567152790	79	0	4200	4186.666504	4177.436035	4198.974121	4198.974121	1023	4				0	4	4	4	4	4	79	0	8192	8192	8192	3712	8448	8000	6848	12032	8384
1567152790	80	0	4201.538574	4201.025879	4171.282227	4199.487305	4198.974121	450	4				0	4	4	4	4	4	80	0	8192	8192	8192	3776	8448	8064	6848	12032	8384
1567152790	81	0	4220.512695	4205.128418	4185.128418	4218.974121	4212.307617	450	4				0	4	4	4	4	4	81	0	8192	8192	8192	3712	8384	8064	6848	12032	8576
1567152790	82	0	4230.256348	4201.025879	4203.077148	4229.230957	4227.179688	450	4				0	4	4	4	4	4	82	0	8192	8192	8192	3776	8384	8064	6912	12032	8576
1567152790	83	0	4237.436035	4215.384766	4217.94873	4228.205078	4242.05127	1023	4				0	4	4	4	4	4	83	0	8192	8192	8192	3776	8448	8064	6912	12032	8576
1567152790	84	0	4252.307617	4233.846191	4224.615234	4230.769043	4247.692383	450	4				0	4	4	4	4	4	84	0	8192	8192	8192	3776	8384	8064	6912	12032	8576
1567152790	85	0	4238.461426	4215.384766	4204.102539	4219.487305	4231.794922	450	4				0	4	4	4	4	4	85	0	8192	8192	8192	3712	8384	8064	6848	12096	8576
1567152790	86	0	4207.179688	4186.666504	4183.589844	4203.589844	4210.256348	450	4				0	4	4	4	4	4	86	0	8192	8192	8192	3776	8384	8128	6912	12032	8576
1567152790	87	0	4197.436035	4190.769043	4186.153809	4206.153809	4203.077148	1023	4				0	4	4	4	4	4	87	0	8192	8192	8192	3712	8384	8064	6912	12096	8640
1567152790	88	0	4200.512695	4213.333496	4192.307617	4212.307617	4198.974121	450	4				0	4	4	4	4	4	88	0	8192	8192	8192	3776	8384	8064	6912	12096	8640
1567152790	89	0	4200	4211.282227	4185.128418	4203.077148	4194.871582	450	4				0	4	4	4	4	4	89	0	8192	8192	8192	3712	8384	8064	6848	12032	8576
1567152791	90	0	4208.717773	4207.179688	4185.128418	4200.512695	4208.205078	450	4				0	4	4	4	4	4	90	0	8192	8192	8192	3776	8384	8064	6912	12032	8576
1567152791	91	0	4212.307617	4219.487305	4193.333496	4202.05127	4215.384766	1023	4				0	4	4	4	4	4	91	0	8192	8192	8192	3712	8384	8064	6912	12032	8576
1567152791	92	0	4191.282227	4201.025879	4181.538574	4184.102539	4191.282227	450	4				0	4	4	4	4	4	92	0	8192	8192	8192	3776	8384	8064	6912	12032	8832
1567152791	93	0	4185.128418	4184.615234	4175.384766	4178.461426	4183.589844	450	4				0	4	4	4	4	4	93	0	8192	8192	8192	3776	8384	8064	6848	12032	8832
1567152791	94	0	4203.077148	4219.487305	4195.897461	4204.615234	4210.769043	450	4				0	4	4	4	4	4	94	0	8192	8192	8192	3776	8384	8064	6848	11968	8640
1567152791	95	0	4207.179688	4240	4201.538574	4219.487305	4216.922852	1023	4				0	4	4	4	4	4	95	0	8192	8192	8192	3776	8384	8000	6848	12032	8576
1567152791	96	0	4190.256348	4192.820313	4178.974121	4195.384766	4194.871582	450	4				0	4	4	4	4	4	96	0	8192	8192	8192	3712	8384	8064	6848	11968	8576
1567152791	97	0	4184.102539	4164.102539	4170.769043	4176.410156	4195.384766	450	4				0	4	4	4	4	4	97	0	8192	8192	8192	3712	8384	8064	6848	12032	8448
1567152791	98	0	4184.102539	4203.077148	4184.615234	4189.743652	4211.794922	450	4				0	4	4	4	4	4	98	0	8192	8192	8192	3776	8384	8064	6848	12032	8448
1567152791	99	0	4181.538574	4219.487305	4192.820313	4205.128418	4214.871582	1023	4				0	4	4	4	4	4	99	0	8192	8192	8192	3712	8384	8064	6912	11968	8576
1567152791	100	0	4190.256348	4198.974121	4195.897461	4209.230957	4222.05127	450	4				0	4	4	4	4	4	100	0	8192	8192	8192	3712	8384	8064	6848	12032	8576
1567152791	101	0	4200.512695	4203.077148	4197.436035	4210.256348	4234.871582	450	4				0	4	4	4	4	4	101	0	8192	8192	8192	3712	8384	8064	6912	12032	8640
1567152791	102	0	4200.512695	4213.333496	4186.666504	4201.025879	4228.205078	450	4				0	4	4	4	4	4	102	0	8192	8192	8192	3712	8384	8064	6912	12032	8640
1567152791	103	0	4201.538574	4196.922852	4175.384766	4187.692383	4211.282227	1023	4				0	4	4	4	4	4	103	0	8192	8192	8192	3712	8384	8000	6848	12096	8576
1567152791	104	0	4211.794922	4194.871582	4186.666504	4196.410156	4220	450	4				0	4	4	4	4	4	104	0	8192	8192	8192	3776	8384	8128	6848	12032	8576
1567152791	105	0	4215.897461	4219.487305	4197.94873	4218.461426	4239.487305	450	4				0	4	4	4	4	4	105	0	8192	8192	8192	3776	8384	8064	6848	11968	8576
1567152791	106	0	4201.538574	4213.333496	4184.615234	4212.820313	4223.077148	450	4				0	4	4	4	4	4	106	0	8192	8192	8192	3712	8384	8064	6848	11968	8576
1567152791	107	0	4184.615234	4178.461426	4163.589844	4184.102539	4195.897461	1023	4				0	4	4	4	4	4	107	0	8192	8192	8192	3776	8384	8064	6912	12032	8640
1567152791	108	0	4186.666504	4174.358887	4159.487305	4184.615234	4202.05127	450	4				0	4	4	4	4	4	108	0	8192	8192	8192	3712	8384	8064	6912	12032	8576
1567152791	109	0	4203.077148	4203.077148	4171.794922	4209.743652	4222.563965	450	4				0	4	4	4	4	4	109	0	8192	8192	8192	3776	8384	8064	6912	12032	8576
1567152791	110	0	4197.436035	4201.025879	4166.666504	4197.436035	4209.743652	450	4				0	4	4	4	4	4	110	0	8192	8192	8128	3776	8384	8064	6912	12032	8576
1567152791	111	0	4172.307617	4174.358887	4151.794922	4163.589844	4181.025879	1023	4				0	4	4	4	4	4	111	0	8192	8192	8128	3776	8448	8064	6848	12032	8704
1567152791	112	0	4169.230957	4180.512695	4158.461426	4169.230957	4185.641113	450	4				0	4	4	4	4	4	112	0	8192	8192	8192	3776	8448	8064	6912	12032	8576
1567152791	113	0	4185.128418	4194.871582	4167.692383	4189.743652	4205.128418	450	4				0	4	4	4	4	4	113	0	8192	8192	8192	3712	8448	8064	6912	12032	8576
1567152791	114	0	4186.153809	4186.666504	4167.692383	4183.589844	4200	450	4				0	4	4	4	4	4	114	0	8192	8192	8192	3776	8448	8064	6912	12032	8640
1567152791	115	0	4171.794922	4184.615234	4164.102539	4167.179688	4185.641113	1023	4				0	4	4	4	4	4	115	0	8192	8192	8192	3712	8448	8064	6912	11968	8640
1567152791	116	0	4159.487305	4182.563965	4155.384766	4158.461426	4180	450	4				0	4	4	4	4	4	116	0	8192	8192	8192	3776	8448	8064	6912	11968	8640
1567152791	117	0	4167.692383	4172.307617	4155.384766	4163.589844	4184.102539	450	4				0	4	4	4	4	4	117	0	8192	8192	8192	3712	8448	8064	6848	12032	8576
1567152791	118	0	4184.102539	4176.410156	4163.589844	4171.282227	4190.256348	450	4				0	4	4	4	4	4	118	0	8192	8192	8192	3776	8448	8064	6848	12032	8640
1567152791	119	0	4176.922852	4178.461426	4154.358887	4160	4176.922852	1023	4				0	4	4	4	4	4	119	0	8192	8192	8192	3712	8448	8064	6976	12032	8576
1567152791	120	0	4161.025879	4170.256348	4146.666504	4151.282227	4166.666504	450	4				0	4	4	4	4	4	120	0	8192	8192	8192	3712	8448	8064	6976	12032	8576
1567152791	121	0	4180	4184.615234	4169.230957	4174.871582	4189.743652	450	4				0	4	4	4	4	4	121	0	8192	8192	8192	3712	8448	8064	6912	11968	8576
1567152791	122	0	4201.538574	4198.974121	4186.153809	4195.384766	4205.641113	450	4				0	4	4	4	4	4	122	0	8192	8192	8192	3776	8448	8064	6848	12032	8640
1567152791	123	0	4192.307617	4194.871582	4180	4188.205078	4188.205078	1023	4				0	4	4	4	4	4	123	0	8192	8192	8192	3712	8384	8064	6912	12032	8576
1567152791	124	0	4183.589844	4201.025879	4182.05127	4181.025879	4177.94873	450	4				0	4	4	4	4	4	124	0	8192	8192	8192	3712	8448	8064	6912	12032	8576
1567152791	125	0	4173.333496	4196.922852	4175.897461	4171.794922	4175.384766	450	4				0	4	4	4	4	4	125	0	8192	8192	8192	3712	8384	8000	6912	12032	8640
1567152791	126	0	4156.922852	4174.358887	4159.487305	4157.94873	4161.538574	450	4				0	4	4	4	4	4	126	0	8192	8192	8192	3712	8384	8064	6848	12032	8640
1567152791	127	0	4168.717773	4184.615234	4172.820313	4171.282227	4167.179688	236	4				0	4	4	4	4	4	127	0	8192	8192	8192	3776	8384	8064	6912	12096	8576
1567152791	0	0	4190.769043	4205.128418	4192.307617	4187.692383	4187.692383	450	4				0	4	4	4	4	4	0	0	8192	8192	8192	3776	8384	8000	6912	12096	8576
1567152791	1	0	4182.563965	4188.717773	4181.538574	4166.666504	4174.871582	450	4				0	4	4	4	4	4	1	0	8192	8192	8192	3776	8384	8064	6848	12032	8320
1567152791	2	0	4165.641113	4176.410156	4162.05127	4153.846191	4154.358887	1023	4				0	4	4	4	4	4	2	0	8192	8192	8192	3776	8384	8064	6912	12032	8576
1567152791	3	0	4168.717773	4188.717773	4161.538574	4170.256348	4164.615234	450	4				0	4	4	4	4	4	3	0	8192	8192	8192	3712	8384	8064	6848	11968	8640
1567152791	4	0	4172.820313	4178.461426	4166.153809	4166.153809	4175.897461	1023	4				0	4	4	4	4	4	4	0	8192	8192	8192	3776	8384	8064	6912	12032	8640
1567152791	5	0	4172.307617	4164.102539	4164.102539	4153.846191	4171.794922	450	4				0	4	4	4	4	4	5	0	8192	8192	8192	3712	8384	8064	6912	12032	8768
1567152791	6	0	4176.410156	4182.563965	4171.282227	4166.666504	4177.94873	1023	4				0	4	4	4	4	4	6	0	8192	8192	8192	3776	8384	8064	6912	12032	8768
1567152791	7	0	4186.666504	4198.974121	4180.512695	4178.974121	4191.794922	450	4				0	4	4	4	4	4	7	0	8192	8192	8192	3712	8384	8064	6912	12096	8576
1567152791	8	0	4182.05127	4184.615234	4169.743652	4165.641113	4185.641113	450	4				0	4	4	4	4	4	8	0	8192	8192	8192	3776	8384	8064	6912	12032	8576
1567152791	9	0	4165.641113	4168.205078	4153.333496	4150.769043	4169.743652	1023	4				0	4	4	4	4	4	9	0	8192	8192	8192	3776	8384	8064	6912	12096	8576
1567152791	10	0	4168.717773	4170.256348	4156.410156	4159.487305	4171.282227	450	4				0	4	4	4	4	4	10	0	8192	8192	8192	3712	8384	8064	6912	12096	8576
1567152791	11	0	4178.974121	4178.461426	4170.256348	4172.307617	4183.077148	1023	4				0	4	4	4	4	4	11	0	8192	8192	8192	3776	8384	8064	6848	12032	8640
1567152791	12	0	4177.436035	4192.820313	4171.794922	4166.153809	4187.692383	450	4				0	4	4	4	4	4	12	0	8192	8192	8192	3712	8384	8064	6912	12032	8640
1567152791	13	0	4171.282227	4184.615234	4157.94873	4152.307617	4181.025879	450	4				0	4	4	4	4	4	13	0	8192	8192	8192	3776	8384	8064	6912	12032	8576
1567152791	14	0	4169.230957	4153.846191	4156.410156	4156.410156	4176.410156	450	4				0	4	4	4	4	4	14	0	8192	8192	8192	3712	8384	8064	6912	12032	8576
1567152791	15	0	4178.974121	4170.256348	4174.871582	4172.307617	4186.666504	1023	4				0	4	4	4	4	4	15	0	8192	8192	8192	3712	8384	8064	6912	12032	8576
1567152791	16	0	4184.102539	4209.230957	4183.589844	4170.769043	4191.282227	0	4				0	4	4	4	4	4	16	0	8192	8192	8192	3776	8384	8064	6912	11968	8576
1567152791	17	0	4169.743652	4186.666504	4174.358887	4154.871582	4177.436035	0	4				0	4	4	4	4	4	17	0	8192	8192	8192	3712	8384	8128	6912	11968	8576
1567152791	18	0	4153.846191	4145.641113	4168.717773	4154.358887	4166.153809	0	4				0	4	4	4	4	4	18	0	8192	8192	8192	3776	8384	8064	6912	11968	8576
1567152791	19	0	4165.641113	4172.307617	4183.589844	4170.769043	4180.512695	0	4				0	4	4	4	4	4	19	0	8192	8192	8192	3712	8384	8064	6912	12096	8704
1567152791	20	0	4188.717773	4225.641113	4198.974121	4178.974121	4199.487305	0	4				0	4	4	4	4	4	20	0	8192	8192	8192	3776	8384	8064	6912	12032	8640
1567152791	21	0	4180	4221.538574	4189.743652	4169.743652	4186.153809	0	4				0	4	4	4	4	4	21	0	8192	8192	8192	3712	8384	8064	6912	11968	8576
1567152791	22	0	4165.641113	4180.512695	4176.922852	4165.641113	4173.333496	0	4				0	4	4	4	4	4	22	0	8192	8192	8192	3712	8384	8064	6912	12032	8832
1567152791	23	0	4177.436035	4174.358887	4179.487305	4174.871582	4187.692383	0	4				0	4	4	4	4	4	23	0	8192	8192	8192	3712	8384	8000	6912	12032	8384
1567152791	24	0	4183.589844	4201.025879	4183.589844	4175.384766	4194.358887	0	4				0	4	4	4	4	4	24	0	8192	8192	8192	3712	8384	8064	6912	12032	8384
1567152791	25	0	4181.025879	4207.179688	4187.179688	4165.128418	4189.230957	0	4				0	4	4	4	4	4	25	0	8192	8192	8192	3776	8384	8064	6912	12032	8640
1567152791	26	0	4190.256348	4192.820313	4196.922852	4174.871582	4198.461426	0	4				0	4	4	4	4	4	26	0	8192	8192	8192	3776	8384	8128	6848	11968	8576
1567152791	27	0	4197.94873	4201.025879	4196.410156	4190.256348	4207.179688	0	4				0	4	4	4	4	4	27	0	8192	8192	8192	3776	8384	8000	6912	12032	8640
1567152791	28	0	4180.512695	4209.230957	4177.436035	4174.871582	4192.307617	0	4				0	4	4	4	4	4	28	0	8192	8192	8192	3712	8384	8064	6912	12032	8640
1567152791	29	0	4166.666504	4182.563965	4169.230957	4159.487305	4180	0	4				0	4	4	4	4	4	29	0	8192	8192	8192	3712	8384	8064	6848	12032	8576
1567152791	30	0	4180	4176.410156	4180.512695	4178.974121	4192.820313	0	4				0	4	4	4	4	4	30	0	8192	8192	8192	3712	8384	8064	6912	12032	8576
1567152791	31	0	4202.563965	4213.333496	4197.94873	4204.102539	4213.846191	0	4				0	4	4	4	4	4	31	0	8192	8192	8192	3776	8384	8064	6912	11968	8448
1567152791	32	0	4203.077148	4225.641113	4203.077148	4202.05127	4215.384766	0	4				0	4	4	4	4	4	32	0	8192	8192	8192	3712	8384	8000	6912	11968	8448
1567152791	33	0	4182.563965	4194.871582	4190.256348	4185.641113	4196.410156	0	4				0	4	4	4	4	4	33	0	8192	8192	8192	3776	8384	8064	6912	12032	8640
1567152791	34	0	4180.512695	4188.717773	4187.692383	4183.589844	4194.358887	0	4				0	4	4	4	4	4	34	0	8192	8192	8192	3776	8384	8064	6912	12032	8640
1567152791	35	0	4187.179688	4207.179688	4193.333496	4187.692383	4204.615234	0	4				0	4	4	4	4	4	35	0	8192	8192	8192	3712	8384	8064	6912	12032	8576
1567152791	36	0	4177.436035	4203.077148	4187.179688	4181.538574	4199.487305	0	4				0	4	4	4	4	4	36	0	8192	8192	8192	3776	8384	8064	6912	12032	8576
1567152791	37	0	4177.94873	4192.820313	4184.102539	4181.025879	4195.384766	0	4				0	4	4	4	4	4	37	0	8192	8192	8192	3712	8384	8064	6912	12032	8512
1567152791	38	0	4195.384766	4198.974121	4193.333496	4189.230957	4205.128418	0	4				0	4	4	4	4	4	38	0	8192	8192	8192	3776	8384	8064	6912	11968	8576
1567152791	39	0	4193.333496	4207.179688	4190.256348	4175.897461	4197.436035	0	4				0	4	4	4	4	4	39	0	8192	8192	8192	3712	8384	8064	6848	12032	8576
1567152791	40	0	4174.871582	4201.025879	4172.820313	4160.512695	4181.538574	0	4				0	4	4	4	4	4	40	0	8192	8192	8192	3776	8384	8064	6912	12032	8448
1567152791	41	0	4185.641113	4192.820313	4182.563965	4185.128418	4196.922852	0	4				0	4	4	4	4	4	41	0	8192	8192	8192	3776	8384	8064	6912	12032	8512
1567152791	42	0	4211.794922	4196.922852	4210.256348	4217.436035	4224.102539	0	4				0	4	4	4	4	4	42	0	8192	8192	8192	3776	8384	8064	6912	12032	8512
1567152791	43	0	4218.974121	4225.641113	4217.436035	4224.102539	4237.94873	0	4				0	4	4	4	4	4	43	0	8192	8192	8192	3776	8384	8064	6912	12032	8640
1567152791	44	0	4224.102539	4250.256348	4221.025879	4232.820313	4249.230957	0	4				0	4	4	4	4	4	44	0	8192	8192	8192	3776	8384	8064	6848	11968	8576
1567152791	45	0	4224.102539	4229.743652	4219.487305	4239.487305	4244.615234	0	4				0	4	4	4	4	4	45	0	8192	8192	8192	3712	8384	8064	6912	12096	8640
1567152791	46	0	4192.820313	4205.128418	4198.461426	4214.358887	4218.461426	0	4				0	4	4	4	4	4	46	0	8192	8192	8192	3712	8384	8064	6912	12096	8640
1567152791	47	0	4178.461426	4225.641113	4194.871582	4197.94873	4209.743652	0	4				0	4	4	4	4	4	47	0	8192	8192	8192	3712	8384	8064	6912	11968	8576
1567152791	48	0	4199.487305	4231.794922	4207.692383	4208.717773	4220	0	4				0	4	4	4	4	4	48	0	8192	8192	8192	3712	8384	8064	6912	12032	8640
1567152791	49	0	4195.897461	4194.871582	4197.436035	4199.487305	4212.307617	0	4				0	4	4	4	4	4	49	0	8192	8192	8192	3776	8384	8000	6976	11968	8384
1567152791	50	0	4188.717773	4194.871582	4189.743652	4185.128418	4210.769043	0	4				0	4	4	4	4	4	50	0	8192	8192	8192	3776	8384	8064	6976	11968	8384
1567152791	51	0	4213.846191	4233.846191	4209.230957	4201.538574	4232.820313	0	4				0	4	4	4	4	4	51	0	8192	8192	8192	3776	8384	8064	6848	12032	8640
1567152791	52	0	4217.94873	4231.794922	4213.846191	4213.333496	4229.743652	0	4				0	4	4	4	4	4	52	0	8192	8192	8192	3712	8384	8064	6976	12032	8576
1567152791	53	0	4193.846191	4209.230957	4191.794922	4197.436035	4203.589844	0	4				0	4	4	4	4	4	53	0	8192	8192	8192	3712	8448	8128	6912	12032	8576
1567152791	54	0	4198.461426	4213.333496	4190.769043	4190.769043	4202.05127	0	4				0	4	4	4	4	4	54	0	8192	8192	8192	3712	8384	8064	6912	12032	8576
1567152791	55	0	4220	4233.846191	4210.769043	4213.846191	4222.563965	0	4				0	4	4	4	4	4	55	0	8192	8192	8192	3712	8448	8128	6912	12032	8576
1567152791	56	0	4218.974121	4235.897461	4211.794922	4231.282227	4231.794922	0	4				0	4	4	4	4	4	56	0	8192	8192	8192	3712	8448	8064	6848	12032	8576
1567152791	57	0	4215.384766	4229.743652	4204.615234	4219.487305	4229.230957	0	4				0	4	4	4	4	4	57	0	8192	8192	8192	3712	8448	8064	6912	11968	8576
1567152791	58	0	4220.512695	4229.743652	4209.743652	4203.077148	4227.179688	0	4				0	4	4	4	4	4	58	0	8192	8128	8192	3776	8448	8064	6912	12032	8448
1567152791	59	0	4221.025879	4229.743652	4217.94873	4198.974121	4221.538574	0	4				0	4	4	4	4	4	59	0	8192	8128	8192	3712	8448	8064	6912	11968	8704
1567152791	60	0	4211.282227	4229.743652	4216.922852	4200	4218.974121	0	4				0	4	4	4	4	4	60	0	8192	8192	8192	3776	8448	8064	6912	11968	8704
1567152791	61	0	4200	4231.794922	4211.794922	4200.512695	4216.410156	0	4				0	4	4	4	4	4	61	0	8192	8192	8192	3776	8384	8064	6912	12032	8640
1567152791	62	0	4195.897461	4235.897461	4206.153809	4196.410156	4202.05127	0	4				0	4	4	4	4	4	62	0	8192	8192	8192	3776	8384	8064	6848	12032	8640
1567152791	63	0	4193.333496	4227.692383	4195.384766	4189.743652	4186.666504	0	4				0	4	4	4	4	4	63	0	8192	8192	8192	3712	8384	8064	6912	12032	8576
1567152791	64	0	4197.94873	4225.641113	4197.436035	4202.563965	4195.897461	450	4				0	4	4	4	4	4	64	0	8192	8192	8192	3776	8384	8064	6912	12032	8576
1567152791	65	0	4208.205078	4242.05127	4209.743652	4224.102539	4215.384766	450	4				0	4	4	4	4	4	65	0	8192	8192	8192	3712	8384	8064	6912	12032	8576
1567152791	66	0	4200	4233.846191	4198.461426	4211.282227	4205.641113	1023	4				0	4	4	4	4	4	66	0	8192	8192	8192	3776	8384	8064	6912	12096	8576
1567152791	67	0	4199.487305	4207.179688	4194.358887	4195.384766	4197.94873	450	4				0	4	4	4	4	4	67	0	8192	8192	8192	3776	8384	8064	6912	12032	8320
1567152791	68	0	4232.820313	4229.743652	4223.077148	4228.717773	4229.743652	1023	4				0	4	4	4	4	4	68	0	8192	8192	8192	3712	8384	8064	6912	12032	8320
1567152791	69	0	4232.307617	4256.410156	4227.179688	4247.692383	4236.922852	450	4				0	4	4	4	4	4	69	0	8192	8128	8192	3776	8384	8064	6976	12032	8576
1567152791	70	0	4191.282227	4235.897461	4199.487305	4210.769043	4197.94873	1023	4				0	4	4	4	4	4	70	0	8192	8192	8192	3776	8384	8064	6912	12032	8576
1567152791	71	0	4186.666504	4217.436035	4194.871582	4192.307617	4185.641113	450	4				0	4	4	4	4	4	71	0	8192	8192	8192	3776	8384	8064	6912	12032	8640
1567152791	72	0	4202.05127	4233.846191	4209.230957	4209.230957	4204.102539	450	4				0	4	4	4	4	4	72	0	8192	8192	8192	3776	8384	8000	6912	12032	8640
1567152791	73	0	4194.358887	4233.846191	4207.179688	4210.769043	4203.589844	1023	4				0	4	4	4	4	4	73	0	8192	8192	8192	3776	8384	8064	6912	12032	8640
1567152791	74	0	4191.794922	4221.538574	4197.436035	4202.05127	4198.461426	450	4				0	4	4	4	4	4	74	0	8192	8192	8192	3776	8384	8064	6912	12032	8640
1567152791	75	0	4203.589844	4231.794922	4198.974121	4211.282227	4209.230957	1023	4				0	4	4	4	4	4	75	0	8192	8192	8192	3776	8384	8064	6912	11968	8576
1567152791	76	0	4208.717773	4240	4204.615234	4223.077148	4224.102539	450	4				0	4	4	4	4	4	76	0	8192	8192	8192	3776	8384	8064	6976	12032	8896
1567152791	77	0	4213.333496	4246.153809	4221.538574	4231.794922	4237.436035	450	4				0	4	4	4	4	4	77	0	8192	8192	8192	3712	8384	8064	6976	12032	8832
1567152791	78	0	4221.025879	4250.256348	4231.282227	4241.538574	4244.102539	450	4				0	4	4	4	4	4	78	0	8192	8192	8192	3712	8384	8000	6912	12032	8832
1567152791	79	0	4214.358887	4237.94873	4212.307617	4232.307617	4233.333496	1023	4				0	4	4	4	4	4	79	0	8192	8192	8192	3712	8384	8064	6976	12032	8576
1567152791	80	0	4205.128418	4221.538574	4197.436035	4217.94873	4222.563965	450	4				0	4	4	4	4	4	80	0	8192	8192	8192	3776	8384	8064	6848	12032	8640
1567152791	81	0	4208.717773	4231.794922	4208.717773	4221.538574	4228.205078	450	4				0	4	4	4	4	4	81	0	8192	8192	8192	3712	8384	8064	6912	12032	8576
1567152791	82	0	4207.692383	4246.153809	4209.743652	4220.512695	4228.205078	450	4				0	4	4	4	4	4	82	0	8192	8192	8192	3776	8384	8064	6912	12032	8576
1567152791	83	0	4199.487305	4227.692383	4192.820313	4207.179688	4220	1023	4				0	4	4	4	4	4	83	0	8192	8192	8192	3712	8384	8064	6912	12032	8640
1567152791	84	0	4204.102539	4211.282227	4197.94873	4216.922852	4225.128418	450	4				0	4	4	4	4	4	84	0	8192	8192	8192	3776	8384	8128	6848	12032	8576
1567152791	85	0	4221.025879	4237.94873	4227.692383	4245.641113	4245.128418	450	4				0	4	4	4	4	4	85	0	8192	8192	8192	3712	8384	8064	6912	12032	8640
1567152791	86	0	4222.05127	4260.512695	4235.384766	4244.615234	4250.769043	450	4				0	4	4	4	4	4	86	0	8192	8192	8128	3712	8384	8064	6912	12032	8640
1567152791	87	0	4206.153809	4235.897461	4212.820313	4217.436035	4231.794922	1023	4				0	4	4	4	4	4	87	0	8192	8192	8128	3712	8384	8064	6912	12032	8640
1567152791	88	0	4206.666504	4207.179688	4201.538574	4209.230957	4229.743652	450	4				0	4	4	4	4	4	88	0	8192	8192	8128	3712	8384	8064	6912	12032	8576
1567152792	89	0	4218.974121	4229.743652	4209.230957	4223.589844	4239.487305	450	4				0	4	4	4	4	4	89	0	8192	8192	8128	3776	8384	8064	6912	11968	8576
1567152792	90	0	4217.94873	4235.897461	4208.717773	4230.769043	4236.410156	450	4				0	4	4	4	4	4	90	0	8192	8192	8128	3776	8384	8000	6912	11968	8576
1567152792	91	0	4216.410156	4211.282227	4208.717773	4233.333496	4241.025879	1023	4				0	4	4	4	4	4	91	0	8192	8192	8128	3776	8448	8064	6848	12096	8576
1567152792	92	0	4230.256348	4231.794922	4225.641113	4251.282227	4266.153809	450	4				0	4	4	4	4	4	92	0	8192	8192	8128	3776	8448	8000	6912	11968	8640
1567152792	93	0	4233.333496	4270.769043	4230.256348	4258.974121	4270.256348	450	4				0	4	4	4	4	4	93	0	8192	8192	8192	3712	8448	8064	6848	12032	8640
1567152792	94	0	4216.410156	4246.153809	4209.743652	4238.461426	4249.743652	450	4				0	4	4	4	4	4	94	0	8192	8192	8192	3712	8448	8064	6848	12032	8192
1567152792	95	0	4209.230957	4217.436035	4202.05127	4226.666504	4240.512695	1023	4				0	4	4	4	4	4	95	0	8192	8192	8192	3712	8448	8064	6848	12032	8704
1567152792	96	0	4214.871582	4231.794922	4202.563965	4231.794922	4241.025879	450	4				0	4	4	4	4	4	96	0	8192	8192	8192	3776	8384	8064	6848	12032	8704
1567152792	97	0	4215.384766	4240	4193.333496	4230.769043	4236.410156	450	4				0	4	4	4	4	4	97	0	8192	8192	8192	3712	8384	8064	6912	12032	8640
1567152792	98	0	4214.871582	4229.743652	4195.384766	4229.230957	4237.436035	450	4				0	4	4	4	4	4	98	0	8192	8192	8192	3712	8384	8128	6912	12096	8640
1567152792	99	0	4220	4231.794922	4207.692383	4233.333496	4245.641113	1023	4				0	4	4	4	4	4	99	0	8192	8192	8192	3712	8384	8064	6848	12032	8640
1567152792	100	0	4214.871582	4235.897461	4203.077148	4233.846191	4249.230957	450	4				0	4	4	4	4	4	100	0	8192	8192	8192	3776	8384	8064	6848	12032	8640
1567152792	101	0	4202.563965	4217.436035	4183.077148	4229.230957	4244.102539	450	4				0	4	4	4	4	4	101	0	8192	8192	8192	3712	8384	8064	6912	11968	8640
1567152792	102	0	4212.307617	4213.333496	4189.230957	4231.794922	4243.589844	450	4				0	4	4	4	4	4	102	0	8192	8192	8192	3776	8384	8064	6912	11968	8576
1567152792	103	0	4225.641113	4246.153809	4209.230957	4232.307617	4245.641113	1023	4				0	4	4	4	4	4	103	0	8192	8192	8192	3712	8384	8064	6912	12096	8448
1567152792	104	0	4209.230957	4252.307617	4193.846191	4212.820313	4234.358887	450	4				0	4	4	4	4	4	104	0	8192	8192	8192	3712	8384	8064	6912	12096	8448
1567152792	105	0	4198.461426	4225.641113	4176.922852	4201.538574	4224.615234	450	4				0	4	4	4	4	4	105	0	8192	8192	8192	3712	8384	8064	6912	12032	8576
1567152792	106	0	4217.94873	4229.743652	4190.769043	4214.358887	4236.922852	450	4				0	4	4	4	4	4	106	0	8192	8192	8192	3712	8384	8064	6848	12032	8640
1567152792	107	0	4228.205078	4235.897461	4198.974121	4220.512695	4246.153809	1023	4				0	4	4	4	4	4	107	0	8192	8192	8192	3776	8384	8064	6848	11968	8576
1567152792	108	0	4221.025879	4215.384766	4193.846191	4214.358887	4240	450	4				0	4	4	4	4	4	108	0	8192	8192	8192	3712	8384	8000	6848	11968	8576
1567152792	109	0	4216.922852	4217.436035	4193.333496	4218.974121	4233.846191	450	4				0	4	4	4	4	4	109	0	8192	8192	8192	3776	8384	8064	6848	12032	8704
1567152792	110	0	4216.922852	4235.897461	4198.974121	4220.512695	4233.333496	450	4				0	4	4	4	4	4	110	0	8192	8192	8192	3776	8384	8064	6912	12032	8576
1567152792	111	0	4221.538574	4235.897461	4208.717773	4217.436035	4235.897461	1023	4				0	4	4	4	4	4	111	0	8192	8192	8192	3776	8384	8064	6848	12032	8640
1567152792	112	0	4215.384766	4227.692383	4208.205078	4216.922852	4233.846191	450	4				0	4	4	4	4	4	112	0	8192	8192	8192	3776	8384	8064	6976	12032	8576
1567152792	113	0	4200	4211.282227	4188.717773	4205.128418	4224.102539	450	4				0	4	4	4	4	4	113	0	8192	8192	8192	3776	8384	8064	6976	12032	8576
1567152792	114	0	4207.692383	4209.230957	4183.077148	4209.743652	4230.256348	450	4				0	4	4	4	4	4	114	0	8192	8192	8192	3776	8384	8000	6848	12096	8576
1567152792	115	0	4216.922852	4215.384766	4194.358887	4227.179688	4240	1023	4				0	4	4	4	4	4	115	0	8192	8192	8192	3712	8384	8064	6912	12032	8576
1567152792	116	0	4203.589844	4217.436035	4187.179688	4223.589844	4225.128418	450	4				0	4	4	4	4	4	116	0	8192	8192	8192	3712	8384	8000	6976	12096	8640
1567152792	117	0	4201.538574	4215.384766	4180.512695	4220	4218.461426	450	4				0	4	4	4	4	4	117	0	8192	8192	8192	3712	8384	8064	6848	12032	8640
1567152792	118	0	4222.563965	4219.487305	4201.538574	4237.436035	4240.512695	450	4				0	4	4	4	4	4	118	0	8192	8192	8192	3776	8384	8064	6848	12032	8640
1567152792	119	0	4224.615234	4221.538574	4205.641113	4238.974121	4248.205078	1023	4				0	4	4	4	4	4	119	0	8192	8192	8192	3712	8384	8064	6848	11968	8576
1567152792	120	0	4197.94873	4209.230957	4177.94873	4216.922852	4225.641113	450	4				0	4	4	4	4	4	120	0	8192	8192	8192	3776	8384	8064	6912	11968	8576
1567152792	121	0	4183.589844	4198.974121	4167.179688	4207.179688	4215.384766	450	4				0	4	4	4	4	4	121	0	8192	8192	8192	3712	8384	8064	6848	12032	8704
1567152792	122	0	4194.871582	4203.077148	4173.846191	4205.128418	4222.563965	450	4				0	4	4	4	4	4	122	0	8192	8192	8192	3712	8384	8064	6848	12032	8704
1567152792	123	0	4212.820313	4223.589844	4181.025879	4203.589844	4231.282227	1023	4				0	4	4	4	4	4	123	0	8192	8192	8192	3776	8384	8000	6976	12032	8576
1567152792	124	0	4222.05127	4242.05127	4192.820313	4222.05127	4243.589844	450	4				0	4	4	4	4	4	124	0	8192	8192	8192	3712	8384	8064	6912	12096	8640
1567152792	125	0	4221.538574	4231.794922	4199.487305	4233.333496	4250.256348	450	4				0	4	4	4	4	4	125	0	8192	8192	8192	3776	8384	8064	6976	11968	8576
1567152792	126	0	4217.436035	4209.230957	4192.820313	4218.974121	4248.205078	450	4				0	4	4	4	4	4	126	0	8192	8192	8192	3776	8384	8000	6976	11968	8576
1567152792	127	0	4219.487305	4209.230957	4190.769043	4217.436035	4248.205078	236	4				0	4	4	4	4	4	127	0	8192	8192	8192	3776	8384	8064	6848	12032	8448
1567152792	0	0	4219.487305	4215.384766	4199.487305	4229.743652	4248.205078	450	4				0	4	4	4	4	4	0	0	8192	8192	8192	3776	8384	8064	6912	11968	8512
1567152792	1	0	4204.102539	4205.128418	4194.358887	4222.563965	4242.05127	450	4				0	4	4	4	4	4	1	0	8192	8192	8192	3776	8384	8064	6912	12032	8640
1567152792	2	0	4196.410156	4205.128418	4186.666504	4216.922852	4240.512695	1023	4				0	4	4	4	4	4	2	0	8192	8192	8192	3712	8384	8064	6912	12032	8576
1567152792	3	0	4202.563965	4223.589844	4193.333496	4224.615234	4245.641113	450	4				0	4	4	4	4	4	3	0	8192	8192	8192	3776	8384	8064	6912	12032	8576
1567152792	4	0	4211.794922	4229.743652	4208.205078	4226.153809	4255.897461	1023	4				0	4	4	4	4	4	4	0	8192	8192	8192	3776	8384	8064	6912	12032	8576
1567152792	5	0	4221.025879	4221.538574	4221.538574	4227.179688	4263.589844	450	4				0	4	4	4	4	4	5	0	8192	8192	8192	3712	8384	8064	6912	11968	8512
1567152792	6	0	4231.282227	4231.794922	4220	4236.410156	4265.641113	1023	4				0	4	4	4	4	4	6	0	8192	8192	8192	3776	8384	8064	6912	12096	8640
1567152792	7	0	4223.589844	4235.897461	4206.153809	4231.794922	4256.922852	450	4				0	4	4	4	4	4	7	0	8192	8192	8192	3712	8384	8064	6784	11968	8640
1567152792	8	0	4205.641113	4219.487305	4206.666504	4218.974121	4240	450	4				0	4	4	4	4	4	8	0	8192	8192	8192	3776	8384	8064	6784	11968	8640
1567152792	9	0	4213.846191	4211.282227	4223.077148	4225.128418	4240.512695	1023	4				0	4	4	4	4	4	9	0	8192	8192	8192	3712	8384	8064	6912	12032	8640
1567152792	10	0	4232.307617	4219.487305	4230.256348	4235.897461	4248.717773	450	4				0	4	4	4	4	4	10	0	8192	8192	8192	3712	8384	8064	6848	11968	8576
1567152792	11	0	4224.615234	4215.384766	4223.077148	4230.256348	4235.384766	1023	4				0	4	4	4	4	4	11	0	8192	8192	8192	3776	8384	8064	6784	12032	8576
1567152792	12	0	4207.179688	4215.384766	4223.589844	4223.077148	4216.922852	450	4				0	4	4	4	4	4	12	0	8192	8192	8192	3712	8384	8064	6784	12032	8576
1567152792	13	0	4221.538574	4244.102539	4240	4234.358887	4226.153809	450	4				0	4	4	4	4	4	13	0	8192	8192	8192	3712	8384	8064	6976	11968	8576
1567152792	14	0	4230.256348	4252.307617	4235.384766	4232.307617	4230.256348	450	4				0	4	4	4	4	4	14	0	8192	8192	8192	3712	8384	8064	6912	12032	8640
1567152792	15	0	4200	4219.487305	4209.743652	4205.641113	4203.077148	1023	4				0	4	4	4	4	4	15	0	8192	8192	8192	3776	8384	8064	6976	12032	8640
1567152792	16	0	4195.384766	4198.974121	4205.641113	4205.641113	4199.487305	0	4				0	4	4	4	4	4	16	0	8192	8192	8192	3712	8384	8064	6976	12032	8640
1567152792	17	0	4213.846191	4203.077148	4211.794922	4217.94873	4211.794922	0	4				0	4	4	4	4	4	17	0	8192	8192	8192	3776	8384	8064	6848	12032	8448
1567152792	18	0	4202.05127	4209.230957	4200.512695	4194.871582	4194.358887	0	4				0	4	4	4	4	4	18	0	8192	8192	8192	3712	8384	8064	6912	12032	8576
1567152792	19	0	4185.128418	4205.128418	4189.230957	4178.974121	4179.487305	0	4				0	4	4	4	4	4	19	0	8192	8192	8192	3776	8384	8064	6912	12032	8576
1567152792	20	0	4207.692383	4211.282227	4212.307617	4221.025879	4211.794922	0	4				0	4	4	4	4	4	20	0	8192	8192	8192	3776	8384	8064	6912	12032	8640
1567152792	21	0	4231.282227	4229.743652	4232.820313	4249.230957	4244.615234	0	4				0	4	4	4	4	4	21	0	8192	8192	8192	3712	8384	8064	6912	12032	8384
1567152792	22	0	4223.589844	4233.846191	4224.102539	4223.077148	4233.846191	0	4				0	4	4	4	4	4	22	0	8192	8192	8192	3776	8384	8064	6912	12032	8384
1567152792	23	0	4221.025879	4233.846191	4221.025879	4219.487305	4223.077148	0	4				0	4	4	4	4	4	23	0	8192	8192	8192	3712	8384	8064	6912	12032	8576
1567152792	24	0	4215.384766	4221.538574	4217.436035	4235.384766	4224.615234	0	4				0	4	4	4	4	4	24	0	8192	8192	8192	3776	8384	8064	6912	12096	8640
1567152792	25	0	4202.05127	4196.922852	4200	4218.974121	4209.743652	0	4				0	4	4	4	4	4	25	0	8192	8192	8192	3712	8384	8128	6976	12096	8576
1567152792	26	0	4203.589844	4201.025879	4198.461426	4204.102539	4201.025879	0	4				0	4	4	4	4	4	26	0	8192	8192	8192	3776	8384	8064	6976	12096	8576
1567152792	27	0	4207.179688	4215.384766	4211.794922	4216.410156	4207.179688	0	4				0	4	4	4	4	4	27	0	8192	8192	8192	3776	8384	8064	6848	12096	8640
1567152792	28	0	4203.077148	4209.230957	4210.769043	4222.05127	4206.153809	0	4				0	4	4	4	4	4	28	0	8192	8192	8192	3776	8384	8064	6848	11968	8576
1567152792	29	0	4200.512695	4198.974121	4191.794922	4208.717773	4197.94873	0	4				0	4	4	4	4	4	29	0	8192	8192	8192	3776	8384	8064	6976	12032	8320
1567152792	30	0	4200	4201.025879	4183.589844	4195.897461	4195.384766	0	4				0	4	4	4	4	4	30	0	8192	8192	8192	3776	8384	8064	6976	12032	8320
1567152792	31	0	4205.128418	4205.128418	4196.410156	4198.974121	4198.974121	0	4				0	4	4	4	4	4	31	0	8192	8192	8192	3712	8448	8064	6848	12032	8640
1567152792	32	0	4219.487305	4223.589844	4215.384766	4223.077148	4204.102539	0	4				0	4	4	4	4	4	32	0	8192	8192	8192	3712	8448	8064	6848	11968	8576
1567152792	33	0	4212.307617	4231.794922	4217.436035	4231.282227	4203.589844	0	4				0	4	4	4	4	4	33	0	8192	8192	8192	3712	8448	8064	6912	11968	8640
1567152792	34	0	4181.538574	4207.179688	4198.461426	4199.487305	4187.692383	0	4				0	4	4	4	4	4	34	0	8192	8192	8192	3712	8448	8064	6912	11968	8640
1567152792	35	0	4179.487305	4194.871582	4189.230957	4182.05127	4177.94873	0	4				0	4	4	4	4	4	35	0	8192	8192	8192	3712	8448	8064	6848	12096	8448
1567152792	36	0	4204.102539	4201.025879	4198.461426	4203.077148	4189.230957	0	4				0	4	4	4	4	4	36	0	8192	8192	8192	3712	8448	8064	6912	12032	8576
1567152792	37	0	4201.025879	4194.871582	4194.358887	4212.307617	4190.769043	0	4				0	4	4	4	4	4	37	0	8192	8192	8192	3712	8448	8064	6848	12032	8576
1567152792	38	0	4180.512695	4190.769043	4181.025879	4194.871582	4183.077148	0	4				0	4	4	4	4	4	38	0	8192	8192	8192	3776	8448	8064	6912	12032	8768
1567152792	39	0	4193.333496	4213.333496	4189.230957	4196.922852	4194.871582	0	4				0	4	4	4	4	4	39	0	8192	8192	8192	3776	8384	8064	6912	12032	8768
1567152792	40	0	4209.230957	4217.436035	4199.487305	4209.743652	4209.230957	0	4				0	4	4	4	4	4	40	0	8192	8192	8192	3712	8384	8064	6912	12032	8768
1567152792	41	0	4183.077148	4178.461426	4181.538574	4194.358887	4198.974121	0	4				0	4	4	4	4	4	41	0	8192	8192	8192	3776	8384	8000	6912	12096	8576
1567152792	42	0	4165.128418	4168.205078	4167.179688	4179.487305	4192.820313	0	4				0	4	4	4	4	4	42	0	8192	8192	8192	3776	8384	8064	6912	12032	8576
1567152792	43	0	4190.769043	4207.179688	4189.743652	4194.871582	4213.333496	0	4				0	4	4	4	4	4	43	0	8192	8192	8192	3776	8384	8064	6912	11968	8576
1567152792	44	0	4206.153809	4215.384766	4203.077148	4207.179688	4227.692383	0	4				0	4	4	4	4	4	44	0	8192	8128	8192	3776	8384	8064	6912	11968	8576
1567152792	45	0	4192.820313	4192.820313	4188.205078	4198.974121	4218.974121	0	4				0	4	4	4	4	4	45	0	8192	8192	8192	3712	8384	8064	6912	12032	8640
1567152792	46	0	4193.333496	4196.922852	4183.077148	4200.512695	4214.358887	0	4				0	4	4	4	4	4	46	0	8192	8192	8192	3776	8384	8064	6976	11968	8640
1567152792	47	0	4212.307617	4223.589844	4194.871582	4217.94873	4225.128418	0	4				0	4	4	4	4	4	47	0	8192	8192	8192	3712	8384	8064	6848	11968	8576
1567152792	48	0	4215.897461	4231.794922	4204.615234	4228.717773	4230.256348	0	4				0	4	4	4	4	4	48	0	8192	8192	8192	3776	8384	8064	6848	11968	8576
1567152792	49	0	4197.94873	4221.538574	4201.025879	4222.05127	4223.077148	0	4				0	4	4	4	4	4	49	0	8192	8192	8192	3776	8384	8064	6912	12096	8640
1567152792	50	0	4184.615234	4203.077148	4187.692383	4207.692383	4210.769043	0	4				0	4	4	4	4	4	50	0	8192	8192	8192	3712	8384	8064	6976	12032	8576
1567152792	51	0	4177.94873	4192.820313	4175.384766	4196.922852	4197.436035	0	4				0	4	4	4	4	4	51	0	8192	8192	8192	3712	8384	8064	6912	12032	8640
1567152792	52	0	4179.487305	4194.871582	4183.589844	4198.974121	4203.589844	0	4				0	4	4	4	4	4	52	0	8192	8192	8192	3776	8384	8064	6912	12032	8640
1567152792	53	0	4192.307617	4207.179688	4204.102539	4213.333496	4223.077148	0	4				0	4	4	4	4	4	53	0	8192	8192	8192	3712	8384	8000	6848	12032	8512
1567152792	54	0	4197.94873	4221.538574	4206.153809	4222.563965	4223.077148	0	4				0	4	4	4	4	4	54	0	8192	8192	8192	3712	8384	8064	6912	12032	8640
1567152792	55	0	4191.794922	4215.384766	4192.307617	4213.333496	4209.743652	0	4				0	4	4	4	4	4	55	0	8192	8192	8192	3712	8384	8064	6912	12032	8576
1567152792	56	0	4193.846191	4207.179688	4190.769043	4203.589844	4208.717773	0	4				0	4	4	4	4	4	56	0	8192	8192	8192	3712	8384	8064	6848	12096	8384
1567152792	57	0	4203.589844	4217.436035	4200.512695	4214.871582	4216.922852	0	4				0	4	4	4	4	4	57	0	8192	8192	8192	3712	8384	8000	6848	12096	8384
1567152792	58	0	4212.820313	4227.692383	4206.666504	4229.230957	4228.717773	0	4				0	4	4	4	4	4	58	0	8192	8192	8192	3712	8384	8064	6848	12032	8896
1567152792	59	0	4231.282227	4233.846191	4213.333496	4233.846191	4246.666504	0	4				0	4	4	4	4	4	59	0	8192	8192	8192	3776	8384	8064	6912	12032	8640
1567152792	60	0	4233.846191	4231.794922	4217.94873	4237.436035	4252.820313	0	4				0	4	4	4	4	4	60	0	8192	8192	8192	3776	8384	8064	6912	12032	8640
1567152792	61	0	4208.205078	4213.333496	4215.897461	4230.256348	4238.461426	0	4				0	4	4	4	4	4	61	0	8192	8192	8192	3776	8384	8064	6912	12032	8640
1567152792	62	0	4203.077148	4211.282227	4211.794922	4221.538574	4230.769043	0	4				0	4	4	4	4	4	62	0	8192	8192	8192	3776	8384	8064	6912	12032	8640
1567152792	63	0	4220	4225.641113	4212.820313	4229.230957	4234.871582	0	4				0	4	4	4	4	4	63	0	8192	8192	8192	3712	8384	8064	6848	12032	8512
1567152792	64	0	4235.897461	4235.897461	4228.717773	4247.179688	4250.256348	450	4				0	4	4	4	4	4	64	0	8192	8192	8192	3776	8384	8064	6912	11968	8640
1567152792	65	0	4242.05127	4240	4238.461426	4253.846191	4266.666504	450	4				0	4	4	4	4	4	65	0	8192	8192	8192	3776	8384	8000	6912	12032	8768
1567152792	66	0	4225.128418	4231.794922	4218.974121	4235.384766	4254.358887	1023	4				0	4	4	4	4	4	66	0	8192	8192	8128	3776	8448	8064	6912	12032	8768
1567152792	67	0	4203.077148	4225.641113	4200	4215.897461	4237.436035	450	4				0	4	4	4	4	4	67	0	8192	8192	8128	3712	8448	8064	6848	11968	8640
1567152792	68	0	4203.077148	4231.794922	4207.692383	4217.436035	4243.077148	1023	4				0	4	4	4	4	4	68	0	8192	8192	8192	3776	8448	8064	6912	12032	8576
1567152792	69	0	4201.025879	4217.436035	4211.282227	4219.487305	4248.205078	450	4				0	4	4	4	4	4	69	0	8192	8192	8192	3776	8384	8000	6912	12032	8576
1567152792	70	0	4198.974121	4196.922852	4204.102539	4215.384766	4246.666504	1023	4				0	4	4	4	4	4	70	0	8192	8192	8128	3712	8448	8064	6912	12032	8576
1567152792	71	0	4224.102539	4223.589844	4220	4231.282227	4263.589844	450	4				0	4	4	4	4	4	71	0	8192	8192	8192	3776	8448	8064	6912	12032	8512
1567152792	72	0	4235.897461	4242.05127	4228.717773	4245.128418	4271.794922	450	4				0	4	4	4	4	4	72	0	8192	8192	8192	3712	8448	8064	6912	12032	8576
1567152792	73	0	4211.282227	4213.333496	4209.230957	4225.128418	4246.666504	1023	4				0	4	4	4	4	4	73	0	8192	8192	8192	3712	8448	8064	6912	11968	8576
1567152792	74	0	4206.666504	4209.230957	4209.743652	4212.307617	4246.153809	450	4				0	4	4	4	4	4	74	0	8192	8192	8192	3712	8448	8064	6976	12032	8640
1567152792	75	0	4231.282227	4244.102539	4228.205078	4234.358887	4278.974121	1023	4				0	4	4	4	4	4	75	0	8192	8192	8192	3712	8448	8064	6976	12032	8640
1567152792	76	0	4233.333496	4262.563965	4231.282227	4250.769043	4286.666504	450	4				0	4	4	4	4	4	76	0	8192	8192	8192	3712	8448	8064	6912	12032	8256
1567152792	77	0	4208.717773	4237.94873	4217.436035	4240	4266.666504	450	4				0	4	4	4	4	4	77	0	8192	8192	8192	3776	8384	8064	6912	12032	8640
1567152792	78	0	4198.974121	4213.333496	4209.230957	4228.205078	4255.384766	450	4				0	4	4	4	4	4	78	0	8192	8192	8192	3712	8384	8064	6912	11968	8576
1567152792	79	0	4218.461426	4221.538574	4215.384766	4234.871582	4259.487305	1023	4				0	4	4	4	4	4	79	0	8192	8192	8192	3776	8384	8064	6912	11968	8640
1567152792	80	0	4242.05127	4246.153809	4225.128418	4250.256348	4266.666504	450	4				0	4	4	4	4	4	80	0	8192	8192	8192	3712	8384	8064	6912	11968	8640
1567152792	81	0	4248.205078	4248.205078	4229.743652	4249.743652	4268.205078	450	4				0	4	4	4	4	4	81	0	8192	8192	8192	3776	8384	8064	6848	11968	8576
1567152792	82	0	4236.410156	4233.846191	4223.589844	4233.846191	4255.897461	450	4				0	4	4	4	4	4	82	0	8192	8192	8192	3712	8384	8064	6912	12032	8640
1567152792	83	0	4213.333496	4233.846191	4214.871582	4226.153809	4241.538574	1023	4				0	4	4	4	4	4	83	0	8192	8192	8192	3776	8384	8064	6976	12032	8320
1567152792	84	0	4199.487305	4231.794922	4210.769043	4223.589844	4236.410156	450	4				0	4	4	4	4	4	84	0	8192	8192	8192	3712	8384	8064	6976	12032	8320
1567152792	85	0	4204.615234	4223.589844	4205.128418	4214.358887	4240	450	4				0	4	4	4	4	4	85	0	8192	8192	8192	3776	8384	8064	6848	12032	8576
1567152792	86	0	4214.871582	4217.436035	4203.077148	4212.307617	4249.743652	450	4				0	4	4	4	4	4	86	0	8192	8192	8192	3776	8384	8000	6976	11968	8576
1567152793	87	0	4226.666504	4227.692383	4210.256348	4229.230957	4261.025879	1023	4				0	4	4	4	4	4	87	0	8192	8192	8192	3776	8384	8064	6912	12032	8640
1567152793	88	0	4233.333496	4244.102539	4215.384766	4245.641113	4267.179688	450	4				0	4	4	4	4	4	88	0	8192	8192	8192	3776	8384	8064	6912	12032	8640
1567152793	89	0	4226.666504	4237.94873	4212.307617	4241.025879	4263.077148	450	4				0	4	4	4	4	4	89	0	8192	8192	8192	3712	8384	8064	6848	12032	8384
1567152793	90	0	4217.94873	4221.538574	4203.077148	4226.153809	4255.384766	450	4				0	4	4	4	4	4	90	0	8192	8192	8192	3776	8384	8064	6912	12032	8640
1567152793	91	0	4231.794922	4242.05127	4221.025879	4245.641113	4273.333496	1023	4				0	4	4	4	4	4	91	0	8192	8192	8192	3712	8384	8064	6848	12032	8576
1567152793	92	0	4245.128418	4258.461426	4241.025879	4272.820313	4295.384766	450	4				0	4	4	4	4	4	92	0	8192	8192	8192	3776	8384	8064	6912	12032	8640
1567152793	93	0	4220	4217.436035	4208.717773	4236.922852	4267.179688	450	4				0	4	4	4	4	4	93	0	8192	8192	8192	3712	8384	8064	6912	12032	8640
1567152793	94	0	4205.641113	4205.128418	4188.717773	4204.102539	4241.538574	450	4				0	4	4	4	4	4	94	0	8192	8192	8192	3776	8384	8064	6912	12032	8256
1567152793	95	0	4230.769043	4260.512695	4221.538574	4233.846191	4262.563965	1023	4				0	4	4	4	4	4	95	0	8192	8192	8192	3712	8384	8064	6912	12096	8640
1567152793	96	0	4234.358887	4260.512695	4227.179688	4245.128418	4262.563965	450	4				0	4	4	4	4	4	96	0	8192	8192	8192	3776	8384	8064	6976	12032	8576
1567152793	97	0	4217.436035	4221.538574	4204.102539	4226.153809	4247.179688	450	4				0	4	4	4	4	4	97	0	8192	8192	8192	3712	8384	8064	6912	12032	8640
1567152793	98	0	4224.615234	4225.641113	4204.102539	4236.410156	4265.641113	450	4				0	4	4	4	4	4	98	0	8192	8192	8192	3712	8384	8000	6912	12032	8640
1567152793	99	0	4231.794922	4231.794922	4201.538574	4239.487305	4269.230957	1023	4				0	4	4	4	4	4	99	0	8192	8192	8192	3776	8384	8064	6976	11968	8576
1567152793	100	0	4223.589844	4223.589844	4190.256348	4220	4249.743652	450	4				0	4	4	4	4	4	100	0	8192	8192	8192	3712	8384	8064	6976	12032	8640
1567152793	101	0	4229.230957	4231.794922	4205.641113	4229.230957	4257.436035	450	4				0	4	4	4	4	4	101	0	8192	8192	8128	3712	8384	8128	6848	12032	8832
1567152793	102	0	4237.94873	4229.743652	4220	4239.487305	4267.692383	450	4				0	4	4	4	4	4	102	0	8192	8192	8128	3776	8384	8064	6848	12032	8832
1567152793	103	0	4223.077148	4219.487305	4203.077148	4215.897461	4247.692383	1023	4				0	4	4	4	4	4	103	0	8192	8192	8128	3776	8384	8064	6976	12032	8576
1567152793	104	0	4201.025879	4225.641113	4186.153809	4195.384766	4228.205078	450	4				0	4	4	4	4	4	104	0	8192	8192	8192	3776	8384	8064	6912	12032	8576
1567152793	105	0	4199.487305	4221.538574	4186.666504	4199.487305	4233.333496	450	4				0	4	4	4	4	4	105	0	8192	8192	8128	3712	8448	8064	6976	12032	8640
1567152793	106	0	4211.282227	4215.384766	4198.974121	4209.230957	4245.128418	450	4				0	4	4	4	4	4	106	0	8192	8192	8128	3776	8448	8064	6976	12032	8640
1567152793	107	0	4214.358887	4237.94873	4207.179688	4218.461426	4251.282227	1023	4				0	4	4	4	4	4	107	0	8192	8192	8192	3712	8448	8064	6912	12032	8704
1567152793	108	0	4208.717773	4242.05127	4199.487305	4221.538574	4249.743652	450	4				0	4	4	4	4	4	108	0	8192	8192	8192	3776	8448	8128	6912	12032	8640
1567152793	109	0	4207.179688	4211.282227	4189.743652	4215.897461	4240.512695	450	4				0	4	4	4	4	4	109	0	8192	8192	8192	3776	8448	8000	6976	12032	8640
1567152793	110	0	4217.436035	4209.230957	4190.256348	4222.05127	4240	450	4				0	4	4	4	4	4	110	0	8192	8192	8128	3712	8448	8064	6912	12096	8896
1567152793	111	0	4221.025879	4233.846191	4191.282227	4230.769043	4241.538574	1023	4				0	4	4	4	4	4	111	0	8192	8192	8128	3712	8448	8064	6912	12096	8640
1567152793	112	0	4218.974121	4237.94873	4189.743652	4223.077148	4240.512695	450	4				0	4	4	4	4	4	112	0	8192	8192	8192	3712	8448	8064	6912	11968	8640
1567152793	113	0	4227.692383	4229.743652	4189.743652	4220.512695	4243.589844	450	4				0	4	4	4	4	4	113	0	8192	8192	8192	3776	8448	8064	6912	12032	8640
1567152793	114	0	4218.974121	4215.384766	4178.974121	4214.358887	4231.794922	450	4				0	4	4	4	4	4	114	0	8192	8192	8192	3712	8448	8128	6912	12032	8640
1567152793	115	0	4200	4196.922852	4177.436035	4203.077148	4219.487305	1023	4				0	4	4	4	4	4	115	0	8192	8192	8192	3776	8448	8128	6848	12032	8576
1567152793	116	0	4215.897461	4211.282227	4206.153809	4217.94873	4236.410156	450	4				0	4	4	4	4	4	116	0	8192	8192	8192	3776	8448	8064	6848	12032	8576
1567152793	117	0	4240.512695	4235.897461	4221.025879	4232.307617	4252.307617	450	4				0	4	4	4	4	4	117	0	8192	8192	8192	3712	8384	8064	6976	12032	8640
1567152793	118	0	4233.333496	4231.794922	4198.461426	4215.897461	4241.025879	450	4				0	4	4	4	4	4	118	0	8192	8192	8192	3776	8448	8064	6912	11968	8576
1567152793	119	0	4227.179688	4229.743652	4194.358887	4212.307617	4240	1023	4				0	4	4	4	4	4	119	0	8192	8192	8192	3776	8448	8000	6912	12032	8896
1567152793	120	0	4232.820313	4237.94873	4206.666504	4221.025879	4248.205078	450	4				0	4	4	4	4	4	120	0	8192	8192	8192	3712	8448	8064	6912	12032	8896
1567152793	121	0	4212.307617	4219.487305	4190.769043	4202.563965	4227.692383	450	4				0	4	4	4	4	4	121	0	8192	8192	8192	3712	8448	8064	6976	12096	8576
1567152793	122	0	4184.102539	4194.871582	4168.205078	4180	4194.358887	450	4				0	4	4	4	4	4	122	0	8192	8192	8192	3712	8448	8064	6848	12032	8640
1567152793	123	0	4174.871582	4192.820313	4167.692383	4176.922852	4178.461426	1023	4				0	4	4	4	4	4	123	0	8192	8192	8192	3712	8448	8064	6848	11968	8576
1567152793	124	0	4186.153809	4198.974121	4182.05127	4189.743652	4193.846191	450	4				0	4	4	4	4	4	124	0	8192	8192	8192	3776	8448	8064	6848	11968	8576
1567152793	125	0	4204.102539	4192.820313	4185.641113	4207.692383	4219.487305	450	4				0	4	4	4	4	4	125	0	8192	8192	8192	3776	8384	8064	6912	11968	8640
1567152793	126	0	4217.436035	4201.025879	4182.563965	4213.846191	4229.230957	450	4				0	4	4	4	4	4	126	0	8192	8192	8192	3776	8448	8064	6912	11968	8576
1567152793	127	0	4233.333496	4231.794922	4204.615234	4226.153809	4243.077148	236	4				0	4	4	4	4	4	127	0	8192	8192	8192	3776	8448	8064	6976	12032	8576
1567152793	0	0	4242.563965	4242.05127	4222.563965	4243.077148	4261.025879	450	4				0	4	4	4	4	4	0	0	8192	8192	8192	3712	8448	8064	6912	12032	8448
1567152793	1	0	4232.307617	4221.538574	4212.820313	4229.743652	4247.179688	450	4				0	4	4	4	4	4	1	0	8192	8192	8192	3776	8448	8064	6912	12032	8576
1567152793	2	0	4220.512695	4209.230957	4201.025879	4208.205078	4217.436035	1023	4				0	4	4	4	4	4	2	0	8192	8192	8192	3712	8448	8064	6912	11968	8576
1567152793	3	0	4218.974121	4223.589844	4209.230957	4218.461426	4215.897461	450	4				0	4	4	4	4	4	3	0	8192	8192	8192	3776	8448	8064	6912	12032	8640
1567152793	4	0	4223.077148	4221.538574	4225.641113	4232.820313	4232.307617	1023	4				0	4	4	4	4	4	4	0	8192	8192	8192	3776	8448	8064	6912	12032	8576
1567152793	5	0	4217.94873	4190.769043	4214.358887	4214.871582	4221.025879	450	4				0	4	4	4	4	4	5	0	8192	8192	8192	3776	8448	8064	6848	12032	8640
1567152793	6	0	4202.05127	4182.563965	4180.512695	4191.794922	4194.871582	1023	4				0	4	4	4	4	4	6	0	8192	8192	8192	3712	8448	8064	6848	12032	8640
1567152793	7	0	4207.179688	4203.077148	4178.461426	4199.487305	4208.717773	450	4				0	4	4	4	4	4	7	0	8192	8192	8192	3712	8448	8064	6912	12032	8576
1567152793	8	0	4222.05127	4217.436035	4197.94873	4221.025879	4239.487305	450	4				0	4	4	4	4	4	8	0	8192	8192	8192	3712	8448	8064	6912	12032	8576
1567152793	9	0	4212.307617	4209.230957	4193.333496	4221.025879	4233.333496	1023	4				0	4	4	4	4	4	9	0	8192	8192	8192	3712	8448	8064	6912	12096	8192
1567152793	10	0	4198.461426	4205.128418	4182.05127	4202.563965	4211.794922	450	4				0	4	4	4	4	4	10	0	8192	8192	8192	3712	8448	8064	6912	12096	8192
1567152793	11	0	4207.179688	4203.077148	4192.820313	4198.461426	4217.436035	1023	4				0	4	4	4	4	4	11	0	8192	8192	8192	3712	8384	8064	6912	12032	8576
1567152793	12	0	4220	4203.077148	4208.717773	4212.820313	4234.871582	450	4				0	4	4	4	4	4	12	0	8192	8192	8192	3712	8448	8064	6912	11968	8640
1567152793	13	0	4210.256348	4203.077148	4202.05127	4210.256348	4226.666504	450	4				0	4	4	4	4	4	13	0	8192	8128	8192	3712	8384	8064	6912	12096	8576
1567152793	14	0	4204.615234	4196.922852	4191.794922	4200	4212.307617	450	4				0	4	4	4	4	4	14	0	8192	8192	8192	3712	8448	8000	6912	12096	8576
1567152793	15	0	4213.846191	4205.128418	4195.897461	4209.743652	4221.025879	1023	4				0	4	4	4	4	4	15	0	8192	8192	8192	3776	8448	8064	6976	11968	8576
1567152793	16	0	4203.077148	4217.436035	4195.384766	4214.871582	4220	0	4				0	4	4	4	4	4	16	0	8192	8192	8192	3776	8384	8064	6784	12032	8576
1567152793	17	0	4184.102539	4209.230957	4184.102539	4198.461426	4200	0	4				0	4	4	4	4	4	17	0	8192	8192	8192	3776	8448	8064	6976	11968	8576
1567152793	18	0	4201.538574	4207.179688	4185.128418	4197.436035	4206.666504	0	4				0	4	4	4	4	4	18	0	8192	8192	8192	3776	8384	8064	6912	12032	8704
1567152793	19	0	4217.94873	4217.436035	4191.794922	4206.153809	4222.563965	0	4				0	4	4	4	4	4	19	0	8192	8192	8192	3776	8448	8064	6912	12032	8640
1567152793	20	0	4198.461426	4205.128418	4180	4190.256348	4209.743652	0	4				0	4	4	4	4	4	20	0	8192	8192	8192	3776	8384	8064	6912	12096	8640
1567152793	21	0	4186.666504	4192.820313	4169.230957	4178.461426	4196.410156	0	4				0	4	4	4	4	4	21	0	8192	8192	8192	3712	8448	8064	6912	12032	8576
1567152793	22	0	4191.794922	4213.333496	4175.897461	4187.179688	4201.538574	0	4				0	4	4	4	4	4	22	0	8192	8192	8192	3712	8384	8064	6912	12032	8576
1567152793	23	0	4192.307617	4223.589844	4175.897461	4192.307617	4203.077148	0	4				0	4	4	4	4	4	23	0	8192	8192	8192	3712	8384	8064	6848	12032	8576
1567152793	24	0	4195.384766	4201.025879	4174.871582	4192.820313	4195.384766	0	4				0	4	4	4	4	4	24	0	8192	8192	8192	3712	8384	8000	6848	12032	8576
1567152793	25	0	4197.94873	4184.615234	4183.077148	4193.846191	4198.461426	0	4				0	4	4	4	4	4	25	0	8192	8192	8192	3776	8384	8064	6912	12032	8640
1567152793	26	0	4205.128418	4209.230957	4194.358887	4202.05127	4217.94873	0	4				0	4	4	4	4	4	26	0	8192	8192	8192	3776	8384	8000	6848	12032	8640
1567152793	27	0	4222.563965	4227.692383	4207.692383	4217.436035	4230.256348	0	4				0	4	4	4	4	4	27	0	8192	8192	8192	3776	8384	8128	6912	12096	8768
1567152793	28	0	4216.922852	4211.282227	4210.256348	4215.384766	4220	0	4				0	4	4	4	4	4	28	0	8192	8192	8192	3776	8384	8000	6912	12096	8768
1567152793	29	0	4203.077148	4205.128418	4204.615234	4198.974121	4210.256348	0	4				0	4	4	4	4	4	29	0	8192	8192	8192	3712	8384	8064	6912	11968	8576
1567152793	30	0	4217.94873	4219.487305	4207.692383	4202.563965	4218.974121	0	4				0	4	4	4	4	4	30	0	8192	8192	8192	3776	8384	8064	6912	11968	8576
1567152793	31	0	4235.897461	4229.743652	4219.487305	4215.897461	4230.256348	0	4				0	4	4	4	4	4	31	0	8192	8192	8192	3712	8384	8064	6848	12096	8640
1567152793	32	0	4236.922852	4235.897461	4229.743652	4224.615234	4235.384766	0	4				0	4	4	4	4	4	32	0	8192	8192	8192	3712	8384	8064	6848	12096	8640
1567152793	33	0	4232.307617	4229.743652	4219.487305	4226.153809	4232.307617	0	4				0	4	4	4	4	4	33	0	8192	8192	8192	3712	8384	8064	6912	12032	8640
1567152793	34	0	4232.820313	4221.538574	4208.205078	4220.512695	4225.641113	0	4				0	4	4	4	4	4	34	0	8192	8192	8192	3712	8384	8064	6848	12032	8576
1567152793	35	0	4238.461426	4233.846191	4217.94873	4223.589844	4229.230957	0	4				0	4	4	4	4	4	35	0	8192	8192	8192	3776	8384	8000	6912	12032	8640
1567152793	36	0	4234.871582	4237.94873	4218.461426	4226.666504	4232.307617	0	4				0	4	4	4	4	4	36	0	8192	8192	8192	3776	8384	8064	6848	12032	8640
1567152793	37	0	4227.692383	4225.641113	4209.743652	4223.589844	4231.282227	0	4				0	4	4	4	4	4	37	0	8192	8192	8192	3776	8384	8000	6848	12032	8640
1567152793	38	0	4234.871582	4231.794922	4218.461426	4227.179688	4236.410156	0	4				0	4	4	4	4	4	38	0	8192	8192	8192	3712	8384	8064	6848	12032	8640
1567152793	39	0	4231.282227	4231.794922	4220.512695	4224.102539	4234.358887	0	4				0	4	4	4	4	4	39	0	8192	8192	8192	3712	8384	8064	6912	11968	8576
1567152793	40	0	4213.846191	4221.538574	4197.436035	4211.794922	4224.615234	0	4				0	4	4	4	4	4	40	0	8192	8192	8192	3776	8384	8064	6912	12096	8576
1567152793	41	0	4220.512695	4227.692383	4197.436035	4223.589844	4234.358887	0	4				0	4	4	4	4	4	41	0	8192	8192	8192	3776	8448	8000	6848	11968	8640
1567152793	42	0	4240.512695	4231.794922	4218.974121	4242.05127	4249.743652	0	4				0	4	4	4	4	4	42	0	8192	8192	8192	3712	8448	8064	6848	11968	8640
1567152793	43	0	4231.794922	4215.384766	4213.846191	4233.333496	4243.077148	0	4				0	4	4	4	4	4	43	0	8192	8192	8128	3776	8448	8000	6912	12096	8576
1567152793	44	0	4211.794922	4213.333496	4201.538574	4218.461426	4231.282227	0	4				0	4	4	4	4	4	44	0	8192	8192	8128	3712	8448	8064	6976	11968	8576
1567152793	45	0	4212.307617	4219.487305	4205.128418	4210.769043	4231.794922	0	4				0	4	4	4	4	4	45	0	8192	8192	8128	3776	8448	8000	6912	12032	8448
1567152793	46	0	4217.94873	4211.282227	4208.205078	4209.743652	4235.897461	0	4				0	4	4	4	4	4	46	0	8192	8192	8128	3712	8448	8000	6912	12032	8448
1567152793	47	0	4210.769043	4217.436035	4214.358887	4213.846191	4243.589844	0	4				0	4	4	4	4	4	47	0	8192	8192	8192	3776	8448	8000	6976	11968	8640
1567152793	48	0	4214.871582	4235.897461	4217.436035	4216.922852	4248.717773	0	4				0	4	4	4	4	4	48	0	8192	8192	8128	3712	8448	8064	6912	12032	8640
1567152793	49	0	4226.153809	4219.487305	4202.05127	4211.794922	4238.461426	0	4				0	4	4	4	4	4	49	0	8192	8192	8192	3776	8448	8064	6912	12032	8512
1567152793	50	0	4214.871582	4190.769043	4186.666504	4203.077148	4228.205078	0	4				0	4	4	4	4	4	50	0	8192	8192	8192	3712	8448	8000	6912	12032	8512
1567152793	51	0	4205.128418	4207.179688	4192.820313	4207.179688	4232.307617	0	4				0	4	4	4	4	4	51	0	8192	8192	8192	3776	8448	8064	6976	12032	8768
1567152793	52	0	4211.794922	4215.384766	4199.487305	4207.692383	4233.333496	0	4				0	4	4	4	4	4	52	0	8192	8192	8192	3712	8448	8000	6912	12032	8576
1567152793	53	0	4211.794922	4196.922852	4192.307617	4197.94873	4229.230957	0	4				0	4	4	4	4	4	53	0	8192	8192	8192	3776	8448	8064	6848	12032	8640
1567152793	54	0	4209.743652	4215.384766	4194.871582	4201.538574	4235.384766	0	4				0	4	4	4	4	4	54	0	8192	8192	8192	3712	8448	8064	6912	12032	8576
1567152793	55	0	4214.871582	4244.102539	4209.230957	4208.205078	4243.077148	0	4				0	4	4	4	4	4	55	0	8192	8192	8192	3776	8448	8064	6912	12032	8640
1567152793	56	0	4213.333496	4223.589844	4200	4201.538574	4236.410156	0	4				0	4	4	4	4	4	56	0	8192	8192	8192	3712	8448	8064	6912	12032	8640
1567152793	57	0	4215.384766	4203.077148	4186.666504	4201.538574	4225.641113	0	4				0	4	4	4	4	4	57	0	8192	8192	8192	3776	8384	8064	6848	12032	8640
1567152793	58	0	4229.230957	4227.692383	4203.589844	4228.717773	4240	0	4				0	4	4	4	4	4	58	0	8192	8192	8192	3776	8448	8064	6848	12032	8640
1567152793	59	0	4237.94873	4231.794922	4223.589844	4247.692383	4262.05127	0	4				0	4	4	4	4	4	59	0	8192	8192	8192	3776	8384	8064	6912	12032	8576
1567152793	60	0	4235.897461	4213.333496	4223.589844	4240.512695	4260	0	4				0	4	4	4	4	4	60	0	8192	8192	8192	3712	8384	8000	6912	12032	8576
1567152793	61	0	4208.205078	4223.589844	4215.384766	4229.743652	4248.205078	0	4				0	4	4	4	4	4	61	0	8192	8192	8192	3776	8448	8000	6912	12032	8640
1567152793	62	0	4194.358887	4225.641113	4210.769043	4228.717773	4245.128418	0	4				0	4	4	4	4	4	62	0	8192	8192	8192	3712	8384	8064	6912	11968	8576
1567152793	63	0	4231.282227	4213.333496	4211.794922	4234.871582	4250.256348	0	4				0	4	4	4	4	4	63	0	8192	8192	8192	3776	8448	8064	6784	12032	8512
1567152793	64	0	4247.692383	4217.436035	4213.333496	4236.922852	4250.256348	450	4				0	4	4	4	4	4	64	0	8192	8192	8192	3712	8384	8064	6784	12032	8512
1567152793	65	0	4221.025879	4233.846191	4214.871582	4236.410156	4246.153809	450	4				0	4	4	4	4	4	65	0	8192	8192	8192	3776	8384	8064	6912	11968	8576
1567152793	66	0	4215.897461	4223.589844	4213.846191	4231.794922	4243.077148	1023	4				0	4	4	4	4	4	66	0	8192	8192	8192	3776	8384	8064	6848	12032	8640
1567152793	67	0	4223.589844	4190.769043	4210.769043	4221.538574	4235.384766	450	4				0	4	4	4	4	4	67	0	8192	8192	8192	3712	8384	8064	6912	12032	8576
1567152793	68	0	4218.974121	4196.922852	4210.256348	4215.897461	4231.794922	1023	4				0	4	4	4	4	4	68	0	8192	8192	8192	3776	8384	8064	6912	12032	8576
1567152793	69	0	4218.461426	4231.794922	4210.769043	4217.94873	4236.922852	450	4				0	4	4	4	4	4	69	0	8192	8192	8192	3712	8384	8064	6912	12032	8640
1567152793	70	0	4204.102539	4227.692383	4203.077148	4218.461426	4235.897461	1023	4				0	4	4	4	4	4	70	0	8192	8192	8192	3776	8384	8064	6848	12032	8576
1567152793	71	0	4196.922852	4192.820313	4192.820313	4212.820313	4229.230957	450	4				0	4	4	4	4	4	71	0	8192	8192	8192	3712	8384	8064	6912	12032	8640
1567152793	72	0	4218.461426	4203.077148	4196.922852	4216.922852	4228.717773	450	4				0	4	4	4	4	4	72	0	8192	8192	8192	3776	8384	8064	6912	12032	8384
1567152793	73	0	4223.589844	4217.436035	4198.974121	4220.512695	4223.589844	1023	4				0	4	4	4	4	4	73	0	8192	8192	8192	3712	8384	8064	6912	12032	8384
1567152793	74	0	4193.333496	4190.769043	4186.666504	4204.615234	4212.307617	450	4				0	4	4	4	4	4	74	0	8192	8192	8192	3776	8384	8064	6912	12032	8384
1567152793	75	0	4178.974121	4188.717773	4193.846191	4193.846191	4215.897461	1023	4				0	4	4	4	4	4	75	0	8192	8192	8192	3712	8384	8064	6912	12032	8576
1567152793	76	0	4201.025879	4215.384766	4209.230957	4203.589844	4224.102539	450	4				0	4	4	4	4	4	76	0	8192	8192	8192	3776	8384	8064	6912	12032	8640
1567152793	77	0	4193.333496	4215.384766	4196.410156	4198.974121	4213.846191	450	4				0	4	4	4	4	4	77	0	8192	8192	8192	3776	8448	8064	6912	12032	8640
1567152793	78	0	4168.717773	4213.333496	4190.769043	4195.897461	4210.769043	450	4				0	4	4	4	4	4	78	0	8192	8192	8192	3776	8384	8064	6912	12032	8640
1567152793	79	0	4201.538574	4242.05127	4214.358887	4225.128418	4229.743652	1023	4				0	4	4	4	4	4	79	0	8192	8192	8192	3776	8384	8064	6848	12032	8640
1567152793	80	0	4228.717773	4235.897461	4210.256348	4231.794922	4224.615234	450	4				0	4	4	4	4	4	80	0	8192	8192	8192	3776	8384	8064	6912	11968	8576
1567152793	81	0	4198.974121	4188.717773	4176.410156	4202.563965	4199.487305	450	4				0	4	4	4	4	4	81	0	8192	8192	8192	3712	8448	8064	6912	12032	8512
1567152793	82	0	4189.743652	4180.512695	4177.436035	4200.512695	4199.487305	450	4				0	4	4	4	4	4	82	0	8192	8192	8192	3712	8448	8128	6912	12032	8512
1567152793	83	0	4211.282227	4207.179688	4193.333496	4211.794922	4206.666504	1023	4				0	4	4	4	4	4	83	0	8192	8192	8192	3712	8448	8000	6976	12032	8576
1567152793	84	0	4196.410156	4217.436035	4186.666504	4201.025879	4201.025879	450	4				0	4	4	4	4	4	84	0	8192	8192	8192	3776	8448	8064	6848	12096	8640
1567152793	85	0	4179.487305	4225.641113	4193.846191	4194.358887	4207.179688	450	4				0	4	4	4	4	4	85	0	8192	8192	8192	3712	8448	8064	6848	12032	8576
1567152794	86	0	4189.230957	4227.692383	4201.025879	4190.769043	4207.692383	450	4				0	4	4	4	4	4	86	0	8192	8192	8192	3712	8448	8064	6848	12032	8576
1567152794	87	0	4183.077148	4205.128418	4181.025879	4171.282227	4184.615234	1023	4				0	4	4	4	4	4	87	0	8192	8192	8192	3776	8384	8064	6912	12032	8256
1567152794	88	0	4174.871582	4196.922852	4169.230957	4165.128418	4176.410156	450	4				0	4	4	4	4	4	88	0	8192	8192	8192	3712	8448	8064	6912	12032	8576
1567152794	89	0	4175.897461	4203.077148	4175.384766	4177.436035	4188.205078	450	4				0	4	4	4	4	4	89	0	8192	8192	8192	3776	8384	8064	6976	12032	8640
1567152794	90	0	4187.179688	4205.128418	4189.230957	4195.384766	4194.871582	450	4				0	4	4	4	4	4	90	0	8192	8192	8192	3776	8384	8064	6912	12032	8576
1567152794	91	0	4202.05127	4217.436035	4197.94873	4210.256348	4201.025879	1023	4				0	4	4	4	4	4	91	0	8192	8192	8192	3776	8384	8064	6912	12032	8576
1567152794	92	0	4197.436035	4211.282227	4192.820313	4202.05127	4207.692383	450	4				0	4	4	4	4	4	92	0	8192	8192	8192	3776	8448	8064	6912	12032	8768
1567152794	93	0	4200.512695	4201.025879	4197.94873	4200	4216.410156	450	4				0	4	4	4	4	4	93	0	8192	8192	8192	3776	8448	8064	6912	12032	8640
1567152794	94	0	4217.436035	4217.436035	4204.615234	4213.846191	4221.025879	450	4				0	4	4	4	4	4	94	0	8192	8192	8192	3712	8384	8064	6912	11968	8640
1567152794	95	0	4214.358887	4225.641113	4194.358887	4206.153809	4215.384766	1023	4				0	4	4	4	4	4	95	0	8192	8192	8192	3712	8384	8064	6848	12032	8576
1567152794	96	0	4214.358887	4209.230957	4193.846191	4193.846191	4220	450	4				0	4	4	4	4	4	96	0	8192	8192	8192	3712	8384	8000	6848	12032	8576
1567152794	97	0	4222.563965	4203.077148	4208.205078	4208.717773	4231.282227	450	4				0	4	4	4	4	4	97	0	8192	8192	8192	3776	8384	8064	6848	12032	8576
1567152794	98	0	4214.871582	4227.692383	4216.922852	4223.589844	4233.846191	450	4				0	4	4	4	4	4	98	0	8192	8192	8192	3712	8384	8064	6912	11968	8640
1567152794	99	0	4215.384766	4242.05127	4212.820313	4218.974121	4232.820313	1023	4				0	4	4	4	4	4	99	0	8192	8192	8192	3712	8384	8064	6912	12096	8384
1567152794	100	0	4240	4225.641113	4208.717773	4212.307617	4229.743652	450	4				0	4	4	4	4	4	100	0	8192	8192	8192	3776	8384	8000	6912	12096	8384
1567152794	101	0	4243.077148	4211.282227	4210.769043	4209.743652	4226.153809	450	4				0	4	4	4	4	4	101	0	8192	8192	8192	3776	8384	8064	6976	12032	8576
1567152794	102	0	4221.538574	4217.436035	4206.153809	4197.94873	4217.436035	450	4				0	4	4	4	4	4	102	0	8192	8192	8192	3776	8384	8064	6976	11968	8576
1567152794	103	0	4198.974121	4207.179688	4188.717773	4172.820313	4192.307617	1023	4				0	4	4	4	4	4	103	0	8192	8192	8192	3712	8384	8064	6912	12096	8640
1567152794	104	0	4180	4201.025879	4185.641113	4160.512695	4178.461426	450	4				0	4	4	4	4	4	104	0	8192	8192	8192	3776	8384	8064	6912	12096	8640
1567152794	105	0	4185.641113	4237.94873	4218.974121	4188.717773	4198.461426	450	4				0	4	4	4	4	4	105	0	8192	8192	8128	3776	8384	8064	6848	12032	8576
1567152794	106	0	4209.743652	4252.307617	4238.461426	4216.922852	4217.94873	450	4				0	4	4	4	4	4	106	0	8192	8192	8192	3776	8384	8064	6912	12032	8640
1567152794	107	0	4209.230957	4227.692383	4218.974121	4209.230957	4215.897461	1023	4				0	4	4	4	4	4	107	0	8192	8192	8192	3712	8384	8064	6848	12032	8640
1567152794	108	0	4205.641113	4213.333496	4203.077148	4196.922852	4214.871582	450	4				0	4	4	4	4	4	108	0	8192	8192	8192	3712	8448	8128	6976	12032	8384
1567152794	109	0	4220.512695	4217.436035	4207.692383	4200	4222.563965	450	4				0	4	4	4	4	4	109	0	8192	8192	8192	3712	8448	8064	6976	12032	8384
1567152794	110	0	4204.615234	4231.794922	4213.333496	4205.641113	4221.538574	450	4				0	4	4	4	4	4	110	0	8192	8192	8192	3776	8384	8064	6912	12032	8704
1567152794	111	0	4170.769043	4223.589844	4202.563965	4198.974121	4208.717773	1023	4				0	4	4	4	4	4	111	0	8192	8192	8192	3712	8448	8000	6912	12032	8576
1567152794	112	0	4179.487305	4190.769043	4193.333496	4186.666504	4194.358887	450	4				0	4	4	4	4	4	112	0	8192	8192	8192	3776	8448	8128	6912	12032	8640
1567152794	113	0	4211.282227	4198.974121	4200.512695	4186.666504	4195.897461	450	4				0	4	4	4	4	4	113	0	8192	8192	8192	3776	8448	8064	6912	12032	8576
1567152794	114	0	4215.384766	4233.846191	4200.512695	4193.333496	4211.282227	450	4				0	4	4	4	4	4	114	0	8192	8192	8192	3776	8384	8128	6912	12032	8576
1567152794	115	0	4192.820313	4219.487305	4196.410156	4186.666504	4209.230957	1023	4				0	4	4	4	4	4	115	0	8192	8192	8192	3712	8448	8064	6912	12032	8640
1567152794	116	0	4184.102539	4207.179688	4207.179688	4183.589844	4199.487305	450	4				0	4	4	4	4	4	116	0	8192	8192	8192	3712	8448	8064	6976	12032	8576
1567152794	117	0	4202.563965	4217.436035	4212.820313	4190.256348	4215.384766	450	4				0	4	4	4	4	4	117	0	8192	8192	8192	3712	8448	8064	6912	12096	8960
1567152794	118	0	4217.436035	4196.922852	4208.717773	4187.179688	4224.615234	450	4				0	4	4	4	4	4	118	0	8192	8192	8192	3712	8448	8064	6912	12096	8960
1567152794	119	0	4217.436035	4207.179688	4223.077148	4198.974121	4220	1023	4				0	4	4	4	4	4	119	0	8192	8192	8192	3712	8448	8064	6848	12032	8576
1567152794	120	0	4228.717773	4260.512695	4238.974121	4225.128418	4232.307617	450	4				0	4	4	4	4	4	120	0	8192	8192	8192	3712	8448	8064	6976	12032	8640
1567152794	121	0	4223.589844	4242.05127	4214.358887	4205.128418	4215.384766	450	4				0	4	4	4	4	4	121	0	8192	8128	8192	3776	8384	8064	6976	12032	8640
[truncated: 5,280 more rows]
