# Supplementary material for: The classification of EEG-based winking signals: a transfer learning and random forest pipeline
Source: PeerJ. 2021 Mar 31;9:e11182. doi: 10.7717/peerj.11182 (PMC8019310; doi:10.7717/peerj.11182)
Supplement: Supplemental Information 6 [file peerj-09-11182-s006.csv]

title:Left_wings_oo4	start timestamp:2019-09-18T14:28:23.246711+08:00	stop timestamp:2019-09-18T14:29:20.511456+08:00	headset type:INSIGHT	headset serial:5A6897AC49	headset firmware:925	subject name:mamun03	channels:30	sampling rate:eeg_128;mot_128	samples:7267	version:2.0
Timestamp	EEG.Counter	EEG.Interpolated	EEG.AF3	EEG.T7	EEG.Pz	EEG.T8	EEG.AF4	EEG.RawCq	EEG.Battery	MarkerIndex	MarkerType	MarkerValueInt	EEG.MarkerHardware	CQ.AF3	CQ.T7	CQ.Pz	CQ.T8	CQ.AF4	MOT.CounterMems	MOT.InterpolatedMems	MOT.GyroX	MOT.GyroY	MOT.GyroZ	MOT.AccX	MOT.AccY	MOT.AccZ	MOT.MagX	MOT.MagY	MOT.MagZ
1568788103	53	0	4208.717773	4231.794922	4190.769043	4206.666504	4217.94873	0	3				0	4	4	4	4	4	53	0	8192	8128	8128	3776	7744	8512	6208	10816	9216
1568788103	54	0	4208.717773	4229.743652	4186.666504	4201.025879	4220.512695	0	3				0	4	4	4	4	4	54	0	8192	8128	8192	3776	7744	8512	6208	10816	9216
1568788103	55	0	4215.897461	4233.846191	4173.333496	4205.128418	4229.230957	0	3				0	4	4	4	4	4	55	0	8192	8128	8192	3776	7744	8512	6208	10752	9216
1568788103	56	0	4222.563965	4233.846191	4201.538574	4210.769043	4235.897461	0	3				0	4	4	4	4	4	56	0	8192	8128	8192	3776	7744	8512	6208	10752	8960
1568788103	57	0	4211.282227	4221.538574	4190.769043	4198.461426	4229.743652	0	3				0	4	4	4	4	4	57	0	8192	8128	8192	3776	7744	8448	6208	10752	8960
1568788103	58	0	4207.179688	4213.333496	4198.974121	4205.128418	4230.256348	0	3				0	4	4	4	4	4	58	0	8192	8128	8192	3776	7744	8512	6208	10816	9216
1568788103	59	0	4216.922852	4209.230957	4199.487305	4220.512695	4234.358887	0	3				0	4	4	4	4	4	59	0	8192	8128	8192	3776	7744	8448	6208	10752	9280
1568788103	60	0	4218.461426	4205.128418	4193.333496	4211.794922	4232.307617	0	3				0	4	4	4	4	4	60	0	8192	8128	8192	3776	7744	8512	6208	10816	9280
1568788103	61	0	4218.461426	4198.974121	4218.974121	4208.717773	4233.846191	0	3				0	4	4	4	4	4	61	0	8192	8128	8192	3776	7744	8512	6208	10816	9280
1568788103	62	0	4215.384766	4188.717773	4194.871582	4219.487305	4228.717773	0	3				0	4	4	4	4	4	62	0	8192	8128	8192	3776	7744	8448	6208	10752	9280
1568788103	63	0	4205.641113	4182.563965	4198.974121	4210.769043	4211.282227	0	3				0	4	4	4	4	4	63	0	8192	8128	8192	3776	7744	8512	6272	10816	9280
1568788103	64	0	4197.94873	4180.512695	4205.128418	4195.897461	4197.94873	450	3				0	4	4	4	4	4	64	0	8128	8128	8192	3776	7744	8512	6272	10752	9280
1568788103	65	0	4196.410156	4174.358887	4186.153809	4193.333496	4194.871582	450	3				0	4	4	4	4	4	65	0	8128	8128	8192	3776	7744	8512	6272	10752	9088
1568788103	66	0	4188.205078	4166.153809	4204.102539	4177.436035	4188.205078	1023	3				0	4	4	4	4	4	66	0	8128	8128	8192	3776	7744	8448	6272	10752	9088
1568788103	67	0	4176.922852	4164.102539	4180.512695	4163.589844	4174.871582	450	3				0	4	4	4	4	4	67	0	8128	8128	8192	3776	7744	8512	6208	10816	9088
1568788103	68	0	4184.615234	4168.205078	4181.538574	4180.512695	4176.922852	1023	3				0	4	4	4	4	4	68	0	8192	8128	8192	3776	7744	8512	6208	10816	9216
1568788103	69	0	4193.333496	4170.256348	4197.436035	4190.256348	4181.538574	450	3				0	4	4	4	4	4	69	0	8192	8192	8192	3776	7744	8448	6272	10752	9280
1568788103	70	0	4188.205078	4168.205078	4173.846191	4172.820313	4172.307617	1023	3				0	4	4	4	4	4	70	0	8192	8192	8192	3776	7744	8512	6272	10816	9280
1568788103	71	0	4188.717773	4162.05127	4187.692383	4164.615234	4168.717773	450	3				0	4	4	4	4	4	71	0	8192	8192	8192	3776	7744	8448	6272	10816	9280
1568788103	72	0	4202.05127	4162.05127	4182.563965	4178.461426	4182.05127	450	3				0	4	4	4	4	4	72	0	8192	8192	8192	3776	7744	8448	6272	10816	9280
1568788103	73	0	4213.846191	4168.205078	4184.102539	4188.717773	4195.384766	1023	3				0	4	4	4	4	4	73	0	8192	8192	8192	3776	7744	8512	6272	10688	9280
1568788103	74	0	4215.384766	4168.205078	4195.897461	4184.102539	4197.436035	450	3				0	4	4	4	4	4	74	0	8192	8192	8192	3776	7744	8448	6208	10752	9280
1568788103	75	0	4215.897461	4168.205078	4184.615234	4179.487305	4199.487305	1023	3				0	4	4	4	4	4	75	0	8192	8192	8192	3712	7744	8448	6208	10752	9280
1568788103	76	0	4215.384766	4168.205078	4210.769043	4192.820313	4201.538574	450	3				0	4	4	4	4	4	76	0	8192	8128	8192	3776	7744	8512	6208	10816	9280
1568788103	77	0	4213.846191	4170.256348	4199.487305	4203.589844	4200.512695	450	3				0	4	4	4	4	4	77	0	8192	8192	8192	3776	7744	8512	6272	10816	9280
1568788103	78	0	4220.512695	4178.461426	4191.282227	4196.410156	4201.538574	450	3				0	4	4	4	4	4	78	0	8192	8192	8192	3776	7744	8512	6272	10816	9280
1568788103	79	0	4230.769043	4186.666504	4215.384766	4193.846191	4203.077148	1023	3				0	4	4	4	4	4	79	0	8192	8192	8192	3776	7744	8512	6272	10816	9280
1568788103	80	0	4234.358887	4186.666504	4193.846191	4204.102539	4205.128418	450	3				0	4	4	4	4	4	80	0	8192	8192	8192	3776	7744	8512	6208	10752	9024
1568788103	81	0	4227.692383	4178.461426	4191.794922	4200	4196.410156	450	3				0	4	4	4	4	4	81	0	8192	8192	8192	3776	7744	8448	6336	10816	9280
1568788103	82	0	4229.743652	4172.307617	4185.128418	4186.153809	4192.307617	450	3				0	4	4	4	4	4	82	0	8192	8192	8192	3776	7744	8512	6272	10752	9280
1568788103	83	0	4230.769043	4180.512695	4190.769043	4189.743652	4201.025879	1023	3				0	4	4	4	4	4	83	0	8192	8192	8192	3776	7744	8448	6272	10816	9216
1568788103	84	0	4221.538574	4184.615234	4212.820313	4199.487305	4198.974121	450	3				0	4	4	4	4	4	84	0	8192	8192	8192	3776	7744	8448	6272	10816	9216
1568788103	85	0	4217.436035	4182.563965	4186.153809	4201.538574	4186.153809	450	3				0	4	4	4	4	4	85	0	8192	8192	8192	3776	7744	8448	6208	10816	9408
1568788104	86	0	4221.025879	4192.820313	4202.05127	4199.487305	4182.563965	450	3				0	4	4	4	4	4	86	0	8192	8192	8192	3776	7744	8448	6336	10880	9280
1568788104	87	0	4223.077148	4205.128418	4217.94873	4204.615234	4189.230957	1023	3				0	4	4	4	4	4	87	0	8192	8192	8192	3776	7744	8512	6208	10752	9280
1568788104	88	0	4210.769043	4201.025879	4197.436035	4200.512695	4184.615234	450	3				0	4	4	4	4	4	88	0	8192	8192	8192	3776	7744	8448	6208	10816	9280
1568788104	89	0	4203.589844	4194.871582	4197.436035	4186.666504	4181.025879	450	3				0	4	4	4	4	4	89	0	8192	8192	8192	3776	7744	8448	6208	10816	9280
1568788104	90	0	4218.974121	4205.128418	4186.666504	4188.205078	4190.256348	450	3				0	4	4	4	4	4	90	0	8192	8192	8192	3776	7744	8448	6336	10752	9216
1568788104	91	0	4229.743652	4211.282227	4204.615234	4193.333496	4193.333496	1023	3				0	4	4	4	4	4	91	0	8192	8192	8192	3776	7744	8448	6272	10816	9280
1568788104	92	0	4224.102539	4205.128418	4192.820313	4188.717773	4187.179688	450	3				0	4	4	4	4	4	92	0	8192	8192	8192	3776	7744	8512	6272	10752	9280
1568788104	93	0	4224.615234	4196.922852	4167.179688	4180.512695	4181.025879	450	3				0	4	4	4	4	4	93	0	8192	8192	8192	3776	7744	8448	6272	10752	9280
1568788104	94	0	4233.846191	4201.025879	4201.538574	4183.077148	4185.128418	450	3				0	4	4	4	4	4	94	0	8192	8192	8192	3776	7744	8448	6336	10752	9280
1568788104	95	0	4232.820313	4211.282227	4194.358887	4195.384766	4193.333496	1023	3				0	4	4	4	4	4	95	0	8192	8192	8192	3776	7744	8512	6272	10752	9280
1568788104	96	0	4228.717773	4213.333496	4193.846191	4200.512695	4197.436035	450	3				0	4	4	4	4	4	96	0	8192	8192	8192	3776	7744	8512	6208	10816	9280
1568788104	97	0	4237.436035	4213.333496	4203.077148	4204.102539	4201.538574	450	3				0	4	4	4	4	4	97	0	8192	8192	8192	3776	7744	8448	6208	10816	9280
1568788104	98	0	4251.282227	4221.538574	4196.410156	4216.922852	4213.333496	450	3				0	4	4	4	4	4	98	0	8192	8192	8192	3776	7744	8512	6208	10816	9472
1568788104	99	0	4255.384766	4229.743652	4218.461426	4220	4227.179688	1023	3				0	4	4	4	4	4	99	0	8192	8192	8192	3776	7744	8512	6272	10816	9280
1568788104	100	0	4249.230957	4229.743652	4202.05127	4223.077148	4228.205078	450	3				0	4	4	4	4	4	100	0	8192	8192	8192	3776	7744	8512	6272	10816	9280
1568788104	101	0	4248.205078	4227.692383	4209.230957	4242.05127	4232.307617	450	3				0	4	4	4	4	4	101	0	8192	8192	8192	3712	7744	8512	6208	10816	9152
1568788104	102	0	4249.743652	4227.692383	4219.487305	4241.538574	4240.512695	450	3				0	4	4	4	4	4	102	0	8192	8192	8192	3776	7744	8512	6208	10816	9152
1568788104	103	0	4247.179688	4231.794922	4194.358887	4224.102539	4240.512695	1023	3				0	4	4	4	4	4	103	0	8192	8192	8192	3776	7744	8448	6272	10816	9152
1568788104	104	0	4246.666504	4233.846191	4213.846191	4225.641113	4237.94873	450	3				0	4	4	4	4	4	104	0	8192	8192	8192	3776	7744	8448	6336	10752	9280
1568788104	105	0	4247.179688	4231.794922	4204.615234	4231.794922	4236.410156	450	3				0	4	4	4	4	4	105	0	8192	8192	8192	3776	7744	8512	6208	10752	9280
1568788104	106	0	4247.179688	4240	4200.512695	4229.230957	4236.410156	450	3				0	4	4	4	4	4	106	0	8192	8192	8192	3776	7744	8448	6208	10816	9344
1568788104	107	0	4236.922852	4237.94873	4209.743652	4218.974121	4232.820313	1023	3				0	4	4	4	4	4	107	0	8192	8192	8192	3712	7744	8512	6208	10816	9344
1568788104	108	0	4217.94873	4215.384766	4178.974121	4205.128418	4214.358887	450	3				0	4	4	4	4	4	108	0	8192	8192	8192	3776	7744	8512	6208	10752	9280
1568788104	109	0	4215.897461	4209.230957	4196.922852	4206.666504	4198.461426	450	3				0	4	4	4	4	4	109	0	8192	8192	8192	3776	7744	8512	6208	10752	9216
1568788104	110	0	4228.205078	4227.692383	4198.974121	4217.436035	4205.128418	450	3				0	4	4	4	4	4	110	0	8192	8192	8192	3712	7744	8512	6208	10816	9088
1568788104	111	0	4233.333496	4233.846191	4196.922852	4217.436035	4217.94873	1023	3				0	4	4	4	4	4	111	0	8192	8192	8192	3776	7744	8512	6208	10816	9088
1568788104	112	0	4228.717773	4231.794922	4223.589844	4218.461426	4212.307617	450	3				0	4	4	4	4	4	112	0	8192	8192	8192	3776	7744	8512	6208	10752	9280
1568788104	113	0	4217.94873	4233.846191	4212.307617	4220	4202.563965	450	3				0	4	4	4	4	4	113	0	8192	8192	8192	3776	7744	8448	6208	10752	9280
1568788104	114	0	4204.102539	4221.538574	4216.410156	4208.205078	4196.410156	450	3				0	4	4	4	4	4	114	0	8192	8192	8192	3776	7744	8512	6272	10752	9216
1568788104	115	0	4204.615234	4213.333496	4202.05127	4197.94873	4197.436035	1023	3				0	4	4	4	4	4	115	0	8192	8192	8192	3776	7744	8448	6272	10752	9216
1568788104	116	0	4217.94873	4223.589844	4198.974121	4203.077148	4207.692383	450	3				0	4	4	4	4	4	116	0	8192	8192	8192	3776	7744	8512	6272	10816	9472
1568788104	117	0	4229.743652	4233.846191	4224.615234	4217.94873	4218.974121	450	3				0	4	4	4	4	4	117	0	8192	8192	8192	3776	7744	8512	6272	10816	9280
1568788104	118	0	4232.307617	4231.794922	4193.333496	4224.102539	4217.94873	450	3				0	4	4	4	4	4	118	0	8192	8192	8192	3776	7744	8512	6208	10752	9344
1568788104	119	0	4220.512695	4225.641113	4192.307617	4215.384766	4207.179688	1023	3				0	4	4	4	4	4	119	0	8192	8192	8192	3776	7744	8448	6208	10816	9280
1568788104	120	0	4214.358887	4227.692383	4199.487305	4209.230957	4203.589844	450	3				0	4	4	4	4	4	120	0	8192	8192	8192	3776	7744	8512	6208	10816	9280
1568788104	121	0	4227.179688	4237.94873	4199.487305	4213.333496	4210.769043	450	3				0	4	4	4	4	4	121	0	8192	8192	8192	3776	7744	8512	6272	10752	8960
1568788104	122	0	4237.436035	4246.153809	4227.692383	4224.102539	4220.512695	450	3				0	4	4	4	4	4	122	0	8192	8192	8192	3776	7744	8512	6208	10752	9280
1568788104	123	0	4232.820313	4240	4210.769043	4228.717773	4225.641113	1023	3				0	4	4	4	4	4	123	0	8192	8192	8192	3776	7744	8512	6272	10752	9280
1568788104	124	0	4230.769043	4229.743652	4215.897461	4218.974121	4220.512695	450	3				0	4	4	4	4	4	124	0	8192	8192	8192	3776	7744	8512	6144	10752	9280
1568788104	125	0	4235.384766	4227.692383	4217.436035	4214.358887	4216.922852	450	3				0	4	4	4	4	4	125	0	8192	8192	8192	3776	7744	8512	6144	10752	9280
1568788104	126	0	4227.179688	4229.743652	4190.256348	4218.974121	4215.897461	450	3				0	4	4	4	4	4	126	0	8192	8192	8192	3776	7744	8512	6272	10752	9280
1568788104	127	0	4215.384766	4225.641113	4212.820313	4215.897461	4214.871582	233	3				0	4	4	4	4	4	127	0	8192	8192	8192	3776	7744	8448	6208	10816	9216
1568788104	0	0	4225.641113	4231.794922	4214.871582	4213.333496	4217.436035	450	3				0	4	4	4	4	4	0	0	8192	8192	8192	3776	7744	8512	6208	10752	9408
1568788104	1	0	4234.358887	4235.897461	4212.820313	4216.410156	4216.922852	450	3				0	4	4	4	4	4	1	0	8192	8192	8192	3776	7744	8448	6208	10752	9408
1568788104	2	0	4216.922852	4219.487305	4198.974121	4205.641113	4203.077148	1023	3				0	4	4	4	4	4	2	0	8192	8192	8192	3776	7744	8512	6272	10816	9280
1568788104	3	0	4207.692383	4209.230957	4183.589844	4195.384766	4197.94873	450	3				0	4	4	4	4	4	3	0	8192	8192	8192	3776	7744	8448	6272	10752	9280
1568788104	4	0	4222.05127	4223.589844	4219.487305	4209.743652	4208.205078	1023	3				0	4	4	4	4	4	4	0	8192	8192	8192	3776	7744	8512	6208	10816	9280
1568788104	5	0	4220	4233.846191	4200	4223.077148	4207.692383	450	3				0	4	4	4	4	4	5	0	8192	8192	8192	3776	7744	8448	6208	10816	9280
1568788104	6	0	4205.128418	4233.846191	4189.743652	4216.922852	4198.974121	1023	3				0	4	4	4	4	4	6	0	8192	8192	8192	3776	7744	8448	6272	10752	9280
1568788104	7	0	4205.641113	4227.692383	4205.641113	4204.615234	4201.538574	450	3				0	4	4	4	4	4	7	0	8192	8192	8192	3776	7744	8512	6272	10752	9344
1568788104	8	0	4207.179688	4223.589844	4189.743652	4202.05127	4205.641113	450	3				0	4	4	4	4	4	8	0	8192	8192	8192	3776	7744	8512	6272	10752	9216
1568788104	9	0	4191.794922	4217.436035	4198.974121	4198.974121	4189.743652	1023	3				0	4	4	4	4	4	9	0	8192	8192	8192	3776	7744	8448	6208	10816	9216
1568788104	10	0	4190.256348	4217.436035	4189.743652	4193.333496	4183.077148	450	3				0	4	4	4	4	4	10	0	8192	8192	8192	3776	7744	8512	6208	10816	9216
1568788104	11	0	4211.794922	4229.743652	4201.538574	4203.589844	4205.128418	1023	3				0	4	4	4	4	4	11	0	8192	8192	8192	3776	7744	8512	6272	10816	9408
1568788104	12	0	4212.307617	4235.897461	4214.871582	4216.922852	4215.897461	450	3				0	4	4	4	4	4	12	0	8192	8192	8192	3776	7744	8448	6272	10752	9344
1568788104	13	0	4200.512695	4233.846191	4189.743652	4216.410156	4208.205078	450	3				0	4	4	4	4	4	13	0	8192	8192	8192	3776	7744	8512	6272	10752	9280
1568788104	14	0	4210.769043	4240	4215.384766	4216.410156	4212.307617	450	3				0	4	4	4	4	4	14	0	8192	8192	8192	3776	7744	8512	6272	10816	9280
1568788104	15	0	4220.512695	4242.05127	4212.820313	4217.94873	4221.025879	1023	3				0	4	4	4	4	4	15	0	8192	8192	8192	3776	7744	8448	6272	10816	9280
1568788104	16	0	4213.846191	4235.897461	4201.538574	4213.333496	4215.897461	0	3				0	4	4	4	4	4	16	0	8192	8192	8192	3776	7744	8512	6272	10752	9344
1568788104	17	0	4213.846191	4240	4224.615234	4218.974121	4222.05127	0	3				0	4	4	4	4	4	17	0	8192	8192	8192	3776	7744	8512	6336	10752	9280
1568788104	18	0	4222.05127	4252.307617	4201.538574	4228.717773	4236.410156	0	3				0	4	4	4	4	4	18	0	8192	8192	8192	3776	7744	8448	6208	10816	9280
1568788104	19	0	4216.410156	4244.102539	4198.974121	4212.307617	4229.743652	0	3				0	4	4	4	4	4	19	0	8192	8192	8192	3776	7744	8512	6208	10816	9280
1568788104	20	0	4207.179688	4235.897461	4199.487305	4198.461426	4216.922852	0	3				0	4	4	4	4	4	20	0	8192	8192	8192	3776	7744	8448	6208	10752	9280
1568788104	21	0	4208.717773	4235.897461	4200.512695	4210.769043	4219.487305	0	3				0	4	4	4	4	4	21	0	8192	8192	8192	3776	7744	8512	6208	10752	9216
1568788104	22	0	4219.487305	4237.94873	4221.538574	4223.077148	4232.820313	0	3				0	4	4	4	4	4	22	0	8192	8192	8192	3776	7744	8512	6208	10752	9344
1568788104	23	0	4210.769043	4231.794922	4187.179688	4213.846191	4224.615234	0	3				0	4	4	4	4	4	23	0	8192	8192	8192	3776	7744	8448	6208	10752	9344
1568788104	24	0	4172.307617	4209.230957	4172.820313	4180	4184.615234	0	3				0	4	4	4	4	4	24	0	8192	8192	8192	3776	7744	8512	6272	10752	9216
1568788104	25	0	4138.974121	4190.769043	4173.333496	4141.538574	4145.641113	0	3				0	4	4	4	4	4	25	0	8192	8192	8192	3776	7744	8448	6272	10816	9280
1568788104	26	0	4124.615234	4186.666504	4174.358887	4133.846191	4131.794922	0	3				0	4	4	4	4	4	26	0	8192	8192	8192	3776	7744	8512	6208	10752	9280
1568788104	27	0	4133.333496	4192.820313	4197.94873	4160	4152.307617	0	3				0	4	4	4	4	4	27	0	8192	8192	8192	3776	7744	8512	6208	10752	9344
1568788104	28	0	4166.153809	4209.230957	4183.589844	4188.717773	4188.717773	0	3				0	4	4	4	4	4	28	0	8192	8192	8192	3712	7744	8448	6208	10752	9344
1568788104	29	0	4191.282227	4229.743652	4207.179688	4203.589844	4206.666504	0	3				0	4	4	4	4	4	29	0	8192	8192	8128	3776	7744	8512	6272	10752	9280
1568788104	30	0	4185.641113	4229.743652	4213.846191	4205.128418	4200	0	3				0	4	4	4	4	4	30	0	8192	8192	8192	3776	7744	8512	6208	10752	9280
1568788104	31	0	4178.974121	4217.436035	4180	4207.692383	4195.897461	0	3				0	4	4	4	4	4	31	0	8192	8192	8192	3776	7744	8512	6272	10752	9280
1568788104	32	0	4191.282227	4221.538574	4196.410156	4216.410156	4206.666504	0	3				0	4	4	4	4	4	32	0	8192	8192	8128	3712	7744	8512	6272	10752	9344
1568788104	33	0	4190.769043	4225.641113	4181.025879	4208.205078	4206.153809	0	3				0	4	4	4	4	4	33	0	8192	8192	8192	3776	7744	8512	6272	10752	9344
1568788104	34	0	4182.05127	4221.538574	4180	4194.871582	4199.487305	0	3				0	4	4	4	4	4	34	0	8192	8192	8128	3776	7744	8448	6272	10752	9280
1568788104	35	0	4191.282227	4225.641113	4192.820313	4196.922852	4206.666504	0	3				0	4	4	4	4	4	35	0	8192	8128	8192	3776	7808	8512	6272	10816	9280
1568788104	36	0	4202.05127	4233.846191	4178.974121	4203.589844	4215.897461	0	3				0	4	4	4	4	4	36	0	8192	8192	8192	3776	7808	8512	6272	10816	9344
1568788104	37	0	4202.05127	4231.794922	4198.461426	4202.563965	4214.358887	0	3				0	4	4	4	4	4	37	0	8192	8192	8192	3776	7744	8448	6272	10816	9344
1568788104	38	0	4196.410156	4221.538574	4184.615234	4200.512695	4211.282227	0	3				0	4	4	4	4	4	38	0	8192	8192	8192	3776	7744	8512	6272	10816	9280
1568788104	39	0	4200.512695	4221.538574	4196.922852	4212.307617	4222.05127	0	3				0	4	4	4	4	4	39	0	8192	8128	8192	3776	7744	8448	6336	10816	9280
1568788104	40	0	4213.846191	4235.897461	4224.615234	4223.077148	4239.487305	0	3				0	4	4	4	4	4	40	0	8192	8128	8192	3776	7744	8448	6272	10816	9280
1568788104	41	0	4208.205078	4227.692383	4188.717773	4205.641113	4236.410156	0	3				0	4	4	4	4	4	41	0	8192	8128	8192	3776	7744	8512	6272	10816	9280
1568788104	42	0	4177.94873	4190.769043	4181.538574	4180	4209.230957	0	3				0	4	4	4	4	4	42	0	8192	8128	8192	3776	7744	8448	6336	10816	9216
1568788104	43	0	4161.538574	4178.461426	4177.94873	4182.05127	4194.358887	0	3				0	4	4	4	4	4	43	0	8192	8128	8192	3776	7744	8512	6272	10752	9280
1568788104	44	0	4167.692383	4184.615234	4183.077148	4184.102539	4200.512695	0	3				0	4	4	4	4	4	44	0	8192	8128	8192	3776	7744	8512	6208	10880	9280
1568788104	45	0	4174.871582	4172.307617	4200	4179.487305	4205.641113	0	3				0	4	4	4	4	4	45	0	8192	8128	8192	3776	7744	8448	6208	10880	9280
1568788104	46	0	4185.128418	4166.153809	4185.128418	4201.538574	4213.333496	0	3				0	4	4	4	4	4	46	0	8192	8128	8192	3776	7744	8448	6208	10816	9600
1568788104	47	0	4188.717773	4170.256348	4199.487305	4217.436035	4216.410156	0	3				0	4	4	4	4	4	47	0	8192	8128	8192	3776	7744	8448	6272	10752	9280
1568788104	48	0	4173.333496	4160	4183.077148	4193.846191	4201.025879	0	3				0	4	4	4	4	4	48	0	8192	8128	8192	3776	7744	8448	6208	10752	9216
1568788104	49	0	4172.820313	4149.743652	4170.769043	4181.538574	4199.487305	0	3				0	4	4	4	4	4	49	0	8192	8192	8192	3776	7744	8448	6208	10816	9280
1568788104	50	0	4194.871582	4151.794922	4199.487305	4201.025879	4217.94873	0	3				0	4	4	4	4	4	50	0	8192	8192	8192	3776	7744	8448	6272	10752	9408
1568788104	51	0	4203.077148	4153.846191	4191.282227	4207.692383	4221.025879	0	3				0	4	4	4	4	4	51	0	8192	8192	8192	3776	7744	8448	6272	10752	9408
1568788104	52	0	4203.589844	4160	4208.717773	4197.94873	4215.897461	0	3				0	4	4	4	4	4	52	0	8192	8192	8192	3776	7744	8448	6272	10816	9216
1568788104	53	0	4210.769043	4164.102539	4207.179688	4196.410156	4215.897461	0	3				0	4	4	4	4	4	53	0	8192	8192	8192	3776	7744	8448	6208	10752	9344
1568788104	54	0	4216.922852	4157.94873	4190.769043	4199.487305	4215.897461	0	3				0	4	4	4	4	4	54	0	8192	8192	8192	3776	7744	8448	6208	10816	9344
1568788104	55	0	4227.692383	4164.102539	4210.769043	4205.641113	4225.128418	0	3				0	4	4	4	4	4	55	0	8192	8192	8192	3712	7744	8448	6208	10816	9344
1568788104	56	0	4232.307617	4168.205078	4195.897461	4204.615234	4226.666504	0	3				0	4	4	4	4	4	56	0	8192	8192	8192	3776	7744	8512	6272	10816	9280
1568788104	57	0	4216.922852	4162.05127	4207.692383	4188.205078	4205.641113	0	3				0	4	4	4	4	4	57	0	8192	8192	8192	3776	7744	8448	6336	10816	9280
1568788104	58	0	4208.717773	4164.102539	4213.846191	4178.461426	4195.384766	0	3				0	4	4	4	4	4	58	0	8192	8192	8192	3776	7744	8512	6208	10816	9408
1568788104	59	0	4216.922852	4174.358887	4197.436035	4189.230957	4205.128418	0	3				0	4	4	4	4	4	59	0	8192	8192	8192	3776	7744	8448	6208	10816	9408
1568788104	60	0	4218.974121	4166.153809	4204.615234	4197.94873	4204.102539	0	3				0	4	4	4	4	4	60	0	8192	8192	8192	3776	7744	8448	6272	10752	9280
1568788104	61	0	4213.846191	4166.153809	4177.94873	4189.743652	4199.487305	0	3				0	4	4	4	4	4	61	0	8192	8192	8192	3776	7744	8512	6272	10688	9280
1568788104	62	0	4208.205078	4170.256348	4190.769043	4183.077148	4199.487305	0	3				0	4	4	4	4	4	62	0	8192	8192	8192	3776	7744	8448	6272	10752	9280
1568788104	63	0	4206.666504	4170.256348	4208.205078	4195.897461	4200	0	3				0	4	4	4	4	4	63	0	8192	8192	8192	3776	7744	8448	6272	10752	9280
1568788104	64	0	4215.384766	4174.358887	4188.205078	4208.717773	4207.692383	450	3				0	4	4	4	4	4	64	0	8192	8192	8192	3776	7744	8448	6208	10816	9280
1568788104	65	0	4220.512695	4182.563965	4201.538574	4200.512695	4217.94873	450	3				0	4	4	4	4	4	65	0	8192	8192	8192	3776	7744	8448	6208	10816	9216
1568788104	66	0	4216.410156	4184.615234	4196.922852	4193.846191	4216.922852	1023	3				0	4	4	4	4	4	66	0	8192	8192	8192	3712	7744	8448	6272	10752	9280
1568788104	67	0	4216.410156	4184.615234	4206.153809	4201.538574	4213.846191	450	3				0	4	4	4	4	4	67	0	8192	8192	8192	3776	7744	8448	6272	10752	8960
1568788104	68	0	4220	4184.615234	4211.282227	4198.974121	4217.436035	1023	3				0	4	4	4	4	4	68	0	8192	8192	8192	3776	7744	8448	6272	10816	9280
1568788104	69	0	4220	4186.666504	4195.384766	4194.871582	4215.384766	450	3				0	4	4	4	4	4	69	0	8192	8192	8192	3776	7744	8448	6272	10816	9280
1568788104	70	0	4212.820313	4184.615234	4221.025879	4198.461426	4203.077148	1023	3				0	4	4	4	4	4	70	0	8192	8192	8192	3776	7744	8512	6208	10752	9280
1568788104	71	0	4209.743652	4182.563965	4213.333496	4203.077148	4201.538574	450	3				0	4	4	4	4	4	71	0	8192	8192	8192	3776	7744	8448	6272	10752	9280
1568788104	72	0	4216.410156	4188.717773	4215.384766	4208.205078	4210.256348	450	3				0	4	4	4	4	4	72	0	8192	8192	8192	3776	7744	8448	6272	10752	9280
1568788104	73	0	4216.922852	4186.666504	4218.461426	4206.153809	4204.102539	1023	3				0	4	4	4	4	4	73	0	8192	8192	8192	3776	7744	8448	6272	10752	9280
1568788104	74	0	4212.820313	4182.563965	4186.666504	4201.025879	4194.358887	450	3				0	4	4	4	4	4	74	0	8192	8192	8192	3776	7744	8448	6144	10752	9280
1568788104	75	0	4218.461426	4186.666504	4208.717773	4202.563965	4203.077148	1023	3				0	4	4	4	4	4	75	0	8192	8192	8192	3776	7744	8448	6272	10816	9280
1568788104	76	0	4222.563965	4188.717773	4195.384766	4204.615234	4206.153809	450	3				0	4	4	4	4	4	76	0	8192	8192	8192	3776	7744	8448	6208	10752	9152
1568788104	77	0	4216.922852	4192.820313	4180	4202.563965	4196.410156	450	3				0	4	4	4	4	4	77	0	8192	8192	8192	3776	7744	8448	6208	10752	9152
1568788104	78	0	4217.94873	4196.922852	4207.692383	4200	4198.974121	450	3				0	4	4	4	4	4	78	0	8192	8192	8192	3776	7744	8448	6272	10816	9280
1568788104	79	0	4222.563965	4192.820313	4187.179688	4191.794922	4203.589844	1023	3				0	4	4	4	4	4	79	0	8192	8192	8192	3776	7744	8448	6272	10752	9344
1568788104	80	0	4211.794922	4186.666504	4189.743652	4182.563965	4193.846191	450	3				0	4	4	4	4	4	80	0	8192	8192	8192	3776	7744	8512	6272	10880	9280
1568788104	81	0	4196.922852	4180.512695	4189.743652	4184.615234	4178.461426	450	3				0	4	4	4	4	4	81	0	8192	8192	8192	3776	7744	8448	6272	10880	9280
1568788104	82	0	4191.794922	4174.358887	4188.205078	4183.077148	4169.743652	450	3				0	4	4	4	4	4	82	0	8192	8192	8192	3776	7744	8448	6272	10816	9280
1568788104	83	0	4200.512695	4182.563965	4222.05127	4184.615234	4178.974121	1023	3				0	4	4	4	4	4	83	0	8192	8192	8192	3776	7744	8448	6272	10752	9280
1568788104	84	0	4211.282227	4190.769043	4209.743652	4197.436035	4189.230957	450	3				0	4	4	4	4	4	84	0	8192	8192	8192	3776	7744	8448	6272	10816	9280
1568788105	85	0	4213.846191	4184.615234	4208.717773	4193.846191	4188.205078	450	3				0	4	4	4	4	4	85	0	8192	8192	8192	3712	7744	8448	6208	10816	9408
1568788105	86	0	4215.384766	4194.871582	4216.410156	4183.589844	4194.871582	450	3				0	4	4	4	4	4	86	0	8192	8192	8192	3776	7744	8512	6208	10816	8384
1568788105	87	0	4220	4213.333496	4214.358887	4194.871582	4200.512695	1023	3				0	4	4	4	4	4	87	0	8192	8192	8192	3776	7744	8512	6336	10816	9152
1568788105	88	0	4213.333496	4207.179688	4208.717773	4205.641113	4186.666504	450	3				0	4	4	4	4	4	88	0	8192	8192	8128	3776	7744	8448	6272	10752	9280
1568788105	89	0	4206.153809	4192.820313	4170.769043	4197.436035	4177.436035	450	3				0	4	4	4	4	4	89	0	8192	8192	8192	3776	7744	8512	6208	10752	9344
1568788105	90	0	4214.871582	4201.025879	4189.230957	4196.922852	4185.128418	450	3				0	4	4	4	4	4	90	0	8192	8192	8192	3776	7808	8512	6272	10816	9216
1568788105	91	0	4217.436035	4198.974121	4193.333496	4203.077148	4184.102539	1023	3				0	4	4	4	4	4	91	0	8192	8192	8192	3776	7744	8512	6272	10816	9216
1568788105	92	0	4211.794922	4190.769043	4178.974121	4200	4180.512695	450	3				0	4	4	4	4	4	92	0	8192	8192	8192	3776	7744	8448	6272	10816	9280
1568788105	93	0	4217.94873	4198.974121	4213.846191	4198.461426	4188.717773	450	3				0	4	4	4	4	4	93	0	8192	8192	8192	3776	7808	8448	6272	10752	9280
1568788105	94	0	4213.846191	4203.077148	4198.974121	4192.820313	4187.692383	450	3				0	4	4	4	4	4	94	0	8192	8192	8192	3776	7808	8448	6208	10752	9472
1568788105	95	0	4198.974121	4205.128418	4200.512695	4181.025879	4182.563965	1023	3				0	4	4	4	4	4	95	0	8192	8192	8128	3776	7744	8448	6208	10752	9472
1568788105	96	0	4208.717773	4215.384766	4212.307617	4188.717773	4192.307617	450	3				0	4	4	4	4	4	96	0	8192	8192	8128	3776	7808	8512	6272	10880	9280
1568788105	97	0	4218.461426	4217.436035	4190.256348	4206.153809	4198.461426	450	3				0	4	4	4	4	4	97	0	8192	8192	8192	3776	7808	8448	6208	10752	9280
1568788105	98	0	4203.589844	4211.282227	4204.615234	4202.563965	4188.205078	450	3				0	4	4	4	4	4	98	0	8192	8192	8192	3776	7808	8448	6272	10752	9280
1568788105	99	0	4200.512695	4215.384766	4193.333496	4195.384766	4180.512695	1023	3				0	4	4	4	4	4	99	0	8192	8192	8192	3776	7808	8448	6272	10752	9280
1568788105	100	0	4215.897461	4217.436035	4187.179688	4200	4186.153809	450	3				0	4	4	4	4	4	100	0	8192	8192	8192	3776	7808	8448	6272	10688	9280
1568788105	101	0	4221.538574	4217.436035	4190.769043	4203.077148	4196.410156	450	3				0	4	4	4	4	4	101	0	8192	8192	8192	3776	7808	8448	6336	10752	9280
1568788105	102	0	4218.461426	4215.384766	4176.922852	4205.641113	4202.563965	450	3				0	4	4	4	4	4	102	0	8192	8192	8192	3776	7808	8448	6272	10752	9280
1568788105	103	0	4218.974121	4213.333496	4198.461426	4204.102539	4203.077148	1023	3				0	4	4	4	4	4	103	0	8192	8192	8192	3776	7808	8448	6272	10752	9280
1568788105	104	0	4220	4209.230957	4185.641113	4196.922852	4199.487305	450	3				0	4	4	4	4	4	104	0	8192	8192	8192	3776	7808	8448	6272	10752	9280
1568788105	105	0	4222.05127	4221.538574	4195.897461	4205.641113	4200	450	3				0	4	4	4	4	4	105	0	8192	8192	8192	3776	7808	8512	6272	10752	9216
1568788105	106	0	4222.563965	4227.692383	4229.743652	4217.436035	4202.05127	450	3				0	4	4	4	4	4	106	0	8192	8192	8192	3776	7808	8512	6272	10752	9280
1568788105	107	0	4217.94873	4221.538574	4208.717773	4211.282227	4195.897461	1023	3				0	4	4	4	4	4	107	0	8192	8192	8192	3776	7808	8448	6272	10752	9280
1568788105	108	0	4212.820313	4221.538574	4220.512695	4206.666504	4185.128418	450	3				0	4	4	4	4	4	108	0	8192	8192	8192	3776	7808	8512	6208	10816	9280
1568788105	109	0	4216.922852	4231.794922	4220	4214.358887	4192.307617	450	3				0	4	4	4	4	4	109	0	8192	8192	8192	3776	7744	8448	6208	10816	9280
1568788105	110	0	4213.846191	4235.897461	4211.282227	4212.307617	4200.512695	450	3				0	4	4	4	4	4	110	0	8192	8192	8192	3776	7808	8448	6208	10752	9280
1568788105	111	0	4197.94873	4229.743652	4215.384766	4202.563965	4181.025879	1023	3				0	4	4	4	4	4	111	0	8192	8192	8192	3776	7744	8448	6272	10816	9280
1568788105	112	0	4190.769043	4221.538574	4175.897461	4192.307617	4170.256348	450	3				0	4	4	4	4	4	112	0	8192	8192	8192	3776	7744	8448	6272	10816	9216
1568788105	113	0	4196.410156	4211.282227	4166.153809	4175.897461	4183.589844	450	3				0	4	4	4	4	4	113	0	8192	8192	8192	3776	7808	8448	6272	10816	9216
1568788105	114	0	4198.974121	4209.230957	4160.512695	4172.307617	4189.230957	450	3				0	4	4	4	4	4	114	0	8192	8192	8192	3776	7744	8448	6272	10816	9280
1568788105	115	0	4199.487305	4211.282227	4167.692383	4190.256348	4189.230957	1023	3				0	4	4	4	4	4	115	0	8192	8192	8192	3776	7808	8448	6272	10752	9344
1568788105	116	0	4203.077148	4215.384766	4195.897461	4194.358887	4198.461426	450	3				0	4	4	4	4	4	116	0	8192	8192	8192	3776	7744	8448	6272	10816	9280
1568788105	117	0	4201.538574	4217.436035	4175.897461	4184.615234	4201.538574	450	3				0	4	4	4	4	4	117	0	8192	8192	8192	3776	7744	8384	6272	10816	9280
1568788105	118	0	4200.512695	4213.333496	4196.922852	4190.769043	4196.922852	450	3				0	4	4	4	4	4	118	0	8192	8192	8192	3776	7744	8448	6272	10816	9280
1568788105	119	0	4205.128418	4221.538574	4216.410156	4206.153809	4201.025879	1023	3				0	4	4	4	4	4	119	0	8192	8192	8192	3776	7744	8448	6336	10816	9344
1568788105	120	0	4205.128418	4235.897461	4209.743652	4207.692383	4203.589844	450	3				0	4	4	4	4	4	120	0	8192	8192	8192	3776	7808	8448	6336	10816	9280
1568788105	121	0	4201.538574	4231.794922	4222.05127	4203.077148	4197.94873	450	3				0	4	4	4	4	4	121	0	8192	8192	8192	3776	7744	8448	6272	10816	9280
1568788105	122	0	4203.077148	4217.436035	4191.794922	4200	4188.205078	450	3				0	4	4	4	4	4	122	0	8192	8192	8192	3776	7744	8448	6272	10816	9280
1568788105	123	0	4201.538574	4215.384766	4188.717773	4202.05127	4185.641113	1023	3				0	4	4	4	4	4	123	0	8192	8192	8192	3776	7744	8384	6272	10816	9408
1568788105	124	0	4186.666504	4213.333496	4182.05127	4203.589844	4183.589844	450	3				0	4	4	4	4	4	124	0	8192	8192	8192	3776	7744	8448	6272	10752	9280
1568788103	53	0	4208.717773	4231.794922	4190.769043	4206.666504	4217.94873	0	3				0	4	4	4	4	4	53	0	8192	8128	8128	3776	7744	8512	6208	10816	9216
1568788103	54	0	4208.717773	4229.743652	4186.666504	4201.025879	4220.512695	0	3				0	4	4	4	4	4	54	0	8192	8128	8192	3776	7744	8512	6208	10816	9216
1568788103	55	0	4215.897461	4233.846191	4173.333496	4205.128418	4229.230957	0	3				0	4	4	4	4	4	55	0	8192	8128	8192	3776	7744	8512	6208	10752	9216
1568788103	56	0	4222.563965	4233.846191	4201.538574	4210.769043	4235.897461	0	3				0	4	4	4	4	4	56	0	8192	8128	8192	3776	7744	8512	6208	10752	8960
1568788103	57	0	4211.282227	4221.538574	4190.769043	4198.461426	4229.743652	0	3				0	4	4	4	4	4	57	0	8192	8128	8192	3776	7744	8448	6208	10752	8960
1568788103	58	0	4207.179688	4213.333496	4198.974121	4205.128418	4230.256348	0	3				0	4	4	4	4	4	58	0	8192	8128	8192	3776	7744	8512	6208	10816	9216
1568788103	59	0	4216.922852	4209.230957	4199.487305	4220.512695	4234.358887	0	3				0	4	4	4	4	4	59	0	8192	8128	8192	3776	7744	8448	6208	10752	9280
1568788103	60	0	4218.461426	4205.128418	4193.333496	4211.794922	4232.307617	0	3				0	4	4	4	4	4	60	0	8192	8128	8192	3776	7744	8512	6208	10816	9280
1568788103	61	0	4218.461426	4198.974121	4218.974121	4208.717773	4233.846191	0	3				0	4	4	4	4	4	61	0	8192	8128	8192	3776	7744	8512	6208	10816	9280
1568788103	62	0	4215.384766	4188.717773	4194.871582	4219.487305	4228.717773	0	3				0	4	4	4	4	4	62	0	8192	8128	8192	3776	7744	8448	6208	10752	9280
1568788103	63	0	4205.641113	4182.563965	4198.974121	4210.769043	4211.282227	0	3				0	4	4	4	4	4	63	0	8192	8128	8192	3776	7744	8512	6272	10816	9280
1568788103	64	0	4197.94873	4180.512695	4205.128418	4195.897461	4197.94873	450	3				0	4	4	4	4	4	64	0	8128	8128	8192	3776	7744	8512	6272	10752	9280
1568788103	65	0	4196.410156	4174.358887	4186.153809	4193.333496	4194.871582	450	3				0	4	4	4	4	4	65	0	8128	8128	8192	3776	7744	8512	6272	10752	9088
1568788103	66	0	4188.205078	4166.153809	4204.102539	4177.436035	4188.205078	1023	3				0	4	4	4	4	4	66	0	8128	8128	8192	3776	7744	8448	6272	10752	9088
1568788103	67	0	4176.922852	4164.102539	4180.512695	4163.589844	4174.871582	450	3				0	4	4	4	4	4	67	0	8128	8128	8192	3776	7744	8512	6208	10816	9088
1568788103	68	0	4184.615234	4168.205078	4181.538574	4180.512695	4176.922852	1023	3				0	4	4	4	4	4	68	0	8192	8128	8192	3776	7744	8512	6208	10816	9216
1568788103	69	0	4193.333496	4170.256348	4197.436035	4190.256348	4181.538574	450	3				0	4	4	4	4	4	69	0	8192	8192	8192	3776	7744	8448	6272	10752	9280
1568788103	70	0	4188.205078	4168.205078	4173.846191	4172.820313	4172.307617	1023	3				0	4	4	4	4	4	70	0	8192	8192	8192	3776	7744	8512	6272	10816	9280
1568788103	71	0	4188.717773	4162.05127	4187.692383	4164.615234	4168.717773	450	3				0	4	4	4	4	4	71	0	8192	8192	8192	3776	7744	8448	6272	10816	9280
1568788103	72	0	4202.05127	4162.05127	4182.563965	4178.461426	4182.05127	450	3				0	4	4	4	4	4	72	0	8192	8192	8192	3776	7744	8448	6272	10816	9280
1568788103	73	0	4213.846191	4168.205078	4184.102539	4188.717773	4195.384766	1023	3				0	4	4	4	4	4	73	0	8192	8192	8192	3776	7744	8512	6272	10688	9280
1568788103	74	0	4215.384766	4168.205078	4195.897461	4184.102539	4197.436035	450	3				0	4	4	4	4	4	74	0	8192	8192	8192	3776	7744	8448	6208	10752	9280
1568788103	75	0	4215.897461	4168.205078	4184.615234	4179.487305	4199.487305	1023	3				0	4	4	4	4	4	75	0	8192	8192	8192	3712	7744	8448	6208	10752	9280
1568788103	76	0	4215.384766	4168.205078	4210.769043	4192.820313	4201.538574	450	3				0	4	4	4	4	4	76	0	8192	8128	8192	3776	7744	8512	6208	10816	9280
1568788103	77	0	4213.846191	4170.256348	4199.487305	4203.589844	4200.512695	450	3				0	4	4	4	4	4	77	0	8192	8192	8192	3776	7744	8512	6272	10816	9280
1568788103	78	0	4220.512695	4178.461426	4191.282227	4196.410156	4201.538574	450	3				0	4	4	4	4	4	78	0	8192	8192	8192	3776	7744	8512	6272	10816	9280
1568788103	79	0	4230.769043	4186.666504	4215.384766	4193.846191	4203.077148	1023	3				0	4	4	4	4	4	79	0	8192	8192	8192	3776	7744	8512	6272	10816	9280
1568788103	80	0	4234.358887	4186.666504	4193.846191	4204.102539	4205.128418	450	3				0	4	4	4	4	4	80	0	8192	8192	8192	3776	7744	8512	6208	10752	9024
1568788103	81	0	4227.692383	4178.461426	4191.794922	4200	4196.410156	450	3				0	4	4	4	4	4	81	0	8192	8192	8192	3776	7744	8448	6336	10816	9280
1568788103	82	0	4229.743652	4172.307617	4185.128418	4186.153809	4192.307617	450	3				0	4	4	4	4	4	82	0	8192	8192	8192	3776	7744	8512	6272	10752	9280
1568788103	83	0	4230.769043	4180.512695	4190.769043	4189.743652	4201.025879	1023	3				0	4	4	4	4	4	83	0	8192	8192	8192	3776	7744	8448	6272	10816	9216
1568788103	84	0	4221.538574	4184.615234	4212.820313	4199.487305	4198.974121	450	3				0	4	4	4	4	4	84	0	8192	8192	8192	3776	7744	8448	6272	10816	9216
1568788103	85	0	4217.436035	4182.563965	4186.153809	4201.538574	4186.153809	450	3				0	4	4	4	4	4	85	0	8192	8192	8192	3776	7744	8448	6208	10816	9408
1568788104	86	0	4221.025879	4192.820313	4202.05127	4199.487305	4182.563965	450	3				0	4	4	4	4	4	86	0	8192	8192	8192	3776	7744	8448	6336	10880	9280
1568788104	87	0	4223.077148	4205.128418	4217.94873	4204.615234	4189.230957	1023	3				0	4	4	4	4	4	87	0	8192	8192	8192	3776	7744	8512	6208	10752	9280
1568788104	88	0	4210.769043	4201.025879	4197.436035	4200.512695	4184.615234	450	3				0	4	4	4	4	4	88	0	8192	8192	8192	3776	7744	8448	6208	10816	9280
1568788104	89	0	4203.589844	4194.871582	4197.436035	4186.666504	4181.025879	450	3				0	4	4	4	4	4	89	0	8192	8192	8192	3776	7744	8448	6208	10816	9280
1568788104	90	0	4218.974121	4205.128418	4186.666504	4188.205078	4190.256348	450	3				0	4	4	4	4	4	90	0	8192	8192	8192	3776	7744	8448	6336	10752	9216
1568788104	91	0	4229.743652	4211.282227	4204.615234	4193.333496	4193.333496	1023	3				0	4	4	4	4	4	91	0	8192	8192	8192	3776	7744	8448	6272	10816	9280
1568788104	92	0	4224.102539	4205.128418	4192.820313	4188.717773	4187.179688	450	3				0	4	4	4	4	4	92	0	8192	8192	8192	3776	7744	8512	6272	10752	9280
1568788104	93	0	4224.615234	4196.922852	4167.179688	4180.512695	4181.025879	450	3				0	4	4	4	4	4	93	0	8192	8192	8192	3776	7744	8448	6272	10752	9280
1568788104	94	0	4233.846191	4201.025879	4201.538574	4183.077148	4185.128418	450	3				0	4	4	4	4	4	94	0	8192	8192	8192	3776	7744	8448	6336	10752	9280
1568788104	95	0	4232.820313	4211.282227	4194.358887	4195.384766	4193.333496	1023	3				0	4	4	4	4	4	95	0	8192	8192	8192	3776	7744	8512	6272	10752	9280
1568788104	96	0	4228.717773	4213.333496	4193.846191	4200.512695	4197.436035	450	3				0	4	4	4	4	4	96	0	8192	8192	8192	3776	7744	8512	6208	10816	9280
1568788104	97	0	4237.436035	4213.333496	4203.077148	4204.102539	4201.538574	450	3				0	4	4	4	4	4	97	0	8192	8192	8192	3776	7744	8448	6208	10816	9280
1568788104	98	0	4251.282227	4221.538574	4196.410156	4216.922852	4213.333496	450	3				0	4	4	4	4	4	98	0	8192	8192	8192	3776	7744	8512	6208	10816	9472
1568788104	99	0	4255.384766	4229.743652	4218.461426	4220	4227.179688	1023	3				0	4	4	4	4	4	99	0	8192	8192	8192	3776	7744	8512	6272	10816	9280
1568788104	100	0	4249.230957	4229.743652	4202.05127	4223.077148	4228.205078	450	3				0	4	4	4	4	4	100	0	8192	8192	8192	3776	7744	8512	6272	10816	9280
1568788104	101	0	4248.205078	4227.692383	4209.230957	4242.05127	4232.307617	450	3				0	4	4	4	4	4	101	0	8192	8192	8192	3712	7744	8512	6208	10816	9152
1568788104	102	0	4249.743652	4227.692383	4219.487305	4241.538574	4240.512695	450	3				0	4	4	4	4	4	102	0	8192	8192	8192	3776	7744	8512	6208	10816	9152
1568788104	103	0	4247.179688	4231.794922	4194.358887	4224.102539	4240.512695	1023	3				0	4	4	4	4	4	103	0	8192	8192	8192	3776	7744	8448	6272	10816	9152
1568788104	104	0	4246.666504	4233.846191	4213.846191	4225.641113	4237.94873	450	3				0	4	4	4	4	4	104	0	8192	8192	8192	3776	7744	8448	6336	10752	9280
1568788104	105	0	4247.179688	4231.794922	4204.615234	4231.794922	4236.410156	450	3				0	4	4	4	4	4	105	0	8192	8192	8192	3776	7744	8512	6208	10752	9280
1568788104	106	0	4247.179688	4240	4200.512695	4229.230957	4236.410156	450	3				0	4	4	4	4	4	106	0	8192	8192	8192	3776	7744	8448	6208	10816	9344
1568788104	107	0	4236.922852	4237.94873	4209.743652	4218.974121	4232.820313	1023	3				0	4	4	4	4	4	107	0	8192	8192	8192	3712	7744	8512	6208	10816	9344
1568788104	108	0	4217.94873	4215.384766	4178.974121	4205.128418	4214.358887	450	3				0	4	4	4	4	4	108	0	8192	8192	8192	3776	7744	8512	6208	10752	9280
1568788104	109	0	4215.897461	4209.230957	4196.922852	4206.666504	4198.461426	450	3				0	4	4	4	4	4	109	0	8192	8192	8192	3776	7744	8512	6208	10752	9216
1568788104	110	0	4228.205078	4227.692383	4198.974121	4217.436035	4205.128418	450	3				0	4	4	4	4	4	110	0	8192	8192	8192	3712	7744	8512	6208	10816	9088
1568788104	111	0	4233.333496	4233.846191	4196.922852	4217.436035	4217.94873	1023	3				0	4	4	4	4	4	111	0	8192	8192	8192	3776	7744	8512	6208	10816	9088
1568788104	112	0	4228.717773	4231.794922	4223.589844	4218.461426	4212.307617	450	3				0	4	4	4	4	4	112	0	8192	8192	8192	3776	7744	8512	6208	10752	9280
1568788104	113	0	4217.94873	4233.846191	4212.307617	4220	4202.563965	450	3				0	4	4	4	4	4	113	0	8192	8192	8192	3776	7744	8448	6208	10752	9280
1568788104	114	0	4204.102539	4221.538574	4216.410156	4208.205078	4196.410156	450	3				0	4	4	4	4	4	114	0	8192	8192	8192	3776	7744	8512	6272	10752	9216
1568788104	115	0	4204.615234	4213.333496	4202.05127	4197.94873	4197.436035	1023	3				0	4	4	4	4	4	115	0	8192	8192	8192	3776	7744	8448	6272	10752	9216
1568788104	116	0	4217.94873	4223.589844	4198.974121	4203.077148	4207.692383	450	3				0	4	4	4	4	4	116	0	8192	8192	8192	3776	7744	8512	6272	10816	9472
1568788104	117	0	4229.743652	4233.846191	4224.615234	4217.94873	4218.974121	450	3				0	4	4	4	4	4	117	0	8192	8192	8192	3776	7744	8512	6272	10816	9280
1568788104	118	0	4232.307617	4231.794922	4193.333496	4224.102539	4217.94873	450	3				0	4	4	4	4	4	118	0	8192	8192	8192	3776	7744	8512	6208	10752	9344
1568788104	119	0	4220.512695	4225.641113	4192.307617	4215.384766	4207.179688	1023	3				0	4	4	4	4	4	119	0	8192	8192	8192	3776	7744	8448	6208	10816	9280
1568788104	120	0	4214.358887	4227.692383	4199.487305	4209.230957	4203.589844	450	3				0	4	4	4	4	4	120	0	8192	8192	8192	3776	7744	8512	6208	10816	9280
1568788104	121	0	4227.179688	4237.94873	4199.487305	4213.333496	4210.769043	450	3				0	4	4	4	4	4	121	0	8192	8192	8192	3776	7744	8512	6272	10752	8960
1568788104	122	0	4237.436035	4246.153809	4227.692383	4224.102539	4220.512695	450	3				0	4	4	4	4	4	122	0	8192	8192	8192	3776	7744	8512	6208	10752	9280
1568788104	123	0	4232.820313	4240	4210.769043	4228.717773	4225.641113	1023	3				0	4	4	4	4	4	123	0	8192	8192	8192	3776	7744	8512	6272	10752	9280
1568788104	124	0	4230.769043	4229.743652	4215.897461	4218.974121	4220.512695	450	3				0	4	4	4	4	4	124	0	8192	8192	8192	3776	7744	8512	6144	10752	9280
1568788104	125	0	4235.384766	4227.692383	4217.436035	4214.358887	4216.922852	450	3				0	4	4	4	4	4	125	0	8192	8192	8192	3776	7744	8512	6144	10752	9280
1568788104	126	0	4227.179688	4229.743652	4190.256348	4218.974121	4215.897461	450	3				0	4	4	4	4	4	126	0	8192	8192	8192	3776	7744	8512	6272	10752	9280
1568788104	127	0	4215.384766	4225.641113	4212.820313	4215.897461	4214.871582	233	3				0	4	4	4	4	4	127	0	8192	8192	8192	3776	7744	8448	6208	10816	9216
1568788104	0	0	4225.641113	4231.794922	4214.871582	4213.333496	4217.436035	450	3				0	4	4	4	4	4	0	0	8192	8192	8192	3776	7744	8512	6208	10752	9408
1568788104	1	0	4234.358887	4235.897461	4212.820313	4216.410156	4216.922852	450	3				0	4	4	4	4	4	1	0	8192	8192	8192	3776	7744	8448	6208	10752	9408
1568788104	2	0	4216.922852	4219.487305	4198.974121	4205.641113	4203.077148	1023	3				0	4	4	4	4	4	2	0	8192	8192	8192	3776	7744	8512	6272	10816	9280
1568788104	3	0	4207.692383	4209.230957	4183.589844	4195.384766	4197.94873	450	3				0	4	4	4	4	4	3	0	8192	8192	8192	3776	7744	8448	6272	10752	9280
1568788104	4	0	4222.05127	4223.589844	4219.487305	4209.743652	4208.205078	1023	3				0	4	4	4	4	4	4	0	8192	8192	8192	3776	7744	8512	6208	10816	9280
1568788104	5	0	4220	4233.846191	4200	4223.077148	4207.692383	450	3				0	4	4	4	4	4	5	0	8192	8192	8192	3776	7744	8448	6208	10816	9280
1568788104	6	0	4205.128418	4233.846191	4189.743652	4216.922852	4198.974121	1023	3				0	4	4	4	4	4	6	0	8192	8192	8192	3776	7744	8448	6272	10752	9280
1568788104	7	0	4205.641113	4227.692383	4205.641113	4204.615234	4201.538574	450	3				0	4	4	4	4	4	7	0	8192	8192	8192	3776	7744	8512	6272	10752	9344
1568788104	8	0	4207.179688	4223.589844	4189.743652	4202.05127	4205.641113	450	3				0	4	4	4	4	4	8	0	8192	8192	8192	3776	7744	8512	6272	10752	9216
1568788104	9	0	4191.794922	4217.436035	4198.974121	4198.974121	4189.743652	1023	3				0	4	4	4	4	4	9	0	8192	8192	8192	3776	7744	8448	6208	10816	9216
1568788104	10	0	4190.256348	4217.436035	4189.743652	4193.333496	4183.077148	450	3				0	4	4	4	4	4	10	0	8192	8192	8192	3776	7744	8512	6208	10816	9216
1568788104	11	0	4211.794922	4229.743652	4201.538574	4203.589844	4205.128418	1023	3				0	4	4	4	4	4	11	0	8192	8192	8192	3776	7744	8512	6272	10816	9408
1568788104	12	0	4212.307617	4235.897461	4214.871582	4216.922852	4215.897461	450	3				0	4	4	4	4	4	12	0	8192	8192	8192	3776	7744	8448	6272	10752	9344
1568788104	13	0	4200.512695	4233.846191	4189.743652	4216.410156	4208.205078	450	3				0	4	4	4	4	4	13	0	8192	8192	8192	3776	7744	8512	6272	10752	9280
1568788104	14	0	4210.769043	4240	4215.384766	4216.410156	4212.307617	450	3				0	4	4	4	4	4	14	0	8192	8192	8192	3776	7744	8512	6272	10816	9280
1568788104	15	0	4220.512695	4242.05127	4212.820313	4217.94873	4221.025879	1023	3				0	4	4	4	4	4	15	0	8192	8192	8192	3776	7744	8448	6272	10816	9280
1568788104	16	0	4213.846191	4235.897461	4201.538574	4213.333496	4215.897461	0	3				0	4	4	4	4	4	16	0	8192	8192	8192	3776	7744	8512	6272	10752	9344
1568788104	17	0	4213.846191	4240	4224.615234	4218.974121	4222.05127	0	3				0	4	4	4	4	4	17	0	8192	8192	8192	3776	7744	8512	6336	10752	9280
1568788104	18	0	4222.05127	4252.307617	4201.538574	4228.717773	4236.410156	0	3				0	4	4	4	4	4	18	0	8192	8192	8192	3776	7744	8448	6208	10816	9280
1568788104	19	0	4216.410156	4244.102539	4198.974121	4212.307617	4229.743652	0	3				0	4	4	4	4	4	19	0	8192	8192	8192	3776	7744	8512	6208	10816	9280
1568788104	20	0	4207.179688	4235.897461	4199.487305	4198.461426	4216.922852	0	3				0	4	4	4	4	4	20	0	8192	8192	8192	3776	7744	8448	6208	10752	9280
1568788104	21	0	4208.717773	4235.897461	4200.512695	4210.769043	4219.487305	0	3				0	4	4	4	4	4	21	0	8192	8192	8192	3776	7744	8512	6208	10752	9216
1568788104	22	0	4219.487305	4237.94873	4221.538574	4223.077148	4232.820313	0	3				0	4	4	4	4	4	22	0	8192	8192	8192	3776	7744	8512	6208	10752	9344
1568788104	23	0	4210.769043	4231.794922	4187.179688	4213.846191	4224.615234	0	3				0	4	4	4	4	4	23	0	8192	8192	8192	3776	7744	8448	6208	10752	9344
1568788104	24	0	4172.307617	4209.230957	4172.820313	4180	4184.615234	0	3				0	4	4	4	4	4	24	0	8192	8192	8192	3776	7744	8512	6272	10752	9216
1568788104	25	0	4138.974121	4190.769043	4173.333496	4141.538574	4145.641113	0	3				0	4	4	4	4	4	25	0	8192	8192	8192	3776	7744	8448	6272	10816	9280
1568788104	26	0	4124.615234	4186.666504	4174.358887	4133.846191	4131.794922	0	3				0	4	4	4	4	4	26	0	8192	8192	8192	3776	7744	8512	6208	10752	9280
1568788104	27	0	4133.333496	4192.820313	4197.94873	4160	4152.307617	0	3				0	4	4	4	4	4	27	0	8192	8192	8192	3776	7744	8512	6208	10752	9344
1568788104	28	0	4166.153809	4209.230957	4183.589844	4188.717773	4188.717773	0	3				0	4	4	4	4	4	28	0	8192	8192	8192	3712	7744	8448	6208	10752	9344
1568788104	29	0	4191.282227	4229.743652	4207.179688	4203.589844	4206.666504	0	3				0	4	4	4	4	4	29	0	8192	8192	8128	3776	7744	8512	6272	10752	9280
1568788104	30	0	4185.641113	4229.743652	4213.846191	4205.128418	4200	0	3				0	4	4	4	4	4	30	0	8192	8192	8192	3776	7744	8512	6208	10752	9280
1568788104	31	0	4178.974121	4217.436035	4180	4207.692383	4195.897461	0	3				0	4	4	4	4	4	31	0	8192	8192	8192	3776	7744	8512	6272	10752	9280
1568788104	32	0	4191.282227	4221.538574	4196.410156	4216.410156	4206.666504	0	3				0	4	4	4	4	4	32	0	8192	8192	8128	3712	7744	8512	6272	10752	9344
1568788104	33	0	4190.769043	4225.641113	4181.025879	4208.205078	4206.153809	0	3				0	4	4	4	4	4	33	0	8192	8192	8192	3776	7744	8512	6272	10752	9344
1568788104	34	0	4182.05127	4221.538574	4180	4194.871582	4199.487305	0	3				0	4	4	4	4	4	34	0	8192	8192	8128	3776	7744	8448	6272	10752	9280
1568788104	35	0	4191.282227	4225.641113	4192.820313	4196.922852	4206.666504	0	3				0	4	4	4	4	4	35	0	8192	8128	8192	3776	7808	8512	6272	10816	9280
1568788104	36	0	4202.05127	4233.846191	4178.974121	4203.589844	4215.897461	0	3				0	4	4	4	4	4	36	0	8192	8192	8192	3776	7808	8512	6272	10816	9344
1568788104	37	0	4202.05127	4231.794922	4198.461426	4202.563965	4214.358887	0	3				0	4	4	4	4	4	37	0	8192	8192	8192	3776	7744	8448	6272	10816	9344
1568788104	38	0	4196.410156	4221.538574	4184.615234	4200.512695	4211.282227	0	3				0	4	4	4	4	4	38	0	8192	8192	8192	3776	7744	8512	6272	10816	9280
1568788104	39	0	4200.512695	4221.538574	4196.922852	4212.307617	4222.05127	0	3				0	4	4	4	4	4	39	0	8192	8128	8192	3776	7744	8448	6336	10816	9280
1568788104	40	0	4213.846191	4235.897461	4224.615234	4223.077148	4239.487305	0	3				0	4	4	4	4	4	40	0	8192	8128	8192	3776	7744	8448	6272	10816	9280
1568788104	41	0	4208.205078	4227.692383	4188.717773	4205.641113	4236.410156	0	3				0	4	4	4	4	4	41	0	8192	8128	8192	3776	7744	8512	6272	10816	9280
1568788104	42	0	4177.94873	4190.769043	4181.538574	4180	4209.230957	0	3				0	4	4	4	4	4	42	0	8192	8128	8192	3776	7744	8448	6336	10816	9216
1568788104	43	0	4161.538574	4178.461426	4177.94873	4182.05127	4194.358887	0	3				0	4	4	4	4	4	43	0	8192	8128	8192	3776	7744	8512	6272	10752	9280
1568788104	44	0	4167.692383	4184.615234	4183.077148	4184.102539	4200.512695	0	3				0	4	4	4	4	4	44	0	8192	8128	8192	3776	7744	8512	6208	10880	9280
1568788104	45	0	4174.871582	4172.307617	4200	4179.487305	4205.641113	0	3				0	4	4	4	4	4	45	0	8192	8128	8192	3776	7744	8448	6208	10880	9280
1568788104	46	0	4185.128418	4166.153809	4185.128418	4201.538574	4213.333496	0	3				0	4	4	4	4	4	46	0	8192	8128	8192	3776	7744	8448	6208	10816	9600
1568788104	47	0	4188.717773	4170.256348	4199.487305	4217.436035	4216.410156	0	3				0	4	4	4	4	4	47	0	8192	8128	8192	3776	7744	8448	6272	10752	9280
1568788104	48	0	4173.333496	4160	4183.077148	4193.846191	4201.025879	0	3				0	4	4	4	4	4	48	0	8192	8128	8192	3776	7744	8448	6208	10752	9216
1568788104	49	0	4172.820313	4149.743652	4170.769043	4181.538574	4199.487305	0	3				0	4	4	4	4	4	49	0	8192	8192	8192	3776	7744	8448	6208	10816	9280
1568788104	50	0	4194.871582	4151.794922	4199.487305	4201.025879	4217.94873	0	3				0	4	4	4	4	4	50	0	8192	8192	8192	3776	7744	8448	6272	10752	9408
1568788104	51	0	4203.077148	4153.846191	4191.282227	4207.692383	4221.025879	0	3				0	4	4	4	4	4	51	0	8192	8192	8192	3776	7744	8448	6272	10752	9408
1568788104	52	0	4203.589844	4160	4208.717773	4197.94873	4215.897461	0	3				0	4	4	4	4	4	52	0	8192	8192	8192	3776	7744	8448	6272	10816	9216
1568788104	53	0	4210.769043	4164.102539	4207.179688	4196.410156	4215.897461	0	3				0	4	4	4	4	4	53	0	8192	8192	8192	3776	7744	8448	6208	10752	9344
1568788104	54	0	4216.922852	4157.94873	4190.769043	4199.487305	4215.897461	0	3				0	4	4	4	4	4	54	0	8192	8192	8192	3776	7744	8448	6208	10816	9344
1568788104	55	0	4227.692383	4164.102539	4210.769043	4205.641113	4225.128418	0	3				0	4	4	4	4	4	55	0	8192	8192	8192	3712	7744	8448	6208	10816	9344
1568788104	56	0	4232.307617	4168.205078	4195.897461	4204.615234	4226.666504	0	3				0	4	4	4	4	4	56	0	8192	8192	8192	3776	7744	8512	6272	10816	9280
1568788104	57	0	4216.922852	4162.05127	4207.692383	4188.205078	4205.641113	0	3				0	4	4	4	4	4	57	0	8192	8192	8192	3776	7744	8448	6336	10816	9280
1568788104	58	0	4208.717773	4164.102539	4213.846191	4178.461426	4195.384766	0	3				0	4	4	4	4	4	58	0	8192	8192	8192	3776	7744	8512	6208	10816	9408
1568788104	59	0	4216.922852	4174.358887	4197.436035	4189.230957	4205.128418	0	3				0	4	4	4	4	4	59	0	8192	8192	8192	3776	7744	8448	6208	10816	9408
1568788104	60	0	4218.974121	4166.153809	4204.615234	4197.94873	4204.102539	0	3				0	4	4	4	4	4	60	0	8192	8192	8192	3776	7744	8448	6272	10752	9280
1568788104	61	0	4213.846191	4166.153809	4177.94873	4189.743652	4199.487305	0	3				0	4	4	4	4	4	61	0	8192	8192	8192	3776	7744	8512	6272	10688	9280
1568788104	62	0	4208.205078	4170.256348	4190.769043	4183.077148	4199.487305	0	3				0	4	4	4	4	4	62	0	8192	8192	8192	3776	7744	8448	6272	10752	9280
1568788104	63	0	4206.666504	4170.256348	4208.205078	4195.897461	4200	0	3				0	4	4	4	4	4	63	0	8192	8192	8192	3776	7744	8448	6272	10752	9280
1568788104	64	0	4215.384766	4174.358887	4188.205078	4208.717773	4207.692383	450	3				0	4	4	4	4	4	64	0	8192	8192	8192	3776	7744	8448	6208	10816	9280
1568788104	65	0	4220.512695	4182.563965	4201.538574	4200.512695	4217.94873	450	3				0	4	4	4	4	4	65	0	8192	8192	8192	3776	7744	8448	6208	10816	9216
1568788104	66	0	4216.410156	4184.615234	4196.922852	4193.846191	4216.922852	1023	3				0	4	4	4	4	4	66	0	8192	8192	8192	3712	7744	8448	6272	10752	9280
1568788104	67	0	4216.410156	4184.615234	4206.153809	4201.538574	4213.846191	450	3				0	4	4	4	4	4	67	0	8192	8192	8192	3776	7744	8448	6272	10752	8960
1568788104	68	0	4220	4184.615234	4211.282227	4198.974121	4217.436035	1023	3				0	4	4	4	4	4	68	0	8192	8192	8192	3776	7744	8448	6272	10816	9280
1568788104	69	0	4220	4186.666504	4195.384766	4194.871582	4215.384766	450	3				0	4	4	4	4	4	69	0	8192	8192	8192	3776	7744	8448	6272	10816	9280
1568788104	70	0	4212.820313	4184.615234	4221.025879	4198.461426	4203.077148	1023	3				0	4	4	4	4	4	70	0	8192	8192	8192	3776	7744	8512	6208	10752	9280
1568788104	71	0	4209.743652	4182.563965	4213.333496	4203.077148	4201.538574	450	3				0	4	4	4	4	4	71	0	8192	8192	8192	3776	7744	8448	6272	10752	9280
1568788104	72	0	4216.410156	4188.717773	4215.384766	4208.205078	4210.256348	450	3				0	4	4	4	4	4	72	0	8192	8192	8192	3776	7744	8448	6272	10752	9280
1568788104	73	0	4216.922852	4186.666504	4218.461426	4206.153809	4204.102539	1023	3				0	4	4	4	4	4	73	0	8192	8192	8192	3776	7744	8448	6272	10752	9280
1568788104	74	0	4212.820313	4182.563965	4186.666504	4201.025879	4194.358887	450	3				0	4	4	4	4	4	74	0	8192	8192	8192	3776	7744	8448	6144	10752	9280
1568788104	75	0	4218.461426	4186.666504	4208.717773	4202.563965	4203.077148	1023	3				0	4	4	4	4	4	75	0	8192	8192	8192	3776	7744	8448	6272	10816	9280
1568788104	76	0	4222.563965	4188.717773	4195.384766	4204.615234	4206.153809	450	3				0	4	4	4	4	4	76	0	8192	8192	8192	3776	7744	8448	6208	10752	9152
1568788104	77	0	4216.922852	4192.820313	4180	4202.563965	4196.410156	450	3				0	4	4	4	4	4	77	0	8192	8192	8192	3776	7744	8448	6208	10752	9152
1568788104	78	0	4217.94873	4196.922852	4207.692383	4200	4198.974121	450	3				0	4	4	4	4	4	78	0	8192	8192	8192	3776	7744	8448	6272	10816	9280
1568788104	79	0	4222.563965	4192.820313	4187.179688	4191.794922	4203.589844	1023	3				0	4	4	4	4	4	79	0	8192	8192	8192	3776	7744	8448	6272	10752	9344
1568788104	80	0	4211.794922	4186.666504	4189.743652	4182.563965	4193.846191	450	3				0	4	4	4	4	4	80	0	8192	8192	8192	3776	7744	8512	6272	10880	9280
1568788104	81	0	4196.922852	4180.512695	4189.743652	4184.615234	4178.461426	450	3				0	4	4	4	4	4	81	0	8192	8192	8192	3776	7744	8448	6272	10880	9280
1568788104	82	0	4191.794922	4174.358887	4188.205078	4183.077148	4169.743652	450	3				0	4	4	4	4	4	82	0	8192	8192	8192	3776	7744	8448	6272	10816	9280
1568788104	83	0	4200.512695	4182.563965	4222.05127	4184.615234	4178.974121	1023	3				0	4	4	4	4	4	83	0	8192	8192	8192	3776	7744	8448	6272	10752	9280
1568788104	84	0	4211.282227	4190.769043	4209.743652	4197.436035	4189.230957	450	3				0	4	4	4	4	4	84	0	8192	8192	8192	3776	7744	8448	6272	10816	9280
1568788105	85	0	4213.846191	4184.615234	4208.717773	4193.846191	4188.205078	450	3				0	4	4	4	4	4	85	0	8192	8192	8192	3712	7744	8448	6208	10816	9408
1568788105	86	0	4215.384766	4194.871582	4216.410156	4183.589844	4194.871582	450	3				0	4	4	4	4	4	86	0	8192	8192	8192	3776	7744	8512	6208	10816	8384
1568788105	87	0	4220	4213.333496	4214.358887	4194.871582	4200.512695	1023	3				0	4	4	4	4	4	87	0	8192	8192	8192	3776	7744	8512	6336	10816	9152
1568788105	88	0	4213.333496	4207.179688	4208.717773	4205.641113	4186.666504	450	3				0	4	4	4	4	4	88	0	8192	8192	8128	3776	7744	8448	6272	10752	9280
1568788105	89	0	4206.153809	4192.820313	4170.769043	4197.436035	4177.436035	450	3				0	4	4	4	4	4	89	0	8192	8192	8192	3776	7744	8512	6208	10752	9344
1568788105	90	0	4214.871582	4201.025879	4189.230957	4196.922852	4185.128418	450	3				0	4	4	4	4	4	90	0	8192	8192	8192	3776	7808	8512	6272	10816	9216
1568788105	91	0	4217.436035	4198.974121	4193.333496	4203.077148	4184.102539	1023	3				0	4	4	4	4	4	91	0	8192	8192	8192	3776	7744	8512	6272	10816	9216
1568788105	92	0	4211.794922	4190.769043	4178.974121	4200	4180.512695	450	3				0	4	4	4	4	4	92	0	8192	8192	8192	3776	7744	8448	6272	10816	9280
1568788105	93	0	4217.94873	4198.974121	4213.846191	4198.461426	4188.717773	450	3				0	4	4	4	4	4	93	0	8192	8192	8192	3776	7808	8448	6272	10752	9280
1568788105	94	0	4213.846191	4203.077148	4198.974121	4192.820313	4187.692383	450	3				0	4	4	4	4	4	94	0	8192	8192	8192	3776	7808	8448	6208	10752	9472
1568788105	95	0	4198.974121	4205.128418	4200.512695	4181.025879	4182.563965	1023	3				0	4	4	4	4	4	95	0	8192	8192	8128	3776	7744	8448	6208	10752	9472
1568788105	96	0	4208.717773	4215.384766	4212.307617	4188.717773	4192.307617	450	3				0	4	4	4	4	4	96	0	8192	8192	8128	3776	7808	8512	6272	10880	9280
1568788105	97	0	4218.461426	4217.436035	4190.256348	4206.153809	4198.461426	450	3				0	4	4	4	4	4	97	0	8192	8192	8192	3776	7808	8448	6208	10752	9280
1568788105	98	0	4203.589844	4211.282227	4204.615234	4202.563965	4188.205078	450	3				0	4	4	4	4	4	98	0	8192	8192	8192	3776	7808	8448	6272	10752	9280
1568788105	99	0	4200.512695	4215.384766	4193.333496	4195.384766	4180.512695	1023	3				0	4	4	4	4	4	99	0	8192	8192	8192	3776	7808	8448	6272	10752	9280
1568788105	100	0	4215.897461	4217.436035	4187.179688	4200	4186.153809	450	3				0	4	4	4	4	4	100	0	8192	8192	8192	3776	7808	8448	6272	10688	9280
1568788105	101	0	4221.538574	4217.436035	4190.769043	4203.077148	4196.410156	450	3				0	4	4	4	4	4	101	0	8192	8192	8192	3776	7808	8448	6336	10752	9280
1568788105	102	0	4218.461426	4215.384766	4176.922852	4205.641113	4202.563965	450	3				0	4	4	4	4	4	102	0	8192	8192	8192	3776	7808	8448	6272	10752	9280
1568788105	103	0	4218.974121	4213.333496	4198.461426	4204.102539	4203.077148	1023	3				0	4	4	4	4	4	103	0	8192	8192	8192	3776	7808	8448	6272	10752	9280
1568788105	104	0	4220	4209.230957	4185.641113	4196.922852	4199.487305	450	3				0	4	4	4	4	4	104	0	8192	8192	8192	3776	7808	8448	6272	10752	9280
1568788105	105	0	4222.05127	4221.538574	4195.897461	4205.641113	4200	450	3				0	4	4	4	4	4	105	0	8192	8192	8192	3776	7808	8512	6272	10752	9216
1568788105	106	0	4222.563965	4227.692383	4229.743652	4217.436035	4202.05127	450	3				0	4	4	4	4	4	106	0	8192	8192	8192	3776	7808	8512	6272	10752	9280
1568788105	107	0	4217.94873	4221.538574	4208.717773	4211.282227	4195.897461	1023	3				0	4	4	4	4	4	107	0	8192	8192	8192	3776	7808	8448	6272	10752	9280
1568788105	108	0	4212.820313	4221.538574	4220.512695	4206.666504	4185.128418	450	3				0	4	4	4	4	4	108	0	8192	8192	8192	3776	7808	8512	6208	10816	9280
1568788105	109	0	4216.922852	4231.794922	4220	4214.358887	4192.307617	450	3				0	4	4	4	4	4	109	0	8192	8192	8192	3776	7744	8448	6208	10816	9280
1568788105	110	0	4213.846191	4235.897461	4211.282227	4212.307617	4200.512695	450	3				0	4	4	4	4	4	110	0	8192	8192	8192	3776	7808	8448	6208	10752	9280
1568788105	111	0	4197.94873	4229.743652	4215.384766	4202.563965	4181.025879	1023	3				0	4	4	4	4	4	111	0	8192	8192	8192	3776	7744	8448	6272	10816	9280
1568788105	112	0	4190.769043	4221.538574	4175.897461	4192.307617	4170.256348	450	3				0	4	4	4	4	4	112	0	8192	8192	8192	3776	7744	8448	6272	10816	9216
1568788105	113	0	4196.410156	4211.282227	4166.153809	4175.897461	4183.589844	450	3				0	4	4	4	4	4	113	0	8192	8192	8192	3776	7808	8448	6272	10816	9216
1568788105	114	0	4198.974121	4209.230957	4160.512695	4172.307617	4189.230957	450	3				0	4	4	4	4	4	114	0	8192	8192	8192	3776	7744	8448	6272	10816	9280
1568788105	115	0	4199.487305	4211.282227	4167.692383	4190.256348	4189.230957	1023	3				0	4	4	4	4	4	115	0	8192	8192	8192	3776	7808	8448	6272	10752	9344
1568788105	116	0	4203.077148	4215.384766	4195.897461	4194.358887	4198.461426	450	3				0	4	4	4	4	4	116	0	8192	8192	8192	3776	7744	8448	6272	10816	9280
1568788105	117	0	4201.538574	4217.436035	4175.897461	4184.615234	4201.538574	450	3				0	4	4	4	4	4	117	0	8192	8192	8192	3776	7744	8384	6272	10816	9280
1568788105	118	0	4200.512695	4213.333496	4196.922852	4190.769043	4196.922852	450	3				0	4	4	4	4	4	118	0	8192	8192	8192	3776	7744	8448	6272	10816	9280
1568788105	119	0	4205.128418	4221.538574	4216.410156	4206.153809	4201.025879	1023	3				0	4	4	4	4	4	119	0	8192	8192	8192	3776	7744	8448	6336	10816	9344
1568788105	120	0	4205.128418	4235.897461	4209.743652	4207.692383	4203.589844	450	3				0	4	4	4	4	4	120	0	8192	8192	8192	3776	7808	8448	6336	10816	9280
1568788105	121	0	4201.538574	4231.794922	4222.05127	4203.077148	4197.94873	450	3				0	4	4	4	4	4	121	0	8192	8192	8192	3776	7744	8448	6272	10816	9280
1568788105	122	0	4203.077148	4217.436035	4191.794922	4200	4188.205078	450	3				0	4	4	4	4	4	122	0	8192	8192	8192	3776	7744	8448	6272	10816	9280
1568788105	123	0	4201.538574	4215.384766	4188.717773	4202.05127	4185.641113	1023	3				0	4	4	4	4	4	123	0	8192	8192	8192	3776	7744	8384	6272	10816	9408
1568788105	124	0	4186.666504	4213.333496	4182.05127	4203.589844	4183.589844	450	3				0	4	4	4	4	4	124	0	8192	8192	8192	3776	7744	8448	6272	10752	9280
1568788105	125	0	4186.666504	4213.333496	4170.256348	4200.512695	4187.692383	450	3				0	4	4	4	4	4	125	0	8192	8192	8192	3712	7744	8448	6208	10816	9280
1568788105	126	0	4209.743652	4227.692383	4209.230957	4204.102539	4204.615234	450	3				0	4	4	4	4	4	126	0	8192	8192	8192	3776	7744	8448	6336	10816	9280
1568788105	127	0	4209.743652	4221.538574	4182.05127	4203.077148	4205.641113	233	3				0	4	4	4	4	4	127	0	8192	8192	8192	3776	7744	8448	6336	10816	9280
1568788105	0	0	4184.615234	4203.077148	4162.563965	4188.205078	4186.153809	450	3				0	4	4	4	4	4	0	0	8192	8192	8192	3776	7744	8448	6272	10752	9280
1568788105	1	0	4182.05127	4209.230957	4181.538574	4175.897461	4178.461426	450	3				0	4	4	4	4	4	1	0	8192	8192	8192	3776	7744	8448	6272	10752	9280
1568788105	2	0	4183.589844	4213.333496	4169.743652	4160	4171.282227	1023	3				0	4	4	4	4	4	2	0	8192	8192	8192	3776	7744	8448	6272	10752	9280
1568788105	3	0	4152.307617	4190.769043	4169.230957	4136.922852	4139.487305	450	3				0	4	4	4	4	4	3	0	8192	8192	8192	3776	7744	8512	6272	10752	9280
1568788105	4	0	4125.641113	4180.512695	4151.794922	4127.179688	4117.94873	1023	3				0	4	4	4	4	4	4	0	8192	8192	8192	3776	7744	8448	6272	10752	9344
1568788105	5	0	4131.794922	4192.820313	4169.230957	4141.025879	4127.692383	450	3				0	4	4	4	4	4	5	0	8192	8192	8192	3712	7744	8448	6272	10816	9280
1568788105	6	0	4146.666504	4198.974121	4192.307617	4168.717773	4147.692383	1023	3				0	4	4	4	4	4	6	0	8192	8192	8192	3776	7744	8512	6272	10752	9280
1568788105	7	0	4157.94873	4198.974121	4169.743652	4190.256348	4162.563965	450	3				0	4	4	4	4	4	7	0	8192	8192	8192	3776	7744	8448	6272	10752	9280
1568788105	8	0	4166.153809	4198.974121	4176.922852	4185.128418	4166.153809	450	3				0	4	4	4	4	4	8	0	8192	8192	8192	3776	7744	8448	6336	10752	9280
1568788105	9	0	4174.871582	4201.025879	4168.717773	4179.487305	4173.333496	1023	3				0	4	4	4	4	4	9	0	8192	8192	8192	3776	7744	8512	6272	10816	9280
1568788105	10	0	4188.205078	4211.282227	4185.128418	4193.333496	4193.846191	450	3				0	4	4	4	4	4	10	0	8192	8192	8192	3776	7744	8448	6336	10816	9344
1568788105	11	0	4191.794922	4217.436035	4208.717773	4190.769043	4203.077148	1023	3				0	4	4	4	4	4	11	0	8192	8192	8128	3712	7744	8512	6208	10816	9152
1568788105	12	0	4184.102539	4211.282227	4176.922852	4169.743652	4192.820313	450	3				0	4	4	4	4	4	12	0	8192	8192	8128	3712	7744	8512	6208	10816	9152
1568788105	13	0	4189.743652	4211.282227	4193.846191	4173.333496	4196.410156	450	3				0	4	4	4	4	4	13	0	8192	8192	8128	3776	7744	8512	6272	10816	9216
1568788105	14	0	4201.538574	4219.487305	4199.487305	4196.922852	4214.871582	450	3				0	4	4	4	4	4	14	0	8192	8192	8192	3712	7808	8512	6272	10752	9280
1568788105	15	0	4201.538574	4219.487305	4192.820313	4204.102539	4220	1023	3				0	4	4	4	4	4	15	0	8192	8192	8128	3776	7808	8512	6336	10752	9216
1568788105	16	0	4202.563965	4215.384766	4204.615234	4196.410156	4218.974121	0	3				0	4	4	4	4	4	16	0	8192	8192	8128	3712	7808	8448	6272	10816	9280
1568788105	17	0	4202.563965	4215.384766	4177.436035	4197.94873	4223.077148	0	3				0	4	4	4	4	4	17	0	8192	8192	8192	3776	7808	8512	6272	10816	9280
1568788105	18	0	4188.205078	4213.333496	4185.641113	4201.025879	4218.974121	0	3				0	4	4	4	4	4	18	0	8192	8192	8192	3776	7808	8448	6272	10816	9280
1568788105	19	0	4177.436035	4213.333496	4189.230957	4198.461426	4215.384766	0	3				0	4	4	4	4	4	19	0	8192	8192	8192	3712	7808	8512	6208	10752	9280
1568788105	20	0	4186.666504	4219.487305	4185.128418	4203.077148	4228.717773	0	3				0	4	4	4	4	4	20	0	8192	8192	8192	3776	7808	8448	6272	10816	9280
1568788105	21	0	4183.589844	4213.333496	4197.94873	4201.538574	4229.743652	0	3				0	4	4	4	4	4	21	0	8192	8192	8192	3712	7808	8448	6272	10816	9280
1568788105	22	0	4174.871582	4201.025879	4176.922852	4196.410156	4215.897461	0	3				0	4	4	4	4	4	22	0	8192	8192	8192	3776	7808	8448	6272	10752	9280
1568788105	23	0	4187.692383	4201.025879	4202.563965	4208.205078	4226.666504	0	3				0	4	4	4	4	4	23	0	8192	8192	8192	3776	7808	8448	6272	10816	9280
1568788105	24	0	4195.384766	4198.974121	4207.179688	4207.179688	4240.512695	0	3				0	4	4	4	4	4	24	0	8192	8192	8192	3776	7808	8512	6272	10816	9280
1568788105	25	0	4184.102539	4186.666504	4180	4183.077148	4227.179688	0	3				0	4	4	4	4	4	25	0	8192	8192	8192	3776	7808	8512	6272	10816	9280
1568788105	26	0	4183.077148	4178.461426	4200	4174.358887	4216.922852	0	3				0	4	4	4	4	4	26	0	8192	8192	8192	3776	7808	8448	6272	10752	9280
1568788105	27	0	4190.769043	4174.358887	4189.230957	4177.94873	4221.538574	0	3				0	4	4	4	4	4	27	0	8192	8192	8192	3776	7808	8448	6272	10816	9344
1568788105	28	0	4186.666504	4166.153809	4190.769043	4175.897461	4220.512695	0	3				0	4	4	4	4	4	28	0	8192	8192	8192	3776	7744	8448	6272	10816	9280
1568788105	29	0	4185.641113	4166.153809	4194.358887	4185.128418	4215.897461	0	3				0	4	4	4	4	4	29	0	8192	8192	8192	3776	7744	8448	6208	10752	9344
1568788105	30	0	4194.358887	4170.256348	4178.461426	4198.461426	4218.974121	0	3				0	4	4	4	4	4	30	0	8192	8192	8192	3776	7744	8448	6208	10752	9344
1568788105	31	0	4187.179688	4164.102539	4190.769043	4185.128418	4215.897461	0	3				0	4	4	4	4	4	31	0	8192	8192	8192	3776	7744	8448	6272	10752	9280
1568788105	32	0	4165.128418	4155.897461	4163.077148	4165.128418	4192.820313	0	3				0	4	4	4	4	4	32	0	8192	8192	8192	3776	7744	8512	6208	10752	9280
1568788105	33	0	4149.743652	4149.743652	4160.512695	4165.128418	4168.205078	0	3				0	4	4	4	4	4	33	0	8192	8192	8192	3776	7744	8448	6336	10752	9280
1568788105	34	0	4148.205078	4137.436035	4169.230957	4165.128418	4162.563965	0	3				0	4	4	4	4	4	34	0	8192	8192	8192	3776	7744	8448	6272	10752	9280
1568788105	35	0	4157.436035	4133.333496	4151.794922	4152.307617	4173.333496	0	3				0	4	4	4	4	4	35	0	8192	8192	8192	3776	7744	8512	6272	10752	9280
1568788105	36	0	4171.282227	4147.692383	4180.512695	4154.358887	4183.589844	0	3				0	4	4	4	4	4	36	0	8192	8192	8192	3776	7744	8448	6272	10816	9216
1568788105	37	0	4171.794922	4155.897461	4176.410156	4169.230957	4182.563965	0	3				0	4	4	4	4	4	37	0	8192	8192	8192	3776	7744	8512	6272	10752	9216
1568788105	38	0	4167.692383	4151.794922	4176.410156	4165.128418	4180	0	3				0	4	4	4	4	4	38	0	8192	8192	8192	3776	7744	8448	6272	10752	9216
1568788105	39	0	4180.512695	4157.94873	4202.05127	4162.05127	4184.615234	0	3				0	4	4	4	4	4	39	0	8192	8192	8192	3776	7744	8448	6272	10752	9216
1568788105	40	0	4191.282227	4170.256348	4193.333496	4179.487305	4186.153809	0	3				0	4	4	4	4	4	40	0	8192	8192	8128	3776	7744	8448	6272	10752	9280
1568788105	41	0	4191.282227	4174.358887	4206.153809	4187.179688	4188.717773	0	3				0	4	4	4	4	4	41	0	8192	8192	8192	3776	7744	8448	6272	10816	9216
1568788105	42	0	4200	4182.563965	4193.846191	4190.769043	4201.538574	0	3				0	4	4	4	4	4	42	0	8192	8192	8192	3776	7808	8512	6336	10752	9280
1568788105	43	0	4204.615234	4182.563965	4182.05127	4199.487305	4200.512695	0	3				0	4	4	4	4	4	43	0	8192	8192	8128	3776	7808	8512	6336	10752	9280
1568788105	44	0	4198.461426	4170.256348	4193.846191	4194.871582	4186.153809	0	3				0	4	4	4	4	4	44	0	8192	8192	8192	3776	7808	8448	6336	10816	9280
1568788105	45	0	4199.487305	4172.307617	4177.94873	4183.077148	4182.563965	0	3				0	4	4	4	4	4	45	0	8192	8192	8128	3776	7808	8448	6272	10752	9280
1568788105	46	0	4200	4182.563965	4192.307617	4182.05127	4186.153809	0	3				0	4	4	4	4	4	46	0	8192	8192	8128	3776	7808	8448	6336	10752	9280
1568788105	47	0	4204.102539	4184.615234	4193.333496	4192.820313	4194.358887	0	3				0	4	4	4	4	4	47	0	8192	8192	8192	3776	7808	8448	6272	10816	9280
1568788105	48	0	4214.871582	4194.871582	4195.384766	4202.05127	4202.563965	0	3				0	4	4	4	4	4	48	0	8192	8192	8192	3776	7808	8512	6272	10816	9280
1568788105	49	0	4218.461426	4203.077148	4216.410156	4201.025879	4202.05127	0	3				0	4	4	4	4	4	49	0	8192	8192	8192	3776	7808	8448	6272	10816	9024
1568788105	50	0	4215.897461	4203.077148	4190.256348	4206.666504	4202.563965	0	3				0	4	4	4	4	4	50	0	8192	8192	8192	3776	7808	8448	6272	10752	9344
1568788105	51	0	4209.230957	4203.077148	4195.897461	4215.897461	4200.512695	0	3				0	4	4	4	4	4	51	0	8192	8192	8192	3776	7808	8448	6272	10816	9280
1568788105	52	0	4198.461426	4198.974121	4190.769043	4202.05127	4188.717773	0	3				0	4	4	4	4	4	52	0	8192	8192	8192	3776	7808	8448	6272	10816	9280
1568788105	53	0	4198.974121	4203.077148	4181.025879	4184.102539	4188.205078	0	3				0	4	4	4	4	4	53	0	8192	8192	8192	3776	7808	8512	6272	10816	9280
1568788105	54	0	4211.794922	4213.333496	4207.692383	4198.461426	4201.538574	0	3				0	4	4	4	4	4	54	0	8192	8192	8192	3776	7808	8448	6400	10816	9344
1568788105	55	0	4222.05127	4219.487305	4193.333496	4221.538574	4201.538574	0	3				0	4	4	4	4	4	55	0	8192	8192	8192	3776	7808	8448	6272	10816	9280
1568788105	56	0	4216.410156	4211.282227	4199.487305	4215.384766	4188.717773	0	3				0	4	4	4	4	4	56	0	8192	8192	8192	3776	7808	8512	6336	10752	8960
1568788105	57	0	4202.563965	4205.128418	4193.846191	4196.922852	4176.410156	0	3				0	4	4	4	4	4	57	0	8192	8192	8192	3776	7808	8448	6336	10752	8960
1568788105	58	0	4204.102539	4207.179688	4182.05127	4197.436035	4176.922852	0	3				0	4	4	4	4	4	58	0	8192	8192	8192	3776	7808	8448	6272	10816	9280
1568788105	59	0	4218.974121	4217.436035	4217.436035	4210.256348	4190.256348	0	3				0	4	4	4	4	4	59	0	8192	8192	8192	3776	7808	8448	6336	10816	9280
1568788105	60	0	4215.897461	4219.487305	4191.282227	4208.205078	4190.256348	0	3				0	4	4	4	4	4	60	0	8192	8192	8192	3776	7744	8448	6336	10752	9344
1568788105	61	0	4210.256348	4211.282227	4180.512695	4195.384766	4185.641113	0	3				0	4	4	4	4	4	61	0	8192	8192	8192	3712	7808	8448	6336	10752	9344
1568788105	62	0	4226.153809	4215.384766	4205.641113	4194.358887	4198.461426	0	3				0	4	4	4	4	4	62	0	8192	8192	8192	3776	7808	8448	6272	10816	9280
1568788105	63	0	4230.769043	4227.692383	4202.05127	4210.256348	4206.666504	0	3				0	4	4	4	4	4	63	0	8192	8192	8192	3776	7744	8448	6272	10816	9280
1568788105	64	0	4216.922852	4223.589844	4213.333496	4222.05127	4198.974121	450	3				0	4	4	4	4	4	64	0	8192	8192	8192	3776	7808	8448	6336	10816	9344
1568788105	65	0	4212.820313	4213.333496	4201.025879	4211.282227	4195.384766	450	3				0	4	4	4	4	4	65	0	8192	8192	8192	3776	7808	8512	6272	10816	9152
1568788105	66	0	4219.487305	4217.436035	4211.794922	4197.436035	4197.94873	1023	3				0	4	4	4	4	4	66	0	8192	8192	8192	3776	7808	8448	6272	10816	9152
1568788105	67	0	4232.820313	4227.692383	4225.641113	4213.846191	4207.179688	450	3				0	4	4	4	4	4	67	0	8192	8192	8192	3776	7808	8448	6272	10816	9024
1568788105	68	0	4243.077148	4231.794922	4204.102539	4236.410156	4219.487305	1023	3				0	4	4	4	4	4	68	0	8192	8192	8192	3776	7808	8448	6272	10816	9344
1568788105	69	0	4240	4231.794922	4218.461426	4227.179688	4220	450	3				0	4	4	4	4	4	69	0	8192	8192	8192	3776	7808	8448	6272	10752	9280
1568788105	70	0	4235.897461	4233.846191	4211.794922	4224.102539	4218.461426	1023	3				0	4	4	4	4	4	70	0	8192	8192	8192	3776	7808	8448	6272	10752	9216
1568788105	71	0	4232.307617	4235.897461	4211.794922	4237.94873	4216.410156	450	3				0	4	4	4	4	4	71	0	8192	8192	8192	3776	7808	8384	6272	10752	9216
1568788105	72	0	4221.538574	4231.794922	4213.333496	4226.153809	4205.128418	450	3				0	4	4	4	4	4	72	0	8192	8192	8192	3776	7808	8512	6400	10816	9344
1568788105	73	0	4217.436035	4221.538574	4188.205078	4203.589844	4197.436035	1023	3				0	4	4	4	4	4	73	0	8192	8192	8192	3776	7808	8448	6336	10752	9280
1568788105	74	0	4220.512695	4215.384766	4213.333496	4199.487305	4203.589844	450	3				0	4	4	4	4	4	74	0	8192	8192	8192	3776	7808	8448	6336	10752	9280
1568788105	75	0	4215.897461	4217.436035	4204.615234	4201.538574	4204.615234	1023	3				0	4	4	4	4	4	75	0	8192	8192	8192	3776	7808	8512	6336	10752	9280
1568788105	76	0	4213.333496	4225.641113	4194.871582	4207.692383	4197.436035	450	3				0	4	4	4	4	4	76	0	8192	8192	8192	3776	7808	8448	6336	10816	9280
1568788105	77	0	4217.436035	4229.743652	4221.538574	4214.358887	4203.589844	450	3				0	4	4	4	4	4	77	0	8192	8192	8192	3776	7808	8448	6272	10816	9344
1568788105	78	0	4217.436035	4229.743652	4205.128418	4203.077148	4216.922852	450	3				0	4	4	4	4	4	78	0	8192	8192	8192	3776	7808	8512	6272	10752	9216
1568788105	79	0	4215.384766	4229.743652	4215.897461	4197.436035	4217.436035	1023	3				0	4	4	4	4	4	79	0	8192	8192	8192	3776	7808	8448	6272	10752	9216
1568788105	80	0	4216.410156	4231.794922	4209.743652	4213.846191	4212.307617	450	3				0	4	4	4	4	4	80	0	8192	8192	8192	3776	7808	8448	6272	10816	9344
1568788105	81	0	4215.384766	4231.794922	4193.846191	4216.922852	4214.358887	450	3				0	4	4	4	4	4	81	0	8192	8192	8192	3776	7808	8512	6336	10816	9280
1568788105	82	0	4216.410156	4231.794922	4213.333496	4205.641113	4213.846191	450	3				0	4	4	4	4	4	82	0	8192	8192	8192	3776	7808	8512	6336	10816	9280
1568788105	83	0	4228.205078	4242.05127	4205.641113	4215.384766	4216.922852	1023	3				0	4	4	4	4	4	83	0	8192	8192	8192	3776	7808	8512	6272	10816	9024
1568788106	84	0	4237.436035	4252.307617	4225.641113	4232.307617	4228.717773	450	3				0	4	4	4	4	4	84	0	8192	8128	8192	3776	7808	8384	6272	10816	9024
1568788106	85	0	4227.179688	4248.205078	4222.05127	4226.153809	4226.153809	450	3				0	4	4	4	4	4	85	0	8192	8192	8192	3776	7808	8512	6272	10752	9152
1568788106	86	0	4218.461426	4244.102539	4202.05127	4213.846191	4215.897461	450	3				0	4	4	4	4	4	86	0	8192	8192	8192	3776	7808	8512	6272	10752	9216
1568788106	87	0	4224.102539	4250.256348	4227.179688	4217.436035	4220.512695	1023	3				0	4	4	4	4	4	87	0	8192	8192	8192	3776	7808	8448	6272	10816	9280
1568788106	88	0	4222.05127	4254.358887	4205.641113	4222.05127	4223.077148	450	3				0	4	4	4	4	4	88	0	8192	8192	8192	3712	7808	8448	6272	10752	9344
1568788106	89	0	4218.974121	4250.256348	4202.05127	4213.333496	4215.384766	450	3				0	4	4	4	4	4	89	0	8192	8192	8192	3776	7808	8448	6272	10752	9344
1568788106	90	0	4232.307617	4248.205078	4208.205078	4212.820313	4223.077148	450	3				0	4	4	4	4	4	90	0	8192	8192	8192	3776	7808	8448	6272	10752	9280
1568788106	91	0	4240.512695	4252.307617	4196.922852	4221.025879	4234.358887	1023	3				0	4	4	4	4	4	91	0	8192	8192	8192	3776	7808	8512	6336	10752	9216
1568788106	92	0	4227.692383	4244.102539	4213.846191	4212.820313	4223.589844	450	3				0	4	4	4	4	4	92	0	8192	8192	8192	3776	7808	8512	6272	10816	9280
1568788106	93	0	4213.333496	4231.794922	4195.384766	4200	4204.615234	450	3				0	4	4	4	4	4	93	0	8192	8192	8192	3712	7808	8448	6272	10816	9280
1568788106	94	0	4206.666504	4227.692383	4194.358887	4195.384766	4194.871582	450	3				0	4	4	4	4	4	94	0	8192	8192	8192	3712	7808	8448	6400	10752	9216
1568788106	95	0	4196.922852	4219.487305	4192.820313	4186.666504	4186.666504	1023	3				0	4	4	4	4	4	95	0	8192	8192	8192	3776	7808	8448	6272	10816	9280
1568788106	96	0	4192.307617	4217.436035	4176.922852	4186.666504	4186.153809	450	3				0	4	4	4	4	4	96	0	8192	8192	8192	3776	7808	8448	6336	10816	9216
1568788106	97	0	4207.692383	4231.794922	4213.846191	4213.846191	4202.563965	450	3				0	4	4	4	4	4	97	0	8192	8192	8192	3776	7808	8448	6336	10816	9216
1568788106	98	0	4217.94873	4240	4204.102539	4221.538574	4212.307617	450	3				0	4	4	4	4	4	98	0	8192	8192	8192	3776	7808	8384	6336	10816	9280
1568788106	99	0	4206.153809	4231.794922	4187.692383	4200.512695	4209.230957	1023	3				0	4	4	4	4	4	99	0	8192	8192	8192	3712	7808	8512	6272	10816	9216
1568788106	100	0	4198.974121	4229.743652	4195.384766	4203.077148	4212.307617	450	3				0	4	4	4	4	4	100	0	8192	8192	8192	3776	7808	8512	6336	10752	9344
1568788106	101	0	4202.05127	4229.743652	4183.077148	4215.384766	4214.871582	450	3				0	4	4	4	4	4	101	0	8192	8192	8192	3776	7808	8384	6336	10816	9536
1568788106	102	0	4200.512695	4223.589844	4198.461426	4201.538574	4212.820313	450	3				0	4	4	4	4	4	102	0	8192	8192	8192	3776	7808	8512	6400	10816	9536
1568788106	103	0	4210.256348	4233.846191	4193.333496	4194.871582	4227.179688	1023	3				0	4	4	4	4	4	103	0	8192	8192	8192	3776	7808	8448	6208	10816	9344
1568788106	104	0	4232.307617	4252.307617	4206.666504	4224.102539	4246.666504	450	3				0	4	4	4	4	4	104	0	8192	8192	8192	3776	7808	8448	6208	10816	9280
1568788106	105	0	4233.333496	4254.358887	4227.179688	4243.077148	4246.666504	450	3				0	4	4	4	4	4	105	0	8192	8192	8192	3776	7808	8448	6208	10752	9344
1568788106	106	0	4218.974121	4246.153809	4200	4228.205078	4230.769043	450	3				0	4	4	4	4	4	106	0	8192	8192	8192	3776	7808	8448	6272	10816	9024
1568788106	107	0	4216.922852	4244.102539	4215.897461	4210.769043	4221.538574	1023	3				0	4	4	4	4	4	107	0	8192	8192	8192	3776	7808	8448	6272	10816	9024
1568788106	108	0	4217.436035	4244.102539	4209.230957	4206.666504	4220.512695	450	3				0	4	4	4	4	4	108	0	8192	8192	8192	3776	7808	8512	6208	10816	9280
1568788106	109	0	4198.974121	4237.94873	4186.153809	4196.410156	4207.692383	450	3				0	4	4	4	4	4	109	0	8192	8192	8192	3776	7808	8384	6272	10816	9216
1568788106	110	0	4170.769043	4225.641113	4182.05127	4165.128418	4180	450	3				0	4	4	4	4	4	110	0	8192	8192	8192	3776	7808	8448	6208	10816	9216
1568788106	111	0	4154.358887	4213.333496	4155.897461	4141.538574	4161.025879	1023	3				0	4	4	4	4	4	111	0	8192	8192	8192	3776	7808	8512	6208	10816	9216
1568788106	112	0	4151.794922	4207.179688	4179.487305	4144.102539	4160.512695	450	3				0	4	4	4	4	4	112	0	8192	8192	8192	3776	7808	8448	6272	10816	9344
1568788106	113	0	4165.128418	4211.282227	4188.717773	4165.128418	4176.922852	450	3				0	4	4	4	4	4	113	0	8192	8192	8192	3712	7808	8448	6272	10752	9344
1568788106	114	0	4191.282227	4231.794922	4190.256348	4191.794922	4203.589844	450	3				0	4	4	4	4	4	114	0	8192	8192	8192	3776	7808	8512	6272	10752	9280
1568788106	115	0	4200.512695	4237.94873	4212.820313	4202.563965	4211.282227	1023	3				0	4	4	4	4	4	115	0	8192	8192	8192	3776	7808	8448	6272	10752	9280
1568788106	116	0	4189.743652	4225.641113	4181.538574	4195.384766	4200	450	3				0	4	4	4	4	4	116	0	8192	8192	8192	3776	7808	8448	6208	10752	9344
1568788106	117	0	4192.820313	4225.641113	4195.384766	4195.384766	4205.128418	450	3				0	4	4	4	4	4	117	0	8192	8192	8192	3776	7808	8512	6272	10816	9280
1568788106	118	0	4206.666504	4233.846191	4214.871582	4209.230957	4219.487305	450	3				0	4	4	4	4	4	118	0	8192	8192	8192	3712	7808	8512	6208	10816	9280
1568788106	119	0	4213.846191	4240	4202.05127	4218.974121	4226.666504	1023	3				0	4	4	4	4	4	119	0	8192	8192	8192	3712	7808	8512	6208	10816	8256
1568788106	120	0	4219.487305	4242.05127	4210.769043	4216.922852	4235.897461	450	3				0	4	4	4	4	4	120	0	8192	8192	8192	3776	7808	8448	6272	10752	9088
1568788106	121	0	4216.410156	4233.846191	4182.563965	4201.025879	4232.820313	450	3				0	4	4	4	4	4	121	0	8192	8192	8192	3712	7808	8512	6336	10752	9280
1568788106	122	0	4206.153809	4219.487305	4187.692383	4190.769043	4223.077148	450	3				0	4	4	4	4	4	122	0	8192	8192	8192	3712	7808	8512	6272	10816	9280
1568788106	123	0	4214.871582	4219.487305	4198.461426	4197.436035	4231.794922	1023	3				0	4	4	4	4	4	123	0	8192	8128	8192	3776	7808	8512	6336	10752	9280
1568788106	124	0	4218.461426	4219.487305	4173.846191	4192.307617	4233.846191	450	3				0	4	4	4	4	4	124	0	8192	8128	8192	3712	7808	8512	6336	10816	9472
1568788106	125	0	4203.589844	4215.384766	4186.153809	4187.179688	4217.94873	450	3				0	4	4	4	4	4	125	0	8192	8128	8192	3776	7808	8448	6336	10816	9472
1568788106	126	0	4196.922852	4219.487305	4178.974121	4200.512695	4212.820313	450	3				0	4	4	4	4	4	126	0	8192	8128	8192	3776	7808	8448	6272	10816	9280
1568788106	127	0	4202.563965	4219.487305	4191.282227	4208.205078	4219.487305	233	3				0	4	4	4	4	4	127	0	8192	8192	8192	3776	7808	8512	6208	10816	9216
1568788106	0	0	4198.974121	4213.333496	4204.615234	4198.974121	4215.897461	450	3				0	4	4	4	4	4	0	0	8192	8128	8192	3776	7808	8448	6272	10752	9280
1568788106	1	0	4197.436035	4213.333496	4187.179688	4200	4212.820313	450	3				0	4	4	4	4	4	1	0	8192	8128	8192	3712	7808	8448	6272	10752	9280
1568788106	2	0	4208.205078	4215.384766	4210.256348	4215.897461	4227.692383	1023	3				0	4	4	4	4	4	2	0	8192	8128	8192	3776	7808	8448	6272	10816	9280
1568788106	3	0	4209.230957	4207.179688	4195.897461	4218.461426	4231.794922	450	3				0	4	4	4	4	4	3	0	8192	8192	8192	3776	7808	8384	6336	10816	9344
1568788106	4	0	4200	4190.769043	4191.282227	4209.743652	4223.589844	1023	3				0	4	4	4	4	4	4	0	8192	8192	8192	3776	7808	8448	6208	10816	9152
1568788106	5	0	4201.538574	4178.461426	4205.128418	4209.743652	4228.717773	450	3				0	4	4	4	4	4	5	0	8192	8192	8192	3776	7808	8448	6208	10816	9152
1568788106	6	0	4205.128418	4170.256348	4178.461426	4204.102539	4229.230957	1023	3				0	4	4	4	4	4	6	0	8192	8128	8192	3776	7808	8384	6336	10752	9216
1568788106	7	0	4196.410156	4164.102539	4188.205078	4183.077148	4213.333496	450	3				0	4	4	4	4	4	7	0	8192	8128	8192	3776	7808	8448	6336	10752	9280
1568788106	8	0	4196.410156	4160	4183.589844	4181.538574	4209.230957	450	3				0	4	4	4	4	4	8	0	8192	8192	8192	3776	7744	8448	6272	10816	9280
1568788106	9	0	4199.487305	4153.846191	4173.846191	4185.641113	4210.256348	1023	3				0	4	4	4	4	4	9	0	8192	8128	8192	3776	7744	8384	6272	10816	9280
1568788106	10	0	4190.256348	4145.641113	4177.94873	4172.307617	4198.461426	450	3				0	4	4	4	4	4	10	0	8192	8192	8192	3776	7744	8448	6336	10752	9088
1568788106	11	0	4185.128418	4147.692383	4169.230957	4176.410156	4195.897461	1023	3				0	4	4	4	4	4	11	0	8192	8192	8192	3776	7744	8448	6336	10752	9280
1568788106	12	0	4187.692383	4155.897461	4197.94873	4200.512695	4197.94873	450	3				0	4	4	4	4	4	12	0	8192	8192	8192	3776	7744	8448	6336	10816	9280
1568788106	13	0	4188.205078	4168.205078	4195.384766	4217.94873	4191.794922	450	3				0	4	4	4	4	4	13	0	8192	8192	8192	3776	7744	8448	6272	10816	9280
1568788106	14	0	4185.128418	4170.256348	4185.128418	4215.897461	4186.153809	450	3				0	4	4	4	4	4	14	0	8192	8192	8192	3776	7744	8448	6272	10816	9408
1568788106	15	0	4182.563965	4164.102539	4197.94873	4199.487305	4181.025879	1023	3				0	4	4	4	4	4	15	0	8192	8192	8192	3776	7808	8448	6272	10816	9408
1568788106	16	0	4191.282227	4168.205078	4183.077148	4200.512695	4186.153809	0	3				0	4	4	4	4	4	16	0	8192	8192	8192	3776	7808	8512	6208	10752	9280
1568788106	17	0	4204.615234	4172.307617	4207.692383	4208.205078	4197.94873	0	3				0	4	4	4	4	4	17	0	8192	8192	8192	3712	7744	8448	6272	10752	9280
1568788106	18	0	4203.077148	4166.153809	4201.025879	4191.282227	4189.230957	0	3				0	4	4	4	4	4	18	0	8192	8192	8192	3712	7808	8448	6272	10752	9280
1568788106	19	0	4193.333496	4164.102539	4180	4184.102539	4175.897461	0	3				0	4	4	4	4	4	19	0	8192	8192	8192	3776	7744	8448	6272	10752	9280
1568788106	20	0	4200	4172.307617	4205.128418	4201.025879	4190.769043	0	3				0	4	4	4	4	4	20	0	8192	8192	8192	3776	7808	8448	6336	10752	9280
1568788106	21	0	4210.256348	4172.307617	4185.641113	4195.897461	4204.102539	0	3				0	4	4	4	4	4	21	0	8192	8192	8192	3712	7808	8448	6144	10752	9280
1568788106	22	0	4208.717773	4164.102539	4185.128418	4176.410156	4194.871582	0	3				0	4	4	4	4	4	22	0	8192	8192	8192	3776	7808	8448	6208	10816	9472
1568788106	23	0	4210.256348	4172.307617	4197.436035	4187.692383	4197.94873	0	3				0	4	4	4	4	4	23	0	8192	8192	8192	3776	7808	8448	6208	10816	9472
1568788106	24	0	4220	4188.717773	4196.410156	4214.358887	4215.897461	0	3				0	4	4	4	4	4	24	0	8192	8192	8192	3776	7808	8448	6272	10816	9344
1568788106	25	0	4221.538574	4186.666504	4215.384766	4213.333496	4217.94873	0	3				0	4	4	4	4	4	25	0	8192	8192	8192	3776	7808	8512	6272	10816	9280
1568788106	26	0	4215.384766	4178.461426	4199.487305	4200	4209.743652	0	3				0	4	4	4	4	4	26	0	8192	8192	8192	3776	7808	8384	6272	10816	9280
1568788106	27	0	4220	4192.820313	4217.436035	4211.282227	4209.743652	0	3				0	4	4	4	4	4	27	0	8192	8192	8192	3776	7808	8512	6272	10816	9280
1568788106	28	0	4217.436035	4205.128418	4223.589844	4227.692383	4201.025879	0	3				0	4	4	4	4	4	28	0	8192	8192	8192	3776	7808	8448	6272	10816	9472
1568788106	29	0	4195.384766	4198.974121	4187.179688	4212.820313	4180	0	3				0	4	4	4	4	4	29	0	8192	8192	8192	3712	7808	8384	6336	10752	9280
1568788106	30	0	4193.846191	4192.820313	4206.666504	4198.974121	4180.512695	0	3				0	4	4	4	4	4	30	0	8192	8192	8192	3776	7808	8512	6272	10816	9280
1568788106	31	0	4214.358887	4205.128418	4203.077148	4214.358887	4199.487305	0	3				0	4	4	4	4	4	31	0	8192	8192	8192	3776	7808	8448	6272	10752	9152
1568788106	32	0	4218.461426	4217.436035	4197.94873	4223.589844	4200	0	3				0	4	4	4	4	4	32	0	8192	8192	8192	3776	7808	8448	6272	10752	10176
1568788106	33	0	4211.282227	4209.230957	4197.436035	4209.230957	4185.128418	0	3				0	4	4	4	4	4	33	0	8192	8192	8192	3776	7808	8384	6336	10816	9472
1568788106	34	0	4216.410156	4205.128418	4176.922852	4193.333496	4182.05127	0	3				0	4	4	4	4	4	34	0	8192	8192	8192	3776	7808	8448	6272	10816	9280
1568788106	35	0	4222.05127	4213.333496	4203.077148	4200.512695	4194.871582	0	3				0	4	4	4	4	4	35	0	8192	8192	8192	3776	7808	8448	6336	10752	9280
1568788106	36	0	4218.974121	4217.436035	4206.153809	4215.897461	4203.589844	0	3				0	4	4	4	4	4	36	0	8192	8192	8192	3776	7808	8448	6208	10816	9344
1568788106	37	0	4218.461426	4213.333496	4212.307617	4217.436035	4200.512695	0	3				0	4	4	4	4	4	37	0	8192	8192	8192	3776	7808	8448	6208	10816	9344
1568788106	38	0	4219.487305	4213.333496	4222.05127	4214.871582	4195.897461	0	3				0	4	4	4	4	4	38	0	8192	8192	8192	3776	7808	8448	6208	10816	9280
1568788106	39	0	4217.436035	4217.436035	4201.025879	4217.436035	4198.974121	0	3				0	4	4	4	4	4	39	0	8192	8192	8192	3712	7808	8448	6336	10816	9280
1568788106	40	0	4215.897461	4217.436035	4222.05127	4218.974121	4197.94873	0	3				0	4	4	4	4	4	40	0	8192	8192	8192	3776	7808	8448	6272	10752	8896
1568788106	41	0	4214.871582	4215.384766	4214.358887	4216.410156	4186.153809	0	3				0	4	4	4	4	4	41	0	8192	8192	8192	3776	7808	8448	6272	10752	8896
1568788106	42	0	4212.307617	4217.436035	4203.589844	4214.871582	4184.102539	0	3				0	4	4	4	4	4	42	0	8192	8192	8192	3712	7808	8448	6272	10752	9344
1568788106	43	0	4210.769043	4215.384766	4215.897461	4217.94873	4194.358887	0	3				0	4	4	4	4	4	43	0	8192	8192	8192	3776	7808	8448	6272	10816	9344
1568788106	44	0	4218.461426	4219.487305	4195.897461	4230.769043	4206.153809	0	3				0	4	4	4	4	4	44	0	8192	8192	8192	3776	7808	8448	6272	10752	9280
1568788106	45	0	4231.282227	4229.743652	4215.384766	4232.820313	4214.871582	0	3				0	4	4	4	4	4	45	0	8192	8192	8192	3712	7808	8448	6272	10752	9280
1568788106	46	0	4230.769043	4235.897461	4212.820313	4217.436035	4214.871582	0	3				0	4	4	4	4	4	46	0	8192	8192	8192	3776	7808	8512	6272	10816	9088
1568788106	47	0	4216.922852	4235.897461	4193.846191	4211.282227	4203.077148	0	3				0	4	4	4	4	4	47	0	8192	8192	8192	3776	7808	8448	6272	10752	9280
1568788106	48	0	4214.871582	4231.794922	4207.692383	4216.410156	4198.974121	0	3				0	4	4	4	4	4	48	0	8192	8192	8192	3776	7808	8512	6272	10816	9280
1568788106	49	0	4229.743652	4240	4201.538574	4220.512695	4212.307617	0	3				0	4	4	4	4	4	49	0	8192	8192	8192	3776	7808	8448	6272	10816	9088
1568788106	50	0	4235.897461	4250.256348	4227.692383	4228.205078	4221.025879	0	3				0	4	4	4	4	4	50	0	8192	8192	8128	3776	7808	8448	6272	10816	9088
1568788106	51	0	4229.743652	4237.94873	4224.102539	4234.358887	4216.922852	0	3				0	4	4	4	4	4	51	0	8192	8192	8192	3712	7808	8448	6208	10816	8896
1568788106	52	0	4226.666504	4227.692383	4209.230957	4231.282227	4212.307617	0	3				0	4	4	4	4	4	52	0	8192	8192	8192	3776	7808	8512	6336	10816	9216
1568788106	53	0	4233.333496	4235.897461	4234.358887	4234.871582	4217.436035	0	3				0	4	4	4	4	4	53	0	8192	8192	8192	3712	7808	8448	6336	10816	9280
1568788106	54	0	4231.282227	4231.794922	4202.563965	4234.358887	4223.077148	0	3				0	4	4	4	4	4	54	0	8192	8192	8192	3776	7808	8448	6272	10816	9280
1568788106	55	0	4222.05127	4217.436035	4197.436035	4222.563965	4214.358887	0	3				0	4	4	4	4	4	55	0	8192	8192	8192	3712	7808	8448	6272	10816	9280
1568788106	56	0	4213.846191	4213.333496	4202.05127	4222.563965	4202.05127	0	3				0	4	4	4	4	4	56	0	8192	8192	8128	3712	7808	8448	6272	10816	9344
1568788106	57	0	4203.077148	4205.128418	4176.410156	4222.563965	4195.897461	0	3				0	4	4	4	4	4	57	0	8192	8192	8128	3776	7808	8512	6336	10752	9280
1568788106	58	0	4197.436035	4194.871582	4188.717773	4212.307617	4198.974121	0	3				0	4	4	4	4	4	58	0	8192	8192	8192	3776	7808	8448	6336	10816	9408
1568788106	59	0	4202.563965	4209.230957	4184.615234	4214.358887	4201.025879	0	3				0	4	4	4	4	4	59	0	8192	8192	8128	3776	7808	8448	6336	10816	9408
1568788106	60	0	4196.410156	4217.436035	4193.333496	4218.461426	4189.230957	0	3				0	4	4	4	4	4	60	0	8192	8192	8128	3712	7808	8448	6336	10816	9280
1568788106	61	0	4187.179688	4207.179688	4196.410156	4211.794922	4186.666504	0	3				0	4	4	4	4	4	61	0	8192	8192	8192	3776	7808	8448	6336	10752	9280
1568788106	62	0	4204.615234	4217.436035	4188.205078	4215.384766	4206.153809	0	3				0	4	4	4	4	4	62	0	8192	8192	8192	3776	7808	8448	6336	10752	9280
1568788106	63	0	4216.410156	4233.846191	4212.820313	4220	4210.769043	0	3				0	4	4	4	4	4	63	0	8192	8192	8128	3776	7808	8448	6336	10752	9280
1568788106	64	0	4206.666504	4227.692383	4190.256348	4213.846191	4197.94873	450	3				0	4	4	4	4	4	64	0	8192	8128	8192	3776	7808	8448	6272	10816	9280
1568788106	65	0	4209.743652	4221.538574	4189.230957	4216.922852	4204.615234	450	3				0	4	4	4	4	4	65	0	8192	8192	8192	3776	7808	8448	6272	10752	9344
1568788106	66	0	4223.077148	4227.692383	4210.769043	4220	4218.461426	1023	3				0	4	4	4	4	4	66	0	8192	8192	8192	3776	7808	8448	6336	10816	9344
1568788106	67	0	4218.461426	4233.846191	4197.94873	4217.436035	4212.820313	450	3				0	4	4	4	4	4	67	0	8192	8192	8192	3776	7808	8448	6336	10752	9152
1568788106	68	0	4204.615234	4229.743652	4215.384766	4223.077148	4203.077148	1023	3				0	4	4	4	4	4	68	0	8192	8192	8192	3776	7808	8448	6336	10752	9152
1568788106	69	0	4197.436035	4223.589844	4200.512695	4226.666504	4201.025879	450	3				0	4	4	4	4	4	69	0	8192	8192	8192	3776	7808	8448	6336	10752	9024
1568788106	70	0	4196.922852	4215.384766	4195.384766	4224.102539	4201.538574	1023	3				0	4	4	4	4	4	70	0	8192	8192	8192	3776	7808	8448	6336	10880	9344
1568788106	71	0	4196.922852	4213.333496	4212.820313	4226.666504	4197.436035	450	3				0	4	4	4	4	4	71	0	8192	8192	8192	3776	7808	8448	6336	10752	9280
1568788106	72	0	4189.230957	4215.384766	4186.666504	4223.077148	4189.230957	450	3				0	4	4	4	4	4	72	0	8192	8192	8192	3776	7808	8448	6336	10816	9280
1568788106	73	0	4190.769043	4219.487305	4198.974121	4213.846191	4192.820313	1023	3				0	4	4	4	4	4	73	0	8192	8192	8192	3776	7808	8448	6336	10816	9280
1568788106	74	0	4199.487305	4223.589844	4192.820313	4217.436035	4202.05127	450	3				0	4	4	4	4	4	74	0	8192	8192	8192	3776	7808	8448	6336	10816	9344
1568788106	75	0	4194.871582	4217.436035	4177.94873	4222.05127	4199.487305	1023	3				0	4	4	4	4	4	75	0	8192	8192	8192	3712	7808	8448	6336	10816	9280
1568788106	76	0	4192.820313	4223.589844	4203.589844	4217.436035	4204.615234	450	3				0	4	4	4	4	4	76	0	8192	8192	8192	3776	7808	8448	6272	10752	9280
1568788106	77	0	4202.05127	4235.897461	4196.410156	4214.358887	4216.922852	450	3				0	4	4	4	4	4	77	0	8192	8192	8192	3776	7808	8448	6272	10752	9280
1568788106	78	0	4204.615234	4225.641113	4197.94873	4206.153809	4211.282227	450	3				0	4	4	4	4	4	78	0	8192	8192	8192	3776	7808	8448	6272	10752	9280
1568788106	79	0	4196.922852	4211.282227	4185.641113	4198.974121	4201.025879	1023	3				0	4	4	4	4	4	79	0	8192	8192	8192	3776	7808	8512	6272	10752	9280
1568788106	80	0	4190.256348	4215.384766	4180.512695	4193.846191	4200	450	3				0	4	4	4	4	4	80	0	8192	8192	8192	3776	7808	8448	6272	10752	9280
1568788106	81	0	4185.128418	4217.436035	4197.94873	4182.05127	4198.461426	450	3				0	4	4	4	4	4	81	0	8192	8192	8192	3712	7808	8448	6272	10752	9280
1568788107	82	0	4182.563965	4215.384766	4175.384766	4190.769043	4204.102539	450	3				0	4	4	4	4	4	82	0	8192	8192	8192	3776	7808	8448	6208	10752	9664
1568788107	83	0	4185.128418	4215.384766	4193.333496	4213.333496	4213.333496	1023	3				0	4	4	4	4	4	83	0	8192	8192	8192	3776	7808	8448	6336	10816	9280
1568788107	84	0	4188.205078	4219.487305	4200	4210.256348	4210.256348	450	3				0	4	4	4	4	4	84	0	8192	8192	8192	3776	7808	8448	6272	10752	9344
1568788107	85	0	4184.615234	4215.384766	4191.282227	4194.358887	4201.025879	450	3				0	4	4	4	4	4	85	0	8192	8192	8192	3776	7808	8448	6272	10752	9344
1568788107	86	0	4174.358887	4203.077148	4218.461426	4196.922852	4196.922852	450	3				0	4	4	4	4	4	86	0	8192	8192	8192	3776	7808	8384	6272	10752	9344
1568788107	87	0	4167.692383	4196.922852	4195.897461	4205.641113	4194.358887	1023	3				0	4	4	4	4	4	87	0	8192	8192	8192	3712	7808	8448	6272	10752	9408
1568788107	88	0	4170.256348	4196.922852	4192.307617	4203.077148	4191.282227	450	3				0	4	4	4	4	4	88	0	8192	8192	8192	3776	7808	8448	6272	10752	9344
1568788107	89	0	4171.794922	4190.769043	4192.307617	4191.794922	4188.717773	450	3				0	4	4	4	4	4	89	0	8192	8192	8192	3776	7808	8448	6208	10752	9344
1568788107	90	0	4161.538574	4184.615234	4168.717773	4182.05127	4181.025879	450	3				0	4	4	4	4	4	90	0	8192	8192	8192	3776	7808	8384	6336	10816	9344
1568788107	91	0	4137.94873	4176.410156	4177.436035	4174.358887	4159.487305	1023	3				0	4	4	4	4	4	91	0	8192	8192	8192	3776	7808	8448	6336	10816	9344
1568788107	92	0	4112.307617	4155.897461	4148.205078	4155.384766	4131.282227	450	3				0	4	4	4	4	4	92	0	8192	8192	8192	3776	7808	8448	6336	10752	9344
1568788107	93	0	4118.461426	4153.846191	4155.897461	4152.820313	4135.897461	450	3				0	4	4	4	4	4	93	0	8192	8192	8192	3712	7808	8512	6272	10816	9344
1568788107	94	0	4155.897461	4182.563965	4186.666504	4183.589844	4175.897461	450	3				0	4	4	4	4	4	94	0	8192	8192	8192	3712	7808	8448	6336	10816	9280
1568788107	95	0	4182.05127	4205.128418	4181.025879	4207.692383	4203.077148	1023	3				0	4	4	4	4	4	95	0	8192	8192	8192	3712	7808	8448	6336	10816	9280
1568788107	96	0	4178.974121	4205.128418	4204.615234	4200	4203.077148	450	3				0	4	4	4	4	4	96	0	8192	8192	8192	3776	7808	8512	6272	10752	9344
1568788107	97	0	4172.307617	4203.077148	4202.05127	4183.589844	4196.922852	450	3				0	4	4	4	4	4	97	0	8192	8192	8192	3776	7808	8512	6272	10752	9344
1568788107	98	0	4181.538574	4211.282227	4208.205078	4184.615234	4200	450	3				0	4	4	4	4	4	98	0	8192	8192	8192	3776	7808	8448	6336	10816	9280
1568788107	99	0	4187.179688	4213.333496	4205.641113	4185.641113	4204.102539	1023	3				0	4	4	4	4	4	99	0	8192	8192	8192	3712	7808	8448	6336	10816	9280
1568788107	100	0	4183.589844	4215.384766	4171.282227	4177.94873	4202.563965	450	3				0	4	4	4	4	4	100	0	8192	8192	8192	3776	7808	8512	6272	10816	9344
1568788107	101	0	4183.589844	4213.333496	4194.358887	4178.461426	4202.05127	450	3				0	4	4	4	4	4	101	0	8192	8192	8192	3712	7808	8448	6400	10816	9344
1568788107	102	0	4182.05127	4201.025879	4185.128418	4182.05127	4197.94873	450	3				0	4	4	4	4	4	102	0	8192	8192	8192	3712	7808	8448	6336	10752	9280
1568788107	103	0	4181.025879	4190.769043	4175.897461	4185.641113	4198.974121	1023	3				0	4	4	4	4	4	103	0	8192	8192	8192	3776	7808	8512	6272	10816	9088
1568788107	104	0	4192.820313	4196.922852	4207.179688	4197.436035	4211.794922	450	3				0	4	4	4	4	4	104	0	8192	8128	8192	3712	7808	8448	6272	10816	9088
1568788107	105	0	4200	4205.128418	4202.05127	4202.563965	4218.974121	450	3				0	4	4	4	4	4	105	0	8192	8192	8192	3776	7808	8448	6336	10752	9088
1568788107	106	0	4191.794922	4196.922852	4208.717773	4198.974121	4211.282227	450	3				0	4	4	4	4	4	106	0	8192	8192	8192	3776	7808	8512	6272	10816	9280
1568788107	107	0	4193.846191	4184.615234	4193.333496	4208.205078	4210.256348	1023	3				0	4	4	4	4	4	107	0	8192	8192	8192	3776	7808	8448	6336	10752	9280
1568788107	108	0	4202.05127	4178.461426	4187.179688	4204.615234	4220.512695	450	3				0	4	4	4	4	4	108	0	8192	8192	8192	3712	7808	8448	6336	10816	9408
1568788107	109	0	4205.128418	4186.666504	4212.307617	4187.692383	4232.307617	450	3				0	4	4	4	4	4	109	0	8192	8128	8192	3776	7808	8448	6336	10816	9408
1568788107	110	0	4209.743652	4203.077148	4193.846191	4189.230957	4233.333496	450	3				0	4	4	4	4	4	110	0	8192	8192	8192	3776	7808	8448	6272	10816	9344
1568788107	111	0	4202.563965	4201.025879	4203.077148	4192.820313	4223.589844	1023	3				0	4	4	4	4	4	111	0	8192	8192	8192	3776	7808	8448	6272	10752	9280
1568788107	112	0	4190.256348	4186.666504	4202.05127	4191.282227	4220.512695	450	3				0	4	4	4	4	4	112	0	8192	8192	8192	3776	7808	8448	6272	10816	9408
1568788107	113	0	4192.820313	4184.615234	4196.922852	4200	4224.615234	450	3				0	4	4	4	4	4	113	0	8192	8192	8192	3776	7808	8448	6272	10816	9408
1568788107	114	0	4190.256348	4184.615234	4216.410156	4197.94873	4221.025879	450	3				0	4	4	4	4	4	114	0	8192	8128	8192	3776	7808	8448	6272	10816	9344
1568788107	115	0	4170.769043	4164.102539	4185.128418	4184.615234	4209.743652	1023	3				0	4	4	4	4	4	115	0	8192	8192	8192	3776	7808	8384	6272	10816	9280
1568788107	116	0	4172.307617	4149.743652	4193.846191	4193.333496	4210.769043	450	3				0	4	4	4	4	4	116	0	8192	8192	8192	3776	7808	8448	6336	10816	9280
1568788107	117	0	4197.94873	4157.94873	4204.615234	4208.717773	4229.230957	450	3				0	4	4	4	4	4	117	0	8192	8192	8192	3776	7808	8448	6336	10816	9280
1568788107	118	0	4201.538574	4157.94873	4182.563965	4202.563965	4233.333496	450	3				0	4	4	4	4	4	118	0	8192	8192	8192	3776	7744	8512	6272	10816	9280
1568788107	119	0	4192.307617	4143.589844	4192.820313	4196.922852	4223.077148	1023	3				0	4	4	4	4	4	119	0	8192	8192	8192	3776	7808	8448	6336	10816	9344
1568788107	120	0	4196.922852	4143.589844	4191.794922	4201.538574	4222.563965	450	3				0	4	4	4	4	4	120	0	8192	8192	8192	3776	7808	8448	6336	10816	9344
1568788107	121	0	4204.102539	4151.794922	4221.538574	4201.538574	4227.692383	450	3				0	4	4	4	4	4	121	0	8192	8192	8192	3776	7808	8448	6336	10816	9152
1568788107	122	0	4202.05127	4153.846191	4226.666504	4205.641113	4221.025879	450	3				0	4	4	4	4	4	122	0	8192	8192	8192	3712	7808	8448	6272	10816	9152
1568788107	123	0	4199.487305	4151.794922	4197.436035	4215.897461	4215.897461	1023	3				0	4	4	4	4	4	123	0	8192	8192	8192	3712	7808	8448	6336	10816	9088
1568788107	124	0	4204.102539	4153.846191	4213.333496	4218.974121	4218.974121	450	3				0	4	4	4	4	4	124	0	8192	8192	8192	3776	7808	8448	6336	10816	9344
1568788107	125	0	4208.205078	4162.05127	4194.358887	4222.05127	4213.333496	450	3				0	4	4	4	4	4	125	0	8192	8192	8192	3776	7808	8448	6272	10816	9344
1568788107	126	0	4204.102539	4166.153809	4192.820313	4214.871582	4202.05127	450	3				0	4	4	4	4	4	126	0	8192	8192	8192	3712	7808	8448	6272	10752	9024
1568788107	127	0	4207.692383	4166.153809	4208.717773	4200.512695	4198.974121	233	3				0	4	4	4	4	4	127	0	8192	8192	8192	3776	7808	8448	6272	10752	9024
1568788107	0	0	4230.256348	4178.461426	4191.282227	4200	4203.589844	450	3				0	4	4	4	4	4	0	0	8192	8192	8192	3712	7808	8448	6336	10816	9344
1568788107	1	0	4235.384766	4184.615234	4199.487305	4197.94873	4201.025879	450	3				0	4	4	4	4	4	1	0	8192	8192	8192	3712	7808	8448	6336	10752	9344
1568788107	2	0	4217.94873	4180.512695	4182.563965	4193.846191	4195.384766	1023	3				0	4	4	4	4	4	2	0	8192	8192	8128	3776	7808	8384	6336	10816	9280
1568788107	3	0	4214.871582	4180.512695	4183.077148	4206.666504	4198.974121	450	3				0	4	4	4	4	4	3	0	8192	8192	8128	3776	7808	8448	6336	10816	9280
1568788107	4	0	4220.512695	4178.461426	4206.153809	4213.333496	4202.05127	1023	3				0	4	4	4	4	4	4	0	8192	8192	8128	3776	7808	8448	6400	10752	9280
1568788107	5	0	4217.436035	4180.512695	4204.102539	4217.436035	4200.512695	450	3				0	4	4	4	4	4	5	0	8192	8192	8192	3776	7808	8448	6336	10816	9344
1568788107	6	0	4215.897461	4184.615234	4226.153809	4232.307617	4201.025879	1023	3				0	4	4	4	4	4	6	0	8192	8192	8192	3776	7808	8384	6336	10816	9344
1568788107	7	0	4223.589844	4186.666504	4209.230957	4228.717773	4201.025879	450	3				0	4	4	4	4	4	7	0	8192	8192	8192	3776	7872	8448	6336	10816	9344
1568788107	8	0	4229.230957	4184.615234	4202.563965	4214.358887	4197.94873	450	3				0	4	4	4	4	4	8	0	8192	8192	8192	3776	7872	8448	6336	10752	9344
1568788107	9	0	4220.512695	4182.563965	4212.307617	4214.871582	4188.717773	1023	3				0	4	4	4	4	4	9	0	8192	8192	8192	3776	7808	8448	6272	10816	9280
1568788107	10	0	4205.128418	4178.461426	4179.487305	4212.307617	4173.333496	450	3				0	4	4	4	4	4	10	0	8192	8192	8192	3776	7808	8512	6336	10752	9280
1568788107	11	0	4202.563965	4176.410156	4198.461426	4196.410156	4163.589844	1023	3				0	4	4	4	4	4	11	0	8192	8192	8192	3776	7872	8448	6336	10752	9152
1568788107	12	0	4217.436035	4184.615234	4206.666504	4197.436035	4174.358887	450	3				0	4	4	4	4	4	12	0	8192	8192	8192	3776	7808	8448	6272	10816	9152
1568788107	13	0	4233.333496	4201.025879	4203.589844	4215.384766	4194.871582	450	3				0	4	4	4	4	4	13	0	8192	8192	8192	3776	7808	8512	6272	10816	9152
1568788107	14	0	4233.333496	4211.282227	4216.410156	4216.410156	4194.358887	450	3				0	4	4	4	4	4	14	0	8192	8192	8192	3776	7808	8448	6336	10752	9344
1568788107	15	0	4225.641113	4201.025879	4184.615234	4202.563965	4181.538574	1023	3				0	4	4	4	4	4	15	0	8192	8192	8192	3776	7808	8448	6336	10752	9280
1568788107	16	0	4231.282227	4196.922852	4195.384766	4196.922852	4189.743652	0	3				0	4	4	4	4	4	16	0	8192	8192	8192	3776	7808	8448	6272	10752	9280
1568788107	17	0	4240.512695	4203.077148	4202.05127	4206.153809	4204.615234	0	3				0	4	4	4	4	4	17	0	8192	8192	8192	3776	7808	8448	6272	10752	9280
1568788107	18	0	4229.743652	4201.025879	4187.179688	4214.871582	4196.922852	0	3				0	4	4	4	4	4	18	0	8192	8192	8192	3776	7808	8448	6336	10752	9280
1568788107	19	0	4216.922852	4196.922852	4199.487305	4215.384766	4185.641113	0	3				0	4	4	4	4	4	19	0	8192	8192	8192	3712	7808	8448	6400	10816	9344
1568788107	20	0	4214.871582	4201.025879	4186.153809	4212.307617	4184.102539	0	3				0	4	4	4	4	4	20	0	8192	8192	8192	3776	7808	8448	6272	10752	9280
1568788107	21	0	4218.461426	4205.128418	4209.743652	4218.974121	4185.641113	0	3				0	4	4	4	4	4	21	0	8192	8192	8192	3776	7808	8448	6272	10752	9280
1568788107	22	0	4226.153809	4205.128418	4221.025879	4229.230957	4192.820313	0	3				0	4	4	4	4	4	22	0	8192	8192	8192	3712	7808	8512	6208	10752	9344
1568788107	23	0	4226.153809	4203.077148	4197.436035	4222.05127	4195.897461	0	3				0	4	4	4	4	4	23	0	8192	8192	8192	3776	7808	8448	6272	10816	9344
1568788107	24	0	4211.282227	4198.974121	4215.384766	4210.256348	4186.153809	0	3				0	4	4	4	4	4	24	0	8192	8192	8192	3712	7808	8448	6272	10816	9344
1568788107	25	0	4198.974121	4198.974121	4207.179688	4215.384766	4180	0	3				0	4	4	4	4	4	25	0	8192	8192	8192	3712	7808	8448	6272	10816	9344
1568788107	26	0	4201.025879	4201.025879	4211.794922	4229.230957	4183.589844	0	3				0	4	4	4	4	4	26	0	8192	8192	8192	3776	7808	8448	6272	10816	9280
1568788107	27	0	4204.615234	4203.077148	4210.256348	4229.230957	4188.205078	0	3				0	4	4	4	4	4	27	0	8192	8192	8192	3776	7808	8448	6336	10816	9280
1568788107	28	0	4201.025879	4201.025879	4187.692383	4209.743652	4180	0	3				0	4	4	4	4	4	28	0	8192	8192	8192	3712	7808	8448	6336	10816	9280
1568788107	29	0	4197.94873	4192.820313	4209.230957	4199.487305	4169.230957	0	3				0	4	4	4	4	4	29	0	8192	8192	8192	3712	7808	8512	6336	10816	9280
1568788107	30	0	4202.05127	4192.820313	4196.922852	4202.05127	4174.358887	0	3				0	4	4	4	4	4	30	0	8192	8192	8192	3776	7808	8448	6208	10816	9344
1568788107	31	0	4210.769043	4205.128418	4200.512695	4189.230957	4186.666504	0	3				0	4	4	4	4	4	31	0	8192	8192	8192	3776	7808	8448	6336	10816	9280
1568788107	32	0	4218.461426	4217.436035	4212.307617	4176.922852	4188.717773	0	3				0	4	4	4	4	4	32	0	8192	8192	8192	3712	7808	8512	6272	10816	9280
1568788107	33	0	4222.05127	4217.436035	4188.205078	4192.307617	4187.692383	0	3				0	4	4	4	4	4	33	0	8192	8192	8192	3776	7808	8448	6336	10752	9536
1568788107	34	0	4211.794922	4215.384766	4200	4198.461426	4184.102539	0	3				0	4	4	4	4	4	34	0	8192	8192	8192	3712	7808	8448	6336	10752	9152
1568788107	35	0	4198.974121	4215.384766	4182.563965	4185.128418	4178.461426	0	3				0	4	4	4	4	4	35	0	8192	8192	8192	3712	7808	8512	6336	10752	9152
1568788107	36	0	4204.615234	4213.333496	4181.025879	4183.589844	4184.615234	0	3				0	4	4	4	4	4	36	0	8192	8192	8192	3776	7808	8448	6336	10816	9280
1568788107	37	0	4223.077148	4215.384766	4211.794922	4202.563965	4203.077148	0	3				0	4	4	4	4	4	37	0	8192	8192	8192	3776	7808	8448	6336	10816	9344
1568788107	38	0	4228.717773	4221.538574	4196.922852	4216.410156	4211.282227	0	3				0	4	4	4	4	4	38	0	8192	8192	8192	3776	7872	8448	6336	10752	9280
1568788107	39	0	4220.512695	4215.384766	4200	4205.128418	4205.128418	0	3				0	4	4	4	4	4	39	0	8192	8192	8192	3776	7808	8448	6336	10752	9280
1568788107	40	0	4217.94873	4213.333496	4188.205078	4195.897461	4201.025879	0	3				0	4	4	4	4	4	40	0	8192	8192	8192	3776	7872	8448	6272	10752	9344
1568788107	41	0	4217.436035	4215.384766	4192.307617	4207.179688	4203.077148	0	3				0	4	4	4	4	4	41	0	8192	8128	8192	3712	7808	8448	6400	10752	9344
1568788107	42	0	4216.410156	4217.436035	4218.461426	4221.025879	4204.102539	0	3				0	4	4	4	4	4	42	0	8192	8192	8192	3776	7808	8448	6272	10816	9664
1568788107	43	0	4213.333496	4223.589844	4200.512695	4217.94873	4196.922852	0	3				0	4	4	4	4	4	43	0	8192	8192	8192	3776	7808	8448	6272	10816	9664
1568788107	44	0	4204.615234	4229.743652	4212.307617	4204.615234	4187.692383	0	3				0	4	4	4	4	4	44	0	8192	8192	8192	3776	7808	8448	6336	10752	9280
1568788107	45	0	4189.743652	4215.384766	4192.820313	4191.794922	4169.230957	0	3				0	4	4	4	4	4	45	0	8192	8192	8192	3776	7808	8448	6272	10816	9344
1568788107	46	0	4174.358887	4198.974121	4170.769043	4175.897461	4148.717773	0	3				0	4	4	4	4	4	46	0	8192	8128	8192	3776	7872	8448	6336	10816	9344
1568788107	47	0	4176.922852	4207.179688	4195.897461	4167.692383	4155.384766	0	3				0	4	4	4	4	4	47	0	8192	8192	8192	3712	7808	8448	6336	10816	9344
1568788107	48	0	4182.563965	4209.230957	4174.358887	4173.846191	4169.743652	0	3				0	4	4	4	4	4	48	0	8192	8192	8192	3776	7808	8448	6336	10752	9280
1568788107	49	0	4180	4198.974121	4178.461426	4183.077148	4166.666504	0	3				0	4	4	4	4	4	49	0	8192	8192	8192	3776	7808	8512	6400	10816	9344
1568788107	50	0	4192.820313	4207.179688	4193.846191	4194.358887	4175.897461	0	3				0	4	4	4	4	4	50	0	8192	8192	8192	3776	7808	8448	6336	10816	9280
1568788107	51	0	4218.461426	4225.641113	4203.077148	4211.794922	4202.05127	0	3				0	4	4	4	4	4	51	0	8192	8192	8192	3712	7808	8448	6336	10816	9344
1568788107	52	0	4223.589844	4225.641113	4218.461426	4215.897461	4206.666504	0	3				0	4	4	4	4	4	52	0	8192	8192	8192	3776	7808	8448	6336	10816	9344
1568788107	53	0	4223.077148	4225.641113	4190.256348	4211.794922	4204.615234	0	3				0	4	4	4	4	4	53	0	8192	8192	8192	3776	7808	8448	6336	10816	9216
1568788107	54	0	4234.358887	4233.846191	4207.179688	4215.384766	4215.897461	0	3				0	4	4	4	4	4	54	0	8192	8192	8192	3776	7808	8448	6336	10816	9280
1568788107	55	0	4228.205078	4235.897461	4215.897461	4209.230957	4211.282227	0	3				0	4	4	4	4	4	55	0	8192	8192	8192	3776	7808	8448	6272	10816	9280
1568788107	56	0	4213.333496	4229.743652	4187.179688	4200.512695	4197.436035	0	3				0	4	4	4	4	4	56	0	8192	8192	8192	3776	7808	8448	6336	10816	9344
1568788107	57	0	4216.410156	4229.743652	4194.871582	4200.512695	4195.384766	0	3				0	4	4	4	4	4	57	0	8192	8192	8192	3776	7808	8448	6336	10816	9344
1568788107	58	0	4222.05127	4235.897461	4186.153809	4194.358887	4198.461426	0	3				0	4	4	4	4	4	58	0	8192	8192	8192	3776	7808	8448	6272	10752	9280
1568788107	59	0	4217.436035	4235.897461	4206.153809	4189.743652	4195.384766	0	3				0	4	4	4	4	4	59	0	8192	8192	8192	3776	7808	8448	6272	10752	9344
1568788107	60	0	4214.358887	4231.794922	4212.307617	4191.794922	4193.846191	0	3				0	4	4	4	4	4	60	0	8192	8192	8192	3776	7808	8512	6336	10816	9280
1568788107	61	0	4218.974121	4233.846191	4185.128418	4186.153809	4200	0	3				0	4	4	4	4	4	61	0	8192	8192	8192	3776	7808	8384	6336	10816	9280
1568788107	62	0	4208.205078	4229.743652	4202.05127	4165.641113	4193.846191	0	3				0	4	4	4	4	4	62	0	8192	8192	8192	3776	7808	8448	6272	10816	9344
1568788107	63	0	4168.205078	4205.128418	4176.410156	4140.512695	4158.461426	0	3				0	4	4	4	4	4	63	0	8192	8192	8192	3776	7808	8512	6208	10816	9344
1568788107	64	0	4134.871582	4178.461426	4158.461426	4132.307617	4129.230957	450	3				0	4	4	4	4	4	64	0	8192	8192	8192	3776	7808	8448	6272	10752	9280
1568788107	65	0	4145.641113	4178.461426	4178.461426	4154.358887	4144.102539	450	3				0	4	4	4	4	4	65	0	8192	8192	8192	3712	7808	8448	6272	10752	9280
1568788107	66	0	4177.94873	4203.077148	4173.846191	4183.077148	4177.436035	1023	3				0	4	4	4	4	4	66	0	8192	8192	8192	3712	7808	8448	6272	10752	9344
1568788107	67	0	4197.94873	4217.436035	4192.307617	4205.641113	4201.025879	450	3				0	4	4	4	4	4	67	0	8192	8192	8192	3776	7808	8448	6336	10816	9344
1568788107	68	0	4204.615234	4215.384766	4178.461426	4218.974121	4210.769043	1023	3				0	4	4	4	4	4	68	0	8192	8192	8192	3712	7808	8448	6336	10816	9344
1568788107	69	0	4215.384766	4221.538574	4186.666504	4220.512695	4221.538574	450	3				0	4	4	4	4	4	69	0	8192	8192	8192	3776	7808	8448	6400	10816	9280
1568788107	70	0	4231.794922	4231.794922	4221.025879	4227.692383	4237.94873	1023	3				0	4	4	4	4	4	70	0	8192	8192	8192	3776	7808	8512	6400	10816	9280
1568788107	71	0	4220.512695	4223.589844	4191.282227	4228.717773	4228.205078	450	3				0	4	4	4	4	4	71	0	8192	8192	8128	3776	7808	8448	6336	10816	9152
1568788107	72	0	4198.461426	4207.179688	4190.256348	4218.461426	4210.769043	450	3				0	4	4	4	4	4	72	0	8192	8192	8128	3712	7808	8512	6272	10816	9344
1568788107	73	0	4202.563965	4215.384766	4192.307617	4218.974121	4221.025879	1023	3				0	4	4	4	4	4	73	0	8192	8192	8128	3776	7808	8512	6272	10752	9280
1568788107	74	0	4210.769043	4225.641113	4195.897461	4217.94873	4228.717773	450	3				0	4	4	4	4	4	74	0	8192	8192	8128	3776	7808	8448	6400	10816	9280
1568788107	75	0	4201.025879	4223.589844	4208.717773	4203.589844	4214.358887	1023	3				0	4	4	4	4	4	75	0	8192	8192	8128	3712	7808	8512	6400	10816	9280
1568788107	76	0	4194.358887	4223.589844	4189.230957	4196.410156	4209.230957	450	3				0	4	4	4	4	4	76	0	8192	8192	8128	3776	7808	8448	6272	10752	9280
1568788107	77	0	4198.974121	4231.794922	4214.358887	4193.333496	4217.436035	450	3				0	4	4	4	4	4	77	0	8192	8192	8192	3776	7808	8448	6272	10816	9280
1568788107	78	0	4200	4233.846191	4202.05127	4180.512695	4213.333496	450	3				0	4	4	4	4	4	78	0	8192	8192	8192	3776	7808	8512	6272	10816	9344
1568788107	79	0	4197.436035	4227.692383	4176.410156	4181.025879	4207.692383	1023	3				0	4	4	4	4	4	79	0	8192	8192	8192	3776	7808	8448	6272	10816	9344
1568788107	80	0	4200	4231.794922	4205.128418	4194.871582	4213.846191	450	3				0	4	4	4	4	4	80	0	8192	8192	8192	3776	7808	8448	6272	10880	9344
1568788108	81	0	4209.743652	4240	4197.94873	4205.128418	4217.94873	450	3				0	4	4	4	4	4	81	0	8192	8192	8192	3776	7872	8448	6336	10816	9344
1568788108	82	0	4215.384766	4231.794922	4200.512695	4210.769043	4218.974121	450	3				0	4	4	4	4	4	82	0	8192	8192	8192	3776	7808	8512	6272	10752	9280
1568788108	83	0	4218.461426	4211.282227	4190.256348	4217.94873	4224.615234	1023	3				0	4	4	4	4	4	83	0	8192	8192	8192	3776	7808	8384	6272	10752	9280
1568788108	84	0	4229.743652	4205.128418	4185.128418	4222.05127	4233.846191	450	3				0	4	4	4	4	4	84	0	8192	8192	8192	3776	7808	8448	6336	10752	9472
1568788108	85	0	4240	4209.230957	4218.974121	4214.871582	4234.871582	450	3				0	4	4	4	4	4	85	0	8192	8192	8192	3776	7808	8512	6272	10752	9280
1568788108	86	0	4237.94873	4196.922852	4191.794922	4210.256348	4225.641113	450	3				0	4	4	4	4	4	86	0	8192	8192	8192	3776	7808	8448	6272	10752	9344
1568788108	87	0	4227.692383	4178.461426	4185.128418	4215.384766	4216.410156	1023	3				0	4	4	4	4	4	87	0	8192	8192	8192	3712	7808	8448	6336	10816	9280
1568788108	88	0	4220.512695	4180.512695	4197.94873	4218.974121	4216.410156	450	3				0	4	4	4	4	4	88	0	8192	8192	8192	3776	7808	8448	6336	10816	9280
1568788108	89	0	4214.358887	4186.666504	4188.717773	4215.384766	4214.358887	450	3				0	4	4	4	4	4	89	0	8192	8192	8192	3776	7808	8448	6336	10816	9280
1568788108	90	0	4205.641113	4178.461426	4205.128418	4210.769043	4201.538574	450	3				0	4	4	4	4	4	90	0	8192	8192	8192	3776	7808	8448	6400	10816	9280
1568788108	91	0	4198.461426	4168.205078	4184.102539	4205.128418	4195.384766	1023	3				0	4	4	4	4	4	91	0	8192	8192	8192	3776	7808	8448	6272	10752	9344
1568788108	92	0	4199.487305	4164.102539	4179.487305	4193.846191	4200	450	3				0	4	4	4	4	4	92	0	8192	8192	8192	3776	7808	8448	6272	10752	9280
1568788108	93	0	4207.179688	4172.307617	4190.769043	4196.410156	4200.512695	450	3				0	4	4	4	4	4	93	0	8192	8192	8192	3776	7808	8448	6272	10752	9280
1568788108	94	0	4220	4186.666504	4183.077148	4218.974121	4202.05127	450	3				0	4	4	4	4	4	94	0	8192	8192	8192	3776	7808	8448	6336	10752	9280
1568788108	95	0	4236.410156	4194.871582	4202.05127	4235.384766	4215.897461	1023	3				0	4	4	4	4	4	95	0	8192	8192	8192	3776	7808	8448	6336	10816	9344
1568788108	96	0	4235.897461	4196.922852	4186.153809	4231.794922	4216.922852	450	3				0	4	4	4	4	4	96	0	8192	8192	8192	3712	7808	8448	6336	10752	9280
1568788108	97	0	4220	4188.717773	4189.743652	4225.128418	4196.922852	450	3				0	4	4	4	4	4	97	0	8192	8192	8192	3712	7808	8448	6336	10752	9280
1568788108	98	0	4222.05127	4186.666504	4201.538574	4223.589844	4192.307617	450	3				0	4	4	4	4	4	98	0	8192	8192	8192	3776	7808	8448	6400	10752	9280
1568788108	99	0	4237.436035	4192.820313	4183.077148	4220	4202.563965	1023	3				0	4	4	4	4	4	99	0	8192	8192	8192	3776	7808	8448	6336	10752	9280
1568788108	100	0	4232.307617	4188.717773	4208.717773	4215.897461	4194.358887	450	3				0	4	4	4	4	4	100	0	8192	8192	8192	3712	7808	8448	6336	10752	9280
1568788108	101	0	4214.358887	4174.358887	4196.922852	4215.384766	4177.94873	450	3				0	4	4	4	4	4	101	0	8192	8192	8192	3712	7808	8448	6336	10752	9280
1568788108	102	0	4211.794922	4176.410156	4193.333496	4216.410156	4176.410156	450	3				0	4	4	4	4	4	102	0	8192	8192	8192	3776	7808	8448	6336	10752	9152
1568788108	103	0	4218.974121	4190.769043	4220	4213.333496	4183.589844	1023	3				0	4	4	4	4	4	103	0	8192	8192	8192	3776	7808	8448	6336	10752	9344
1568788108	104	0	4224.102539	4196.922852	4191.282227	4215.897461	4192.307617	450	3				0	4	4	4	4	4	104	0	8192	8192	8192	3712	7872	8448	6336	10816	9344
1568788108	105	0	4227.692383	4192.820313	4191.282227	4228.205078	4196.922852	450	3				0	4	4	4	4	4	105	0	8192	8192	8192	3776	7872	8448	6272	10816	9216
1568788108	106	0	4232.307617	4196.922852	4200.512695	4234.871582	4200	450	3				0	4	4	4	4	4	106	0	8192	8192	8192	3776	7872	8448	6272	10816	9216
1568788108	107	0	4239.487305	4211.282227	4213.333496	4232.820313	4208.717773	1023	3				0	4	4	4	4	4	107	0	8192	8192	8192	3712	7872	8448	6336	10752	9216
1568788108	108	0	4240	4217.436035	4222.563965	4228.717773	4210.256348	450	3				0	4	4	4	4	4	108	0	8192	8192	8192	3776	7872	8448	6336	10816	9280
1568788108	109	0	4233.333496	4209.230957	4184.615234	4224.615234	4201.025879	450	3				0	4	4	4	4	4	109	0	8192	8192	8192	3776	7872	8448	6272	10752	9280
1568788108	110	0	4230.256348	4201.025879	4196.410156	4219.487305	4196.410156	450	3				0	4	4	4	4	4	110	0	8192	8192	8192	3776	7872	8448	6400	10816	9280
1568788108	111	0	4232.307617	4196.922852	4198.461426	4214.358887	4198.974121	1023	3				0	4	4	4	4	4	111	0	8192	8192	8192	3776	7872	8448	6400	10816	9280
1568788108	112	0	4227.692383	4207.179688	4189.743652	4216.410156	4197.94873	450	3				0	4	4	4	4	4	112	0	8192	8192	8192	3776	7808	8384	6336	10816	9280
1568788108	113	0	4216.410156	4213.333496	4209.230957	4214.358887	4187.692383	450	3				0	4	4	4	4	4	113	0	8192	8192	8192	3776	7808	8448	6272	10816	9344
1568788108	114	0	4211.282227	4203.077148	4181.538574	4206.153809	4181.025879	450	3				0	4	4	4	4	4	114	0	8192	8192	8192	3776	7808	8448	6336	10752	9472
1568788108	115	0	4215.897461	4201.025879	4189.230957	4205.128418	4190.769043	1023	3				0	4	4	4	4	4	115	0	8192	8192	8192	3776	7808	8448	6336	10752	9472
1568788108	116	0	4218.461426	4205.128418	4199.487305	4209.230957	4202.05127	450	3				0	4	4	4	4	4	116	0	8192	8192	8192	3776	7808	8448	6336	10752	9344
1568788108	117	0	4225.641113	4207.179688	4187.179688	4218.974121	4210.256348	450	3				0	4	4	4	4	4	117	0	8192	8192	8192	3776	7808	8448	6336	10752	9280
1568788108	118	0	4246.153809	4213.333496	4211.794922	4241.538574	4230.256348	450	3				0	4	4	4	4	4	118	0	8192	8192	8192	3776	7808	8448	6336	10752	9344
1568788108	119	0	4255.897461	4221.538574	4200	4255.384766	4239.487305	1023	3				0	4	4	4	4	4	119	0	8192	8192	8192	3776	7808	8448	6336	10752	9344
1568788108	120	0	4249.230957	4215.384766	4203.589844	4250.256348	4225.128418	450	3				0	4	4	4	4	4	120	0	8192	8192	8192	3776	7808	8448	6336	10752	9280
1568788108	121	0	4246.153809	4213.333496	4209.743652	4245.641113	4216.410156	450	3				0	4	4	4	4	4	121	0	8192	8192	8192	3776	7808	8448	6336	10816	9280
1568788108	122	0	4249.743652	4225.641113	4201.538574	4242.563965	4220.512695	450	3				0	4	4	4	4	4	122	0	8192	8192	8192	3712	7808	8448	6400	10816	9344
1568788108	123	0	4249.230957	4227.692383	4227.179688	4232.307617	4222.05127	1023	3				0	4	4	4	4	4	123	0	8192	8192	8192	3712	7808	8448	6272	10752	9344
1568788108	124	0	4240.512695	4225.641113	4209.230957	4223.077148	4213.846191	450	3				0	4	4	4	4	4	124	0	8192	8192	8192	3712	7808	8448	6272	10752	9344
1568788108	125	0	4233.846191	4229.743652	4211.794922	4214.871582	4201.538574	450	3				0	4	4	4	4	4	125	0	8192	8192	8192	3712	7808	8448	6336	10816	9344
1568788108	126	0	4233.846191	4233.846191	4218.461426	4219.487305	4196.922852	450	3				0	4	4	4	4	4	126	0	8192	8192	8192	3712	7808	8448	6336	10816	9344
1568788108	127	0	4234.358887	4233.846191	4186.153809	4228.717773	4200	233	3				0	4	4	4	4	4	127	0	8192	8192	8192	3776	7808	8448	6336	10752	9280
1568788108	0	0	4231.282227	4231.794922	4194.358887	4222.563965	4200	450	3				0	4	4	4	4	4	0	0	8192	8192	8192	3712	7808	8448	6400	10816	9344
1568788108	1	0	4227.179688	4221.538574	4172.820313	4212.820313	4194.871582	450	3				0	4	4	4	4	4	1	0	8192	8192	8192	3776	7808	8512	6400	10816	9344
1568788108	2	0	4227.692383	4213.333496	4170.769043	4214.358887	4199.487305	1023	3				0	4	4	4	4	4	2	0	8192	8192	8192	3776	7808	8448	6336	10752	9216
1568788108	3	0	4230.769043	4215.384766	4190.769043	4217.436035	4211.794922	450	3				0	4	4	4	4	4	3	0	8192	8192	8192	3776	7808	8512	6336	10752	9344
1568788108	4	0	4234.358887	4217.436035	4168.717773	4218.974121	4216.922852	1023	3				0	4	4	4	4	4	4	0	8192	8192	8192	3776	7808	8448	6336	10752	9216
1568788108	5	0	4232.820313	4213.333496	4184.102539	4225.128418	4216.410156	450	3				0	4	4	4	4	4	5	0	8192	8192	8192	3712	7808	8448	6336	10752	9216
1568788108	6	0	4232.307617	4213.333496	4186.666504	4235.384766	4215.384766	1023	3				0	4	4	4	4	4	6	0	8192	8192	8192	3776	7808	8512	6272	10752	9280
1568788108	7	0	4242.563965	4223.589844	4198.461426	4249.230957	4217.94873	450	3				0	4	4	4	4	4	7	0	8192	8192	8192	3776	7808	8448	6336	10816	9344
1568788108	8	0	4253.846191	4237.94873	4225.641113	4251.794922	4220.512695	450	3				0	4	4	4	4	4	8	0	8192	8192	8192	3776	7808	8448	6208	10752	9344
1568788108	9	0	4252.307617	4231.794922	4199.487305	4240	4214.358887	1023	3				0	4	4	4	4	4	9	0	8192	8192	8192	3712	7808	8448	6208	10752	9344
1568788108	10	0	4235.384766	4217.436035	4195.897461	4231.282227	4198.974121	450	3				0	4	4	4	4	4	10	0	8192	8192	8192	3776	7808	8448	6336	10752	9280
1568788108	11	0	4216.410156	4215.384766	4180	4213.333496	4184.102539	1023	3				0	4	4	4	4	4	11	0	8192	8192	8192	3776	7808	8448	6272	10752	9280
1568788108	12	0	4210.769043	4217.436035	4176.410156	4189.743652	4180.512695	450	3				0	4	4	4	4	4	12	0	8192	8192	8192	3776	7808	8448	6336	10816	9344
1568788108	13	0	4215.897461	4217.436035	4191.794922	4185.641113	4183.589844	450	3				0	4	4	4	4	4	13	0	8192	8192	8192	3776	7808	8448	6272	10752	9472
1568788108	14	0	4211.282227	4215.384766	4152.307617	4189.230957	4180	450	3				0	4	4	4	4	4	14	0	8192	8192	8192	3712	7808	8448	6272	10752	9472
1568788108	15	0	4200	4219.487305	4165.128418	4183.077148	4171.282227	1023	3				0	4	4	4	4	4	15	0	8192	8192	8192	3776	7808	8448	6272	10816	9472
1568788108	16	0	4198.974121	4223.589844	4183.589844	4191.794922	4170.256348	0	3				0	4	4	4	4	4	16	0	8192	8192	8192	3776	7808	8512	6272	10816	9280
1568788108	17	0	4192.307617	4219.487305	4164.615234	4202.563965	4170.256348	0	3				0	4	4	4	4	4	17	0	8192	8192	8192	3776	7808	8512	6272	10752	9344
1568788108	18	0	4182.563965	4213.333496	4174.871582	4191.282227	4166.666504	0	3				0	4	4	4	4	4	18	0	8192	8192	8192	3776	7808	8448	6272	10816	9344
1568788108	19	0	4189.230957	4219.487305	4172.307617	4182.563965	4170.769043	0	3				0	4	4	4	4	4	19	0	8192	8192	8192	3776	7808	8448	6272	10816	9344
1568788108	20	0	4197.436035	4223.589844	4186.666504	4182.563965	4177.436035	0	3				0	4	4	4	4	4	20	0	8192	8192	8192	3712	7808	8512	6272	10816	9280
1568788108	21	0	4197.436035	4215.384766	4186.153809	4189.230957	4184.615234	0	3				0	4	4	4	4	4	21	0	8192	8192	8192	3776	7808	8448	6336	10752	9344
1568788108	22	0	4210.256348	4223.589844	4190.256348	4209.743652	4199.487305	0	3				0	4	4	4	4	4	22	0	8192	8192	8192	3712	7808	8512	6400	10752	9280
1568788108	23	0	4222.05127	4231.794922	4220	4213.846191	4207.179688	0	3				0	4	4	4	4	4	23	0	8192	8192	8192	3776	7808	8448	6400	10752	9280
1568788108	24	0	4220	4219.487305	4189.230957	4194.871582	4205.128418	0	3				0	4	4	4	4	4	24	0	8192	8192	8192	3776	7808	8448	6336	10816	9344
1568788108	25	0	4226.153809	4217.436035	4192.820313	4192.307617	4206.153809	0	3				0	4	4	4	4	4	25	0	8192	8192	8192	3776	7808	8448	6336	10752	9344
1568788108	26	0	4238.461426	4231.794922	4207.179688	4201.025879	4207.179688	0	3				0	4	4	4	4	4	26	0	8192	8192	8192	3776	7808	8512	6336	10752	9344
1568788108	27	0	4233.846191	4233.846191	4181.025879	4197.94873	4205.641113	0	3				0	4	4	4	4	4	27	0	8192	8192	8192	3776	7808	8448	6336	10752	9344
1568788108	28	0	4224.102539	4227.692383	4192.820313	4197.94873	4207.692383	0	3				0	4	4	4	4	4	28	0	8192	8192	8192	3712	7808	8448	6272	10816	9280
1568788108	29	0	4218.461426	4233.846191	4182.05127	4204.615234	4204.615234	0	3				0	4	4	4	4	4	29	0	8192	8192	8192	3776	7808	8512	6400	10816	9280
1568788108	30	0	4203.077148	4229.743652	4176.922852	4201.025879	4189.743652	0	3				0	4	4	4	4	4	30	0	8192	8192	8192	3776	7808	8448	6336	10816	9280
1568788108	31	0	4193.333496	4219.487305	4182.563965	4196.410156	4178.974121	0	3				0	4	4	4	4	4	31	0	8192	8192	8192	3712	7808	8384	6336	10816	9408
1568788108	32	0	4202.05127	4221.538574	4173.846191	4198.974121	4183.077148	0	3				0	4	4	4	4	4	32	0	8192	8192	8192	3776	7808	8448	6336	10816	9408
1568788108	33	0	4211.282227	4227.692383	4203.077148	4200	4192.307617	0	3				0	4	4	4	4	4	33	0	8192	8192	8192	3776	7808	8448	6336	10816	9472
1568788108	34	0	4196.922852	4209.230957	4178.461426	4181.538574	4177.94873	0	3				0	4	4	4	4	4	34	0	8192	8192	8192	3776	7808	8448	6272	10816	9280
1568788108	35	0	4164.615234	4184.615234	4156.922852	4143.589844	4140.512695	0	3				0	4	4	4	4	4	35	0	8192	8192	8192	3776	7808	8448	6336	10816	9280
1568788108	36	0	4150.256348	4180.512695	4174.871582	4129.743652	4129.230957	0	3				0	4	4	4	4	4	36	0	8192	8192	8192	3712	7808	8448	6272	10752	9280
1568788108	37	0	4166.666504	4188.717773	4171.282227	4162.05127	4152.820313	0	3				0	4	4	4	4	4	37	0	8192	8192	8192	3776	7808	8448	6272	10752	9280
1568788108	38	0	4201.025879	4209.230957	4211.282227	4202.05127	4186.153809	0	3				0	4	4	4	4	4	38	0	8192	8192	8192	3776	7808	8448	6336	10816	9344
1568788108	39	0	4227.692383	4229.743652	4214.871582	4211.282227	4210.769043	0	3				0	4	4	4	4	4	39	0	8192	8192	8192	3712	7808	8512	6336	10752	9280
1568788108	40	0	4234.358887	4233.846191	4201.538574	4208.205078	4220	0	3				0	4	4	4	4	4	40	0	8192	8192	8192	3776	7808	8448	6272	10752	9344
1568788108	41	0	4229.743652	4231.794922	4213.333496	4215.384766	4218.461426	0	3				0	4	4	4	4	4	41	0	8192	8192	8192	3776	7808	8448	6272	10752	9344
1568788108	42	0	4222.05127	4231.794922	4193.846191	4215.897461	4213.333496	0	3				0	4	4	4	4	4	42	0	8192	8192	8192	3776	7808	8448	6336	10752	9280
1568788108	43	0	4212.820313	4231.794922	4208.205078	4203.077148	4206.153809	0	3				0	4	4	4	4	4	43	0	8192	8192	8128	3712	7808	8448	6336	10816	9280
1568788108	44	0	4202.05127	4231.794922	4202.563965	4195.384766	4200.512695	0	3				0	4	4	4	4	4	44	0	8192	8192	8128	3712	7808	8512	6208	10752	9280
1568788108	45	0	4203.077148	4233.846191	4186.666504	4207.692383	4205.128418	0	3				0	4	4	4	4	4	45	0	8192	8192	8192	3776	7808	8448	6208	10752	9280
1568788108	46	0	4218.974121	4233.846191	4198.461426	4217.94873	4216.410156	0	3				0	4	4	4	4	4	46	0	8192	8192	8128	3712	7808	8448	6336	10752	9280
1568788108	47	0	4231.794922	4231.794922	4187.692383	4212.820313	4227.692383	0	3				0	4	4	4	4	4	47	0	8192	8192	8128	3712	7872	8448	6336	10816	9280
1568788108	48	0	4238.461426	4244.102539	4216.410156	4208.717773	4240.512695	0	3				0	4	4	4	4	4	48	0	8192	8192	8192	3776	7808	8448	6272	10816	9280
1568788108	49	0	4238.974121	4246.153809	4208.717773	4202.05127	4242.05127	0	3				0	4	4	4	4	4	49	0	8192	8192	8128	3776	7808	8448	6272	10816	9280
1568788108	50	0	4226.666504	4235.897461	4177.94873	4188.205078	4227.692383	0	3				0	4	4	4	4	4	50	0	8192	8192	8192	3776	7808	8448	6272	10752	9280
1568788108	51	0	4218.974121	4231.794922	4210.256348	4186.666504	4221.538574	0	3				0	4	4	4	4	4	51	0	8192	8192	8192	3776	7808	8448	6400	10816	9344
1568788108	52	0	4230.769043	4242.05127	4208.717773	4206.153809	4236.922852	0	3				0	4	4	4	4	4	52	0	8192	8192	8192	3776	7872	8448	6336	10816	9280
1568788108	53	0	4235.897461	4233.846191	4204.102539	4216.922852	4246.153809	0	3				0	4	4	4	4	4	53	0	8192	8192	8192	3712	7872	8448	6400	10752	9280
1568788108	54	0	4230.256348	4217.436035	4201.538574	4208.717773	4242.05127	0	3				0	4	4	4	4	4	54	0	8192	8192	8192	3776	7808	8448	6272	10816	9280
1568788108	55	0	4240.512695	4217.436035	4202.05127	4210.256348	4247.692383	0	3				0	4	4	4	4	4	55	0	8192	8192	8192	3776	7872	8448	6272	10816	9280
1568788108	56	0	4246.153809	4213.333496	4226.666504	4209.743652	4249.230957	0	3				0	4	4	4	4	4	56	0	8192	8192	8192	3776	7808	8448	6336	10816	9280
1568788108	57	0	4236.922852	4194.871582	4200	4203.077148	4240.512695	0	3				0	4	4	4	4	4	57	0	8192	8192	8192	3776	7808	8448	6336	10752	9280
1568788108	58	0	4240	4186.666504	4205.128418	4208.205078	4242.563965	0	3				0	4	4	4	4	4	58	0	8192	8192	8192	3776	7808	8448	6336	10752	9344
1568788108	59	0	4248.205078	4184.615234	4213.333496	4215.897461	4249.743652	0	3				0	4	4	4	4	4	59	0	8192	8192	8192	3776	7808	8384	6336	10752	9344
1568788108	60	0	4248.717773	4182.563965	4192.307617	4219.487305	4249.743652	0	3				0	4	4	4	4	4	60	0	8192	8192	8192	3776	7808	8448	6336	10752	9280
1568788108	61	0	4250.256348	4184.615234	4216.922852	4217.436035	4249.230957	0	3				0	4	4	4	4	4	61	0	8192	8192	8192	3776	7808	8448	6272	10816	9344
1568788108	62	0	4253.333496	4184.615234	4204.615234	4210.256348	4250.256348	0	3				0	4	4	4	4	4	62	0	8192	8192	8192	3776	7808	8448	6272	10752	9408
1568788108	63	0	4249.230957	4184.615234	4202.563965	4201.025879	4247.179688	0	3				0	4	4	4	4	4	63	0	8192	8192	8192	3776	7808	8512	6272	10752	9408
1568788108	64	0	4242.563965	4184.615234	4216.410156	4198.974121	4237.94873	450	3				0	4	4	4	4	4	64	0	8192	8192	8192	3776	7808	8384	6336	10816	9280
1568788108	65	0	4237.436035	4188.717773	4196.410156	4205.641113	4230.769043	450	3				0	4	4	4	4	4	65	0	8192	8192	8192	3712	7808	8448	6336	10816	9344
1568788108	66	0	4227.692383	4188.717773	4210.256348	4210.769043	4224.615234	1023	3				0	4	4	4	4	4	66	0	8192	8192	8192	3776	7808	8448	6272	10752	9280
1568788108	67	0	4212.820313	4184.615234	4195.384766	4203.589844	4212.820313	450	3				0	4	4	4	4	4	67	0	8192	8192	8192	3776	7808	8448	6272	10752	9280
1568788108	68	0	4215.384766	4188.717773	4197.436035	4196.410156	4210.769043	1023	3				0	4	4	4	4	4	68	0	8192	8192	8192	3776	7808	8448	6336	10752	9152
1568788108	69	0	4235.897461	4196.922852	4225.128418	4210.769043	4228.717773	450	3				0	4	4	4	4	4	69	0	8192	8192	8192	3712	7808	8512	6336	10816	9344
1568788108	70	0	4242.563965	4192.820313	4204.102539	4222.05127	4236.410156	1023	3				0	4	4	4	4	4	70	0	8192	8192	8192	3776	7808	8448	6336	10816	9216
1568788108	71	0	4240	4192.820313	4213.846191	4211.282227	4230.256348	450	3				0	4	4	4	4	4	71	0	8192	8192	8192	3776	7808	8512	6400	10752	9088
1568788108	72	0	4257.94873	4207.179688	4220.512695	4212.820313	4241.025879	450	3				0	4	4	4	4	4	72	0	8192	8192	8192	3776	7808	8448	6400	10752	9088
1568788108	73	0	4275.897461	4215.384766	4221.538574	4231.794922	4256.922852	1023	3				0	4	4	4	4	4	73	0	8192	8192	8128	3712	7808	8448	6336	10752	9088
1568788108	74	0	4267.179688	4201.025879	4218.974121	4225.128418	4250.256348	450	3				0	4	4	4	4	4	74	0	8192	8192	8192	3776	7808	8512	6336	10752	9280
1568788108	75	0	4261.025879	4192.820313	4191.282227	4212.820313	4242.05127	1023	3				0	4	4	4	4	4	75	0	8192	8192	8192	3776	7808	8512	6336	10752	9344
1568788108	76	0	4278.974121	4209.230957	4231.282227	4232.307617	4257.436035	450	3				0	4	4	4	4	4	76	0	8192	8192	8192	3776	7872	8512	6272	10752	9280
1568788108	77	0	4287.179688	4221.538574	4243.077148	4244.615234	4265.641113	450	3				0	4	4	4	4	4	77	0	8192	8192	8128	3712	7872	8448	6272	10752	9280
1568788108	78	0	4266.153809	4205.128418	4213.333496	4221.025879	4241.538574	450	3				0	4	4	4	4	4	78	0	8192	8192	8192	3776	7872	8448	6336	10816	9280
1568788108	79	0	4253.333496	4194.871582	4217.436035	4201.538574	4224.102539	1023	3				0	4	4	4	4	4	79	0	8192	8192	8192	3712	7872	8448	6336	10816	9280
1568788109	80	0	4268.205078	4221.538574	4216.410156	4219.487305	4245.128418	450	3				0	4	4	4	4	4	80	0	8192	8192	8192	3776	7872	8512	6336	10816	9344
1568788109	81	0	4274.871582	4235.897461	4245.128418	4236.922852	4256.922852	450	3				0	4	4	4	4	4	81	0	8192	8192	8192	3776	7872	8448	6336	10816	9344
1568788109	82	0	4250.769043	4219.487305	4231.282227	4223.077148	4228.717773	450	3				0	4	4	4	4	4	82	0	8192	8192	8192	3712	7872	8448	6336	10816	9280
1568788109	83	0	4231.794922	4211.282227	4201.538574	4210.769043	4209.230957	1023	3				0	4	4	4	4	4	83	0	8192	8192	8192	3712	7872	8448	6336	10816	9280
1568788109	84	0	4230.769043	4219.487305	4224.102539	4215.897461	4214.358887	450	3				0	4	4	4	4	4	84	0	8192	8192	8192	3712	7872	8448	6272	10816	9344
1568788109	85	0	4231.794922	4217.436035	4196.922852	4208.205078	4214.871582	450	3				0	4	4	4	4	4	85	0	8192	8192	8192	3712	7872	8448	6272	10816	9344
1568788109	86	0	4237.436035	4211.282227	4192.307617	4195.384766	4214.358887	450	3				0	4	4	4	4	4	86	0	8192	8192	8192	3776	7872	8448	6336	10816	9280
1568788109	87	0	4249.230957	4211.282227	4209.743652	4207.179688	4227.692383	1023	3				0	4	4	4	4	4	87	0	8192	8192	8192	3712	7808	8448	6272	10816	9280
1568788109	88	0	4259.487305	4217.436035	4206.153809	4220.512695	4242.05127	450	3				0	4	4	4	4	4	88	0	8192	8192	8192	3712	7872	8448	6336	10752	9216
1568788109	89	0	4265.641113	4223.589844	4226.153809	4220.512695	4256.410156	450	3				0	4	4	4	4	4	89	0	8192	8192	8192	3776	7872	8512	6272	10752	9536
1568788109	90	0	4268.717773	4221.538574	4215.384766	4232.307617	4266.666504	450	3				0	4	4	4	4	4	90	0	8192	8192	8192	3776	7808	8448	6272	10752	9536
1568788109	91	0	4266.153809	4215.384766	4229.230957	4245.128418	4261.538574	1023	3				0	4	4	4	4	4	91	0	8192	8192	8192	3776	7872	8448	6336	10816	9088
1568788109	92	0	4260	4215.384766	4235.897461	4234.358887	4252.307617	450	3				0	4	4	4	4	4	92	0	8192	8192	8192	3776	7808	8512	6336	10816	9344
1568788109	93	0	4248.717773	4213.333496	4197.436035	4214.358887	4244.615234	450	3				0	4	4	4	4	4	93	0	8192	8192	8192	3776	7808	8448	6336	10816	9280
1568788109	94	0	4245.128418	4211.282227	4214.358887	4212.820313	4243.589844	450	3				0	4	4	4	4	4	94	0	8192	8192	8192	3712	7808	8448	6336	10816	9280
1568788109	95	0	4249.230957	4217.436035	4212.820313	4221.025879	4244.615234	1023	3				0	4	4	4	4	4	95	0	8192	8192	8192	3776	7808	8448	6336	10816	9280
1568788109	96	0	4236.410156	4215.384766	4200.512695	4202.563965	4228.717773	450	3				0	4	4	4	4	4	96	0	8192	8192	8192	3712	7808	8448	6272	10816	9216
1568788109	97	0	4222.05127	4207.179688	4196.410156	4177.436035	4210.256348	450	3				0	4	4	4	4	4	97	0	8192	8192	8192	3776	7808	8512	6336	10816	9280
1568788109	98	0	4224.615234	4219.487305	4183.589844	4188.205078	4206.666504	450	3				0	4	4	4	4	4	98	0	8192	8192	8192	3776	7808	8448	6336	10816	9280
1568788109	99	0	4223.077148	4229.743652	4210.769043	4204.102539	4208.717773	1023	3				0	4	4	4	4	4	99	0	8192	8192	8192	3712	7808	8448	6336	10816	9280
1568788109	100	0	4217.94873	4221.538574	4196.410156	4195.897461	4209.743652	450	3				0	4	4	4	4	4	100	0	8192	8192	8192	3712	7808	8512	6336	10816	9408
1568788109	101	0	4227.692383	4211.282227	4186.153809	4188.717773	4215.897461	450	3				0	4	4	4	4	4	101	0	8192	8192	8192	3776	7808	8512	6336	10752	9280
1568788109	102	0	4242.05127	4209.230957	4205.128418	4194.358887	4226.666504	450	3				0	4	4	4	4	4	102	0	8192	8192	8192	3776	7872	8448	6336	10816	9280
1568788109	103	0	4247.179688	4213.333496	4194.358887	4208.205078	4238.974121	1023	3				0	4	4	4	4	4	103	0	8192	8192	8192	3712	7808	8512	6336	10816	9280
1568788109	104	0	4253.846191	4223.589844	4214.358887	4225.128418	4250.769043	450	3				0	4	4	4	4	4	104	0	8192	8192	8192	3776	7808	8448	6336	10816	9280
1568788109	105	0	4264.102539	4235.897461	4207.179688	4226.666504	4256.922852	450	3				0	4	4	4	4	4	105	0	8192	8192	8192	3712	7808	8448	6336	10816	9344
1568788109	106	0	4268.717773	4235.897461	4204.615234	4218.974121	4263.589844	450	3				0	4	4	4	4	4	106	0	8192	8192	8192	3712	7808	8448	6336	10816	9344
1568788109	107	0	4270.256348	4233.846191	4234.871582	4229.230957	4270.256348	1023	3				0	4	4	4	4	4	107	0	8192	8192	8192	3776	7808	8512	6336	10752	9408
1568788109	108	0	4268.717773	4231.794922	4208.205078	4243.077148	4267.692383	450	3				0	4	4	4	4	4	108	0	8192	8192	8192	3712	7808	8448	6336	10752	9408
1568788109	109	0	4254.358887	4225.641113	4200	4228.717773	4248.205078	450	3				0	4	4	4	4	4	109	0	8192	8192	8192	3776	7808	8448	6336	10816	8960
1568788109	110	0	4234.358887	4215.384766	4190.769043	4206.153809	4228.717773	450	3				0	4	4	4	4	4	110	0	8192	8192	8192	3776	7808	8448	6272	10752	9280
1568788109	111	0	4229.743652	4215.384766	4185.641113	4210.256348	4231.282227	1023	3				0	4	4	4	4	4	111	0	8192	8192	8192	3776	7808	8448	6272	10880	9280
1568788109	112	0	4226.666504	4217.436035	4206.153809	4215.384766	4234.358887	450	3				0	4	4	4	4	4	112	0	8192	8192	8192	3776	7808	8448	6208	10816	9280
1568788109	113	0	4207.179688	4211.282227	4176.410156	4195.384766	4217.94873	450	3				0	4	4	4	4	4	113	0	8192	8192	8192	3776	7808	8448	6208	10816	9280
1568788109	114	0	4195.897461	4211.282227	4188.717773	4186.666504	4210.769043	450	3				0	4	4	4	4	4	114	0	8192	8192	8192	3712	7808	8448	6272	10752	9280
1568788109	115	0	4201.025879	4221.538574	4203.077148	4202.05127	4219.487305	1023	3				0	4	4	4	4	4	115	0	8192	8192	8192	3776	7808	8512	6336	10688	9280
1568788109	116	0	4201.025879	4223.589844	4186.666504	4208.205078	4218.461426	450	3				0	4	4	4	4	4	116	0	8192	8192	8192	3776	7808	8448	6336	10880	9280
1568788109	117	0	4195.384766	4215.384766	4200	4198.461426	4211.282227	450	3				0	4	4	4	4	4	117	0	8192	8192	8192	3776	7808	8384	6336	10880	9280
1568788109	118	0	4202.05127	4217.436035	4182.05127	4199.487305	4216.410156	450	3				0	4	4	4	4	4	118	0	8192	8192	8192	3776	7808	8512	6272	10752	9344
1568788109	119	0	4212.307617	4225.641113	4188.717773	4211.794922	4229.230957	1023	3				0	4	4	4	4	4	119	0	8192	8192	8192	3776	7808	8448	6400	10752	9344
1568788109	120	0	4207.179688	4221.538574	4191.794922	4210.256348	4231.282227	450	3				0	4	4	4	4	4	120	0	8192	8192	8192	3776	7808	8384	6336	10816	9280
1568788109	121	0	4201.538574	4213.333496	4174.871582	4197.436035	4227.179688	450	3				0	4	4	4	4	4	121	0	8192	8192	8192	3776	7808	8448	6336	10816	9280
1568788109	122	0	4210.256348	4211.282227	4204.102539	4197.94873	4233.333496	450	3				0	4	4	4	4	4	122	0	8192	8192	8192	3776	7808	8448	6208	10752	9536
1568788109	123	0	4226.666504	4213.333496	4198.974121	4220	4247.692383	1023	3				0	4	4	4	4	4	123	0	8192	8192	8192	3776	7808	8448	6400	10816	9280
1568788109	124	0	4234.871582	4215.384766	4201.538574	4232.307617	4256.410156	450	3				0	4	4	4	4	4	124	0	8192	8192	8192	3776	7808	8448	6336	10816	9280
1568788109	125	0	4234.871582	4217.436035	4206.666504	4222.563965	4259.487305	450	3				0	4	4	4	4	4	125	0	8192	8192	8192	3776	7808	8448	6336	10816	9024
1568788109	126	0	4233.333496	4217.436035	4187.179688	4213.846191	4257.436035	450	3				0	4	4	4	4	4	126	0	8192	8192	8192	3776	7872	8448	6336	10816	9024
1568788109	127	0	4231.282227	4219.487305	4208.205078	4213.333496	4250.769043	233	3				0	4	4	4	4	4	127	0	8192	8192	8192	3776	7872	8448	6400	10816	9280
1568788109	0	0	4224.102539	4227.692383	4201.538574	4207.179688	4246.153809	450	3				0	4	4	4	4	4	0	0	8192	8192	8192	3776	7808	8448	6400	10688	9344
1568788109	1	0	4217.94873	4233.846191	4206.666504	4196.922852	4247.179688	450	3				0	4	4	4	4	4	1	0	8192	8192	8192	3776	7808	8448	6336	10816	9280
1568788109	2	0	4215.384766	4229.743652	4213.846191	4198.461426	4246.666504	1023	3				0	4	4	4	4	4	2	0	8192	8192	8192	3776	7808	8448	6336	10752	9344
1568788109	3	0	4213.846191	4231.794922	4190.769043	4215.897461	4245.128418	450	3				0	4	4	4	4	4	3	0	8192	8192	8192	3776	7808	8384	6336	10752	9344
1568788109	4	0	4216.410156	4237.94873	4220.512695	4229.743652	4247.692383	1023	3				0	4	4	4	4	4	4	0	8192	8192	8192	3712	7808	8448	6336	10816	9216
1568788109	5	0	4218.974121	4235.897461	4212.307617	4230.256348	4253.333496	450	3				0	4	4	4	4	4	5	0	8192	8192	8192	3776	7872	8448	6400	10816	9280
1568788109	6	0	4217.436035	4229.743652	4196.922852	4221.025879	4260	1023	3				0	4	4	4	4	4	6	0	8192	8192	8192	3712	7808	8384	6336	10816	9280
1568788109	7	0	4220	4229.743652	4218.461426	4216.922852	4267.179688	450	3				0	4	4	4	4	4	7	0	8192	8192	8192	3776	7808	8448	6336	10816	9280
1568788109	8	0	4220	4223.589844	4204.102539	4214.358887	4259.487305	450	3				0	4	4	4	4	4	8	0	8192	8192	8192	3776	7808	8448	6272	10816	9280
1568788109	9	0	4201.538574	4201.025879	4200.512695	4191.794922	4231.282227	1023	3				0	4	4	4	4	4	9	0	8192	8192	8192	3776	7808	8448	6336	10816	9280
1568788109	10	0	4180	4184.615234	4180	4164.102539	4208.205078	450	3				0	4	4	4	4	4	10	0	8192	8192	8192	3776	7808	8512	6272	10752	9280
1568788109	11	0	4182.05127	4190.769043	4177.94873	4163.589844	4207.692383	1023	3				0	4	4	4	4	4	11	0	8192	8192	8192	3776	7808	8512	6272	10752	9280
1568788109	12	0	4204.102539	4207.179688	4211.794922	4185.128418	4225.641113	450	3				0	4	4	4	4	4	12	0	8192	8192	8192	3712	7808	8448	6272	10816	9216
1568788109	13	0	4218.974121	4217.436035	4193.846191	4192.307617	4244.102539	450	3				0	4	4	4	4	4	13	0	8192	8192	8128	3712	7808	8448	6272	10752	9280
1568788109	14	0	4220	4223.589844	4196.410156	4179.487305	4246.153809	450	3				0	4	4	4	4	4	14	0	8192	8192	8192	3776	7808	8512	6336	10816	9344
1568788109	15	0	4215.384766	4227.692383	4198.461426	4182.05127	4234.871582	1023	3				0	4	4	4	4	4	15	0	8192	8192	8192	3776	7808	8448	6336	10816	9216
1568788109	16	0	4204.102539	4231.794922	4192.820313	4193.333496	4221.538574	0	3				0	4	4	4	4	4	16	0	8192	8192	8128	3776	7808	8512	6336	10816	9216
1568788109	17	0	4197.436035	4229.743652	4203.077148	4187.692383	4214.871582	0	3				0	4	4	4	4	4	17	0	8192	8192	8192	3776	7808	8512	6400	10816	9280
1568788109	18	0	4206.666504	4229.743652	4180	4184.615234	4217.94873	0	3				0	4	4	4	4	4	18	0	8192	8192	8192	3712	7872	8448	6336	10816	9280
1568788109	19	0	4219.487305	4235.897461	4204.102539	4209.230957	4231.282227	0	3				0	4	4	4	4	4	19	0	8192	8192	8192	3776	7872	8512	6272	10816	9280
1568788109	20	0	4220	4242.05127	4214.358887	4231.282227	4244.615234	0	3				0	4	4	4	4	4	20	0	8192	8192	8192	3776	7872	8448	6272	10816	9280
1568788109	21	0	4214.871582	4233.846191	4189.743652	4219.487305	4245.128418	0	3				0	4	4	4	4	4	21	0	8192	8192	8192	3712	7872	8512	6272	10816	9280
1568788109	22	0	4216.922852	4219.487305	4209.743652	4198.461426	4236.922852	0	3				0	4	4	4	4	4	22	0	8192	8192	8192	3712	7872	8512	6336	10752	9280
1568788109	23	0	4214.358887	4217.436035	4191.794922	4195.897461	4232.307617	0	3				0	4	4	4	4	4	23	0	8192	8192	8192	3776	7872	8512	6336	10752	9280
1568788109	24	0	4202.05127	4215.384766	4190.769043	4198.974121	4230.256348	0	3				0	4	4	4	4	4	24	0	8192	8128	8192	3776	7808	8512	6336	10816	9408
1568788109	25	0	4194.358887	4203.077148	4194.871582	4197.436035	4229.230957	0	3				0	4	4	4	4	4	25	0	8192	8192	8192	3776	7808	8512	6336	10816	9408
1568788109	26	0	4204.615234	4207.179688	4175.384766	4196.410156	4238.974121	0	3				0	4	4	4	4	4	26	0	8192	8128	8192	3712	7808	8448	6272	10816	9280
1568788109	27	0	4218.974121	4223.589844	4201.025879	4200.512695	4252.307617	0	3				0	4	4	4	4	4	27	0	8192	8128	8192	3776	7808	8448	6336	10816	9280
1568788109	28	0	4219.487305	4217.436035	4190.769043	4204.102539	4248.717773	0	3				0	4	4	4	4	4	28	0	8192	8128	8192	3776	7872	8448	6336	10816	9280
1568788109	29	0	4214.871582	4194.871582	4191.794922	4196.922852	4243.077148	0	3				0	4	4	4	4	4	29	0	8192	8128	8192	3712	7872	8448	6336	10816	9280
1568788109	30	0	4218.974121	4196.922852	4213.333496	4188.717773	4245.641113	0	3				0	4	4	4	4	4	30	0	8192	8128	8192	3712	7808	8448	6272	10816	9280
1568788109	31	0	4232.820313	4198.974121	4200.512695	4195.897461	4245.128418	0	3				0	4	4	4	4	4	31	0	8192	8128	8192	3712	7808	8448	6336	10752	9344
1568788109	32	0	4238.974121	4137.436035	4209.230957	4209.230957	4242.05127	0	3				0	4	4	4	4	4	32	0	8192	8128	8192	3712	7872	8448	6400	10816	9280
1568788109	33	0	4211.282227	4045.128174	4184.615234	4202.05127	4226.666504	0	3				0	4	4	4	4	4	33	0	8192	8128	8192	3776	7872	8448	6272	10816	9216
1568788109	34	0	4173.333496	4100.512695	4176.410156	4182.563965	4199.487305	0	3				0	4	4	4	4	4	34	0	8192	8128	8192	3776	7872	8448	6272	10816	9216
1568788109	35	0	4192.820313	4242.05127	4196.922852	4184.615234	4201.025879	0	3				0	4	4	4	4	4	35	0	8192	8128	8192	3776	7872	8448	6336	10816	9088
1568788109	36	0	4249.230957	4203.077148	4194.358887	4209.743652	4235.897461	0	3				0	4	4	4	4	4	36	0	8192	8128	8192	3776	7872	8384	6272	10816	9280
1568788109	37	0	4263.077148	4106.666504	4223.077148	4220.512695	4254.358887	0	3				0	4	4	4	4	4	37	0	8192	8192	8192	3776	7872	8448	6272	10752	9344
1568788109	38	0	4254.871582	4184.615234	4206.153809	4197.94873	4252.307617	0	3				0	4	4	4	4	4	38	0	8192	8192	8192	3776	7872	8384	6336	10816	9280
1568788109	39	0	4286.666504	4278.974121	4193.846191	4188.205078	4271.794922	0	3				0	4	4	4	4	4	39	0	8192	8192	8192	3776	7872	8448	6336	10816	9280
1568788109	40	0	4345.128418	4278.974121	4221.025879	4209.230957	4309.743652	0	3				0	4	4	4	4	4	40	0	8192	8192	8192	3776	7872	8448	6336	10816	9280
1568788109	41	0	4386.666504	4256.410156	4204.102539	4227.179688	4332.820313	0	3				0	4	4	4	4	4	41	0	8128	8192	8192	3776	7872	8384	6208	10816	9280
1568788109	42	0	4420	4221.538574	4220	4234.871582	4347.692383	0	3				0	4	4	4	4	4	42	0	8128	8192	8192	3776	7808	8448	6272	10752	9216
1568788109	43	0	4456.922852	4235.897461	4218.974121	4237.94873	4363.589844	0	3				0	4	4	4	4	4	43	0	8128	8192	8192	3776	7808	8448	6272	10752	9216
1568788109	44	0	4483.077148	4303.589844	4206.666504	4230.769043	4372.820313	0	3				0	4	4	4	4	4	44	0	8128	8192	8192	3712	7808	8448	6400	10752	9280
1568788109	45	0	4520	4309.743652	4231.282227	4228.205078	4386.153809	0	3				0	4	4	4	4	4	45	0	8192	8192	8192	3712	7808	8512	6400	10816	9344
1568788109	46	0	4564.615234	4281.025879	4224.102539	4242.05127	4406.153809	0	3				0	4	4	4	4	4	46	0	8192	8192	8192	3776	7808	8448	6272	10816	9280
1568788109	47	0	4574.871582	4287.179688	4235.384766	4248.205078	4409.230957	0	3				0	4	4	4	4	4	47	0	8192	8192	8192	3712	7808	8448	6272	10816	9280
1568788109	48	0	4580	4303.589844	4233.846191	4244.615234	4407.692383	0	3				0	4	4	4	4	4	48	0	8192	8192	8192	3712	7808	8512	6272	10880	9344
1568788109	49	0	4619.487305	4322.05127	4229.230957	4254.871582	4425.641113	0	3				0	4	4	4	4	4	49	0	8192	8192	8192	3712	7808	8512	6336	10816	9344
1568788109	50	0	4655.897461	4313.846191	4250.256348	4262.563965	4438.974121	0	3				0	4	4	4	4	4	50	0	8192	8192	8192	3776	7808	8512	6336	10816	9344
1568788109	51	0	4680.512695	4301.538574	4222.563965	4253.846191	4432.307617	0	3				0	4	4	4	4	4	51	0	8192	8192	8128	3776	7808	8448	6336	10816	9536
1568788109	52	0	4728.205078	4332.307617	4226.153809	4244.102539	4430.256348	0	3				0	4	4	4	4	4	52	0	8192	8192	8128	3776	7872	8448	6336	10816	9536
1568788109	53	0	4761.025879	4346.666504	4225.128418	4243.077148	4432.820313	0	3				0	4	4	4	4	4	53	0	8192	8192	8192	3776	7872	8448	6336	10752	9216
1568788109	54	0	4752.307617	4315.897461	4202.563965	4244.615234	4419.487305	0	3				0	4	4	4	4	4	54	0	8192	8192	8192	3776	7872	8448	6400	10752	9280
1568788109	55	0	4736.922852	4299.487305	4225.128418	4245.641113	4405.128418	0	3				0	4	4	4	4	4	55	0	8192	8192	8192	3776	7872	8448	6336	10752	9344
1568788109	56	0	4717.94873	4305.641113	4218.461426	4246.666504	4400	0	3				0	4	4	4	4	4	56	0	8192	8192	8192	3776	7872	8384	6336	10816	9344
1568788109	57	0	4687.692383	4311.794922	4228.717773	4253.333496	4394.358887	0	3				0	4	4	4	4	4	57	0	8192	8192	8192	3776	7936	8448	6336	10816	9344
1568788109	58	0	4653.846191	4309.743652	4233.333496	4255.384766	4381.025879	0	3				0	4	4	4	4	4	58	0	8192	8192	8192	3712	7872	8512	6272	10816	9344
1568788109	59	0	4621.025879	4297.436035	4211.282227	4242.563965	4368.717773	0	3				0	4	4	4	4	4	59	0	8192	8192	8192	3776	7872	8448	6336	10816	9216
1568788109	60	0	4585.128418	4289.230957	4226.153809	4227.692383	4353.333496	0	3				0	4	4	4	4	4	60	0	8192	8192	8192	3776	7872	8448	6400	10816	9344
1568788109	61	0	4555.384766	4291.282227	4205.641113	4226.666504	4337.94873	0	3				0	4	4	4	4	4	61	0	8192	8192	8192	3776	7872	8448	6400	10816	9344
1568788109	62	0	4543.589844	4291.282227	4208.717773	4230.256348	4338.974121	0	3				0	4	4	4	4	4	62	0	8192	8192	8192	3776	7872	8512	6336	10752	9280
1568788109	63	0	4530.256348	4293.333496	4227.179688	4223.589844	4345.641113	0	3				0	4	4	4	4	4	63	0	8192	8192	8192	3776	7872	8448	6272	10752	9280
1568788109	64	0	4500	4285.128418	4197.94873	4221.025879	4334.871582	450	3				0	4	4	4	4	4	64	0	8192	8192	8192	3712	7872	8448	6272	10816	9280
1568788109	65	0	4476.922852	4266.666504	4203.077148	4229.743652	4322.563965	450	3				0	4	4	4	4	4	65	0	8192	8192	8192	3776	7808	8448	6272	10816	9280
1568788109	66	0	4470.256348	4264.615234	4197.94873	4234.871582	4318.461426	1023	3				0	4	4	4	4	4	66	0	8192	8192	8192	3776	7808	8448	6336	10816	9344
1568788109	67	0	4451.794922	4262.563965	4199.487305	4232.820313	4307.179688	450	3				0	4	4	4	4	4	67	0	8192	8192	8192	3712	7808	8448	6272	10816	9280
1568788109	68	0	4415.897461	4233.846191	4206.666504	4228.717773	4284.102539	1023	3				0	4	4	4	4	4	68	0	8192	8192	8192	3712	7808	8448	6336	10816	9280
1568788109	69	0	4384.615234	4209.230957	4177.436035	4218.461426	4256.410156	450	3				0	4	4	4	4	4	69	0	8192	8192	8192	3712	7808	8448	6336	10816	9024
1568788109	70	0	4364.615234	4223.589844	4210.769043	4212.820313	4246.153809	1023	3				0	4	4	4	4	4	70	0	8192	8192	8192	3712	7808	8512	6336	10752	9024
1568788109	71	0	4344.102539	4235.897461	4231.794922	4224.615234	4257.94873	450	3				0	4	4	4	4	4	71	0	8192	8192	8192	3712	7808	8512	6336	10816	9152
1568788109	72	0	4315.384766	4211.282227	4218.461426	4225.641113	4255.897461	450	3				0	4	4	4	4	4	72	0	8192	8192	8192	3712	7808	8448	6336	10816	9280
1568788109	73	0	4284.615234	4192.820313	4213.333496	4211.794922	4235.897461	1023	3				0	4	4	4	4	4	73	0	8192	8192	8192	3712	7808	8448	6272	10752	9344
1568788109	74	0	4268.717773	4205.128418	4193.333496	4210.256348	4227.179688	450	3				0	4	4	4	4	4	74	0	8192	8192	8192	3712	7808	8512	6272	10752	9280
1568788109	75	0	4256.922852	4209.230957	4216.922852	4213.333496	4220.512695	1023	3				0	4	4	4	4	4	75	0	8192	8192	8192	3776	7808	8448	6272	10752	9280
1568788109	76	0	4237.94873	4194.871582	4204.102539	4205.128418	4197.94873	450	3				0	4	4	4	4	4	76	0	8192	8192	8192	3776	7808	8448	6272	10816	9344
1568788109	77	0	4224.102539	4178.461426	4178.461426	4195.897461	4183.589844	450	3				0	4	4	4	4	4	77	0	8192	8192	8192	3776	7808	8512	6336	10816	9216
1568788109	78	0	4221.538574	4176.410156	4204.615234	4208.717773	4190.769043	450	3				0	4	4	4	4	4	78	0	8192	8192	8192	3776	7808	8448	6336	10880	9280
1568788110	79	0	4220.512695	4190.769043	4197.94873	4228.205078	4196.922852	1023	3				0	4	4	4	4	4	79	0	8192	8192	8192	3712	7808	8448	6336	10880	9280
1568788110	80	0	4211.282227	4203.077148	4204.615234	4221.025879	4190.256348	450	3				0	4	4	4	4	4	80	0	8192	8192	8192	3776	7872	8512	6336	10816	9280
1568788110	81	0	4196.410156	4188.717773	4198.974121	4202.563965	4179.487305	450	3				0	4	4	4	4	4	81	0	8192	8192	8192	3776	7808	8448	6272	10816	9344
1568788110	82	0	4183.077148	4178.461426	4190.769043	4197.436035	4173.846191	450	3				0	4	4	4	4	4	82	0	8192	8192	8192	3776	7872	8512	6400	10816	9344
1568788110	83	0	4174.871582	4186.666504	4211.282227	4189.743652	4169.743652	1023	3				0	4	4	4	4	4	83	0	8192	8128	8192	3776	7872	8448	6400	10816	9344
1568788110	84	0	4163.077148	4186.666504	4181.538574	4180.512695	4164.615234	450	3				0	4	4	4	4	4	84	0	8192	8192	8192	3776	7872	8384	6336	10816	9280
1568788110	85	0	4153.846191	4182.563965	4188.717773	4178.974121	4162.563965	450	3				0	4	4	4	4	4	85	0	8192	8192	8192	3712	7872	8448	6272	10816	9280
1568788110	86	0	4164.102539	4186.666504	4211.794922	4183.589844	4168.717773	450	3				0	4	4	4	4	4	86	0	8192	8192	8192	3776	7872	8448	6400	10752	9280
1568788110	87	0	4167.179688	4188.717773	4198.974121	4190.769043	4168.717773	1023	3				0	4	4	4	4	4	87	0	8192	8192	8192	3776	7872	8448	6400	10752	9280
1568788110	88	0	4153.846191	4180.512695	4208.205078	4189.230957	4155.384766	450	3				0	4	4	4	4	4	88	0	8192	8192	8192	3712	7872	8448	6336	10816	8832
1568788110	89	0	4158.461426	4182.563965	4197.436035	4184.615234	4159.487305	450	3				0	4	4	4	4	4	89	0	8192	8192	8192	3776	7872	8448	6336	10816	9280
1568788110	90	0	4171.794922	4186.666504	4204.615234	4195.384766	4172.307617	450	3				0	4	4	4	4	4	90	0	8192	8192	8192	3776	7872	8384	6272	10816	9344
1568788110	91	0	4159.487305	4180.512695	4193.846191	4202.563965	4160.512695	1023	3				0	4	4	4	4	4	91	0	8192	8192	8192	3776	7872	8448	6400	10816	9280
1568788110	92	0	4145.641113	4182.563965	4170.769043	4199.487305	4152.307617	450	3				0	4	4	4	4	4	92	0	8192	8128	8192	3776	7872	8448	6336	10816	9408
1568788110	93	0	4153.846191	4198.974121	4208.717773	4202.05127	4167.692383	450	3				0	4	4	4	4	4	93	0	8192	8192	8192	3712	7872	8384	6336	10816	9408
1568788110	94	0	4153.846191	4203.077148	4193.846191	4196.410156	4171.794922	450	3				0	4	4	4	4	4	94	0	8192	8192	8192	3712	7872	8512	6336	10816	9280
1568788110	95	0	4144.102539	4186.666504	4181.025879	4179.487305	4160.512695	1023	3				0	4	4	4	4	4	95	0	8192	8192	8192	3776	7872	8448	6336	10816	9344
1568788110	96	0	4146.153809	4180.512695	4198.974121	4180	4162.05127	450	3				0	4	4	4	4	4	96	0	8192	8192	8192	3776	7872	8448	6336	10816	9280
1568788110	97	0	4156.410156	4192.820313	4187.692383	4191.794922	4169.230957	450	3				0	4	4	4	4	4	97	0	8192	8192	8192	3712	7872	8448	6336	10816	9280
1568788110	98	0	4158.461426	4201.025879	4209.230957	4188.717773	4171.794922	450	3				0	4	4	4	4	4	98	0	8192	8192	8192	3776	7872	8448	6336	10816	9344
1568788110	99	0	4144.615234	4186.666504	4195.384766	4177.94873	4163.077148	1023	3				0	4	4	4	4	4	99	0	8192	8192	8192	3776	7872	8384	6400	10816	9280
1568788110	100	0	4133.846191	4180.512695	4189.743652	4185.641113	4152.820313	450	3				0	4	4	4	4	4	100	0	8192	8192	8192	3776	7872	8448	6400	10816	9088
1568788110	101	0	4136.922852	4190.769043	4214.358887	4198.461426	4159.487305	450	3				0	4	4	4	4	4	101	0	8192	8192	8192	3776	7872	8448	6400	10816	9088
1568788110	102	0	4137.94873	4184.615234	4188.205078	4189.230957	4165.641113	450	3				0	4	4	4	4	4	102	0	8192	8192	8192	3712	7872	8448	6336	10752	9280
1568788110	103	0	4136.410156	4180.512695	4192.820313	4186.666504	4165.128418	1023	3				0	4	4	4	4	4	103	0	8192	8192	8192	3776	7872	8448	6336	10816	9344
1568788110	104	0	4139.487305	4198.974121	4193.333496	4210.769043	4167.179688	450	3				0	4	4	4	4	4	104	0	8192	8192	8192	3776	7872	8448	6400	10816	9344
1568788110	105	0	4144.615234	4209.230957	4194.358887	4220.512695	4169.230957	450	3				0	4	4	4	4	4	105	0	8192	8192	8192	3776	7872	8384	6400	10816	9344
1568788110	106	0	4150.769043	4203.077148	4216.922852	4206.666504	4174.358887	450	3				0	4	4	4	4	4	106	0	8192	8192	8192	3776	7872	8448	6336	10752	9216
1568788110	107	0	4156.410156	4201.025879	4192.820313	4196.410156	4182.05127	1023	3				0	4	4	4	4	4	107	0	8192	8192	8192	3776	7872	8512	6400	10752	9344
1568788110	108	0	4155.384766	4198.974121	4195.384766	4189.743652	4183.077148	450	3				0	4	4	4	4	4	108	0	8192	8192	8192	3776	7872	8384	6336	10752	9280
1568788110	109	0	4154.871582	4198.974121	4196.410156	4192.307617	4180.512695	450	3				0	4	4	4	4	4	109	0	8192	8192	8192	3712	7872	8384	6336	10752	9536
1568788110	110	0	4153.333496	4201.025879	4197.436035	4209.743652	4182.05127	450	3				0	4	4	4	4	4	110	0	8192	8192	8192	3776	7872	8448	6336	10816	9536
1568788110	111	0	4147.692383	4190.769043	4218.974121	4212.820313	4178.461426	1023	3				0	4	4	4	4	4	111	0	8192	8192	8192	3776	7808	8448	6336	10816	9536
1568788110	112	0	4138.974121	4178.461426	4188.717773	4200	4170.769043	450	3				0	4	4	4	4	4	112	0	8192	8192	8192	3712	7872	8448	6272	10752	9280
1568788110	113	0	4129.230957	4182.563965	4188.205078	4201.025879	4164.615234	450	3				0	4	4	4	4	4	113	0	8192	8192	8192	3776	7872	8448	6336	10816	9280
1568788110	114	0	4124.102539	4186.666504	4195.384766	4205.128418	4163.589844	450	3				0	4	4	4	4	4	114	0	8192	8192	8192	3776	7808	8448	6336	10880	9344
1568788110	115	0	4126.153809	4186.666504	4186.153809	4188.717773	4163.077148	1023	3				0	4	4	4	4	4	115	0	8192	8192	8192	3712	7808	8448	6336	10880	9344
1568788110	116	0	4110.769043	4176.410156	4184.615234	4155.897461	4138.461426	450	3				0	4	4	4	4	4	116	0	8192	8192	8192	3776	7808	8448	6336	10816	9344
1568788110	117	0	4074.358887	4153.846191	4145.128418	4126.153809	4094.871826	450	3				0	4	4	4	4	4	117	0	8192	8192	8192	3776	7808	8448	6336	10816	9280
1568788110	118	0	4060	4147.692383	4165.641113	4120.512695	4080	450	3				0	4	4	4	4	4	118	0	8192	8192	8192	3712	7808	8448	6336	10752	9024
1568788110	119	0	4089.230713	4162.05127	4190.769043	4136.922852	4111.282227	1023	3				0	4	4	4	4	4	119	0	8192	8192	8192	3712	7808	8512	6336	10752	9024
1568788110	120	0	4130.769043	4176.410156	4175.384766	4162.05127	4148.717773	450	3				0	4	4	4	4	4	120	0	8192	8192	8192	3712	7808	8448	6336	10816	9344
1568788110	121	0	4153.333496	4180.512695	4200	4182.05127	4169.230957	450	3				0	4	4	4	4	4	121	0	8192	8192	8192	3712	7872	8448	6400	10816	9344
1568788110	122	0	4155.897461	4182.563965	4186.153809	4189.230957	4177.436035	450	3				0	4	4	4	4	4	122	0	8192	8192	8192	3776	7808	8512	6400	10752	9280
1568788110	123	0	4150.256348	4182.563965	4182.05127	4193.846191	4183.077148	1023	3				0	4	4	4	4	4	123	0	8192	8192	8192	3776	7808	8448	6400	10752	9280
1568788110	124	0	4151.282227	4180.512695	4195.384766	4198.974121	4187.692383	450	3				0	4	4	4	4	4	124	0	8192	8192	8192	3712	7872	8448	6400	10752	9216
1568788110	125	0	4153.333496	4186.666504	4180	4195.384766	4186.153809	450	3				0	4	4	4	4	4	125	0	8192	8192	8192	3712	7872	8448	6272	10752	9344
1568788110	126	0	4140	4182.563965	4193.846191	4181.538574	4176.410156	450	3				0	4	4	4	4	4	126	0	8192	8192	8192	3776	7872	8448	6336	10816	9280
1568788110	127	0	4125.641113	4170.256348	4177.436035	4173.846191	4165.641113	233	3				0	4	4	4	4	4	127	0	8192	8192	8192	3712	7872	8448	6336	10816	9344
1568788110	0	0	4123.077148	4174.358887	4178.974121	4170.769043	4157.436035	450	3				0	4	4	4	4	4	0	0	8192	8192	8128	3712	7872	8448	6336	10816	9344
1568788110	1	0	4125.641113	4184.615234	4202.563965	4168.205078	4155.384766	450	3				0	4	4	4	4	4	1	0	8192	8128	8128	3712	7872	8448	6336	10752	9408
1568788110	2	0	4133.333496	4194.871582	4194.358887	4176.922852	4166.153809	1023	3				0	4	4	4	4	4	2	0	8192	8192	8192	3776	7872	8448	6336	10816	9280
1568788110	3	0	4135.897461	4194.871582	4207.692383	4178.461426	4170.256348	450	3				0	4	4	4	4	4	3	0	8192	8192	8192	3776	7872	8512	6400	10816	9344
1568788110	4	0	4122.563965	4178.461426	4178.974121	4169.230957	4160	1023	3				0	4	4	4	4	4	4	0	8192	8128	8192	3776	7872	8448	6400	10816	9280
1568788110	5	0	4115.384766	4172.307617	4173.846191	4174.871582	4162.05127	450	3				0	4	4	4	4	4	5	0	8192	8192	8192	3776	7872	8448	6400	10816	9280
1568788110	6	0	4125.641113	4182.563965	4208.205078	4189.743652	4171.794922	1023	3				0	4	4	4	4	4	6	0	8192	8192	8192	3776	7872	8448	6400	10880	9344
1568788110	7	0	4132.820313	4176.410156	4183.589844	4190.769043	4175.384766	450	3				0	4	4	4	4	4	7	0	8192	8192	8192	3776	7872	8448	6272	10816	9280
1568788110	8	0	4136.922852	4166.153809	4193.846191	4191.282227	4184.102539	450	3				0	4	4	4	4	4	8	0	8192	8192	8192	3776	7872	8448	6336	10816	9216
1568788110	9	0	4137.94873	4170.256348	4197.436035	4195.897461	4189.743652	1023	3				0	4	4	4	4	4	9	0	8192	8128	8192	3776	7872	8448	6336	10816	9216
1568788110	10	0	4133.846191	4162.05127	4184.615234	4191.794922	4185.128418	450	3				0	4	4	4	4	4	10	0	8192	8192	8192	3776	7872	8448	6464	10816	9280
1568788110	11	0	4138.974121	4151.794922	4203.589844	4191.282227	4189.743652	1023	3				0	4	4	4	4	4	11	0	8192	8192	8192	3776	7872	8384	6336	10816	9280
1568788110	12	0	4138.461426	4153.846191	4187.692383	4185.641113	4186.666504	450	3				0	4	4	4	4	4	12	0	8192	8192	8192	3776	7872	8448	6272	10752	9280
1568788110	13	0	4120.512695	4133.333496	4183.077148	4168.205078	4163.077148	450	3				0	4	4	4	4	4	13	0	8128	8128	8192	3776	7872	8448	6272	10752	9280
1568788110	14	0	4118.974121	4118.974121	4172.307617	4162.05127	4157.94873	450	3				0	4	4	4	4	4	14	0	8128	8128	8192	3712	7808	8384	6336	10752	9472
1568788110	15	0	4136.922852	4141.538574	4173.333496	4166.666504	4165.128418	1023	3				0	4	4	4	4	4	15	0	8128	8128	8192	3776	7808	8448	6336	10816	9280
1568788110	16	0	4139.487305	4149.743652	4193.333496	4168.205078	4156.410156	0	3				0	4	4	4	4	4	16	0	8192	8128	8192	3776	7808	8448	6336	10816	9280
1568788110	17	0	4132.307617	4131.282227	4162.05127	4170.256348	4146.666504	0	3				0	4	4	4	4	4	17	0	8192	8192	8192	3776	7808	8448	6336	10816	9600
1568788110	18	0	4138.461426	4127.179688	4181.538574	4172.307617	4155.897461	0	3				0	4	4	4	4	4	18	0	8192	8192	8192	3776	7808	8448	6336	10816	9600
1568788110	19	0	4150.256348	4139.487305	4198.461426	4181.538574	4168.717773	0	3				0	4	4	4	4	4	19	0	8128	8192	8192	3776	7872	8448	6336	10816	9024
1568788110	20	0	4153.846191	4139.487305	4175.897461	4196.922852	4168.205078	0	3				0	4	4	4	4	4	20	0	8192	8192	8192	3776	7872	8448	6272	10752	9344
1568788110	21	0	4144.615234	4127.179688	4185.128418	4192.307617	4155.897461	0	3				0	4	4	4	4	4	21	0	8192	8192	8192	3712	7872	8448	6336	10816	9344
1568788110	22	0	4135.384766	4127.179688	4169.743652	4182.05127	4150.769043	0	3				0	4	4	4	4	4	22	0	8192	8192	8192	3776	7872	8448	6400	10816	9344
1568788110	23	0	4141.025879	4145.641113	4189.743652	4189.230957	4156.410156	0	3				0	4	4	4	4	4	23	0	8192	8192	8192	3776	7872	8448	6400	10816	9344
1568788110	24	0	4139.487305	4151.794922	4200.512695	4187.179688	4148.717773	0	3				0	4	4	4	4	4	24	0	8192	8192	8192	3712	7872	8448	6336	10816	9280
1568788110	25	0	4129.230957	4141.538574	4173.846191	4170.769043	4134.358887	0	3				0	4	4	4	4	4	25	0	8192	8192	8192	3712	7872	8448	6400	10752	9280
1568788110	26	0	4131.282227	4147.692383	4191.794922	4166.666504	4136.922852	0	3				0	4	4	4	4	4	26	0	8192	8192	8192	3776	7872	8448	6272	10752	9344
1568788110	27	0	4136.410156	4160	4175.384766	4177.436035	4146.153809	0	3				0	4	4	4	4	4	27	0	8192	8192	8128	3712	7872	8384	6272	10752	9344
1568788110	28	0	4136.410156	4153.846191	4171.282227	4183.589844	4152.820313	0	3				0	4	4	4	4	4	28	0	8192	8192	8192	3776	7872	8448	6336	10752	9344
1568788110	29	0	4142.563965	4147.692383	4178.974121	4182.563965	4153.846191	0	3				0	4	4	4	4	4	29	0	8192	8192	8192	3776	7872	8448	6336	10816	9344
1568788110	30	0	4150.256348	4162.05127	4162.05127	4182.563965	4151.794922	0	3				0	4	4	4	4	4	30	0	8192	8192	8192	3712	7872	8448	6400	10816	9280
1568788110	31	0	4156.922852	4172.307617	4192.307617	4185.128418	4161.538574	0	3				0	4	4	4	4	4	31	0	8192	8192	8192	3712	7872	8448	6400	10816	9280
1568788110	32	0	4170.769043	4172.307617	4185.641113	4193.846191	4173.333496	0	3				0	4	4	4	4	4	32	0	8192	8192	8192	3776	7872	8384	6400	10816	9280
1568788110	33	0	4173.846191	4168.205078	4173.846191	4201.025879	4164.615234	0	3				0	4	4	4	4	4	33	0	8192	8192	8192	3776	7872	8448	6336	10816	9280
1568788110	34	0	4158.974121	4174.358887	4189.743652	4197.94873	4152.307617	0	3				0	4	4	4	4	4	34	0	8192	8192	8192	3776	7872	8448	6400	10816	9280
1568788110	35	0	4152.820313	4180.512695	4180	4189.743652	4149.230957	0	3				0	4	4	4	4	4	35	0	8192	8192	8192	3776	7872	8384	6400	10816	9280
1568788110	36	0	4151.794922	4172.307617	4194.871582	4186.153809	4143.077148	0	3				0	4	4	4	4	4	36	0	8192	8192	8192	3776	7872	8448	6400	10816	9280
1568788110	37	0	4141.025879	4164.102539	4184.102539	4183.589844	4133.333496	0	3				0	4	4	4	4	4	37	0	8192	8192	8192	3776	7872	8448	6336	10816	9024
1568788110	38	0	4140	4172.307617	4188.717773	4185.641113	4134.358887	0	3				0	4	4	4	4	4	38	0	8192	8192	8192	3776	7872	8448	6400	10816	9280
1568788110	39	0	4154.871582	4186.666504	4205.128418	4187.692383	4141.025879	0	3				0	4	4	4	4	4	39	0	8192	8192	8192	3712	7872	8448	6336	10816	9344
1568788110	40	0	4155.384766	4178.461426	4162.05127	4172.820313	4133.846191	0	3				0	4	4	4	4	4	40	0	8192	8192	8192	3776	7872	8448	6272	10816	9280
1568788110	41	0	4148.717773	4166.153809	4169.743652	4169.230957	4126.666504	0	3				0	4	4	4	4	4	41	0	8192	8192	8192	3776	7872	8384	6272	10816	9280
1568788110	42	0	4154.871582	4172.307617	4177.436035	4187.179688	4134.871582	0	3				0	4	4	4	4	4	42	0	8192	8192	8192	3776	7872	8384	6400	10816	9344
1568788110	43	0	4154.358887	4174.358887	4169.743652	4186.666504	4140	0	3				0	4	4	4	4	4	43	0	8192	8192	8192	3776	7872	8448	6272	10752	9344
1568788110	44	0	4138.974121	4168.205078	4185.128418	4168.717773	4127.692383	0	3				0	4	4	4	4	4	44	0	8192	8192	8192	3776	7872	8448	6336	10752	9152
1568788110	45	0	4135.384766	4166.153809	4164.102539	4172.820313	4116.922852	0	3				0	4	4	4	4	4	45	0	8192	8192	8192	3712	7872	8448	6336	10752	9152
1568788110	46	0	4147.179688	4164.102539	4171.282227	4192.820313	4126.153809	0	3				0	4	4	4	4	4	46	0	8192	8192	8192	3712	7872	8448	6336	10752	9280
1568788110	47	0	4157.436035	4157.94873	4174.358887	4202.05127	4139.487305	0	3				0	4	4	4	4	4	47	0	8192	8192	8192	3776	7872	8448	6336	10752	9344
1568788110	48	0	4154.358887	4151.794922	4167.179688	4195.897461	4135.897461	0	3				0	4	4	4	4	4	48	0	8192	8192	8192	3712	7872	8448	6336	10816	9280
1568788110	49	0	4141.538574	4162.05127	4183.589844	4177.94873	4120	0	3				0	4	4	4	4	4	49	0	8192	8192	8192	3712	7872	8448	6336	10816	9280
1568788110	50	0	4137.94873	4178.461426	4167.692383	4176.410156	4119.487305	0	3				0	4	4	4	4	4	50	0	8192	8192	8192	3712	7872	8448	6336	10752	9280
1568788110	51	0	4142.563965	4182.563965	4188.717773	4189.230957	4128.717773	0	3				0	4	4	4	4	4	51	0	8192	8192	8192	3712	7872	8448	6336	10816	9344
1568788110	52	0	4141.025879	4186.666504	4195.384766	4182.05127	4122.05127	0	3				0	4	4	4	4	4	52	0	8192	8192	8192	3712	7872	8448	6400	10816	9344
1568788110	53	0	4137.436035	4203.077148	4169.743652	4169.230957	4121.025879	0	3				0	4	4	4	4	4	53	0	8192	8192	8192	3712	7872	8448	6464	10816	9216
1568788110	54	0	4141.025879	4205.128418	4182.05127	4171.282227	4136.410156	0	3				0	4	4	4	4	4	54	0	8192	8192	8192	3712	7872	8448	6464	10816	9216
1568788110	55	0	4144.102539	4188.717773	4165.128418	4168.717773	4140.512695	0	3				0	4	4	4	4	4	55	0	8192	8192	8192	3712	7872	8512	6336	10816	9472
1568788110	56	0	4138.974121	4186.666504	4172.307617	4165.641113	4131.282227	0	3				0	4	4	4	4	4	56	0	8192	8192	8192	3776	7872	8448	6464	10752	9280
1568788110	57	0	4147.179688	4196.922852	4188.717773	4185.128418	4143.077148	0	3				0	4	4	4	4	4	57	0	8192	8192	8192	3712	7872	8448	6336	10816	9280
1568788110	58	0	4155.897461	4190.769043	4168.717773	4194.871582	4154.871582	0	3				0	4	4	4	4	4	58	0	8192	8192	8192	3712	7872	8448	6336	10816	9344
1568788110	59	0	4145.128418	4174.358887	4175.897461	4177.94873	4142.563965	0	3				0	4	4	4	4	4	59	0	8192	8192	8192	3776	7872	8448	6336	10816	9344
1568788110	60	0	4143.077148	4182.563965	4167.692383	4180.512695	4142.563965	0	3				0	4	4	4	4	4	60	0	8192	8192	8192	3776	7872	8448	6400	10816	9344
1568788110	61	0	4154.358887	4190.769043	4177.94873	4193.333496	4158.974121	0	3				0	4	4	4	4	4	61	0	8192	8192	8192	3712	7872	8448	6400	10816	9344
1568788110	62	0	4144.102539	4176.410156	4179.487305	4187.179688	4157.436035	0	3				0	4	4	4	4	4	62	0	8192	8192	8192	3776	7872	8448	6336	10816	9024
1568788110	63	0	4127.692383	4172.307617	4158.974121	4187.179688	4147.692383	0	3				0	4	4	4	4	4	63	0	8192	8192	8192	3712	7872	8448	6336	10816	9024
1568788110	64	0	4145.641113	4198.974121	4201.538574	4203.077148	4156.922852	450	3				0	4	4	4	4	4	64	0	8192	8192	8192	3776	7872	8512	6336	10816	9280
1568788110	65	0	4157.436035	4211.282227	4192.307617	4204.102539	4162.563965	450	3				0	4	4	4	4	4	65	0	8192	8192	8192	3776	7872	8448	6400	10816	9344
1568788110	66	0	4138.974121	4194.871582	4174.358887	4191.794922	4152.307617	1023	3				0	4	4	4	4	4	66	0	8192	8192	8192	3776	7872	8448	6336	10816	9344
1568788110	67	0	4144.615234	4190.769043	4198.461426	4197.94873	4158.974121	450	3				0	4	4	4	4	4	67	0	8192	8192	8192	3776	7872	8384	6336	10816	9344
1568788110	68	0	4166.153809	4209.230957	4184.102539	4204.615234	4174.358887	1023	3				0	4	4	4	4	4	68	0	8192	8192	8192	3776	7872	8448	6400	10752	9280
1568788110	69	0	4159.487305	4207.179688	4187.179688	4189.230957	4165.128418	450	3				0	4	4	4	4	4	69	0	8192	8192	8192	3776	7872	8512	6400	10816	9280
1568788110	70	0	4145.641113	4186.666504	4177.94873	4179.487305	4148.205078	1023	3				0	4	4	4	4	4	70	0	8192	8192	8192	3776	7872	8512	6336	10816	9280
1568788110	71	0	4156.410156	4188.717773	4189.230957	4196.410156	4158.461426	450	3				0	4	4	4	4	4	71	0	8192	8128	8192	3776	7872	8448	6336	10752	9728
1568788110	72	0	4164.615234	4205.128418	4216.922852	4203.077148	4167.179688	450	3				0	4	4	4	4	4	72	0	8192	8128	8192	3776	7872	8384	6336	10752	9728
1568788110	73	0	4153.846191	4201.025879	4189.230957	4187.692383	4152.307617	1023	3				0	4	4	4	4	4	73	0	8192	8192	8192	3712	7872	8448	6336	10816	9472
1568788110	74	0	4147.692383	4194.871582	4198.461426	4189.743652	4147.692383	450	3				0	4	4	4	4	4	74	0	8192	8192	8192	3776	7872	8448	6336	10880	9280
1568788110	75	0	4145.128418	4205.128418	4190.256348	4194.871582	4153.333496	1023	3				0	4	4	4	4	4	75	0	8192	8128	8192	3776	7872	8448	6464	10816	9344
1568788110	76	0	4136.410156	4209.230957	4164.102539	4181.538574	4144.102539	450	3				0	4	4	4	4	4	76	0	8192	8192	8192	3712	7872	8448	6400	10816	9280
1568788110	77	0	4131.282227	4203.077148	4176.922852	4176.922852	4132.307617	450	3				0	4	4	4	4	4	77	0	8192	8192	8192	3712	7872	8448	6400	10816	9280
1568788111	78	0	4133.846191	4198.974121	4165.128418	4186.153809	4138.461426	450	3				0	4	4	4	4	4	78	0	8192	8192	8192	3776	7872	8448	6400	10752	9280
1568788111	79	0	4142.563965	4203.077148	4185.128418	4187.179688	4150.769043	1023	3				0	4	4	4	4	4	79	0	8192	8192	8192	3712	7872	8448	6336	10816	9280
1568788111	80	0	4154.871582	4209.230957	4185.128418	4185.641113	4154.871582	450	3				0	4	4	4	4	4	80	0	8192	8192	8192	3776	7872	8448	6336	10752	9152
1568788111	81	0	4155.384766	4205.128418	4166.153809	4187.692383	4153.846191	450	3				0	4	4	4	4	4	81	0	8192	8192	8192	3776	7872	8384	6336	10752	9152
1568788111	82	0	4142.05127	4194.871582	4184.102539	4182.05127	4151.794922	450	3				0	4	4	4	4	4	82	0	8192	8192	8192	3712	7872	8448	6400	10816	9344
1568788111	83	0	4143.077148	4194.871582	4169.743652	4181.538574	4156.922852	1023	3				0	4	4	4	4	4	83	0	8192	8192	8192	3776	7872	8448	6336	10752	9344
1568788111	84	0	4159.487305	4205.128418	4189.230957	4197.94873	4165.641113	450	3				0	4	4	4	4	4	84	0	8192	8192	8192	3712	7872	8384	6336	10816	9280
1568788111	85	0	4160	4196.922852	4198.461426	4203.077148	4161.538574	450	3				0	4	4	4	4	4	85	0	8192	8192	8192	3712	7872	8448	6336	10816	9280
1568788111	86	0	4150.256348	4190.769043	4176.410156	4187.692383	4157.94873	450	3				0	4	4	4	4	4	86	0	8192	8192	8192	3776	7872	8448	6400	10816	9280
1568788111	87	0	4157.436035	4209.230957	4198.461426	4184.102539	4170.769043	1023	3				0	4	4	4	4	4	87	0	8192	8192	8192	3712	7872	8448	6400	10816	9280
1568788111	88	0	4168.205078	4219.487305	4178.974121	4182.563965	4172.307617	450	3				0	4	4	4	4	4	88	0	8192	8192	8192	3776	7872	8448	6336	10816	9344
1568788111	89	0	4166.666504	4207.179688	4168.717773	4173.846191	4161.025879	450	3				0	4	4	4	4	4	89	0	8192	8192	8192	3776	7872	8448	6336	10816	9216
1568788111	90	0	4166.666504	4196.922852	4171.282227	4181.025879	4162.563965	450	3				0	4	4	4	4	4	90	0	8192	8192	8192	3776	7872	8448	6336	10816	9216
1568788111	91	0	4169.743652	4201.025879	4153.333496	4185.128418	4160.512695	1023	3				0	4	4	4	4	4	91	0	8192	8192	8192	3776	7872	8448	6336	10816	9152
1568788111	92	0	4167.692383	4207.179688	4173.846191	4171.282227	4152.820313	450	3				0	4	4	4	4	4	92	0	8192	8192	8192	3776	7872	8448	6400	10816	9280
1568788111	93	0	4157.94873	4207.179688	4160.512695	4166.666504	4153.333496	450	3				0	4	4	4	4	4	93	0	8192	8192	8192	3712	7808	8448	6336	10816	9408
1568788111	94	0	4132.820313	4190.769043	4148.205078	4150.769043	4136.410156	450	3				0	4	4	4	4	4	94	0	8192	8192	8192	3776	7872	8448	6400	10816	9344
1568788111	95	0	4107.179688	4172.307617	4153.846191	4123.077148	4106.666504	1023	3				0	4	4	4	4	4	95	0	8192	8192	8192	3712	7872	8448	6400	10816	9344
1568788111	96	0	4119.487305	4182.563965	4155.384766	4138.974121	4116.410156	450	3				0	4	4	4	4	4	96	0	8192	8192	8192	3776	7872	8448	6400	10752	9344
1568788111	97	0	4156.922852	4201.025879	4203.589844	4182.05127	4159.487305	450	3				0	4	4	4	4	4	97	0	8192	8192	8192	3776	7872	8448	6336	10752	9280
1568788111	98	0	4175.897461	4205.128418	4199.487305	4196.922852	4177.436035	450	3				0	4	4	4	4	4	98	0	8192	8192	8192	3776	7872	8448	6336	10752	9344
1568788111	99	0	4171.794922	4209.230957	4185.641113	4185.641113	4168.205078	1023	3				0	4	4	4	4	4	99	0	8192	8192	8192	3712	7872	8448	6336	10752	9344
1568788111	100	0	4166.666504	4215.384766	4200.512695	4178.974121	4164.102539	450	3				0	4	4	4	4	4	100	0	8192	8192	8192	3712	7872	8448	6400	10752	9344
1568788111	101	0	4171.794922	4215.384766	4185.128418	4190.769043	4168.205078	450	3				0	4	4	4	4	4	101	0	8192	8192	8192	3712	7872	8448	6336	10816	9344
1568788111	102	0	4184.102539	4217.436035	4201.025879	4203.077148	4179.487305	450	3				0	4	4	4	4	4	102	0	8192	8192	8192	3776	7872	8448	6336	10816	9344
1568788111	103	0	4188.717773	4219.487305	4188.717773	4200.512695	4185.641113	1023	3				0	4	4	4	4	4	103	0	8192	8192	8192	3712	7872	8384	6336	10816	9344
1568788111	104	0	4182.05127	4213.333496	4173.846191	4198.461426	4178.461426	450	3				0	4	4	4	4	4	104	0	8192	8192	8192	3712	7872	8448	6400	10880	9280
1568788111	105	0	4184.102539	4215.384766	4192.820313	4204.102539	4178.461426	450	3				0	4	4	4	4	4	105	0	8192	8192	8192	3712	7872	8448	6336	10752	9344
1568788111	106	0	4196.410156	4227.692383	4179.487305	4203.589844	4195.384766	450	3				0	4	4	4	4	4	106	0	8192	8192	8192	3712	7872	8448	6272	10816	9344
1568788111	107	0	4202.563965	4223.589844	4197.94873	4201.538574	4206.153809	1023	3				0	4	4	4	4	4	107	0	8192	8192	8192	3712	7872	8448	6272	10816	9472
1568788111	108	0	4200.512695	4205.128418	4190.769043	4202.05127	4204.102539	450	3				0	4	4	4	4	4	108	0	8192	8192	8192	3776	7872	8448	6336	10816	9472
1568788111	109	0	4195.897461	4194.871582	4175.384766	4195.384766	4201.025879	450	3				0	4	4	4	4	4	109	0	8192	8192	8192	3776	7872	8448	6272	10752	9344
1568788111	110	0	4195.384766	4201.025879	4202.05127	4189.230957	4204.102539	450	3				0	4	4	4	4	4	110	0	8192	8192	8192	3776	7872	8448	6336	10816	9344
1568788111	111	0	4202.563965	4207.179688	4182.563965	4194.358887	4216.410156	1023	3				0	4	4	4	4	4	111	0	8192	8192	8192	3712	7872	8448	6400	10752	9280
1568788111	112	0	4203.589844	4198.974121	4187.179688	4200	4219.487305	450	3				0	4	4	4	4	4	112	0	8192	8192	8192	3776	7872	8448	6400	10816	9216
1568788111	113	0	4189.230957	4182.563965	4194.358887	4191.282227	4205.641113	450	3				0	4	4	4	4	4	113	0	8192	8192	8192	3776	7872	8448	6400	10816	9216
1568788111	114	0	4180.512695	4180.512695	4186.153809	4184.102539	4193.846191	450	3				0	4	4	4	4	4	114	0	8192	8192	8192	3776	7872	8448	6336	10816	9280
1568788111	115	0	4186.666504	4186.666504	4196.922852	4185.641113	4191.282227	1023	3				0	4	4	4	4	4	115	0	8192	8128	8192	3776	7872	8384	6336	10752	9344
1568788111	116	0	4184.102539	4174.358887	4160.512695	4180.512695	4184.102539	450	3				0	4	4	4	4	4	116	0	8192	8192	8192	3776	7872	8448	6336	10816	9344
1568788111	117	0	4165.128418	4147.692383	4157.94873	4162.563965	4172.307617	450	3				0	4	4	4	4	4	117	0	8192	8192	8192	3776	7872	8384	6336	10816	9344
1568788111	118	0	4164.615234	4149.743652	4174.358887	4163.077148	4175.384766	450	3				0	4	4	4	4	4	118	0	8192	8192	8192	3776	7808	8448	6336	10816	9344
1568788111	119	0	4185.641113	4164.102539	4169.743652	4186.153809	4188.717773	1023	3				0	4	4	4	4	4	119	0	8192	8192	8192	3776	7808	8448	6336	10816	9344
1568788111	120	0	4185.641113	4151.794922	4183.077148	4184.615234	4185.128418	450	3				0	4	4	4	4	4	120	0	8192	8192	8192	3776	7808	8448	6336	10752	9536
1568788111	121	0	4167.692383	4139.487305	4161.025879	4157.94873	4165.641113	450	3				0	4	4	4	4	4	121	0	8192	8192	8192	3712	7808	8448	6336	10752	9536
1568788111	122	0	4165.128418	4151.794922	4178.974121	4151.282227	4155.384766	450	3				0	4	4	4	4	4	122	0	8192	8192	8192	3776	7872	8448	6464	10816	9344
1568788111	123	0	4168.717773	4147.692383	4201.538574	4158.461426	4153.333496	1023	3				0	4	4	4	4	4	123	0	8192	8192	8192	3776	7808	8448	6400	10816	9344
1568788111	124	0	4167.179688	4133.333496	4183.589844	4162.05127	4150.256348	450	3				0	4	4	4	4	4	124	0	8192	8192	8192	3712	7808	8448	6400	10752	9344
1568788111	125	0	4177.436035	4149.743652	4207.179688	4175.384766	4152.820313	450	3				0	4	4	4	4	4	125	0	8192	8192	8192	3712	7808	8448	6400	10752	9344
1568788111	126	0	4185.641113	4162.05127	4195.897461	4184.615234	4157.94873	450	3				0	4	4	4	4	4	126	0	8192	8192	8192	3712	7808	8448	6336	10752	9216
1568788111	127	0	4182.563965	4153.846191	4190.256348	4181.538574	4164.615234	233	3				0	4	4	4	4	4	127	0	8192	8192	8192	3712	7872	8448	6400	10752	9344
1568788111	0	0	4196.410156	4164.102539	4211.282227	4195.897461	4175.384766	450	3				0	4	4	4	4	4	0	0	8192	8192	8192	3776	7872	8448	6336	10816	9280
1568788111	1	0	4204.102539	4180.512695	4192.307617	4202.563965	4173.333496	450	3				0	4	4	4	4	4	1	0	8192	8192	8192	3776	7872	8448	6400	10816	9408
1568788111	2	0	4180.512695	4170.256348	4192.820313	4180.512695	4157.94873	1023	3				0	4	4	4	4	4	2	0	8192	8192	8192	3712	7872	8448	6400	10816	9408
1568788111	3	0	4175.384766	4166.153809	4172.307617	4175.897461	4160.512695	450	3				0	4	4	4	4	4	3	0	8192	8192	8192	3712	7872	8448	6336	10816	9408
1568788111	4	0	4193.846191	4170.256348	4164.102539	4188.205078	4171.794922	1023	3				0	4	4	4	4	4	4	0	8192	8192	8192	3776	7872	8448	6400	10752	9280
1568788111	5	0	4195.384766	4166.153809	4183.077148	4184.615234	4171.794922	450	3				0	4	4	4	4	4	5	0	8192	8192	8192	3712	7872	8512	6336	10880	9344
1568788111	6	0	4194.358887	4176.410156	4175.384766	4190.769043	4175.897461	1023	3				0	4	4	4	4	4	6	0	8192	8192	8192	3712	7872	8512	6336	10816	9280
1568788111	7	0	4198.974121	4188.717773	4197.436035	4202.563965	4181.025879	450	3				0	4	4	4	4	4	7	0	8192	8192	8192	3776	7872	8384	6336	10816	9280
1568788111	8	0	4193.846191	4174.358887	4195.897461	4186.153809	4170.769043	450	3				0	4	4	4	4	4	8	0	8192	8192	8128	3776	7872	8448	6336	10816	9280
1568788111	9	0	4194.871582	4168.205078	4201.538574	4184.102539	4167.692383	1023	3				0	4	4	4	4	4	9	0	8192	8128	8192	3776	7872	8448	6336	10816	9280
1568788111	10	0	4210.769043	4184.615234	4229.743652	4217.436035	4181.538574	450	3				0	4	4	4	4	4	10	0	8192	8192	8192	3776	7872	8384	6336	10816	9408
1568788111	11	0	4214.358887	4190.769043	4193.846191	4224.102539	4186.153809	1023	3				0	4	4	4	4	4	11	0	8192	8192	8192	3776	7872	8448	6336	10816	9408
1568788111	12	0	4215.897461	4182.563965	4197.436035	4200.512695	4188.205078	450	3				0	4	4	4	4	4	12	0	8192	8192	8192	3776	7872	8448	6336	10816	9280
1568788111	13	0	4218.461426	4182.563965	4201.538574	4196.922852	4190.256348	450	3				0	4	4	4	4	4	13	0	8192	8192	8192	3776	7872	8448	6400	10816	9344
1568788111	14	0	4210.256348	4192.820313	4185.641113	4203.077148	4179.487305	450	3				0	4	4	4	4	4	14	0	8192	8192	8192	3776	7872	8448	6336	10816	9344
1568788111	15	0	4198.974121	4196.922852	4192.307617	4193.333496	4167.692383	1023	3				0	4	4	4	4	4	15	0	8192	8192	8192	3776	7872	8448	6336	10816	9344
1568788111	16	0	4184.102539	4186.666504	4156.410156	4177.94873	4162.563965	0	3				0	4	4	4	4	4	16	0	8192	8192	8192	3776	7872	8384	6400	10816	9536
1568788111	17	0	4182.05127	4180.512695	4166.153809	4180	4165.641113	0	3				0	4	4	4	4	4	17	0	8192	8192	8192	3776	7872	8384	6464	10816	9408
1568788111	18	0	4195.384766	4186.666504	4182.05127	4191.282227	4169.743652	0	3				0	4	4	4	4	4	18	0	8192	8192	8192	3776	7872	8448	6336	10752	9344
1568788111	19	0	4200.512695	4188.717773	4173.846191	4190.769043	4167.179688	0	3				0	4	4	4	4	4	19	0	8192	8192	8192	3776	7872	8384	6400	10816	9600
1568788111	20	0	4194.358887	4180.512695	4202.05127	4189.743652	4166.666504	0	3				0	4	4	4	4	4	20	0	8192	8192	8192	3712	7872	8448	6400	10816	9600
1568788111	21	0	4194.871582	4182.563965	4193.333496	4200.512695	4176.410156	0	3				0	4	4	4	4	4	21	0	8192	8192	8192	3776	7872	8384	6336	10752	9664
1568788111	22	0	4209.743652	4192.820313	4208.205078	4213.846191	4188.717773	0	3				0	4	4	4	4	4	22	0	8192	8192	8192	3776	7872	8512	6400	10816	9344
1568788111	23	0	4225.128418	4203.077148	4225.128418	4218.461426	4201.025879	0	3				0	4	4	4	4	4	23	0	8192	8192	8192	3776	7872	8448	6400	10816	9344
1568788111	24	0	4226.666504	4205.128418	4205.641113	4213.333496	4202.563965	0	3				0	4	4	4	4	4	24	0	8192	8192	8192	3712	7872	8448	6336	10816	9344
1568788111	25	0	4214.871582	4196.922852	4205.641113	4197.94873	4187.179688	0	3				0	4	4	4	4	4	25	0	8192	8192	8192	3776	7872	8512	6336	10816	9344
1568788111	26	0	4218.461426	4198.974121	4184.615234	4187.692383	4184.615234	0	3				0	4	4	4	4	4	26	0	8192	8192	8192	3712	7872	8448	6336	10752	9280
1568788111	27	0	4237.94873	4211.282227	4203.077148	4199.487305	4204.615234	0	3				0	4	4	4	4	4	27	0	8192	8192	8192	3712	7872	8448	6336	10752	9344
1568788111	28	0	4233.333496	4211.282227	4223.077148	4212.307617	4208.205078	0	3				0	4	4	4	4	4	28	0	8192	8192	8192	3712	7872	8448	6400	10816	9536
1568788111	29	0	4216.410156	4207.179688	4197.94873	4211.794922	4198.461426	0	3				0	4	4	4	4	4	29	0	8192	8192	8192	3712	7872	8512	6400	10816	9536
1568788111	30	0	4214.358887	4209.230957	4206.153809	4197.94873	4203.077148	0	3				0	4	4	4	4	4	30	0	8192	8192	8192	3712	7872	8448	6400	10816	9344
1568788111	31	0	4207.179688	4203.077148	4182.05127	4181.025879	4198.974121	0	3				0	4	4	4	4	4	31	0	8192	8192	8192	3712	7872	8448	6400	10752	9344
1568788111	32	0	4197.436035	4194.871582	4185.128418	4184.102539	4184.102539	0	3				0	4	4	4	4	4	32	0	8192	8192	8192	3776	7872	8384	6400	10752	9344
1568788111	33	0	4201.025879	4205.128418	4220	4204.102539	4187.179688	0	3				0	4	4	4	4	4	33	0	8192	8192	8192	3712	7872	8448	6400	10752	9344
1568788111	34	0	4196.922852	4207.179688	4195.897461	4205.128418	4184.102539	0	3				0	4	4	4	4	4	34	0	8192	8192	8192	3712	7872	8512	6272	10752	9344
1568788111	35	0	4188.717773	4194.871582	4201.025879	4190.769043	4167.179688	0	3				0	4	4	4	4	4	35	0	8192	8192	8192	3712	7872	8384	6400	10816	9344
1568788111	36	0	4196.922852	4201.025879	4208.205078	4198.461426	4172.307617	0	3				0	4	4	4	4	4	36	0	8192	8192	8192	3712	7872	8384	6400	10816	9344
1568788111	37	0	4202.563965	4215.384766	4212.307617	4211.794922	4188.205078	0	3				0	4	4	4	4	4	37	0	8192	8192	8192	3712	7872	8448	6336	10752	9344
1568788111	38	0	4203.589844	4219.487305	4217.94873	4205.128418	4188.205078	0	3				0	4	4	4	4	4	38	0	8192	8192	8192	3712	7872	8448	6336	10752	9344
1568788111	39	0	4209.743652	4217.436035	4192.307617	4199.487305	4185.128418	0	3				0	4	4	4	4	4	39	0	8192	8192	8192	3712	7872	8448	6336	10752	9536
1568788111	40	0	4208.717773	4217.436035	4218.974121	4203.077148	4186.666504	0	3				0	4	4	4	4	4	40	0	8192	8192	8192	3776	7872	8448	6464	10816	9344
1568788111	41	0	4203.589844	4217.436035	4214.358887	4198.461426	4188.717773	0	3				0	4	4	4	4	4	41	0	8192	8192	8192	3776	7872	8448	6400	10688	9280
1568788111	42	0	4204.102539	4215.384766	4187.179688	4190.256348	4192.307617	0	3				0	4	4	4	4	4	42	0	8192	8192	8192	3712	7872	8448	6336	10752	9280
1568788111	43	0	4203.077148	4213.333496	4194.871582	4187.692383	4190.256348	0	3				0	4	4	4	4	4	43	0	8192	8192	8192	3776	7872	8448	6336	10752	9280
1568788111	44	0	4194.358887	4215.384766	4177.94873	4185.128418	4181.025879	0	3				0	4	4	4	4	4	44	0	8192	8192	8192	3712	7872	8384	6400	10816	9344
1568788111	45	0	4184.615234	4215.384766	4193.333496	4187.179688	4173.846191	0	3				0	4	4	4	4	4	45	0	8192	8192	8192	3776	7872	8448	6400	10816	9344
1568788111	46	0	4191.282227	4217.436035	4194.871582	4207.179688	4181.025879	0	3				0	4	4	4	4	4	46	0	8192	8192	8192	3776	7872	8448	6464	10752	9344
1568788111	47	0	4200.512695	4213.333496	4184.102539	4219.487305	4192.307617	0	3				0	4	4	4	4	4	47	0	8192	8192	8192	3712	7872	8448	6464	10752	9344
1568788111	48	0	4190.769043	4203.077148	4197.94873	4205.128418	4183.077148	0	3				0	4	4	4	4	4	48	0	8192	8192	8192	3776	7872	8448	6336	10816	9344
1568788111	49	0	4181.025879	4194.871582	4167.179688	4184.615234	4166.153809	0	3				0	4	4	4	4	4	49	0	8192	8192	8192	3776	7872	8448	6400	10752	9344
1568788111	50	0	4184.615234	4194.871582	4172.307617	4169.743652	4166.153809	0	3				0	4	4	4	4	4	50	0	8192	8192	8192	3712	7872	8448	6272	10816	9280
1568788111	51	0	4185.128418	4201.025879	4188.205078	4163.077148	4176.922852	0	3				0	4	4	4	4	4	51	0	8192	8192	8192	3712	7872	8448	6272	10816	9280
1568788111	52	0	4181.025879	4211.282227	4188.205078	4173.333496	4182.05127	0	3				0	4	4	4	4	4	52	0	8192	8192	8192	3712	7872	8448	6336	10816	9152
1568788111	53	0	4187.179688	4217.436035	4214.871582	4189.230957	4185.128418	0	3				0	4	4	4	4	4	53	0	8192	8192	8192	3712	7872	8448	6400	10816	9280
1568788111	54	0	4194.871582	4219.487305	4193.333496	4192.307617	4187.179688	0	3				0	4	4	4	4	4	54	0	8192	8192	8192	3776	7872	8448	6400	10752	9344
1568788111	55	0	4183.589844	4213.333496	4185.641113	4186.666504	4178.461426	0	3				0	4	4	4	4	4	55	0	8192	8192	8192	3776	7872	8384	6400	10816	9088
1568788111	56	0	4167.179688	4198.974121	4185.641113	4181.538574	4169.230957	0	3				0	4	4	4	4	4	56	0	8192	8192	8192	3712	7872	8384	6400	10816	9088
1568788111	57	0	4170.769043	4196.922852	4163.077148	4175.897461	4169.743652	0	3				0	4	4	4	4	4	57	0	8192	8192	8192	3776	7872	8448	6336	10752	9408
1568788111	58	0	4182.563965	4201.025879	4180.512695	4169.743652	4176.922852	0	3				0	4	4	4	4	4	58	0	8192	8192	8192	3712	7872	8448	6400	10880	9344
1568788111	59	0	4190.769043	4196.922852	4181.025879	4179.487305	4183.589844	0	3				0	4	4	4	4	4	59	0	8192	8192	8192	3776	7872	8448	6400	10752	9344
1568788111	60	0	4202.05127	4203.077148	4200	4193.846191	4190.256348	0	3				0	4	4	4	4	4	60	0	8192	8192	8192	3776	7872	8448	6464	10816	9280
1568788111	61	0	4198.461426	4213.333496	4210.256348	4190.769043	4187.179688	0	3				0	4	4	4	4	4	61	0	8192	8192	8192	3712	7872	8448	6464	10816	9280
1568788111	62	0	4190.256348	4215.384766	4186.666504	4183.077148	4184.102539	0	3				0	4	4	4	4	4	62	0	8192	8192	8192	3776	7872	8448	6400	10752	9344
1568788111	63	0	4196.410156	4219.487305	4204.615234	4183.589844	4192.307617	0	3				0	4	4	4	4	4	63	0	8192	8192	8192	3776	7872	8384	6400	10816	9280
1568788111	64	0	4181.538574	4205.128418	4177.94873	4178.974121	4181.025879	450	3				0	4	4	4	4	4	64	0	8192	8192	8192	3776	7872	8448	6336	10752	9344
1568788111	65	0	4140	4180.512695	4166.666504	4160	4143.589844	450	3				0	4	4	4	4	4	65	0	8192	8192	8192	3776	7872	8384	6336	10752	9344
1568788111	66	0	4123.077148	4174.358887	4192.307617	4148.205078	4128.205078	1023	3				0	4	4	4	4	4	66	0	8192	8192	8192	3712	7872	8448	6400	10752	9280
1568788111	67	0	4150.256348	4186.666504	4189.743652	4167.179688	4157.436035	450	3				0	4	4	4	4	4	67	0	8192	8192	8192	3776	7872	8448	6400	10816	9344
1568788111	68	0	4179.487305	4205.128418	4225.641113	4194.871582	4190.256348	1023	3				0	4	4	4	4	4	68	0	8192	8192	8192	3776	7872	8384	6400	10816	9280
1568788111	69	0	4188.205078	4225.641113	4222.05127	4206.153809	4202.05127	450	3				0	4	4	4	4	4	69	0	8192	8192	8192	3712	7872	8448	6400	10816	9280
1568788111	70	0	4193.846191	4235.897461	4206.153809	4212.307617	4200.512695	1023	3				0	4	4	4	4	4	70	0	8192	8192	8192	3776	7872	8448	6336	10752	9344
1568788111	71	0	4201.025879	4227.692383	4215.897461	4205.641113	4190.769043	450	3				0	4	4	4	4	4	71	0	8192	8192	8192	3776	7872	8448	6400	10752	9344
1568788111	72	0	4202.05127	4219.487305	4186.666504	4185.641113	4184.102539	450	3				0	4	4	4	4	4	72	0	8192	8192	8192	3712	7872	8448	6464	10752	9280
1568788111	73	0	4195.897461	4217.436035	4201.025879	4191.794922	4187.179688	1023	3				0	4	4	4	4	4	73	0	8192	8192	8192	3712	7872	8448	6336	10816	9536
1568788111	74	0	4187.692383	4217.436035	4203.589844	4195.384766	4185.641113	450	3				0	4	4	4	4	4	74	0	8192	8192	8128	3776	7872	8448	6336	10816	9536
1568788111	75	0	4186.666504	4213.333496	4185.641113	4171.282227	4178.974121	1023	3				0	4	4	4	4	4	75	0	8192	8192	8128	3712	7872	8448	6400	10816	9472
1568788111	76	0	4194.871582	4211.282227	4205.128418	4190.256348	4191.794922	450	3				0	4	4	4	4	4	76	0	8192	8192	8192	3776	7872	8448	6400	10816	9344
1568788112	77	0	4194.871582	4217.436035	4192.820313	4227.692383	4205.641113	450	3				0	4	4	4	4	4	77	0	8192	8192	8192	3712	7872	8448	6336	10752	9280
1568788112	78	0	4186.153809	4215.384766	4195.384766	4216.410156	4195.384766	450	3				0	4	4	4	4	4	78	0	8192	8192	8192	3776	7872	8448	6336	10752	9344
1568788112	79	0	4181.538574	4209.230957	4187.692383	4189.743652	4181.538574	1023	3				0	4	4	4	4	4	79	0	8192	8192	8192	3776	7872	8448	6336	10752	9344
1568788112	80	0	4173.846191	4211.282227	4177.436035	4175.897461	4181.538574	450	3				0	4	4	4	4	4	80	0	8192	8192	8192	3712	7872	8448	6400	10816	9280
1568788112	81	0	4171.282227	4215.384766	4200	4170.769043	4183.589844	450	3				0	4	4	4	4	4	81	0	8192	8192	8192	3776	7872	8448	6336	10816	9280
1568788112	82	0	4173.846191	4207.179688	4178.461426	4184.102539	4183.077148	450	3				0	4	4	4	4	4	82	0	8192	8192	8192	3712	7872	8448	6400	10816	9344
1568788112	83	0	4166.153809	4196.922852	4177.436035	4192.820313	4180.512695	1023	3				0	4	4	4	4	4	83	0	8192	8192	8192	3776	7872	8384	6400	10816	9344
1568788112	84	0	4166.666504	4198.974121	4174.871582	4178.974121	4178.461426	450	3				0	4	4	4	4	4	84	0	8192	8192	8192	3712	7872	8448	6400	10816	9344
1568788112	85	0	4186.153809	4194.871582	4165.641113	4185.641113	4189.743652	450	3				0	4	4	4	4	4	85	0	8192	8192	8192	3776	7872	8448	6400	10752	9344
1568788112	86	0	4204.102539	4180.512695	4193.333496	4200.512695	4204.102539	450	3				0	4	4	4	4	4	86	0	8192	8192	8192	3712	7872	8448	6336	10816	9344
1568788112	87	0	4201.538574	4170.256348	4170.256348	4188.717773	4198.974121	1023	3				0	4	4	4	4	4	87	0	8192	8192	8192	3776	7872	8448	6336	10816	9344
1568788112	88	0	4189.230957	4162.05127	4171.794922	4182.05127	4187.692383	450	3				0	4	4	4	4	4	88	0	8192	8192	8192	3776	7872	8384	6400	10816	9344
1568788112	89	0	4184.615234	4153.846191	4182.563965	4189.743652	4181.538574	450	3				0	4	4	4	4	4	89	0	8192	8192	8192	3712	7872	8448	6400	10816	9344
1568788112	90	0	4181.538574	4147.692383	4158.461426	4186.153809	4170.256348	450	3				0	4	4	4	4	4	90	0	8192	8192	8192	3776	7872	8448	6336	10752	9280
1568788112	91	0	4182.05127	4147.692383	4186.153809	4181.538574	4168.205078	1023	3				0	4	4	4	4	4	91	0	8192	8192	8192	3776	7808	8384	6336	10816	9600
1568788112	92	0	4188.205078	4160	4185.641113	4187.179688	4178.461426	450	3				0	4	4	4	4	4	92	0	8192	8192	8192	3776	7872	8448	6336	10816	9600
1568788112	93	0	4183.589844	4164.102539	4175.384766	4174.871582	4174.871582	450	3				0	4	4	4	4	4	93	0	8192	8192	8192	3776	7872	8448	6336	10752	9024
1568788112	94	0	4175.384766	4157.94873	4181.025879	4165.641113	4168.205078	450	3				0	4	4	4	4	4	94	0	8192	8192	8192	3712	7872	8448	6400	10880	9344
1568788112	95	0	4183.077148	4155.897461	4170.769043	4180	4177.436035	1023	3				0	4	4	4	4	4	95	0	8192	8192	8192	3712	7872	8448	6336	10816	9344
1568788112	96	0	4189.230957	4155.897461	4182.05127	4171.794922	4176.410156	450	3				0	4	4	4	4	4	96	0	8192	8192	8192	3712	7872	8384	6336	10816	9344
1568788112	97	0	4183.077148	4147.692383	4153.333496	4150.256348	4162.05127	450	3				0	4	4	4	4	4	97	0	8192	8192	8192	3712	7872	8384	6336	10816	9344
1568788112	98	0	4188.717773	4151.794922	4156.922852	4160.512695	4168.205078	450	3				0	4	4	4	4	4	98	0	8192	8192	8192	3712	7872	8448	6336	10752	9280
1568788112	99	0	4206.666504	4164.102539	4191.794922	4174.358887	4186.666504	1023	3				0	4	4	4	4	4	99	0	8192	8192	8192	3712	7872	8448	6336	10752	9344
1568788112	100	0	4210.256348	4164.102539	4171.282227	4175.384766	4191.282227	450	3				0	4	4	4	4	4	100	0	8192	8192	8192	3776	7872	8448	6336	10816	9088
1568788112	101	0	4201.538574	4162.05127	4180	4187.179688	4187.692383	450	3				0	4	4	4	4	4	101	0	8192	8192	8192	3712	7872	8448	6336	10816	9088
1568788112	102	0	4202.563965	4162.05127	4171.794922	4190.769043	4184.102539	450	3				0	4	4	4	4	4	102	0	8192	8192	8192	3712	7872	8448	6336	10816	9408
1568788112	103	0	4217.94873	4168.205078	4175.897461	4183.589844	4189.743652	1023	3				0	4	4	4	4	4	103	0	8192	8192	8192	3712	7872	8448	6400	10752	9344
1568788112	104	0	4225.641113	4180.512695	4211.282227	4189.743652	4202.563965	450	3				0	4	4	4	4	4	104	0	8192	8192	8192	3776	7872	8448	6336	10816	9408
1568788112	105	0	4216.922852	4178.461426	4192.820313	4194.358887	4201.538574	450	3				0	4	4	4	4	4	105	0	8192	8192	8192	3712	7872	8384	6336	10816	9408
1568788112	106	0	4211.282227	4164.102539	4193.333496	4181.538574	4193.846191	450	3				0	4	4	4	4	4	106	0	8192	8192	8192	3712	7872	8448	6400	10752	9344
1568788112	107	0	4215.384766	4170.256348	4185.128418	4177.94873	4196.410156	1023	3				0	4	4	4	4	4	107	0	8192	8192	8192	3776	7872	8384	6336	10752	9344
1568788112	108	0	4216.410156	4192.820313	4182.05127	4196.410156	4202.563965	450	3				0	4	4	4	4	4	108	0	8192	8192	8192	3712	7872	8384	6400	10816	9280
1568788112	109	0	4215.897461	4203.077148	4209.230957	4207.179688	4204.102539	450	3				0	4	4	4	4	4	109	0	8192	8192	8192	3776	7872	8448	6400	10752	9792
1568788112	110	0	4218.974121	4203.077148	4192.820313	4198.974121	4205.641113	450	3				0	4	4	4	4	4	110	0	8192	8192	8192	3776	7872	8384	6400	10752	9792
1568788112	111	0	4220.512695	4207.179688	4204.615234	4196.410156	4203.077148	1023	3				0	4	4	4	4	4	111	0	8192	8192	8192	3776	7872	8448	6400	10752	9344
1568788112	112	0	4217.436035	4209.230957	4199.487305	4195.384766	4196.922852	450	3				0	4	4	4	4	4	112	0	8192	8192	8192	3776	7872	8448	6400	10816	9344
1568788112	113	0	4218.461426	4201.025879	4175.897461	4188.717773	4197.436035	450	3				0	4	4	4	4	4	113	0	8192	8192	8192	3712	7872	8384	6400	10880	9280
1568788112	114	0	4217.94873	4192.820313	4194.358887	4189.743652	4199.487305	450	3				0	4	4	4	4	4	114	0	8192	8192	8192	3776	7872	8448	6400	10752	9344
1568788112	115	0	4210.769043	4201.025879	4175.384766	4200.512695	4199.487305	1023	3				0	4	4	4	4	4	115	0	8192	8192	8192	3776	7872	8448	6400	10752	9344
1568788112	116	0	4210.769043	4211.282227	4180.512695	4198.974121	4201.538574	450	3				0	4	4	4	4	4	116	0	8192	8192	8192	3776	7872	8384	6400	10816	9344
1568788112	117	0	4215.897461	4207.179688	4193.333496	4188.717773	4204.102539	450	3				0	4	4	4	4	4	117	0	8192	8192	8192	3776	7872	8448	6272	10752	9280
1568788112	118	0	4214.871582	4205.128418	4186.153809	4188.205078	4208.205078	450	3				0	4	4	4	4	4	118	0	8192	8192	8192	3776	7872	8384	6400	10816	9536
1568788112	119	0	4220.512695	4217.436035	4213.846191	4197.94873	4216.410156	1023	3				0	4	4	4	4	4	119	0	8192	8192	8192	3712	7872	8384	6400	10816	9536
1568788112	120	0	4231.794922	4221.538574	4201.025879	4212.820313	4222.05127	450	3				0	4	4	4	4	4	120	0	8192	8192	8192	3776	7872	8384	6336	10752	9408
1568788112	121	0	4225.128418	4203.077148	4204.102539	4211.282227	4215.384766	450	3				0	4	4	4	4	4	121	0	8192	8192	8192	3712	7872	8448	6400	10816	9344
1568788112	122	0	4214.871582	4196.922852	4216.922852	4203.589844	4206.666504	450	3				0	4	4	4	4	4	122	0	8192	8192	8192	3776	7872	8448	6272	10752	9344
1568788112	123	0	4210.769043	4203.077148	4194.871582	4209.743652	4198.461426	1023	3				0	4	4	4	4	4	123	0	8192	8192	8192	3776	7872	8448	6272	10752	9344
1568788112	124	0	4206.153809	4203.077148	4205.128418	4204.102539	4192.820313	450	3				0	4	4	4	4	4	124	0	8192	8192	8192	3712	7872	8448	6336	10816	9280
1568788112	125	0	4207.692383	4198.974121	4188.205078	4190.769043	4198.461426	450	3				0	4	4	4	4	4	125	0	8192	8192	8192	3712	7872	8512	6336	10752	9344
1568788112	126	0	4215.384766	4207.179688	4187.179688	4197.94873	4205.641113	450	3				0	4	4	4	4	4	126	0	8192	8192	8192	3712	7872	8448	6400	10816	9280
1568788112	127	0	4228.717773	4223.589844	4208.717773	4219.487305	4217.436035	233	3				0	4	4	4	4	4	127	0	8192	8192	8192	3712	7872	8384	6336	10752	9024
1568788112	0	0	4240.512695	4229.743652	4193.846191	4224.615234	4230.256348	450	3				0	4	4	4	4	4	0	0	8192	8192	8192	3712	7872	8448	6336	10752	9024
1568788112	1	0	4230.256348	4219.487305	4198.461426	4208.717773	4220.512695	450	3				0	4	4	4	4	4	1	0	8192	8192	8192	3712	7872	8448	6400	10816	9216
1568788112	2	0	4210.769043	4211.282227	4179.487305	4195.384766	4201.538574	1023	3				0	4	4	4	4	4	2	0	8192	8192	8192	3712	7872	8448	6400	10752	9344
1568788112	3	0	4211.282227	4213.333496	4183.077148	4196.410156	4206.153809	450	3				0	4	4	4	4	4	3	0	8192	8192	8192	3712	7872	8448	6464	10816	9344
1568788112	4	0	4220.512695	4217.436035	4204.615234	4197.436035	4212.307617	1023	3				0	4	4	4	4	4	4	0	8192	8192	8192	3712	7872	8448	6336	10752	9408
1568788112	5	0	4214.871582	4217.436035	4181.025879	4194.358887	4202.563965	450	3				0	4	4	4	4	4	5	0	8192	8192	8192	3776	7872	8448	6336	10752	9408
1568788112	6	0	4203.077148	4213.333496	4202.05127	4208.205078	4205.128418	1023	3				0	4	4	4	4	4	6	0	8192	8192	8192	3776	7872	8448	6400	10816	9344
1568788112	7	0	4196.922852	4211.282227	4207.692383	4221.025879	4214.358887	450	3				0	4	4	4	4	4	7	0	8192	8192	8192	3776	7872	8448	6400	10752	9344
1568788112	8	0	4197.94873	4215.384766	4196.410156	4216.922852	4213.846191	450	3				0	4	4	4	4	4	8	0	8192	8192	8192	3776	7872	8448	6400	10816	9472
1568788112	9	0	4207.692383	4221.538574	4205.641113	4217.94873	4217.94873	1023	3				0	4	4	4	4	4	9	0	8192	8192	8192	3712	7872	8384	6400	10816	9472
1568788112	10	0	4216.410156	4227.692383	4177.94873	4223.077148	4222.05127	450	3				0	4	4	4	4	4	10	0	8192	8192	8192	3776	7872	8448	6400	10816	9344
1568788112	11	0	4216.922852	4227.692383	4186.666504	4216.410156	4217.436035	1023	3				0	4	4	4	4	4	11	0	8192	8192	8192	3776	7872	8448	6336	10880	9344
1568788112	12	0	4215.384766	4223.589844	4179.487305	4208.205078	4217.436035	450	3				0	4	4	4	4	4	12	0	8192	8192	8192	3776	7872	8448	6336	10752	9280
1568788112	13	0	4212.820313	4219.487305	4163.077148	4204.102539	4219.487305	450	3				0	4	4	4	4	4	13	0	8192	8192	8192	3712	7872	8448	6336	10752	9280
1568788112	14	0	4201.538574	4211.282227	4184.615234	4197.436035	4209.743652	450	3				0	4	4	4	4	4	14	0	8192	8192	8192	3776	7872	8384	6464	10816	9280
1568788112	15	0	4189.743652	4205.128418	4160.512695	4184.102539	4202.05127	1023	3				0	4	4	4	4	4	15	0	8192	8192	8192	3712	7872	8448	6400	10816	9344
1568788112	16	0	4195.384766	4209.230957	4170.256348	4180	4209.230957	0	3				0	4	4	4	4	4	16	0	8192	8192	8192	3776	7872	8448	6336	10752	9344
1568788112	17	0	4211.794922	4215.384766	4191.794922	4193.846191	4225.128418	0	3				0	4	4	4	4	4	17	0	8192	8192	8192	3776	7872	8384	6336	10752	9216
1568788112	18	0	4213.333496	4213.333496	4193.846191	4205.128418	4232.307617	0	3				0	4	4	4	4	4	18	0	8192	8192	8192	3776	7872	8448	6336	10752	9216
1568788112	19	0	4203.077148	4213.333496	4216.410156	4207.692383	4226.153809	0	3				0	4	4	4	4	4	19	0	8192	8192	8192	3712	7872	8448	6272	10816	9280
1568788112	20	0	4195.897461	4217.436035	4193.846191	4211.794922	4212.820313	0	3				0	4	4	4	4	4	20	0	8192	8192	8192	3776	7872	8448	6336	10752	9344
1568788112	21	0	4198.461426	4219.487305	4198.974121	4214.871582	4210.256348	0	3				0	4	4	4	4	4	21	0	8192	8192	8192	3712	7872	8448	6400	10816	9280
1568788112	22	0	4209.743652	4227.692383	4215.384766	4217.436035	4224.615234	0	3				0	4	4	4	4	4	22	0	8192	8192	8192	3776	7872	8448	6336	10816	9280
1568788112	23	0	4213.846191	4231.794922	4203.077148	4219.487305	4229.743652	0	3				0	4	4	4	4	4	23	0	8192	8192	8192	3776	7872	8448	6336	10816	9280
1568788112	24	0	4202.563965	4227.692383	4213.846191	4213.333496	4218.461426	0	3				0	4	4	4	4	4	24	0	8192	8192	8192	3712	7872	8512	6336	10816	9344
1568788112	25	0	4193.846191	4227.692383	4193.846191	4210.769043	4209.743652	0	3				0	4	4	4	4	4	25	0	8192	8192	8192	3776	7872	8448	6336	10816	9344
1568788112	26	0	4201.538574	4233.846191	4205.128418	4218.461426	4218.974121	0	3				0	4	4	4	4	4	26	0	8192	8192	8192	3776	7872	8384	6336	10752	9344
1568788112	27	0	4205.128418	4235.897461	4214.871582	4214.871582	4224.615234	0	3				0	4	4	4	4	4	27	0	8192	8192	8192	3776	7872	8448	6336	10752	9344
1568788112	28	0	4195.897461	4229.743652	4188.205078	4201.538574	4214.358887	0	3				0	4	4	4	4	4	28	0	8192	8192	8192	3712	7872	8448	6400	10880	9280
1568788112	29	0	4198.461426	4231.794922	4215.384766	4205.128418	4222.563965	0	3				0	4	4	4	4	4	29	0	8192	8192	8192	3776	7872	8384	6464	10816	9280
1568788112	30	0	4222.05127	4244.102539	4215.384766	4228.205078	4253.333496	0	3				0	4	4	4	4	4	30	0	8192	8192	8192	3776	7872	8448	6400	10816	9344
1568788112	31	0	4235.384766	4244.102539	4209.230957	4233.846191	4262.563965	0	3				0	4	4	4	4	4	31	0	8192	8192	8192	3776	7872	8448	6400	10816	9344
1568788112	32	0	4223.077148	4229.743652	4211.282227	4216.410156	4242.05127	0	3				0	4	4	4	4	4	32	0	8192	8192	8192	3712	7872	8448	6400	10752	9280
1568788112	33	0	4211.794922	4223.589844	4186.666504	4214.871582	4227.692383	0	3				0	4	4	4	4	4	33	0	8192	8192	8192	3776	7872	8512	6400	10752	9344
1568788112	34	0	4202.05127	4227.692383	4198.461426	4209.230957	4215.384766	0	3				0	4	4	4	4	4	34	0	8192	8192	8192	3712	7872	8448	6400	10816	9344
1568788112	35	0	4171.282227	4217.436035	4177.94873	4177.436035	4182.563965	0	3				0	4	4	4	4	4	35	0	8192	8192	8192	3712	7872	8448	6400	10816	9344
1568788112	36	0	4136.410156	4203.077148	4173.333496	4156.922852	4150.256348	0	3				0	4	4	4	4	4	36	0	8192	8192	8192	3776	7872	8448	6400	10816	9280
1568788112	37	0	4133.846191	4198.974121	4196.922852	4166.666504	4150.769043	0	3				0	4	4	4	4	4	37	0	8192	8192	8192	3712	7872	8448	6400	10816	9344
1568788112	38	0	4160	4209.230957	4175.897461	4184.102539	4183.077148	0	3				0	4	4	4	4	4	38	0	8192	8192	8192	3776	7872	8448	6336	10752	9280
1568788112	39	0	4189.230957	4225.641113	4198.974121	4199.487305	4215.897461	0	3				0	4	4	4	4	4	39	0	8192	8192	8192	3776	7872	8448	6400	10816	9280
1568788112	40	0	4202.05127	4229.743652	4208.717773	4196.922852	4226.666504	0	3				0	4	4	4	4	4	40	0	8192	8192	8192	3712	7872	8448	6336	10816	9280
1568788112	41	0	4202.563965	4219.487305	4202.05127	4196.410156	4228.205078	0	3				0	4	4	4	4	4	41	0	8192	8192	8192	3776	7872	8448	6336	10816	9280
1568788112	42	0	4200	4213.333496	4220.512695	4211.794922	4230.769043	0	3				0	4	4	4	4	4	42	0	8192	8192	8192	3776	7872	8384	6400	10752	9344
1568788112	43	0	4202.05127	4217.436035	4203.589844	4214.871582	4232.307617	0	3				0	4	4	4	4	4	43	0	8192	8192	8192	3712	7872	8448	6400	10816	9344
1568788112	44	0	4206.153809	4219.487305	4214.358887	4209.743652	4236.922852	0	3				0	4	4	4	4	4	44	0	8192	8192	8192	3712	7872	8448	6336	10752	9344
1568788112	45	0	4190.769043	4209.230957	4197.94873	4208.205078	4231.282227	0	3				0	4	4	4	4	4	45	0	8192	8192	8128	3712	7872	8448	6336	10752	9344
1568788112	46	0	4170.769043	4201.025879	4165.128418	4199.487305	4214.871582	0	3				0	4	4	4	4	4	46	0	8192	8192	8128	3712	7872	8448	6400	10816	9280
1568788112	47	0	4181.538574	4211.282227	4184.102539	4201.538574	4214.871582	0	3				0	4	4	4	4	4	47	0	8192	8192	8192	3712	7872	8448	6400	10752	9344
1568788112	48	0	4187.179688	4219.487305	4166.153809	4208.717773	4218.974121	0	3				0	4	4	4	4	4	48	0	8192	8128	8192	3712	7872	8448	6400	10752	9344
1568788112	49	0	4168.717773	4217.436035	4172.307617	4202.563965	4204.102539	0	3				0	4	4	4	4	4	49	0	8192	8128	8192	3776	7872	8448	6400	10752	9344
1568788112	50	0	4170.256348	4219.487305	4183.589844	4196.922852	4196.922852	0	3				0	4	4	4	4	4	50	0	8192	8128	8192	3712	7872	8448	6400	10816	9280
1568788112	51	0	4183.589844	4221.538574	4170.256348	4187.692383	4203.589844	0	3				0	4	4	4	4	4	51	0	8192	8192	8192	3712	7872	8384	6400	10816	9280
1568788112	52	0	4177.436035	4215.384766	4191.282227	4164.615234	4201.538574	0	3				0	4	4	4	4	4	52	0	8192	8192	8192	3776	7872	8448	6400	10880	9280
1568788112	53	0	4169.743652	4209.230957	4190.769043	4162.563965	4202.05127	0	3				0	4	4	4	4	4	53	0	8192	8192	8192	3776	7872	8448	6400	10880	9280
1568788112	54	0	4179.487305	4207.179688	4211.794922	4189.230957	4217.436035	0	3				0	4	4	4	4	4	54	0	8192	8192	8192	3712	7872	8448	6336	10752	9216
1568788112	55	0	4192.820313	4196.922852	4217.94873	4203.077148	4229.230957	0	3				0	4	4	4	4	4	55	0	8192	8192	8192	3776	7872	8448	6336	10816	9344
1568788112	56	0	4200.512695	4186.666504	4186.666504	4198.974121	4233.846191	0	3				0	4	4	4	4	4	56	0	8192	8192	8192	3776	7872	8384	6336	10816	9344
1568788112	57	0	4203.589844	4176.410156	4191.282227	4205.641113	4234.358887	0	3				0	4	4	4	4	4	57	0	8192	8192	8192	3776	7872	8384	6400	10816	9280
1568788112	58	0	4196.922852	4168.205078	4175.897461	4211.794922	4224.615234	0	3				0	4	4	4	4	4	58	0	8192	8192	8192	3776	7872	8448	6336	10816	9152
1568788112	59	0	4186.153809	4170.256348	4182.05127	4198.461426	4215.384766	0	3				0	4	4	4	4	4	59	0	8192	8192	8192	3776	7872	8448	6336	10816	9152
1568788112	60	0	4190.256348	4172.307617	4195.384766	4197.436035	4213.333496	0	3				0	4	4	4	4	4	60	0	8192	8192	8192	3776	7872	8448	6336	10816	9344
1568788112	61	0	4201.538574	4170.256348	4182.05127	4216.922852	4214.871582	0	3				0	4	4	4	4	4	61	0	8192	8128	8192	3776	7872	8448	6400	10752	9344
1568788112	62	0	4196.922852	4164.102539	4200	4214.871582	4217.436035	0	3				0	4	4	4	4	4	62	0	8192	8192	8192	3776	7872	8512	6400	10816	9408
1568788112	63	0	4186.666504	4162.05127	4176.922852	4202.05127	4213.333496	0	3				0	4	4	4	4	4	63	0	8192	8192	8192	3776	7872	8384	6400	10816	9408
1568788112	64	0	4185.641113	4166.153809	4172.820313	4196.410156	4201.538574	450	3				0	4	4	4	4	4	64	0	8192	8192	8192	3712	7872	8448	6400	10752	9344
1568788112	65	0	4185.128418	4168.205078	4200	4186.666504	4198.974121	450	3				0	4	4	4	4	4	65	0	8192	8192	8192	3776	7872	8448	6336	10816	9344
1568788112	66	0	4192.307617	4168.205078	4190.256348	4188.717773	4212.307617	1023	3				0	4	4	4	4	4	66	0	8192	8192	8192	3776	7872	8448	6400	10816	9408
1568788112	67	0	4203.589844	4168.205078	4212.820313	4201.025879	4219.487305	450	3				0	4	4	4	4	4	67	0	8192	8192	8192	3712	7872	8384	6400	10816	9408
1568788112	68	0	4204.615234	4166.153809	4199.487305	4204.615234	4216.410156	1023	3				0	4	4	4	4	4	68	0	8192	8192	8192	3776	7872	8448	6400	10752	9344
1568788112	69	0	4206.153809	4160	4180.512695	4200.512695	4220.512695	450	3				0	4	4	4	4	4	69	0	8192	8192	8192	3776	7872	8448	6400	10752	9216
1568788112	70	0	4215.897461	4153.846191	4194.871582	4201.025879	4232.307617	1023	3				0	4	4	4	4	4	70	0	8192	8192	8192	3712	7872	8448	6336	10752	9344
1568788112	71	0	4218.974121	4157.94873	4178.461426	4215.384766	4232.820313	450	3				0	4	4	4	4	4	71	0	8192	8192	8192	3776	7872	8448	6336	10752	9344
1568788112	72	0	4212.820313	4174.358887	4200	4228.205078	4217.94873	450	3				0	4	4	4	4	4	72	0	8192	8192	8192	3712	7872	8448	6400	10752	9344
1568788112	73	0	4204.615234	4182.563965	4200	4215.384766	4207.179688	1023	3				0	4	4	4	4	4	73	0	8192	8192	8192	3712	7872	8448	6400	10816	9344
1568788112	74	0	4188.205078	4172.307617	4179.487305	4190.256348	4199.487305	450	3				0	4	4	4	4	4	74	0	8192	8192	8192	3712	7872	8384	6400	10816	9344
1568788112	75	0	4170.256348	4168.205078	4185.641113	4176.922852	4185.641113	1023	3				0	4	4	4	4	4	75	0	8192	8192	8192	3776	7872	8384	6336	10816	9216
1568788113	76	0	4177.94873	4178.461426	4172.307617	4179.487305	4182.563965	450	3				0	4	4	4	4	4	76	0	8192	8192	8192	3712	7872	8448	6336	10816	9472
1568788113	77	0	4188.205078	4188.717773	4198.974121	4186.666504	4188.205078	450	3				0	4	4	4	4	4	77	0	8192	8192	8192	3776	7872	8448	6336	10816	9472
1568788113	78	0	4170.769043	4186.666504	4204.615234	4188.205078	4182.563965	450	3				0	4	4	4	4	4	78	0	8192	8192	8192	3776	7872	8384	6400	10752	9344
1568788113	79	0	4166.666504	4178.461426	4192.820313	4191.282227	4182.563965	1023	3				0	4	4	4	4	4	79	0	8192	8192	8192	3776	7936	8448	6400	10816	9280
1568788113	80	0	4193.333496	4186.666504	4220.512695	4201.538574	4197.436035	450	3				0	4	4	4	4	4	80	0	8192	8192	8192	3776	7872	8448	6400	10816	9280
1568788113	81	0	4210.769043	4203.077148	4204.102539	4204.615234	4209.230957	450	3				0	4	4	4	4	4	81	0	8192	8192	8192	3776	7872	8448	6400	10816	9280
1568788113	82	0	4213.846191	4209.230957	4202.05127	4198.461426	4217.436035	450	3				0	4	4	4	4	4	82	0	8192	8192	8192	3776	7872	8384	6528	10816	9280
1568788113	83	0	4220	4203.077148	4203.589844	4206.153809	4217.436035	1023	3				0	4	4	4	4	4	83	0	8192	8192	8192	3712	7872	8448	6400	10752	9344
1568788113	84	0	4216.410156	4198.974121	4192.307617	4217.94873	4205.128418	450	3				0	4	4	4	4	4	84	0	8192	8192	8192	3776	7872	8448	6400	10816	9408
1568788113	85	0	4204.615234	4196.922852	4207.179688	4209.230957	4196.922852	450	3				0	4	4	4	4	4	85	0	8192	8192	8192	3776	7872	8384	6400	10816	9408
1568788113	86	0	4202.05127	4196.922852	4184.615234	4200.512695	4199.487305	450	3				0	4	4	4	4	4	86	0	8192	8192	8192	3776	7872	8448	6400	10816	9344
1568788113	87	0	4206.153809	4209.230957	4197.436035	4221.025879	4203.589844	1023	3				0	4	4	4	4	4	87	0	8192	8192	8192	3776	7872	8448	6464	10816	9344
1568788113	88	0	4202.563965	4217.436035	4204.615234	4233.846191	4200	450	3				0	4	4	4	4	4	88	0	8192	8192	8192	3712	7872	8384	6336	10816	9408
1568788113	89	0	4195.897461	4217.436035	4178.461426	4215.384766	4198.461426	450	3				0	4	4	4	4	4	89	0	8192	8192	8192	3712	7872	8448	6336	10816	9408
1568788113	90	0	4207.179688	4219.487305	4206.153809	4211.794922	4210.256348	450	3				0	4	4	4	4	4	90	0	8192	8192	8192	3712	7872	8448	6336	10752	9344
1568788113	91	0	4217.94873	4219.487305	4202.563965	4229.230957	4218.461426	1023	3				0	4	4	4	4	4	91	0	8192	8192	8192	3712	7872	8448	6400	10752	9280
1568788113	92	0	4215.897461	4219.487305	4213.846191	4230.256348	4219.487305	450	3				0	4	4	4	4	4	92	0	8192	8192	8192	3776	7872	8512	6336	10752	9280
1568788113	93	0	4222.563965	4223.589844	4236.922852	4225.128418	4229.230957	450	3				0	4	4	4	4	4	93	0	8192	8192	8192	3712	7872	8448	6400	10752	9472
1568788113	94	0	4230.769043	4227.692383	4214.871582	4235.384766	4230.769043	450	3				0	4	4	4	4	4	94	0	8192	8192	8192	3712	7872	8448	6400	10752	9472
1568788113	95	0	4221.538574	4225.641113	4234.871582	4232.820313	4218.461426	1023	3				0	4	4	4	4	4	95	0	8192	8192	8192	3776	7872	8448	6400	10816	9280
1568788113	96	0	4206.153809	4227.692383	4230.769043	4213.846191	4213.333496	450	3				0	4	4	4	4	4	96	0	8192	8192	8192	3712	7872	8448	6336	10688	9280
1568788113	97	0	4207.179688	4227.692383	4218.461426	4212.820313	4215.897461	450	3				0	4	4	4	4	4	97	0	8192	8192	8192	3712	7872	8448	6336	10816	9344
1568788113	98	0	4222.05127	4229.743652	4226.666504	4230.769043	4226.153809	450	3				0	4	4	4	4	4	98	0	8192	8192	8192	3712	7872	8448	6336	10752	9344
1568788113	99	0	4227.692383	4235.897461	4207.179688	4234.871582	4237.436035	1023	3				0	4	4	4	4	4	99	0	8192	8192	8192	3712	7872	8448	6336	10752	9344
1568788113	100	0	4216.922852	4229.743652	4214.358887	4217.94873	4225.128418	450	3				0	4	4	4	4	4	100	0	8192	8192	8192	3776	7872	8448	6400	10880	9344
1568788113	101	0	4210.769043	4219.487305	4199.487305	4212.307617	4208.205078	450	3				0	4	4	4	4	4	101	0	8192	8192	8192	3712	7872	8448	6400	10752	9280
1568788113	102	0	4216.410156	4219.487305	4194.358887	4216.410156	4212.307617	450	3				0	4	4	4	4	4	102	0	8192	8192	8192	3776	7872	8512	6336	10880	9088
1568788113	103	0	4217.436035	4229.743652	4221.538574	4211.282227	4221.538574	1023	3				0	4	4	4	4	4	103	0	8192	8192	8192	3776	7872	8448	6336	10880	9088
1568788113	104	0	4207.692383	4233.846191	4202.05127	4204.615234	4220	450	3				0	4	4	4	4	4	104	0	8192	8192	8192	3712	7872	8448	6336	10752	9344
1568788113	105	0	4194.871582	4221.538574	4202.05127	4198.461426	4213.846191	450	3				0	4	4	4	4	4	105	0	8192	8192	8192	3776	7872	8512	6400	10752	9280
1568788113	106	0	4197.436035	4217.436035	4198.461426	4198.974121	4214.358887	450	3				0	4	4	4	4	4	106	0	8192	8192	8192	3712	7872	8384	6400	10752	9344
1568788113	107	0	4197.436035	4219.487305	4197.436035	4203.589844	4215.384766	1023	3				0	4	4	4	4	4	107	0	8192	8192	8192	3712	7872	8448	6400	10752	9344
1568788113	108	0	4185.641113	4219.487305	4211.282227	4199.487305	4210.769043	450	3				0	4	4	4	4	4	108	0	8192	8192	8192	3776	7872	8448	6336	10752	9152
1568788113	109	0	4191.794922	4227.692383	4194.358887	4207.692383	4213.846191	450	3				0	4	4	4	4	4	109	0	8192	8192	8192	3776	7872	8448	6336	10816	9280
1568788113	110	0	4205.641113	4237.94873	4224.615234	4228.717773	4221.025879	450	3				0	4	4	4	4	4	110	0	8192	8128	8192	3776	7872	8512	6400	10816	9280
1568788113	111	0	4203.589844	4235.897461	4227.179688	4227.692383	4218.974121	1023	3				0	4	4	4	4	4	111	0	8192	8192	8192	3712	7872	8448	6400	10816	9280
1568788113	112	0	4196.922852	4227.692383	4196.410156	4211.794922	4213.846191	450	3				0	4	4	4	4	4	112	0	8192	8192	8192	3712	7872	8448	6400	10816	9280
1568788113	113	0	4192.307617	4219.487305	4210.769043	4208.205078	4208.717773	450	3				0	4	4	4	4	4	113	0	8192	8192	8192	3712	7872	8448	6400	10816	9600
1568788113	114	0	4183.077148	4215.384766	4190.256348	4200	4200	450	3				0	4	4	4	4	4	114	0	8192	8192	8192	3776	7872	8448	6400	10816	9344
1568788113	115	0	4182.563965	4213.333496	4195.897461	4189.230957	4197.94873	1023	3				0	4	4	4	4	4	115	0	8192	8192	8192	3712	7872	8448	6400	10816	9344
1568788113	116	0	4187.692383	4215.384766	4206.666504	4197.94873	4202.563965	450	3				0	4	4	4	4	4	116	0	8192	8192	8192	3776	7872	8448	6336	10816	9280
1568788113	117	0	4184.615234	4217.436035	4179.487305	4198.461426	4197.436035	450	3				0	4	4	4	4	4	117	0	8192	8192	8192	3776	7872	8448	6336	10816	9280
1568788113	118	0	4176.410156	4211.282227	4187.179688	4176.922852	4184.102539	450	3				0	4	4	4	4	4	118	0	8192	8192	8192	3712	7872	8448	6336	10816	9280
1568788113	119	0	4168.717773	4203.077148	4175.897461	4169.743652	4177.94873	1023	3				0	4	4	4	4	4	119	0	8192	8192	8192	3776	7872	8448	6400	10816	9344
1568788113	120	0	4177.436035	4213.333496	4189.743652	4186.666504	4190.256348	450	3				0	4	4	4	4	4	120	0	8192	8192	8192	3712	7936	8384	6336	10816	9280
1568788113	121	0	4194.871582	4231.794922	4211.282227	4202.563965	4210.256348	450	3				0	4	4	4	4	4	121	0	8192	8192	8192	3712	7872	8448	6336	10816	9280
1568788113	122	0	4201.538574	4235.897461	4204.615234	4209.743652	4222.563965	450	3				0	4	4	4	4	4	122	0	8192	8192	8192	3776	7872	8448	6400	10816	9280
1568788113	123	0	4209.743652	4237.94873	4227.179688	4218.461426	4231.282227	1023	3				0	4	4	4	4	4	123	0	8192	8192	8192	3712	7936	8384	6400	10752	9344
1568788113	124	0	4219.487305	4242.05127	4203.077148	4218.974121	4238.461426	450	3				0	4	4	4	4	4	124	0	8192	8192	8192	3776	7872	8448	6400	10752	9344
1568788113	125	0	4218.461426	4231.794922	4203.589844	4206.666504	4242.563965	450	3				0	4	4	4	4	4	125	0	8192	8192	8192	3776	7872	8384	6400	10752	9344
1568788113	126	0	4221.025879	4233.846191	4230.256348	4198.461426	4248.205078	450	3				0	4	4	4	4	4	126	0	8192	8192	8192	3712	7872	8448	6464	10816	9600
1568788113	127	0	4230.256348	4248.205078	4206.153809	4210.256348	4253.333496	233	3				0	4	4	4	4	4	127	0	8192	8192	8192	3776	7936	8448	6336	10816	9280
1568788113	0	0	4223.589844	4244.102539	4211.282227	4214.871582	4247.692383	450	3				0	4	4	4	4	4	0	0	8192	8192	8192	3776	7872	8448	6400	10816	9344
1568788113	1	0	4205.128418	4225.641113	4198.974121	4200.512695	4233.333496	450	3				0	4	4	4	4	4	1	0	8192	8192	8192	3712	7872	8448	6336	10816	9216
1568788113	2	0	4197.94873	4221.538574	4194.871582	4203.077148	4228.205078	1023	3				0	4	4	4	4	4	2	0	8192	8192	8192	3712	7872	8448	6336	10816	9216
1568788113	3	0	4206.153809	4231.794922	4212.307617	4218.461426	4234.871582	450	3				0	4	4	4	4	4	3	0	8192	8192	8192	3776	7872	8384	6336	10752	9152
1568788113	4	0	4217.94873	4237.94873	4196.410156	4212.307617	4238.461426	1023	3				0	4	4	4	4	4	4	0	8192	8192	8192	3776	7872	8448	6400	10816	9344
1568788113	5	0	4220.512695	4229.743652	4206.666504	4198.974121	4233.846191	450	3				0	4	4	4	4	4	5	0	8192	8192	8192	3776	7872	8448	6400	10816	9344
1568788113	6	0	4212.307617	4221.538574	4196.922852	4198.974121	4232.307617	1023	3				0	4	4	4	4	4	6	0	8192	8192	8192	3712	7872	8448	6400	10752	9280
1568788113	7	0	4206.153809	4227.692383	4194.871582	4196.410156	4233.846191	450	3				0	4	4	4	4	4	7	0	8192	8192	8192	3776	7872	8448	6400	10752	9280
1568788113	8	0	4188.205078	4219.487305	4201.025879	4174.358887	4212.820313	450	3				0	4	4	4	4	4	8	0	8192	8192	8192	3712	7872	8384	6336	10752	9280
1568788113	9	0	4146.153809	4186.666504	4153.846191	4135.897461	4165.128418	1023	3				0	4	4	4	4	4	9	0	8192	8192	8192	3776	7872	8448	6336	10752	9344
1568788113	10	0	4121.538574	4172.307617	4169.230957	4119.487305	4146.153809	450	3				0	4	4	4	4	4	10	0	8192	8192	8192	3776	7872	8384	6400	10816	9280
1568788113	11	0	4151.282227	4192.820313	4197.94873	4156.410156	4179.487305	1023	3				0	4	4	4	4	4	11	0	8192	8192	8192	3712	7872	8448	6400	10816	9280
1568788113	12	0	4193.846191	4213.333496	4199.487305	4200.512695	4213.333496	450	3				0	4	4	4	4	4	12	0	8192	8192	8192	3712	7872	8448	6336	10816	9344
1568788113	13	0	4207.179688	4219.487305	4214.358887	4205.641113	4224.615234	450	3				0	4	4	4	4	4	13	0	8192	8192	8192	3712	7872	8384	6400	10816	9280
1568788113	14	0	4202.05127	4229.743652	4191.794922	4201.538574	4233.333496	450	3				0	4	4	4	4	4	14	0	8192	8192	8192	3712	7872	8448	6400	10816	9344
1568788113	15	0	4200.512695	4229.743652	4199.487305	4206.153809	4238.461426	1023	3				0	4	4	4	4	4	15	0	8192	8192	8192	3776	7872	8448	6400	10816	9344
1568788113	16	0	4210.256348	4223.589844	4200.512695	4205.128418	4237.94873	0	3				0	4	4	4	4	4	16	0	8192	8192	8192	3712	7872	8448	6400	10752	9536
1568788113	17	0	4217.436035	4225.641113	4186.666504	4203.589844	4241.025879	0	3				0	4	4	4	4	4	17	0	8192	8192	8192	3712	7872	8512	6336	10752	9344
1568788113	18	0	4216.922852	4231.794922	4213.846191	4213.846191	4246.666504	0	3				0	4	4	4	4	4	18	0	8192	8192	8192	3712	7872	8384	6336	10816	9344
1568788113	19	0	4214.358887	4233.846191	4193.846191	4225.641113	4247.692383	0	3				0	4	4	4	4	4	19	0	8192	8192	8192	3712	7872	8448	6400	10816	9344
1568788113	20	0	4203.589844	4229.743652	4182.563965	4215.897461	4238.974121	0	3				0	4	4	4	4	4	20	0	8192	8192	8192	3712	7872	8448	6400	10816	9344
1568788113	21	0	4198.461426	4221.538574	4184.102539	4197.436035	4233.846191	0	3				0	4	4	4	4	4	21	0	8192	8192	8192	3712	7872	8448	6336	10752	9472
1568788113	22	0	4201.538574	4219.487305	4178.461426	4197.436035	4239.487305	0	3				0	4	4	4	4	4	22	0	8192	8192	8192	3712	7872	8512	6336	10752	9280
1568788113	23	0	4193.333496	4219.487305	4197.94873	4202.05127	4235.897461	0	3				0	4	4	4	4	4	23	0	8192	8192	8192	3776	7872	8448	6400	10816	9344
1568788113	24	0	4186.666504	4219.487305	4176.410156	4196.922852	4227.179688	0	3				0	4	4	4	4	4	24	0	8192	8192	8192	3776	7872	8384	6400	10816	9344
1568788113	25	0	4198.461426	4223.589844	4185.641113	4203.077148	4231.282227	0	3				0	4	4	4	4	4	25	0	8192	8192	8192	3776	7872	8448	6400	10816	9344
1568788113	26	0	4205.128418	4221.538574	4197.94873	4213.846191	4237.436035	0	3				0	4	4	4	4	4	26	0	8192	8192	8192	3776	7872	8384	6400	10816	9344
1568788113	27	0	4197.94873	4209.230957	4172.820313	4202.05127	4231.794922	0	3				0	4	4	4	4	4	27	0	8192	8192	8192	3712	7872	8448	6400	10752	9280
1568788113	28	0	4199.487305	4198.974121	4194.871582	4194.358887	4228.717773	0	3				0	4	4	4	4	4	28	0	8192	8192	8192	3776	7872	8448	6336	10752	9536
1568788113	29	0	4204.102539	4198.974121	4186.666504	4205.128418	4232.307617	0	3				0	4	4	4	4	4	29	0	8192	8192	8192	3776	7872	8448	6336	10752	9536
1568788113	30	0	4193.333496	4190.769043	4176.410156	4195.897461	4230.256348	0	3				0	4	4	4	4	4	30	0	8192	8192	8192	3712	7872	8384	6336	10816	9280
1568788113	31	0	4187.179688	4178.461426	4184.615234	4178.974121	4227.179688	0	3				0	4	4	4	4	4	31	0	8192	8192	8192	3712	7872	8448	6400	10816	9344
1568788113	32	0	4196.410156	4170.256348	4169.230957	4191.282227	4229.743652	0	3				0	4	4	4	4	4	32	0	8192	8192	8192	3776	7872	8448	6336	10816	9280
1568788113	33	0	4204.615234	4166.153809	4191.282227	4195.384766	4234.358887	0	3				0	4	4	4	4	4	33	0	8192	8192	8192	3712	7872	8384	6336	10816	9280
1568788113	34	0	4203.077148	4162.05127	4186.666504	4181.538574	4233.333496	0	3				0	4	4	4	4	4	34	0	8192	8192	8192	3776	7872	8448	6336	10816	9472
1568788113	35	0	4201.025879	4164.102539	4188.717773	4193.333496	4229.743652	0	3				0	4	4	4	4	4	35	0	8192	8192	8192	3776	7872	8512	6400	10816	9280
1568788113	36	0	4193.333496	4157.94873	4200.512695	4206.666504	4216.922852	0	3				0	4	4	4	4	4	36	0	8192	8192	8192	3712	7872	8448	6336	10752	9280
1568788113	37	0	4183.077148	4145.641113	4160.512695	4187.692383	4198.974121	0	3				0	4	4	4	4	4	37	0	8192	8192	8192	3776	7872	8448	6336	10752	9280
1568788113	38	0	4194.871582	4153.846191	4181.025879	4186.666504	4206.153809	0	3				0	4	4	4	4	4	38	0	8192	8192	8192	3776	7872	8384	6336	10752	9280
1568788113	39	0	4207.692383	4172.307617	4195.384766	4205.128418	4223.077148	0	3				0	4	4	4	4	4	39	0	8192	8192	8192	3776	7872	8448	6336	10816	9472
1568788113	40	0	4187.179688	4162.05127	4172.820313	4186.153809	4208.205078	0	3				0	4	4	4	4	4	40	0	8192	8192	8192	3776	7872	8448	6464	10752	9280
1568788113	41	0	4170.769043	4153.846191	4181.538574	4173.846191	4190.769043	0	3				0	4	4	4	4	4	41	0	8192	8192	8192	3712	7872	8448	6336	10816	9280
1568788113	42	0	4192.307617	4178.461426	4188.205078	4204.615234	4209.230957	0	3				0	4	4	4	4	4	42	0	8192	8192	8192	3712	7872	8448	6400	10880	9280
1568788113	43	0	4204.615234	4192.820313	4210.769043	4216.410156	4222.563965	0	3				0	4	4	4	4	4	43	0	8192	8192	8192	3776	7872	8448	6400	10880	9280
1568788113	44	0	4185.641113	4176.410156	4191.794922	4199.487305	4207.179688	0	3				0	4	4	4	4	4	44	0	8192	8192	8192	3712	7872	8448	6400	10816	9280
1568788113	45	0	4184.615234	4174.358887	4181.538574	4190.256348	4202.563965	0	3				0	4	4	4	4	4	45	0	8192	8192	8192	3712	7872	8448	6400	10752	9344
1568788113	46	0	4200	4180.512695	4211.282227	4183.589844	4209.743652	0	3				0	4	4	4	4	4	46	0	8192	8192	8192	3776	7872	8448	6400	10816	9152
1568788113	47	0	4198.974121	4176.410156	4184.615234	4187.692383	4210.256348	0	3				0	4	4	4	4	4	47	0	8192	8192	8192	3712	7872	8448	6400	10816	9152
1568788113	48	0	4201.538574	4184.615234	4203.589844	4210.256348	4214.871582	0	3				0	4	4	4	4	4	48	0	8192	8192	8192	3712	7872	8448	6400	10752	9280
1568788113	49	0	4206.153809	4194.871582	4227.179688	4226.666504	4220	0	3				0	4	4	4	4	4	49	0	8192	8192	8192	3776	7872	8448	6400	10752	9280
1568788113	50	0	4192.307617	4186.666504	4198.461426	4228.717773	4210.769043	0	3				0	4	4	4	4	4	50	0	8192	8192	8192	3712	7936	8448	6464	10752	9344
1568788113	51	0	4189.743652	4184.615234	4212.820313	4224.615234	4206.666504	0	3				0	4	4	4	4	4	51	0	8192	8192	8192	3712	7936	8448	6464	10752	9344
1568788113	52	0	4208.205078	4201.025879	4214.871582	4217.94873	4215.897461	0	3				0	4	4	4	4	4	52	0	8192	8192	8128	3712	7936	8448	6336	10816	9280
1568788113	53	0	4209.743652	4203.077148	4218.974121	4218.461426	4215.384766	0	3				0	4	4	4	4	4	53	0	8192	8192	8192	3712	7936	8448	6400	10816	9280
1568788113	54	0	4201.025879	4198.974121	4219.487305	4224.615234	4209.743652	0	3				0	4	4	4	4	4	54	0	8192	8192	8192	3776	7936	8448	6400	10752	9344
1568788113	55	0	4201.538574	4207.179688	4211.794922	4235.384766	4213.333496	0	3				0	4	4	4	4	4	55	0	8192	8192	8192	3776	7936	8384	6400	10816	9280
1568788113	56	0	4203.589844	4207.179688	4231.282227	4244.615234	4221.025879	0	3				0	4	4	4	4	4	56	0	8192	8192	8192	3776	7936	8448	6400	10816	9280
1568788113	57	0	4210.256348	4207.179688	4203.589844	4235.384766	4226.666504	0	3				0	4	4	4	4	4	57	0	8192	8192	8192	3776	7936	8448	6400	10816	9152
1568788113	58	0	4217.436035	4211.282227	4204.615234	4216.922852	4223.589844	0	3				0	4	4	4	4	4	58	0	8192	8192	8192	3776	7872	8448	6464	10816	9280
1568788113	59	0	4208.717773	4207.179688	4213.846191	4207.179688	4208.717773	0	3				0	4	4	4	4	4	59	0	8192	8192	8192	3776	7936	8448	6336	10816	9280
1568788113	60	0	4196.922852	4194.871582	4178.461426	4206.666504	4193.846191	0	3				0	4	4	4	4	4	60	0	8192	8192	8192	3776	7872	8448	6400	10816	9280
1568788113	61	0	4197.436035	4192.820313	4198.974121	4211.282227	4190.769043	0	3				0	4	4	4	4	4	61	0	8192	8192	8192	3776	7872	8384	6400	10816	9280
1568788113	62	0	4207.692383	4205.128418	4208.717773	4222.05127	4198.974121	0	3				0	4	4	4	4	4	62	0	8192	8192	8192	3776	7872	8448	6400	10752	9344
1568788113	63	0	4227.179688	4225.641113	4222.05127	4236.410156	4217.94873	0	3				0	4	4	4	4	4	63	0	8192	8192	8192	3712	7872	8448	6336	10752	9344
1568788113	64	0	4232.820313	4225.641113	4231.794922	4241.025879	4222.563965	450	3				0	4	4	4	4	4	64	0	8192	8192	8192	3776	7872	8448	6336	10752	9152
1568788113	65	0	4214.871582	4211.282227	4195.384766	4227.692383	4204.102539	450	3				0	4	4	4	4	4	65	0	8192	8192	8192	3712	7872	8448	6336	10752	9152
1568788113	66	0	4214.358887	4215.384766	4215.384766	4220	4198.974121	1023	3				0	4	4	4	4	4	66	0	8192	8192	8192	3776	7872	8448	6400	10816	9216
1568788113	67	0	4231.794922	4231.794922	4231.282227	4235.384766	4215.384766	450	3				0	4	4	4	4	4	67	0	8192	8192	8192	3776	7872	8384	6400	10752	9344
1568788113	68	0	4237.436035	4240	4234.871582	4252.820313	4232.307617	1023	3				0	4	4	4	4	4	68	0	8192	8192	8192	3712	7872	8448	6400	10816	9280
1568788113	69	0	4234.358887	4233.846191	4239.487305	4248.205078	4233.333496	450	3				0	4	4	4	4	4	69	0	8192	8192	8192	3712	7872	8448	6400	10816	9280
1568788113	70	0	4232.307617	4221.538574	4202.563965	4228.205078	4217.94873	1023	3				0	4	4	4	4	4	70	0	8192	8192	8192	3776	7872	8448	6336	10816	9280
1568788113	71	0	4226.666504	4213.333496	4210.256348	4227.692383	4210.256348	450	3				0	4	4	4	4	4	71	0	8192	8192	8192	3776	7872	8448	6528	10816	9344
1568788113	72	0	4230.256348	4221.538574	4214.358887	4252.820313	4225.641113	450	3				0	4	4	4	4	4	72	0	8192	8192	8192	3776	7872	8512	6400	10752	9280
1568788113	73	0	4244.102539	4233.846191	4217.436035	4264.102539	4235.897461	1023	3				0	4	4	4	4	4	73	0	8192	8192	8192	3712	7872	8448	6400	10816	9408
1568788113	74	0	4242.05127	4231.794922	4231.282227	4247.692383	4227.179688	450	3				0	4	4	4	4	4	74	0	8192	8192	8192	3712	7872	8448	6400	10816	9408
1568788114	75	0	4227.692383	4227.692383	4196.922852	4235.897461	4225.128418	1023	3				0	4	4	4	4	4	75	0	8192	8192	8192	3776	7872	8448	6528	10816	9152
1568788114	76	0	4233.333496	4233.846191	4220	4234.358887	4233.333496	450	3				0	4	4	4	4	4	76	0	8192	8192	8192	3712	7872	8448	6400	10816	9280
1568788114	77	0	4238.974121	4235.897461	4231.282227	4236.410156	4228.205078	450	3				0	4	4	4	4	4	77	0	8192	8192	8192	3712	7872	8448	6336	10816	9280
1568788114	78	0	4222.05127	4227.692383	4204.615234	4243.589844	4211.282227	450	3				0	4	4	4	4	4	78	0	8192	8192	8192	3776	7872	8512	6336	10816	9536
1568788114	79	0	4212.307617	4235.897461	4224.102539	4236.410156	4202.563965	1023	3				0	4	4	4	4	4	79	0	8192	8192	8192	3776	7872	8448	6336	10816	9536
1568788114	80	0	4220.512695	4250.256348	4215.897461	4216.922852	4202.05127	450	3				0	4	4	4	4	4	80	0	8192	8192	8192	3712	7872	8448	6400	10816	9280
1568788114	81	0	4221.538574	4250.256348	4212.307617	4211.282227	4200	450	3				0	4	4	4	4	4	81	0	8192	8192	8192	3776	7872	8448	6336	10816	9344
1568788114	82	0	4214.871582	4246.153809	4207.179688	4208.205078	4197.94873	450	3				0	4	4	4	4	4	82	0	8192	8192	8192	3712	7872	8448	6336	10752	9408
1568788114	83	0	4213.846191	4250.256348	4202.563965	4197.436035	4198.974121	1023	3				0	4	4	4	4	4	83	0	8192	8192	8192	3712	7872	8384	6336	10752	9408
1568788114	84	0	4219.487305	4246.153809	4235.897461	4207.179688	4201.025879	450	3				0	4	4	4	4	4	84	0	8192	8192	8192	3776	7872	8448	6464	10816	9280
1568788114	85	0	4226.666504	4242.05127	4214.358887	4230.769043	4207.692383	450	3				0	4	4	4	4	4	85	0	8192	8192	8192	3712	7872	8448	6336	10816	9344
1568788114	86	0	4230.769043	4242.05127	4206.153809	4233.333496	4215.384766	450	3				0	4	4	4	4	4	86	0	8192	8192	8192	3712	7872	8448	6400	10752	9344
1568788114	87	0	4227.179688	4235.897461	4216.922852	4225.128418	4220	1023	3				0	4	4	4	4	4	87	0	8192	8192	8192	3776	7872	8448	6400	10752	9344
1568788114	88	0	4220	4225.641113	4202.563965	4224.102539	4217.436035	450	3				0	4	4	4	4	4	88	0	8192	8192	8192	3776	7872	8448	6336	10816	9280
1568788114	89	0	4223.077148	4221.538574	4213.846191	4220.512695	4218.974121	450	3				0	4	4	4	4	4	89	0	8192	8192	8192	3776	7872	8384	6336	10816	9344
1568788114	90	0	4234.358887	4229.743652	4202.05127	4220	4231.794922	450	3				0	4	4	4	4	4	90	0	8192	8192	8192	3776	7872	8448	6336	10752	9344
1568788114	91	0	4237.436035	4233.846191	4214.358887	4230.256348	4237.94873	1023	3				0	4	4	4	4	4	91	0	8192	8192	8192	3776	7872	8448	6336	10816	9408
1568788114	92	0	4233.333496	4229.743652	4227.179688	4230.769043	4231.794922	450	3				0	4	4	4	4	4	92	0	8192	8192	8192	3712	7872	8448	6272	10816	9408
1568788114	93	0	4227.692383	4229.743652	4206.153809	4218.461426	4224.615234	450	3				0	4	4	4	4	4	93	0	8192	8192	8192	3712	7872	8448	6400	10752	9280
1568788114	94	0	4213.333496	4231.794922	4223.077148	4209.743652	4222.05127	450	3				0	4	4	4	4	4	94	0	8192	8192	8192	3712	7872	8448	6400	10752	9280
1568788114	95	0	4202.563965	4231.794922	4206.153809	4209.230957	4214.871582	1023	3				0	4	4	4	4	4	95	0	8192	8192	8192	3712	7872	8448	6336	10816	9344
1568788114	96	0	4195.384766	4231.794922	4193.333496	4202.05127	4201.538574	450	3				0	4	4	4	4	4	96	0	8192	8192	8192	3776	7872	8384	6400	10816	9472
1568788114	97	0	4187.692383	4227.692383	4202.563965	4190.769043	4194.871582	450	3				0	4	4	4	4	4	97	0	8192	8192	8192	3776	7872	8448	6400	10816	9472
1568788114	98	0	4194.358887	4229.743652	4179.487305	4204.102539	4204.615234	450	3				0	4	4	4	4	4	98	0	8192	8192	8192	3712	7872	8448	6400	10816	9280
1568788114	99	0	4203.077148	4233.846191	4197.436035	4217.436035	4212.820313	1023	3				0	4	4	4	4	4	99	0	8192	8192	8192	3776	7872	8448	6400	10816	9344
1568788114	100	0	4207.692383	4235.897461	4197.436035	4207.692383	4212.820313	450	3				0	4	4	4	4	4	100	0	8192	8192	8192	3776	7872	8448	6336	10752	9280
1568788114	101	0	4211.794922	4240	4199.487305	4206.153809	4225.641113	450	3				0	4	4	4	4	4	101	0	8192	8192	8192	3776	7872	8448	6336	10752	9280
1568788114	102	0	4210.256348	4240	4218.461426	4210.769043	4234.871582	450	3				0	4	4	4	4	4	102	0	8192	8192	8192	3712	7872	8448	6400	10816	9280
1568788114	103	0	4207.179688	4229.743652	4189.743652	4205.128418	4228.205078	1023	3				0	4	4	4	4	4	103	0	8192	8192	8192	3776	7872	8448	6400	10816	9344
1568788114	104	0	4219.487305	4223.589844	4206.666504	4213.333496	4236.922852	450	3				0	4	4	4	4	4	104	0	8192	8192	8192	3776	7872	8448	6400	10752	9280
1568788114	105	0	4226.666504	4223.589844	4216.410156	4231.794922	4249.230957	450	3				0	4	4	4	4	4	105	0	8192	8192	8192	3776	7872	8448	6400	10752	9280
1568788114	106	0	4210.769043	4217.436035	4198.974121	4221.025879	4233.846191	450	3				0	4	4	4	4	4	106	0	8192	8192	8192	3712	7872	8448	6400	10816	9280
1568788114	107	0	4198.461426	4207.179688	4201.025879	4193.846191	4221.025879	1023	3				0	4	4	4	4	4	107	0	8192	8192	8192	3776	7872	8448	6336	10816	9280
1568788114	108	0	4196.922852	4209.230957	4175.384766	4191.794922	4229.230957	450	3				0	4	4	4	4	4	108	0	8192	8192	8192	3776	7872	8448	6336	10816	9280
1568788114	109	0	4191.794922	4211.282227	4181.025879	4198.974121	4228.717773	450	3				0	4	4	4	4	4	109	0	8192	8192	8192	3776	7872	8448	6336	10816	9280
1568788114	110	0	4181.025879	4203.077148	4173.846191	4186.153809	4213.333496	450	3				0	4	4	4	4	4	110	0	8192	8192	8192	3776	7872	8448	6336	10816	9152
1568788114	111	0	4186.153809	4205.128418	4173.846191	4181.538574	4213.846191	1023	3				0	4	4	4	4	4	111	0	8192	8192	8192	3776	7872	8448	6336	10816	9280
1568788114	112	0	4203.589844	4227.692383	4218.461426	4209.743652	4230.769043	450	3				0	4	4	4	4	4	112	0	8192	8192	8192	3776	7872	8448	6400	10752	9280
1568788114	113	0	4187.179688	4227.692383	4182.563965	4210.769043	4214.358887	450	3				0	4	4	4	4	4	113	0	8192	8192	8192	3776	7872	8448	6336	10816	9152
1568788114	114	0	4142.05127	4192.820313	4155.384766	4158.461426	4163.077148	450	3				0	4	4	4	4	4	114	0	8192	8192	8192	3776	7872	8448	6336	10752	8960
1568788114	115	0	4113.846191	4176.410156	4161.025879	4125.641113	4132.820313	1023	3				0	4	4	4	4	4	115	0	8192	8192	8192	3712	7872	8448	6336	10752	8960
1568788114	116	0	4120	4188.717773	4160.512695	4138.974121	4144.615234	450	3				0	4	4	4	4	4	116	0	8192	8192	8192	3776	7872	8512	6336	10816	9344
1568788114	117	0	4151.794922	4205.128418	4193.846191	4164.615234	4174.358887	450	3				0	4	4	4	4	4	117	0	8192	8192	8192	3712	7872	8448	6336	10752	9344
1568788114	118	0	4178.974121	4211.282227	4189.743652	4183.589844	4202.05127	450	3				0	4	4	4	4	4	118	0	8192	8192	8192	3712	7872	8512	6336	10816	9344
1568788114	119	0	4189.230957	4217.436035	4199.487305	4195.897461	4218.974121	1023	3				0	4	4	4	4	4	119	0	8192	8192	8192	3776	7872	8512	6336	10816	9344
1568788114	120	0	4192.307617	4215.384766	4206.666504	4202.05127	4222.05127	450	3				0	4	4	4	4	4	120	0	8192	8192	8192	3712	7872	8448	6336	10752	9344
1568788114	121	0	4189.230957	4203.077148	4180	4200	4218.974121	450	3				0	4	4	4	4	4	121	0	8192	8192	8192	3712	7872	8512	6400	10752	9280
1568788114	122	0	4189.230957	4198.974121	4202.563965	4198.974121	4215.897461	450	3				0	4	4	4	4	4	122	0	8192	8192	8192	3712	7872	8448	6336	10816	9408
1568788114	123	0	4198.461426	4211.282227	4201.025879	4195.897461	4215.384766	1023	3				0	4	4	4	4	4	123	0	8192	8192	8192	3712	7872	8512	6336	10816	9408
1568788114	124	0	4201.538574	4217.436035	4195.897461	4190.256348	4214.871582	450	3				0	4	4	4	4	4	124	0	8192	8192	8192	3712	7872	8512	6336	10752	9280
1568788114	125	0	4195.384766	4221.538574	4202.05127	4196.410156	4212.307617	450	3				0	4	4	4	4	4	125	0	8192	8192	8192	3712	7872	8512	6336	10816	9344
1568788114	126	0	4197.436035	4227.692383	4188.717773	4207.692383	4214.871582	450	3				0	4	4	4	4	4	126	0	8192	8192	8192	3712	7872	8448	6400	10752	9280
1568788114	127	0	4198.461426	4231.794922	4202.563965	4204.615234	4211.282227	233	3				0	4	4	4	4	4	127	0	8192	8128	8192	3712	7872	8512	6400	10752	9280
1568788114	0	0	4197.94873	4227.692383	4183.589844	4196.922852	4205.128418	450	3				0	4	4	4	4	4	0	0	8192	8128	8128	3776	7872	8448	6336	10752	9472
1568788114	1	0	4201.025879	4221.538574	4184.615234	4185.641113	4208.717773	450	3				0	4	4	4	4	4	1	0	8192	8128	8192	3712	7872	8448	6336	10752	9280
1568788114	2	0	4202.05127	4217.436035	4207.179688	4181.538574	4218.461426	1023	3				0	4	4	4	4	4	2	0	8192	8128	8192	3776	7872	8512	6400	10816	9280
1568788114	3	0	4213.333496	4223.589844	4187.179688	4207.179688	4229.230957	450	3				0	4	4	4	4	4	3	0	8192	8128	8192	3776	7872	8448	6336	10816	8960
1568788114	4	0	4223.589844	4227.692383	4205.128418	4223.589844	4240	1023	3				0	4	4	4	4	4	4	0	8192	8128	8192	3712	7936	8448	6336	10816	9984
1568788114	5	0	4208.205078	4215.384766	4192.307617	4204.615234	4236.922852	450	3				0	4	4	4	4	4	5	0	8192	8128	8192	3712	7872	8448	6336	10816	9472
1568788114	6	0	4188.205078	4196.922852	4170.256348	4195.384766	4216.410156	1023	3				0	4	4	4	4	4	6	0	8192	8128	8192	3776	7872	8448	6400	10752	9280
1568788114	7	0	4182.563965	4184.615234	4190.769043	4198.974121	4204.615234	450	3				0	4	4	4	4	4	7	0	8192	8128	8192	3712	7872	8448	6336	10752	9344
1568788114	8	0	4173.333496	4176.410156	4185.128418	4189.743652	4196.922852	450	3				0	4	4	4	4	4	8	0	8192	8192	8192	3776	7936	8448	6400	10816	9280
1568788114	9	0	4157.436035	4170.256348	4203.077148	4181.025879	4185.128418	1023	3				0	4	4	4	4	4	9	0	8128	8128	8192	3776	7872	8448	6400	10816	9280
1568788114	10	0	4161.538574	4168.205078	4195.384766	4190.769043	4187.692383	450	3				0	4	4	4	4	4	10	0	8128	8128	8192	3776	7872	8448	6336	10816	9344
1568788114	11	0	4178.974121	4168.205078	4178.974121	4198.974121	4202.563965	1023	3				0	4	4	4	4	4	11	0	8128	8128	8192	3776	7872	8448	6400	10816	9280
1568788114	12	0	4184.102539	4164.102539	4196.410156	4189.743652	4203.077148	450	3				0	4	4	4	4	4	12	0	8192	8128	8192	3776	7872	8448	6400	10688	9536
1568788114	13	0	4180.512695	4157.94873	4172.820313	4180.512695	4196.922852	450	3				0	4	4	4	4	4	13	0	8128	8192	8192	3776	7872	8448	6400	10688	9536
1568788114	14	0	4184.102539	4164.102539	4186.153809	4186.666504	4205.128418	450	3				0	4	4	4	4	4	14	0	8128	8192	8192	3776	7872	8448	6336	10752	9344
1568788114	15	0	4185.641113	4168.205078	4191.282227	4179.487305	4201.025879	1023	3				0	4	4	4	4	4	15	0	8192	8192	8192	3776	7872	8448	6400	10752	9344
1568788114	16	0	4181.025879	4153.846191	4171.282227	4158.974121	4182.563965	0	3				0	4	4	4	4	4	16	0	8192	8192	8192	3776	7872	8512	6272	10816	9280
1568788114	17	0	4181.025879	4145.641113	4196.922852	4158.461426	4185.641113	0	3				0	4	4	4	4	4	17	0	8192	8192	8192	3776	7872	8448	6272	10816	9280
1568788114	18	0	4188.717773	4153.846191	4186.666504	4170.769043	4200	0	3				0	4	4	4	4	4	18	0	8192	8128	8192	3712	7872	8448	6400	10752	9280
1568788114	19	0	4194.871582	4155.897461	4191.794922	4177.436035	4201.025879	0	3				0	4	4	4	4	4	19	0	8192	8192	8192	3712	7872	8448	6336	10752	9344
1568788114	20	0	4194.871582	4157.94873	4203.077148	4180	4197.94873	0	3				0	4	4	4	4	4	20	0	8192	8192	8192	3712	7872	8448	6400	10752	9280
1568788114	21	0	4190.769043	4170.256348	4189.230957	4175.384766	4203.077148	0	3				0	4	4	4	4	4	21	0	8192	8128	8192	3712	7872	8448	6400	10816	9280
1568788114	22	0	4187.179688	4170.256348	4203.589844	4173.846191	4201.538574	0	3				0	4	4	4	4	4	22	0	8192	8128	8192	3712	7872	8448	6400	10816	9280
1568788114	23	0	4191.794922	4166.153809	4185.641113	4184.615234	4196.922852	0	3				0	4	4	4	4	4	23	0	8192	8128	8192	3776	7872	8448	6272	10816	9216
1568788114	24	0	4198.974121	4168.205078	4189.230957	4192.307617	4202.05127	0	3				0	4	4	4	4	4	24	0	8192	8192	8192	3712	7872	8448	6464	10752	9344
1568788114	25	0	4191.282227	4168.205078	4198.461426	4186.666504	4202.05127	0	3				0	4	4	4	4	4	25	0	8192	8192	8192	3712	7872	8448	6400	10752	9344
1568788114	26	0	4184.102539	4170.256348	4183.077148	4188.205078	4195.897461	0	3				0	4	4	4	4	4	26	0	8192	8192	8192	3776	7872	8448	6336	10816	9344
1568788114	27	0	4204.102539	4188.717773	4221.025879	4206.153809	4209.743652	0	3				0	4	4	4	4	4	27	0	8192	8192	8192	3776	7872	8448	6336	10816	9344
1568788114	28	0	4225.128418	4203.077148	4223.077148	4222.05127	4228.717773	0	3				0	4	4	4	4	4	28	0	8192	8192	8192	3776	7872	8448	6400	10752	9344
1568788114	29	0	4215.384766	4198.974121	4218.461426	4222.563965	4220.512695	0	3				0	4	4	4	4	4	29	0	8192	8192	8192	3776	7872	8448	6336	10816	9344
1568788114	30	0	4200	4196.922852	4224.615234	4211.794922	4198.974121	0	3				0	4	4	4	4	4	30	0	8192	8192	8192	3712	7872	8448	6400	10752	9280
1568788114	31	0	4199.487305	4198.974121	4194.871582	4200	4187.179688	0	3				0	4	4	4	4	4	31	0	8192	8192	8192	3776	7872	8448	6400	10752	9280
1568788114	32	0	4199.487305	4196.922852	4210.256348	4195.897461	4184.615234	0	3				0	4	4	4	4	4	32	0	8192	8192	8192	3712	7872	8448	6336	10752	9344
1568788114	33	0	4202.563965	4198.974121	4211.794922	4199.487305	4191.794922	0	3				0	4	4	4	4	4	33	0	8192	8192	8192	3776	7872	8384	6336	10816	9344
1568788114	34	0	4212.820313	4209.230957	4210.769043	4205.128418	4199.487305	0	3				0	4	4	4	4	4	34	0	8192	8192	8192	3776	7872	8448	6336	10752	9408
1568788114	35	0	4211.282227	4207.179688	4219.487305	4212.307617	4191.794922	0	3				0	4	4	4	4	4	35	0	8192	8192	8192	3776	7872	8448	6336	10752	9408
1568788114	36	0	4200	4198.974121	4195.384766	4218.974121	4183.077148	0	3				0	4	4	4	4	4	36	0	8192	8192	8192	3776	7872	8448	6400	10752	9408
1568788114	37	0	4200	4201.025879	4213.333496	4216.922852	4189.230957	0	3				0	4	4	4	4	4	37	0	8192	8192	8192	3776	7872	8512	6400	10816	9280
1568788114	38	0	4203.589844	4201.025879	4203.077148	4212.307617	4193.333496	0	3				0	4	4	4	4	4	38	0	8192	8192	8192	3776	7872	8512	6400	10752	9344
1568788114	39	0	4196.410156	4194.871582	4181.538574	4204.615234	4180	0	3				0	4	4	4	4	4	39	0	8192	8192	8192	3776	7872	8448	6400	10816	9600
1568788114	40	0	4194.358887	4196.922852	4198.461426	4189.230957	4171.282227	0	3				0	4	4	4	4	4	40	0	8192	8192	8192	3776	7872	8448	6400	10816	9600
1568788114	41	0	4199.487305	4201.025879	4187.179688	4184.102539	4181.538574	0	3				0	4	4	4	4	4	41	0	8192	8192	8192	3776	7872	8448	6336	10816	9472
1568788114	42	0	4201.025879	4198.974121	4204.102539	4197.94873	4188.717773	0	3				0	4	4	4	4	4	42	0	8192	8192	8192	3776	7872	8448	6400	10752	9344
1568788114	43	0	4208.205078	4201.025879	4207.692383	4221.025879	4187.692383	0	3				0	4	4	4	4	4	43	0	8192	8192	8192	3776	7872	8448	6336	10752	9280
1568788114	44	0	4213.846191	4209.230957	4198.974121	4218.974121	4185.128418	0	3				0	4	4	4	4	4	44	0	8192	8192	8192	3712	7872	8448	6336	10752	9344
1568788114	45	0	4205.641113	4201.025879	4209.743652	4192.307617	4181.538574	0	3				0	4	4	4	4	4	45	0	8192	8192	8192	3712	7872	8448	6336	10752	9344
1568788114	46	0	4196.410156	4192.820313	4175.897461	4176.922852	4180	0	3				0	4	4	4	4	4	46	0	8192	8192	8192	3712	7872	8512	6400	10752	9344
1568788114	47	0	4203.077148	4201.025879	4191.282227	4182.563965	4186.666504	0	3				0	4	4	4	4	4	47	0	8192	8192	8192	3776	7872	8448	6400	10752	9280
1568788114	48	0	4214.871582	4211.282227	4207.179688	4195.897461	4195.897461	0	3				0	4	4	4	4	4	48	0	8192	8192	8192	3776	7872	8448	6336	10752	9344
1568788114	49	0	4219.487305	4215.384766	4185.128418	4201.538574	4200.512695	0	3				0	4	4	4	4	4	49	0	8192	8192	8192	3712	7872	8448	6336	10752	9344
1568788114	50	0	4214.358887	4211.282227	4195.897461	4197.94873	4196.922852	0	3				0	4	4	4	4	4	50	0	8192	8192	8192	3776	7872	8384	6400	10752	9344
1568788114	51	0	4202.563965	4205.128418	4180.512695	4201.025879	4186.666504	0	3				0	4	4	4	4	4	51	0	8192	8192	8192	3712	7872	8448	6400	10816	9280
1568788114	52	0	4197.94873	4211.282227	4200	4208.205078	4179.487305	0	3				0	4	4	4	4	4	52	0	8192	8192	8192	3776	7872	8448	6336	10752	9280
1568788114	53	0	4201.538574	4217.436035	4215.897461	4207.179688	4185.128418	0	3				0	4	4	4	4	4	53	0	8192	8192	8192	3776	7872	8448	6336	10752	9280
1568788114	54	0	4204.102539	4211.282227	4189.743652	4212.820313	4191.282227	0	3				0	4	4	4	4	4	54	0	8192	8192	8192	3712	7872	8448	6336	10752	9664
1568788114	55	0	4202.563965	4211.282227	4202.563965	4225.641113	4190.769043	0	3				0	4	4	4	4	4	55	0	8192	8192	8192	3712	7872	8448	6336	10816	9344
1568788114	56	0	4201.538574	4219.487305	4193.333496	4226.153809	4190.256348	0	3				0	4	4	4	4	4	56	0	8192	8192	8192	3776	7872	8448	6400	10752	9344
1568788114	57	0	4203.077148	4221.538574	4195.384766	4221.025879	4190.256348	0	3				0	4	4	4	4	4	57	0	8192	8192	8192	3712	7872	8448	6336	10816	9280
1568788114	58	0	4198.461426	4209.230957	4195.897461	4211.282227	4184.615234	0	3				0	4	4	4	4	4	58	0	8192	8192	8192	3776	7872	8448	6336	10816	9280
1568788114	59	0	4191.282227	4201.025879	4176.922852	4199.487305	4179.487305	0	3				0	4	4	4	4	4	59	0	8192	8192	8192	3712	7872	8448	6336	10752	9088
1568788114	60	0	4195.897461	4207.179688	4206.153809	4207.692383	4184.102539	0	3				0	4	4	4	4	4	60	0	8192	8192	8192	3776	7872	8448	6272	10752	9280
1568788114	61	0	4204.615234	4219.487305	4198.974121	4223.589844	4189.743652	0	3				0	4	4	4	4	4	61	0	8192	8192	8192	3776	7872	8448	6400	10816	9344
1568788114	62	0	4201.538574	4215.384766	4194.871582	4213.333496	4189.230957	0	3				0	4	4	4	4	4	62	0	8192	8192	8192	3776	7872	8448	6336	10816	9344
1568788114	63	0	4196.922852	4209.230957	4210.769043	4196.410156	4186.153809	0	3				0	4	4	4	4	4	63	0	8192	8128	8192	3776	7872	8448	6336	10816	9344
1568788114	64	0	4200.512695	4213.333496	4189.743652	4198.461426	4187.692383	450	3				0	4	4	4	4	4	64	0	8192	8192	8192	3712	7872	8448	6400	10816	9280
1568788114	65	0	4204.615234	4219.487305	4211.794922	4209.230957	4189.743652	450	3				0	4	4	4	4	4	65	0	8192	8192	8192	3776	7872	8512	6400	10816	9344
1568788114	66	0	4200	4215.384766	4212.307617	4214.871582	4186.666504	1023	3				0	4	4	4	4	4	66	0	8192	8192	8192	3776	7872	8448	6400	10752	9472
1568788114	67	0	4198.974121	4217.436035	4204.102539	4217.436035	4188.717773	450	3				0	4	4	4	4	4	67	0	8192	8192	8192	3712	7872	8448	6400	10752	9472
1568788114	68	0	4201.538574	4231.794922	4214.358887	4221.025879	4192.307617	1023	3				0	4	4	4	4	4	68	0	8192	8128	8192	3776	7872	8448	6400	10752	9344
1568788114	69	0	4193.846191	4233.846191	4189.230957	4217.94873	4186.666504	450	3				0	4	4	4	4	4	69	0	8192	8192	8192	3712	7872	8448	6336	10752	9344
1568788114	70	0	4184.102539	4219.487305	4198.461426	4204.615234	4180.512695	1023	3				0	4	4	4	4	4	70	0	8192	8192	8192	3776	7872	8448	6400	10752	9280
1568788114	71	0	4179.487305	4215.384766	4185.641113	4187.179688	4176.410156	450	3				0	4	4	4	4	4	71	0	8192	8192	8192	3776	7872	8448	6400	10752	9280
1568788114	72	0	4171.794922	4215.384766	4167.179688	4176.922852	4168.205078	450	3				0	4	4	4	4	4	72	0	8192	8192	8192	3776	7872	8384	6400	10816	9344
1568788114	73	0	4165.128418	4205.128418	4184.102539	4176.410156	4164.102539	1023	3				0	4	4	4	4	4	73	0	8192	8192	8192	3712	7872	8384	6336	10816	9344
1568788115	74	0	4167.179688	4196.922852	4168.717773	4186.666504	4173.333496	450	3				0	4	4	4	4	4	74	0	8192	8128	8192	3776	7872	8448	6400	10752	9280
1568788115	75	0	4172.820313	4201.025879	4187.179688	4199.487305	4183.589844	1023	3				0	4	4	4	4	4	75	0	8192	8192	8192	3776	7872	8384	6400	10816	9024
1568788115	76	0	4173.846191	4198.974121	4189.743652	4188.205078	4181.025879	450	3				0	4	4	4	4	4	76	0	8192	8192	8192	3776	7872	8448	6400	10816	9024
1568788115	77	0	4160	4188.717773	4166.666504	4169.230957	4164.102539	450	3				0	4	4	4	4	4	77	0	8192	8192	8192	3776	7872	8448	6400	10752	9216
1568788115	78	0	4141.538574	4188.717773	4181.025879	4171.794922	4150.769043	450	3				0	4	4	4	4	4	78	0	8192	8192	8192	3776	7872	8448	6400	10816	9344
1568788115	79	0	4137.436035	4198.974121	4169.743652	4180.512695	4150.256348	1023	3				0	4	4	4	4	4	79	0	8192	8192	8192	3712	7872	8448	6400	10816	9280
1568788115	80	0	4140	4203.077148	4182.05127	4176.922852	4154.358887	450	3				0	4	4	4	4	4	80	0	8192	8192	8192	3776	7872	8448	6400	10816	9344
1568788115	81	0	4143.077148	4194.871582	4181.538574	4174.871582	4161.025879	450	3				0	4	4	4	4	4	81	0	8192	8192	8192	3712	7872	8384	6400	10816	9344
1568788115	82	0	4148.205078	4190.769043	4164.102539	4181.025879	4169.230957	450	3				0	4	4	4	4	4	82	0	8192	8192	8192	3712	7872	8448	6336	10816	9344
1568788115	83	0	4162.563965	4198.974121	4193.333496	4187.692383	4178.974121	1023	3				0	4	4	4	4	4	83	0	8192	8192	8192	3776	7872	8448	6400	10816	9344
1568788115	84	0	4181.025879	4201.025879	4180.512695	4186.666504	4192.820313	450	3				0	4	4	4	4	4	84	0	8192	8192	8192	3776	7872	8448	6336	10752	9280
1568788115	85	0	4191.282227	4205.128418	4183.589844	4184.615234	4203.589844	450	3				0	4	4	4	4	4	85	0	8192	8192	8192	3712	7872	8448	6336	10752	9280
1568788115	86	0	4192.820313	4209.230957	4189.743652	4196.410156	4201.538574	450	3				0	4	4	4	4	4	86	0	8192	8192	8192	3776	7872	8448	6336	10752	9280
1568788115	87	0	4201.025879	4207.179688	4170.769043	4209.743652	4205.128418	1023	3				0	4	4	4	4	4	87	0	8192	8192	8192	3776	7872	8384	6400	10816	9344
1568788115	88	0	4212.307617	4201.025879	4193.846191	4196.922852	4217.94873	450	3				0	4	4	4	4	4	88	0	8192	8192	8192	3712	7872	8448	6400	10816	9344
1568788115	89	0	4189.743652	4186.666504	4168.205078	4163.589844	4200	450	3				0	4	4	4	4	4	89	0	8192	8192	8192	3712	7872	8448	6400	10816	9344
1568788115	90	0	4142.563965	4164.102539	4154.871582	4129.743652	4154.871582	450	3				0	4	4	4	4	4	90	0	8192	8192	8192	3776	7872	8448	6400	10752	9344
1568788115	91	0	4118.974121	4157.94873	4174.871582	4115.897461	4134.871582	1023	3				0	4	4	4	4	4	91	0	8192	8192	8192	3712	7872	8448	6400	10752	9280
1568788115	92	0	4129.230957	4174.358887	4169.230957	4136.922852	4150.256348	450	3				0	4	4	4	4	4	92	0	8192	8192	8192	3776	7872	8448	6464	10816	9280
1568788115	93	0	4148.205078	4188.717773	4195.384766	4167.179688	4174.871582	450	3				0	4	4	4	4	4	93	0	8192	8192	8192	3712	7872	8448	6336	10816	9088
1568788115	94	0	4165.641113	4201.025879	4191.794922	4187.692383	4190.769043	450	3				0	4	4	4	4	4	94	0	8192	8192	8192	3776	7872	8448	6336	10816	9088
1568788115	95	0	4180	4213.333496	4191.282227	4198.461426	4192.307617	1023	3				0	4	4	4	4	4	95	0	8192	8192	8192	3776	7872	8448	6464	10752	9472
1568788115	96	0	4182.05127	4215.384766	4206.153809	4192.820313	4189.230957	450	3				0	4	4	4	4	4	96	0	8192	8192	8192	3776	7872	8448	6400	10816	9344
1568788115	97	0	4192.307617	4219.487305	4189.743652	4192.307617	4197.94873	450	3				0	4	4	4	4	4	97	0	8192	8192	8192	3776	7872	8448	6400	10816	9344
1568788115	98	0	4208.205078	4219.487305	4204.615234	4205.641113	4214.871582	450	3				0	4	4	4	4	4	98	0	8192	8192	8192	3776	7872	8448	6336	10816	9280
1568788115	99	0	4204.615234	4209.230957	4192.820313	4208.205078	4215.897461	1023	3				0	4	4	4	4	4	99	0	8192	8192	8192	3776	7872	8448	6336	10816	9280
1568788115	100	0	4201.538574	4209.230957	4198.974121	4206.153809	4213.333496	450	3				0	4	4	4	4	4	100	0	8192	8192	8192	3712	7872	8448	6400	10816	9344
1568788115	101	0	4215.384766	4221.538574	4231.282227	4218.461426	4227.692383	450	3				0	4	4	4	4	4	101	0	8192	8192	8192	3712	7872	8448	6400	10752	9344
1568788115	102	0	4214.871582	4223.589844	4192.820313	4218.461426	4235.384766	450	3				0	4	4	4	4	4	102	0	8192	8192	8192	3712	7872	8448	6336	10816	9280
1568788115	103	0	4190.256348	4209.230957	4187.179688	4197.94873	4223.589844	1023	3				0	4	4	4	4	4	103	0	8192	8192	8192	3776	7872	8448	6336	10816	9280
1568788115	104	0	4182.05127	4205.128418	4193.846191	4193.846191	4213.846191	450	3				0	4	4	4	4	4	104	0	8192	8192	8192	3712	7872	8384	6336	10752	9344
1568788115	105	0	4184.615234	4207.179688	4187.692383	4193.333496	4208.717773	450	3				0	4	4	4	4	4	105	0	8192	8192	8192	3776	7872	8448	6336	10752	9344
1568788115	106	0	4173.333496	4203.077148	4198.461426	4178.974121	4197.94873	450	3				0	4	4	4	4	4	106	0	8192	8192	8192	3776	7872	8448	6400	10816	9344
1568788115	107	0	4164.102539	4203.077148	4184.102539	4177.94873	4195.384766	1023	3				0	4	4	4	4	4	107	0	8192	8192	8192	3776	7872	8384	6400	10816	9344
1568788115	108	0	4160.512695	4203.077148	4200.512695	4183.589844	4196.410156	450	3				0	4	4	4	4	4	108	0	8192	8192	8192	3776	7872	8448	6400	10752	9344
1568788115	109	0	4151.794922	4192.820313	4189.230957	4172.820313	4191.282227	450	3				0	4	4	4	4	4	109	0	8192	8192	8192	3712	7872	8448	6400	10816	9344
1568788115	110	0	4153.846191	4182.563965	4171.794922	4170.769043	4194.358887	450	3				0	4	4	4	4	4	110	0	8192	8192	8192	3712	7872	8512	6336	10752	9344
1568788115	111	0	4175.384766	4182.563965	4197.94873	4186.666504	4204.102539	1023	3				0	4	4	4	4	4	111	0	8192	8192	8192	3712	7872	8448	6336	10816	9344
1568788115	112	0	4187.692383	4176.410156	4171.282227	4187.179688	4201.538574	450	3				0	4	4	4	4	4	112	0	8192	8192	8192	3776	7872	8384	6400	10816	9344
1568788115	113	0	4187.179688	4168.205078	4175.384766	4178.974121	4201.025879	450	3				0	4	4	4	4	4	113	0	8192	8192	8192	3712	7872	8448	6336	10816	9344
1568788115	114	0	4191.282227	4166.153809	4192.307617	4182.563965	4210.769043	450	3				0	4	4	4	4	4	114	0	8192	8192	8192	3776	7872	8448	6336	10752	9408
1568788115	115	0	4198.461426	4162.05127	4180.512695	4182.563965	4215.897461	1023	3				0	4	4	4	4	4	115	0	8192	8192	8192	3776	7872	8448	6336	10816	9280
1568788115	116	0	4202.05127	4162.05127	4198.461426	4187.179688	4216.410156	450	3				0	4	4	4	4	4	116	0	8192	8192	8192	3776	7872	8448	6336	10816	9024
1568788115	117	0	4203.589844	4170.256348	4188.205078	4210.256348	4218.974121	450	3				0	4	4	4	4	4	117	0	8192	8192	8192	3776	7872	8448	6336	10816	9024
1568788115	118	0	4199.487305	4168.205078	4196.410156	4215.897461	4214.871582	450	3				0	4	4	4	4	4	118	0	8192	8192	8192	3776	7872	8384	6400	10816	9344
1568788115	119	0	4201.538574	4166.153809	4208.205078	4201.025879	4215.897461	1023	3				0	4	4	4	4	4	119	0	8192	8192	8192	3776	7872	8448	6336	10752	9344
1568788115	120	0	4204.615234	4170.256348	4198.461426	4198.974121	4226.666504	450	3				0	4	4	4	4	4	120	0	8192	8192	8192	3776	7872	8448	6272	10816	9344
1568788115	121	0	4195.384766	4164.102539	4216.922852	4201.538574	4223.077148	450	3				0	4	4	4	4	4	121	0	8192	8192	8192	3776	7872	8384	6272	10816	9344
1568788115	122	0	4192.307617	4162.05127	4191.282227	4199.487305	4220	450	3				0	4	4	4	4	4	122	0	8192	8192	8192	3712	7872	8448	6400	10752	9280
1568788115	123	0	4201.538574	4172.307617	4189.230957	4196.410156	4229.230957	1023	3				0	4	4	4	4	4	123	0	8192	8192	8192	3712	7872	8448	6400	10880	9280
1568788115	124	0	4205.128418	4178.461426	4203.589844	4186.153809	4224.615234	450	3				0	4	4	4	4	4	124	0	8192	8192	8192	3776	7872	8448	6336	10752	9344
1568788115	125	0	4200	4178.461426	4178.461426	4180	4212.307617	450	3				0	4	4	4	4	4	125	0	8192	8192	8192	3776	7872	8448	6336	10752	9344
1568788115	126	0	4202.563965	4182.563965	4205.641113	4185.641113	4213.333496	450	3				0	4	4	4	4	4	126	0	8192	8192	8192	3776	7872	8448	6464	10816	9280
1568788115	127	0	4210.769043	4186.666504	4211.282227	4183.589844	4217.94873	233	3				0	4	4	4	4	4	127	0	8192	8192	8128	3712	7872	8448	6336	10816	9344
1568788115	0	0	4221.025879	4190.769043	4206.666504	4179.487305	4217.94873	450	3				0	4	4	4	4	4	0	0	8192	8192	8192	3712	7872	8448	6336	10752	9344
1568788115	1	0	4228.717773	4203.077148	4225.128418	4185.128418	4222.05127	450	3				0	4	4	4	4	4	1	0	8192	8192	8192	3776	7872	8448	6336	10752	9344
1568788115	2	0	4223.077148	4205.128418	4202.05127	4189.743652	4218.974121	1023	3				0	4	4	4	4	4	2	0	8192	8192	8192	3776	7872	8384	6336	10752	9344
1568788115	3	0	4215.897461	4194.871582	4206.153809	4190.769043	4208.717773	450	3				0	4	4	4	4	4	3	0	8192	8192	8192	3776	7872	8448	6400	10752	9408
1568788115	4	0	4215.384766	4192.820313	4205.128418	4193.333496	4207.179688	1023	3				0	4	4	4	4	4	4	0	8192	8192	8192	3712	7872	8448	6336	10752	9344
1568788115	5	0	4215.897461	4196.922852	4208.717773	4204.102539	4212.820313	450	3				0	4	4	4	4	4	5	0	8192	8192	8192	3776	7872	8384	6400	10816	9408
1568788115	6	0	4218.461426	4198.974121	4230.769043	4215.384766	4220	1023	3				0	4	4	4	4	4	6	0	8192	8192	8192	3776	7936	8384	6336	10816	9344
1568788115	7	0	4221.538574	4203.077148	4215.384766	4212.307617	4220.512695	450	3				0	4	4	4	4	4	7	0	8192	8192	8192	3712	7936	8448	6336	10816	9344
1568788115	8	0	4209.743652	4201.025879	4228.205078	4199.487305	4208.205078	450	3				0	4	4	4	4	4	8	0	8192	8192	8192	3776	7936	8448	6336	10752	9344
1568788115	9	0	4193.846191	4194.871582	4220.512695	4198.461426	4197.436035	1023	3				0	4	4	4	4	4	9	0	8192	8192	8192	3712	7872	8448	6464	10816	9344
1568788115	10	0	4203.077148	4203.077148	4216.410156	4211.794922	4207.179688	450	3				0	4	4	4	4	4	10	0	8192	8192	8192	3776	7872	8448	6400	10752	9344
1568788115	11	0	4215.897461	4215.384766	4245.128418	4220.512695	4218.461426	1023	3				0	4	4	4	4	4	11	0	8192	8192	8192	3776	7872	8448	6400	10752	9344
1568788115	12	0	4208.205078	4215.384766	4214.871582	4216.922852	4211.794922	450	3				0	4	4	4	4	4	12	0	8192	8192	8192	3776	7872	8384	6336	10752	9344
1568788115	13	0	4198.974121	4211.282227	4214.871582	4214.358887	4210.256348	450	3				0	4	4	4	4	4	13	0	8192	8192	8192	3712	7872	8448	6464	10816	9408
1568788115	14	0	4210.256348	4215.384766	4220.512695	4223.077148	4222.05127	450	3				0	4	4	4	4	4	14	0	8192	8192	8192	3776	7872	8448	6400	10752	9600
1568788115	15	0	4212.820313	4209.230957	4202.563965	4214.358887	4217.436035	1023	3				0	4	4	4	4	4	15	0	8192	8192	8192	3776	7872	8448	6400	10752	9600
1568788115	16	0	4200	4196.922852	4219.487305	4194.871582	4203.077148	0	3				0	4	4	4	4	4	16	0	8192	8192	8192	3776	7872	8448	6400	10688	9344
1568788115	17	0	4202.563965	4203.077148	4210.256348	4204.102539	4205.128418	0	3				0	4	4	4	4	4	17	0	8192	8192	8192	3776	7872	8448	6400	10752	9344
1568788115	18	0	4218.974121	4217.436035	4222.05127	4222.563965	4218.461426	0	3				0	4	4	4	4	4	18	0	8192	8192	8192	3712	7872	8448	6272	10816	9280
1568788115	19	0	4224.615234	4215.384766	4225.641113	4216.410156	4224.102539	0	3				0	4	4	4	4	4	19	0	8192	8192	8192	3712	7872	8384	6272	10816	9280
1568788115	20	0	4214.358887	4207.179688	4210.256348	4210.256348	4212.307617	0	3				0	4	4	4	4	4	20	0	8192	8192	8192	3776	7872	8448	6336	10752	9216
1568788115	21	0	4208.717773	4207.179688	4229.743652	4214.871582	4203.077148	0	3				0	4	4	4	4	4	21	0	8192	8192	8192	3712	7872	8448	6336	10752	9344
1568788115	22	0	4212.307617	4211.282227	4204.615234	4211.794922	4208.717773	0	3				0	4	4	4	4	4	22	0	8192	8192	8192	3712	7872	8448	6336	10752	9408
1568788115	23	0	4217.94873	4215.384766	4203.077148	4208.205078	4214.871582	0	3				0	4	4	4	4	4	23	0	8192	8192	8192	3712	7872	8448	6336	10752	9344
1568788115	24	0	4223.589844	4217.436035	4216.922852	4208.717773	4213.333496	0	3				0	4	4	4	4	4	24	0	8192	8192	8192	3712	7872	8448	6336	10752	8320
1568788115	25	0	4228.717773	4225.641113	4193.846191	4211.794922	4214.358887	0	3				0	4	4	4	4	4	25	0	8192	8192	8192	3712	7872	8448	6336	10752	9152
1568788115	26	0	4228.717773	4225.641113	4215.897461	4217.94873	4220.512695	0	3				0	4	4	4	4	4	26	0	8192	8192	8192	3712	7872	8512	6336	10816	9344
1568788115	27	0	4216.922852	4217.436035	4211.794922	4218.974121	4215.384766	0	3				0	4	4	4	4	4	27	0	8192	8192	8192	3712	7872	8448	6400	10816	9280
1568788115	28	0	4212.820313	4213.333496	4209.230957	4213.846191	4209.230957	0	3				0	4	4	4	4	4	28	0	8192	8192	8192	3712	7872	8448	6336	10752	9344
1568788115	29	0	4229.743652	4215.384766	4228.717773	4215.897461	4219.487305	0	3				0	4	4	4	4	4	29	0	8192	8192	8192	3712	7872	8512	6336	10752	9344
1568788115	30	0	4245.128418	4221.538574	4221.025879	4220	4234.871582	0	3				0	4	4	4	4	4	30	0	8192	8192	8192	3712	7872	8448	6272	10752	9408
1568788115	31	0	4245.128418	4225.641113	4238.974121	4216.922852	4234.358887	0	3				0	4	4	4	4	4	31	0	8192	8192	8192	3712	7872	8448	6336	10816	9344
1568788115	32	0	4242.05127	4231.794922	4225.641113	4223.077148	4229.743652	0	3				0	4	4	4	4	4	32	0	8192	8192	8192	3776	7872	8448	6400	10816	9536
1568788115	33	0	4238.461426	4237.94873	4217.436035	4227.179688	4229.743652	0	3				0	4	4	4	4	4	33	0	8192	8192	8192	3712	7872	8448	6400	10816	9536
1568788115	34	0	4225.128418	4231.794922	4224.615234	4209.743652	4217.436035	0	3				0	4	4	4	4	4	34	0	8192	8192	8192	3712	7872	8384	6336	10816	9344
1568788115	35	0	4211.282227	4221.538574	4192.820313	4194.871582	4198.974121	0	3				0	4	4	4	4	4	35	0	8192	8192	8192	3712	7872	8448	6400	10752	9344
1568788115	36	0	4206.153809	4221.538574	4209.743652	4197.94873	4200.512695	0	3				0	4	4	4	4	4	36	0	8192	8192	8192	3776	7872	8448	6464	10816	9344
1568788115	37	0	4201.538574	4223.589844	4203.589844	4196.410156	4202.05127	0	3				0	4	4	4	4	4	37	0	8192	8192	8192	3776	7872	8384	6464	10816	9344
1568788115	38	0	4195.384766	4217.436035	4181.538574	4191.282227	4186.153809	0	3				0	4	4	4	4	4	38	0	8192	8192	8192	3776	7872	8448	6336	10752	9280
1568788115	39	0	4195.384766	4213.333496	4201.538574	4194.358887	4185.128418	0	3				0	4	4	4	4	4	39	0	8192	8192	8192	3776	7872	8448	6400	10752	9344
1568788115	40	0	4209.230957	4217.436035	4194.871582	4199.487305	4205.641113	0	3				0	4	4	4	4	4	40	0	8192	8192	8192	3776	7872	8448	6400	10752	9344
1568788115	41	0	4229.743652	4225.641113	4211.282227	4208.717773	4226.153809	0	3				0	4	4	4	4	4	41	0	8192	8192	8192	3712	7872	8448	6336	10752	9408
1568788115	42	0	4237.436035	4229.743652	4209.743652	4213.333496	4234.358887	0	3				0	4	4	4	4	4	42	0	8192	8192	8192	3776	7872	8448	6336	10752	9408
1568788115	43	0	4234.358887	4229.743652	4204.102539	4200.512695	4233.333496	0	3				0	4	4	4	4	4	43	0	8192	8192	8192	3776	7872	8448	6336	10816	9216
1568788115	44	0	4245.641113	4237.94873	4236.410156	4192.307617	4242.05127	0	3				0	4	4	4	4	4	44	0	8192	8192	8192	3712	7872	8448	6336	10752	9344
1568788115	45	0	4262.563965	4250.256348	4227.179688	4200.512695	4258.974121	0	3				0	4	4	4	4	4	45	0	8192	8192	8192	3776	7872	8448	6400	10752	9280
1568788115	46	0	4257.94873	4252.307617	4237.94873	4202.05127	4260	0	3				0	4	4	4	4	4	46	0	8192	8192	8192	3776	7872	8448	6400	10816	9280
1568788115	47	0	4239.487305	4246.153809	4232.307617	4196.922852	4246.666504	0	3				0	4	4	4	4	4	47	0	8192	8192	8192	3712	7872	8448	6400	10816	9280
1568788115	48	0	4221.538574	4244.102539	4208.205078	4200.512695	4232.307617	0	3				0	4	4	4	4	4	48	0	8192	8192	8192	3776	7872	8448	6336	10816	9408
1568788115	49	0	4202.563965	4231.794922	4216.410156	4202.05127	4214.358887	0	3				0	4	4	4	4	4	49	0	8192	8192	8192	3776	7872	8384	6400	10816	9344
1568788115	50	0	4193.333496	4213.333496	4183.077148	4201.025879	4207.179688	0	3				0	4	4	4	4	4	50	0	8192	8192	8192	3776	7872	8384	6336	10752	9280
1568788115	51	0	4199.487305	4215.384766	4188.205078	4204.102539	4214.358887	0	3				0	4	4	4	4	4	51	0	8192	8192	8192	3712	7872	8448	6336	10752	9280
1568788115	52	0	4200.512695	4225.641113	4194.358887	4198.974121	4213.333496	0	3				0	4	4	4	4	4	52	0	8192	8192	8192	3776	7872	8384	6336	10752	9344
1568788115	53	0	4206.153809	4237.94873	4166.153809	4188.717773	4216.410156	0	3				0	4	4	4	4	4	53	0	8192	8192	8192	3776	7872	8448	6400	10816	9344
1568788115	54	0	4227.179688	4246.153809	4185.128418	4187.179688	4232.307617	0	3				0	4	4	4	4	4	54	0	8192	8192	8192	3712	7872	8448	6400	10816	9344
1568788115	55	0	4234.871582	4237.94873	4179.487305	4192.307617	4235.384766	0	3				0	4	4	4	4	4	55	0	8192	8192	8192	3776	7872	8384	6400	10816	9344
1568788115	56	0	4231.794922	4237.94873	4197.94873	4206.153809	4237.436035	0	3				0	4	4	4	4	4	56	0	8192	8192	8192	3712	7872	8448	6400	10816	9152
1568788115	57	0	4240.512695	4252.307617	4223.589844	4220	4251.282227	0	3				0	4	4	4	4	4	57	0	8192	8192	8192	3776	7872	8448	6400	10816	9408
1568788115	58	0	4245.641113	4248.205078	4205.128418	4213.333496	4253.333496	0	3				0	4	4	4	4	4	58	0	8192	8192	8192	3776	7872	8448	6400	10752	9344
1568788115	59	0	4236.410156	4231.794922	4227.179688	4195.384766	4241.538574	0	3				0	4	4	4	4	4	59	0	8192	8192	8192	3776	7872	8448	6400	10752	9600
1568788115	60	0	4215.384766	4227.692383	4214.871582	4183.589844	4221.025879	0	3				0	4	4	4	4	4	60	0	8192	8192	8192	3712	7872	8384	6400	10752	9600
1568788115	61	0	4175.897461	4209.230957	4177.436035	4155.897461	4179.487305	0	3				0	4	4	4	4	4	61	0	8192	8192	8192	3712	7872	8384	6400	10752	9280
1568788115	62	0	4128.205078	4172.307617	4161.025879	4118.974121	4131.282227	0	3				0	4	4	4	4	4	62	0	8192	8192	8192	3776	7872	8384	6336	10752	9344
1568788115	63	0	4107.179688	4164.102539	4146.153809	4113.846191	4113.846191	0	3				0	4	4	4	4	4	63	0	8192	8192	8192	3776	7872	8448	6400	10752	9344
1568788115	64	0	4133.846191	4184.615234	4176.922852	4149.230957	4141.025879	450	3				0	4	4	4	4	4	64	0	8192	8192	8192	3776	7872	8448	6400	10752	9344
1568788115	65	0	4179.487305	4205.128418	4179.487305	4193.333496	4185.128418	450	3				0	4	4	4	4	4	65	0	8192	8192	8192	3712	7872	8384	6400	10752	9344
1568788115	66	0	4204.102539	4219.487305	4180.512695	4208.205078	4211.282227	1023	3				0	4	4	4	4	4	66	0	8192	8192	8192	3712	7872	8448	6336	10816	9280
1568788115	67	0	4210.256348	4227.692383	4198.461426	4201.538574	4213.333496	450	3				0	4	4	4	4	4	67	0	8192	8192	8192	3776	7872	8448	6400	10752	9344
1568788115	68	0	4212.820313	4229.743652	4180	4200.512695	4212.307617	1023	3				0	4	4	4	4	4	68	0	8192	8192	8192	3712	7872	8448	6336	10752	9280
1568788115	69	0	4216.922852	4235.897461	4205.641113	4201.538574	4218.461426	450	3				0	4	4	4	4	4	69	0	8192	8192	8192	3712	7872	8448	6336	10752	9280
1568788115	70	0	4221.025879	4246.153809	4214.358887	4202.05127	4222.563965	1023	3				0	4	4	4	4	4	70	0	8192	8192	8192	3712	7872	8448	6336	10752	9344
1568788115	71	0	4220.512695	4244.102539	4208.205078	4205.128418	4218.974121	450	3				0	4	4	4	4	4	71	0	8192	8192	8192	3712	7872	8448	6336	10816	9344
1568788115	72	0	4217.94873	4233.846191	4219.487305	4194.358887	4215.384766	450	3				0	4	4	4	4	4	72	0	8192	8192	8192	3776	7872	8448	6336	10816	9344
1568788116	73	0	4218.974121	4231.794922	4190.769043	4180.512695	4215.384766	1023	3				0	4	4	4	4	4	73	0	8192	8192	8192	3712	7872	8448	6336	10816	9344
1568788116	74	0	4209.230957	4227.692383	4206.153809	4180.512695	4206.153809	450	3				0	4	4	4	4	4	74	0	8192	8192	8128	3712	7872	8448	6336	10816	9344
1568788116	75	0	4195.384766	4213.333496	4209.230957	4184.615234	4198.461426	1023	3				0	4	4	4	4	4	75	0	8192	8192	8192	3712	7872	8448	6400	10752	9408
1568788116	76	0	4193.846191	4201.025879	4183.589844	4191.794922	4205.128418	450	3				0	4	4	4	4	4	76	0	8192	8192	8192	3776	7872	8448	6400	10752	9344
1568788116	77	0	4190.256348	4198.974121	4197.436035	4198.974121	4208.717773	450	3				0	4	4	4	4	4	77	0	8192	8128	8192	3712	7872	8448	6400	10752	9408
1568788116	78	0	4188.205078	4203.077148	4184.615234	4195.897461	4207.692383	450	3				0	4	4	4	4	4	78	0	8192	8192	8192	3776	7872	8448	6400	10752	9408
1568788116	79	0	4195.897461	4201.025879	4190.256348	4189.230957	4212.307617	1023	3				0	4	4	4	4	4	79	0	8192	8192	8192	3776	7872	8448	6400	10816	9536
1568788116	80	0	4205.641113	4198.974121	4188.205078	4188.717773	4216.410156	450	3				0	4	4	4	4	4	80	0	8192	8192	8192	3776	7872	8384	6400	10816	9408
1568788116	81	0	4207.179688	4198.974121	4184.102539	4188.205078	4219.487305	450	3				0	4	4	4	4	4	81	0	8192	8192	8192	3776	7872	8384	6400	10752	9344
1568788116	82	0	4205.128418	4201.025879	4227.179688	4188.205078	4222.563965	450	3				0	4	4	4	4	4	82	0	8192	8192	8192	3776	7872	8448	6336	10752	9344
1568788116	83	0	4207.692383	4203.077148	4222.563965	4188.717773	4219.487305	1023	3				0	4	4	4	4	4	83	0	8192	8192	8192	3712	7872	8448	6336	10752	9344
1568788116	84	0	4216.410156	4201.025879	4226.153809	4182.05127	4222.563965	450	3				0	4	4	4	4	4	84	0	8192	8192	8192	3712	7872	8384	6400	10816	9344
1568788116	85	0	4216.922852	4192.820313	4226.666504	4188.205078	4232.820313	450	3				0	4	4	4	4	4	85	0	8192	8192	8192	3776	7872	8448	6336	10752	9344
1568788116	86	0	4210.769043	4186.666504	4198.461426	4209.743652	4232.820313	450	3				0	4	4	4	4	4	86	0	8192	8192	8192	3776	7872	8448	6336	10880	9152
1568788116	87	0	4213.333496	4180.512695	4216.410156	4219.487305	4227.692383	1023	3				0	4	4	4	4	4	87	0	8192	8192	8192	3712	7872	8448	6336	10880	9152
1568788116	88	0	4211.794922	4168.205078	4205.641113	4217.94873	4221.538574	450	3				0	4	4	4	4	4	88	0	8192	8192	8192	3776	7872	8384	6336	10752	9344
1568788116	89	0	4198.461426	4166.153809	4209.230957	4214.871582	4209.230957	450	3				0	4	4	4	4	4	89	0	8192	8192	8192	3776	7872	8448	6400	10816	9344
1568788116	90	0	4192.307617	4168.205078	4221.538574	4206.666504	4200	450	3				0	4	4	4	4	4	90	0	8192	8192	8192	3776	7872	8448	6400	10752	9344
1568788116	91	0	4195.384766	4157.94873	4186.666504	4200.512695	4197.94873	1023	3				0	4	4	4	4	4	91	0	8192	8192	8192	3776	7872	8448	6400	10752	9344
1568788116	92	0	4198.461426	4147.692383	4187.179688	4195.897461	4197.436035	450	3				0	4	4	4	4	4	92	0	8192	8192	8192	3776	7872	8448	6464	10816	9152
1568788116	93	0	4198.461426	4151.794922	4180	4186.666504	4196.922852	450	3				0	4	4	4	4	4	93	0	8192	8192	8192	3776	7872	8448	6400	10688	9344
1568788116	94	0	4196.410156	4162.05127	4195.384766	4181.025879	4197.436035	450	3				0	4	4	4	4	4	94	0	8192	8192	8192	3712	7872	8448	6400	10816	9344
1568788116	95	0	4203.589844	4162.05127	4223.077148	4185.128418	4204.615234	1023	3				0	4	4	4	4	4	95	0	8192	8192	8192	3712	7872	8448	6336	10752	9408
1568788116	96	0	4215.384766	4162.05127	4207.692383	4188.205078	4220.512695	450	3				0	4	4	4	4	4	96	0	8192	8192	8128	3712	7872	8448	6336	10752	9408
1568788116	97	0	4218.974121	4166.153809	4226.666504	4193.333496	4232.820313	450	3				0	4	4	4	4	4	97	0	8192	8192	8192	3712	7872	8448	6336	10752	9536
1568788116	98	0	4216.410156	4172.307617	4214.358887	4198.974121	4231.794922	450	3				0	4	4	4	4	4	98	0	8192	8192	8192	3776	7872	8384	6464	10752	9344
1568788116	99	0	4220	4178.461426	4208.717773	4203.077148	4234.871582	1023	3				0	4	4	4	4	4	99	0	8192	8192	8192	3712	7872	8448	6400	10816	9344
1568788116	100	0	4215.384766	4182.563965	4231.282227	4209.743652	4231.282227	450	3				0	4	4	4	4	4	100	0	8192	8192	8192	3712	7872	8384	6400	10752	9344
1568788116	101	0	4204.615234	4188.717773	4206.153809	4215.897461	4216.410156	450	3				0	4	4	4	4	4	101	0	8192	8192	8192	3776	7872	8384	6400	10752	9344
1568788116	102	0	4211.282227	4196.922852	4220.512695	4217.94873	4218.461426	450	3				0	4	4	4	4	4	102	0	8192	8192	8128	3776	7872	8448	6400	10816	9344
1568788116	103	0	4221.025879	4198.974121	4221.025879	4217.94873	4234.871582	1023	3				0	4	4	4	4	4	103	0	8192	8192	8192	3712	7872	8384	6400	10752	9344
1568788116	104	0	4217.94873	4190.769043	4205.641113	4216.922852	4232.820313	450	3				0	4	4	4	4	4	104	0	8192	8192	8192	3776	7936	8448	6336	10752	9280
1568788116	105	0	4227.179688	4188.717773	4228.205078	4221.025879	4232.820313	450	3				0	4	4	4	4	4	105	0	8192	8192	8192	3776	7872	8448	6336	10752	9280
1568788116	106	0	4242.05127	4196.922852	4214.358887	4221.025879	4249.743652	450	3				0	4	4	4	4	4	106	0	8192	8192	8128	3776	7936	8448	6400	10752	9280
1568788116	107	0	4235.897461	4194.871582	4217.436035	4211.282227	4246.666504	1023	3				0	4	4	4	4	4	107	0	8192	8192	8192	3776	7936	8448	6400	10816	9344
1568788116	108	0	4237.436035	4198.974121	4223.589844	4224.102539	4244.102539	450	3				0	4	4	4	4	4	108	0	8192	8192	8192	3712	7936	8448	6400	10688	9472
1568788116	109	0	4258.461426	4215.384766	4225.128418	4246.666504	4267.692383	450	3				0	4	4	4	4	4	109	0	8192	8192	8192	3776	7872	8384	6400	10688	9472
1568788116	110	0	4260	4215.384766	4242.563965	4235.897461	4274.871582	450	3				0	4	4	4	4	4	110	0	8192	8192	8192	3776	7936	8448	6336	10816	9344
1568788116	111	0	4237.94873	4201.025879	4213.333496	4213.333496	4249.743652	1023	3				0	4	4	4	4	4	111	0	8192	8192	8192	3776	7872	8448	6336	10752	9344
1568788116	112	0	4225.641113	4203.077148	4215.384766	4213.333496	4231.794922	450	3				0	4	4	4	4	4	112	0	8192	8192	8192	3776	7872	8448	6400	10816	9344
1568788116	113	0	4231.794922	4215.384766	4216.410156	4218.974121	4232.820313	450	3				0	4	4	4	4	4	113	0	8192	8192	8192	3712	7872	8448	6336	10752	9472
1568788116	114	0	4232.820313	4207.179688	4197.436035	4214.871582	4231.794922	450	3				0	4	4	4	4	4	114	0	8192	8192	8192	3776	7872	8384	6336	10752	9472
1568788116	115	0	4223.589844	4196.922852	4217.436035	4219.487305	4229.230957	1023	3				0	4	4	4	4	4	115	0	8192	8192	8192	3712	7872	8384	6400	10816	9152
1568788116	116	0	4214.871582	4201.025879	4198.974121	4230.256348	4228.717773	450	3				0	4	4	4	4	4	116	0	8192	8192	8192	3712	7872	8448	6400	10752	9344
1568788116	117	0	4215.384766	4201.025879	4203.589844	4228.205078	4228.717773	450	3				0	4	4	4	4	4	117	0	8192	8192	8192	3712	7872	8384	6400	10816	9344
1568788116	118	0	4218.974121	4196.922852	4222.05127	4215.897461	4231.282227	450	3				0	4	4	4	4	4	118	0	8192	8192	8192	3712	7872	8448	6400	10816	9344
1568788116	119	0	4216.410156	4201.025879	4211.282227	4214.871582	4230.769043	1023	3				0	4	4	4	4	4	119	0	8192	8192	8192	3776	7872	8448	6400	10816	9344
1568788116	120	0	4216.922852	4201.025879	4230.769043	4227.179688	4231.282227	450	3				0	4	4	4	4	4	120	0	8192	8192	8192	3712	7872	8448	6400	10816	9344
1568788116	121	0	4218.461426	4201.025879	4212.820313	4232.307617	4231.282227	450	3				0	4	4	4	4	4	121	0	8192	8192	8192	3776	7872	8448	6400	10752	9344
1568788116	122	0	4216.922852	4203.077148	4214.358887	4228.205078	4225.128418	450	3				0	4	4	4	4	4	122	0	8192	8192	8192	3712	7872	8448	6336	10752	9280
1568788116	123	0	4213.333496	4203.077148	4228.205078	4224.102539	4217.94873	1023	3				0	4	4	4	4	4	123	0	8192	8192	8192	3712	7872	8384	6336	10752	9280
1568788116	124	0	4207.179688	4203.077148	4196.410156	4215.384766	4212.307617	450	3				0	4	4	4	4	4	124	0	8192	8192	8192	3712	7872	8448	6336	10752	9344
1568788116	125	0	4207.692383	4209.230957	4209.230957	4210.256348	4210.256348	450	3				0	4	4	4	4	4	125	0	8192	8192	8192	3712	7872	8448	6336	10816	9280
1568788116	126	0	4215.384766	4215.384766	4208.717773	4223.077148	4213.846191	450	3				0	4	4	4	4	4	126	0	8192	8192	8192	3712	7872	8448	6400	10752	9280
1568788116	127	0	4217.94873	4215.384766	4212.307617	4241.538574	4217.94873	233	3				0	4	4	4	4	4	127	0	8192	8192	8192	3712	7872	8448	6400	10752	9280
1568788116	0	0	4214.871582	4213.333496	4223.589844	4240	4215.384766	450	3				0	4	4	4	4	4	0	0	8192	8192	8192	3776	7872	8448	6400	10816	9280
1568788116	1	0	4213.846191	4217.436035	4195.897461	4228.717773	4211.794922	450	3				0	4	4	4	4	4	1	0	8192	8192	8192	3712	7872	8448	6336	10752	9344
1568788116	2	0	4216.922852	4223.589844	4217.436035	4233.846191	4214.871582	1023	3				0	4	4	4	4	4	2	0	8192	8192	8192	3712	7872	8384	6400	10816	9344
1568788116	3	0	4217.436035	4219.487305	4211.794922	4234.871582	4214.358887	450	3				0	4	4	4	4	4	3	0	8192	8192	8192	3712	7872	8384	6400	10752	9472
1568788116	4	0	4217.436035	4221.538574	4197.436035	4213.333496	4213.846191	1023	3				0	4	4	4	4	4	4	0	8192	8192	8192	3776	7872	8448	6336	10752	9472
1568788116	5	0	4215.897461	4229.743652	4218.974121	4197.436035	4216.410156	450	3				0	4	4	4	4	4	5	0	8192	8192	8192	3776	7872	8448	6400	10816	9408
1568788116	6	0	4211.794922	4233.846191	4202.05127	4201.538574	4212.307617	1023	3				0	4	4	4	4	4	6	0	8192	8192	8192	3712	7872	8448	6400	10816	9344
1568788116	7	0	4214.358887	4229.743652	4209.230957	4210.769043	4208.205078	450	3				0	4	4	4	4	4	7	0	8192	8192	8192	3712	7936	8448	6336	10752	9344
1568788116	8	0	4226.666504	4229.743652	4204.102539	4210.769043	4216.410156	450	3				0	4	4	4	4	4	8	0	8192	8192	8192	3712	7872	8448	6400	10752	9664
1568788116	9	0	4225.128418	4229.743652	4192.307617	4203.077148	4218.974121	1023	3				0	4	4	4	4	4	9	0	8192	8192	8192	3712	7936	8448	6400	10752	9664
1568788116	10	0	4206.153809	4221.538574	4202.05127	4205.128418	4204.615234	450	3				0	4	4	4	4	4	10	0	8192	8192	8192	3776	7872	8448	6400	10752	9344
1568788116	11	0	4195.384766	4215.384766	4172.307617	4218.974121	4195.897461	1023	3				0	4	4	4	4	4	11	0	8192	8192	8192	3712	7936	8384	6400	10752	9344
1568788116	12	0	4202.05127	4213.333496	4182.05127	4214.871582	4200	450	3				0	4	4	4	4	4	12	0	8192	8192	8192	3776	7936	8448	6400	10816	9344
1568788116	13	0	4213.333496	4215.384766	4192.820313	4204.102539	4203.589844	450	3				0	4	4	4	4	4	13	0	8192	8192	8192	3776	7872	8448	6400	10816	9344
1568788116	14	0	4210.256348	4225.641113	4187.692383	4215.897461	4202.563965	450	3				0	4	4	4	4	4	14	0	8192	8192	8192	3712	7872	8448	6400	10816	9280
1568788116	15	0	4192.307617	4227.692383	4204.615234	4214.358887	4190.769043	1023	3				0	4	4	4	4	4	15	0	8192	8192	8192	3712	7872	8448	6400	10816	9344
1568788116	16	0	4173.333496	4219.487305	4181.025879	4192.307617	4172.820313	0	3				0	4	4	4	4	4	16	0	8192	8192	8192	3712	7872	8448	6336	10752	9280
1568788116	17	0	4164.615234	4211.282227	4191.282227	4190.769043	4162.05127	0	3				0	4	4	4	4	4	17	0	8192	8192	8192	3712	7936	8384	6336	10752	9280
1568788116	18	0	4174.358887	4217.436035	4210.769043	4202.05127	4173.846191	0	3				0	4	4	4	4	4	18	0	8192	8192	8192	3776	7872	8448	6400	10816	9344
1568788116	19	0	4195.384766	4229.743652	4204.102539	4204.102539	4195.384766	0	3				0	4	4	4	4	4	19	0	8192	8192	8192	3776	7872	8448	6400	10752	9344
1568788116	20	0	4209.230957	4242.05127	4220	4210.769043	4206.666504	0	3				0	4	4	4	4	4	20	0	8192	8192	8192	3776	7872	8448	6400	10816	9344
1568788116	21	0	4210.769043	4237.94873	4192.820313	4218.974121	4208.717773	0	3				0	4	4	4	4	4	21	0	8192	8192	8192	3712	7872	8384	6400	10816	9728
1568788116	22	0	4212.820313	4227.692383	4195.384766	4218.461426	4213.846191	0	3				0	4	4	4	4	4	22	0	8192	8192	8192	3776	7872	8448	6336	10752	9728
1568788116	23	0	4219.487305	4231.794922	4215.897461	4224.615234	4220.512695	0	3				0	4	4	4	4	4	23	0	8192	8192	8192	3776	7872	8384	6400	10752	9344
1568788116	24	0	4218.461426	4240	4199.487305	4231.282227	4217.436035	0	3				0	4	4	4	4	4	24	0	8192	8192	8192	3776	7872	8448	6464	10752	9344
1568788116	25	0	4205.128418	4235.897461	4217.436035	4222.05127	4205.641113	0	3				0	4	4	4	4	4	25	0	8192	8192	8192	3776	7872	8384	6400	10752	9344
1568788116	26	0	4197.94873	4227.692383	4206.666504	4214.358887	4197.94873	0	3				0	4	4	4	4	4	26	0	8192	8192	8192	3712	7936	8384	6400	10752	9152
1568788116	27	0	4206.666504	4237.94873	4211.282227	4222.05127	4205.641113	0	3				0	4	4	4	4	4	27	0	8192	8192	8192	3776	7872	8384	6400	10752	9152
1568788116	28	0	4206.153809	4248.205078	4227.692383	4220	4207.692383	0	3				0	4	4	4	4	4	28	0	8192	8192	8192	3712	7872	8448	6400	10816	9280
1568788116	29	0	4192.820313	4233.846191	4199.487305	4202.563965	4189.230957	0	3				0	4	4	4	4	4	29	0	8192	8192	8192	3712	7872	8448	6336	10752	9280
1568788116	30	0	4195.897461	4223.589844	4217.436035	4198.461426	4186.666504	0	3				0	4	4	4	4	4	30	0	8192	8192	8192	3776	7872	8384	6400	10752	9344
1568788116	31	0	4204.102539	4233.846191	4209.230957	4201.538574	4197.436035	0	3				0	4	4	4	4	4	31	0	8192	8192	8192	3712	7872	8448	6400	10752	9344
1568788116	32	0	4183.589844	4231.794922	4184.615234	4181.538574	4181.025879	0	3				0	4	4	4	4	4	32	0	8192	8192	8192	3712	7872	8448	6464	10816	9344
1568788116	33	0	4148.205078	4209.230957	4184.615234	4156.922852	4148.205078	0	3				0	4	4	4	4	4	33	0	8192	8192	8192	3776	7872	8384	6400	10816	9344
1568788116	34	0	4146.666504	4211.282227	4177.436035	4167.179688	4151.282227	0	3				0	4	4	4	4	4	34	0	8192	8192	8192	3712	7872	8384	6336	10816	9344
1568788116	35	0	4188.205078	4235.897461	4216.922852	4202.563965	4191.794922	0	3				0	4	4	4	4	4	35	0	8192	8192	8192	3712	7872	8448	6336	10816	9344
1568788116	36	0	4227.179688	4254.358887	4218.461426	4228.717773	4227.692383	0	3				0	4	4	4	4	4	36	0	8192	8192	8192	3712	7872	8384	6400	10752	9344
1568788116	37	0	4234.871582	4256.410156	4207.692383	4231.794922	4241.538574	0	3				0	4	4	4	4	4	37	0	8192	8192	8192	3712	7872	8448	6400	10816	9344
1568788116	38	0	4225.641113	4252.307617	4229.230957	4228.717773	4234.871582	0	3				0	4	4	4	4	4	38	0	8192	8192	8192	3776	7872	8448	6400	10752	9344
1568788116	39	0	4214.358887	4246.153809	4210.256348	4233.846191	4221.025879	0	3				0	4	4	4	4	4	39	0	8192	8192	8192	3776	7872	8448	6400	10752	9344
1568788116	40	0	4208.205078	4240	4215.384766	4227.692383	4214.358887	0	3				0	4	4	4	4	4	40	0	8192	8192	8192	3712	7872	8448	6400	10752	9536
1568788116	41	0	4214.358887	4244.102539	4215.384766	4212.820313	4214.358887	0	3				0	4	4	4	4	4	41	0	8192	8192	8192	3712	7872	8448	6400	10816	9344
1568788116	42	0	4224.615234	4260.512695	4218.974121	4224.615234	4220.512695	0	3				0	4	4	4	4	4	42	0	8192	8192	8192	3776	7872	8448	6400	10816	9280
1568788116	43	0	4218.974121	4260.512695	4241.025879	4235.897461	4221.538574	0	3				0	4	4	4	4	4	43	0	8192	8192	8192	3712	7872	8448	6336	10816	9280
1568788116	44	0	4202.563965	4242.05127	4210.256348	4220.512695	4207.179688	0	3				0	4	4	4	4	4	44	0	8192	8192	8192	3712	7872	8448	6336	10816	9472
1568788116	45	0	4192.307617	4231.794922	4213.846191	4213.846191	4195.897461	0	3				0	4	4	4	4	4	45	0	8192	8192	8192	3712	7936	8384	6464	10816	9472
1568788116	46	0	4193.333496	4233.846191	4209.743652	4215.897461	4198.461426	0	3				0	4	4	4	4	4	46	0	8192	8192	8192	3712	7872	8512	6336	10816	9344
1568788116	47	0	4197.94873	4229.743652	4183.589844	4205.128418	4199.487305	0	3				0	4	4	4	4	4	47	0	8192	8192	8192	3776	7936	8448	6400	10816	9344
1568788116	48	0	4198.461426	4229.743652	4211.282227	4199.487305	4204.102539	0	3				0	4	4	4	4	4	48	0	8192	8192	8192	3776	7872	8448	6400	10752	9344
1568788116	49	0	4203.077148	4233.846191	4204.102539	4207.179688	4212.820313	0	3				0	4	4	4	4	4	49	0	8192	8192	8192	3776	7872	8448	6400	10752	9344
1568788116	50	0	4213.846191	4233.846191	4205.641113	4207.179688	4217.436035	0	3				0	4	4	4	4	4	50	0	8192	8192	8192	3776	7872	8384	6400	10816	9344
1568788116	51	0	4222.563965	4235.897461	4217.436035	4210.769043	4229.230957	0	3				0	4	4	4	4	4	51	0	8192	8192	8192	3712	7872	8448	6336	10816	9344
1568788116	52	0	4216.410156	4229.743652	4208.717773	4226.153809	4234.871582	0	3				0	4	4	4	4	4	52	0	8192	8192	8192	3712	7872	8448	6400	10816	9664
1568788116	53	0	4212.820313	4219.487305	4229.230957	4236.410156	4227.692383	0	3				0	4	4	4	4	4	53	0	8192	8192	8192	3776	7872	8448	6400	10816	9664
1568788116	54	0	4217.94873	4217.436035	4211.282227	4233.333496	4226.153809	0	3				0	4	4	4	4	4	54	0	8192	8192	8192	3712	7872	8384	6400	10752	9344
1568788116	55	0	4208.205078	4205.128418	4203.077148	4215.897461	4215.384766	0	3				0	4	4	4	4	4	55	0	8192	8192	8192	3776	7872	8448	6400	10752	9408
1568788116	56	0	4198.461426	4188.717773	4209.743652	4202.05127	4199.487305	0	3				0	4	4	4	4	4	56	0	8192	8192	8192	3776	7872	8384	6336	10816	9344
1568788116	57	0	4201.538574	4194.871582	4196.410156	4197.94873	4200.512695	0	3				0	4	4	4	4	4	57	0	8192	8192	8192	3712	7872	8384	6336	10816	9344
1568788116	58	0	4193.333496	4188.717773	4204.615234	4182.05127	4192.307617	0	3				0	4	4	4	4	4	58	0	8192	8192	8192	3776	7872	8448	6400	10816	9216
1568788116	59	0	4180	4164.102539	4177.436035	4171.282227	4174.358887	0	3				0	4	4	4	4	4	59	0	8192	8192	8192	3776	7872	8448	6400	10816	9344
1568788116	60	0	4191.282227	4164.102539	4183.077148	4188.717773	4185.128418	0	3				0	4	4	4	4	4	60	0	8192	8192	8192	3712	7872	8448	6336	10816	9344
1568788116	61	0	4204.615234	4168.205078	4211.282227	4197.94873	4203.077148	0	3				0	4	4	4	4	4	61	0	8192	8192	8192	3712	7872	8384	6400	10752	9152
1568788116	62	0	4199.487305	4166.153809	4197.436035	4187.692383	4198.974121	0	3				0	4	4	4	4	4	62	0	8192	8192	8192	3776	7872	8384	6400	10752	9152
1568788116	63	0	4198.461426	4178.461426	4224.615234	4192.820313	4200	0	3				0	4	4	4	4	4	63	0	8192	8192	8192	3712	7872	8384	6400	10816	9344
1568788116	64	0	4211.794922	4190.769043	4221.538574	4202.05127	4214.358887	450	3				0	4	4	4	4	4	64	0	8192	8192	8192	3712	7872	8448	6464	10816	9344
1568788116	65	0	4220	4192.820313	4212.820313	4206.153809	4217.94873	450	3				0	4	4	4	4	4	65	0	8192	8192	8192	3712	7872	8448	6400	10816	9344
1568788116	66	0	4209.743652	4190.769043	4226.666504	4213.333496	4205.128418	1023	3				0	4	4	4	4	4	66	0	8192	8192	8192	3712	7872	8448	6336	10816	9344
1568788116	67	0	4199.487305	4184.615234	4206.666504	4211.794922	4195.384766	450	3				0	4	4	4	4	4	67	0	8192	8192	8128	3776	7872	8448	6336	10816	9344
1568788116	68	0	4204.102539	4190.769043	4231.282227	4203.077148	4200	1023	3				0	4	4	4	4	4	68	0	8192	8192	8128	3776	7872	8384	6400	10816	9408
1568788116	69	0	4205.128418	4194.871582	4224.102539	4197.436035	4198.461426	450	3				0	4	4	4	4	4	69	0	8192	8192	8192	3712	7872	8512	6272	10752	9344
1568788116	70	0	4197.436035	4184.615234	4201.538574	4192.820313	4184.615234	1023	3				0	4	4	4	4	4	70	0	8192	8192	8192	3712	7872	8448	6272	10816	9408
1568788117	71	0	4200.512695	4174.358887	4218.974121	4196.922852	4180.512695	450	3				0	4	4	4	4	4	71	0	8192	8192	8128	3712	7936	8384	6272	10816	9408
1568788117	72	0	4204.615234	4174.358887	4197.436035	4204.615234	4186.666504	450	3				0	4	4	4	4	4	72	0	8192	8192	8128	3776	7872	8448	6336	10752	9344
1568788117	73	0	4202.05127	4170.256348	4204.615234	4204.615234	4189.743652	1023	3				0	4	4	4	4	4	73	0	8192	8192	8192	3776	7936	8448	6336	10816	9344
1568788117	74	0	4206.666504	4168.205078	4210.256348	4210.256348	4195.897461	450	3				0	4	4	4	4	4	74	0	8192	8192	8128	3776	7936	8448	6400	10688	9344
1568788117	75	0	4213.846191	4174.358887	4206.153809	4221.025879	4210.256348	1023	3				0	4	4	4	4	4	75	0	8192	8192	8128	3712	7936	8512	6400	10688	9344
1568788117	76	0	4206.666504	4176.410156	4218.461426	4218.974121	4211.282227	450	3				0	4	4	4	4	4	76	0	8192	8192	8128	3776	7936	8384	6400	10816	9280
1568788117	77	0	4192.307617	4174.358887	4192.820313	4215.384766	4197.94873	450	3				0	4	4	4	4	4	77	0	8192	8192	8192	3712	7936	8384	6336	10816	9280
1568788117	78	0	4194.358887	4184.615234	4211.282227	4222.05127	4195.384766	450	3				0	4	4	4	4	4	78	0	8192	8192	8192	3712	7936	8384	6336	10816	9344
1568788117	79	0	4211.282227	4196.922852	4223.077148	4234.871582	4206.666504	1023	3				0	4	4	4	4	4	79	0	8192	8192	8192	3776	7936	8448	6400	10752	9088
1568788117	80	0	4217.94873	4201.025879	4205.641113	4235.897461	4207.692383	450	3				0	4	4	4	4	4	80	0	8192	8192	8192	3776	7936	8384	6400	10752	9088
1568788117	81	0	4213.846191	4209.230957	4236.410156	4217.436035	4200	450	3				0	4	4	4	4	4	81	0	8192	8192	8192	3712	7936	8448	6464	10752	9664
1568788117	82	0	4214.358887	4217.436035	4228.205078	4211.794922	4201.025879	450	3				0	4	4	4	4	4	82	0	8192	8192	8192	3776	7936	8384	6400	10752	9344
1568788117	83	0	4216.922852	4215.384766	4225.128418	4224.102539	4202.563965	1023	3				0	4	4	4	4	4	83	0	8192	8192	8192	3712	7936	8448	6336	10752	9280
1568788117	84	0	4215.897461	4215.384766	4230.256348	4224.102539	4198.461426	450	3				0	4	4	4	4	4	84	0	8192	8192	8192	3776	7936	8448	6400	10752	9280
1568788117	85	0	4218.461426	4219.487305	4211.282227	4217.94873	4198.461426	450	3				0	4	4	4	4	4	85	0	8192	8192	8192	3712	7936	8448	6400	10752	9280
1568788117	86	0	4217.94873	4213.333496	4218.461426	4216.410156	4201.538574	450	3				0	4	4	4	4	4	86	0	8192	8192	8192	3776	7936	8512	6464	10816	9344
1568788117	87	0	4216.922852	4211.282227	4200.512695	4211.794922	4200.512695	1023	3				0	4	4	4	4	4	87	0	8192	8192	8192	3776	7936	8448	6464	10816	9280
1568788117	88	0	4222.05127	4225.641113	4216.922852	4211.794922	4201.025879	450	3				0	4	4	4	4	4	88	0	8192	8192	8192	3712	7936	8448	6464	10752	9344
1568788117	89	0	4223.077148	4229.743652	4230.769043	4220	4203.077148	450	3				0	4	4	4	4	4	89	0	8192	8192	8192	3776	7936	8448	6464	10752	9344
1568788117	90	0	4223.077148	4227.692383	4195.384766	4217.94873	4203.589844	450	3				0	4	4	4	4	4	90	0	8192	8192	8192	3712	7872	8384	6336	10816	9344
1568788117	91	0	4224.102539	4223.589844	4213.846191	4210.769043	4203.077148	1023	3				0	4	4	4	4	4	91	0	8192	8192	8192	3776	7936	8448	6400	10816	9280
1568788117	92	0	4218.974121	4213.333496	4213.333496	4215.897461	4198.461426	450	3				0	4	4	4	4	4	92	0	8192	8192	8192	3776	7936	8448	6400	10816	9344
1568788117	93	0	4214.358887	4209.230957	4218.974121	4217.436035	4196.922852	450	3				0	4	4	4	4	4	93	0	8192	8192	8192	3712	7872	8448	6400	10816	9344
1568788117	94	0	4218.974121	4217.436035	4237.436035	4215.897461	4203.077148	450	3				0	4	4	4	4	4	94	0	8192	8192	8192	3712	7936	8448	6400	10752	9024
1568788117	95	0	4213.333496	4217.436035	4206.153809	4218.461426	4198.461426	1023	3				0	4	4	4	4	4	95	0	8192	8192	8192	3712	7872	8448	6336	10752	9344
1568788117	96	0	4196.922852	4207.179688	4212.820313	4210.256348	4187.179688	450	3				0	4	4	4	4	4	96	0	8192	8192	8192	3712	7872	8448	6336	10816	9280
1568788117	97	0	4202.563965	4215.384766	4219.487305	4203.589844	4193.846191	450	3				0	4	4	4	4	4	97	0	8192	8192	8192	3712	7936	8448	6400	10752	9664
1568788117	98	0	4217.436035	4227.692383	4224.615234	4213.846191	4207.179688	450	3				0	4	4	4	4	4	98	0	8192	8192	8192	3776	7872	8448	6400	10752	9664
1568788117	99	0	4220	4231.794922	4238.974121	4221.538574	4207.179688	1023	3				0	4	4	4	4	4	99	0	8192	8192	8192	3712	7872	8448	6336	10752	9536
1568788117	100	0	4223.077148	4231.794922	4227.179688	4219.487305	4204.615234	450	3				0	4	4	4	4	4	100	0	8192	8192	8192	3712	7936	8512	6400	10752	9344
1568788117	101	0	4225.128418	4233.846191	4243.077148	4216.922852	4205.128418	450	3				0	4	4	4	4	4	101	0	8192	8192	8192	3776	7936	8384	6464	10816	9408
1568788117	102	0	4214.871582	4227.692383	4218.974121	4207.179688	4195.384766	450	3				0	4	4	4	4	4	102	0	8192	8192	8192	3712	7936	8448	6400	10752	9280
1568788117	103	0	4212.820313	4223.589844	4203.077148	4204.615234	4191.282227	1023	3				0	4	4	4	4	4	103	0	8192	8192	8192	3776	7936	8448	6400	10752	9280
1568788117	104	0	4216.922852	4231.794922	4235.384766	4210.256348	4195.384766	450	3				0	4	4	4	4	4	104	0	8192	8192	8192	3712	7936	8384	6400	10752	9344
1568788117	105	0	4211.282227	4233.846191	4206.666504	4202.563965	4191.282227	450	3				0	4	4	4	4	4	105	0	8192	8192	8192	3776	7936	8448	6464	10752	9344
1568788117	106	0	4213.333496	4227.692383	4202.563965	4202.563965	4191.282227	450	3				0	4	4	4	4	4	106	0	8192	8192	8192	3776	7936	8448	6336	10880	9280
1568788117	107	0	4222.05127	4229.743652	4205.641113	4214.358887	4201.025879	1023	3				0	4	4	4	4	4	107	0	8192	8192	8192	3712	7936	8448	6336	10880	9280
1568788117	108	0	4213.333496	4235.897461	4191.282227	4207.692383	4199.487305	450	3				0	4	4	4	4	4	108	0	8192	8192	8192	3776	7936	8448	6464	10816	9344
1568788117	109	0	4201.538574	4227.692383	4201.025879	4197.94873	4193.333496	450	3				0	4	4	4	4	4	109	0	8192	8192	8192	3776	7936	8384	6464	10752	9344
1568788117	110	0	4200	4217.436035	4181.025879	4197.436035	4198.974121	450	3				0	4	4	4	4	4	110	0	8192	8128	8192	3712	7936	8448	6400	10752	9344
1568788117	111	0	4201.025879	4215.384766	4199.487305	4192.307617	4203.077148	1023	3				0	4	4	4	4	4	111	0	8192	8128	8192	3776	7936	8448	6400	10752	9344
1568788117	112	0	4204.102539	4217.436035	4210.256348	4197.436035	4200.512695	450	3				0	4	4	4	4	4	112	0	8192	8192	8192	3712	7936	8384	6400	10816	9216
1568788117	113	0	4206.666504	4213.333496	4191.282227	4204.102539	4205.128418	450	3				0	4	4	4	4	4	113	0	8192	8192	8192	3776	7936	8448	6400	10816	9344
1568788117	114	0	4207.179688	4211.282227	4220	4195.897461	4215.897461	450	3				0	4	4	4	4	4	114	0	8192	8192	8192	3776	7936	8448	6464	10816	9344
1568788117	115	0	4206.153809	4217.436035	4214.871582	4199.487305	4217.436035	1023	3				0	4	4	4	4	4	115	0	8192	8192	8192	3712	7936	8384	6400	10816	9344
1568788117	116	0	4195.384766	4215.384766	4210.256348	4201.538574	4200.512695	450	3				0	4	4	4	4	4	116	0	8192	8192	8192	3712	7936	8448	6400	10816	9344
1568788117	117	0	4182.05127	4203.077148	4202.563965	4186.153809	4187.179688	450	3				0	4	4	4	4	4	117	0	8192	8192	8192	3776	7936	8448	6336	10816	9600
1568788117	118	0	4179.487305	4205.128418	4181.538574	4191.794922	4187.692383	450	3				0	4	4	4	4	4	118	0	8192	8192	8192	3712	7936	8448	6400	10752	9344
1568788117	119	0	4185.641113	4219.487305	4206.153809	4207.179688	4188.717773	1023	3				0	4	4	4	4	4	119	0	8192	8192	8192	3776	7936	8448	6400	10816	9344
1568788117	120	0	4186.153809	4229.743652	4187.179688	4193.333496	4183.077148	450	3				0	4	4	4	4	4	120	0	8192	8192	8192	3712	7936	8384	6336	10816	9344
1568788117	121	0	4184.102539	4233.846191	4179.487305	4183.077148	4181.538574	450	3				0	4	4	4	4	4	121	0	8192	8192	8192	3776	7936	8448	6336	10816	9344
1568788117	122	0	4192.307617	4233.846191	4191.282227	4197.94873	4190.769043	450	3				0	4	4	4	4	4	122	0	8192	8192	8192	3776	7872	8384	6400	10752	9344
1568788117	123	0	4198.974121	4231.794922	4166.666504	4201.025879	4197.94873	1023	3				0	4	4	4	4	4	123	0	8192	8192	8192	3712	7936	8448	6464	10816	9344
1568788117	124	0	4200	4237.94873	4193.846191	4202.563965	4201.025879	450	3				0	4	4	4	4	4	124	0	8192	8192	8192	3776	7936	8448	6336	10880	9344
1568788117	125	0	4206.666504	4250.256348	4207.179688	4226.153809	4209.230957	450	3				0	4	4	4	4	4	125	0	8192	8192	8192	3712	7872	8384	6336	10880	9344
1568788117	126	0	4216.410156	4250.256348	4210.256348	4232.307617	4221.538574	450	3				0	4	4	4	4	4	126	0	8192	8192	8192	3712	7936	8448	6400	10752	9408
1568788117	127	0	4223.589844	4250.256348	4216.922852	4222.05127	4235.384766	233	3				0	4	4	4	4	4	127	0	8192	8192	8192	3776	7936	8384	6464	10752	9280
1568788117	0	0	4228.205078	4252.307617	4196.922852	4228.205078	4245.641113	450	3				0	4	4	4	4	4	0	0	8192	8192	8192	3712	7872	8448	6528	10816	9344
1568788117	1	0	4224.615234	4246.153809	4214.358887	4227.179688	4240	450	3				0	4	4	4	4	4	1	0	8192	8192	8192	3712	7936	8448	6528	10816	9344
1568788117	2	0	4203.077148	4223.589844	4188.205078	4198.461426	4214.871582	1023	3				0	4	4	4	4	4	2	0	8192	8192	8192	3776	7936	8384	6400	10816	9408
1568788117	3	0	4174.358887	4194.871582	4163.589844	4176.922852	4186.666504	450	3				0	4	4	4	4	4	3	0	8192	8192	8192	3712	7872	8384	6464	10752	9344
1568788117	4	0	4152.307617	4178.461426	4183.589844	4171.282227	4166.666504	1023	3				0	4	4	4	4	4	4	0	8192	8192	8192	3776	7872	8448	6400	10752	9344
1568788117	5	0	4142.563965	4178.461426	4174.358887	4161.025879	4157.436035	450	3				0	4	4	4	4	4	5	0	8192	8192	8192	3776	7872	8384	6400	10816	9216
1568788117	6	0	4153.333496	4190.769043	4201.025879	4165.128418	4169.230957	1023	3				0	4	4	4	4	4	6	0	8192	8192	8192	3712	7872	8384	6400	10816	9216
1568788117	7	0	4173.846191	4205.128418	4206.666504	4188.717773	4191.282227	450	3				0	4	4	4	4	4	7	0	8192	8192	8192	3776	7872	8448	6400	10816	9216
1568788117	8	0	4182.563965	4213.333496	4187.692383	4192.307617	4202.563965	450	3				0	4	4	4	4	4	8	0	8192	8192	8192	3712	7872	8384	6464	10752	9344
1568788117	9	0	4182.563965	4221.538574	4194.871582	4180.512695	4199.487305	1023	3				0	4	4	4	4	4	9	0	8192	8192	8192	3712	7872	8448	6400	10816	9280
1568788117	10	0	4189.743652	4235.897461	4181.538574	4191.282227	4199.487305	450	3				0	4	4	4	4	4	10	0	8192	8192	8192	3776	7872	8448	6336	10816	9280
1568788117	11	0	4201.538574	4244.102539	4201.025879	4208.717773	4212.307617	1023	3				0	4	4	4	4	4	11	0	8192	8192	8192	3712	7872	8384	6336	10816	9280
1568788117	12	0	4203.077148	4240	4192.307617	4197.94873	4220.512695	450	3				0	4	4	4	4	4	12	0	8192	8192	8192	3712	7872	8448	6400	10816	9344
1568788117	13	0	4200	4233.846191	4169.230957	4186.153809	4210.256348	450	3				0	4	4	4	4	4	13	0	8192	8192	8192	3712	7936	8448	6464	10752	9344
1568788117	14	0	4200	4237.94873	4198.974121	4194.871582	4204.102539	450	3				0	4	4	4	4	4	14	0	8192	8192	8192	3712	7936	8448	6336	10816	9472
1568788117	15	0	4198.461426	4231.794922	4183.077148	4192.820313	4206.666504	1023	3				0	4	4	4	4	4	15	0	8192	8192	8192	3776	7936	8448	6336	10816	9472
1568788117	16	0	4199.487305	4217.436035	4185.641113	4179.487305	4204.615234	0	3				0	4	4	4	4	4	16	0	8192	8192	8192	3712	7936	8448	6336	10816	9280
1568788117	17	0	4203.077148	4209.230957	4201.538574	4186.666504	4207.692383	0	3				0	4	4	4	4	4	17	0	8192	8192	8192	3712	7936	8448	6464	10816	9344
1568788117	18	0	4203.589844	4215.384766	4191.794922	4199.487305	4216.922852	0	3				0	4	4	4	4	4	18	0	8192	8192	8192	3776	7936	8448	6464	10880	9280
1568788117	19	0	4206.666504	4215.384766	4203.589844	4197.94873	4222.05127	0	3				0	4	4	4	4	4	19	0	8192	8192	8192	3776	7936	8384	6464	10880	9280
1568788117	20	0	4213.846191	4213.333496	4181.025879	4193.846191	4227.179688	0	3				0	4	4	4	4	4	20	0	8192	8192	8192	3712	7936	8448	6336	10816	9216
1568788117	21	0	4222.05127	4217.436035	4189.743652	4198.974121	4237.94873	0	3				0	4	4	4	4	4	21	0	8192	8192	8192	3776	7936	8384	6336	10816	9344
1568788117	22	0	4222.05127	4217.436035	4206.666504	4212.820313	4239.487305	0	3				0	4	4	4	4	4	22	0	8192	8192	8192	3712	7936	8448	6400	10752	9344
1568788117	23	0	4206.153809	4198.974121	4179.487305	4218.461426	4220.512695	0	3				0	4	4	4	4	4	23	0	8192	8192	8192	3776	7936	8448	6464	10752	9472
1568788117	24	0	4182.05127	4178.461426	4180.512695	4195.897461	4194.871582	0	3				0	4	4	4	4	4	24	0	8192	8192	8192	3712	7936	8384	6464	10752	9472
1568788117	25	0	4176.922852	4178.461426	4162.05127	4180	4190.769043	0	3				0	4	4	4	4	4	25	0	8192	8192	8192	3776	7936	8448	6400	10752	9408
1568788117	26	0	4194.871582	4186.666504	4175.897461	4188.717773	4203.077148	0	3				0	4	4	4	4	4	26	0	8192	8192	8192	3776	7936	8384	6400	10816	9344
1568788117	27	0	4201.025879	4178.461426	4197.436035	4186.666504	4202.563965	0	3				0	4	4	4	4	4	27	0	8192	8192	8192	3712	7872	8448	6400	10752	9344
1568788117	28	0	4199.487305	4176.410156	4178.461426	4184.102539	4203.077148	0	3				0	4	4	4	4	4	28	0	8128	8192	8192	3776	7872	8384	6464	10752	9280
1568788117	29	0	4209.743652	4182.563965	4208.205078	4199.487305	4218.461426	0	3				0	4	4	4	4	4	29	0	8128	8192	8192	3776	7872	8448	6464	10752	9280
1568788117	30	0	4211.282227	4178.461426	4201.538574	4205.128418	4216.922852	0	3				0	4	4	4	4	4	30	0	8192	8192	8192	3776	7872	8448	6336	10752	9280
1568788117	31	0	4200.512695	4174.358887	4191.794922	4200	4203.077148	0	3				0	4	4	4	4	4	31	0	8128	8192	8192	3776	7872	8448	6400	10816	9344
1568788117	32	0	4207.179688	4180.512695	4216.410156	4202.05127	4210.769043	0	3				0	4	4	4	4	4	32	0	8192	8192	8192	3776	7872	8384	6336	10752	9152
1568788117	33	0	4229.743652	4186.666504	4209.230957	4209.743652	4228.717773	0	3				0	4	4	4	4	4	33	0	8192	8192	8192	3712	7872	8448	6336	10752	9152
1568788117	34	0	4233.333496	4182.563965	4227.179688	4215.897461	4228.717773	0	3				0	4	4	4	4	4	34	0	8192	8192	8192	3776	7872	8448	6336	10752	9344
1568788117	35	0	4217.94873	4176.410156	4220	4217.436035	4212.820313	0	3				0	4	4	4	4	4	35	0	8192	8192	8192	3712	7872	8384	6464	10752	9344
1568788117	36	0	4209.743652	4176.410156	4211.794922	4215.897461	4201.025879	0	3				0	4	4	4	4	4	36	0	8192	8192	8128	3776	7872	8448	6400	10816	9408
1568788117	37	0	4214.871582	4180.512695	4225.128418	4222.05127	4201.025879	0	3				0	4	4	4	4	4	37	0	8192	8192	8192	3776	7872	8448	6400	10816	9408
1568788117	38	0	4216.922852	4180.512695	4195.897461	4220	4201.025879	0	3				0	4	4	4	4	4	38	0	8192	8192	8192	3712	7872	8384	6336	10752	9408
1568788117	39	0	4209.230957	4180.512695	4202.563965	4200	4197.436035	0	3				0	4	4	4	4	4	39	0	8192	8192	8192	3712	7872	8512	6400	10816	9344
1568788117	40	0	4212.820313	4186.666504	4202.05127	4195.897461	4206.153809	0	3				0	4	4	4	4	4	40	0	8192	8192	8192	3776	7872	8448	6400	10752	9344
1568788117	41	0	4218.974121	4188.717773	4180.512695	4207.179688	4210.769043	0	3				0	4	4	4	4	4	41	0	8192	8192	8192	3712	7936	8448	6464	10816	9728
1568788117	42	0	4213.333496	4180.512695	4183.077148	4197.436035	4201.025879	0	3				0	4	4	4	4	4	42	0	8192	8192	8192	3712	7936	8448	6464	10816	9728
1568788117	43	0	4224.102539	4192.820313	4171.794922	4198.974121	4212.820313	0	3				0	4	4	4	4	4	43	0	8192	8192	8192	3712	7936	8384	6400	10688	9536
1568788117	44	0	4246.153809	4205.128418	4200	4226.153809	4239.487305	0	3				0	4	4	4	4	4	44	0	8192	8192	8192	3776	7936	8448	6400	10752	9344
1568788117	45	0	4242.05127	4192.820313	4195.897461	4214.871582	4234.358887	0	3				0	4	4	4	4	4	45	0	8192	8192	8192	3776	7936	8384	6400	10688	9344
1568788117	46	0	4225.641113	4186.666504	4174.358887	4186.153809	4210.256348	0	3				0	4	4	4	4	4	46	0	8192	8192	8192	3712	7936	8448	6336	10816	9408
1568788117	47	0	4230.256348	4201.025879	4213.846191	4204.102539	4211.282227	0	3				0	4	4	4	4	4	47	0	8192	8192	8192	3776	7936	8384	6336	10816	9408
1568788117	48	0	4236.410156	4205.128418	4208.717773	4225.128418	4226.153809	0	3				0	4	4	4	4	4	48	0	8192	8192	8192	3776	7936	8448	6400	10752	9280
1568788117	49	0	4222.05127	4198.974121	4211.794922	4213.846191	4222.05127	0	3				0	4	4	4	4	4	49	0	8192	8192	8192	3712	7936	8448	6464	10816	9408
1568788117	50	0	4211.794922	4194.871582	4226.153809	4216.410156	4212.820313	0	3				0	4	4	4	4	4	50	0	8192	8192	8192	3712	7936	8384	6400	10752	9536
1568788117	51	0	4223.589844	4198.974121	4223.077148	4234.358887	4223.077148	0	3				0	4	4	4	4	4	51	0	8192	8192	8192	3712	7936	8448	6400	10752	9536
1568788117	52	0	4236.922852	4205.128418	4245.641113	4233.333496	4236.922852	0	3				0	4	4	4	4	4	52	0	8192	8192	8192	3776	7936	8448	6400	10880	9344
1568788117	53	0	4233.333496	4205.128418	4214.358887	4229.743652	4231.794922	0	3				0	4	4	4	4	4	53	0	8192	8192	8192	3776	7936	8448	6464	10752	9344
1568788117	54	0	4229.230957	4198.974121	4200	4228.717773	4226.666504	0	3				0	4	4	4	4	4	54	0	8192	8192	8192	3712	7936	8448	6400	10816	9408
1568788117	55	0	4236.410156	4198.974121	4203.077148	4216.410156	4232.307617	0	3				0	4	4	4	4	4	55	0	8192	8192	8192	3776	7936	8448	6400	10816	9408
1568788117	56	0	4233.333496	4198.974121	4167.692383	4202.05127	4224.615234	0	3				0	4	4	4	4	4	56	0	8192	8192	8192	3712	7936	8448	6400	10752	9344
1568788117	57	0	4228.717773	4196.922852	4178.461426	4201.025879	4214.871582	0	3				0	4	4	4	4	4	57	0	8192	8192	8192	3712	7936	8448	6464	10816	9344
1568788117	58	0	4229.743652	4207.179688	4173.846191	4201.025879	4217.94873	0	3				0	4	4	4	4	4	58	0	8192	8192	8192	3712	7936	8448	6400	10816	9280
[truncated: 5,469 more rows]
