# Supplementary material for: The classification of EEG-based winking signals: a transfer learning and random forest pipeline
Source: PeerJ. 2021 Mar 31;9:e11182. doi: 10.7717/peerj.11182 (PMC8019310; doi:10.7717/peerj.11182)
Supplement: Supplemental Information 7 [file peerj-09-11182-s007.csv]

title:RightWink_T2	start timestamp:2019-08-30T16:15:06.362716+08:00	stop timestamp:2019-08-30T16:16:03.265522+08:00	headset type:INSIGHT	headset serial:5A6897AC49	headset firmware:925	subject name:Sub_2	channels:30	sampling rate:eeg_128;mot_128	samples:7221	version:2.0
Timestamp	EEG.Counter	EEG.Interpolated	EEG.AF3	EEG.T7	EEG.Pz	EEG.T8	EEG.AF4	EEG.RawCq	EEG.Battery	MarkerIndex	MarkerType	MarkerValueInt	EEG.MarkerHardware	CQ.AF3	CQ.T7	CQ.Pz	CQ.T8	CQ.AF4	MOT.CounterMems	MOT.InterpolatedMems	MOT.GyroX	MOT.GyroY	MOT.GyroZ	MOT.AccX	MOT.AccY	MOT.AccZ	MOT.MagX	MOT.MagY	MOT.MagZ
1567152906.362716	72.000000	0.000000	4188.717773	4192.820313	4170.769043	4187.692383	4195.384766	450.000000	4.000000				0.000000	4.000000	4.000000	4.000000	4.000000	4.000000	72.000000	0.000000	8192.000000	8192.000000	8192.000000	3776.000000	8832.000000	7808.000000	7424.000000	11968.000000	8896.000000
1567152906.370502	73.000000	0.000000	4188.717773	4209.230957	4172.307617	4189.743652	4186.153809	1023.000000	4.000000				0.000000	4.000000	4.000000	4.000000	4.000000	4.000000	73.000000	0.000000	8192.000000	8192.000000	8192.000000	3776.000000	8832.000000	7808.000000	7424.000000	12032.000000	8896.000000
1567152906.378487	74.000000	0.000000	4197.436035	4203.077148	4180.512695	4184.615234	4192.307617	450.000000	4.000000				0.000000	4.000000	4.000000	4.000000	4.000000	4.000000	74.000000	0.000000	8192.000000	8192.000000	8192.000000	3776.000000	8832.000000	7808.000000	7424.000000	12032.000000	9216.000000
1567152906.386472	75.000000	0.000000	4205.641113	4188.717773	4181.025879	4185.641113	4204.102539	1023.000000	4.000000				0.000000	4.000000	4.000000	4.000000	4.000000	4.000000	75.000000	0.000000	8192.000000	8192.000000	8192.000000	3776.000000	8832.000000	7808.000000	7424.000000	12032.000000	9216.000000
1567152906.394455	76.000000	0.000000	4202.051270	4201.025879	4179.487305	4198.974121	4208.205078	450.000000	4.000000				0.000000	4.000000	4.000000	4.000000	4.000000	4.000000	76.000000	0.000000	8192.000000	8192.000000	8128.000000	3776.000000	8832.000000	7808.000000	7424.000000	12032.000000	9024.000000
1567152906.402241	77.000000	0.000000	4187.179688	4201.025879	4182.051270	4202.563965	4200.000000	450.000000	4.000000				0.000000	4.000000	4.000000	4.000000	4.000000	4.000000	77.000000	0.000000	8192.000000	8192.000000	8128.000000	3776.000000	8832.000000	7872.000000	7424.000000	12032.000000	8896.000000
1567152906.410227	78.000000	0.000000	4185.641113	4180.512695	4174.871582	4190.769043	4192.307617	450.000000	4.000000				0.000000	4.000000	4.000000	4.000000	4.000000	4.000000	78.000000	0.000000	8192.000000	8192.000000	8192.000000	3776.000000	8832.000000	7872.000000	7488.000000	11968.000000	8832.000000
1567152906.418212	79.000000	0.000000	4189.230957	4172.307617	4166.666504	4185.128418	4197.436035	1023.000000	4.000000				0.000000	4.000000	4.000000	4.000000	4.000000	4.000000	79.000000	0.000000	8192.000000	8192.000000	8192.000000	3776.000000	8832.000000	7808.000000	7424.000000	12032.000000	8896.000000
1567152906.426196	80.000000	0.000000	4187.179688	4186.666504	4171.794922	4193.846191	4203.077148	450.000000	4.000000				0.000000	4.000000	4.000000	4.000000	4.000000	4.000000	80.000000	0.000000	8192.000000	8192.000000	8192.000000	3776.000000	8832.000000	7872.000000	7424.000000	12032.000000	8896.000000
1567152906.433979	81.000000	0.000000	4193.333496	4211.282227	4182.563965	4205.641113	4201.025879	450.000000	4.000000				0.000000	4.000000	4.000000	4.000000	4.000000	4.000000	81.000000	0.000000	8192.000000	8192.000000	8192.000000	3776.000000	8896.000000	7808.000000	7488.000000	11968.000000	8896.000000
1567152906.441762	82.000000	0.000000	4205.641113	4190.769043	4190.256348	4216.410156	4210.256348	450.000000	4.000000				0.000000	4.000000	4.000000	4.000000	4.000000	4.000000	82.000000	0.000000	8192.000000	8192.000000	8128.000000	3776.000000	8896.000000	7872.000000	7488.000000	11968.000000	8896.000000
1567152906.449545	83.000000	0.000000	4207.692383	4166.153809	4192.820313	4216.410156	4221.538574	1023.000000	4.000000				0.000000	4.000000	4.000000	4.000000	4.000000	4.000000	83.000000	0.000000	8192.000000	8192.000000	8192.000000	3776.000000	8896.000000	7808.000000	7424.000000	12032.000000	8576.000000
1567152906.457327	84.000000	0.000000	4202.051270	4188.717773	4195.897461	4208.205078	4212.820313	450.000000	4.000000				0.000000	4.000000	4.000000	4.000000	4.000000	4.000000	84.000000	0.000000	8192.000000	8192.000000	8192.000000	3776.000000	8896.000000	7872.000000	7424.000000	12032.000000	8576.000000
1567152906.465111	85.000000	0.000000	4192.307617	4205.128418	4189.230957	4200.512695	4196.410156	450.000000	4.000000				0.000000	4.000000	4.000000	4.000000	4.000000	4.000000	85.000000	0.000000	8192.000000	8192.000000	8192.000000	3776.000000	8896.000000	7808.000000	7488.000000	12032.000000	8896.000000
1567152906.472893	86.000000	0.000000	4193.846191	4184.615234	4178.974121	4196.922852	4203.589844	450.000000	4.000000				0.000000	4.000000	4.000000	4.000000	4.000000	4.000000	86.000000	0.000000	8192.000000	8192.000000	8192.000000	3776.000000	8832.000000	7872.000000	7488.000000	12032.000000	8896.000000
1567152906.480678	87.000000	0.000000	4215.384766	4186.666504	4191.282227	4205.128418	4217.948730	1023.000000	4.000000				0.000000	4.000000	4.000000	4.000000	4.000000	4.000000	87.000000	0.000000	8192.000000	8192.000000	8192.000000	3776.000000	8832.000000	7808.000000	7424.000000	12032.000000	8896.000000
1567152906.488662	88.000000	0.000000	4211.794922	4205.128418	4198.461426	4215.897461	4202.563965	450.000000	4.000000				0.000000	4.000000	4.000000	4.000000	4.000000	4.000000	88.000000	0.000000	8192.000000	8192.000000	8192.000000	3776.000000	8832.000000	7872.000000	7424.000000	12032.000000	8896.000000
1567152906.496447	89.000000	0.000000	4185.128418	4190.769043	4183.589844	4206.666504	4183.589844	450.000000	4.000000				0.000000	4.000000	4.000000	4.000000	4.000000	4.000000	89.000000	0.000000	8192.000000	8192.000000	8192.000000	3776.000000	8832.000000	7808.000000	7424.000000	12032.000000	8896.000000
1567152906.504430	90.000000	0.000000	4175.384766	4166.153809	4173.846191	4186.666504	4187.179688	450.000000	4.000000				0.000000	4.000000	4.000000	4.000000	4.000000	4.000000	90.000000	0.000000	8192.000000	8192.000000	8192.000000	3776.000000	8896.000000	7872.000000	7488.000000	12032.000000	8832.000000
1567152906.512215	91.000000	0.000000	4179.487305	4166.153809	4175.384766	4178.461426	4187.179688	1023.000000	4.000000				0.000000	4.000000	4.000000	4.000000	4.000000	4.000000	91.000000	0.000000	8192.000000	8192.000000	8192.000000	3776.000000	8896.000000	7808.000000	7360.000000	11968.000000	8896.000000
1567152906.520198	92.000000	0.000000	4182.051270	4180.512695	4177.948730	4183.077148	4177.948730	450.000000	4.000000				0.000000	4.000000	4.000000	4.000000	4.000000	4.000000	92.000000	0.000000	8192.000000	8192.000000	8192.000000	3776.000000	8896.000000	7872.000000	7424.000000	12032.000000	8832.000000
1567152906.527981	93.000000	0.000000	4183.077148	4205.128418	4187.179688	4197.948730	4190.256348	450.000000	4.000000				0.000000	4.000000	4.000000	4.000000	4.000000	4.000000	93.000000	0.000000	8192.000000	8192.000000	8192.000000	3776.000000	8896.000000	7808.000000	7424.000000	12032.000000	8832.000000
1567152906.535762	94.000000	0.000000	4194.358887	4215.384766	4202.051270	4221.025879	4214.358887	450.000000	4.000000				0.000000	4.000000	4.000000	4.000000	4.000000	4.000000	94.000000	0.000000	8192.000000	8192.000000	8192.000000	3840.000000	8896.000000	7872.000000	7488.000000	11968.000000	9024.000000
1567152906.543546	95.000000	0.000000	4209.743652	4203.077148	4207.179688	4234.871582	4218.974121	1023.000000	4.000000				0.000000	4.000000	4.000000	4.000000	4.000000	4.000000	95.000000	0.000000	8192.000000	8192.000000	8192.000000	3776.000000	8896.000000	7808.000000	7488.000000	12032.000000	8896.000000
1567152906.551429	96.000000	0.000000	4199.487305	4198.974121	4198.461426	4230.256348	4206.666504	450.000000	4.000000				0.000000	4.000000	4.000000	4.000000	4.000000	4.000000	96.000000	0.000000	8192.000000	8192.000000	8192.000000	3776.000000	8832.000000	7808.000000	7424.000000	11968.000000	8896.000000
1567152906.559213	97.000000	0.000000	4194.358887	4207.179688	4193.846191	4216.922852	4201.025879	450.000000	4.000000				0.000000	4.000000	4.000000	4.000000	4.000000	4.000000	97.000000	0.000000	8192.000000	8192.000000	8192.000000	3776.000000	8896.000000	7808.000000	7488.000000	11968.000000	8896.000000
1567152906.566996	98.000000	0.000000	4223.589844	4215.384766	4194.358887	4206.153809	4208.205078	450.000000	4.000000				0.000000	4.000000	4.000000	4.000000	4.000000	4.000000	98.000000	0.000000	8192.000000	8192.000000	8192.000000	3776.000000	8832.000000	7872.000000	7488.000000	11968.000000	8896.000000
1567152906.574779	99.000000	0.000000	4232.307617	4223.589844	4192.307617	4207.179688	4212.307617	1023.000000	4.000000				0.000000	4.000000	4.000000	4.000000	4.000000	4.000000	99.000000	0.000000	8192.000000	8192.000000	8192.000000	3776.000000	8896.000000	7872.000000	7424.000000	12032.000000	8896.000000
1567152906.582563	100.000000	0.000000	4220.512695	4233.846191	4198.974121	4220.512695	4222.563965	450.000000	4.000000				0.000000	4.000000	4.000000	4.000000	4.000000	4.000000	100.000000	0.000000	8192.000000	8192.000000	8192.000000	3776.000000	8896.000000	7808.000000	7424.000000	12032.000000	8896.000000
1567152906.590348	101.000000	0.000000	4227.692383	4223.589844	4205.641113	4229.743652	4230.769043	450.000000	4.000000				0.000000	4.000000	4.000000	4.000000	4.000000	4.000000	101.000000	0.000000	8192.000000	8192.000000	8192.000000	3776.000000	8896.000000	7872.000000	7424.000000	11968.000000	8896.000000
1567152906.598332	102.000000	0.000000	4218.974121	4205.128418	4199.487305	4224.615234	4213.846191	450.000000	4.000000				0.000000	4.000000	4.000000	4.000000	4.000000	4.000000	102.000000	0.000000	8192.000000	8192.000000	8192.000000	3776.000000	8896.000000	7808.000000	7424.000000	11968.000000	8896.000000
1567152906.606318	103.000000	0.000000	4193.846191	4215.384766	4193.846191	4221.538574	4204.102539	1023.000000	4.000000				0.000000	4.000000	4.000000	4.000000	4.000000	4.000000	103.000000	0.000000	8192.000000	8192.000000	8192.000000	3776.000000	8896.000000	7872.000000	7360.000000	11968.000000	8896.000000
1567152906.614301	104.000000	0.000000	4215.384766	4219.487305	4197.436035	4224.615234	4222.051270	450.000000	4.000000				0.000000	4.000000	4.000000	4.000000	4.000000	4.000000	104.000000	0.000000	8192.000000	8192.000000	8192.000000	3776.000000	8832.000000	7808.000000	7424.000000	12032.000000	8896.000000
1567152906.622284	105.000000	0.000000	4248.205078	4213.333496	4194.871582	4215.897461	4224.615234	450.000000	4.000000				0.000000	4.000000	4.000000	4.000000	4.000000	4.000000	105.000000	0.000000	8192.000000	8192.000000	8192.000000	3776.000000	8896.000000	7936.000000	7488.000000	12032.000000	8896.000000
1567152906.630067	106.000000	0.000000	4222.563965	4215.384766	4174.358887	4202.051270	4199.487305	450.000000	4.000000				0.000000	4.000000	4.000000	4.000000	4.000000	4.000000	106.000000	0.000000	8192.000000	8192.000000	8192.000000	3776.000000	8832.000000	7808.000000	7488.000000	12032.000000	8896.000000
1567152906.637849	107.000000	0.000000	4190.256348	4215.384766	4158.461426	4195.384766	4187.179688	1023.000000	4.000000				0.000000	4.000000	4.000000	4.000000	4.000000	4.000000	107.000000	0.000000	8192.000000	8192.000000	8192.000000	3776.000000	8896.000000	7872.000000	7424.000000	11968.000000	8896.000000
1567152906.645631	108.000000	0.000000	4201.538574	4203.077148	4160.512695	4190.769043	4196.922852	450.000000	4.000000				0.000000	4.000000	4.000000	4.000000	4.000000	4.000000	108.000000	0.000000	8192.000000	8192.000000	8192.000000	3776.000000	8896.000000	7808.000000	7424.000000	12032.000000	8896.000000
1567152906.653414	109.000000	0.000000	4209.743652	4198.974121	4167.179688	4189.743652	4192.307617	450.000000	4.000000				0.000000	4.000000	4.000000	4.000000	4.000000	4.000000	109.000000	0.000000	8192.000000	8192.000000	8192.000000	3776.000000	8896.000000	7872.000000	7424.000000	11968.000000	8832.000000
1567152906.661195	110.000000	0.000000	4194.358887	4207.179688	4170.256348	4196.922852	4181.538574	450.000000	4.000000				0.000000	4.000000	4.000000	4.000000	4.000000	4.000000	110.000000	0.000000	8192.000000	8192.000000	8192.000000	3776.000000	8896.000000	7808.000000	7424.000000	12032.000000	8832.000000
1567152906.668980	111.000000	0.000000	4199.487305	4192.820313	4168.717773	4198.974121	4193.846191	1023.000000	4.000000				0.000000	4.000000	4.000000	4.000000	4.000000	4.000000	111.000000	0.000000	8192.000000	8192.000000	8192.000000	3776.000000	8896.000000	7872.000000	7424.000000	12032.000000	8832.000000
1567152906.676963	112.000000	0.000000	4217.436035	4184.615234	4176.410156	4196.922852	4205.128418	450.000000	4.000000				0.000000	4.000000	4.000000	4.000000	4.000000	4.000000	112.000000	0.000000	8192.000000	8192.000000	8192.000000	3776.000000	8896.000000	7808.000000	7360.000000	11968.000000	8832.000000
1567152906.684750	113.000000	0.000000	4223.589844	4215.384766	4192.820313	4204.615234	4198.461426	450.000000	4.000000				0.000000	4.000000	4.000000	4.000000	4.000000	4.000000	113.000000	0.000000	8192.000000	8192.000000	8192.000000	3840.000000	8896.000000	7808.000000	7488.000000	11968.000000	8896.000000
1567152906.692735	114.000000	0.000000	4220.000000	4229.743652	4194.358887	4202.563965	4190.256348	450.000000	4.000000				0.000000	4.000000	4.000000	4.000000	4.000000	4.000000	114.000000	0.000000	8192.000000	8192.000000	8192.000000	3776.000000	8896.000000	7808.000000	7488.000000	11968.000000	8896.000000
1567152906.700718	115.000000	0.000000	4206.153809	4209.230957	4180.000000	4187.179688	4187.179688	1023.000000	4.000000				0.000000	4.000000	4.000000	4.000000	4.000000	4.000000	115.000000	0.000000	8192.000000	8192.000000	8192.000000	3840.000000	8896.000000	7872.000000	7360.000000	11968.000000	8896.000000
1567152906.708702	116.000000	0.000000	4202.051270	4217.436035	4175.897461	4187.692383	4189.230957	450.000000	4.000000				0.000000	4.000000	4.000000	4.000000	4.000000	4.000000	116.000000	0.000000	8192.000000	8192.000000	8192.000000	3776.000000	8896.000000	7808.000000	7360.000000	11968.000000	8896.000000
1567152906.716488	117.000000	0.000000	4218.461426	4250.256348	4188.717773	4200.512695	4201.538574	450.000000	4.000000				0.000000	4.000000	4.000000	4.000000	4.000000	4.000000	117.000000	0.000000	8192.000000	8192.000000	8192.000000	3776.000000	8832.000000	7808.000000	7488.000000	12032.000000	8832.000000
1567152906.724473	118.000000	0.000000	4217.948730	4237.948730	4196.922852	4210.256348	4202.051270	450.000000	4.000000				0.000000	4.000000	4.000000	4.000000	4.000000	4.000000	118.000000	0.000000	8192.000000	8192.000000	8192.000000	3776.000000	8832.000000	7872.000000	7488.000000	12096.000000	8896.000000
1567152906.732459	119.000000	0.000000	4196.410156	4211.282227	4195.897461	4212.307617	4189.743652	1023.000000	4.000000				0.000000	4.000000	4.000000	4.000000	4.000000	4.000000	119.000000	0.000000	8192.000000	8192.000000	8192.000000	3776.000000	8832.000000	7872.000000	7488.000000	12032.000000	9024.000000
1567152906.740444	120.000000	0.000000	4198.461426	4219.487305	4194.871582	4207.692383	4194.871582	450.000000	4.000000				0.000000	4.000000	4.000000	4.000000	4.000000	4.000000	120.000000	0.000000	8192.000000	8192.000000	8192.000000	3776.000000	8832.000000	7872.000000	7488.000000	12032.000000	9024.000000
1567152906.748427	121.000000	0.000000	4217.436035	4237.948730	4194.358887	4208.205078	4214.358887	450.000000	4.000000				0.000000	4.000000	4.000000	4.000000	4.000000	4.000000	121.000000	0.000000	8192.000000	8192.000000	8192.000000	3776.000000	8832.000000	7808.000000	7424.000000	12032.000000	8896.000000
1567152906.756210	122.000000	0.000000	4232.307617	4252.307617	4199.487305	4217.948730	4223.077148	450.000000	4.000000				0.000000	4.000000	4.000000	4.000000	4.000000	4.000000	122.000000	0.000000	8192.000000	8192.000000	8192.000000	3776.000000	8832.000000	7872.000000	7424.000000	12032.000000	8768.000000
1567152906.763993	123.000000	0.000000	4242.051270	4235.897461	4202.051270	4223.077148	4220.000000	1023.000000	4.000000				0.000000	4.000000	4.000000	4.000000	4.000000	4.000000	123.000000	0.000000	8192.000000	8192.000000	8192.000000	3776.000000	8832.000000	7808.000000	7360.000000	12032.000000	8896.000000
1567152906.771775	124.000000	0.000000	4231.282227	4209.230957	4192.820313	4216.410156	4216.922852	450.000000	4.000000				0.000000	4.000000	4.000000	4.000000	4.000000	4.000000	124.000000	0.000000	8192.000000	8192.000000	8192.000000	3776.000000	8832.000000	7808.000000	7360.000000	12032.000000	8896.000000
1567152906.779560	125.000000	0.000000	4212.820313	4221.538574	4189.230957	4209.230957	4215.384766	450.000000	4.000000				0.000000	4.000000	4.000000	4.000000	4.000000	4.000000	125.000000	0.000000	8192.000000	8192.000000	8192.000000	3776.000000	8832.000000	7808.000000	7360.000000	12032.000000	8896.000000
1567152906.787544	126.000000	0.000000	4215.897461	4240.000000	4190.256348	4209.230957	4208.717773	450.000000	4.000000				0.000000	4.000000	4.000000	4.000000	4.000000	4.000000	126.000000	0.000000	8192.000000	8192.000000	8192.000000	3776.000000	8832.000000	7872.000000	7424.000000	12032.000000	8896.000000
1567152906.795529	127.000000	0.000000	4223.589844	4223.589844	4188.717773	4209.230957	4199.487305	236.000000	4.000000				0.000000	4.000000	4.000000	4.000000	4.000000	4.000000	127.000000	0.000000	8192.000000	8192.000000	8192.000000	3776.000000	8832.000000	7808.000000	7488.000000	11968.000000	8832.000000
1567152906.803513	0.000000	0.000000	4208.205078	4211.282227	4193.846191	4206.666504	4203.589844	450.000000	4.000000				0.000000	4.000000	4.000000	4.000000	4.000000	4.000000	0.000000	0.000000	8192.000000	8192.000000	8192.000000	3776.000000	8832.000000	7872.000000	7360.000000	12032.000000	8768.000000
1567152906.811297	1.000000	0.000000	4192.307617	4219.487305	4187.692383	4203.589844	4205.128418	450.000000	4.000000				0.000000	4.000000	4.000000	4.000000	4.000000	4.000000	1.000000	0.000000	8192.000000	8192.000000	8192.000000	3776.000000	8832.000000	7872.000000	7360.000000	12032.000000	8768.000000
1567152906.819280	2.000000	0.000000	4203.077148	4223.589844	4171.282227	4194.871582	4182.051270	1023.000000	4.000000				0.000000	4.000000	4.000000	4.000000	4.000000	4.000000	2.000000	0.000000	8192.000000	8192.000000	8192.000000	3776.000000	8832.000000	7872.000000	7424.000000	12032.000000	9024.000000
1567152906.827063	3.000000	0.000000	4216.922852	4219.487305	4170.256348	4189.230957	4174.871582	450.000000	4.000000				0.000000	4.000000	4.000000	4.000000	4.000000	4.000000	3.000000	0.000000	8192.000000	8192.000000	8192.000000	3776.000000	8832.000000	7872.000000	7424.000000	11968.000000	8832.000000
1567152906.834845	4.000000	0.000000	4212.307617	4215.384766	4173.846191	4197.436035	4201.538574	1023.000000	4.000000				0.000000	4.000000	4.000000	4.000000	4.000000	4.000000	4.000000	0.000000	8192.000000	8192.000000	8192.000000	3776.000000	8832.000000	7872.000000	7424.000000	12032.000000	8896.000000
1567152906.842629	5.000000	0.000000	4210.256348	4207.179688	4171.794922	4204.102539	4224.102539	450.000000	4.000000				0.000000	4.000000	4.000000	4.000000	4.000000	4.000000	5.000000	0.000000	8192.000000	8192.000000	8192.000000	3776.000000	8832.000000	7872.000000	7424.000000	12032.000000	8896.000000
1567152906.850612	6.000000	0.000000	4220.512695	4209.230957	4168.205078	4200.000000	4220.000000	1023.000000	4.000000				0.000000	4.000000	4.000000	4.000000	4.000000	4.000000	6.000000	0.000000	8192.000000	8192.000000	8192.000000	3776.000000	8832.000000	7808.000000	7424.000000	12032.000000	8896.000000
1567152906.858398	7.000000	0.000000	4214.358887	4209.230957	4164.615234	4200.512695	4207.692383	450.000000	4.000000				0.000000	4.000000	4.000000	4.000000	4.000000	4.000000	7.000000	0.000000	8192.000000	8192.000000	8192.000000	3776.000000	8832.000000	7872.000000	7424.000000	12096.000000	8832.000000
1567152906.866382	8.000000	0.000000	4198.461426	4198.974121	4166.666504	4204.615234	4206.666504	450.000000	4.000000				0.000000	4.000000	4.000000	4.000000	4.000000	4.000000	8.000000	0.000000	8192.000000	8192.000000	8192.000000	3776.000000	8832.000000	7808.000000	7424.000000	11968.000000	8896.000000
1567152906.874366	9.000000	0.000000	4203.077148	4207.179688	4178.461426	4206.153809	4215.897461	1023.000000	4.000000				0.000000	4.000000	4.000000	4.000000	4.000000	4.000000	9.000000	0.000000	8192.000000	8192.000000	8192.000000	3776.000000	8832.000000	7872.000000	7424.000000	11968.000000	8832.000000
1567152906.882349	10.000000	0.000000	4212.820313	4215.384766	4180.000000	4206.153809	4221.025879	450.000000	4.000000				0.000000	4.000000	4.000000	4.000000	4.000000	4.000000	10.000000	0.000000	8192.000000	8192.000000	8192.000000	3776.000000	8832.000000	7808.000000	7424.000000	11968.000000	8832.000000
1567152906.890133	11.000000	0.000000	4208.717773	4192.820313	4163.589844	4201.025879	4207.692383	1023.000000	4.000000				0.000000	4.000000	4.000000	4.000000	4.000000	4.000000	11.000000	0.000000	8192.000000	8192.000000	8192.000000	3776.000000	8832.000000	7872.000000	7360.000000	12032.000000	8896.000000
1567152906.897916	12.000000	0.000000	4200.512695	4178.461426	4163.589844	4197.436035	4195.897461	450.000000	4.000000				0.000000	4.000000	4.000000	4.000000	4.000000	4.000000	12.000000	0.000000	8192.000000	8192.000000	8192.000000	3776.000000	8832.000000	7808.000000	7424.000000	12032.000000	8832.000000
1567152906.905704	13.000000	0.000000	4196.922852	4205.128418	4176.410156	4201.538574	4203.077148	450.000000	4.000000				0.000000	4.000000	4.000000	4.000000	4.000000	4.000000	13.000000	0.000000	8192.000000	8192.000000	8192.000000	3840.000000	8832.000000	7872.000000	7424.000000	12032.000000	8896.000000
1567152906.913690	14.000000	0.000000	4209.230957	4227.692383	4177.948730	4209.230957	4211.282227	450.000000	4.000000				0.000000	4.000000	4.000000	4.000000	4.000000	4.000000	14.000000	0.000000	8192.000000	8192.000000	8192.000000	3776.000000	8832.000000	7808.000000	7424.000000	12032.000000	8896.000000
1567152906.921677	15.000000	0.000000	4221.538574	4203.077148	4175.897461	4213.333496	4211.282227	1023.000000	4.000000				0.000000	4.000000	4.000000	4.000000	4.000000	4.000000	15.000000	0.000000	8192.000000	8192.000000	8192.000000	3776.000000	8832.000000	7872.000000	7360.000000	11968.000000	9024.000000
1567152906.929663	16.000000	0.000000	4203.589844	4180.512695	4178.974121	4207.692383	4211.794922	0.000000	4.000000				0.000000	4.000000	4.000000	4.000000	4.000000	4.000000	16.000000	0.000000	8192.000000	8192.000000	8192.000000	3776.000000	8832.000000	7808.000000	7424.000000	12032.000000	8896.000000
1567152906.937649	17.000000	0.000000	4198.974121	4205.128418	4184.102539	4202.051270	4211.282227	0.000000	4.000000				0.000000	4.000000	4.000000	4.000000	4.000000	4.000000	17.000000	0.000000	8192.000000	8192.000000	8192.000000	3776.000000	8832.000000	7808.000000	7360.000000	11968.000000	8832.000000
1567152906.945633	18.000000	0.000000	4235.384766	4229.743652	4176.922852	4202.563965	4208.205078	0.000000	4.000000				0.000000	4.000000	4.000000	4.000000	4.000000	4.000000	18.000000	0.000000	8192.000000	8192.000000	8192.000000	3776.000000	8832.000000	7808.000000	7424.000000	11968.000000	8896.000000
1567152906.953616	19.000000	0.000000	4235.384766	4196.922852	4158.461426	4196.922852	4198.461426	0.000000	4.000000				0.000000	4.000000	4.000000	4.000000	4.000000	4.000000	19.000000	0.000000	8192.000000	8192.000000	8192.000000	3776.000000	8832.000000	7872.000000	7424.000000	11968.000000	8896.000000
1567152906.961399	20.000000	0.000000	4200.512695	4176.410156	4158.461426	4196.410156	4196.410156	0.000000	4.000000				0.000000	4.000000	4.000000	4.000000	4.000000	4.000000	20.000000	0.000000	8192.000000	8192.000000	8192.000000	3776.000000	8832.000000	7808.000000	7424.000000	12032.000000	8704.000000
1567152906.969183	21.000000	0.000000	4201.025879	4209.230957	4167.692383	4204.615234	4203.077148	0.000000	4.000000				0.000000	4.000000	4.000000	4.000000	4.000000	4.000000	21.000000	0.000000	8192.000000	8192.000000	8192.000000	3776.000000	8832.000000	7872.000000	7424.000000	11968.000000	8832.000000
1567152906.977167	22.000000	0.000000	4198.461426	4209.230957	4154.358887	4190.769043	4197.948730	0.000000	4.000000				0.000000	4.000000	4.000000	4.000000	4.000000	4.000000	22.000000	0.000000	8192.000000	8192.000000	8192.000000	3776.000000	8832.000000	7872.000000	7360.000000	12032.000000	8832.000000
1567152906.984951	23.000000	0.000000	4186.666504	4192.820313	4146.666504	4176.922852	4192.820313	0.000000	4.000000				0.000000	4.000000	4.000000	4.000000	4.000000	4.000000	23.000000	0.000000	8192.000000	8192.000000	8192.000000	3776.000000	8832.000000	7872.000000	7424.000000	12032.000000	8832.000000
1567152906.992935	24.000000	0.000000	4207.179688	4213.333496	4169.230957	4195.897461	4198.974121	0.000000	4.000000				0.000000	4.000000	4.000000	4.000000	4.000000	4.000000	24.000000	0.000000	8192.000000	8192.000000	8192.000000	3776.000000	8832.000000	7872.000000	7424.000000	12032.000000	8832.000000
1567152907.000719	25.000000	0.000000	4209.743652	4213.333496	4183.589844	4204.615234	4205.128418	0.000000	4.000000				0.000000	4.000000	4.000000	4.000000	4.000000	4.000000	25.000000	0.000000	8192.000000	8192.000000	8192.000000	3776.000000	8832.000000	7808.000000	7488.000000	11968.000000	8896.000000
1567152907.008705	26.000000	0.000000	4192.820313	4194.871582	4166.666504	4184.102539	4200.512695	0.000000	4.000000				0.000000	4.000000	4.000000	4.000000	4.000000	4.000000	26.000000	0.000000	8192.000000	8192.000000	8192.000000	3776.000000	8832.000000	7872.000000	7552.000000	11968.000000	8896.000000
1567152907.016690	27.000000	0.000000	4210.769043	4207.179688	4158.461426	4178.461426	4199.487305	0.000000	4.000000				0.000000	4.000000	4.000000	4.000000	4.000000	4.000000	27.000000	0.000000	8192.000000	8192.000000	8192.000000	3776.000000	8832.000000	7872.000000	7360.000000	11968.000000	8832.000000
1567152907.024674	28.000000	0.000000	4215.384766	4213.333496	4166.666504	4191.282227	4196.410156	0.000000	4.000000				0.000000	4.000000	4.000000	4.000000	4.000000	4.000000	28.000000	0.000000	8192.000000	8192.000000	8192.000000	3776.000000	8832.000000	7872.000000	7360.000000	11968.000000	8832.000000
1567152907.032657	29.000000	0.000000	4180.000000	4196.922852	4162.051270	4186.666504	4180.512695	0.000000	4.000000				0.000000	4.000000	4.000000	4.000000	4.000000	4.000000	29.000000	0.000000	8192.000000	8192.000000	8192.000000	3776.000000	8832.000000	7808.000000	7360.000000	11968.000000	8896.000000
1567152907.040440	30.000000	0.000000	4178.461426	4201.025879	4165.128418	4184.102539	4185.128418	0.000000	4.000000				0.000000	4.000000	4.000000	4.000000	4.000000	4.000000	30.000000	0.000000	8192.000000	8192.000000	8192.000000	3776.000000	8832.000000	7872.000000	7424.000000	12032.000000	8896.000000
1567152907.048223	31.000000	0.000000	4206.666504	4203.077148	4177.436035	4194.871582	4205.128418	0.000000	4.000000				0.000000	4.000000	4.000000	4.000000	4.000000	4.000000	31.000000	0.000000	8192.000000	8192.000000	8192.000000	3776.000000	8832.000000	7872.000000	7360.000000	11968.000000	8896.000000
1567152907.056006	32.000000	0.000000	4206.153809	4201.025879	4176.410156	4198.974121	4201.538574	0.000000	4.000000				0.000000	4.000000	4.000000	4.000000	4.000000	4.000000	32.000000	0.000000	8192.000000	8192.000000	8192.000000	3776.000000	8832.000000	7872.000000	7360.000000	11968.000000	8896.000000
1567152907.063790	33.000000	0.000000	4188.717773	4211.282227	4176.922852	4199.487305	4197.436035	0.000000	4.000000				0.000000	4.000000	4.000000	4.000000	4.000000	4.000000	33.000000	0.000000	8192.000000	8192.000000	8192.000000	3776.000000	8832.000000	7872.000000	7360.000000	12032.000000	8768.000000
1567152907.071572	34.000000	0.000000	4187.179688	4221.538574	4187.692383	4202.563965	4214.871582	0.000000	4.000000				0.000000	4.000000	4.000000	4.000000	4.000000	4.000000	34.000000	0.000000	8192.000000	8192.000000	8192.000000	3776.000000	8832.000000	7872.000000	7424.000000	12032.000000	8896.000000
1567152907.079355	35.000000	0.000000	4215.897461	4219.487305	4195.384766	4204.102539	4214.358887	0.000000	4.000000				0.000000	4.000000	4.000000	4.000000	4.000000	4.000000	35.000000	0.000000	8192.000000	8192.000000	8192.000000	3776.000000	8832.000000	7872.000000	7488.000000	12032.000000	8896.000000
1567152907.087137	36.000000	0.000000	4238.974121	4213.333496	4193.333496	4203.589844	4205.641113	0.000000	4.000000				0.000000	4.000000	4.000000	4.000000	4.000000	4.000000	36.000000	0.000000	8192.000000	8192.000000	8192.000000	3776.000000	8832.000000	7872.000000	7296.000000	11968.000000	9216.000000
1567152907.094922	37.000000	0.000000	4223.077148	4201.025879	4190.256348	4201.025879	4212.307617	0.000000	4.000000				0.000000	4.000000	4.000000	4.000000	4.000000	4.000000	37.000000	0.000000	8192.000000	8192.000000	8192.000000	3776.000000	8832.000000	7872.000000	7296.000000	11968.000000	9216.000000
1567152907.102906	38.000000	0.000000	4212.820313	4196.922852	4188.717773	4198.461426	4207.692383	0.000000	4.000000				0.000000	4.000000	4.000000	4.000000	4.000000	4.000000	38.000000	0.000000	8192.000000	8192.000000	8192.000000	3776.000000	8832.000000	7808.000000	7424.000000	11968.000000	9024.000000
1567152907.110690	39.000000	0.000000	4201.025879	4203.077148	4185.128418	4202.051270	4203.589844	0.000000	4.000000				0.000000	4.000000	4.000000	4.000000	4.000000	4.000000	39.000000	0.000000	8192.000000	8192.000000	8192.000000	3776.000000	8832.000000	7872.000000	7488.000000	12032.000000	8960.000000
1567152907.118674	40.000000	0.000000	4179.487305	4198.974121	4184.102539	4206.153809	4215.384766	0.000000	4.000000				0.000000	4.000000	4.000000	4.000000	4.000000	4.000000	40.000000	0.000000	8192.000000	8192.000000	8192.000000	3776.000000	8832.000000	7872.000000	7424.000000	12032.000000	8832.000000
1567152907.126460	41.000000	0.000000	4203.589844	4203.077148	4182.563965	4202.563965	4211.794922	0.000000	4.000000				0.000000	4.000000	4.000000	4.000000	4.000000	4.000000	41.000000	0.000000	8192.000000	8192.000000	8192.000000	3776.000000	8832.000000	7872.000000	7360.000000	12032.000000	8896.000000
1567152907.134446	42.000000	0.000000	4239.487305	4219.487305	4182.051270	4203.589844	4196.922852	0.000000	4.000000				0.000000	4.000000	4.000000	4.000000	4.000000	4.000000	42.000000	0.000000	8192.000000	8192.000000	8192.000000	3776.000000	8832.000000	7808.000000	7360.000000	12032.000000	8896.000000
1567152907.142430	43.000000	0.000000	4212.820313	4207.179688	4180.512695	4202.051270	4196.410156	0.000000	4.000000				0.000000	4.000000	4.000000	4.000000	4.000000	4.000000	43.000000	0.000000	8192.000000	8192.000000	8192.000000	3776.000000	8832.000000	7872.000000	7424.000000	11968.000000	8832.000000
1567152907.150414	44.000000	0.000000	4182.563965	4178.461426	4176.410156	4197.948730	4203.077148	0.000000	4.000000				0.000000	4.000000	4.000000	4.000000	4.000000	4.000000	44.000000	0.000000	8192.000000	8192.000000	8192.000000	3776.000000	8832.000000	7808.000000	7424.000000	12032.000000	8896.000000
1567152907.158198	45.000000	0.000000	4212.307617	4184.615234	4185.641113	4206.153809	4213.333496	0.000000	4.000000				0.000000	4.000000	4.000000	4.000000	4.000000	4.000000	45.000000	0.000000	8192.000000	8192.000000	8128.000000	3776.000000	8832.000000	7872.000000	7360.000000	12032.000000	8896.000000
1567152907.166181	46.000000	0.000000	4225.128418	4215.384766	4195.897461	4213.333496	4221.538574	0.000000	4.000000				0.000000	4.000000	4.000000	4.000000	4.000000	4.000000	46.000000	0.000000	8192.000000	8192.000000	8192.000000	3776.000000	8832.000000	7808.000000	7360.000000	12032.000000	8896.000000
1567152907.173965	47.000000	0.000000	4196.410156	4221.538574	4188.205078	4204.615234	4214.871582	0.000000	4.000000				0.000000	4.000000	4.000000	4.000000	4.000000	4.000000	47.000000	0.000000	8192.000000	8192.000000	8192.000000	3776.000000	8832.000000	7808.000000	7424.000000	11968.000000	8896.000000
1567152907.181948	48.000000	0.000000	4189.743652	4207.179688	4181.025879	4194.871582	4204.615234	0.000000	4.000000				0.000000	4.000000	4.000000	4.000000	4.000000	4.000000	48.000000	0.000000	8192.000000	8192.000000	8192.000000	3776.000000	8832.000000	7808.000000	7424.000000	11968.000000	8896.000000
1567152907.189732	49.000000	0.000000	4214.358887	4194.871582	4185.641113	4201.025879	4203.589844	0.000000	4.000000				0.000000	4.000000	4.000000	4.000000	4.000000	4.000000	49.000000	0.000000	8192.000000	8192.000000	8192.000000	3776.000000	8832.000000	7872.000000	7360.000000	12032.000000	8832.000000
1567152907.197715	50.000000	0.000000	4220.512695	4196.922852	4191.282227	4209.230957	4198.974121	0.000000	4.000000				0.000000	4.000000	4.000000	4.000000	4.000000	4.000000	50.000000	0.000000	8192.000000	8192.000000	8192.000000	3776.000000	8832.000000	7872.000000	7360.000000	12032.000000	8832.000000
1567152907.205498	51.000000	0.000000	4196.922852	4213.333496	4189.743652	4202.563965	4198.974121	0.000000	4.000000				0.000000	4.000000	4.000000	4.000000	4.000000	4.000000	51.000000	0.000000	8192.000000	8192.000000	8192.000000	3776.000000	8832.000000	7808.000000	7424.000000	11968.000000	8704.000000
1567152907.213281	52.000000	0.000000	4198.461426	4215.384766	4182.563965	4189.230957	4211.282227	0.000000	4.000000				0.000000	4.000000	4.000000	4.000000	4.000000	4.000000	52.000000	0.000000	8192.000000	8192.000000	8192.000000	3776.000000	8832.000000	7808.000000	7488.000000	12032.000000	8832.000000
1567152907.221067	53.000000	0.000000	4217.948730	4207.179688	4185.128418	4192.820313	4210.256348	0.000000	4.000000				0.000000	4.000000	4.000000	4.000000	4.000000	4.000000	53.000000	0.000000	8192.000000	8192.000000	8192.000000	3776.000000	8832.000000	7808.000000	7424.000000	12032.000000	8896.000000
1567152907.229051	54.000000	0.000000	4223.589844	4213.333496	4198.461426	4212.307617	4197.948730	0.000000	4.000000				0.000000	4.000000	4.000000	4.000000	4.000000	4.000000	54.000000	0.000000	8192.000000	8192.000000	8192.000000	3776.000000	8832.000000	7808.000000	7360.000000	12032.000000	8768.000000
1567152907.237034	55.000000	0.000000	4219.487305	4217.436035	4206.666504	4217.948730	4201.538574	0.000000	4.000000				0.000000	4.000000	4.000000	4.000000	4.000000	4.000000	55.000000	0.000000	8192.000000	8192.000000	8192.000000	3776.000000	8832.000000	7872.000000	7360.000000	12032.000000	8768.000000
1567152907.244819	56.000000	0.000000	4222.563965	4215.384766	4208.717773	4212.307617	4221.025879	0.000000	4.000000				0.000000	4.000000	4.000000	4.000000	4.000000	4.000000	56.000000	0.000000	8192.000000	8192.000000	8192.000000	3776.000000	8832.000000	7808.000000	7424.000000	12032.000000	9024.000000
1567152907.252803	57.000000	0.000000	4246.666504	4235.897461	4211.794922	4213.846191	4234.358887	0.000000	4.000000				0.000000	4.000000	4.000000	4.000000	4.000000	4.000000	57.000000	0.000000	8192.000000	8192.000000	8192.000000	3776.000000	8832.000000	7872.000000	7424.000000	12032.000000	8896.000000
1567152907.260786	58.000000	0.000000	4262.051270	4244.102539	4214.358887	4224.615234	4242.563965	0.000000	4.000000				0.000000	4.000000	4.000000	4.000000	4.000000	4.000000	58.000000	0.000000	8192.000000	8192.000000	8192.000000	3776.000000	8832.000000	7872.000000	7488.000000	11968.000000	8896.000000
1567152907.268570	59.000000	0.000000	4234.871582	4215.384766	4212.307617	4231.794922	4234.358887	0.000000	4.000000				0.000000	4.000000	4.000000	4.000000	4.000000	4.000000	59.000000	0.000000	8192.000000	8192.000000	8192.000000	3776.000000	8896.000000	7872.000000	7424.000000	12032.000000	8896.000000
1567152907.276554	60.000000	0.000000	4221.538574	4211.282227	4213.846191	4231.282227	4212.820313	0.000000	4.000000				0.000000	4.000000	4.000000	4.000000	4.000000	4.000000	60.000000	0.000000	8192.000000	8192.000000	8192.000000	3776.000000	8832.000000	7872.000000	7424.000000	12032.000000	8896.000000
1567152907.284339	61.000000	0.000000	4264.102539	4237.948730	4214.871582	4232.820313	4225.641113	0.000000	4.000000				0.000000	4.000000	4.000000	4.000000	4.000000	4.000000	61.000000	0.000000	8192.000000	8192.000000	8192.000000	3776.000000	8832.000000	7808.000000	7424.000000	12032.000000	8896.000000
1567152907.292322	62.000000	0.000000	4265.641113	4240.000000	4211.282227	4236.922852	4247.179688	0.000000	4.000000				0.000000	4.000000	4.000000	4.000000	4.000000	4.000000	62.000000	0.000000	8192.000000	8192.000000	8192.000000	3776.000000	8832.000000	7872.000000	7360.000000	12032.000000	8832.000000
1567152907.300106	63.000000	0.000000	4226.153809	4227.692383	4214.358887	4231.282227	4223.077148	0.000000	4.000000				0.000000	4.000000	4.000000	4.000000	4.000000	4.000000	63.000000	0.000000	8192.000000	8192.000000	8192.000000	3776.000000	8832.000000	7872.000000	7360.000000	11968.000000	8896.000000
1567152907.308089	64.000000	0.000000	4237.436035	4217.436035	4212.820313	4219.487305	4202.563965	450.000000	4.000000				0.000000	4.000000	4.000000	4.000000	4.000000	4.000000	64.000000	0.000000	8192.000000	8192.000000	8192.000000	3776.000000	8832.000000	7872.000000	7360.000000	11968.000000	8896.000000
1567152907.315873	65.000000	0.000000	4236.922852	4203.077148	4196.410156	4212.820313	4213.846191	450.000000	4.000000				0.000000	4.000000	4.000000	4.000000	4.000000	4.000000	65.000000	0.000000	8192.000000	8192.000000	8192.000000	3776.000000	8832.000000	7872.000000	7424.000000	12032.000000	8896.000000
1567152907.323856	66.000000	0.000000	4207.179688	4203.077148	4183.077148	4209.743652	4207.179688	1023.000000	4.000000				0.000000	4.000000	4.000000	4.000000	4.000000	4.000000	66.000000	0.000000	8192.000000	8192.000000	8192.000000	3776.000000	8832.000000	7808.000000	7296.000000	11968.000000	8896.000000
1567152907.331641	67.000000	0.000000	4213.846191	4215.384766	4180.000000	4200.512695	4184.615234	450.000000	4.000000				0.000000	4.000000	4.000000	4.000000	4.000000	4.000000	67.000000	0.000000	8192.000000	8192.000000	8192.000000	3776.000000	8832.000000	7872.000000	7360.000000	12032.000000	8832.000000
1567152907.339626	68.000000	0.000000	4210.256348	4209.230957	4172.307617	4178.974121	4174.871582	1023.000000	4.000000				0.000000	4.000000	4.000000	4.000000	4.000000	4.000000	68.000000	0.000000	8192.000000	8192.000000	8192.000000	3776.000000	8832.000000	7808.000000	7360.000000	12032.000000	8832.000000
1567152907.347610	69.000000	0.000000	4183.077148	4203.077148	4157.436035	4163.077148	4170.769043	450.000000	4.000000				0.000000	4.000000	4.000000	4.000000	4.000000	4.000000	69.000000	0.000000	8192.000000	8192.000000	8192.000000	3776.000000	8832.000000	7872.000000	7360.000000	12032.000000	9024.000000
1567152907.355393	70.000000	0.000000	4199.487305	4205.128418	4166.666504	4178.974121	4176.922852	1023.000000	4.000000				0.000000	4.000000	4.000000	4.000000	4.000000	4.000000	70.000000	0.000000	8192.000000	8192.000000	8192.000000	3776.000000	8832.000000	7808.000000	7424.000000	11968.000000	8896.000000
1567152907.363178	71.000000	0.000000	4226.666504	4213.333496	4199.487305	4210.256348	4200.512695	450.000000	4.000000				0.000000	4.000000	4.000000	4.000000	4.000000	4.000000	71.000000	0.000000	8192.000000	8192.000000	8192.000000	3776.000000	8832.000000	7872.000000	7488.000000	11968.000000	8832.000000
1567152907.371163	72.000000	0.000000	4210.256348	4219.487305	4212.820313	4222.563965	4208.717773	450.000000	4.000000				0.000000	4.000000	4.000000	4.000000	4.000000	4.000000	72.000000	0.000000	8192.000000	8192.000000	8192.000000	3776.000000	8832.000000	7808.000000	7424.000000	12032.000000	9152.000000
1567152907.379146	73.000000	0.000000	4199.487305	4211.282227	4200.512695	4212.307617	4191.794922	1023.000000	4.000000				0.000000	4.000000	4.000000	4.000000	4.000000	4.000000	73.000000	0.000000	8192.000000	8192.000000	8192.000000	3776.000000	8832.000000	7872.000000	7424.000000	12032.000000	9152.000000
1567152907.386929	74.000000	0.000000	4208.205078	4207.179688	4187.692383	4203.589844	4187.692383	450.000000	4.000000				0.000000	4.000000	4.000000	4.000000	4.000000	4.000000	74.000000	0.000000	8192.000000	8192.000000	8192.000000	3776.000000	8832.000000	7872.000000	7424.000000	11968.000000	8832.000000
1567152907.394712	75.000000	0.000000	4218.461426	4227.692383	4188.205078	4201.538574	4202.563965	1023.000000	4.000000				0.000000	4.000000	4.000000	4.000000	4.000000	4.000000	75.000000	0.000000	8192.000000	8192.000000	8192.000000	3776.000000	8832.000000	7872.000000	7360.000000	12032.000000	8896.000000
1567152907.402494	76.000000	0.000000	4229.230957	4229.743652	4195.897461	4204.102539	4206.153809	450.000000	4.000000				0.000000	4.000000	4.000000	4.000000	4.000000	4.000000	76.000000	0.000000	8192.000000	8192.000000	8192.000000	3776.000000	8832.000000	7872.000000	7360.000000	12032.000000	8832.000000
1567152907.410279	77.000000	0.000000	4224.102539	4217.436035	4194.871582	4211.794922	4197.436035	450.000000	4.000000				0.000000	4.000000	4.000000	4.000000	4.000000	4.000000	77.000000	0.000000	8192.000000	8192.000000	8192.000000	3776.000000	8832.000000	7872.000000	7424.000000	12032.000000	8832.000000
1567152907.418263	78.000000	0.000000	4208.717773	4237.948730	4194.358887	4213.846191	4199.487305	450.000000	4.000000				0.000000	4.000000	4.000000	4.000000	4.000000	4.000000	78.000000	0.000000	8192.000000	8192.000000	8192.000000	3776.000000	8832.000000	7808.000000	7424.000000	12032.000000	8832.000000
1567152907.426048	79.000000	0.000000	4208.205078	4223.589844	4201.025879	4203.589844	4207.692383	1023.000000	4.000000				0.000000	4.000000	4.000000	4.000000	4.000000	4.000000	79.000000	0.000000	8192.000000	8192.000000	8192.000000	3776.000000	8832.000000	7872.000000	7424.000000	12032.000000	8896.000000
1567152907.434031	80.000000	0.000000	4217.948730	4182.563965	4200.000000	4198.461426	4198.461426	450.000000	4.000000				0.000000	4.000000	4.000000	4.000000	4.000000	4.000000	80.000000	0.000000	8192.000000	8192.000000	8192.000000	3776.000000	8832.000000	7808.000000	7424.000000	11968.000000	8832.000000
1567152907.441814	81.000000	0.000000	4221.025879	4211.282227	4198.461426	4208.205078	4183.077148	450.000000	4.000000				0.000000	4.000000	4.000000	4.000000	4.000000	4.000000	81.000000	0.000000	8192.000000	8192.000000	8192.000000	3840.000000	8832.000000	7872.000000	7424.000000	11968.000000	8832.000000
1567152907.449599	82.000000	0.000000	4220.000000	4252.307617	4196.922852	4207.179688	4186.153809	450.000000	4.000000				0.000000	4.000000	4.000000	4.000000	4.000000	4.000000	82.000000	0.000000	8192.000000	8192.000000	8192.000000	3776.000000	8832.000000	7872.000000	7424.000000	11968.000000	8832.000000
1567152907.457583	83.000000	0.000000	4215.897461	4233.846191	4193.846191	4197.948730	4198.461426	1023.000000	4.000000				0.000000	4.000000	4.000000	4.000000	4.000000	4.000000	83.000000	0.000000	8192.000000	8192.000000	8192.000000	3776.000000	8832.000000	7872.000000	7488.000000	11968.000000	8832.000000
1567152907.465566	84.000000	0.000000	4205.128418	4213.333496	4193.333496	4198.974121	4195.384766	450.000000	4.000000				0.000000	4.000000	4.000000	4.000000	4.000000	4.000000	84.000000	0.000000	8192.000000	8192.000000	8192.000000	3776.000000	8832.000000	7872.000000	7424.000000	12032.000000	8832.000000
1567152907.473350	85.000000	0.000000	4207.179688	4217.436035	4187.179688	4192.307617	4182.563965	450.000000	4.000000				0.000000	4.000000	4.000000	4.000000	4.000000	4.000000	85.000000	0.000000	8192.000000	8192.000000	8192.000000	3776.000000	8832.000000	7872.000000	7424.000000	11968.000000	8832.000000
1567152907.481332	86.000000	0.000000	4214.871582	4213.333496	4185.641113	4184.615234	4183.589844	450.000000	4.000000				0.000000	4.000000	4.000000	4.000000	4.000000	4.000000	86.000000	0.000000	8192.000000	8192.000000	8192.000000	3776.000000	8832.000000	7808.000000	7424.000000	11968.000000	8832.000000
1567152907.489116	87.000000	0.000000	4209.230957	4219.487305	4190.769043	4196.922852	4188.717773	1023.000000	4.000000				0.000000	4.000000	4.000000	4.000000	4.000000	4.000000	87.000000	0.000000	8192.000000	8192.000000	8192.000000	3776.000000	8832.000000	7872.000000	7424.000000	12032.000000	9024.000000
1567152907.497099	88.000000	0.000000	4191.282227	4231.794922	4186.153809	4197.948730	4180.000000	450.000000	4.000000				0.000000	4.000000	4.000000	4.000000	4.000000	4.000000	88.000000	0.000000	8192.000000	8192.000000	8192.000000	3776.000000	8832.000000	7808.000000	7424.000000	12032.000000	8832.000000
1567152907.504882	89.000000	0.000000	4191.794922	4227.692383	4182.051270	4182.563965	4186.153809	450.000000	4.000000				0.000000	4.000000	4.000000	4.000000	4.000000	4.000000	89.000000	0.000000	8192.000000	8192.000000	8192.000000	3776.000000	8832.000000	7872.000000	7424.000000	12032.000000	8896.000000
1567152907.512665	90.000000	0.000000	4213.333496	4227.692383	4194.871582	4188.717773	4203.077148	450.000000	4.000000				0.000000	4.000000	4.000000	4.000000	4.000000	4.000000	90.000000	0.000000	8192.000000	8192.000000	8192.000000	3776.000000	8832.000000	7808.000000	7424.000000	11968.000000	9152.000000
1567152907.520450	91.000000	0.000000	4208.205078	4221.538574	4197.948730	4198.461426	4185.641113	1023.000000	4.000000				0.000000	4.000000	4.000000	4.000000	4.000000	4.000000	91.000000	0.000000	8192.000000	8192.000000	8192.000000	3776.000000	8832.000000	7872.000000	7424.000000	11968.000000	9152.000000
1567152907.528435	92.000000	0.000000	4187.692383	4205.128418	4188.205078	4189.230957	4172.820313	450.000000	4.000000				0.000000	4.000000	4.000000	4.000000	4.000000	4.000000	92.000000	0.000000	8192.000000	8192.000000	8192.000000	3776.000000	8832.000000	7808.000000	7424.000000	11968.000000	9088.000000
1567152907.536419	93.000000	0.000000	4194.871582	4201.025879	4198.974121	4185.128418	4194.358887	450.000000	4.000000				0.000000	4.000000	4.000000	4.000000	4.000000	4.000000	93.000000	0.000000	8192.000000	8192.000000	8192.000000	3840.000000	8832.000000	7872.000000	7424.000000	12032.000000	8896.000000
1567152907.544404	94.000000	0.000000	4203.077148	4227.692383	4212.820313	4196.410156	4192.820313	450.000000	4.000000				0.000000	4.000000	4.000000	4.000000	4.000000	4.000000	94.000000	0.000000	8192.000000	8192.000000	8192.000000	3776.000000	8832.000000	7872.000000	7424.000000	12032.000000	8832.000000
1567152907.552387	95.000000	0.000000	4186.153809	4248.205078	4203.589844	4198.974121	4175.384766	1023.000000	4.000000				0.000000	4.000000	4.000000	4.000000	4.000000	4.000000	95.000000	0.000000	8192.000000	8192.000000	8192.000000	3776.000000	8832.000000	7872.000000	7360.000000	11968.000000	8832.000000
1567152907.560169	96.000000	0.000000	4191.282227	4231.794922	4190.769043	4183.077148	4178.461426	450.000000	4.000000				0.000000	4.000000	4.000000	4.000000	4.000000	4.000000	96.000000	0.000000	8192.000000	8192.000000	8192.000000	3776.000000	8832.000000	7872.000000	7360.000000	11968.000000	8832.000000
1567152907.567952	97.000000	0.000000	4211.794922	4225.641113	4185.128418	4174.871582	4186.153809	450.000000	4.000000				0.000000	4.000000	4.000000	4.000000	4.000000	4.000000	97.000000	0.000000	8192.000000	8192.000000	8192.000000	3776.000000	8832.000000	7808.000000	7424.000000	12032.000000	8896.000000
1567152907.575733	98.000000	0.000000	4192.820313	4229.743652	4183.589844	4182.563965	4190.256348	450.000000	4.000000				0.000000	4.000000	4.000000	4.000000	4.000000	4.000000	98.000000	0.000000	8192.000000	8192.000000	8192.000000	3776.000000	8832.000000	7808.000000	7488.000000	12032.000000	8832.000000
1567152907.583518	99.000000	0.000000	4177.436035	4201.025879	4176.922852	4179.487305	4191.794922	1023.000000	4.000000				0.000000	4.000000	4.000000	4.000000	4.000000	4.000000	99.000000	0.000000	8192.000000	8192.000000	8192.000000	3840.000000	8832.000000	7808.000000	7424.000000	11968.000000	8896.000000
1567152907.591501	100.000000	0.000000	4191.282227	4188.717773	4174.871582	4176.410156	4181.538574	450.000000	4.000000				0.000000	4.000000	4.000000	4.000000	4.000000	4.000000	100.000000	0.000000	8192.000000	8192.000000	8192.000000	3776.000000	8832.000000	7808.000000	7424.000000	11968.000000	8896.000000
1567152907.599288	101.000000	0.000000	4195.384766	4223.589844	4191.282227	4190.256348	4182.051270	450.000000	4.000000				0.000000	4.000000	4.000000	4.000000	4.000000	4.000000	101.000000	0.000000	8192.000000	8192.000000	8192.000000	3776.000000	8832.000000	7808.000000	7424.000000	11968.000000	8832.000000
1567152907.607273	102.000000	0.000000	4195.897461	4227.692383	4194.871582	4189.743652	4189.743652	450.000000	4.000000				0.000000	4.000000	4.000000	4.000000	4.000000	4.000000	102.000000	0.000000	8192.000000	8192.000000	8192.000000	3776.000000	8832.000000	7808.000000	7424.000000	12032.000000	8896.000000
1567152907.615257	103.000000	0.000000	4208.205078	4211.282227	4184.615234	4184.102539	4183.077148	1023.000000	4.000000				0.000000	4.000000	4.000000	4.000000	4.000000	4.000000	103.000000	0.000000	8192.000000	8192.000000	8192.000000	3776.000000	8832.000000	7808.000000	7360.000000	11968.000000	8832.000000
1567152907.623240	104.000000	0.000000	4203.077148	4229.743652	4191.282227	4194.358887	4189.743652	450.000000	4.000000				0.000000	4.000000	4.000000	4.000000	4.000000	4.000000	104.000000	0.000000	8192.000000	8192.000000	8192.000000	3776.000000	8832.000000	7872.000000	7360.000000	11968.000000	8832.000000
1567152907.631024	105.000000	0.000000	4186.153809	4242.051270	4195.384766	4194.871582	4201.538574	450.000000	4.000000				0.000000	4.000000	4.000000	4.000000	4.000000	4.000000	105.000000	0.000000	8192.000000	8192.000000	8192.000000	3776.000000	8832.000000	7872.000000	7424.000000	11968.000000	9088.000000
1567152907.639007	106.000000	0.000000	4197.948730	4223.589844	4185.641113	4189.743652	4196.410156	450.000000	4.000000				0.000000	4.000000	4.000000	4.000000	4.000000	4.000000	106.000000	0.000000	8192.000000	8192.000000	8192.000000	3776.000000	8832.000000	7808.000000	7488.000000	11968.000000	8832.000000
1567152907.646792	107.000000	0.000000	4209.230957	4205.128418	4179.487305	4202.051270	4193.333496	1023.000000	4.000000				0.000000	4.000000	4.000000	4.000000	4.000000	4.000000	107.000000	0.000000	8192.000000	8192.000000	8192.000000	3776.000000	8832.000000	7872.000000	7360.000000	12032.000000	8960.000000
1567152907.654774	108.000000	0.000000	4197.436035	4205.128418	4178.974121	4204.615234	4189.230957	450.000000	4.000000				0.000000	4.000000	4.000000	4.000000	4.000000	4.000000	108.000000	0.000000	8192.000000	8192.000000	8192.000000	3776.000000	8832.000000	7808.000000	7424.000000	11968.000000	8704.000000
1567152907.662558	109.000000	0.000000	4199.487305	4221.538574	4177.948730	4189.230957	4184.615234	450.000000	4.000000				0.000000	4.000000	4.000000	4.000000	4.000000	4.000000	109.000000	0.000000	8192.000000	8192.000000	8192.000000	3776.000000	8832.000000	7872.000000	7424.000000	11968.000000	8704.000000
1567152907.670341	110.000000	0.000000	4202.051270	4237.948730	4175.897461	4185.128418	4189.743652	450.000000	4.000000				0.000000	4.000000	4.000000	4.000000	4.000000	4.000000	110.000000	0.000000	8192.000000	8192.000000	8192.000000	3776.000000	8832.000000	7808.000000	7424.000000	12032.000000	9088.000000
1567152907.678127	111.000000	0.000000	4200.512695	4227.692383	4177.948730	4193.846191	4191.794922	1023.000000	4.000000				0.000000	4.000000	4.000000	4.000000	4.000000	4.000000	111.000000	0.000000	8192.000000	8192.000000	8192.000000	3840.000000	8832.000000	7872.000000	7424.000000	11968.000000	8832.000000
1567152907.686111	112.000000	0.000000	4211.282227	4217.436035	4183.077148	4195.897461	4183.589844	450.000000	4.000000				0.000000	4.000000	4.000000	4.000000	4.000000	4.000000	112.000000	0.000000	8192.000000	8192.000000	8192.000000	3776.000000	8832.000000	7808.000000	7424.000000	11968.000000	8832.000000
1567152907.694095	113.000000	0.000000	4211.794922	4213.333496	4185.128418	4193.333496	4183.077148	450.000000	4.000000				0.000000	4.000000	4.000000	4.000000	4.000000	4.000000	113.000000	0.000000	8192.000000	8192.000000	8192.000000	3776.000000	8832.000000	7872.000000	7360.000000	11968.000000	8832.000000
1567152907.701877	114.000000	0.000000	4218.461426	4221.538574	4191.282227	4199.487305	4196.922852	450.000000	4.000000				0.000000	4.000000	4.000000	4.000000	4.000000	4.000000	114.000000	0.000000	8192.000000	8192.000000	8192.000000	3776.000000	8832.000000	7808.000000	7360.000000	11968.000000	8832.000000
1567152907.709662	115.000000	0.000000	4240.000000	4233.846191	4195.897461	4208.717773	4208.717773	1023.000000	4.000000				0.000000	4.000000	4.000000	4.000000	4.000000	4.000000	115.000000	0.000000	8192.000000	8192.000000	8192.000000	3776.000000	8832.000000	7872.000000	7424.000000	12032.000000	8896.000000
1567152907.717646	116.000000	0.000000	4221.538574	4213.333496	4184.102539	4200.512695	4203.077148	450.000000	4.000000				0.000000	4.000000	4.000000	4.000000	4.000000	4.000000	116.000000	0.000000	8192.000000	8192.000000	8192.000000	3776.000000	8832.000000	7808.000000	7424.000000	12032.000000	8896.000000
1567152907.725631	117.000000	0.000000	4197.436035	4196.922852	4179.487305	4193.846191	4200.512695	450.000000	4.000000				0.000000	4.000000	4.000000	4.000000	4.000000	4.000000	117.000000	0.000000	8192.000000	8192.000000	8192.000000	3776.000000	8832.000000	7872.000000	7360.000000	12032.000000	8896.000000
1567152907.733614	118.000000	0.000000	4223.589844	4231.794922	4188.717773	4201.538574	4210.769043	450.000000	4.000000				0.000000	4.000000	4.000000	4.000000	4.000000	4.000000	118.000000	0.000000	8192.000000	8192.000000	8128.000000	3776.000000	8832.000000	7808.000000	7360.000000	12032.000000	8896.000000
1567152907.741399	119.000000	0.000000	4234.871582	4256.410156	4188.717773	4202.563965	4205.641113	1023.000000	4.000000				0.000000	4.000000	4.000000	4.000000	4.000000	4.000000	119.000000	0.000000	8192.000000	8192.000000	8192.000000	3776.000000	8832.000000	7872.000000	7424.000000	11968.000000	8896.000000
1567152907.749382	120.000000	0.000000	4212.307617	4227.692383	4181.025879	4201.025879	4193.846191	450.000000	4.000000				0.000000	4.000000	4.000000	4.000000	4.000000	4.000000	120.000000	0.000000	8192.000000	8192.000000	8192.000000	3776.000000	8832.000000	7872.000000	7424.000000	11968.000000	8832.000000
1567152907.757165	121.000000	0.000000	4208.205078	4203.077148	4182.051270	4202.563965	4195.384766	450.000000	4.000000				0.000000	4.000000	4.000000	4.000000	4.000000	4.000000	121.000000	0.000000	8192.000000	8192.000000	8192.000000	3776.000000	8832.000000	7872.000000	7488.000000	11968.000000	8832.000000
1567152907.764946	122.000000	0.000000	4208.205078	4211.282227	4178.461426	4191.282227	4190.769043	450.000000	4.000000				0.000000	4.000000	4.000000	4.000000	4.000000	4.000000	122.000000	0.000000	8192.000000	8192.000000	8192.000000	3776.000000	8832.000000	7872.000000	7488.000000	11968.000000	8832.000000
1567152907.772730	123.000000	0.000000	4204.615234	4223.589844	4173.846191	4180.512695	4187.692383	1023.000000	4.000000				0.000000	4.000000	4.000000	4.000000	4.000000	4.000000	123.000000	0.000000	8192.000000	8192.000000	8192.000000	3776.000000	8832.000000	7872.000000	7360.000000	11968.000000	9088.000000
1567152907.780713	124.000000	0.000000	4220.000000	4231.794922	4183.077148	4189.230957	4203.589844	450.000000	4.000000				0.000000	4.000000	4.000000	4.000000	4.000000	4.000000	124.000000	0.000000	8192.000000	8192.000000	8192.000000	3776.000000	8832.000000	7872.000000	7424.000000	12032.000000	8832.000000
1567152907.788497	125.000000	0.000000	4225.128418	4223.589844	4182.051270	4191.282227	4201.538574	450.000000	4.000000				0.000000	4.000000	4.000000	4.000000	4.000000	4.000000	125.000000	0.000000	8192.000000	8192.000000	8192.000000	3776.000000	8832.000000	7872.000000	7488.000000	12032.000000	8832.000000
1567152907.796479	126.000000	0.000000	4203.589844	4209.230957	4174.871582	4176.922852	4178.461426	450.000000	4.000000				0.000000	4.000000	4.000000	4.000000	4.000000	4.000000	126.000000	0.000000	8192.000000	8192.000000	8192.000000	3776.000000	8832.000000	7872.000000	7424.000000	12032.000000	8960.000000
1567152907.804263	127.000000	0.000000	4197.436035	4219.487305	4180.512695	4182.563965	4182.051270	236.000000	4.000000				0.000000	4.000000	4.000000	4.000000	4.000000	4.000000	127.000000	0.000000	8192.000000	8192.000000	8192.000000	3776.000000	8832.000000	7872.000000	7424.000000	12032.000000	8960.000000
1567152907.812046	0.000000	0.000000	4209.743652	4235.897461	4182.051270	4190.769043	4194.358887	450.000000	4.000000				0.000000	4.000000	4.000000	4.000000	4.000000	4.000000	0.000000	0.000000	8192.000000	8192.000000	8192.000000	3776.000000	8832.000000	7872.000000	7424.000000	12096.000000	8768.000000
1567152907.819830	1.000000	0.000000	4209.230957	4223.589844	4173.846191	4172.820313	4181.025879	450.000000	4.000000				0.000000	4.000000	4.000000	4.000000	4.000000	4.000000	1.000000	0.000000	8192.000000	8192.000000	8192.000000	3840.000000	8832.000000	7872.000000	7424.000000	12032.000000	8832.000000
1567152907.827612	2.000000	0.000000	4193.846191	4201.025879	4168.205078	4157.948730	4162.563965	1023.000000	4.000000				0.000000	4.000000	4.000000	4.000000	4.000000	4.000000	2.000000	0.000000	8192.000000	8192.000000	8192.000000	3776.000000	8832.000000	7872.000000	7424.000000	11968.000000	8832.000000
1567152907.835398	3.000000	0.000000	4193.846191	4205.128418	4171.282227	4168.205078	4162.051270	450.000000	4.000000				0.000000	4.000000	4.000000	4.000000	4.000000	4.000000	3.000000	0.000000	8192.000000	8192.000000	8192.000000	3776.000000	8832.000000	7872.000000	7360.000000	11968.000000	8896.000000
1567152907.843382	4.000000	0.000000	4208.717773	4221.538574	4172.307617	4180.512695	4171.794922	1023.000000	4.000000				0.000000	4.000000	4.000000	4.000000	4.000000	4.000000	4.000000	0.000000	8192.000000	8192.000000	8192.000000	3776.000000	8832.000000	7872.000000	7360.000000	11968.000000	8896.000000
1567152907.851365	5.000000	0.000000	4200.512695	4221.538574	4173.333496	4183.589844	4174.871582	450.000000	4.000000				0.000000	4.000000	4.000000	4.000000	4.000000	4.000000	5.000000	0.000000	8192.000000	8192.000000	8192.000000	3776.000000	8832.000000	7872.000000	7424.000000	12032.000000	8896.000000
1567152907.859148	6.000000	0.000000	4194.871582	4215.384766	4187.692383	4186.153809	4178.461426	1023.000000	4.000000				0.000000	4.000000	4.000000	4.000000	4.000000	4.000000	6.000000	0.000000	8192.000000	8192.000000	8192.000000	3776.000000	8832.000000	7872.000000	7488.000000	12032.000000	8896.000000
1567152907.866931	7.000000	0.000000	4213.846191	4221.538574	4202.563965	4187.179688	4189.743652	450.000000	4.000000				0.000000	4.000000	4.000000	4.000000	4.000000	4.000000	7.000000	0.000000	8192.000000	8192.000000	8192.000000	3776.000000	8832.000000	7872.000000	7360.000000	12032.000000	8832.000000
1567152907.874713	8.000000	0.000000	4211.282227	4225.641113	4203.589844	4181.538574	4199.487305	450.000000	4.000000				0.000000	4.000000	4.000000	4.000000	4.000000	4.000000	8.000000	0.000000	8192.000000	8192.000000	8192.000000	3776.000000	8832.000000	7872.000000	7360.000000	12032.000000	8832.000000
1567152907.882497	9.000000	0.000000	4206.153809	4221.538574	4201.538574	4175.897461	4203.077148	1023.000000	4.000000				0.000000	4.000000	4.000000	4.000000	4.000000	4.000000	9.000000	0.000000	8192.000000	8192.000000	8192.000000	3776.000000	8832.000000	7872.000000	7488.000000	12032.000000	8832.000000
1567152907.890481	10.000000	0.000000	4230.256348	4213.333496	4196.922852	4169.230957	4196.410156	450.000000	4.000000				0.000000	4.000000	4.000000	4.000000	4.000000	4.000000	10.000000	0.000000	8192.000000	8192.000000	8192.000000	3776.000000	8832.000000	7872.000000	7424.000000	12032.000000	8896.000000
1567152907.898465	11.000000	0.000000	4221.538574	4198.974121	4188.717773	4163.589844	4174.871582	1023.000000	4.000000				0.000000	4.000000	4.000000	4.000000	4.000000	4.000000	11.000000	0.000000	8192.000000	8192.000000	8192.000000	3776.000000	8832.000000	7872.000000	7424.000000	12032.000000	8832.000000
1567152907.906449	12.000000	0.000000	4195.897461	4205.128418	4189.743652	4171.282227	4163.077148	450.000000	4.000000				0.000000	4.000000	4.000000	4.000000	4.000000	4.000000	12.000000	0.000000	8192.000000	8192.000000	8192.000000	3776.000000	8832.000000	7872.000000	7424.000000	12032.000000	8832.000000
1567152907.914233	13.000000	0.000000	4222.563965	4235.897461	4198.461426	4189.230957	4187.692383	450.000000	4.000000				0.000000	4.000000	4.000000	4.000000	4.000000	4.000000	13.000000	0.000000	8192.000000	8192.000000	8192.000000	3776.000000	8832.000000	7872.000000	7424.000000	12032.000000	8704.000000
1567152907.922216	14.000000	0.000000	4238.461426	4242.051270	4199.487305	4191.282227	4214.358887	450.000000	4.000000				0.000000	4.000000	4.000000	4.000000	4.000000	4.000000	14.000000	0.000000	8192.000000	8192.000000	8192.000000	3776.000000	8832.000000	7872.000000	7360.000000	12032.000000	8832.000000
1567152907.930000	15.000000	0.000000	4205.128418	4217.436035	4188.205078	4181.025879	4206.153809	1023.000000	4.000000				0.000000	4.000000	4.000000	4.000000	4.000000	4.000000	15.000000	0.000000	8192.000000	8192.000000	8192.000000	3776.000000	8832.000000	7872.000000	7424.000000	11968.000000	8832.000000
1567152907.937983	16.000000	0.000000	4202.563965	4213.333496	4180.000000	4184.102539	4188.205078	0.000000	4.000000				0.000000	4.000000	4.000000	4.000000	4.000000	4.000000	16.000000	0.000000	8192.000000	8192.000000	8192.000000	3776.000000	8832.000000	7872.000000	7424.000000	12032.000000	8896.000000
1567152907.945767	17.000000	0.000000	4227.179688	4221.538574	4176.922852	4187.179688	4185.641113	0.000000	4.000000				0.000000	4.000000	4.000000	4.000000	4.000000	4.000000	17.000000	0.000000	8192.000000	8192.000000	8192.000000	3776.000000	8832.000000	7872.000000	7424.000000	12032.000000	8896.000000
1567152907.953750	18.000000	0.000000	4213.333496	4205.128418	4174.358887	4172.307617	4176.410156	0.000000	4.000000				0.000000	4.000000	4.000000	4.000000	4.000000	4.000000	18.000000	0.000000	8192.000000	8192.000000	8192.000000	3776.000000	8832.000000	7808.000000	7360.000000	12032.000000	9024.000000
1567152907.961534	19.000000	0.000000	4184.615234	4190.769043	4179.487305	4162.051270	4166.153809	0.000000	4.000000				0.000000	4.000000	4.000000	4.000000	4.000000	4.000000	19.000000	0.000000	8192.000000	8192.000000	8192.000000	3776.000000	8832.000000	7872.000000	7488.000000	12032.000000	8896.000000
1567152907.969316	20.000000	0.000000	4181.538574	4219.487305	4183.589844	4168.205078	4176.922852	0.000000	4.000000				0.000000	4.000000	4.000000	4.000000	4.000000	4.000000	20.000000	0.000000	8192.000000	8192.000000	8192.000000	3776.000000	8832.000000	7872.000000	7360.000000	12032.000000	8896.000000
1567152907.977100	21.000000	0.000000	4200.512695	4237.948730	4187.692383	4180.000000	4185.641113	0.000000	4.000000				0.000000	4.000000	4.000000	4.000000	4.000000	4.000000	21.000000	0.000000	8192.000000	8192.000000	8192.000000	3776.000000	8832.000000	7872.000000	7360.000000	12032.000000	8832.000000
1567152907.984882	22.000000	0.000000	4216.922852	4209.230957	4191.794922	4185.641113	4187.692383	0.000000	4.000000				0.000000	4.000000	4.000000	4.000000	4.000000	4.000000	22.000000	0.000000	8192.000000	8192.000000	8192.000000	3776.000000	8832.000000	7872.000000	7360.000000	12032.000000	8832.000000
1567152907.992667	23.000000	0.000000	4215.384766	4203.077148	4187.692383	4185.128418	4186.666504	0.000000	4.000000				0.000000	4.000000	4.000000	4.000000	4.000000	4.000000	23.000000	0.000000	8192.000000	8192.000000	8192.000000	3776.000000	8832.000000	7872.000000	7424.000000	11968.000000	8896.000000
1567152908.000651	24.000000	0.000000	4208.205078	4221.538574	4186.153809	4184.102539	4171.794922	0.000000	4.000000				0.000000	4.000000	4.000000	4.000000	4.000000	4.000000	24.000000	0.000000	8192.000000	8192.000000	8192.000000	3776.000000	8832.000000	7872.000000	7424.000000	12032.000000	8832.000000
1567152908.008634	25.000000	0.000000	4212.307617	4201.025879	4183.589844	4184.102539	4169.743652	0.000000	4.000000				0.000000	4.000000	4.000000	4.000000	4.000000	4.000000	25.000000	0.000000	8192.000000	8192.000000	8192.000000	3776.000000	8832.000000	7872.000000	7360.000000	12032.000000	8896.000000
1567152908.016417	26.000000	0.000000	4214.358887	4196.922852	4180.000000	4186.666504	4189.743652	0.000000	4.000000				0.000000	4.000000	4.000000	4.000000	4.000000	4.000000	26.000000	0.000000	8192.000000	8192.000000	8192.000000	3776.000000	8832.000000	7872.000000	7360.000000	12032.000000	8896.000000
1567152908.024201	27.000000	0.000000	4201.025879	4229.743652	4181.025879	4182.563965	4193.333496	0.000000	4.000000				0.000000	4.000000	4.000000	4.000000	4.000000	4.000000	27.000000	0.000000	8192.000000	8192.000000	8192.000000	3776.000000	8832.000000	7872.000000	7360.000000	12032.000000	8896.000000
1567152908.032185	28.000000	0.000000	4199.487305	4219.487305	4185.641113	4173.333496	4186.666504	0.000000	4.000000				0.000000	4.000000	4.000000	4.000000	4.000000	4.000000	28.000000	0.000000	8192.000000	8192.000000	8192.000000	3776.000000	8832.000000	7872.000000	7360.000000	12032.000000	8832.000000
1567152908.040169	29.000000	0.000000	4222.051270	4198.974121	4191.794922	4176.922852	4200.512695	0.000000	4.000000				0.000000	4.000000	4.000000	4.000000	4.000000	4.000000	29.000000	0.000000	8192.000000	8192.000000	8192.000000	3776.000000	8832.000000	7872.000000	7424.000000	12096.000000	8832.000000
1567152908.048152	30.000000	0.000000	4227.179688	4229.743652	4189.743652	4182.563965	4210.256348	0.000000	4.000000				0.000000	4.000000	4.000000	4.000000	4.000000	4.000000	30.000000	0.000000	8192.000000	8192.000000	8192.000000	3776.000000	8832.000000	7808.000000	7424.000000	12096.000000	8832.000000
1567152908.055935	31.000000	0.000000	4210.256348	4242.051270	4188.717773	4176.922852	4197.948730	0.000000	4.000000				0.000000	4.000000	4.000000	4.000000	4.000000	4.000000	31.000000	0.000000	8192.000000	8192.000000	8192.000000	3776.000000	8832.000000	7872.000000	7424.000000	12032.000000	8768.000000
1567152908.063717	32.000000	0.000000	4219.487305	4223.589844	4197.436035	4186.666504	4200.000000	0.000000	4.000000				0.000000	4.000000	4.000000	4.000000	4.000000	4.000000	32.000000	0.000000	8192.000000	8192.000000	8192.000000	3776.000000	8832.000000	7872.000000	7424.000000	11968.000000	8896.000000
1567152908.071499	33.000000	0.000000	4239.487305	4240.000000	4201.538574	4206.666504	4212.307617	0.000000	4.000000				0.000000	4.000000	4.000000	4.000000	4.000000	4.000000	33.000000	0.000000	8192.000000	8192.000000	8192.000000	3776.000000	8832.000000	7872.000000	7424.000000	12096.000000	8896.000000
1567152908.079280	34.000000	0.000000	4224.102539	4254.358887	4193.846191	4203.077148	4202.051270	0.000000	4.000000				0.000000	4.000000	4.000000	4.000000	4.000000	4.000000	34.000000	0.000000	8192.000000	8192.000000	8192.000000	3776.000000	8832.000000	7808.000000	7360.000000	12096.000000	9024.000000
1567152908.087065	35.000000	0.000000	4209.230957	4242.051270	4188.205078	4190.769043	4189.230957	0.000000	4.000000				0.000000	4.000000	4.000000	4.000000	4.000000	4.000000	35.000000	0.000000	8192.000000	8192.000000	8192.000000	3776.000000	8832.000000	7872.000000	7360.000000	12096.000000	9024.000000
1567152908.095048	36.000000	0.000000	4217.948730	4237.948730	4192.820313	4195.384766	4203.589844	0.000000	4.000000				0.000000	4.000000	4.000000	4.000000	4.000000	4.000000	36.000000	0.000000	8192.000000	8192.000000	8192.000000	3776.000000	8832.000000	7808.000000	7360.000000	12032.000000	8960.000000
1567152908.102831	37.000000	0.000000	4230.769043	4240.000000	4192.820313	4202.563965	4229.230957	0.000000	4.000000				0.000000	4.000000	4.000000	4.000000	4.000000	4.000000	37.000000	0.000000	8192.000000	8192.000000	8192.000000	3776.000000	8832.000000	7872.000000	7424.000000	12032.000000	8896.000000
1567152908.110814	38.000000	0.000000	4230.769043	4229.743652	4176.922852	4197.948730	4222.563965	0.000000	4.000000				0.000000	4.000000	4.000000	4.000000	4.000000	4.000000	38.000000	0.000000	8192.000000	8192.000000	8192.000000	3776.000000	8832.000000	7872.000000	7360.000000	12032.000000	8832.000000
1567152908.118598	39.000000	0.000000	4217.948730	4221.538574	4174.871582	4191.794922	4197.436035	0.000000	4.000000				0.000000	4.000000	4.000000	4.000000	4.000000	4.000000	39.000000	0.000000	8192.000000	8192.000000	8192.000000	3776.000000	8832.000000	7872.000000	7424.000000	11968.000000	8896.000000
1567152908.126581	40.000000	0.000000	4204.615234	4231.794922	4191.282227	4200.512695	4192.820313	0.000000	4.000000				0.000000	4.000000	4.000000	4.000000	4.000000	4.000000	40.000000	0.000000	8192.000000	8192.000000	8192.000000	3776.000000	8832.000000	7808.000000	7424.000000	11968.000000	8896.000000
1567152908.134364	41.000000	0.000000	4203.077148	4235.897461	4184.615234	4201.538574	4200.512695	0.000000	4.000000				0.000000	4.000000	4.000000	4.000000	4.000000	4.000000	41.000000	0.000000	8192.000000	8192.000000	8192.000000	3776.000000	8832.000000	7872.000000	7360.000000	11968.000000	8960.000000
1567152908.142347	42.000000	0.000000	4211.282227	4229.743652	4163.077148	4188.717773	4200.000000	0.000000	4.000000				0.000000	4.000000	4.000000	4.000000	4.000000	4.000000	42.000000	0.000000	8192.000000	8192.000000	8192.000000	3776.000000	8832.000000	7808.000000	7424.000000	12032.000000	8896.000000
1567152908.150134	43.000000	0.000000	4205.641113	4223.589844	4164.102539	4188.205078	4195.897461	0.000000	4.000000				0.000000	4.000000	4.000000	4.000000	4.000000	4.000000	43.000000	0.000000	8192.000000	8192.000000	8192.000000	3776.000000	8832.000000	7872.000000	7424.000000	11968.000000	8640.000000
1567152908.158120	44.000000	0.000000	4200.000000	4231.794922	4178.461426	4194.358887	4196.410156	0.000000	4.000000				0.000000	4.000000	4.000000	4.000000	4.000000	4.000000	44.000000	0.000000	8192.000000	8192.000000	8192.000000	3776.000000	8832.000000	7808.000000	7424.000000	11968.000000	8640.000000
1567152908.166105	45.000000	0.000000	4211.282227	4227.692383	4179.487305	4189.743652	4191.282227	0.000000	4.000000				0.000000	4.000000	4.000000	4.000000	4.000000	4.000000	45.000000	0.000000	8192.000000	8192.000000	8192.000000	3776.000000	8832.000000	7872.000000	7424.000000	12032.000000	8896.000000
1567152908.174089	46.000000	0.000000	4212.820313	4198.974121	4174.358887	4184.615234	4182.051270	0.000000	4.000000				0.000000	4.000000	4.000000	4.000000	4.000000	4.000000	46.000000	0.000000	8192.000000	8192.000000	8192.000000	3776.000000	8832.000000	7808.000000	7424.000000	11968.000000	8896.000000
1567152908.182072	47.000000	0.000000	4201.538574	4196.922852	4181.538574	4184.615234	4183.589844	0.000000	4.000000				0.000000	4.000000	4.000000	4.000000	4.000000	4.000000	47.000000	0.000000	8192.000000	8192.000000	8192.000000	3776.000000	8832.000000	7872.000000	7360.000000	12032.000000	8832.000000
1567152908.189855	48.000000	0.000000	4200.512695	4227.692383	4188.717773	4187.179688	4189.743652	0.000000	4.000000				0.000000	4.000000	4.000000	4.000000	4.000000	4.000000	48.000000	0.000000	8192.000000	8192.000000	8192.000000	3776.000000	8832.000000	7808.000000	7360.000000	12032.000000	8832.000000
1567152908.197640	49.000000	0.000000	4212.820313	4223.589844	4185.641113	4186.666504	4181.538574	0.000000	4.000000				0.000000	4.000000	4.000000	4.000000	4.000000	4.000000	49.000000	0.000000	8192.000000	8192.000000	8192.000000	3776.000000	8832.000000	7872.000000	7296.000000	11968.000000	8832.000000
1567152908.205623	50.000000	0.000000	4195.897461	4192.820313	4172.820313	4171.794922	4168.205078	0.000000	4.000000				0.000000	4.000000	4.000000	4.000000	4.000000	4.000000	50.000000	0.000000	8192.000000	8192.000000	8192.000000	3776.000000	8832.000000	7872.000000	7424.000000	12096.000000	8832.000000
1567152908.213607	51.000000	0.000000	4168.205078	4194.871582	4167.179688	4162.563965	4168.717773	0.000000	4.000000				0.000000	4.000000	4.000000	4.000000	4.000000	4.000000	51.000000	0.000000	8192.000000	8192.000000	8192.000000	3776.000000	8832.000000	7936.000000	7360.000000	12032.000000	8832.000000
1567152908.221591	52.000000	0.000000	4195.384766	4225.641113	4179.487305	4181.025879	4181.538574	0.000000	4.000000				0.000000	4.000000	4.000000	4.000000	4.000000	4.000000	52.000000	0.000000	8192.000000	8192.000000	8192.000000	3776.000000	8832.000000	7808.000000	7424.000000	12032.000000	8896.000000
1567152908.229375	53.000000	0.000000	4230.769043	4221.538574	4189.230957	4198.461426	4193.846191	0.000000	4.000000				0.000000	4.000000	4.000000	4.000000	4.000000	4.000000	53.000000	0.000000	8192.000000	8192.000000	8192.000000	3776.000000	8832.000000	7872.000000	7424.000000	12032.000000	8896.000000
1567152908.237358	54.000000	0.000000	4220.000000	4198.974121	4192.307617	4200.000000	4202.563965	0.000000	4.000000				0.000000	4.000000	4.000000	4.000000	4.000000	4.000000	54.000000	0.000000	8192.000000	8192.000000	8192.000000	3776.000000	8832.000000	7872.000000	7360.000000	11968.000000	8640.000000
1567152908.245142	55.000000	0.000000	4216.410156	4209.230957	4196.922852	4201.538574	4210.769043	0.000000	4.000000				0.000000	4.000000	4.000000	4.000000	4.000000	4.000000	55.000000	0.000000	8192.000000	8192.000000	8192.000000	3776.000000	8832.000000	7872.000000	7360.000000	12032.000000	8896.000000
1567152908.253124	56.000000	0.000000	4232.820313	4225.641113	4197.948730	4200.512695	4210.769043	0.000000	4.000000				0.000000	4.000000	4.000000	4.000000	4.000000	4.000000	56.000000	0.000000	8192.000000	8192.000000	8192.000000	3776.000000	8832.000000	7872.000000	7424.000000	12032.000000	8832.000000
1567152908.260908	57.000000	0.000000	4225.128418	4209.230957	4193.846191	4191.282227	4201.538574	0.000000	4.000000				0.000000	4.000000	4.000000	4.000000	4.000000	4.000000	57.000000	0.000000	8192.000000	8192.000000	8192.000000	3776.000000	8832.000000	7872.000000	7424.000000	12032.000000	8896.000000
1567152908.268791	58.000000	0.000000	4214.871582	4205.128418	4190.769043	4189.230957	4199.487305	0.000000	4.000000				0.000000	4.000000	4.000000	4.000000	4.000000	4.000000	58.000000	0.000000	8192.000000	8192.000000	8192.000000	3776.000000	8832.000000	7808.000000	7424.000000	12032.000000	8896.000000
1567152908.276574	59.000000	0.000000	4204.102539	4223.589844	4182.563965	4186.666504	4193.846191	0.000000	4.000000				0.000000	4.000000	4.000000	4.000000	4.000000	4.000000	59.000000	0.000000	8192.000000	8192.000000	8192.000000	3776.000000	8832.000000	7872.000000	7360.000000	12032.000000	8832.000000
1567152908.284557	60.000000	0.000000	4177.436035	4205.128418	4162.563965	4167.179688	4173.846191	0.000000	4.000000				0.000000	4.000000	4.000000	4.000000	4.000000	4.000000	60.000000	0.000000	8192.000000	8192.000000	8192.000000	3776.000000	8832.000000	7872.000000	7424.000000	12032.000000	8832.000000
1567152908.292340	61.000000	0.000000	4183.589844	4184.615234	4159.487305	4158.461426	4169.743652	0.000000	4.000000				0.000000	4.000000	4.000000	4.000000	4.000000	4.000000	61.000000	0.000000	8192.000000	8192.000000	8192.000000	3776.000000	8832.000000	7872.000000	7360.000000	11968.000000	8896.000000
1567152908.300123	62.000000	0.000000	4207.692383	4209.230957	4177.948730	4175.384766	4185.641113	0.000000	4.000000				0.000000	4.000000	4.000000	4.000000	4.000000	4.000000	62.000000	0.000000	8192.000000	8192.000000	8192.000000	3776.000000	8832.000000	7872.000000	7360.000000	11968.000000	8896.000000
1567152908.307905	63.000000	0.000000	4202.051270	4225.641113	4183.077148	4184.615234	4187.692383	0.000000	4.000000				0.000000	4.000000	4.000000	4.000000	4.000000	4.000000	63.000000	0.000000	8192.000000	8192.000000	8192.000000	3776.000000	8832.000000	7872.000000	7360.000000	12032.000000	8896.000000
1567152908.315688	64.000000	0.000000	4200.000000	4205.128418	4177.948730	4172.820313	4183.077148	450.000000	4.000000				0.000000	4.000000	4.000000	4.000000	4.000000	4.000000	64.000000	0.000000	8192.000000	8192.000000	8192.000000	3776.000000	8832.000000	7872.000000	7488.000000	12032.000000	8896.000000
1567152908.323473	65.000000	0.000000	4211.794922	4194.871582	4178.974121	4166.153809	4189.743652	450.000000	4.000000				0.000000	4.000000	4.000000	4.000000	4.000000	4.000000	65.000000	0.000000	8192.000000	8192.000000	8192.000000	3776.000000	8832.000000	7872.000000	7424.000000	12032.000000	8896.000000
1567152908.331456	66.000000	0.000000	4199.487305	4196.922852	4176.922852	4171.794922	4187.179688	1023.000000	4.000000				0.000000	4.000000	4.000000	4.000000	4.000000	4.000000	66.000000	0.000000	8192.000000	8192.000000	8192.000000	3776.000000	8832.000000	7872.000000	7424.000000	12032.000000	8896.000000
1567152908.339441	67.000000	0.000000	4190.256348	4201.025879	4182.051270	4183.077148	4180.512695	450.000000	4.000000				0.000000	4.000000	4.000000	4.000000	4.000000	4.000000	67.000000	0.000000	8192.000000	8192.000000	8192.000000	3776.000000	8896.000000	7872.000000	7424.000000	12032.000000	8832.000000
1567152908.347424	68.000000	0.000000	4212.307617	4213.333496	4191.794922	4192.820313	4194.871582	1023.000000	4.000000				0.000000	4.000000	4.000000	4.000000	4.000000	4.000000	68.000000	0.000000	8192.000000	8192.000000	8192.000000	3776.000000	8832.000000	7872.000000	7424.000000	12032.000000	8896.000000
1567152908.355409	69.000000	0.000000	4210.256348	4213.333496	4185.641113	4187.179688	4201.025879	450.000000	4.000000				0.000000	4.000000	4.000000	4.000000	4.000000	4.000000	69.000000	0.000000	8192.000000	8192.000000	8192.000000	3776.000000	8896.000000	7872.000000	7424.000000	12032.000000	8832.000000
1567152908.363392	70.000000	0.000000	4192.307617	4209.230957	4178.974121	4178.461426	4191.282227	1023.000000	4.000000				0.000000	4.000000	4.000000	4.000000	4.000000	4.000000	70.000000	0.000000	8192.000000	8192.000000	8192.000000	3776.000000	8832.000000	7872.000000	7360.000000	12032.000000	8640.000000
1567152908.371175	71.000000	0.000000	4207.692383	4225.641113	4183.589844	4189.743652	4191.794922	450.000000	4.000000				0.000000	4.000000	4.000000	4.000000	4.000000	4.000000	71.000000	0.000000	8192.000000	8192.000000	8192.000000	3776.000000	8832.000000	7872.000000	7360.000000	12032.000000	8640.000000
1567152908.378956	72.000000	0.000000	4221.538574	4229.743652	4188.717773	4202.051270	4196.410156	450.000000	4.000000				0.000000	4.000000	4.000000	4.000000	4.000000	4.000000	72.000000	0.000000	8192.000000	8192.000000	8192.000000	3776.000000	8832.000000	7808.000000	7360.000000	12032.000000	8704.000000
1567152908.386740	73.000000	0.000000	4209.743652	4211.282227	4182.051270	4192.307617	4187.692383	1023.000000	4.000000				0.000000	4.000000	4.000000	4.000000	4.000000	4.000000	73.000000	0.000000	8192.000000	8192.000000	8192.000000	3776.000000	8832.000000	7872.000000	7424.000000	12032.000000	8896.000000
1567152908.394724	74.000000	0.000000	4200.512695	4213.333496	4182.051270	4183.077148	4176.922852	450.000000	4.000000				0.000000	4.000000	4.000000	4.000000	4.000000	4.000000	74.000000	0.000000	8192.000000	8192.000000	8192.000000	3776.000000	8832.000000	7872.000000	7360.000000	12032.000000	8896.000000
1567152908.402708	75.000000	0.000000	4215.897461	4223.589844	4194.871582	4191.794922	4192.307617	1023.000000	4.000000				0.000000	4.000000	4.000000	4.000000	4.000000	4.000000	75.000000	0.000000	8192.000000	8192.000000	8192.000000	3776.000000	8832.000000	7872.000000	7360.000000	12032.000000	8896.000000
1567152908.410691	76.000000	0.000000	4225.641113	4205.128418	4194.358887	4198.974121	4215.897461	450.000000	4.000000				0.000000	4.000000	4.000000	4.000000	4.000000	4.000000	76.000000	0.000000	8192.000000	8192.000000	8192.000000	3776.000000	8832.000000	7808.000000	7360.000000	12032.000000	8896.000000
1567152908.418474	77.000000	0.000000	4213.333496	4203.077148	4189.743652	4203.077148	4212.820313	450.000000	4.000000				0.000000	4.000000	4.000000	4.000000	4.000000	4.000000	77.000000	0.000000	8192.000000	8192.000000	8192.000000	3776.000000	8832.000000	7872.000000	7360.000000	12032.000000	8832.000000
1567152908.426457	78.000000	0.000000	4214.871582	4242.051270	4200.512695	4217.436035	4207.179688	450.000000	4.000000				0.000000	4.000000	4.000000	4.000000	4.000000	4.000000	78.000000	0.000000	8192.000000	8192.000000	8192.000000	3776.000000	8832.000000	7872.000000	7488.000000	12032.000000	8896.000000
1567152908.434240	79.000000	0.000000	4234.358887	4260.512695	4206.153809	4224.102539	4222.051270	1023.000000	4.000000				0.000000	4.000000	4.000000	4.000000	4.000000	4.000000	79.000000	0.000000	8192.000000	8192.000000	8192.000000	3776.000000	8832.000000	7872.000000	7360.000000	11968.000000	8896.000000
1567152908.442023	80.000000	0.000000	4213.333496	4227.692383	4190.769043	4206.666504	4217.436035	450.000000	4.000000				0.000000	4.000000	4.000000	4.000000	4.000000	4.000000	80.000000	0.000000	8192.000000	8192.000000	8192.000000	3840.000000	8832.000000	7872.000000	7360.000000	11968.000000	8896.000000
1567152908.449808	81.000000	0.000000	4191.282227	4215.384766	4181.025879	4194.358887	4198.974121	450.000000	4.000000				0.000000	4.000000	4.000000	4.000000	4.000000	4.000000	81.000000	0.000000	8192.000000	8192.000000	8192.000000	3776.000000	8832.000000	7872.000000	7360.000000	12096.000000	8832.000000
1567152908.457793	82.000000	0.000000	4233.846191	4233.846191	4193.846191	4212.307617	4210.256348	450.000000	4.000000				0.000000	4.000000	4.000000	4.000000	4.000000	4.000000	82.000000	0.000000	8192.000000	8192.000000	8192.000000	3776.000000	8832.000000	7872.000000	7360.000000	11968.000000	8832.000000
1567152908.465776	83.000000	0.000000	4232.307617	4225.641113	4196.922852	4219.487305	4216.922852	1023.000000	4.000000				0.000000	4.000000	4.000000	4.000000	4.000000	4.000000	83.000000	0.000000	8192.000000	8192.000000	8192.000000	3776.000000	8832.000000	7808.000000	7488.000000	12032.000000	8896.000000
1567152908.473759	84.000000	0.000000	4178.974121	4213.333496	4187.692383	4202.051270	4198.461426	450.000000	4.000000				0.000000	4.000000	4.000000	4.000000	4.000000	4.000000	84.000000	0.000000	8192.000000	8192.000000	8192.000000	3776.000000	8832.000000	7872.000000	7488.000000	12032.000000	8896.000000
1567152908.481542	85.000000	0.000000	4199.487305	4213.333496	4188.205078	4201.538574	4192.820313	450.000000	4.000000				0.000000	4.000000	4.000000	4.000000	4.000000	4.000000	85.000000	0.000000	8192.000000	8192.000000	8192.000000	3776.000000	8832.000000	7808.000000	7424.000000	11968.000000	8768.000000
1567152908.489325	86.000000	0.000000	4235.384766	4205.128418	4187.179688	4214.871582	4205.641113	450.000000	4.000000				0.000000	4.000000	4.000000	4.000000	4.000000	4.000000	86.000000	0.000000	8192.000000	8192.000000	8192.000000	3776.000000	8832.000000	7872.000000	7424.000000	12096.000000	8832.000000
1567152908.497107	87.000000	0.000000	4209.230957	4205.128418	4188.717773	4215.897461	4211.794922	1023.000000	4.000000				0.000000	4.000000	4.000000	4.000000	4.000000	4.000000	87.000000	0.000000	8192.000000	8192.000000	8192.000000	3776.000000	8832.000000	7872.000000	7360.000000	12032.000000	8768.000000
1567152908.504889	88.000000	0.000000	4209.743652	4231.794922	4195.897461	4213.333496	4217.948730	450.000000	4.000000				0.000000	4.000000	4.000000	4.000000	4.000000	4.000000	88.000000	0.000000	8192.000000	8192.000000	8192.000000	3776.000000	8832.000000	7872.000000	7424.000000	12096.000000	8704.000000
1567152908.512673	89.000000	0.000000	4243.589844	4235.897461	4195.384766	4218.974121	4225.128418	450.000000	4.000000				0.000000	4.000000	4.000000	4.000000	4.000000	4.000000	89.000000	0.000000	8192.000000	8192.000000	8192.000000	3776.000000	8832.000000	7808.000000	7424.000000	11968.000000	8704.000000
1567152908.520657	90.000000	0.000000	4230.256348	4219.487305	4191.794922	4219.487305	4212.820313	450.000000	4.000000				0.000000	4.000000	4.000000	4.000000	4.000000	4.000000	90.000000	0.000000	8192.000000	8192.000000	8192.000000	3776.000000	8832.000000	7872.000000	7360.000000	11968.000000	8704.000000
1567152908.528441	91.000000	0.000000	4198.974121	4209.230957	4191.794922	4212.820313	4191.282227	1023.000000	4.000000				0.000000	4.000000	4.000000	4.000000	4.000000	4.000000	91.000000	0.000000	8192.000000	8192.000000	8192.000000	3776.000000	8832.000000	7872.000000	7360.000000	12032.000000	8832.000000
1567152908.536424	92.000000	0.000000	4207.179688	4209.230957	4189.743652	4207.179688	4192.820313	450.000000	4.000000				0.000000	4.000000	4.000000	4.000000	4.000000	4.000000	92.000000	0.000000	8192.000000	8192.000000	8192.000000	3776.000000	8832.000000	7872.000000	7424.000000	12032.000000	8896.000000
1567152908.544208	93.000000	0.000000	4239.487305	4213.333496	4189.230957	4210.256348	4222.563965	450.000000	4.000000				0.000000	4.000000	4.000000	4.000000	4.000000	4.000000	93.000000	0.000000	8192.000000	8192.000000	8192.000000	3776.000000	8832.000000	7872.000000	7360.000000	12032.000000	8896.000000
1567152908.552191	94.000000	0.000000	4261.538574	4221.538574	4199.487305	4220.000000	4240.512695	450.000000	4.000000				0.000000	4.000000	4.000000	4.000000	4.000000	4.000000	94.000000	0.000000	8192.000000	8192.000000	8192.000000	3776.000000	8832.000000	7872.000000	7360.000000	12032.000000	8896.000000
1567152908.559975	95.000000	0.000000	4259.487305	4223.589844	4204.102539	4215.384766	4224.615234	1023.000000	4.000000				0.000000	4.000000	4.000000	4.000000	4.000000	4.000000	95.000000	0.000000	8192.000000	8192.000000	8192.000000	3776.000000	8832.000000	7872.000000	7360.000000	12032.000000	8768.000000
1567152908.567958	96.000000	0.000000	4221.538574	4219.487305	4193.333496	4201.025879	4204.615234	450.000000	4.000000				0.000000	4.000000	4.000000	4.000000	4.000000	4.000000	96.000000	0.000000	8192.000000	8192.000000	8192.000000	3776.000000	8832.000000	7872.000000	7424.000000	11968.000000	8896.000000
1567152908.575742	97.000000	0.000000	4192.820313	4223.589844	4194.871582	4197.948730	4210.256348	450.000000	4.000000				0.000000	4.000000	4.000000	4.000000	4.000000	4.000000	97.000000	0.000000	8192.000000	8192.000000	8192.000000	3776.000000	8832.000000	7872.000000	7424.000000	12032.000000	8768.000000
1567152908.583725	98.000000	0.000000	4221.538574	4242.051270	4211.282227	4212.307617	4229.743652	450.000000	4.000000				0.000000	4.000000	4.000000	4.000000	4.000000	4.000000	98.000000	0.000000	8192.000000	8192.000000	8192.000000	3776.000000	8832.000000	7872.000000	7424.000000	12032.000000	8768.000000
1567152908.591708	99.000000	0.000000	4257.436035	4252.307617	4216.410156	4221.025879	4230.256348	1023.000000	4.000000				0.000000	4.000000	4.000000	4.000000	4.000000	4.000000	99.000000	0.000000	8192.000000	8192.000000	8192.000000	3776.000000	8832.000000	7808.000000	7424.000000	12032.000000	8832.000000
1567152908.599491	100.000000	0.000000	4261.538574	4242.051270	4221.538574	4222.051270	4228.205078	450.000000	4.000000				0.000000	4.000000	4.000000	4.000000	4.000000	4.000000	100.000000	0.000000	8192.000000	8192.000000	8128.000000	3776.000000	8832.000000	7872.000000	7424.000000	12032.000000	8832.000000
1567152908.607274	101.000000	0.000000	4256.922852	4246.153809	4230.256348	4233.846191	4244.615234	450.000000	4.000000				0.000000	4.000000	4.000000	4.000000	4.000000	4.000000	101.000000	0.000000	8192.000000	8192.000000	8128.000000	3776.000000	8832.000000	7872.000000	7360.000000	12032.000000	8896.000000
1567152908.615056	102.000000	0.000000	4245.128418	4252.307617	4220.512695	4236.922852	4249.230957	450.000000	4.000000				0.000000	4.000000	4.000000	4.000000	4.000000	4.000000	102.000000	0.000000	8192.000000	8192.000000	8192.000000	3776.000000	8832.000000	7872.000000	7360.000000	12032.000000	8896.000000
1567152908.622839	103.000000	0.000000	4225.128418	4225.641113	4203.589844	4220.512695	4234.358887	1023.000000	4.000000				0.000000	4.000000	4.000000	4.000000	4.000000	4.000000	103.000000	0.000000	8192.000000	8192.000000	8192.000000	3776.000000	8832.000000	7872.000000	7360.000000	11968.000000	8832.000000
1567152908.630621	104.000000	0.000000	4233.846191	4223.589844	4207.692383	4218.974121	4225.128418	450.000000	4.000000				0.000000	4.000000	4.000000	4.000000	4.000000	4.000000	104.000000	0.000000	8192.000000	8192.000000	8192.000000	3776.000000	8832.000000	7936.000000	7360.000000	11968.000000	8896.000000
1567152908.638406	105.000000	0.000000	4245.641113	4258.461426	4225.641113	4234.358887	4230.256348	450.000000	4.000000				0.000000	4.000000	4.000000	4.000000	4.000000	4.000000	105.000000	0.000000	8192.000000	8192.000000	8192.000000	3776.000000	8832.000000	7872.000000	7360.000000	12032.000000	8832.000000
1567152908.646390	106.000000	0.000000	4230.256348	4246.153809	4225.128418	4231.794922	4235.897461	450.000000	4.000000				0.000000	4.000000	4.000000	4.000000	4.000000	4.000000	106.000000	0.000000	8192.000000	8192.000000	8192.000000	3776.000000	8832.000000	7872.000000	7424.000000	12032.000000	8832.000000
1567152908.654374	107.000000	0.000000	4231.282227	4209.230957	4211.794922	4215.897461	4230.769043	1023.000000	4.000000				0.000000	4.000000	4.000000	4.000000	4.000000	4.000000	107.000000	0.000000	8192.000000	8192.000000	8192.000000	3776.000000	8832.000000	7872.000000	7424.000000	12032.000000	8832.000000
1567152908.662358	108.000000	0.000000	4227.692383	4227.692383	4206.153809	4215.384766	4220.000000	450.000000	4.000000				0.000000	4.000000	4.000000	4.000000	4.000000	4.000000	108.000000	0.000000	8192.000000	8192.000000	8192.000000	3776.000000	8832.000000	7872.000000	7360.000000	12032.000000	8960.000000
1567152908.670340	109.000000	0.000000	4205.128418	4240.000000	4197.948730	4215.384766	4214.358887	450.000000	4.000000				0.000000	4.000000	4.000000	4.000000	4.000000	4.000000	109.000000	0.000000	8192.000000	8192.000000	8192.000000	3776.000000	8832.000000	7872.000000	7360.000000	12032.000000	8896.000000
1567152908.678122	110.000000	0.000000	4204.615234	4207.179688	4191.282227	4204.615234	4207.692383	450.000000	4.000000				0.000000	4.000000	4.000000	4.000000	4.000000	4.000000	110.000000	0.000000	8192.000000	8192.000000	8192.000000	3776.000000	8832.000000	7872.000000	7424.000000	12032.000000	8832.000000
1567152908.685905	111.000000	0.000000	4223.589844	4213.333496	4200.000000	4201.025879	4205.641113	1023.000000	4.000000				0.000000	4.000000	4.000000	4.000000	4.000000	4.000000	111.000000	0.000000	8192.000000	8192.000000	8192.000000	3776.000000	8832.000000	7872.000000	7360.000000	12032.000000	8896.000000
1567152908.693686	112.000000	0.000000	4221.025879	4242.051270	4204.615234	4200.512695	4204.615234	450.000000	4.000000				0.000000	4.000000	4.000000	4.000000	4.000000	4.000000	112.000000	0.000000	8192.000000	8192.000000	8192.000000	3776.000000	8832.000000	7872.000000	7360.000000	12032.000000	8896.000000
1567152908.701470	113.000000	0.000000	4219.487305	4231.794922	4197.436035	4201.025879	4204.615234	450.000000	4.000000				0.000000	4.000000	4.000000	4.000000	4.000000	4.000000	113.000000	0.000000	8192.000000	8192.000000	8192.000000	3776.000000	8832.000000	7872.000000	7424.000000	12032.000000	8832.000000
1567152908.709453	114.000000	0.000000	4234.358887	4229.743652	4203.077148	4218.461426	4217.948730	450.000000	4.000000				0.000000	4.000000	4.000000	4.000000	4.000000	4.000000	114.000000	0.000000	8192.000000	8192.000000	8192.000000	3776.000000	8832.000000	7872.000000	7424.000000	12032.000000	8832.000000
1567152908.717237	115.000000	0.000000	4218.461426	4240.000000	4213.333496	4228.205078	4217.436035	1023.000000	4.000000				0.000000	4.000000	4.000000	4.000000	4.000000	4.000000	115.000000	0.000000	8192.000000	8192.000000	8192.000000	3776.000000	8832.000000	7808.000000	7424.000000	11968.000000	8704.000000
1567152908.725219	116.000000	0.000000	4195.384766	4213.333496	4200.000000	4205.641113	4198.974121	450.000000	4.000000				0.000000	4.000000	4.000000	4.000000	4.000000	4.000000	116.000000	0.000000	8192.000000	8192.000000	8192.000000	3776.000000	8832.000000	7872.000000	7424.000000	11968.000000	8704.000000
1567152908.733003	117.000000	0.000000	4212.307617	4194.871582	4187.179688	4193.333496	4206.153809	450.000000	4.000000				0.000000	4.000000	4.000000	4.000000	4.000000	4.000000	117.000000	0.000000	8192.000000	8192.000000	8192.000000	3776.000000	8832.000000	7808.000000	7424.000000	12032.000000	8896.000000
1567152908.740985	118.000000	0.000000	4229.230957	4221.538574	4195.384766	4208.205078	4224.615234	450.000000	4.000000				0.000000	4.000000	4.000000	4.000000	4.000000	4.000000	118.000000	0.000000	8192.000000	8192.000000	8192.000000	3776.000000	8832.000000	7936.000000	7424.000000	12032.000000	8896.000000
1567152908.748769	119.000000	0.000000	4214.871582	4223.589844	4193.333496	4208.205078	4211.794922	1023.000000	4.000000				0.000000	4.000000	4.000000	4.000000	4.000000	4.000000	119.000000	0.000000	8192.000000	8192.000000	8192.000000	3776.000000	8832.000000	7808.000000	7424.000000	12032.000000	8896.000000
1567152908.756751	120.000000	0.000000	4203.589844	4198.974121	4186.153809	4196.922852	4202.563965	450.000000	4.000000				0.000000	4.000000	4.000000	4.000000	4.000000	4.000000	120.000000	0.000000	8192.000000	8192.000000	8192.000000	3776.000000	8832.000000	7872.000000	7424.000000	12032.000000	8896.000000
1567152908.764536	121.000000	0.000000	4218.461426	4213.333496	4196.922852	4197.948730	4220.000000	450.000000	4.000000				0.000000	4.000000	4.000000	4.000000	4.000000	4.000000	121.000000	0.000000	8192.000000	8192.000000	8192.000000	3776.000000	8832.000000	7808.000000	7424.000000	11968.000000	8896.000000
1567152908.772520	122.000000	0.000000	4230.256348	4242.051270	4204.102539	4201.538574	4217.948730	450.000000	4.000000				0.000000	4.000000	4.000000	4.000000	4.000000	4.000000	122.000000	0.000000	8192.000000	8192.000000	8192.000000	3776.000000	8832.000000	7936.000000	7296.000000	11968.000000	8832.000000
1567152908.780503	123.000000	0.000000	4226.153809	4225.641113	4199.487305	4202.051270	4209.230957	1023.000000	4.000000				0.000000	4.000000	4.000000	4.000000	4.000000	4.000000	123.000000	0.000000	8192.000000	8192.000000	8192.000000	3776.000000	8832.000000	7872.000000	7424.000000	12032.000000	8832.000000
1567152908.788286	124.000000	0.000000	4210.256348	4196.922852	4195.384766	4202.563965	4209.230957	450.000000	4.000000				0.000000	4.000000	4.000000	4.000000	4.000000	4.000000	124.000000	0.000000	8192.000000	8192.000000	8192.000000	3776.000000	8832.000000	7872.000000	7360.000000	12032.000000	8576.000000
1567152908.796068	125.000000	0.000000	4218.461426	4213.333496	4194.871582	4195.384766	4207.692383	450.000000	4.000000				0.000000	4.000000	4.000000	4.000000	4.000000	4.000000	125.000000	0.000000	8192.000000	8192.000000	8192.000000	3776.000000	8832.000000	7808.000000	7360.000000	12032.000000	9088.000000
1567152908.803850	126.000000	0.000000	4250.256348	4244.102539	4195.897461	4196.410156	4224.102539	450.000000	4.000000				0.000000	4.000000	4.000000	4.000000	4.000000	4.000000	126.000000	0.000000	8192.000000	8192.000000	8192.000000	3776.000000	8832.000000	7872.000000	7424.000000	12032.000000	9088.000000
1567152908.811633	127.000000	0.000000	4240.512695	4242.051270	4197.436035	4211.794922	4248.717773	236.000000	4.000000				0.000000	4.000000	4.000000	4.000000	4.000000	4.000000	127.000000	0.000000	8192.000000	8192.000000	8192.000000	3776.000000	8832.000000	7872.000000	7424.000000	12032.000000	8832.000000
1567152908.819414	0.000000	0.000000	4210.256348	4225.641113	4196.410156	4211.282227	4241.025879	450.000000	4.000000				0.000000	4.000000	4.000000	4.000000	4.000000	4.000000	0.000000	0.000000	8192.000000	8192.000000	8192.000000	3776.000000	8832.000000	7872.000000	7424.000000	12032.000000	8832.000000
1567152908.827200	1.000000	0.000000	4227.179688	4219.487305	4191.794922	4196.922852	4227.179688	450.000000	4.000000				0.000000	4.000000	4.000000	4.000000	4.000000	4.000000	1.000000	0.000000	8192.000000	8192.000000	8192.000000	3776.000000	8832.000000	7872.000000	7360.000000	11968.000000	8832.000000
1567152908.835186	2.000000	0.000000	4261.025879	4219.487305	4200.512695	4201.538574	4235.384766	1023.000000	4.000000				0.000000	4.000000	4.000000	4.000000	4.000000	4.000000	2.000000	0.000000	8192.000000	8192.000000	8192.000000	3776.000000	8832.000000	7872.000000	7360.000000	11968.000000	8832.000000
1567152908.843169	3.000000	0.000000	4257.436035	4244.102539	4215.897461	4219.487305	4239.487305	450.000000	4.000000				0.000000	4.000000	4.000000	4.000000	4.000000	4.000000	3.000000	0.000000	8192.000000	8192.000000	8192.000000	3776.000000	8832.000000	7872.000000	7424.000000	11968.000000	8896.000000
1567152908.851153	4.000000	0.000000	4234.358887	4250.256348	4213.333496	4220.000000	4240.000000	1023.000000	4.000000				0.000000	4.000000	4.000000	4.000000	4.000000	4.000000	4.000000	0.000000	8192.000000	8192.000000	8192.000000	3776.000000	8832.000000	7872.000000	7424.000000	12032.000000	8832.000000
1567152908.859136	5.000000	0.000000	4235.897461	4209.230957	4203.077148	4205.641113	4247.179688	450.000000	4.000000				0.000000	4.000000	4.000000	4.000000	4.000000	4.000000	5.000000	0.000000	8192.000000	8192.000000	8192.000000	3776.000000	8832.000000	7872.000000	7296.000000	12032.000000	8960.000000
1567152908.867119	6.000000	0.000000	4249.743652	4209.230957	4204.615234	4203.077148	4247.692383	1023.000000	4.000000				0.000000	4.000000	4.000000	4.000000	4.000000	4.000000	6.000000	0.000000	8192.000000	8192.000000	8192.000000	3776.000000	8832.000000	7872.000000	7296.000000	12032.000000	8960.000000
1567152908.874903	7.000000	0.000000	4243.077148	4246.153809	4214.358887	4214.358887	4244.615234	450.000000	4.000000				0.000000	4.000000	4.000000	4.000000	4.000000	4.000000	7.000000	0.000000	8192.000000	8192.000000	8192.000000	3776.000000	8832.000000	7872.000000	7360.000000	12032.000000	8832.000000
1567152908.882886	8.000000	0.000000	4236.410156	4237.948730	4216.410156	4222.051270	4244.102539	450.000000	4.000000				0.000000	4.000000	4.000000	4.000000	4.000000	4.000000	8.000000	0.000000	8192.000000	8192.000000	8192.000000	3776.000000	8832.000000	7872.000000	7488.000000	11968.000000	8896.000000
1567152908.890669	9.000000	0.000000	4245.128418	4209.230957	4205.128418	4214.358887	4242.051270	1023.000000	4.000000				0.000000	4.000000	4.000000	4.000000	4.000000	4.000000	9.000000	0.000000	8192.000000	8192.000000	8192.000000	3776.000000	8832.000000	7872.000000	7360.000000	12032.000000	8896.000000
1567152908.898651	10.000000	0.000000	4250.256348	4219.487305	4206.666504	4207.179688	4243.077148	450.000000	4.000000				0.000000	4.000000	4.000000	4.000000	4.000000	4.000000	10.000000	0.000000	8192.000000	8192.000000	8192.000000	3776.000000	8832.000000	7872.000000	7360.000000	12032.000000	8896.000000
1567152908.906435	11.000000	0.000000	4255.384766	4242.051270	4225.641113	4218.974121	4254.871582	1023.000000	4.000000				0.000000	4.000000	4.000000	4.000000	4.000000	4.000000	11.000000	0.000000	8192.000000	8192.000000	8192.000000	3776.000000	8832.000000	7872.000000	7424.000000	12032.000000	8896.000000
1567152908.914218	12.000000	0.000000	4265.641113	4248.205078	4237.948730	4234.358887	4263.077148	450.000000	4.000000				0.000000	4.000000	4.000000	4.000000	4.000000	4.000000	12.000000	0.000000	8192.000000	8192.000000	8192.000000	3776.000000	8832.000000	7872.000000	7360.000000	11968.000000	8832.000000
1567152908.922001	13.000000	0.000000	4262.563965	4240.000000	4236.410156	4236.922852	4259.487305	450.000000	4.000000				0.000000	4.000000	4.000000	4.000000	4.000000	4.000000	13.000000	0.000000	8192.000000	8192.000000	8192.000000	3776.000000	8832.000000	7872.000000	7296.000000	12032.000000	8832.000000
1567152908.929783	14.000000	0.000000	4244.615234	4233.846191	4229.743652	4233.333496	4247.179688	450.000000	4.000000				0.000000	4.000000	4.000000	4.000000	4.000000	4.000000	14.000000	0.000000	8192.000000	8192.000000	8192.000000	3776.000000	8832.000000	7872.000000	7488.000000	11968.000000	8896.000000
1567152908.937566	15.000000	0.000000	4229.230957	4237.948730	4230.769043	4232.307617	4242.563965	1023.000000	4.000000				0.000000	4.000000	4.000000	4.000000	4.000000	4.000000	15.000000	0.000000	8192.000000	8192.000000	8192.000000	3776.000000	8832.000000	7872.000000	7488.000000	11968.000000	8768.000000
1567152908.945348	16.000000	0.000000	4224.615234	4219.487305	4224.615234	4233.846191	4242.051270	0.000000	4.000000				0.000000	4.000000	4.000000	4.000000	4.000000	4.000000	16.000000	0.000000	8192.000000	8192.000000	8192.000000	3776.000000	8832.000000	7872.000000	7424.000000	12032.000000	8768.000000
1567152908.953133	17.000000	0.000000	4226.666504	4192.820313	4204.615234	4228.717773	4225.128418	0.000000	4.000000				0.000000	4.000000	4.000000	4.000000	4.000000	4.000000	17.000000	0.000000	8192.000000	8192.000000	8192.000000	3776.000000	8832.000000	7872.000000	7424.000000	11968.000000	8896.000000
1567152908.961117	18.000000	0.000000	4228.205078	4209.230957	4190.769043	4220.000000	4220.000000	0.000000	4.000000				0.000000	4.000000	4.000000	4.000000	4.000000	4.000000	18.000000	0.000000	8192.000000	8192.000000	8192.000000	3776.000000	8832.000000	7872.000000	7424.000000	11968.000000	8896.000000
1567152908.969101	19.000000	0.000000	4228.205078	4233.846191	4182.051270	4212.820313	4228.717773	0.000000	4.000000				0.000000	4.000000	4.000000	4.000000	4.000000	4.000000	19.000000	0.000000	8192.000000	8192.000000	8192.000000	3776.000000	8832.000000	7872.000000	7360.000000	12032.000000	8832.000000
1567152908.977084	20.000000	0.000000	4234.358887	4227.692383	4187.179688	4212.307617	4233.846191	0.000000	4.000000				0.000000	4.000000	4.000000	4.000000	4.000000	4.000000	20.000000	0.000000	8192.000000	8192.000000	8192.000000	3776.000000	8832.000000	7872.000000	7360.000000	12032.000000	8832.000000
1567152908.985066	21.000000	0.000000	4252.307617	4225.641113	4209.743652	4220.000000	4243.077148	0.000000	4.000000				0.000000	4.000000	4.000000	4.000000	4.000000	4.000000	21.000000	0.000000	8192.000000	8192.000000	8192.000000	3776.000000	8832.000000	7872.000000	7424.000000	12032.000000	8896.000000
1567152908.992848	22.000000	0.000000	4252.820313	4237.948730	4227.692383	4229.230957	4244.102539	0.000000	4.000000				0.000000	4.000000	4.000000	4.000000	4.000000	4.000000	22.000000	0.000000	8192.000000	8192.000000	8192.000000	3776.000000	8832.000000	7872.000000	7424.000000	12032.000000	8768.000000
1567152909.000632	23.000000	0.000000	4222.563965	4225.641113	4230.256348	4230.256348	4230.769043	0.000000	4.000000				0.000000	4.000000	4.000000	4.000000	4.000000	4.000000	23.000000	0.000000	8192.000000	8192.000000	8192.000000	3776.000000	8832.000000	7872.000000	7360.000000	12032.000000	8896.000000
1567152909.008615	24.000000	0.000000	4222.051270	4203.077148	4233.333496	4229.743652	4232.820313	0.000000	4.000000				0.000000	4.000000	4.000000	4.000000	4.000000	4.000000	24.000000	0.000000	8192.000000	8192.000000	8192.000000	3776.000000	8832.000000	7872.000000	7360.000000	12032.000000	8896.000000
1567152909.016401	25.000000	0.000000	4256.922852	4221.538574	4245.641113	4241.025879	4244.615234	0.000000	4.000000				0.000000	4.000000	4.000000	4.000000	4.000000	4.000000	25.000000	0.000000	8192.000000	8192.000000	8192.000000	3776.000000	8832.000000	7872.000000	7360.000000	12032.000000	8832.000000
1567152909.024386	26.000000	0.000000	4253.333496	4248.205078	4246.153809	4251.282227	4244.615234	0.000000	4.000000				0.000000	4.000000	4.000000	4.000000	4.000000	4.000000	26.000000	0.000000	8192.000000	8192.000000	8192.000000	3776.000000	8832.000000	7872.000000	7360.000000	11968.000000	8832.000000
1567152909.032369	27.000000	0.000000	4230.256348	4237.948730	4224.615234	4240.512695	4244.102539	0.000000	4.000000				0.000000	4.000000	4.000000	4.000000	4.000000	4.000000	27.000000	0.000000	8192.000000	8192.000000	8192.000000	3776.000000	8832.000000	7872.000000	7424.000000	12032.000000	8832.000000
1567152909.040352	28.000000	0.000000	4237.948730	4221.538574	4204.615234	4221.538574	4243.589844	0.000000	4.000000				0.000000	4.000000	4.000000	4.000000	4.000000	4.000000	28.000000	0.000000	8192.000000	8192.000000	8192.000000	3776.000000	8832.000000	7872.000000	7424.000000	12032.000000	8832.000000
1567152909.048136	29.000000	0.000000	4237.948730	4240.000000	4199.487305	4216.410156	4231.282227	0.000000	4.000000				0.000000	4.000000	4.000000	4.000000	4.000000	4.000000	29.000000	0.000000	8192.000000	8192.000000	8192.000000	3776.000000	8832.000000	7872.000000	7360.000000	12032.000000	8896.000000
1567152909.056118	30.000000	0.000000	4220.000000	4235.897461	4204.615234	4212.820313	4225.128418	0.000000	4.000000				0.000000	4.000000	4.000000	4.000000	4.000000	4.000000	30.000000	0.000000	8192.000000	8192.000000	8192.000000	3776.000000	8832.000000	7872.000000	7296.000000	12032.000000	8832.000000
1567152909.063904	31.000000	0.000000	4235.897461	4209.230957	4212.820313	4205.641113	4237.436035	0.000000	4.000000				0.000000	4.000000	4.000000	4.000000	4.000000	4.000000	31.000000	0.000000	8192.000000	8192.000000	8192.000000	3776.000000	8832.000000	7936.000000	7296.000000	12032.000000	8896.000000
1567152909.071888	32.000000	0.000000	4253.846191	4225.641113	4221.538574	4213.333496	4242.051270	0.000000	4.000000				0.000000	4.000000	4.000000	4.000000	4.000000	4.000000	32.000000	0.000000	8192.000000	8192.000000	8192.000000	3776.000000	8832.000000	7872.000000	7424.000000	12032.000000	9088.000000
1567152909.079873	33.000000	0.000000	4232.820313	4242.051270	4224.615234	4216.922852	4227.692383	0.000000	4.000000				0.000000	4.000000	4.000000	4.000000	4.000000	4.000000	33.000000	0.000000	8192.000000	8192.000000	8192.000000	3776.000000	8832.000000	7872.000000	7424.000000	12032.000000	9024.000000
1567152909.087856	34.000000	0.000000	4204.102539	4227.692383	4213.333496	4204.102539	4217.436035	0.000000	4.000000				0.000000	4.000000	4.000000	4.000000	4.000000	4.000000	34.000000	0.000000	8192.000000	8192.000000	8192.000000	3776.000000	8832.000000	7872.000000	7360.000000	12032.000000	9024.000000
1567152909.095839	35.000000	0.000000	4201.538574	4213.333496	4198.974121	4198.461426	4215.384766	0.000000	4.000000				0.000000	4.000000	4.000000	4.000000	4.000000	4.000000	35.000000	0.000000	8192.000000	8192.000000	8192.000000	3776.000000	8832.000000	7936.000000	7296.000000	11968.000000	8832.000000
1567152909.103621	36.000000	0.000000	4197.436035	4203.077148	4188.205078	4190.256348	4200.000000	0.000000	4.000000				0.000000	4.000000	4.000000	4.000000	4.000000	4.000000	36.000000	0.000000	8192.000000	8192.000000	8192.000000	3776.000000	8832.000000	7872.000000	7360.000000	12032.000000	8896.000000
1567152909.111403	37.000000	0.000000	4183.077148	4196.922852	4187.179688	4183.077148	4190.769043	0.000000	4.000000				0.000000	4.000000	4.000000	4.000000	4.000000	4.000000	37.000000	0.000000	8192.000000	8192.000000	8192.000000	3776.000000	8768.000000	7872.000000	7360.000000	12032.000000	8832.000000
1567152909.119185	38.000000	0.000000	4198.974121	4207.179688	4207.179688	4214.358887	4215.897461	0.000000	4.000000				0.000000	4.000000	4.000000	4.000000	4.000000	4.000000	38.000000	0.000000	8192.000000	8192.000000	8192.000000	3776.000000	8832.000000	7872.000000	7360.000000	12032.000000	8832.000000
1567152909.126969	39.000000	0.000000	4231.282227	4235.897461	4227.179688	4249.743652	4231.794922	0.000000	4.000000				0.000000	4.000000	4.000000	4.000000	4.000000	4.000000	39.000000	0.000000	8192.000000	8192.000000	8192.000000	3776.000000	8832.000000	7872.000000	7424.000000	12096.000000	8832.000000
1567152909.134953	40.000000	0.000000	4233.333496	4240.000000	4227.692383	4236.922852	4222.563965	0.000000	4.000000				0.000000	4.000000	4.000000	4.000000	4.000000	4.000000	40.000000	0.000000	8192.000000	8192.000000	8192.000000	3776.000000	8832.000000	7872.000000	7424.000000	12032.000000	8768.000000
1567152909.142939	41.000000	0.000000	4221.025879	4221.538574	4224.102539	4211.282227	4227.692383	0.000000	4.000000				0.000000	4.000000	4.000000	4.000000	4.000000	4.000000	41.000000	0.000000	8192.000000	8192.000000	8192.000000	3776.000000	8768.000000	7872.000000	7360.000000	12096.000000	8832.000000
1567152909.150924	42.000000	0.000000	4214.871582	4221.538574	4228.205078	4206.666504	4232.307617	0.000000	4.000000				0.000000	4.000000	4.000000	4.000000	4.000000	4.000000	42.000000	0.000000	8192.000000	8192.000000	8192.000000	3776.000000	8832.000000	7872.000000	7360.000000	12096.000000	8832.000000
1567152909.158908	43.000000	0.000000	4206.666504	4227.692383	4227.179688	4201.025879	4217.948730	0.000000	4.000000				0.000000	4.000000	4.000000	4.000000	4.000000	4.000000	43.000000	0.000000	8192.000000	8192.000000	8192.000000	3776.000000	8768.000000	7872.000000	7424.000000	12032.000000	8832.000000
1567152909.166891	44.000000	0.000000	4201.025879	4215.384766	4214.871582	4189.743652	4208.717773	0.000000	4.000000				0.000000	4.000000	4.000000	4.000000	4.000000	4.000000	44.000000	0.000000	8192.000000	8192.000000	8192.000000	3776.000000	8832.000000	7872.000000	7360.000000	12032.000000	8832.000000
1567152909.174675	45.000000	0.000000	4198.461426	4213.333496	4209.743652	4192.820313	4203.589844	0.000000	4.000000				0.000000	4.000000	4.000000	4.000000	4.000000	4.000000	45.000000	0.000000	8192.000000	8192.000000	8192.000000	3776.000000	8768.000000	7872.000000	7360.000000	12032.000000	8832.000000
1567152909.182658	46.000000	0.000000	4205.641113	4229.743652	4218.974121	4207.692383	4210.256348	0.000000	4.000000				0.000000	4.000000	4.000000	4.000000	4.000000	4.000000	46.000000	0.000000	8192.000000	8192.000000	8192.000000	3776.000000	8832.000000	7872.000000	7360.000000	12032.000000	8832.000000
1567152909.190441	47.000000	0.000000	4235.384766	4235.897461	4225.128418	4215.384766	4235.897461	0.000000	4.000000				0.000000	4.000000	4.000000	4.000000	4.000000	4.000000	47.000000	0.000000	8192.000000	8192.000000	8192.000000	3776.000000	8832.000000	7872.000000	7424.000000	12032.000000	8896.000000
1567152909.198424	48.000000	0.000000	4244.615234	4227.692383	4223.077148	4214.871582	4242.563965	0.000000	4.000000				0.000000	4.000000	4.000000	4.000000	4.000000	4.000000	48.000000	0.000000	8192.000000	8192.000000	8192.000000	3776.000000	8832.000000	7872.000000	7424.000000	12032.000000	8832.000000
1567152909.206207	49.000000	0.000000	4221.025879	4217.436035	4221.538574	4215.384766	4224.102539	0.000000	4.000000				0.000000	4.000000	4.000000	4.000000	4.000000	4.000000	49.000000	0.000000	8192.000000	8192.000000	8192.000000	3776.000000	8832.000000	7872.000000	7360.000000	12032.000000	8832.000000
1567152909.214189	50.000000	0.000000	4214.871582	4223.589844	4228.717773	4217.436035	4222.563965	0.000000	4.000000				0.000000	4.000000	4.000000	4.000000	4.000000	4.000000	50.000000	0.000000	8192.000000	8192.000000	8192.000000	3712.000000	8832.000000	7872.000000	7424.000000	11968.000000	8832.000000
1567152909.221973	51.000000	0.000000	4231.794922	4225.641113	4235.384766	4218.461426	4230.769043	0.000000	4.000000				0.000000	4.000000	4.000000	4.000000	4.000000	4.000000	51.000000	0.000000	8192.000000	8192.000000	8192.000000	3776.000000	8832.000000	7936.000000	7424.000000	12032.000000	8832.000000
1567152909.229755	52.000000	0.000000	4228.717773	4198.974121	4227.179688	4214.871582	4220.512695	0.000000	4.000000				0.000000	4.000000	4.000000	4.000000	4.000000	4.000000	52.000000	0.000000	8192.000000	8192.000000	8192.000000	3712.000000	8832.000000	7936.000000	7424.000000	12032.000000	8832.000000
1567152909.237538	53.000000	0.000000	4213.333496	4205.128418	4228.205078	4214.871582	4210.769043	0.000000	4.000000				0.000000	4.000000	4.000000	4.000000	4.000000	4.000000	53.000000	0.000000	8192.000000	8192.000000	8192.000000	3776.000000	8832.000000	7872.000000	7360.000000	12032.000000	8832.000000
1567152909.245321	54.000000	0.000000	4213.333496	4252.307617	4237.948730	4219.487305	4218.974121	0.000000	4.000000				0.000000	4.000000	4.000000	4.000000	4.000000	4.000000	54.000000	0.000000	8192.000000	8192.000000	8192.000000	3776.000000	8832.000000	7872.000000	7424.000000	12032.000000	8896.000000
1567152909.253105	55.000000	0.000000	4220.000000	4256.410156	4229.230957	4210.256348	4215.897461	0.000000	4.000000				0.000000	4.000000	4.000000	4.000000	4.000000	4.000000	55.000000	0.000000	8192.000000	8192.000000	8192.000000	3776.000000	8832.000000	7872.000000	7360.000000	11968.000000	8832.000000
1567152909.261089	56.000000	0.000000	4217.436035	4233.846191	4222.051270	4202.563965	4198.974121	0.000000	4.000000				0.000000	4.000000	4.000000	4.000000	4.000000	4.000000	56.000000	0.000000	8192.000000	8192.000000	8192.000000	3776.000000	8832.000000	7872.000000	7360.000000	11968.000000	8832.000000
1567152909.269073	57.000000	0.000000	4204.102539	4223.589844	4224.615234	4210.256348	4196.410156	0.000000	4.000000				0.000000	4.000000	4.000000	4.000000	4.000000	4.000000	57.000000	0.000000	8192.000000	8192.000000	8192.000000	3776.000000	8832.000000	7872.000000	7424.000000	12032.000000	8832.000000
1567152909.277056	58.000000	0.000000	4193.846191	4209.230957	4214.871582	4198.974121	4197.436035	0.000000	4.000000				0.000000	4.000000	4.000000	4.000000	4.000000	4.000000	58.000000	0.000000	8192.000000	8192.000000	8192.000000	3776.000000	8832.000000	7872.000000	7360.000000	12032.000000	8832.000000
1567152909.285039	59.000000	0.000000	4201.538574	4209.230957	4206.153809	4180.000000	4190.256348	0.000000	4.000000				0.000000	4.000000	4.000000	4.000000	4.000000	4.000000	59.000000	0.000000	8192.000000	8192.000000	8192.000000	3776.000000	8832.000000	7872.000000	7360.000000	12032.000000	8576.000000
1567152909.292821	60.000000	0.000000	4208.205078	4227.692383	4210.769043	4188.717773	4188.205078	0.000000	4.000000				0.000000	4.000000	4.000000	4.000000	4.000000	4.000000	60.000000	0.000000	8192.000000	8192.000000	8192.000000	3840.000000	8832.000000	7872.000000	7360.000000	12032.000000	8576.000000
1567152909.300603	61.000000	0.000000	4200.000000	4229.743652	4212.820313	4199.487305	4187.692383	0.000000	4.000000				0.000000	4.000000	4.000000	4.000000	4.000000	4.000000	61.000000	0.000000	8192.000000	8192.000000	8192.000000	3776.000000	8832.000000	7872.000000	7424.000000	12032.000000	8896.000000
1567152909.308388	62.000000	0.000000	4200.512695	4231.794922	4211.794922	4198.461426	4186.666504	0.000000	4.000000				0.000000	4.000000	4.000000	4.000000	4.000000	4.000000	62.000000	0.000000	8192.000000	8192.000000	8192.000000	3776.000000	8832.000000	7872.000000	7360.000000	12032.000000	8832.000000
1567152909.316371	63.000000	0.000000	4223.077148	4229.743652	4219.487305	4205.641113	4193.846191	0.000000	4.000000				0.000000	4.000000	4.000000	4.000000	4.000000	4.000000	63.000000	0.000000	8192.000000	8192.000000	8192.000000	3776.000000	8832.000000	7872.000000	7360.000000	12032.000000	8832.000000
1567152909.324354	64.000000	0.000000	4242.563965	4213.333496	4218.974121	4209.743652	4202.563965	450.000000	4.000000				0.000000	4.000000	4.000000	4.000000	4.000000	4.000000	64.000000	0.000000	8192.000000	8192.000000	8192.000000	3776.000000	8832.000000	7872.000000	7360.000000	12032.000000	8832.000000
1567152909.332138	65.000000	0.000000	4248.717773	4219.487305	4217.436035	4203.077148	4208.717773	450.000000	4.000000				0.000000	4.000000	4.000000	4.000000	4.000000	4.000000	65.000000	0.000000	8192.000000	8192.000000	8192.000000	3776.000000	8832.000000	7872.000000	7360.000000	12032.000000	8832.000000
1567152909.340121	66.000000	0.000000	4253.846191	4233.846191	4224.102539	4202.051270	4210.769043	1023.000000	4.000000				0.000000	4.000000	4.000000	4.000000	4.000000	4.000000	66.000000	0.000000	8192.000000	8192.000000	8192.000000	3776.000000	8768.000000	7872.000000	7424.000000	11968.000000	8832.000000
1567152909.347904	67.000000	0.000000	4249.230957	4215.384766	4217.436035	4199.487305	4198.461426	450.000000	4.000000				0.000000	4.000000	4.000000	4.000000	4.000000	4.000000	67.000000	0.000000	8192.000000	8192.000000	8192.000000	3776.000000	8768.000000	7872.000000	7360.000000	12032.000000	8832.000000
1567152909.355887	68.000000	0.000000	4226.666504	4205.128418	4216.922852	4198.974121	4186.666504	1023.000000	4.000000				0.000000	4.000000	4.000000	4.000000	4.000000	4.000000	68.000000	0.000000	8192.000000	8192.000000	8192.000000	3776.000000	8768.000000	7808.000000	7424.000000	12032.000000	8512.000000
1567152909.363670	69.000000	0.000000	4217.436035	4227.692383	4229.743652	4204.615234	4191.282227	450.000000	4.000000				0.000000	4.000000	4.000000	4.000000	4.000000	4.000000	69.000000	0.000000	8192.000000	8192.000000	8192.000000	3776.000000	8832.000000	7872.000000	7424.000000	12032.000000	9024.000000
1567152909.371453	70.000000	0.000000	4230.256348	4237.948730	4217.436035	4195.384766	4192.820313	1023.000000	4.000000				0.000000	4.000000	4.000000	4.000000	4.000000	4.000000	70.000000	0.000000	8192.000000	8192.000000	8192.000000	3776.000000	8768.000000	7872.000000	7360.000000	12032.000000	9024.000000
1567152909.379240	71.000000	0.000000	4238.974121	4217.436035	4199.487305	4182.051270	4196.922852	450.000000	4.000000				0.000000	4.000000	4.000000	4.000000	4.000000	4.000000	71.000000	0.000000	8192.000000	8192.000000	8192.000000	3776.000000	8832.000000	7872.000000	7360.000000	11968.000000	8832.000000
1567152909.387226	72.000000	0.000000	4225.641113	4201.025879	4199.487305	4189.230957	4204.102539	450.000000	4.000000				0.000000	4.000000	4.000000	4.000000	4.000000	4.000000	72.000000	0.000000	8192.000000	8192.000000	8192.000000	3776.000000	8832.000000	7872.000000	7488.000000	12032.000000	8896.000000
1567152909.395211	73.000000	0.000000	4220.512695	4213.333496	4200.000000	4201.025879	4196.922852	1023.000000	4.000000				0.000000	4.000000	4.000000	4.000000	4.000000	4.000000	73.000000	0.000000	8192.000000	8192.000000	8192.000000	3776.000000	8768.000000	7936.000000	7360.000000	11968.000000	8896.000000
1567152909.403195	74.000000	0.000000	4248.205078	4231.794922	4196.922852	4205.128418	4202.051270	450.000000	4.000000				0.000000	4.000000	4.000000	4.000000	4.000000	4.000000	74.000000	0.000000	8192.000000	8192.000000	8192.000000	3776.000000	8768.000000	7872.000000	7360.000000	11968.000000	8896.000000
1567152909.411179	75.000000	0.000000	4262.051270	4229.743652	4206.153809	4213.333496	4224.102539	1023.000000	4.000000				0.000000	4.000000	4.000000	4.000000	4.000000	4.000000	75.000000	0.000000	8192.000000	8192.000000	8192.000000	3776.000000	8768.000000	7872.000000	7360.000000	12032.000000	8832.000000
1567152909.419161	76.000000	0.000000	4255.897461	4231.794922	4214.358887	4224.102539	4227.179688	450.000000	4.000000				0.000000	4.000000	4.000000	4.000000	4.000000	4.000000	76.000000	0.000000	8192.000000	8192.000000	8192.000000	3776.000000	8768.000000	7936.000000	7360.000000	12032.000000	8832.000000
1567152909.426944	77.000000	0.000000	4259.487305	4233.846191	4198.974121	4214.358887	4213.846191	450.000000	4.000000				0.000000	4.000000	4.000000	4.000000	4.000000	4.000000	77.000000	0.000000	8192.000000	8192.000000	8192.000000	3776.000000	8768.000000	7872.000000	7424.000000	11968.000000	9088.000000
1567152909.434727	78.000000	0.000000	4263.589844	4196.922852	4184.615234	4196.922852	4212.307617	450.000000	4.000000				0.000000	4.000000	4.000000	4.000000	4.000000	4.000000	78.000000	0.000000	8192.000000	8192.000000	8192.000000	3776.000000	8768.000000	7872.000000	7424.000000	11968.000000	9088.000000
1567152909.442511	79.000000	0.000000	4267.692383	4180.512695	4195.384766	4203.589844	4221.538574	1023.000000	4.000000				0.000000	4.000000	4.000000	4.000000	4.000000	4.000000	79.000000	0.000000	8192.000000	8192.000000	8192.000000	3776.000000	8832.000000	7872.000000	7360.000000	12032.000000	8832.000000
1567152909.450494	80.000000	0.000000	4274.871582	4231.794922	4207.692383	4218.974121	4221.025879	450.000000	4.000000				0.000000	4.000000	4.000000	4.000000	4.000000	4.000000	80.000000	0.000000	8192.000000	8192.000000	8192.000000	3776.000000	8832.000000	7936.000000	7424.000000	12032.000000	8896.000000
1567152909.458480	81.000000	0.000000	4273.333496	4266.666504	4208.205078	4217.436035	4216.922852	450.000000	4.000000				0.000000	4.000000	4.000000	4.000000	4.000000	4.000000	81.000000	0.000000	8192.000000	8192.000000	8192.000000	3776.000000	8832.000000	7872.000000	7424.000000	12032.000000	8832.000000
1567152909.466465	82.000000	0.000000	4277.436035	4233.846191	4207.692383	4212.307617	4222.563965	450.000000	4.000000				0.000000	4.000000	4.000000	4.000000	4.000000	4.000000	82.000000	0.000000	8192.000000	8192.000000	8192.000000	3776.000000	8832.000000	7872.000000	7424.000000	12032.000000	8832.000000
1567152909.474449	83.000000	0.000000	4278.974121	4217.436035	4208.717773	4212.307617	4224.102539	1023.000000	4.000000				0.000000	4.000000	4.000000	4.000000	4.000000	4.000000	83.000000	0.000000	8192.000000	8192.000000	8192.000000	3776.000000	8832.000000	7872.000000	7424.000000	12032.000000	8640.000000
1567152909.482433	84.000000	0.000000	4252.820313	4240.000000	4196.922852	4205.128418	4213.846191	450.000000	4.000000				0.000000	4.000000	4.000000	4.000000	4.000000	4.000000	84.000000	0.000000	8192.000000	8192.000000	8192.000000	3776.000000	8832.000000	7872.000000	7360.000000	12032.000000	8768.000000
1567152909.490217	85.000000	0.000000	4242.051270	4225.641113	4180.000000	4193.333496	4204.615234	450.000000	4.000000				0.000000	4.000000	4.000000	4.000000	4.000000	4.000000	85.000000	0.000000	8192.000000	8192.000000	8192.000000	3776.000000	8832.000000	7872.000000	7360.000000	12032.000000	8832.000000
1567152909.498199	86.000000	0.000000	4250.769043	4190.769043	4180.512695	4189.743652	4190.256348	450.000000	4.000000				0.000000	4.000000	4.000000	4.000000	4.000000	4.000000	86.000000	0.000000	8192.000000	8192.000000	8192.000000	3776.000000	8832.000000	7872.000000	7424.000000	12032.000000	9024.000000
1567152909.505983	87.000000	0.000000	4240.000000	4207.179688	4186.666504	4191.794922	4182.051270	1023.000000	4.000000				0.000000	4.000000	4.000000	4.000000	4.000000	4.000000	87.000000	0.000000	8192.000000	8192.000000	8192.000000	3776.000000	8832.000000	7872.000000	7360.000000	12096.000000	9216.000000
1567152909.513965	88.000000	0.000000	4236.922852	4235.897461	4180.512695	4191.282227	4196.410156	450.000000	4.000000				0.000000	4.000000	4.000000	4.000000	4.000000	4.000000	88.000000	0.000000	8192.000000	8192.000000	8128.000000	3776.000000	8832.000000	7872.000000	7360.000000	12096.000000	9216.000000
1567152909.521749	89.000000	0.000000	4250.769043	4215.384766	4166.666504	4186.153809	4203.589844	450.000000	4.000000				0.000000	4.000000	4.000000	4.000000	4.000000	4.000000	89.000000	0.000000	8192.000000	8192.000000	8192.000000	3776.000000	8832.000000	7872.000000	7360.000000	12032.000000	8896.000000
1567152909.529532	90.000000	0.000000	4252.307617	4198.974121	4157.436035	4183.589844	4194.871582	450.000000	4.000000				0.000000	4.000000	4.000000	4.000000	4.000000	4.000000	90.000000	0.000000	8192.000000	8192.000000	8192.000000	3776.000000	8832.000000	7872.000000	7360.000000	12032.000000	8896.000000
1567152909.537315	91.000000	0.000000	4244.102539	4211.282227	4162.051270	4186.153809	4190.256348	1023.000000	4.000000				0.000000	4.000000	4.000000	4.000000	4.000000	4.000000	91.000000	0.000000	8192.000000	8192.000000	8192.000000	3776.000000	8832.000000	7872.000000	7296.000000	12032.000000	8832.000000
1567152909.545097	92.000000	0.000000	4234.358887	4190.769043	4166.666504	4184.102539	4185.641113	450.000000	4.000000				0.000000	4.000000	4.000000	4.000000	4.000000	4.000000	92.000000	0.000000	8192.000000	8192.000000	8192.000000	3776.000000	8832.000000	7872.000000	7296.000000	12032.000000	8832.000000
1567152909.552880	93.000000	0.000000	4238.461426	4182.563965	4168.717773	4185.641113	4185.641113	450.000000	4.000000				0.000000	4.000000	4.000000	4.000000	4.000000	4.000000	93.000000	0.000000	8192.000000	8192.000000	8192.000000	3776.000000	8832.000000	7872.000000	7360.000000	11968.000000	8832.000000
1567152909.560662	94.000000	0.000000	4261.538574	4215.384766	4180.512695	4192.820313	4206.153809	450.000000	4.000000				0.000000	4.000000	4.000000	4.000000	4.000000	4.000000	94.000000	0.000000	8192.000000	8192.000000	8192.000000	3712.000000	8832.000000	7872.000000	7296.000000	12032.000000	8832.000000
1567152909.568447	95.000000	0.000000	4234.358887	4198.974121	4181.538574	4184.615234	4207.692383	1023.000000	4.000000				0.000000	4.000000	4.000000	4.000000	4.000000	4.000000	95.000000	0.000000	8192.000000	8192.000000	8192.000000	3776.000000	8832.000000	7872.000000	7360.000000	12032.000000	9088.000000
1567152909.576430	96.000000	0.000000	4203.589844	4176.410156	4176.922852	4173.846191	4188.717773	450.000000	4.000000				0.000000	4.000000	4.000000	4.000000	4.000000	4.000000	96.000000	0.000000	8192.000000	8192.000000	8192.000000	3776.000000	8832.000000	7872.000000	7360.000000	12032.000000	9088.000000
1567152909.584415	97.000000	0.000000	4253.333496	4227.692383	4190.769043	4190.256348	4203.077148	450.000000	4.000000				0.000000	4.000000	4.000000	4.000000	4.000000	4.000000	97.000000	0.000000	8192.000000	8192.000000	8192.000000	3776.000000	8832.000000	7872.000000	7360.000000	12032.000000	8832.000000
1567152909.592398	98.000000	0.000000	4285.128418	4237.948730	4195.897461	4205.641113	4225.128418	450.000000	4.000000				0.000000	4.000000	4.000000	4.000000	4.000000	4.000000	98.000000	0.000000	8192.000000	8192.000000	8192.000000	3776.000000	8832.000000	7872.000000	7424.000000	12032.000000	8832.000000
1567152909.600381	99.000000	0.000000	4251.282227	4186.666504	4186.153809	4191.282227	4214.871582	1023.000000	4.000000				0.000000	4.000000	4.000000	4.000000	4.000000	4.000000	99.000000	0.000000	8192.000000	8192.000000	8192.000000	3776.000000	8832.000000	7936.000000	7360.000000	12032.000000	8896.000000
1567152909.608163	100.000000	0.000000	4244.615234	4201.025879	4187.692383	4189.230957	4198.974121	450.000000	4.000000				0.000000	4.000000	4.000000	4.000000	4.000000	4.000000	100.000000	0.000000	8192.000000	8192.000000	8192.000000	3776.000000	8832.000000	7808.000000	7360.000000	12032.000000	8896.000000
1567152909.615945	101.000000	0.000000	4257.436035	4237.948730	4190.769043	4200.512695	4198.974121	450.000000	4.000000				0.000000	4.000000	4.000000	4.000000	4.000000	4.000000	101.000000	0.000000	8192.000000	8192.000000	8192.000000	3776.000000	8832.000000	7872.000000	7232.000000	11968.000000	9024.000000
1567152909.623727	102.000000	0.000000	4229.743652	4211.282227	4184.102539	4189.230957	4199.487305	450.000000	4.000000				0.000000	4.000000	4.000000	4.000000	4.000000	4.000000	102.000000	0.000000	8192.000000	8192.000000	8192.000000	3776.000000	8832.000000	7872.000000	7424.000000	12096.000000	8832.000000
1567152909.631511	103.000000	0.000000	4222.051270	4186.666504	4186.153809	4185.128418	4195.384766	1023.000000	4.000000				0.000000	4.000000	4.000000	4.000000	4.000000	4.000000	103.000000	0.000000	8192.000000	8192.000000	8192.000000	3776.000000	8832.000000	7936.000000	7424.000000	12032.000000	8832.000000
1567152909.639494	104.000000	0.000000	4248.205078	4205.128418	4195.897461	4198.461426	4199.487305	450.000000	4.000000				0.000000	4.000000	4.000000	4.000000	4.000000	4.000000	104.000000	0.000000	8192.000000	8192.000000	8192.000000	3776.000000	8832.000000	7872.000000	7424.000000	12032.000000	9088.000000
1567152909.647279	105.000000	0.000000	4248.717773	4219.487305	4196.922852	4199.487305	4202.051270	450.000000	4.000000				0.000000	4.000000	4.000000	4.000000	4.000000	4.000000	105.000000	0.000000	8192.000000	8192.000000	8192.000000	3776.000000	8768.000000	7936.000000	7424.000000	12032.000000	8896.000000
1567152909.655264	106.000000	0.000000	4230.256348	4194.871582	4189.743652	4186.666504	4191.282227	450.000000	4.000000				0.000000	4.000000	4.000000	4.000000	4.000000	4.000000	106.000000	0.000000	8192.000000	8192.000000	8192.000000	3776.000000	8768.000000	7808.000000	7360.000000	12032.000000	8896.000000
1567152909.663249	107.000000	0.000000	4229.230957	4182.563965	4183.077148	4185.128418	4188.717773	1023.000000	4.000000				0.000000	4.000000	4.000000	4.000000	4.000000	4.000000	107.000000	0.000000	8192.000000	8192.000000	8192.000000	3776.000000	8832.000000	7872.000000	7360.000000	12032.000000	8832.000000
1567152909.671233	108.000000	0.000000	4235.384766	4219.487305	4192.820313	4202.563965	4200.512695	450.000000	4.000000				0.000000	4.000000	4.000000	4.000000	4.000000	4.000000	108.000000	0.000000	8192.000000	8192.000000	8192.000000	3776.000000	8768.000000	7872.000000	7360.000000	11968.000000	8832.000000
1567152909.679218	109.000000	0.000000	4236.922852	4240.000000	4209.230957	4221.025879	4200.512695	450.000000	4.000000				0.000000	4.000000	4.000000	4.000000	4.000000	4.000000	109.000000	0.000000	8192.000000	8192.000000	8192.000000	3776.000000	8768.000000	7872.000000	7360.000000	12032.000000	8832.000000
1567152909.687202	110.000000	0.000000	4246.666504	4217.436035	4200.000000	4216.922852	4198.974121	450.000000	4.000000				0.000000	4.000000	4.000000	4.000000	4.000000	4.000000	110.000000	0.000000	8192.000000	8192.000000	8192.000000	3776.000000	8768.000000	7872.000000	7360.000000	12032.000000	8832.000000
1567152909.695185	111.000000	0.000000	4244.102539	4188.717773	4187.179688	4202.051270	4214.358887	1023.000000	4.000000				0.000000	4.000000	4.000000	4.000000	4.000000	4.000000	111.000000	0.000000	8192.000000	8192.000000	8192.000000	3776.000000	8768.000000	7936.000000	7360.000000	12032.000000	8768.000000
1567152909.702968	112.000000	0.000000	4232.307617	4182.563965	4193.333496	4202.051270	4223.077148	450.000000	4.000000				0.000000	4.000000	4.000000	4.000000	4.000000	4.000000	112.000000	0.000000	8192.000000	8192.000000	8192.000000	3776.000000	8768.000000	7872.000000	7424.000000	12032.000000	8832.000000
1567152909.710751	113.000000	0.000000	4249.230957	4205.128418	4194.871582	4204.615234	4208.205078	450.000000	4.000000				0.000000	4.000000	4.000000	4.000000	4.000000	4.000000	113.000000	0.000000	8192.000000	8192.000000	8192.000000	3776.000000	8768.000000	7936.000000	7360.000000	12032.000000	8704.000000
1567152909.718533	114.000000	0.000000	4246.666504	4211.282227	4187.692383	4196.410156	4192.820313	450.000000	4.000000				0.000000	4.000000	4.000000	4.000000	4.000000	4.000000	114.000000	0.000000	8192.000000	8192.000000	8192.000000	3776.000000	8768.000000	7872.000000	7360.000000	12032.000000	8704.000000
1567152909.726316	115.000000	0.000000	4202.051270	4201.025879	4185.641113	4196.922852	4195.384766	1023.000000	4.000000				0.000000	4.000000	4.000000	4.000000	4.000000	4.000000	115.000000	0.000000	8192.000000	8192.000000	8192.000000	3776.000000	8768.000000	7872.000000	7488.000000	12032.000000	8832.000000
1567152909.734098	116.000000	0.000000	4217.948730	4211.282227	4192.307617	4211.282227	4196.922852	450.000000	4.000000				0.000000	4.000000	4.000000	4.000000	4.000000	4.000000	116.000000	0.000000	8192.000000	8192.000000	8192.000000	3776.000000	8768.000000	7872.000000	7360.000000	12032.000000	8832.000000
1567152909.741881	117.000000	0.000000	4267.692383	4215.384766	4195.897461	4212.307617	4185.641113	450.000000	4.000000				0.000000	4.000000	4.000000	4.000000	4.000000	4.000000	117.000000	0.000000	8192.000000	8192.000000	8192.000000	3776.000000	8768.000000	7808.000000	7424.000000	12096.000000	8832.000000
1567152909.749663	118.000000	0.000000	4242.051270	4194.871582	4186.666504	4203.589844	4190.256348	450.000000	4.000000				0.000000	4.000000	4.000000	4.000000	4.000000	4.000000	118.000000	0.000000	8192.000000	8192.000000	8192.000000	3776.000000	8768.000000	7872.000000	7424.000000	12096.000000	8832.000000
1567152909.757448	119.000000	0.000000	4224.102539	4207.179688	4193.333496	4210.769043	4212.820313	1023.000000	4.000000				0.000000	4.000000	4.000000	4.000000	4.000000	4.000000	119.000000	0.000000	8192.000000	8192.000000	8192.000000	3776.000000	8768.000000	7808.000000	7424.000000	12032.000000	8832.000000
1567152909.765431	120.000000	0.000000	4262.051270	4231.794922	4212.820313	4223.589844	4216.410156	450.000000	4.000000				0.000000	4.000000	4.000000	4.000000	4.000000	4.000000	120.000000	0.000000	8192.000000	8192.000000	8192.000000	3776.000000	8768.000000	7936.000000	7360.000000	12032.000000	8832.000000
1567152909.773415	121.000000	0.000000	4244.615234	4213.333496	4205.641113	4214.871582	4198.974121	450.000000	4.000000				0.000000	4.000000	4.000000	4.000000	4.000000	4.000000	121.000000	0.000000	8192.000000	8192.000000	8192.000000	3776.000000	8832.000000	7872.000000	7360.000000	12032.000000	8832.000000
1567152909.781399	122.000000	0.000000	4200.000000	4192.820313	4192.820313	4199.487305	4197.948730	450.000000	4.000000				0.000000	4.000000	4.000000	4.000000	4.000000	4.000000	122.000000	0.000000	8192.000000	8192.000000	8192.000000	3776.000000	8832.000000	7872.000000	7360.000000	12032.000000	8832.000000
1567152909.789383	123.000000	0.000000	4229.743652	4205.128418	4197.948730	4199.487305	4207.692383	1023.000000	4.000000				0.000000	4.000000	4.000000	4.000000	4.000000	4.000000	123.000000	0.000000	8192.000000	8192.000000	8192.000000	3776.000000	8832.000000	7872.000000	7360.000000	12032.000000	8640.000000
1567152909.797365	124.000000	0.000000	4256.410156	4205.128418	4197.948730	4201.538574	4197.948730	450.000000	4.000000				0.000000	4.000000	4.000000	4.000000	4.000000	4.000000	124.000000	0.000000	8192.000000	8192.000000	8192.000000	3776.000000	8832.000000	7872.000000	7360.000000	12032.000000	8640.000000
1567152909.805149	125.000000	0.000000	4229.230957	4203.077148	4190.256348	4200.512695	4185.128418	450.000000	4.000000				0.000000	4.000000	4.000000	4.000000	4.000000	4.000000	125.000000	0.000000	8192.000000	8192.000000	8192.000000	3776.000000	8832.000000	7872.000000	7296.000000	12032.000000	8832.000000
1567152909.813131	126.000000	0.000000	4219.487305	4213.333496	4192.307617	4203.589844	4187.179688	450.000000	4.000000				0.000000	4.000000	4.000000	4.000000	4.000000	4.000000	126.000000	0.000000	8192.000000	8192.000000	8192.000000	3776.000000	8768.000000	7872.000000	7424.000000	12032.000000	8896.000000
1567152909.820917	127.000000	0.000000	4236.410156	4201.025879	4193.846191	4205.128418	4190.769043	236.000000	4.000000				0.000000	4.000000	4.000000	4.000000	4.000000	4.000000	127.000000	0.000000	8192.000000	8192.000000	8192.000000	3776.000000	8832.000000	7872.000000	7360.000000	12032.000000	8832.000000
1567152909.828901	0.000000	0.000000	4237.948730	4180.512695	4188.205078	4198.461426	4181.538574	450.000000	4.000000				0.000000	4.000000	4.000000	4.000000	4.000000	4.000000	0.000000	0.000000	8192.000000	8192.000000	8192.000000	3776.000000	8832.000000	7872.000000	7360.000000	12032.000000	8832.000000
1567152909.836885	1.000000	0.000000	4217.948730	4205.128418	4192.820313	4194.358887	4182.051270	450.000000	4.000000				0.000000	4.000000	4.000000	4.000000	4.000000	4.000000	1.000000	0.000000	8192.000000	8192.000000	8192.000000	3776.000000	8768.000000	7872.000000	7296.000000	11968.000000	8832.000000
1567152909.844868	2.000000	0.000000	4225.128418	4231.794922	4200.000000	4200.512695	4189.743652	1023.000000	4.000000				0.000000	4.000000	4.000000	4.000000	4.000000	4.000000	2.000000	0.000000	8192.000000	8192.000000	8192.000000	3776.000000	8832.000000	7872.000000	7424.000000	12032.000000	8832.000000
1567152909.852655	3.000000	0.000000	4248.205078	4215.384766	4194.358887	4199.487305	4184.102539	450.000000	4.000000				0.000000	4.000000	4.000000	4.000000	4.000000	4.000000	3.000000	0.000000	8192.000000	8192.000000	8192.000000	3776.000000	8832.000000	7872.000000	7360.000000	12032.000000	8768.000000
1567152909.860640	4.000000	0.000000	4226.666504	4217.436035	4196.922852	4195.897461	4187.692383	1023.000000	4.000000				0.000000	4.000000	4.000000	4.000000	4.000000	4.000000	4.000000	0.000000	8192.000000	8192.000000	8192.000000	3776.000000	8832.000000	7808.000000	7360.000000	12032.000000	8768.000000
1567152909.868625	5.000000	0.000000	4198.974121	4231.794922	4208.717773	4208.205078	4211.794922	450.000000	4.000000				0.000000	4.000000	4.000000	4.000000	4.000000	4.000000	5.000000	0.000000	8192.000000	8192.000000	8192.000000	3776.000000	8832.000000	7872.000000	7488.000000	11968.000000	8832.000000
1567152909.876609	6.000000	0.000000	4234.358887	4225.641113	4211.794922	4223.589844	4220.000000	1023.000000	4.000000				0.000000	4.000000	4.000000	4.000000	4.000000	4.000000	6.000000	0.000000	8192.000000	8192.000000	8192.000000	3776.000000	8832.000000	7872.000000	7360.000000	12032.000000	8768.000000
1567152909.884593	7.000000	0.000000	4265.128418	4207.179688	4206.666504	4217.436035	4207.692383	450.000000	4.000000				0.000000	4.000000	4.000000	4.000000	4.000000	4.000000	7.000000	0.000000	8192.000000	8192.000000	8192.000000	3776.000000	8832.000000	7872.000000	7360.000000	11968.000000	8896.000000
1567152909.892576	8.000000	0.000000	4234.871582	4194.871582	4202.051270	4201.025879	4201.538574	450.000000	4.000000				0.000000	4.000000	4.000000	4.000000	4.000000	4.000000	8.000000	0.000000	8192.000000	8192.000000	8192.000000	3776.000000	8832.000000	7872.000000	7360.000000	11968.000000	8896.000000
1567152909.900361	9.000000	0.000000	4235.384766	4211.282227	4209.743652	4203.077148	4210.256348	1023.000000	4.000000				0.000000	4.000000	4.000000	4.000000	4.000000	4.000000	9.000000	0.000000	8192.000000	8192.000000	8192.000000	3776.000000	8832.000000	7872.000000	7360.000000	11968.000000	8704.000000
1567152909.908344	10.000000	0.000000	4256.922852	4231.794922	4216.922852	4213.846191	4218.974121	450.000000	4.000000				0.000000	4.000000	4.000000	4.000000	4.000000	4.000000	10.000000	0.000000	8192.000000	8192.000000	8192.000000	3776.000000	8832.000000	7872.000000	7424.000000	12096.000000	8832.000000
1567152909.916127	11.000000	0.000000	4228.717773	4219.487305	4217.948730	4214.358887	4215.897461	1023.000000	4.000000				0.000000	4.000000	4.000000	4.000000	4.000000	4.000000	11.000000	0.000000	8192.000000	8192.000000	8192.000000	3776.000000	8832.000000	7872.000000	7360.000000	11968.000000	8832.000000
1567152909.923908	12.000000	0.000000	4223.589844	4225.641113	4221.025879	4214.358887	4215.384766	450.000000	4.000000				0.000000	4.000000	4.000000	4.000000	4.000000	4.000000	12.000000	0.000000	8192.000000	8192.000000	8192.000000	3776.000000	8832.000000	7872.000000	7424.000000	12032.000000	8896.000000
1567152909.931694	13.000000	0.000000	4249.230957	4242.051270	4224.102539	4218.461426	4227.692383	450.000000	4.000000				0.000000	4.000000	4.000000	4.000000	4.000000	4.000000	13.000000	0.000000	8192.000000	8192.000000	8192.000000	3776.000000	8832.000000	7872.000000	7424.000000	12032.000000	8640.000000
1567152909.939679	14.000000	0.000000	4241.025879	4201.025879	4217.436035	4218.461426	4232.307617	450.000000	4.000000				0.000000	4.000000	4.000000	4.000000	4.000000	4.000000	14.000000	0.000000	8192.000000	8192.000000	8192.000000	3776.000000	8832.000000	7872.000000	7360.000000	11968.000000	8640.000000
1567152909.947663	15.000000	0.000000	4242.563965	4186.666504	4206.666504	4215.384766	4232.307617	1023.000000	4.000000				0.000000	4.000000	4.000000	4.000000	4.000000	4.000000	15.000000	0.000000	8192.000000	8192.000000	8192.000000	3776.000000	8768.000000	7872.000000	7360.000000	12032.000000	8832.000000
1567152909.955646	16.000000	0.000000	4266.666504	4248.205078	4210.256348	4216.922852	4237.436035	0.000000	4.000000				0.000000	4.000000	4.000000	4.000000	4.000000	4.000000	16.000000	0.000000	8192.000000	8192.000000	8192.000000	3776.000000	8832.000000	7872.000000	7424.000000	12032.000000	8768.000000
1567152909.963430	17.000000	0.000000	4242.051270	4244.102539	4207.179688	4207.179688	4221.538574	0.000000	4.000000				0.000000	4.000000	4.000000	4.000000	4.000000	4.000000	17.000000	0.000000	8192.000000	8192.000000	8192.000000	3776.000000	8832.000000	7872.000000	7360.000000	12032.000000	8896.000000
1567152909.971413	18.000000	0.000000	4201.538574	4188.717773	4185.641113	4182.051270	4191.794922	0.000000	4.000000				0.000000	4.000000	4.000000	4.000000	4.000000	4.000000	18.000000	0.000000	8192.000000	8192.000000	8192.000000	3776.000000	8832.000000	7936.000000	7360.000000	12032.000000	8896.000000
1567152909.979198	19.000000	0.000000	4224.102539	4198.974121	4189.743652	4183.077148	4198.461426	0.000000	4.000000				0.000000	4.000000	4.000000	4.000000	4.000000	4.000000	19.000000	0.000000	8192.000000	8192.000000	8192.000000	3776.000000	8832.000000	7872.000000	7360.000000	12032.000000	8832.000000
1567152909.987182	20.000000	0.000000	4252.307617	4211.282227	4216.922852	4213.333496	4223.077148	0.000000	4.000000				0.000000	4.000000	4.000000	4.000000	4.000000	4.000000	20.000000	0.000000	8192.000000	8192.000000	8192.000000	3840.000000	8832.000000	7872.000000	7360.000000	12096.000000	8832.000000
1567152909.995167	21.000000	0.000000	4233.846191	4194.871582	4224.102539	4223.589844	4220.512695	0.000000	4.000000				0.000000	4.000000	4.000000	4.000000	4.000000	4.000000	21.000000	0.000000	8192.000000	8192.000000	8192.000000	3776.000000	8832.000000	7872.000000	7360.000000	12032.000000	8704.000000
1567152910.003151	22.000000	0.000000	4233.846191	4217.436035	4216.410156	4218.974121	4210.256348	0.000000	4.000000				0.000000	4.000000	4.000000	4.000000	4.000000	4.000000	22.000000	0.000000	8192.000000	8192.000000	8192.000000	3776.000000	8768.000000	7872.000000	7360.000000	12032.000000	8704.000000
1567152910.011134	23.000000	0.000000	4242.051270	4233.846191	4210.256348	4219.487305	4202.563965	0.000000	4.000000				0.000000	4.000000	4.000000	4.000000	4.000000	4.000000	23.000000	0.000000	8192.000000	8192.000000	8192.000000	3776.000000	8832.000000	7872.000000	7360.000000	12096.000000	8896.000000
1567152910.018917	24.000000	0.000000	4217.948730	4227.692383	4206.666504	4211.282227	4193.846191	0.000000	4.000000				0.000000	4.000000	4.000000	4.000000	4.000000	4.000000	24.000000	0.000000	8192.000000	8192.000000	8192.000000	3776.000000	8768.000000	7872.000000	7360.000000	11968.000000	8832.000000
1567152910.026700	25.000000	0.000000	4221.538574	4211.282227	4205.128418	4206.153809	4206.666504	0.000000	4.000000				0.000000	4.000000	4.000000	4.000000	4.000000	4.000000	25.000000	0.000000	8192.000000	8192.000000	8192.000000	3776.000000	8832.000000	7872.000000	7360.000000	12032.000000	8832.000000
1567152910.034482	26.000000	0.000000	4252.307617	4190.769043	4207.692383	4216.410156	4226.666504	0.000000	4.000000				0.000000	4.000000	4.000000	4.000000	4.000000	4.000000	26.000000	0.000000	8192.000000	8192.000000	8192.000000	3776.000000	8832.000000	7872.000000	7360.000000	12032.000000	8832.000000
1567152910.042264	27.000000	0.000000	4236.410156	4192.820313	4208.205078	4217.948730	4224.615234	0.000000	4.000000				0.000000	4.000000	4.000000	4.000000	4.000000	4.000000	27.000000	0.000000	8192.000000	8192.000000	8192.000000	3776.000000	8832.000000	7872.000000	7296.000000	11968.000000	9088.000000
1567152910.050046	28.000000	0.000000	4221.025879	4227.692383	4207.692383	4212.307617	4213.846191	0.000000	4.000000				0.000000	4.000000	4.000000	4.000000	4.000000	4.000000	28.000000	0.000000	8192.000000	8192.000000	8192.000000	3776.000000	8832.000000	7872.000000	7424.000000	12032.000000	8832.000000
1567152910.057830	29.000000	0.000000	4245.641113	4244.102539	4212.820313	4216.922852	4214.358887	0.000000	4.000000				0.000000	4.000000	4.000000	4.000000	4.000000	4.000000	29.000000	0.000000	8192.000000	8192.000000	8192.000000	3776.000000	8832.000000	7872.000000	7296.000000	12032.000000	8768.000000
1567152910.065814	30.000000	0.000000	4246.666504	4225.641113	4211.282227	4216.922852	4218.974121	0.000000	4.000000				0.000000	4.000000	4.000000	4.000000	4.000000	4.000000	30.000000	0.000000	8192.000000	8192.000000	8192.000000	3776.000000	8832.000000	7936.000000	7360.000000	12096.000000	8640.000000
1567152910.073798	31.000000	0.000000	4236.410156	4223.589844	4208.205078	4213.846191	4215.897461	0.000000	4.000000				0.000000	4.000000	4.000000	4.000000	4.000000	4.000000	31.000000	0.000000	8192.000000	8192.000000	8192.000000	3776.000000	8832.000000	7872.000000	7360.000000	12096.000000	9088.000000
1567152910.081781	32.000000	0.000000	4255.897461	4229.743652	4220.000000	4218.461426	4216.410156	0.000000	4.000000				0.000000	4.000000	4.000000	4.000000	4.000000	4.000000	32.000000	0.000000	8192.000000	8192.000000	8192.000000	3776.000000	8832.000000	7872.000000	7360.000000	12032.000000	9088.000000
1567152910.089565	33.000000	0.000000	4255.384766	4223.589844	4223.589844	4221.538574	4227.179688	0.000000	4.000000				0.000000	4.000000	4.000000	4.000000	4.000000	4.000000	33.000000	0.000000	8192.000000	8192.000000	8192.000000	3712.000000	8832.000000	7872.000000	7424.000000	12032.000000	8832.000000
1567152910.097549	34.000000	0.000000	4228.717773	4213.333496	4212.820313	4215.897461	4224.615234	0.000000	4.000000				0.000000	4.000000	4.000000	4.000000	4.000000	4.000000	34.000000	0.000000	8192.000000	8192.000000	8192.000000	3776.000000	8832.000000	7872.000000	7488.000000	12032.000000	8896.000000
1567152910.105533	35.000000	0.000000	4222.051270	4213.333496	4202.563965	4205.128418	4205.641113	0.000000	4.000000				0.000000	4.000000	4.000000	4.000000	4.000000	4.000000	35.000000	0.000000	8192.000000	8192.000000	8192.000000	3776.000000	8832.000000	7936.000000	7360.000000	11968.000000	8832.000000
1567152910.113515	36.000000	0.000000	4234.871582	4223.589844	4195.897461	4201.025879	4199.487305	0.000000	4.000000				0.000000	4.000000	4.000000	4.000000	4.000000	4.000000	36.000000	0.000000	8192.000000	8192.000000	8192.000000	3776.000000	8768.000000	7872.000000	7360.000000	11968.000000	8832.000000
1567152910.121299	37.000000	0.000000	4246.666504	4217.436035	4196.410156	4209.230957	4218.461426	0.000000	4.000000				0.000000	4.000000	4.000000	4.000000	4.000000	4.000000	37.000000	0.000000	8192.000000	8192.000000	8192.000000	3776.000000	8832.000000	7872.000000	7488.000000	11968.000000	8768.000000
1567152910.129081	38.000000	0.000000	4253.846191	4209.230957	4199.487305	4211.282227	4234.358887	0.000000	4.000000				0.000000	4.000000	4.000000	4.000000	4.000000	4.000000	38.000000	0.000000	8192.000000	8192.000000	8192.000000	3776.000000	8832.000000	7936.000000	7424.000000	12032.000000	8832.000000
1567152910.136866	39.000000	0.000000	4249.743652	4215.384766	4205.641113	4198.974121	4222.563965	0.000000	4.000000				0.000000	4.000000	4.000000	4.000000	4.000000	4.000000	39.000000	0.000000	8192.000000	8192.000000	8192.000000	3776.000000	8832.000000	7872.000000	7424.000000	11968.000000	8768.000000
1567152910.144851	40.000000	0.000000	4227.179688	4213.333496	4218.974121	4203.077148	4213.846191	0.000000	4.000000				0.000000	4.000000	4.000000	4.000000	4.000000	4.000000	40.000000	0.000000	8192.000000	8192.000000	8192.000000	3776.000000	8832.000000	7872.000000	7424.000000	11968.000000	8768.000000
1567152910.152834	41.000000	0.000000	4229.230957	4217.436035	4229.230957	4222.051270	4226.666504	0.000000	4.000000				0.000000	4.000000	4.000000	4.000000	4.000000	4.000000	41.000000	0.000000	8192.000000	8192.000000	8192.000000	3776.000000	8768.000000	7872.000000	7360.000000	12096.000000	8896.000000
1567152910.160817	42.000000	0.000000	4254.358887	4223.589844	4216.410156	4218.974121	4223.589844	0.000000	4.000000				0.000000	4.000000	4.000000	4.000000	4.000000	4.000000	42.000000	0.000000	8192.000000	8192.000000	8192.000000	3776.000000	8768.000000	7936.000000	7424.000000	11968.000000	8832.000000
1567152910.168600	43.000000	0.000000	4243.589844	4213.333496	4196.922852	4202.563965	4205.641113	0.000000	4.000000				0.000000	4.000000	4.000000	4.000000	4.000000	4.000000	43.000000	0.000000	8192.000000	8192.000000	8192.000000	3776.000000	8768.000000	7872.000000	7360.000000	12032.000000	8832.000000
1567152910.176382	44.000000	0.000000	4226.666504	4221.538574	4199.487305	4211.282227	4212.820313	0.000000	4.000000				0.000000	4.000000	4.000000	4.000000	4.000000	4.000000	44.000000	0.000000	8192.000000	8192.000000	8192.000000	3776.000000	8768.000000	7872.000000	7360.000000	12032.000000	8832.000000
1567152910.184167	45.000000	0.000000	4239.487305	4244.102539	4202.051270	4221.538574	4226.666504	0.000000	4.000000				0.000000	4.000000	4.000000	4.000000	4.000000	4.000000	45.000000	0.000000	8192.000000	8192.000000	8192.000000	3776.000000	8768.000000	7872.000000	7360.000000	12032.000000	8832.000000
1567152910.192150	46.000000	0.000000	4234.358887	4225.641113	4190.256348	4205.128418	4217.436035	0.000000	4.000000				0.000000	4.000000	4.000000	4.000000	4.000000	4.000000	46.000000	0.000000	8192.000000	8192.000000	8192.000000	3776.000000	8768.000000	7872.000000	7360.000000	12032.000000	8832.000000
1567152910.199937	47.000000	0.000000	4216.922852	4190.769043	4191.794922	4195.897461	4209.230957	0.000000	4.000000				0.000000	4.000000	4.000000	4.000000	4.000000	4.000000	47.000000	0.000000	8192.000000	8192.000000	8192.000000	3776.000000	8768.000000	7872.000000	7424.000000	11968.000000	8832.000000
1567152910.207922	48.000000	0.000000	4234.358887	4201.025879	4207.692383	4203.077148	4218.461426	0.000000	4.000000				0.000000	4.000000	4.000000	4.000000	4.000000	4.000000	48.000000	0.000000	8192.000000	8192.000000	8192.000000	3776.000000	8768.000000	7872.000000	7296.000000	12032.000000	8896.000000
1567152910.215908	49.000000	0.000000	4242.563965	4227.692383	4217.436035	4205.128418	4222.563965	0.000000	4.000000				0.000000	4.000000	4.000000	4.000000	4.000000	4.000000	49.000000	0.000000	8192.000000	8192.000000	8192.000000	3776.000000	8768.000000	7872.000000	7296.000000	12032.000000	9088.000000
1567152910.223893	50.000000	0.000000	4225.128418	4231.794922	4224.102539	4205.641113	4223.589844	0.000000	4.000000				0.000000	4.000000	4.000000	4.000000	4.000000	4.000000	50.000000	0.000000	8192.000000	8192.000000	8192.000000	3776.000000	8768.000000	7872.000000	7424.000000	12032.000000	9088.000000
1567152910.231877	51.000000	0.000000	4242.051270	4231.794922	4232.307617	4215.384766	4240.512695	0.000000	4.000000				0.000000	4.000000	4.000000	4.000000	4.000000	4.000000	51.000000	0.000000	8192.000000	8192.000000	8192.000000	3776.000000	8768.000000	7872.000000	7360.000000	12032.000000	8768.000000
1567152910.239861	52.000000	0.000000	4260.512695	4225.641113	4231.794922	4222.051270	4246.666504	0.000000	4.000000				0.000000	4.000000	4.000000	4.000000	4.000000	4.000000	52.000000	0.000000	8192.000000	8192.000000	8192.000000	3776.000000	8768.000000	7872.000000	7360.000000	12032.000000	8832.000000
1567152910.247645	53.000000	0.000000	4235.384766	4225.641113	4213.333496	4215.897461	4224.615234	0.000000	4.000000				0.000000	4.000000	4.000000	4.000000	4.000000	4.000000	53.000000	0.000000	8192.000000	8192.000000	8192.000000	3776.000000	8768.000000	7872.000000	7424.000000	12032.000000	8832.000000
1567152910.255628	54.000000	0.000000	4225.641113	4221.538574	4195.897461	4212.820313	4213.333496	0.000000	4.000000				0.000000	4.000000	4.000000	4.000000	4.000000	4.000000	54.000000	0.000000	8192.000000	8192.000000	8192.000000	3776.000000	8768.000000	7936.000000	7424.000000	12032.000000	8832.000000
1567152910.263412	55.000000	0.000000	4253.846191	4201.025879	4195.897461	4225.641113	4230.769043	0.000000	4.000000				0.000000	4.000000	4.000000	4.000000	4.000000	4.000000	55.000000	0.000000	8192.000000	8192.000000	8192.000000	3776.000000	8768.000000	7872.000000	7360.000000	12032.000000	8832.000000
1567152910.271395	56.000000	0.000000	4253.333496	4196.922852	4201.025879	4235.897461	4235.897461	0.000000	4.000000				0.000000	4.000000	4.000000	4.000000	4.000000	4.000000	56.000000	0.000000	8192.000000	8192.000000	8192.000000	3776.000000	8768.000000	7936.000000	7296.000000	11968.000000	8768.000000
1567152910.279180	57.000000	0.000000	4234.871582	4227.692383	4209.743652	4232.307617	4230.256348	0.000000	4.000000				0.000000	4.000000	4.000000	4.000000	4.000000	4.000000	57.000000	0.000000	8192.000000	8192.000000	8192.000000	3712.000000	8768.000000	7872.000000	7360.000000	12096.000000	8896.000000
1567152910.287165	58.000000	0.000000	4254.358887	4250.256348	4223.077148	4229.743652	4232.820313	0.000000	4.000000				0.000000	4.000000	4.000000	4.000000	4.000000	4.000000	58.000000	0.000000	8192.000000	8192.000000	8192.000000	3776.000000	8768.000000	7936.000000	7360.000000	12096.000000	8896.000000
1567152910.295150	59.000000	0.000000	4267.692383	4242.051270	4229.743652	4232.820313	4229.230957	0.000000	4.000000				0.000000	4.000000	4.000000	4.000000	4.000000	4.000000	59.000000	0.000000	8192.000000	8192.000000	8192.000000	3776.000000	8768.000000	7872.000000	7360.000000	12032.000000	8832.000000
1567152910.303134	60.000000	0.000000	4253.333496	4225.641113	4229.230957	4232.307617	4231.282227	0.000000	4.000000				0.000000	4.000000	4.000000	4.000000	4.000000	4.000000	60.000000	0.000000	8192.000000	8192.000000	8192.000000	3776.000000	8768.000000	7872.000000	7296.000000	12032.000000	8768.000000
1567152910.311117	61.000000	0.000000	4243.589844	4213.333496	4224.615234	4229.743652	4229.230957	0.000000	4.000000				0.000000	4.000000	4.000000	4.000000	4.000000	4.000000	61.000000	0.000000	8192.000000	8192.000000	8192.000000	3776.000000	8768.000000	7872.000000	7360.000000	12032.000000	8832.000000
1567152910.318900	62.000000	0.000000	4238.974121	4219.487305	4221.538574	4229.230957	4212.307617	0.000000	4.000000				0.000000	4.000000	4.000000	4.000000	4.000000	4.000000	62.000000	0.000000	8192.000000	8192.000000	8192.000000	3776.000000	8768.000000	7872.000000	7360.000000	12032.000000	8832.000000
1567152910.326683	63.000000	0.000000	4232.307617	4233.846191	4220.000000	4229.230957	4210.256348	0.000000	4.000000				0.000000	4.000000	4.000000	4.000000	4.000000	4.000000	63.000000	0.000000	8192.000000	8192.000000	8192.000000	3776.000000	8768.000000	7872.000000	7360.000000	12032.000000	8832.000000
1567152910.334465	64.000000	0.000000	4230.256348	4225.641113	4220.512695	4232.307617	4218.461426	450.000000	4.000000				0.000000	4.000000	4.000000	4.000000	4.000000	4.000000	64.000000	0.000000	8192.000000	8192.000000	8192.000000	3776.000000	8832.000000	7936.000000	7296.000000	11968.000000	8832.000000
1567152910.342250	65.000000	0.000000	4232.820313	4223.589844	4222.051270	4232.820313	4207.692383	450.000000	4.000000				0.000000	4.000000	4.000000	4.000000	4.000000	4.000000	65.000000	0.000000	8192.000000	8192.000000	8192.000000	3776.000000	8832.000000	7872.000000	7360.000000	11968.000000	8832.000000
1567152910.350234	66.000000	0.000000	4229.230957	4233.846191	4216.410156	4226.153809	4200.512695	1023.000000	4.000000				0.000000	4.000000	4.000000	4.000000	4.000000	4.000000	66.000000	0.000000	8192.000000	8192.000000	8192.000000	3776.000000	8832.000000	7872.000000	7360.000000	11968.000000	8768.000000
1567152910.358218	67.000000	0.000000	4233.846191	4229.743652	4212.820313	4225.128418	4217.948730	450.000000	4.000000				0.000000	4.000000	4.000000	4.000000	4.000000	4.000000	67.000000	0.000000	8192.000000	8192.000000	8128.000000	3776.000000	8832.000000	7872.000000	7360.000000	11968.000000	8832.000000
1567152910.366201	68.000000	0.000000	4240.000000	4227.692383	4218.974121	4234.871582	4226.666504	1023.000000	4.000000				0.000000	4.000000	4.000000	4.000000	4.000000	4.000000	68.000000	0.000000	8192.000000	8192.000000	8192.000000	3776.000000	8832.000000	7936.000000	7360.000000	11968.000000	8832.000000
1567152910.373985	69.000000	0.000000	4226.153809	4223.589844	4221.538574	4232.820313	4210.256348	450.000000	4.000000				0.000000	4.000000	4.000000	4.000000	4.000000	4.000000	69.000000	0.000000	8192.000000	8192.000000	8128.000000	3776.000000	8832.000000	7872.000000	7360.000000	12032.000000	8832.000000
1567152910.381968	70.000000	0.000000	4223.077148	4203.077148	4220.512695	4218.974121	4200.512695	1023.000000	4.000000				0.000000	4.000000	4.000000	4.000000	4.000000	4.000000	70.000000	0.000000	8192.000000	8192.000000	8192.000000	3776.000000	8832.000000	7872.000000	7360.000000	12032.000000	8832.000000
1567152910.389752	71.000000	0.000000	4232.307617	4207.179688	4225.128418	4226.666504	4202.051270	450.000000	4.000000				0.000000	4.000000	4.000000	4.000000	4.000000	4.000000	71.000000	0.000000	8192.000000	8192.000000	8128.000000	3776.000000	8832.000000	7872.000000	7296.000000	12032.000000	8896.000000
1567152910.397735	72.000000	0.000000	4216.922852	4223.589844	4223.077148	4235.897461	4196.922852	450.000000	4.000000				0.000000	4.000000	4.000000	4.000000	4.000000	4.000000	72.000000	0.000000	8192.000000	8192.000000	8192.000000	3776.000000	8832.000000	7872.000000	7296.000000	12032.000000	8896.000000
1567152910.405519	73.000000	0.000000	4201.025879	4211.282227	4208.205078	4222.563965	4191.794922	1023.000000	4.000000				0.000000	4.000000	4.000000	4.000000	4.000000	4.000000	73.000000	0.000000	8192.000000	8192.000000	8192.000000	3776.000000	8832.000000	7872.000000	7360.000000	12032.000000	8832.000000
1567152910.413502	74.000000	0.000000	4217.436035	4198.974121	4203.077148	4221.025879	4194.871582	450.000000	4.000000				0.000000	4.000000	4.000000	4.000000	4.000000	4.000000	74.000000	0.000000	8192.000000	8192.000000	8192.000000	3776.000000	8832.000000	7872.000000	7360.000000	12032.000000	8896.000000
1567152910.421285	75.000000	0.000000	4230.256348	4207.179688	4214.358887	4233.333496	4202.563965	1023.000000	4.000000				0.000000	4.000000	4.000000	4.000000	4.000000	4.000000	75.000000	0.000000	8192.000000	8192.000000	8192.000000	3776.000000	8768.000000	7872.000000	7360.000000	12032.000000	8768.000000
1567152910.429068	76.000000	0.000000	4236.922852	4227.692383	4219.487305	4236.410156	4219.487305	450.000000	4.000000				0.000000	4.000000	4.000000	4.000000	4.000000	4.000000	76.000000	0.000000	8192.000000	8192.000000	8192.000000	3776.000000	8832.000000	7872.000000	7360.000000	12032.000000	8768.000000
1567152910.436852	77.000000	0.000000	4248.205078	4229.743652	4220.000000	4240.512695	4237.436035	450.000000	4.000000				0.000000	4.000000	4.000000	4.000000	4.000000	4.000000	77.000000	0.000000	8192.000000	8192.000000	8192.000000	3776.000000	8832.000000	7872.000000	7424.000000	12032.000000	8768.000000
1567152910.444634	78.000000	0.000000	4243.589844	4221.538574	4225.128418	4243.077148	4235.897461	450.000000	4.000000				0.000000	4.000000	4.000000	4.000000	4.000000	4.000000	78.000000	0.000000	8192.000000	8192.000000	8192.000000	3776.000000	8832.000000	7872.000000	7360.000000	12032.000000	8832.000000
1567152910.452418	79.000000	0.000000	4230.256348	4219.487305	4223.077148	4231.794922	4223.077148	1023.000000	4.000000				0.000000	4.000000	4.000000	4.000000	4.000000	4.000000	79.000000	0.000000	8192.000000	8192.000000	8192.000000	3776.000000	8768.000000	7872.000000	7360.000000	12032.000000	8768.000000
1567152910.460201	80.000000	0.000000	4224.102539	4227.692383	4222.563965	4224.615234	4217.436035	450.000000	4.000000				0.000000	4.000000	4.000000	4.000000	4.000000	4.000000	80.000000	0.000000	8192.000000	8192.000000	8192.000000	3776.000000	8768.000000	7872.000000	7360.000000	12032.000000	8768.000000
1567152910.467984	81.000000	0.000000	4224.615234	4227.692383	4228.717773	4229.230957	4217.948730	450.000000	4.000000				0.000000	4.000000	4.000000	4.000000	4.000000	4.000000	81.000000	0.000000	8192.000000	8192.000000	8192.000000	3776.000000	8768.000000	7936.000000	7424.000000	11968.000000	8832.000000
1567152910.475766	82.000000	0.000000	4223.589844	4227.692383	4232.307617	4227.179688	4217.436035	450.000000	4.000000				0.000000	4.000000	4.000000	4.000000	4.000000	4.000000	82.000000	0.000000	8192.000000	8192.000000	8192.000000	3776.000000	8768.000000	7872.000000	7360.000000	11968.000000	8768.000000
1567152910.483549	83.000000	0.000000	4220.000000	4233.846191	4230.256348	4222.563965	4205.641113	1023.000000	4.000000				0.000000	4.000000	4.000000	4.000000	4.000000	4.000000	83.000000	0.000000	8192.000000	8192.000000	8192.000000	3776.000000	8768.000000	7936.000000	7296.000000	12032.000000	8832.000000
1567152910.491332	84.000000	0.000000	4221.538574	4219.487305	4217.948730	4221.025879	4194.871582	450.000000	4.000000				0.000000	4.000000	4.000000	4.000000	4.000000	4.000000	84.000000	0.000000	8192.000000	8192.000000	8192.000000	3776.000000	8768.000000	7872.000000	7424.000000	12032.000000	8768.000000
1567152910.499116	85.000000	0.000000	4233.333496	4215.384766	4209.230957	4222.563965	4205.128418	450.000000	4.000000				0.000000	4.000000	4.000000	4.000000	4.000000	4.000000	85.000000	0.000000	8192.000000	8192.000000	8192.000000	3776.000000	8768.000000	7872.000000	7424.000000	11968.000000	9088.000000
1567152910.507100	86.000000	0.000000	4237.948730	4219.487305	4208.717773	4229.743652	4213.333496	450.000000	4.000000				0.000000	4.000000	4.000000	4.000000	4.000000	4.000000	86.000000	0.000000	8192.000000	8192.000000	8192.000000	3776.000000	8832.000000	7872.000000	7360.000000	11968.000000	9088.000000
1567152910.515082	87.000000	0.000000	4214.871582	4211.282227	4208.717773	4229.743652	4210.256348	1023.000000	4.000000				0.000000	4.000000	4.000000	4.000000	4.000000	4.000000	87.000000	0.000000	8192.000000	8192.000000	8192.000000	3776.000000	8768.000000	7936.000000	7424.000000	12032.000000	8832.000000
1567152910.522865	88.000000	0.000000	4207.692383	4223.589844	4213.846191	4222.563965	4214.358887	450.000000	4.000000				0.000000	4.000000	4.000000	4.000000	4.000000	4.000000	88.000000	0.000000	8192.000000	8192.000000	8192.000000	3776.000000	8768.000000	7872.000000	7360.000000	12032.000000	8832.000000
1567152910.530647	89.000000	0.000000	4239.487305	4242.051270	4224.102539	4226.153809	4221.538574	450.000000	4.000000				0.000000	4.000000	4.000000	4.000000	4.000000	4.000000	89.000000	0.000000	8192.000000	8192.000000	8192.000000	3776.000000	8768.000000	7872.000000	7296.000000	11968.000000	8832.000000
1567152910.538429	90.000000	0.000000	4247.179688	4219.487305	4226.153809	4230.769043	4220.000000	450.000000	4.000000				0.000000	4.000000	4.000000	4.000000	4.000000	4.000000	90.000000	0.000000	8192.000000	8192.000000	8192.000000	3776.000000	8768.000000	7872.000000	7296.000000	11968.000000	8832.000000
1567152910.546211	91.000000	0.000000	4214.358887	4198.974121	4216.410156	4221.538574	4216.922852	1023.000000	4.000000				0.000000	4.000000	4.000000	4.000000	4.000000	4.000000	91.000000	0.000000	8192.000000	8192.000000	8192.000000	3776.000000	8768.000000	7872.000000	7296.000000	11968.000000	8896.000000
1567152910.553993	92.000000	0.000000	4216.922852	4219.487305	4213.846191	4217.948730	4215.897461	450.000000	4.000000				0.000000	4.000000	4.000000	4.000000	4.000000	4.000000	92.000000	0.000000	8192.000000	8192.000000	8192.000000	3776.000000	8768.000000	7872.000000	7360.000000	11968.000000	8832.000000
1567152910.561777	93.000000	0.000000	4238.974121	4227.692383	4208.717773	4220.512695	4213.333496	450.000000	4.000000				0.000000	4.000000	4.000000	4.000000	4.000000	4.000000	93.000000	0.000000	8192.000000	8192.000000	8192.000000	3776.000000	8768.000000	7872.000000	7360.000000	12032.000000	8448.000000
1567152910.569760	94.000000	0.000000	4222.563965	4213.333496	4197.436035	4214.358887	4206.666504	450.000000	4.000000				0.000000	4.000000	4.000000	4.000000	4.000000	4.000000	94.000000	0.000000	8192.000000	8192.000000	8192.000000	3776.000000	8768.000000	7872.000000	7360.000000	12032.000000	8448.000000
1567152910.577544	95.000000	0.000000	4213.333496	4201.025879	4200.000000	4217.436035	4195.384766	1023.000000	4.000000				0.000000	4.000000	4.000000	4.000000	4.000000	4.000000	95.000000	0.000000	8192.000000	8192.000000	8192.000000	3776.000000	8768.000000	7872.000000	7360.000000	12032.000000	8768.000000
1567152910.585526	96.000000	0.000000	4237.948730	4207.179688	4200.000000	4228.717773	4202.563965	450.000000	4.000000				0.000000	4.000000	4.000000	4.000000	4.000000	4.000000	96.000000	0.000000	8192.000000	8192.000000	8192.000000	3776.000000	8768.000000	7872.000000	7360.000000	12096.000000	8832.000000
1567152910.593309	97.000000	0.000000	4262.051270	4227.692383	4198.461426	4233.333496	4225.128418	450.000000	4.000000				0.000000	4.000000	4.000000	4.000000	4.000000	4.000000	97.000000	0.000000	8192.000000	8192.000000	8192.000000	3776.000000	8768.000000	7872.000000	7360.000000	11968.000000	8832.000000
1567152910.601193	98.000000	0.000000	4257.948730	4225.641113	4204.102539	4231.794922	4226.153809	450.000000	4.000000				0.000000	4.000000	4.000000	4.000000	4.000000	4.000000	98.000000	0.000000	8192.000000	8192.000000	8192.000000	3776.000000	8768.000000	7872.000000	7360.000000	11968.000000	8832.000000
1567152910.609180	99.000000	0.000000	4230.769043	4203.077148	4200.512695	4226.666504	4213.846191	1023.000000	4.000000				0.000000	4.000000	4.000000	4.000000	4.000000	4.000000	99.000000	0.000000	8192.000000	8192.000000	8192.000000	3776.000000	8768.000000	7872.000000	7360.000000	12096.000000	8768.000000
1567152910.617166	100.000000	0.000000	4213.333496	4207.179688	4195.384766	4217.948730	4204.615234	450.000000	4.000000				0.000000	4.000000	4.000000	4.000000	4.000000	4.000000	100.000000	0.000000	8192.000000	8192.000000	8192.000000	3776.000000	8768.000000	7872.000000	7360.000000	11968.000000	8832.000000
1567152910.625150	101.000000	0.000000	4212.307617	4201.025879	4204.615234	4216.410156	4194.871582	450.000000	4.000000				0.000000	4.000000	4.000000	4.000000	4.000000	4.000000	101.000000	0.000000	8192.000000	8192.000000	8192.000000	3776.000000	8768.000000	7936.000000	7424.000000	12032.000000	8768.000000
1567152910.633135	102.000000	0.000000	4213.846191	4178.461426	4209.230957	4224.102539	4201.025879	450.000000	4.000000				0.000000	4.000000	4.000000	4.000000	4.000000	4.000000	102.000000	0.000000	8192.000000	8192.000000	8192.000000	3776.000000	8768.000000	7872.000000	7360.000000	12032.000000	8832.000000
1567152910.641118	103.000000	0.000000	4229.743652	4209.230957	4204.615234	4230.769043	4226.153809	1023.000000	4.000000				0.000000	4.000000	4.000000	4.000000	4.000000	4.000000	103.000000	0.000000	8192.000000	8192.000000	8192.000000	3776.000000	8768.000000	7936.000000	7360.000000	12032.000000	8704.000000
1567152910.648901	104.000000	0.000000	4246.666504	4229.743652	4202.051270	4228.205078	4234.358887	450.000000	4.000000				0.000000	4.000000	4.000000	4.000000	4.000000	4.000000	104.000000	0.000000	8192.000000	8192.000000	8192.000000	3776.000000	8768.000000	7808.000000	7360.000000	12032.000000	8704.000000
1567152910.656684	105.000000	0.000000	4233.333496	4205.128418	4202.563965	4224.102539	4224.615234	450.000000	4.000000				0.000000	4.000000	4.000000	4.000000	4.000000	4.000000	105.000000	0.000000	8192.000000	8192.000000	8192.000000	3776.000000	8832.000000	7872.000000	7296.000000	11968.000000	8768.000000
1567152910.664466	106.000000	0.000000	4232.307617	4209.230957	4202.563965	4230.256348	4230.769043	450.000000	4.000000				0.000000	4.000000	4.000000	4.000000	4.000000	4.000000	106.000000	0.000000	8192.000000	8192.000000	8192.000000	3776.000000	8768.000000	7872.000000	7296.000000	12032.000000	8832.000000
1567152910.672251	107.000000	0.000000	4238.461426	4223.589844	4195.897461	4236.922852	4232.820313	1023.000000	4.000000				0.000000	4.000000	4.000000	4.000000	4.000000	4.000000	107.000000	0.000000	8192.000000	8192.000000	8192.000000	3776.000000	8768.000000	7872.000000	7360.000000	11968.000000	8832.000000
1567152910.680234	108.000000	0.000000	4217.436035	4205.128418	4195.384766	4233.333496	4217.436035	450.000000	4.000000				0.000000	4.000000	4.000000	4.000000	4.000000	4.000000	108.000000	0.000000	8192.000000	8192.000000	8192.000000	3776.000000	8768.000000	7872.000000	7360.000000	11968.000000	8832.000000
1567152910.688220	109.000000	0.000000	4220.512695	4201.025879	4205.641113	4226.666504	4215.897461	450.000000	4.000000				0.000000	4.000000	4.000000	4.000000	4.000000	4.000000	109.000000	0.000000	8192.000000	8192.000000	8192.000000	3776.000000	8832.000000	7936.000000	7424.000000	11968.000000	8896.000000
1567152910.696205	110.000000	0.000000	4247.692383	4221.538574	4211.282227	4216.922852	4218.974121	450.000000	4.000000				0.000000	4.000000	4.000000	4.000000	4.000000	4.000000	110.000000	0.000000	8192.000000	8192.000000	8192.000000	3776.000000	8768.000000	7872.000000	7424.000000	12032.000000	8768.000000
1567152910.704189	111.000000	0.000000	4242.051270	4223.589844	4210.769043	4210.769043	4215.384766	1023.000000	4.000000				0.000000	4.000000	4.000000	4.000000	4.000000	4.000000	111.000000	0.000000	8192.000000	8192.000000	8192.000000	3776.000000	8832.000000	7872.000000	7360.000000	12096.000000	8704.000000
1567152910.712173	112.000000	0.000000	4217.436035	4203.077148	4211.282227	4216.410156	4224.102539	450.000000	4.000000				0.000000	4.000000	4.000000	4.000000	4.000000	4.000000	112.000000	0.000000	8192.000000	8192.000000	8192.000000	3776.000000	8832.000000	7872.000000	7360.000000	12096.000000	8704.000000
1567152910.720156	113.000000	0.000000	4211.282227	4182.563965	4210.769043	4216.922852	4230.769043	450.000000	4.000000				0.000000	4.000000	4.000000	4.000000	4.000000	4.000000	113.000000	0.000000	8192.000000	8192.000000	8192.000000	3776.000000	8832.000000	7872.000000	7424.000000	11968.000000	8832.000000
1567152910.728139	114.000000	0.000000	4217.436035	4207.179688	4209.743652	4213.333496	4226.153809	450.000000	4.000000				0.000000	4.000000	4.000000	4.000000	4.000000	4.000000	114.000000	0.000000	8192.000000	8192.000000	8192.000000	3776.000000	8832.000000	7936.000000	7360.000000	12032.000000	8896.000000
1567152910.735925	115.000000	0.000000	4242.563965	4250.256348	4213.333496	4223.589844	4233.333496	1023.000000	4.000000				0.000000	4.000000	4.000000	4.000000	4.000000	4.000000	115.000000	0.000000	8192.000000	8192.000000	8192.000000	3776.000000	8832.000000	7872.000000	7360.000000	11968.000000	8768.000000
1567152910.743909	116.000000	0.000000	4271.794922	4252.307617	4215.384766	4237.436035	4246.153809	450.000000	4.000000				0.000000	4.000000	4.000000	4.000000	4.000000	4.000000	116.000000	0.000000	8192.000000	8192.000000	8192.000000	3776.000000	8832.000000	7872.000000	7360.000000	11968.000000	8768.000000
1567152910.751892	117.000000	0.000000	4243.589844	4219.487305	4208.717773	4230.256348	4231.282227	450.000000	4.000000				0.000000	4.000000	4.000000	4.000000	4.000000	4.000000	117.000000	0.000000	8192.000000	8192.000000	8192.000000	3776.000000	8832.000000	7872.000000	7360.000000	11968.000000	8768.000000
1567152910.759675	118.000000	0.000000	4204.102539	4213.333496	4206.666504	4214.358887	4212.820313	450.000000	4.000000				0.000000	4.000000	4.000000	4.000000	4.000000	4.000000	118.000000	0.000000	8192.000000	8192.000000	8192.000000	3776.000000	8832.000000	7872.000000	7360.000000	11904.000000	8768.000000
1567152910.767463	119.000000	0.000000	4210.769043	4219.487305	4211.282227	4214.358887	4216.922852	1023.000000	4.000000				0.000000	4.000000	4.000000	4.000000	4.000000	4.000000	119.000000	0.000000	8192.000000	8192.000000	8192.000000	3776.000000	8832.000000	7872.000000	7360.000000	12032.000000	8832.000000
1567152910.775449	120.000000	0.000000	4214.871582	4205.128418	4214.358887	4217.436035	4217.436035	450.000000	4.000000				0.000000	4.000000	4.000000	4.000000	4.000000	4.000000	120.000000	0.000000	8192.000000	8192.000000	8192.000000	3776.000000	8832.000000	7936.000000	7360.000000	12032.000000	8768.000000
1567152910.783434	121.000000	0.000000	4216.922852	4194.871582	4214.358887	4214.358887	4220.000000	450.000000	4.000000				0.000000	4.000000	4.000000	4.000000	4.000000	4.000000	121.000000	0.000000	8192.000000	8192.000000	8192.000000	3776.000000	8768.000000	7872.000000	7360.000000	12032.000000	8704.000000
1567152910.791419	122.000000	0.000000	4243.077148	4209.230957	4210.769043	4222.563965	4231.794922	450.000000	4.000000				0.000000	4.000000	4.000000	4.000000	4.000000	4.000000	122.000000	0.000000	8192.000000	8192.000000	8192.000000	3776.000000	8768.000000	7872.000000	7360.000000	12032.000000	8704.000000
1567152910.799403	123.000000	0.000000	4235.897461	4217.436035	4212.820313	4231.794922	4231.282227	1023.000000	4.000000				0.000000	4.000000	4.000000	4.000000	4.000000	4.000000	123.000000	0.000000	8192.000000	8192.000000	8192.000000	3776.000000	8768.000000	7872.000000	7360.000000	11968.000000	8768.000000
1567152910.807387	124.000000	0.000000	4195.384766	4211.282227	4215.384766	4225.641113	4217.948730	450.000000	4.000000				0.000000	4.000000	4.000000	4.000000	4.000000	4.000000	124.000000	0.000000	8192.000000	8192.000000	8192.000000	3776.000000	8768.000000	7872.000000	7296.000000	12032.000000	8896.000000
1567152910.815371	125.000000	0.000000	4196.410156	4213.333496	4212.307617	4216.410156	4215.897461	450.000000	4.000000				0.000000	4.000000	4.000000	4.000000	4.000000	4.000000	125.000000	0.000000	8192.000000	8192.000000	8192.000000	3776.000000	8768.000000	7872.000000	7424.000000	12032.000000	8768.000000
1567152910.823355	126.000000	0.000000	4204.102539	4196.922852	4208.205078	4209.230957	4212.307617	450.000000	4.000000				0.000000	4.000000	4.000000	4.000000	4.000000	4.000000	126.000000	0.000000	8192.000000	8192.000000	8192.000000	3776.000000	8768.000000	7872.000000	7424.000000	12032.000000	8768.000000
1567152910.831137	127.000000	0.000000	4178.461426	4180.512695	4204.102539	4196.410156	4187.692383	236.000000	4.000000				0.000000	4.000000	4.000000	4.000000	4.000000	4.000000	127.000000	0.000000	8192.000000	8192.000000	8192.000000	3776.000000	8832.000000	7872.000000	7360.000000	12096.000000	8832.000000
1567152910.838920	0.000000	0.000000	4182.051270	4207.179688	4215.384766	4201.025879	4186.666504	450.000000	4.000000				0.000000	4.000000	4.000000	4.000000	4.000000	4.000000	0.000000	0.000000	8192.000000	8192.000000	8192.000000	3776.000000	8832.000000	7936.000000	7296.000000	11968.000000	8832.000000
1567152910.846702	1.000000	0.000000	4208.205078	4221.538574	4227.692383	4226.153809	4215.384766	450.000000	4.000000				0.000000	4.000000	4.000000	4.000000	4.000000	4.000000	1.000000	0.000000	8192.000000	8192.000000	8192.000000	3776.000000	8768.000000	7936.000000	7360.000000	12096.000000	8640.000000
1567152910.854483	2.000000	0.000000	4223.077148	4201.025879	4225.641113	4234.358887	4224.102539	1023.000000	4.000000				0.000000	4.000000	4.000000	4.000000	4.000000	4.000000	2.000000	0.000000	8192.000000	8192.000000	8192.000000	3776.000000	8832.000000	7872.000000	7360.000000	12096.000000	8640.000000
1567152910.862271	3.000000	0.000000	4220.512695	4207.179688	4226.153809	4234.871582	4216.922852	450.000000	4.000000				0.000000	4.000000	4.000000	4.000000	4.000000	4.000000	3.000000	0.000000	8192.000000	8192.000000	8192.000000	3776.000000	8832.000000	7872.000000	7360.000000	11968.000000	8832.000000
1567152910.870257	4.000000	0.000000	4190.769043	4225.641113	4225.641113	4239.487305	4221.538574	1023.000000	4.000000				0.000000	4.000000	4.000000	4.000000	4.000000	4.000000	4.000000	0.000000	8192.000000	8192.000000	8192.000000	3776.000000	8832.000000	7872.000000	7360.000000	12096.000000	8768.000000
1567152910.878243	5.000000	0.000000	4189.230957	4215.384766	4212.307617	4225.128418	4216.922852	450.000000	4.000000				0.000000	4.000000	4.000000	4.000000	4.000000	4.000000	5.000000	0.000000	8192.000000	8192.000000	8192.000000	3776.000000	8768.000000	7872.000000	7360.000000	11968.000000	8832.000000
1567152910.886227	6.000000	0.000000	4224.102539	4201.025879	4196.922852	4209.230957	4202.563965	1023.000000	4.000000				0.000000	4.000000	4.000000	4.000000	4.000000	4.000000	6.000000	0.000000	8192.000000	8192.000000	8192.000000	3776.000000	8832.000000	7872.000000	7360.000000	11968.000000	8832.000000
1567152910.894213	7.000000	0.000000	4213.846191	4198.974121	4200.000000	4220.512695	4204.615234	450.000000	4.000000				0.000000	4.000000	4.000000	4.000000	4.000000	4.000000	7.000000	0.000000	8192.000000	8192.000000	8192.000000	3776.000000	8832.000000	7872.000000	7360.000000	12096.000000	9024.000000
1567152910.902197	8.000000	0.000000	4196.922852	4213.333496	4212.307617	4230.769043	4221.025879	450.000000	4.000000				0.000000	4.000000	4.000000	4.000000	4.000000	4.000000	8.000000	0.000000	8192.000000	8192.000000	8192.000000	3776.000000	8832.000000	7872.000000	7360.000000	12032.000000	8832.000000
1567152910.910182	9.000000	0.000000	4227.692383	4219.487305	4211.282227	4222.563965	4227.179688	1023.000000	4.000000				0.000000	4.000000	4.000000	4.000000	4.000000	4.000000	9.000000	0.000000	8192.000000	8192.000000	8192.000000	3776.000000	8768.000000	7872.000000	7360.000000	12032.000000	8832.000000
1567152910.918167	10.000000	0.000000	4221.538574	4194.871582	4197.436035	4210.256348	4214.358887	450.000000	4.000000				0.000000	4.000000	4.000000	4.000000	4.000000	4.000000	10.000000	0.000000	8192.000000	8192.000000	8192.000000	3776.000000	8768.000000	7872.000000	7360.000000	11968.000000	8640.000000
1567152910.926150	11.000000	0.000000	4194.871582	4196.922852	4200.512695	4213.333496	4212.820313	1023.000000	4.000000				0.000000	4.000000	4.000000	4.000000	4.000000	4.000000	11.000000	0.000000	8192.000000	8192.000000	8192.000000	3776.000000	8768.000000	7872.000000	7424.000000	12032.000000	8768.000000
1567152910.933933	12.000000	0.000000	4222.563965	4235.897461	4229.230957	4230.769043	4226.153809	450.000000	4.000000				0.000000	4.000000	4.000000	4.000000	4.000000	4.000000	12.000000	0.000000	8192.000000	8192.000000	8128.000000	3776.000000	8832.000000	7936.000000	7424.000000	12032.000000	8768.000000
1567152910.941716	13.000000	0.000000	4233.333496	4227.692383	4235.384766	4229.230957	4217.436035	450.000000	4.000000				0.000000	4.000000	4.000000	4.000000	4.000000	4.000000	13.000000	0.000000	8192.000000	8192.000000	8192.000000	3776.000000	8832.000000	7872.000000	7424.000000	12032.000000	8832.000000
1567152910.949499	14.000000	0.000000	4197.436035	4180.512695	4203.589844	4200.512695	4198.461426	450.000000	4.000000				0.000000	4.000000	4.000000	4.000000	4.000000	4.000000	14.000000	0.000000	8192.000000	8192.000000	8128.000000	3776.000000	8832.000000	7936.000000	7296.000000	12032.000000	8832.000000
1567152910.957282	15.000000	0.000000	4188.205078	4182.563965	4193.333496	4190.769043	4207.179688	1023.000000	4.000000				0.000000	4.000000	4.000000	4.000000	4.000000	4.000000	15.000000	0.000000	8192.000000	8192.000000	8128.000000	3776.000000	8832.000000	7872.000000	7360.000000	11968.000000	8768.000000
1567152910.965064	16.000000	0.000000	4218.461426	4223.589844	4215.897461	4213.846191	4225.641113	0.000000	4.000000				0.000000	4.000000	4.000000	4.000000	4.000000	4.000000	16.000000	0.000000	8192.000000	8192.000000	8192.000000	3776.000000	8832.000000	7872.000000	7360.000000	11968.000000	8768.000000
1567152910.972848	17.000000	0.000000	4227.179688	4225.641113	4216.922852	4218.974121	4215.897461	0.000000	4.000000				0.000000	4.000000	4.000000	4.000000	4.000000	4.000000	17.000000	0.000000	8192.000000	8192.000000	8192.000000	3776.000000	8832.000000	7872.000000	7296.000000	12096.000000	8832.000000
1567152910.980831	18.000000	0.000000	4205.128418	4182.563965	4200.512695	4200.512695	4198.974121	0.000000	4.000000				0.000000	4.000000	4.000000	4.000000	4.000000	4.000000	18.000000	0.000000	8192.000000	8192.000000	8192.000000	3776.000000	8832.000000	7872.000000	7360.000000	12032.000000	8832.000000
1567152910.988616	19.000000	0.000000	4196.922852	4168.205078	4197.436035	4197.948730	4197.948730	0.000000	4.000000				0.000000	4.000000	4.000000	4.000000	4.000000	4.000000	19.000000	0.000000	8192.000000	8192.000000	8192.000000	3776.000000	8832.000000	7872.000000	7424.000000	12032.000000	8832.000000
1567152910.996599	20.000000	0.000000	4201.538574	4198.974121	4198.461426	4201.025879	4198.461426	0.000000	4.000000				0.000000	4.000000	4.000000	4.000000	4.000000	4.000000	20.000000	0.000000	8192.000000	8192.000000	8192.000000	3776.000000	8832.000000	7872.000000	7424.000000	12032.000000	8832.000000
1567152911.004383	21.000000	0.000000	4184.615234	4207.179688	4191.794922	4190.256348	4186.666504	0.000000	4.000000				0.000000	4.000000	4.000000	4.000000	4.000000	4.000000	21.000000	0.000000	8192.000000	8192.000000	8192.000000	3776.000000	8832.000000	7872.000000	7360.000000	12032.000000	8832.000000
1567152911.012366	22.000000	0.000000	4180.512695	4182.563965	4189.743652	4185.128418	4180.512695	0.000000	4.000000				0.000000	4.000000	4.000000	4.000000	4.000000	4.000000	22.000000	0.000000	8192.000000	8192.000000	8192.000000	3776.000000	8768.000000	7872.000000	7296.000000	12032.000000	8768.000000
1567152911.020150	23.000000	0.000000	4198.974121	4188.717773	4196.410156	4197.948730	4187.179688	0.000000	4.000000				0.000000	4.000000	4.000000	4.000000	4.000000	4.000000	23.000000	0.000000	8192.000000	8192.000000	8192.000000	3776.000000	8768.000000	7872.000000	7360.000000	11968.000000	8896.000000
1567152911.028133	24.000000	0.000000	4194.358887	4211.282227	4197.948730	4205.641113	4188.205078	0.000000	4.000000				0.000000	4.000000	4.000000	4.000000	4.000000	4.000000	24.000000	0.000000	8192.000000	8192.000000	8192.000000	3776.000000	8832.000000	7872.000000	7360.000000	11968.000000	8896.000000
1567152911.035915	25.000000	0.000000	4182.563965	4188.717773	4194.871582	4200.000000	4185.641113	0.000000	4.000000				0.000000	4.000000	4.000000	4.000000	4.000000	4.000000	25.000000	0.000000	8192.000000	8192.000000	8192.000000	3776.000000	8768.000000	7872.000000	7360.000000	11968.000000	8896.000000
1567152911.043696	26.000000	0.000000	4183.589844	4180.512695	4188.717773	4190.769043	4183.077148	0.000000	4.000000				0.000000	4.000000	4.000000	4.000000	4.000000	4.000000	26.000000	0.000000	8192.000000	8192.000000	8192.000000	3776.000000	8832.000000	7872.000000	7360.000000	11968.000000	8832.000000
1567152911.051480	27.000000	0.000000	4186.153809	4198.974121	4177.948730	4185.641113	4182.563965	0.000000	4.000000				0.000000	4.000000	4.000000	4.000000	4.000000	4.000000	27.000000	0.000000	8192.000000	8192.000000	8192.000000	3776.000000	8768.000000	7872.000000	7296.000000	12032.000000	8832.000000
1567152911.059262	28.000000	0.000000	4194.358887	4180.512695	4182.563965	4189.230957	4195.384766	0.000000	4.000000				0.000000	4.000000	4.000000	4.000000	4.000000	4.000000	28.000000	0.000000	8192.000000	8192.000000	8192.000000	3776.000000	8832.000000	7872.000000	7360.000000	12096.000000	8768.000000
1567152911.067045	29.000000	0.000000	4202.051270	4168.205078	4193.333496	4196.410156	4209.743652	0.000000	4.000000				0.000000	4.000000	4.000000	4.000000	4.000000	4.000000	29.000000	0.000000	8192.000000	8192.000000	8192.000000	3776.000000	8768.000000	7872.000000	7296.000000	11968.000000	9024.000000
1567152911.074828	30.000000	0.000000	4192.820313	4184.615234	4186.666504	4196.922852	4195.897461	0.000000	4.000000				0.000000	4.000000	4.000000	4.000000	4.000000	4.000000	30.000000	0.000000	8192.000000	8192.000000	8192.000000	3776.000000	8768.000000	7872.000000	7296.000000	11968.000000	9024.000000
1567152911.082611	31.000000	0.000000	4200.512695	4188.717773	4181.025879	4200.000000	4182.051270	0.000000	4.000000				0.000000	4.000000	4.000000	4.000000	4.000000	4.000000	31.000000	0.000000	8192.000000	8192.000000	8192.000000	3776.000000	8832.000000	7872.000000	7360.000000	11968.000000	8832.000000
1567152911.090393	32.000000	0.000000	4217.948730	4190.769043	4192.307617	4211.282227	4205.128418	0.000000	4.000000				0.000000	4.000000	4.000000	4.000000	4.000000	4.000000	32.000000	0.000000	8192.000000	8192.000000	8192.000000	3776.000000	8832.000000	7936.000000	7360.000000	11968.000000	8896.000000
1567152911.098176	33.000000	0.000000	4200.000000	4201.025879	4196.410156	4212.820313	4216.410156	0.000000	4.000000				0.000000	4.000000	4.000000	4.000000	4.000000	4.000000	33.000000	0.000000	8192.000000	8192.000000	8192.000000	3776.000000	8768.000000	7936.000000	7360.000000	12032.000000	8832.000000
1567152911.105959	34.000000	0.000000	4186.666504	4203.077148	4182.563965	4198.461426	4187.179688	0.000000	4.000000				0.000000	4.000000	4.000000	4.000000	4.000000	4.000000	34.000000	0.000000	8192.000000	8192.000000	8192.000000	3776.000000	8768.000000	7872.000000	7360.000000	12032.000000	8832.000000
1567152911.113743	35.000000	0.000000	4194.871582	4194.871582	4177.436035	4188.205078	4174.871582	0.000000	4.000000				0.000000	4.000000	4.000000	4.000000	4.000000	4.000000	35.000000	0.000000	8192.000000	8192.000000	8192.000000	3776.000000	8832.000000	7872.000000	7360.000000	12032.000000	8832.000000
1567152911.121727	36.000000	0.000000	4191.282227	4186.666504	4181.538574	4193.333496	4198.461426	0.000000	4.000000				0.000000	4.000000	4.000000	4.000000	4.000000	4.000000	36.000000	0.000000	8192.000000	8192.000000	8192.000000	3776.000000	8768.000000	7872.000000	7360.000000	12032.000000	8832.000000
1567152911.129711	37.000000	0.000000	4177.948730	4186.666504	4181.538574	4197.948730	4208.205078	0.000000	4.000000				0.000000	4.000000	4.000000	4.000000	4.000000	4.000000	37.000000	0.000000	8192.000000	8192.000000	8192.000000	3776.000000	8832.000000	7872.000000	7424.000000	11968.000000	8896.000000
1567152911.137694	38.000000	0.000000	4175.897461	4201.025879	4188.205078	4199.487305	4201.025879	0.000000	4.000000				0.000000	4.000000	4.000000	4.000000	4.000000	4.000000	38.000000	0.000000	8192.000000	8192.000000	8192.000000	3776.000000	8768.000000	7872.000000	7424.000000	11968.000000	8896.000000
1567152911.145478	39.000000	0.000000	4180.512695	4207.179688	4191.794922	4200.512695	4198.461426	0.000000	4.000000				0.000000	4.000000	4.000000	4.000000	4.000000	4.000000	39.000000	0.000000	8192.000000	8192.000000	8192.000000	3776.000000	8768.000000	7872.000000	7360.000000	12032.000000	8832.000000
1567152911.153461	40.000000	0.000000	4193.846191	4194.871582	4184.102539	4200.512695	4200.000000	0.000000	4.000000				0.000000	4.000000	4.000000	4.000000	4.000000	4.000000	40.000000	0.000000	8192.000000	8192.000000	8192.000000	3776.000000	8768.000000	7872.000000	7424.000000	12032.000000	8832.000000
1567152911.161243	41.000000	0.000000	4214.871582	4205.128418	4186.153809	4198.974121	4213.333496	0.000000	4.000000				0.000000	4.000000	4.000000	4.000000	4.000000	4.000000	41.000000	0.000000	8192.000000	8192.000000	8192.000000	3840.000000	8768.000000	7872.000000	7360.000000	12032.000000	8832.000000
1567152911.169025	42.000000	0.000000	4206.666504	4209.230957	4192.307617	4198.974121	4220.512695	0.000000	4.000000				0.000000	4.000000	4.000000	4.000000	4.000000	4.000000	42.000000	0.000000	8192.000000	8192.000000	8192.000000	3776.000000	8768.000000	7872.000000	7360.000000	12032.000000	8832.000000
1567152911.176809	43.000000	0.000000	4185.641113	4180.512695	4183.077148	4197.436035	4206.153809	0.000000	4.000000				0.000000	4.000000	4.000000	4.000000	4.000000	4.000000	43.000000	0.000000	8192.000000	8192.000000	8192.000000	3776.000000	8768.000000	7872.000000	7360.000000	12032.000000	8384.000000
1567152911.184792	44.000000	0.000000	4184.615234	4166.153809	4180.512695	4198.461426	4198.974121	0.000000	4.000000				0.000000	4.000000	4.000000	4.000000	4.000000	4.000000	44.000000	0.000000	8192.000000	8192.000000	8192.000000	3776.000000	8768.000000	7872.000000	7360.000000	12032.000000	8832.000000
1567152911.192576	45.000000	0.000000	4185.128418	4196.922852	4190.256348	4208.717773	4204.615234	0.000000	4.000000				0.000000	4.000000	4.000000	4.000000	4.000000	4.000000	45.000000	0.000000	8192.000000	8192.000000	8192.000000	3840.000000	8768.000000	7872.000000	7360.000000	12032.000000	8832.000000
1567152911.200558	46.000000	0.000000	4187.179688	4223.589844	4192.820313	4211.282227	4204.615234	0.000000	4.000000				0.000000	4.000000	4.000000	4.000000	4.000000	4.000000	46.000000	0.000000	8192.000000	8192.000000	8192.000000	3776.000000	8768.000000	7872.000000	7424.000000	11968.000000	8896.000000
1567152911.208344	47.000000	0.000000	4195.897461	4217.436035	4192.307617	4207.692383	4209.230957	0.000000	4.000000				0.000000	4.000000	4.000000	4.000000	4.000000	4.000000	47.000000	0.000000	8192.000000	8192.000000	8128.000000	3776.000000	8768.000000	7872.000000	7360.000000	11968.000000	9024.000000
1567152911.216328	48.000000	0.000000	4202.051270	4215.384766	4195.897461	4212.820313	4213.333496	0.000000	4.000000				0.000000	4.000000	4.000000	4.000000	4.000000	4.000000	48.000000	0.000000	8192.000000	8192.000000	8128.000000	3776.000000	8832.000000	7872.000000	7360.000000	11968.000000	9024.000000
1567152911.224313	49.000000	0.000000	4203.589844	4217.436035	4188.717773	4212.307617	4205.128418	0.000000	4.000000				0.000000	4.000000	4.000000	4.000000	4.000000	4.000000	49.000000	0.000000	8192.000000	8192.000000	8128.000000	3776.000000	8832.000000	7872.000000	7360.000000	12032.000000	8768.000000
1567152911.232297	50.000000	0.000000	4189.743652	4207.179688	4171.282227	4195.897461	4197.948730	0.000000	4.000000				0.000000	4.000000	4.000000	4.000000	4.000000	4.000000	50.000000	0.000000	8192.000000	8192.000000	8128.000000	3776.000000	8832.000000	7872.000000	7424.000000	12096.000000	8832.000000
1567152911.240280	51.000000	0.000000	4165.641113	4184.615234	4163.589844	4184.615234	4192.820313	0.000000	4.000000				0.000000	4.000000	4.000000	4.000000	4.000000	4.000000	51.000000	0.000000	8192.000000	8192.000000	8128.000000	3776.000000	8832.000000	7872.000000	7360.000000	12032.000000	8832.000000
1567152911.248062	52.000000	0.000000	4163.589844	4170.256348	4158.974121	4183.589844	4190.769043	0.000000	4.000000				0.000000	4.000000	4.000000	4.000000	4.000000	4.000000	52.000000	0.000000	8192.000000	8192.000000	8128.000000	3776.000000	8832.000000	7872.000000	7360.000000	12032.000000	8832.000000
1567152911.255845	53.000000	0.000000	4174.358887	4172.307617	4151.794922	4182.051270	4195.384766	0.000000	4.000000				0.000000	4.000000	4.000000	4.000000	4.000000	4.000000	53.000000	0.000000	8192.000000	8192.000000	8128.000000	3776.000000	8832.000000	7872.000000	7296.000000	12032.000000	8768.000000
1567152911.263627	54.000000	0.000000	4172.820313	4157.948730	4151.282227	4182.051270	4194.871582	0.000000	4.000000				0.000000	4.000000	4.000000	4.000000	4.000000	4.000000	54.000000	0.000000	8192.000000	8192.000000	8192.000000	3776.000000	8832.000000	7936.000000	7296.000000	12032.000000	8832.000000
1567152911.271410	55.000000	0.000000	4171.794922	4145.641113	4155.384766	4181.025879	4184.615234	0.000000	4.000000				0.000000	4.000000	4.000000	4.000000	4.000000	4.000000	55.000000	0.000000	8192.000000	8192.000000	8192.000000	3776.000000	8832.000000	7872.000000	7360.000000	12032.000000	8832.000000
1567152911.279192	56.000000	0.000000	4175.897461	4182.563965	4161.025879	4183.589844	4185.128418	0.000000	4.000000				0.000000	4.000000	4.000000	4.000000	4.000000	4.000000	56.000000	0.000000	8192.000000	8192.000000	8192.000000	3776.000000	8832.000000	7872.000000	7360.000000	12032.000000	8832.000000
1567152911.286974	57.000000	0.000000	4177.948730	4213.333496	4160.000000	4187.179688	4194.871582	0.000000	4.000000				0.000000	4.000000	4.000000	4.000000	4.000000	4.000000	57.000000	0.000000	8192.000000	8192.000000	8192.000000	3776.000000	8832.000000	7872.000000	7360.000000	12032.000000	8896.000000
1567152911.294757	58.000000	0.000000	4185.641113	4186.666504	4160.512695	4186.666504	4198.974121	0.000000	4.000000				0.000000	4.000000	4.000000	4.000000	4.000000	4.000000	58.000000	0.000000	8192.000000	8192.000000	8192.000000	3776.000000	8832.000000	7936.000000	7360.000000	12032.000000	8832.000000
1567152911.302541	59.000000	0.000000	4204.615234	4172.307617	4171.282227	4191.282227	4209.743652	0.000000	4.000000				0.000000	4.000000	4.000000	4.000000	4.000000	4.000000	59.000000	0.000000	8192.000000	8192.000000	8192.000000	3776.000000	8832.000000	7936.000000	7424.000000	12032.000000	8896.000000
1567152911.310524	60.000000	0.000000	4206.153809	4194.871582	4174.871582	4200.512695	4218.461426	0.000000	4.000000				0.000000	4.000000	4.000000	4.000000	4.000000	4.000000	60.000000	0.000000	8192.000000	8192.000000	8192.000000	3776.000000	8832.000000	7872.000000	7424.000000	12032.000000	8960.000000
1567152911.318508	61.000000	0.000000	4183.589844	4201.025879	4173.846191	4204.102539	4214.358887	0.000000	4.000000				0.000000	4.000000	4.000000	4.000000	4.000000	4.000000	61.000000	0.000000	8192.000000	8192.000000	8192.000000	3776.000000	8832.000000	7872.000000	7360.000000	12032.000000	8960.000000
1567152911.326490	62.000000	0.000000	4192.820313	4194.871582	4176.922852	4204.102539	4212.307617	0.000000	4.000000				0.000000	4.000000	4.000000	4.000000	4.000000	4.000000	62.000000	0.000000	8192.000000	8128.000000	8192.000000	3776.000000	8832.000000	7872.000000	7360.000000	12032.000000	8832.000000
1567152911.334274	63.000000	0.000000	4225.641113	4201.025879	4173.846191	4202.563965	4214.871582	0.000000	4.000000				0.000000	4.000000	4.000000	4.000000	4.000000	4.000000	63.000000	0.000000	8192.000000	8192.000000	8192.000000	3776.000000	8832.000000	7936.000000	7296.000000	12032.000000	8832.000000
1567152911.342257	64.000000	0.000000	4218.974121	4203.077148	4155.384766	4189.230957	4205.128418	450.000000	4.000000				0.000000	4.000000	4.000000	4.000000	4.000000	4.000000	64.000000	0.000000	8192.000000	8192.000000	8192.000000	3776.000000	8832.000000	7872.000000	7360.000000	12032.000000	8896.000000
1567152911.350041	65.000000	0.000000	4196.410156	4203.077148	4143.589844	4181.538574	4195.897461	450.000000	4.000000				0.000000	4.000000	4.000000	4.000000	4.000000	4.000000	65.000000	0.000000	8192.000000	8192.000000	8192.000000	3776.000000	8832.000000	7872.000000	7296.000000	12032.000000	8640.000000
1567152911.358023	66.000000	0.000000	4207.179688	4203.077148	4156.922852	4195.897461	4207.179688	1023.000000	4.000000				0.000000	4.000000	4.000000	4.000000	4.000000	4.000000	66.000000	0.000000	8192.000000	8128.000000	8192.000000	3776.000000	8832.000000	7872.000000	7296.000000	12032.000000	8640.000000
1567152911.365809	67.000000	0.000000	4207.179688	4209.230957	4162.051270	4205.641113	4220.000000	450.000000	4.000000				0.000000	4.000000	4.000000	4.000000	4.000000	4.000000	67.000000	0.000000	8192.000000	8128.000000	8192.000000	3776.000000	8832.000000	7872.000000	7360.000000	12032.000000	8832.000000
1567152911.373793	68.000000	0.000000	4194.358887	4198.974121	4151.282227	4196.922852	4225.641113	1023.000000	4.000000				0.000000	4.000000	4.000000	4.000000	4.000000	4.000000	68.000000	0.000000	8192.000000	8128.000000	8192.000000	3776.000000	8832.000000	7872.000000	7424.000000	11968.000000	8832.000000
1567152911.381776	69.000000	0.000000	4215.384766	4182.563965	4153.333496	4195.897461	4231.794922	450.000000	4.000000				0.000000	4.000000	4.000000	4.000000	4.000000	4.000000	69.000000	0.000000	8192.000000	8192.000000	8192.000000	3776.000000	8768.000000	7808.000000	7360.000000	12032.000000	8896.000000
1567152911.389759	70.000000	0.000000	4219.487305	4188.717773	4163.589844	4206.153809	4234.871582	1023.000000	4.000000				0.000000	4.000000	4.000000	4.000000	4.000000	4.000000	70.000000	0.000000	8192.000000	8192.000000	8192.000000	3776.000000	8832.000000	7872.000000	7360.000000	12032.000000	8896.000000
1567152911.397542	71.000000	0.000000	4186.153809	4188.717773	4162.051270	4200.512695	4227.692383	450.000000	4.000000				0.000000	4.000000	4.000000	4.000000	4.000000	4.000000	71.000000	0.000000	8192.000000	8192.000000	8192.000000	3776.000000	8768.000000	7808.000000	7424.000000	12032.000000	8832.000000
1567152911.405325	72.000000	0.000000	4189.230957	4182.563965	4150.256348	4184.615234	4218.974121	450.000000	4.000000				0.000000	4.000000	4.000000	4.000000	4.000000	4.000000	72.000000	0.000000	8192.000000	8192.000000	8192.000000	3776.000000	8832.000000	7872.000000	7296.000000	12096.000000	8896.000000
1567152911.413109	73.000000	0.000000	4208.717773	4196.922852	4143.589844	4182.563965	4215.897461	1023.000000	4.000000				0.000000	4.000000	4.000000	4.000000	4.000000	4.000000	73.000000	0.000000	8192.000000	8192.000000	8192.000000	3776.000000	8768.000000	7872.000000	7232.000000	11968.000000	8832.000000
1567152911.421093	74.000000	0.000000	4177.436035	4205.128418	4150.769043	4186.666504	4216.922852	450.000000	4.000000				0.000000	4.000000	4.000000	4.000000	4.000000	4.000000	74.000000	0.000000	8192.000000	8192.000000	8192.000000	3776.000000	8768.000000	7872.000000	7232.000000	11968.000000	8832.000000
1567152911.429077	75.000000	0.000000	4169.743652	4188.717773	4154.871582	4187.692383	4213.846191	1023.000000	4.000000				0.000000	4.000000	4.000000	4.000000	4.000000	4.000000	75.000000	0.000000	8192.000000	8192.000000	8192.000000	3776.000000	8768.000000	7808.000000	7360.000000	12032.000000	8896.000000
1567152911.437060	76.000000	0.000000	4213.846191	4172.307617	4155.384766	4190.769043	4208.717773	450.000000	4.000000				0.000000	4.000000	4.000000	4.000000	4.000000	4.000000	76.000000	0.000000	8192.000000	8192.000000	8192.000000	3776.000000	8768.000000	7872.000000	7360.000000	12032.000000	8832.000000
1567152911.445046	77.000000	0.000000	4211.282227	4178.461426	4155.384766	4193.333496	4213.333496	450.000000	4.000000				0.000000	4.000000	4.000000	4.000000	4.000000	4.000000	77.000000	0.000000	8192.000000	8192.000000	8192.000000	3776.000000	8768.000000	7872.000000	7360.000000	12096.000000	8832.000000
1567152911.453031	78.000000	0.000000	4181.025879	4190.769043	4148.717773	4187.179688	4207.179688	450.000000	4.000000				0.000000	4.000000	4.000000	4.000000	4.000000	4.000000	78.000000	0.000000	8192.000000	8192.000000	8192.000000	3776.000000	8768.000000	7872.000000	7360.000000	11968.000000	8704.000000
1567152911.461016	79.000000	0.000000	4184.615234	4184.615234	4147.692383	4185.128418	4197.436035	1023.000000	4.000000				0.000000	4.000000	4.000000	4.000000	4.000000	4.000000	79.000000	0.000000	8192.000000	8192.000000	8192.000000	3776.000000	8768.000000	7872.000000	7296.000000	11968.000000	8704.000000
1567152911.468999	80.000000	0.000000	4190.256348	4170.256348	4155.897461	4195.384766	4214.358887	450.000000	4.000000				0.000000	4.000000	4.000000	4.000000	4.000000	4.000000	80.000000	0.000000	8192.000000	8192.000000	8192.000000	3776.000000	8768.000000	7872.000000	7360.000000	12032.000000	9024.000000
1567152911.476983	81.000000	0.000000	4194.358887	4192.820313	4162.051270	4204.102539	4236.922852	450.000000	4.000000				0.000000	4.000000	4.000000	4.000000	4.000000	4.000000	81.000000	0.000000	8192.000000	8192.000000	8192.000000	3776.000000	8768.000000	7872.000000	7296.000000	11968.000000	8768.000000
1567152911.484966	82.000000	0.000000	4207.179688	4221.538574	4162.563965	4202.563965	4236.922852	450.000000	4.000000				0.000000	4.000000	4.000000	4.000000	4.000000	4.000000	82.000000	0.000000	8192.000000	8192.000000	8192.000000	3776.000000	8768.000000	7872.000000	7296.000000	12032.000000	8832.000000
1567152911.492750	83.000000	0.000000	4202.563965	4184.615234	4156.922852	4194.871582	4218.974121	1023.000000	4.000000				0.000000	4.000000	4.000000	4.000000	4.000000	4.000000	83.000000	0.000000	8192.000000	8192.000000	8192.000000	3776.000000	8768.000000	7872.000000	7360.000000	11968.000000	8768.000000
1567152911.500733	84.000000	0.000000	4198.974121	4160.000000	4154.871582	4191.794922	4205.128418	450.000000	4.000000				0.000000	4.000000	4.000000	4.000000	4.000000	4.000000	84.000000	0.000000	8192.000000	8192.000000	8192.000000	3776.000000	8768.000000	7872.000000	7360.000000	11968.000000	8768.000000
1567152911.508516	85.000000	0.000000	4209.230957	4211.282227	4162.563965	4200.512695	4210.256348	450.000000	4.000000				0.000000	4.000000	4.000000	4.000000	4.000000	4.000000	85.000000	0.000000	8192.000000	8192.000000	8192.000000	3776.000000	8768.000000	7872.000000	7296.000000	12032.000000	8832.000000
1567152911.516399	86.000000	0.000000	4197.436035	4231.794922	4161.538574	4199.487305	4216.410156	450.000000	4.000000				0.000000	4.000000	4.000000	4.000000	4.000000	4.000000	86.000000	0.000000	8192.000000	8192.000000	8192.000000	3776.000000	8768.000000	7872.000000	7360.000000	11968.000000	8768.000000
1567152911.524183	87.000000	0.000000	4180.000000	4180.512695	4146.666504	4184.102539	4208.205078	1023.000000	4.000000				0.000000	4.000000	4.000000	4.000000	4.000000	4.000000	87.000000	0.000000	8192.000000	8192.000000	8192.000000	3776.000000	8768.000000	7872.000000	7360.000000	12032.000000	8896.000000
1567152911.531966	88.000000	0.000000	4195.897461	4178.461426	4148.205078	4185.128418	4207.179688	450.000000	4.000000				0.000000	4.000000	4.000000	4.000000	4.000000	4.000000	88.000000	0.000000	8192.000000	8192.000000	8192.000000	3776.000000	8768.000000	7872.000000	7360.000000	12032.000000	8896.000000
1567152911.539749	89.000000	0.000000	4217.948730	4227.692383	4168.717773	4202.563965	4216.922852	450.000000	4.000000				0.000000	4.000000	4.000000	4.000000	4.000000	4.000000	89.000000	0.000000	8192.000000	8192.000000	8192.000000	3776.000000	8768.000000	7872.000000	7296.000000	12032.000000	8768.000000
1567152911.547533	90.000000	0.000000	4206.153809	4207.179688	4168.205078	4203.589844	4209.230957	450.000000	4.000000				0.000000	4.000000	4.000000	4.000000	4.000000	4.000000	90.000000	0.000000	8192.000000	8192.000000	8192.000000	3776.000000	8768.000000	7872.000000	7424.000000	12032.000000	8832.000000
1567152911.555316	91.000000	0.000000	4196.410156	4176.410156	4161.538574	4195.384766	4208.205078	1023.000000	4.000000				0.000000	4.000000	4.000000	4.000000	4.000000	4.000000	91.000000	0.000000	8192.000000	8192.000000	8192.000000	3776.000000	8768.000000	7872.000000	7360.000000	11968.000000	8832.000000
1567152911.563098	92.000000	0.000000	4216.922852	4211.282227	4169.743652	4199.487305	4226.666504	450.000000	4.000000				0.000000	4.000000	4.000000	4.000000	4.000000	4.000000	92.000000	0.000000	8192.000000	8192.000000	8192.000000	3776.000000	8768.000000	7872.000000	7360.000000	11968.000000	8832.000000
1567152911.570882	93.000000	0.000000	4205.128418	4209.230957	4167.179688	4202.563965	4218.461426	450.000000	4.000000				0.000000	4.000000	4.000000	4.000000	4.000000	4.000000	93.000000	0.000000	8192.000000	8192.000000	8192.000000	3776.000000	8768.000000	7872.000000	7296.000000	12032.000000	8832.000000
1567152911.578866	94.000000	0.000000	4168.717773	4170.256348	4153.333496	4195.897461	4196.922852	450.000000	4.000000				0.000000	4.000000	4.000000	4.000000	4.000000	4.000000	94.000000	0.000000	8192.000000	8192.000000	8192.000000	3776.000000	8768.000000	7872.000000	7360.000000	12032.000000	8768.000000
1567152911.586850	95.000000	0.000000	4185.128418	4178.461426	4152.307617	4191.282227	4203.077148	1023.000000	4.000000				0.000000	4.000000	4.000000	4.000000	4.000000	4.000000	95.000000	0.000000	8192.000000	8192.000000	8192.000000	3776.000000	8768.000000	7936.000000	7360.000000	11968.000000	8832.000000
1567152911.594833	96.000000	0.000000	4222.051270	4217.436035	4168.717773	4201.025879	4217.436035	450.000000	4.000000				0.000000	4.000000	4.000000	4.000000	4.000000	4.000000	96.000000	0.000000	8192.000000	8192.000000	8192.000000	3776.000000	8768.000000	7872.000000	7360.000000	12032.000000	8896.000000
1567152911.602819	97.000000	0.000000	4218.461426	4217.436035	4177.436035	4209.230957	4220.000000	450.000000	4.000000				0.000000	4.000000	4.000000	4.000000	4.000000	4.000000	97.000000	0.000000	8192.000000	8192.000000	8192.000000	3776.000000	8768.000000	7936.000000	7360.000000	12032.000000	8896.000000
1567152911.610805	98.000000	0.000000	4200.512695	4198.974121	4164.615234	4204.102539	4217.948730	450.000000	4.000000				0.000000	4.000000	4.000000	4.000000	4.000000	4.000000	98.000000	0.000000	8192.000000	8192.000000	8192.000000	3776.000000	8768.000000	7872.000000	7360.000000	12032.000000	8960.000000
1567152911.618789	99.000000	0.000000	4200.512695	4196.922852	4155.897461	4198.974121	4205.641113	1023.000000	4.000000				0.000000	4.000000	4.000000	4.000000	4.000000	4.000000	99.000000	0.000000	8192.000000	8192.000000	8192.000000	3776.000000	8768.000000	7872.000000	7360.000000	12032.000000	8832.000000
1567152911.626772	100.000000	0.000000	4203.077148	4201.025879	4160.000000	4192.820313	4190.769043	450.000000	4.000000				0.000000	4.000000	4.000000	4.000000	4.000000	4.000000	100.000000	0.000000	8192.000000	8192.000000	8192.000000	3776.000000	8768.000000	7872.000000	7296.000000	12096.000000	8832.000000
1567152911.634556	101.000000	0.000000	4194.871582	4198.974121	4158.974121	4188.717773	4193.333496	450.000000	4.000000				0.000000	4.000000	4.000000	4.000000	4.000000	4.000000	101.000000	0.000000	8192.000000	8192.000000	8192.000000	3776.000000	8768.000000	7872.000000	7360.000000	12032.000000	8896.000000
1567152911.642539	102.000000	0.000000	4205.128418	4203.077148	4163.589844	4198.974121	4206.666504	450.000000	4.000000				0.000000	4.000000	4.000000	4.000000	4.000000	4.000000	102.000000	0.000000	8192.000000	8192.000000	8192.000000	3776.000000	8768.000000	7872.000000	7360.000000	12032.000000	8896.000000
1567152911.650322	103.000000	0.000000	4214.871582	4219.487305	4175.384766	4206.666504	4210.769043	1023.000000	4.000000				0.000000	4.000000	4.000000	4.000000	4.000000	4.000000	103.000000	0.000000	8192.000000	8192.000000	8192.000000	3776.000000	8768.000000	7872.000000	7360.000000	12032.000000	8832.000000
1567152911.658305	104.000000	0.000000	4202.051270	4213.333496	4180.000000	4206.153809	4213.846191	450.000000	4.000000				0.000000	4.000000	4.000000	4.000000	4.000000	4.000000	104.000000	0.000000	8192.000000	8192.000000	8192.000000	3776.000000	8768.000000	7872.000000	7360.000000	12032.000000	8768.000000
1567152911.666089	105.000000	0.000000	4208.717773	4203.077148	4175.897461	4216.410156	4222.563965	450.000000	4.000000				0.000000	4.000000	4.000000	4.000000	4.000000	4.000000	105.000000	0.000000	8192.000000	8192.000000	8192.000000	3776.000000	8768.000000	7872.000000	7232.000000	12032.000000	8832.000000
1567152911.674071	106.000000	0.000000	4215.384766	4213.333496	4164.102539	4215.897461	4213.333496	450.000000	4.000000				0.000000	4.000000	4.000000	4.000000	4.000000	4.000000	106.000000	0.000000	8192.000000	8192.000000	8192.000000	3776.000000	8768.000000	7808.000000	7232.000000	12032.000000	8832.000000
1567152911.681856	107.000000	0.000000	4176.410156	4209.230957	4143.589844	4190.256348	4177.436035	1023.000000	4.000000				0.000000	4.000000	4.000000	4.000000	4.000000	4.000000	107.000000	0.000000	8192.000000	8192.000000	8192.000000	3776.000000	8768.000000	7872.000000	7296.000000	11968.000000	8832.000000
1567152911.689840	108.000000	0.000000	4141.025879	4178.461426	4125.641113	4172.820313	4147.179688	450.000000	4.000000				0.000000	4.000000	4.000000	4.000000	4.000000	4.000000	108.000000	0.000000	8192.000000	8192.000000	8192.000000	3776.000000	8768.000000	7872.000000	7360.000000	12032.000000	8832.000000
1567152911.697824	109.000000	0.000000	4146.153809	4164.102539	4135.384766	4182.563965	4148.717773	450.000000	4.000000				0.000000	4.000000	4.000000	4.000000	4.000000	4.000000	109.000000	0.000000	8192.000000	8192.000000	8192.000000	3776.000000	8768.000000	7872.000000	7360.000000	11968.000000	8768.000000
1567152911.705606	110.000000	0.000000	4150.256348	4184.615234	4157.436035	4206.666504	4170.256348	450.000000	4.000000				0.000000	4.000000	4.000000	4.000000	4.000000	4.000000	110.000000	0.000000	8192.000000	8192.000000	8192.000000	3776.000000	8768.000000	7808.000000	7360.000000	11968.000000	8768.000000
1567152911.713389	111.000000	0.000000	4149.743652	4211.282227	4163.077148	4216.922852	4183.077148	1023.000000	4.000000				0.000000	4.000000	4.000000	4.000000	4.000000	4.000000	111.000000	0.000000	8192.000000	8192.000000	8192.000000	3776.000000	8768.000000	7872.000000	7360.000000	12032.000000	8832.000000
1567152911.721171	112.000000	0.000000	4168.205078	4215.384766	4172.820313	4217.948730	4186.153809	450.000000	4.000000				0.000000	4.000000	4.000000	4.000000	4.000000	4.000000	112.000000	0.000000	8192.000000	8192.000000	8192.000000	3776.000000	8768.000000	7872.000000	7360.000000	12032.000000	8768.000000
1567152911.728956	113.000000	0.000000	4185.128418	4215.384766	4189.230957	4233.333496	4188.205078	450.000000	4.000000				0.000000	4.000000	4.000000	4.000000	4.000000	4.000000	113.000000	0.000000	8192.000000	8192.000000	8192.000000	3776.000000	8768.000000	7936.000000	7296.000000	12032.000000	8832.000000
1567152911.736940	114.000000	0.000000	4185.641113	4217.436035	4184.615234	4233.333496	4184.615234	450.000000	4.000000				0.000000	4.000000	4.000000	4.000000	4.000000	4.000000	114.000000	0.000000	8192.000000	8192.000000	8192.000000	3776.000000	8768.000000	7808.000000	7296.000000	12032.000000	8704.000000
1567152911.744924	115.000000	0.000000	4170.256348	4184.615234	4166.153809	4208.205078	4173.333496	1023.000000	4.000000				0.000000	4.000000	4.000000	4.000000	4.000000	4.000000	115.000000	0.000000	8192.000000	8192.000000	8192.000000	3776.000000	8768.000000	7872.000000	7296.000000	12032.000000	8704.000000
1567152911.752908	116.000000	0.000000	4148.205078	4149.743652	4160.512695	4193.846191	4160.000000	450.000000	4.000000				0.000000	4.000000	4.000000	4.000000	4.000000	4.000000	116.000000	0.000000	8192.000000	8192.000000	8192.000000	3776.000000	8768.000000	7872.000000	7360.000000	12032.000000	8768.000000
1567152911.760890	117.000000	0.000000	4146.666504	4174.358887	4167.692383	4189.743652	4153.333496	450.000000	4.000000				0.000000	4.000000	4.000000	4.000000	4.000000	4.000000	117.000000	0.000000	8192.000000	8192.000000	8192.000000	3776.000000	8768.000000	7872.000000	7296.000000	12032.000000	8896.000000
1567152911.768672	118.000000	0.000000	4147.179688	4219.487305	4171.794922	4186.666504	4152.820313	450.000000	4.000000				0.000000	4.000000	4.000000	4.000000	4.000000	4.000000	118.000000	0.000000	8192.000000	8192.000000	8192.000000	3776.000000	8768.000000	7872.000000	7360.000000	12032.000000	8832.000000
1567152911.776455	119.000000	0.000000	4129.743652	4213.333496	4176.410156	4194.871582	4153.333496	1023.000000	4.000000				0.000000	4.000000	4.000000	4.000000	4.000000	4.000000	119.000000	0.000000	8192.000000	8192.000000	8192.000000	3776.000000	8768.000000	7936.000000	7296.000000	12032.000000	8576.000000
1567152911.784236	120.000000	0.000000	4131.282227	4194.871582	4175.384766	4203.077148	4154.358887	450.000000	4.000000				0.000000	4.000000	4.000000	4.000000	4.000000	4.000000	120.000000	0.000000	8192.000000	8192.000000	8192.000000	3776.000000	8768.000000	7872.000000	7296.000000	12032.000000	8576.000000
1567152911.792021	121.000000	0.000000	4152.307617	4207.179688	4164.102539	4196.410156	4156.410156	450.000000	4.000000				0.000000	4.000000	4.000000	4.000000	4.000000	4.000000	121.000000	0.000000	8192.000000	8192.000000	8192.000000	3776.000000	8768.000000	7936.000000	7360.000000	12032.000000	8832.000000
1567152911.800004	122.000000	0.000000	4144.102539	4188.717773	4152.820313	4183.589844	4150.256348	450.000000	4.000000				0.000000	4.000000	4.000000	4.000000	4.000000	4.000000	122.000000	0.000000	8192.000000	8192.000000	8192.000000	3712.000000	8768.000000	7936.000000	7296.000000	12032.000000	8768.000000
1567152911.807788	123.000000	0.000000	4134.358887	4141.538574	4154.358887	4181.025879	4152.820313	1023.000000	4.000000				0.000000	4.000000	4.000000	4.000000	4.000000	4.000000	123.000000	0.000000	8192.000000	8192.000000	8192.000000	3776.000000	8768.000000	7872.000000	7360.000000	11968.000000	8704.000000
1567152911.815770	124.000000	0.000000	4148.205078	4168.205078	4170.769043	4194.358887	4165.641113	450.000000	4.000000				0.000000	4.000000	4.000000	4.000000	4.000000	4.000000	124.000000	0.000000	8192.000000	8192.000000	8192.000000	3712.000000	8768.000000	7872.000000	7360.000000	11968.000000	8704.000000
1567152911.823554	125.000000	0.000000	4142.563965	4225.641113	4176.922852	4201.025879	4160.000000	450.000000	4.000000				0.000000	4.000000	4.000000	4.000000	4.000000	4.000000	125.000000	0.000000	8192.000000	8192.000000	8192.000000	3776.000000	8768.000000	7872.000000	7296.000000	11968.000000	8832.000000
1567152911.831336	126.000000	0.000000	4138.461426	4225.641113	4173.846191	4197.436035	4156.922852	450.000000	4.000000				0.000000	4.000000	4.000000	4.000000	4.000000	4.000000	126.000000	0.000000	8192.000000	8192.000000	8192.000000	3776.000000	8768.000000	7872.000000	7424.000000	11968.000000	8768.000000
1567152911.839121	127.000000	0.000000	4157.948730	4201.025879	4176.410156	4203.589844	4170.769043	236.000000	4.000000				0.000000	4.000000	4.000000	4.000000	4.000000	4.000000	127.000000	0.000000	8192.000000	8192.000000	8192.000000	3776.000000	8768.000000	7872.000000	7360.000000	12032.000000	8832.000000
1567152911.847106	0.000000	0.000000	4150.256348	4203.077148	4171.794922	4205.641113	4167.179688	450.000000	4.000000				0.000000	4.000000	4.000000	4.000000	4.000000	4.000000	0.000000	0.000000	8192.000000	8192.000000	8192.000000	3776.000000	8768.000000	7872.000000	7360.000000	12032.000000	8832.000000
1567152911.855090	1.000000	0.000000	4141.025879	4211.282227	4161.538574	4198.974121	4153.333496	450.000000	4.000000				0.000000	4.000000	4.000000	4.000000	4.000000	4.000000	1.000000	0.000000	8192.000000	8192.000000	8192.000000	3776.000000	8768.000000	7872.000000	7296.000000	12032.000000	8832.000000
1567152911.863074	2.000000	0.000000	4151.282227	4188.717773	4158.974121	4197.436035	4150.256348	1023.000000	4.000000				0.000000	4.000000	4.000000	4.000000	4.000000	4.000000	2.000000	0.000000	8192.000000	8192.000000	8192.000000	3776.000000	8768.000000	7936.000000	7360.000000	12032.000000	8832.000000
1567152911.870857	3.000000	0.000000	4130.769043	4170.256348	4158.461426	4194.358887	4142.563965	450.000000	4.000000				0.000000	4.000000	4.000000	4.000000	4.000000	4.000000	3.000000	0.000000	8192.000000	8192.000000	8192.000000	3776.000000	8768.000000	7872.000000	7296.000000	12032.000000	8832.000000
1567152911.878639	4.000000	0.000000	4108.205078	4194.871582	4162.563965	4186.666504	4135.897461	1023.000000	4.000000				0.000000	4.000000	4.000000	4.000000	4.000000	4.000000	4.000000	0.000000	8192.000000	8192.000000	8192.000000	3776.000000	8768.000000	7872.000000	7296.000000	12032.000000	8768.000000
1567152911.886424	5.000000	0.000000	4131.282227	4207.179688	4172.820313	4188.717773	4147.179688	450.000000	4.000000				0.000000	4.000000	4.000000	4.000000	4.000000	4.000000	5.000000	0.000000	8192.000000	8192.000000	8192.000000	3776.000000	8768.000000	7872.000000	7296.000000	12032.000000	8768.000000
1567152911.894407	6.000000	0.000000	4152.307617	4196.922852	4184.615234	4204.102539	4157.436035	1023.000000	4.000000				0.000000	4.000000	4.000000	4.000000	4.000000	4.000000	6.000000	0.000000	8192.000000	8192.000000	8192.000000	3776.000000	8768.000000	7872.000000	7360.000000	12032.000000	8832.000000
1567152911.902390	7.000000	0.000000	4126.666504	4207.179688	4186.666504	4213.333496	4153.333496	450.000000	4.000000				0.000000	4.000000	4.000000	4.000000	4.000000	4.000000	7.000000	0.000000	8192.000000	8192.000000	8192.000000	3776.000000	8768.000000	7872.000000	7360.000000	12032.000000	8832.000000
1567152911.910172	8.000000	0.000000	4103.077148	4211.282227	4174.358887	4198.974121	4150.769043	450.000000	4.000000				0.000000	4.000000	4.000000	4.000000	4.000000	4.000000	8.000000	0.000000	8192.000000	8192.000000	8192.000000	3776.000000	8832.000000	7872.000000	7360.000000	11968.000000	8768.000000
1567152911.917956	9.000000	0.000000	4124.615234	4198.974121	4169.743652	4179.487305	4167.179688	1023.000000	4.000000				0.000000	4.000000	4.000000	4.000000	4.000000	4.000000	9.000000	0.000000	8192.000000	8192.000000	8192.000000	3776.000000	8768.000000	7872.000000	7360.000000	12096.000000	9088.000000
1567152911.925940	10.000000	0.000000	4152.307617	4217.436035	4172.820313	4186.153809	4180.000000	450.000000	4.000000				0.000000	4.000000	4.000000	4.000000	4.000000	4.000000	10.000000	0.000000	8192.000000	8192.000000	8192.000000	3776.000000	8768.000000	7936.000000	7360.000000	12096.000000	9088.000000
1567152911.933924	11.000000	0.000000	4137.436035	4219.487305	4166.666504	4202.051270	4160.512695	1023.000000	4.000000				0.000000	4.000000	4.000000	4.000000	4.000000	4.000000	11.000000	0.000000	8192.000000	8192.000000	8192.000000	3776.000000	8768.000000	7872.000000	7360.000000	12032.000000	8768.000000
1567152911.941907	12.000000	0.000000	4114.871582	4198.974121	4157.436035	4204.615234	4155.384766	450.000000	4.000000				0.000000	4.000000	4.000000	4.000000	4.000000	4.000000	12.000000	0.000000	8192.000000	8192.000000	8192.000000	3776.000000	8768.000000	7872.000000	7296.000000	12032.000000	8832.000000
1567152911.949691	13.000000	0.000000	4118.461426	4201.025879	4151.282227	4200.512695	4167.179688	450.000000	4.000000				0.000000	4.000000	4.000000	4.000000	4.000000	4.000000	13.000000	0.000000	8192.000000	8192.000000	8192.000000	3776.000000	8768.000000	7872.000000	7360.000000	11968.000000	8704.000000
1567152911.957674	14.000000	0.000000	4114.871582	4194.871582	4151.794922	4197.436035	4148.205078	450.000000	4.000000				0.000000	4.000000	4.000000	4.000000	4.000000	4.000000	14.000000	0.000000	8192.000000	8192.000000	8192.000000	3776.000000	8768.000000	7936.000000	7360.000000	11968.000000	8704.000000
1567152911.965457	15.000000	0.000000	4096.922852	4178.461426	4163.589844	4202.051270	4142.051270	1023.000000	4.000000				0.000000	4.000000	4.000000	4.000000	4.000000	4.000000	15.000000	0.000000	8192.000000	8192.000000	8192.000000	3776.000000	8768.000000	7872.000000	7360.000000	12096.000000	8832.000000
1567152911.973440	16.000000	0.000000	4106.666504	4184.615234	4166.666504	4209.230957	4172.820313	0.000000	4.000000				0.000000	4.000000	4.000000	4.000000	4.000000	4.000000	16.000000	0.000000	8192.000000	8128.000000	8192.000000	3776.000000	8768.000000	7936.000000	7360.000000	12032.000000	8768.000000
1567152911.981224	17.000000	0.000000	4138.461426	4203.077148	4161.025879	4207.179688	4187.692383	0.000000	4.000000				0.000000	4.000000	4.000000	4.000000	4.000000	4.000000	17.000000	0.000000	8192.000000	8128.000000	8192.000000	3776.000000	8768.000000	7872.000000	7360.000000	12032.000000	8768.000000
1567152911.989206	18.000000	0.000000	4155.384766	4205.128418	4168.717773	4201.025879	4183.589844	0.000000	4.000000				0.000000	4.000000	4.000000	4.000000	4.000000	4.000000	18.000000	0.000000	8192.000000	8192.000000	8192.000000	3776.000000	8768.000000	7872.000000	7360.000000	12032.000000	8768.000000
1567152911.996990	19.000000	0.000000	4143.589844	4176.410156	4176.410156	4195.384766	4187.179688	0.000000	4.000000				0.000000	4.000000	4.000000	4.000000	4.000000	4.000000	19.000000	0.000000	8192.000000	8192.000000	8192.000000	3776.000000	8768.000000	7872.000000	7360.000000	12032.000000	8832.000000
1567152912.004773	20.000000	0.000000	4141.025879	4178.461426	4178.461426	4192.820313	4208.717773	0.000000	4.000000				0.000000	4.000000	4.000000	4.000000	4.000000	4.000000	20.000000	0.000000	8192.000000	8192.000000	8192.000000	3776.000000	8768.000000	7936.000000	7360.000000	12032.000000	8832.000000
1567152912.012556	21.000000	0.000000	4150.769043	4219.487305	4186.666504	4197.948730	4220.000000	0.000000	4.000000				0.000000	4.000000	4.000000	4.000000	4.000000	4.000000	21.000000	0.000000	8192.000000	8192.000000	8192.000000	3776.000000	8768.000000	7872.000000	7360.000000	12032.000000	8832.000000
1567152912.020338	22.000000	0.000000	4167.692383	4229.743652	4196.410156	4201.025879	4216.410156	0.000000	4.000000				0.000000	4.000000	4.000000	4.000000	4.000000	4.000000	22.000000	0.000000	8192.000000	8192.000000	8192.000000	3776.000000	8768.000000	7872.000000	7296.000000	12032.000000	8704.000000
1567152912.028121	23.000000	0.000000	4224.615234	4213.333496	4197.436035	4198.974121	4255.384766	0.000000	4.000000				0.000000	4.000000	4.000000	4.000000	4.000000	4.000000	23.000000	0.000000	8192.000000	8192.000000	8192.000000	3776.000000	8768.000000	7872.000000	7296.000000	12032.000000	8704.000000
1567152912.035903	24.000000	0.000000	4266.666504	4215.384766	4197.436035	4202.563965	4325.128418	0.000000	4.000000				0.000000	4.000000	4.000000	4.000000	4.000000	4.000000	24.000000	0.000000	8192.000000	8192.000000	8192.000000	3776.000000	8768.000000	7872.000000	7296.000000	11968.000000	8704.000000
1567152912.043688	25.000000	0.000000	4248.205078	4207.179688	4199.487305	4200.000000	4344.102539	0.000000	4.000000				0.000000	4.000000	4.000000	4.000000	4.000000	4.000000	25.000000	0.000000	8192.000000	8192.000000	8192.000000	3776.000000	8768.000000	7872.000000	7360.000000	12032.000000	8832.000000
1567152912.051672	26.000000	0.000000	4246.153809	4194.871582	4194.871582	4186.153809	4360.000000	0.000000	4.000000				0.000000	4.000000	4.000000	4.000000	4.000000	4.000000	26.000000	0.000000	8192.000000	8192.000000	8192.000000	3776.000000	8832.000000	7936.000000	7296.000000	12032.000000	8768.000000
1567152912.059655	27.000000	0.000000	4298.974121	4203.077148	4194.358887	4184.102539	4452.307617	0.000000	4.000000				0.000000	4.000000	4.000000	4.000000	4.000000	4.000000	27.000000	0.000000	8192.000000	8192.000000	8192.000000	3776.000000	8832.000000	7808.000000	7360.000000	12032.000000	8896.000000
1567152912.067437	28.000000	0.000000	4348.717773	4188.717773	4201.025879	4195.384766	4541.538574	0.000000	4.000000				0.000000	4.000000	4.000000	4.000000	4.000000	4.000000	28.000000	0.000000	8192.000000	8192.000000	8192.000000	3776.000000	8704.000000	7872.000000	7360.000000	12032.000000	8896.000000
1567152912.075220	29.000000	0.000000	4361.538574	4176.410156	4210.256348	4201.538574	4587.179688	0.000000	4.000000				0.000000	4.000000	4.000000	4.000000	4.000000	4.000000	29.000000	0.000000	8192.000000	8192.000000	8192.000000	3776.000000	8768.000000	7936.000000	7360.000000	12032.000000	8832.000000
1567152912.083001	30.000000	0.000000	4380.000000	4211.282227	4214.871582	4201.538574	4654.871582	0.000000	4.000000				0.000000	4.000000	4.000000	4.000000	4.000000	4.000000	30.000000	0.000000	8192.000000	8192.000000	8128.000000	3776.000000	8768.000000	7872.000000	7296.000000	12032.000000	8768.000000
1567152912.090784	31.000000	0.000000	4405.641113	4231.794922	4208.205078	4200.000000	4720.512695	0.000000	4.000000				0.000000	4.000000	4.000000	4.000000	4.000000	4.000000	31.000000	0.000000	8192.000000	8192.000000	8192.000000	3776.000000	8768.000000	7872.000000	7360.000000	12032.000000	9088.000000
1567152912.098566	32.000000	0.000000	4422.563965	4198.974121	4208.205078	4205.128418	4748.205078	0.000000	4.000000				0.000000	4.000000	4.000000	4.000000	4.000000	4.000000	32.000000	0.000000	8192.000000	8192.000000	8192.000000	3776.000000	8768.000000	7872.000000	7360.000000	12032.000000	9088.000000
1567152912.106350	33.000000	0.000000	4434.871582	4186.666504	4212.307617	4215.897461	4781.025879	0.000000	4.000000				0.000000	4.000000	4.000000	4.000000	4.000000	4.000000	33.000000	0.000000	8192.000000	8192.000000	8192.000000	3776.000000	8768.000000	7936.000000	7296.000000	12032.000000	8832.000000
1567152912.114333	34.000000	0.000000	4449.230957	4207.179688	4210.769043	4215.384766	4834.358887	0.000000	4.000000				0.000000	4.000000	4.000000	4.000000	4.000000	4.000000	34.000000	0.000000	8192.000000	8192.000000	8128.000000	3776.000000	8768.000000	7872.000000	7296.000000	12032.000000	8768.000000
1567152912.122116	35.000000	0.000000	4471.282227	4219.487305	4220.000000	4213.846191	4894.871582	0.000000	4.000000				0.000000	4.000000	4.000000	4.000000	4.000000	4.000000	35.000000	0.000000	8192.000000	8192.000000	8192.000000	3776.000000	8832.000000	7872.000000	7296.000000	12032.000000	8768.000000
1567152912.130100	36.000000	0.000000	4482.051270	4211.282227	4231.794922	4224.102539	4954.871582	0.000000	4.000000				0.000000	4.000000	4.000000	4.000000	4.000000	4.000000	36.000000	0.000000	8192.000000	8192.000000	8192.000000	3776.000000	8768.000000	7872.000000	7296.000000	12032.000000	8768.000000
1567152912.138083	37.000000	0.000000	4475.897461	4194.871582	4229.743652	4224.102539	4983.077148	0.000000	4.000000				0.000000	4.000000	4.000000	4.000000	4.000000	4.000000	37.000000	0.000000	8192.000000	8192.000000	8192.000000	3776.000000	8768.000000	7872.000000	7232.000000	12032.000000	8832.000000
1567152912.146066	38.000000	0.000000	4458.974121	4198.974121	4222.563965	4204.615234	4997.436035	0.000000	4.000000				0.000000	4.000000	4.000000	4.000000	4.000000	4.000000	38.000000	0.000000	8192.000000	8192.000000	8192.000000	3776.000000	8768.000000	7872.000000	7296.000000	12032.000000	8832.000000
1567152912.153849	39.000000	0.000000	4465.641113	4209.230957	4228.717773	4198.974121	5042.051270	0.000000	4.000000				0.000000	4.000000	4.000000	4.000000	4.000000	4.000000	39.000000	0.000000	8192.000000	8192.000000	8192.000000	3776.000000	8768.000000	7872.000000	7360.000000	11968.000000	8768.000000
1567152912.161834	40.000000	0.000000	4494.358887	4192.820313	4235.897461	4212.307617	5071.282227	0.000000	4.000000				0.000000	4.000000	4.000000	4.000000	4.000000	4.000000	40.000000	0.000000	8192.000000	8192.000000	8192.000000	3776.000000	8768.000000	7872.000000	7296.000000	12032.000000	8512.000000
1567152912.169818	41.000000	0.000000	4484.615234	4180.512695	4227.179688	4211.282227	5048.717773	0.000000	4.000000				0.000000	4.000000	4.000000	4.000000	4.000000	4.000000	41.000000	0.000000	8192.000000	8192.000000	8192.000000	3776.000000	8768.000000	7936.000000	7296.000000	12032.000000	8512.000000
1567152912.177802	42.000000	0.000000	4450.769043	4205.128418	4227.179688	4204.615234	5035.897461	0.000000	4.000000				0.000000	4.000000	4.000000	4.000000	4.000000	4.000000	42.000000	0.000000	8192.000000	8192.000000	8192.000000	3776.000000	8768.000000	7872.000000	7360.000000	12032.000000	8512.000000
1567152912.185784	43.000000	0.000000	4447.179688	4211.282227	4230.769043	4201.538574	5047.692383	0.000000	4.000000				0.000000	4.000000	4.000000	4.000000	4.000000	4.000000	43.000000	0.000000	8192.000000	8192.000000	8192.000000	3776.000000	8768.000000	7872.000000	7296.000000	12032.000000	8832.000000
1567152912.193566	44.000000	0.000000	4454.358887	4190.769043	4215.897461	4192.820313	5040.000000	0.000000	4.000000				0.000000	4.000000	4.000000	4.000000	4.000000	4.000000	44.000000	0.000000	8192.000000	8192.000000	8192.000000	3776.000000	8768.000000	7872.000000	7296.000000	11968.000000	8768.000000
1567152912.201349	45.000000	0.000000	4465.641113	4203.077148	4210.769043	4215.384766	5040.512695	0.000000	4.000000				0.000000	4.000000	4.000000	4.000000	4.000000	4.000000	45.000000	0.000000	8192.000000	8192.000000	8192.000000	3776.000000	8768.000000	7872.000000	7360.000000	12096.000000	9280.000000
1567152912.209132	46.000000	0.000000	4487.692383	4225.641113	4219.487305	4270.769043	5063.077148	0.000000	4.000000				0.000000	4.000000	4.000000	4.000000	4.000000	4.000000	46.000000	0.000000	8192.000000	8192.000000	8192.000000	3776.000000	8768.000000	7936.000000	7360.000000	12096.000000	9280.000000
1567152912.216916	47.000000	0.000000	4476.922852	4207.179688	4219.487305	4295.897461	5064.102539	0.000000	4.000000				0.000000	4.000000	4.000000	4.000000	4.000000	4.000000	47.000000	0.000000	8192.000000	8192.000000	8192.000000	3776.000000	8768.000000	7872.000000	7360.000000	12032.000000	8768.000000
1567152912.224900	48.000000	0.000000	4469.743652	4194.871582	4221.025879	4298.974121	5084.102539	0.000000	4.000000				0.000000	4.000000	4.000000	4.000000	4.000000	4.000000	48.000000	0.000000	8192.000000	8192.000000	8192.000000	3776.000000	8768.000000	7872.000000	7360.000000	12032.000000	8832.000000
1567152912.232885	49.000000	0.000000	4495.897461	4209.230957	4230.769043	4312.820313	5129.743652	0.000000	4.000000				0.000000	4.000000	4.000000	4.000000	4.000000	4.000000	49.000000	0.000000	8192.000000	8192.000000	8192.000000	3776.000000	8768.000000	7872.000000	7296.000000	12032.000000	8448.000000
1567152912.240871	50.000000	0.000000	4495.897461	4211.282227	4229.743652	4306.666504	5120.512695	0.000000	4.000000				0.000000	4.000000	4.000000	4.000000	4.000000	4.000000	50.000000	0.000000	8192.000000	8192.000000	8192.000000	3776.000000	8768.000000	7936.000000	7296.000000	12032.000000	8448.000000
1567152912.248856	51.000000	0.000000	4475.384766	4207.179688	4223.589844	4287.179688	5083.589844	0.000000	4.000000				0.000000	4.000000	4.000000	4.000000	4.000000	4.000000	51.000000	0.000000	8192.000000	8192.000000	8192.000000	3776.000000	8768.000000	7872.000000	7296.000000	12032.000000	8832.000000
1567152912.256840	52.000000	0.000000	4471.794922	4203.077148	4223.077148	4293.333496	5094.871582	0.000000	4.000000				0.000000	4.000000	4.000000	4.000000	4.000000	4.000000	52.000000	0.000000	8192.000000	8192.000000	8192.000000	3776.000000	8768.000000	7936.000000	7296.000000	11968.000000	8832.000000
1567152912.264823	53.000000	0.000000	4463.077148	4184.615234	4226.153809	4308.717773	5120.512695	0.000000	4.000000				0.000000	4.000000	4.000000	4.000000	4.000000	4.000000	53.000000	0.000000	8192.000000	8192.000000	8192.000000	3776.000000	8768.000000	7872.000000	7296.000000	12032.000000	8768.000000
1567152912.272605	54.000000	0.000000	4454.871582	4188.717773	4237.948730	4312.820313	5102.051270	0.000000	4.000000				0.000000	4.000000	4.000000	4.000000	4.000000	4.000000	54.000000	0.000000	8192.000000	8192.000000	8192.000000	3776.000000	8768.000000	7872.000000	7296.000000	12032.000000	8768.000000
1567152912.280391	55.000000	0.000000	4460.000000	4217.436035	4246.666504	4311.282227	5075.897461	0.000000	4.000000				0.000000	4.000000	4.000000	4.000000	4.000000	4.000000	55.000000	0.000000	8192.000000	8192.000000	8192.000000	3776.000000	8768.000000	7872.000000	7296.000000	11968.000000	8768.000000
1567152912.288375	56.000000	0.000000	4441.025879	4209.230957	4229.743652	4297.948730	5073.333496	0.000000	4.000000				0.000000	4.000000	4.000000	4.000000	4.000000	4.000000	56.000000	0.000000	8192.000000	8192.000000	8192.000000	3776.000000	8768.000000	7872.000000	7296.000000	12096.000000	8832.000000
1567152912.296359	57.000000	0.000000	4417.948730	4188.717773	4214.358887	4284.615234	5069.230957	0.000000	4.000000				0.000000	4.000000	4.000000	4.000000	4.000000	4.000000	57.000000	0.000000	8192.000000	8192.000000	8192.000000	3776.000000	8768.000000	7872.000000	7296.000000	11968.000000	8768.000000
1567152912.304341	58.000000	0.000000	4428.205078	4211.282227	4224.102539	4291.282227	5060.512695	0.000000	4.000000				0.000000	4.000000	4.000000	4.000000	4.000000	4.000000	58.000000	0.000000	8192.000000	8192.000000	8192.000000	3776.000000	8768.000000	7936.000000	7360.000000	12032.000000	9152.000000
1567152912.312125	59.000000	0.000000	4437.948730	4229.743652	4231.282227	4293.846191	5069.230957	0.000000	4.000000				0.000000	4.000000	4.000000	4.000000	4.000000	4.000000	59.000000	0.000000	8192.000000	8192.000000	8192.000000	3776.000000	8768.000000	7872.000000	7360.000000	12032.000000	9152.000000
1567152912.319907	60.000000	0.000000	4442.051270	4217.436035	4227.179688	4283.589844	5085.641113	0.000000	4.000000				0.000000	4.000000	4.000000	4.000000	4.000000	4.000000	60.000000	0.000000	8192.000000	8192.000000	8192.000000	3776.000000	8768.000000	7936.000000	7296.000000	11968.000000	9152.000000
1567152912.327690	61.000000	0.000000	4458.974121	4213.333496	4231.794922	4294.358887	5091.282227	0.000000	4.000000				0.000000	4.000000	4.000000	4.000000	4.000000	4.000000	61.000000	0.000000	8192.000000	8192.000000	8192.000000	3776.000000	8768.000000	7872.000000	7360.000000	12096.000000	8832.000000
1567152912.335472	62.000000	0.000000	4480.512695	4217.436035	4250.256348	4316.922852	5103.589844	0.000000	4.000000				0.000000	4.000000	4.000000	4.000000	4.000000	4.000000	62.000000	0.000000	8192.000000	8192.000000	8192.000000	3776.000000	8768.000000	7936.000000	7424.000000	12032.000000	8768.000000
1567152912.343257	63.000000	0.000000	4479.487305	4213.333496	4255.384766	4308.717773	5098.461426	0.000000	4.000000				0.000000	4.000000	4.000000	4.000000	4.000000	4.000000	63.000000	0.000000	8192.000000	8192.000000	8192.000000	3776.000000	8768.000000	7872.000000	7296.000000	12032.000000	8832.000000
1567152912.351240	64.000000	0.000000	4451.794922	4207.179688	4243.589844	4290.769043	5065.641113	450.000000	4.000000				0.000000	4.000000	4.000000	4.000000	4.000000	4.000000	64.000000	0.000000	8192.000000	8192.000000	8192.000000	3776.000000	8768.000000	7872.000000	7296.000000	12032.000000	8832.000000
1567152912.359225	65.000000	0.000000	4445.641113	4209.230957	4248.717773	4296.922852	5073.846191	450.000000	4.000000				0.000000	4.000000	4.000000	4.000000	4.000000	4.000000	65.000000	0.000000	8192.000000	8192.000000	8192.000000	3776.000000	8768.000000	7872.000000	7360.000000	11968.000000	8768.000000
1567152912.367208	66.000000	0.000000	4464.102539	4221.538574	4261.538574	4314.358887	5102.051270	1023.000000	4.000000				0.000000	4.000000	4.000000	4.000000	4.000000	4.000000	66.000000	0.000000	8192.000000	8192.000000	8192.000000	3776.000000	8768.000000	7936.000000	7360.000000	12096.000000	8832.000000
1567152912.375191	67.000000	0.000000	4455.384766	4217.436035	4252.307617	4312.307617	5086.153809	450.000000	4.000000				0.000000	4.000000	4.000000	4.000000	4.000000	4.000000	67.000000	0.000000	8192.000000	8192.000000	8192.000000	3776.000000	8768.000000	7872.000000	7232.000000	12032.000000	9152.000000
1567152912.382973	68.000000	0.000000	4410.256348	4211.282227	4236.922852	4297.436035	5049.743652	1023.000000	4.000000				0.000000	4.000000	4.000000	4.000000	4.000000	4.000000	68.000000	0.000000	8192.000000	8192.000000	8192.000000	3776.000000	8768.000000	7872.000000	7232.000000	12032.000000	9152.000000
1567152912.390755	69.000000	0.000000	4387.179688	4233.846191	4236.410156	4300.000000	5046.666504	450.000000	4.000000				0.000000	4.000000	4.000000	4.000000	4.000000	4.000000	69.000000	0.000000	8192.000000	8192.000000	8192.000000	3776.000000	8768.000000	7872.000000	7360.000000	12032.000000	8832.000000
1567152912.398537	70.000000	0.000000	4411.282227	4240.000000	4239.487305	4312.820313	5062.563965	1023.000000	4.000000				0.000000	4.000000	4.000000	4.000000	4.000000	4.000000	70.000000	0.000000	8192.000000	8192.000000	8192.000000	3776.000000	8768.000000	7936.000000	7296.000000	12032.000000	8768.000000
1567152912.406321	71.000000	0.000000	4424.102539	4198.974121	4225.641113	4303.589844	5048.205078	450.000000	4.000000				0.000000	4.000000	4.000000	4.000000	4.000000	4.000000	71.000000	0.000000	8192.000000	8192.000000	8192.000000	3776.000000	8768.000000	7872.000000	7360.000000	12096.000000	8896.000000
1567152912.414304	72.000000	0.000000	4404.102539	4182.563965	4208.205078	4280.512695	5014.871582	450.000000	4.000000				0.000000	4.000000	4.000000	4.000000	4.000000	4.000000	72.000000	0.000000	8192.000000	8192.000000	8192.000000	3776.000000	8768.000000	7936.000000	7360.000000	12096.000000	8896.000000
1567152912.422088	73.000000	0.000000	4390.769043	4207.179688	4204.615234	4273.846191	5011.282227	1023.000000	4.000000				0.000000	4.000000	4.000000	4.000000	4.000000	4.000000	73.000000	0.000000	8192.000000	8192.000000	8192.000000	3776.000000	8768.000000	7872.000000	7360.000000	12032.000000	8768.000000
1567152912.430071	74.000000	0.000000	4402.051270	4213.333496	4206.666504	4280.000000	5029.230957	450.000000	4.000000				0.000000	4.000000	4.000000	4.000000	4.000000	4.000000	74.000000	0.000000	8192.000000	8192.000000	8192.000000	3712.000000	8768.000000	7936.000000	7360.000000	12032.000000	8896.000000
1567152912.437856	75.000000	0.000000	4406.666504	4198.974121	4206.666504	4279.487305	5010.256348	1023.000000	4.000000				0.000000	4.000000	4.000000	4.000000	4.000000	4.000000	75.000000	0.000000	8192.000000	8192.000000	8192.000000	3776.000000	8704.000000	7872.000000	7296.000000	12032.000000	8768.000000
1567152912.445840	76.000000	0.000000	4390.256348	4203.077148	4208.205078	4277.948730	4975.897461	450.000000	4.000000				0.000000	4.000000	4.000000	4.000000	4.000000	4.000000	76.000000	0.000000	8192.000000	8192.000000	8192.000000	3776.000000	8768.000000	7872.000000	7296.000000	12096.000000	8704.000000
1567152912.453823	77.000000	0.000000	4397.948730	4217.436035	4222.563965	4285.641113	5003.589844	450.000000	4.000000				0.000000	4.000000	4.000000	4.000000	4.000000	4.000000	77.000000	0.000000	8192.000000	8192.000000	8192.000000	3776.000000	8768.000000	7872.000000	7296.000000	12096.000000	8704.000000
1567152912.461806	78.000000	0.000000	4423.077148	4213.333496	4238.461426	4298.974121	5042.563965	450.000000	4.000000				0.000000	4.000000	4.000000	4.000000	4.000000	4.000000	78.000000	0.000000	8192.000000	8192.000000	8192.000000	3776.000000	8768.000000	7936.000000	7296.000000	12032.000000	8768.000000
1567152912.469589	79.000000	0.000000	4399.487305	4201.025879	4233.846191	4296.410156	4999.487305	1023.000000	4.000000				0.000000	4.000000	4.000000	4.000000	4.000000	4.000000	79.000000	0.000000	8192.000000	8192.000000	8192.000000	3776.000000	8768.000000	7872.000000	7232.000000	12096.000000	8768.000000
1567152912.477371	80.000000	0.000000	4357.948730	4205.128418	4226.666504	4284.102539	4953.846191	450.000000	4.000000				0.000000	4.000000	4.000000	4.000000	4.000000	4.000000	80.000000	0.000000	8192.000000	8192.000000	8192.000000	3776.000000	8768.000000	7936.000000	7296.000000	12032.000000	8768.000000
1567152912.485154	81.000000	0.000000	4368.717773	4219.487305	4228.205078	4278.461426	4985.128418	450.000000	4.000000				0.000000	4.000000	4.000000	4.000000	4.000000	4.000000	81.000000	0.000000	8192.000000	8192.000000	8192.000000	3776.000000	8768.000000	7872.000000	7296.000000	12032.000000	8832.000000
1567152912.492936	82.000000	0.000000	4384.102539	4217.436035	4222.563965	4278.461426	4986.666504	450.000000	4.000000				0.000000	4.000000	4.000000	4.000000	4.000000	4.000000	82.000000	0.000000	8192.000000	8192.000000	8192.000000	3776.000000	8768.000000	7936.000000	7296.000000	12032.000000	8832.000000
1567152912.500719	83.000000	0.000000	4370.256348	4213.333496	4217.948730	4278.461426	4949.230957	1023.000000	4.000000				0.000000	4.000000	4.000000	4.000000	4.000000	4.000000	83.000000	0.000000	8192.000000	8192.000000	8192.000000	3776.000000	8768.000000	7936.000000	7296.000000	12032.000000	8704.000000
1567152912.508501	84.000000	0.000000	4375.384766	4217.436035	4217.948730	4277.948730	4974.358887	450.000000	4.000000				0.000000	4.000000	4.000000	4.000000	4.000000	4.000000	84.000000	0.000000	8192.000000	8192.000000	8192.000000	3776.000000	8768.000000	7936.000000	7360.000000	12032.000000	8768.000000
1567152912.516285	85.000000	0.000000	4385.641113	4213.333496	4217.436035	4277.436035	4992.307617	450.000000	4.000000				0.000000	4.000000	4.000000	4.000000	4.000000	4.000000	85.000000	0.000000	8192.000000	8192.000000	8192.000000	3776.000000	8768.000000	7936.000000	7296.000000	12032.000000	8512.000000
1567152912.524269	86.000000	0.000000	4379.487305	4198.974121	4221.025879	4281.538574	4953.333496	450.000000	4.000000				0.000000	4.000000	4.000000	4.000000	4.000000	4.000000	86.000000	0.000000	8192.000000	8192.000000	8192.000000	3776.000000	8768.000000	7872.000000	7296.000000	12032.000000	8512.000000
1567152912.532253	87.000000	0.000000	4373.333496	4198.974121	4225.128418	4281.025879	4953.846191	1023.000000	4.000000				0.000000	4.000000	4.000000	4.000000	4.000000	4.000000	87.000000	0.000000	8192.000000	8192.000000	8192.000000	3776.000000	8768.000000	7872.000000	7296.000000	12096.000000	8768.000000
1567152912.540236	88.000000	0.000000	4362.051270	4203.077148	4221.025879	4263.589844	4973.333496	450.000000	4.000000				0.000000	4.000000	4.000000	4.000000	4.000000	4.000000	88.000000	0.000000	8192.000000	8192.000000	8192.000000	3776.000000	8768.000000	7936.000000	7360.000000	12032.000000	8768.000000
1567152912.548019	89.000000	0.000000	4360.512695	4194.871582	4221.025879	4265.128418	4949.230957	450.000000	4.000000				0.000000	4.000000	4.000000	4.000000	4.000000	4.000000	89.000000	0.000000	8192.000000	8192.000000	8192.000000	3776.000000	8768.000000	7936.000000	7232.000000	12096.000000	8768.000000
1567152912.556005	90.000000	0.000000	4380.000000	4201.025879	4233.333496	4299.487305	4940.000000	450.000000	4.000000				0.000000	4.000000	4.000000	4.000000	4.000000	4.000000	90.000000	0.000000	8192.000000	8192.000000	8192.000000	3776.000000	8704.000000	7936.000000	7232.000000	12096.000000	8768.000000
1567152912.563989	91.000000	0.000000	4386.153809	4211.282227	4235.384766	4303.589844	4971.794922	1023.000000	4.000000				0.000000	4.000000	4.000000	4.000000	4.000000	4.000000	91.000000	0.000000	8192.000000	8192.000000	8192.000000	3776.000000	8768.000000	7936.000000	7296.000000	12032.000000	8896.000000
1567152912.571973	92.000000	0.000000	4356.922852	4190.769043	4217.948730	4268.717773	4964.102539	450.000000	4.000000				0.000000	4.000000	4.000000	4.000000	4.000000	4.000000	92.000000	0.000000	8192.000000	8192.000000	8192.000000	3776.000000	8768.000000	7872.000000	7360.000000	12032.000000	8832.000000
1567152912.579956	93.000000	0.000000	4320.512695	4176.410156	4200.512695	4249.743652	4905.641113	450.000000	4.000000				0.000000	4.000000	4.000000	4.000000	4.000000	4.000000	93.000000	0.000000	8192.000000	8192.000000	8192.000000	3776.000000	8768.000000	7936.000000	7232.000000	12032.000000	8768.000000
1567152912.587738	94.000000	0.000000	4315.384766	4201.025879	4201.538574	4266.153809	4880.512695	450.000000	4.000000				0.000000	4.000000	4.000000	4.000000	4.000000	4.000000	94.000000	0.000000	8192.000000	8192.000000	8192.000000	3776.000000	8704.000000	7872.000000	7296.000000	12032.000000	8832.000000
1567152912.595524	95.000000	0.000000	4350.769043	4221.538574	4227.692383	4294.871582	4920.000000	1023.000000	4.000000				0.000000	4.000000	4.000000	4.000000	4.000000	4.000000	95.000000	0.000000	8192.000000	8192.000000	8192.000000	3776.000000	8768.000000	7936.000000	7296.000000	12032.000000	8832.000000
1567152912.603508	96.000000	0.000000	4378.461426	4223.589844	4241.538574	4308.717773	4953.333496	450.000000	4.000000				0.000000	4.000000	4.000000	4.000000	4.000000	4.000000	96.000000	0.000000	8192.000000	8192.000000	8192.000000	3776.000000	8768.000000	7872.000000	7296.000000	12096.000000	9088.000000
1567152912.611492	97.000000	0.000000	4363.077148	4223.589844	4223.077148	4304.615234	4930.256348	450.000000	4.000000				0.000000	4.000000	4.000000	4.000000	4.000000	4.000000	97.000000	0.000000	8192.000000	8192.000000	8192.000000	3776.000000	8768.000000	7936.000000	7360.000000	12032.000000	8768.000000
1567152912.619474	98.000000	0.000000	4351.794922	4221.538574	4221.025879	4309.230957	4911.794922	450.000000	4.000000				0.000000	4.000000	4.000000	4.000000	4.000000	4.000000	98.000000	0.000000	8192.000000	8192.000000	8192.000000	3776.000000	8768.000000	7936.000000	7296.000000	11968.000000	8704.000000
1567152912.627258	99.000000	0.000000	4359.487305	4227.692383	4233.333496	4311.794922	4936.922852	1023.000000	4.000000				0.000000	4.000000	4.000000	4.000000	4.000000	4.000000	99.000000	0.000000	8192.000000	8192.000000	8192.000000	3776.000000	8768.000000	7872.000000	7360.000000	12032.000000	8768.000000
1567152912.635040	100.000000	0.000000	4344.102539	4209.230957	4218.461426	4288.205078	4943.589844	450.000000	4.000000				0.000000	4.000000	4.000000	4.000000	4.000000	4.000000	100.000000	0.000000	8192.000000	8192.000000	8192.000000	3776.000000	8768.000000	7872.000000	7360.000000	12032.000000	8768.000000
1567152912.642824	101.000000	0.000000	4336.410156	4178.461426	4208.205078	4281.538574	4917.948730	450.000000	4.000000				0.000000	4.000000	4.000000	4.000000	4.000000	4.000000	101.000000	0.000000	8192.000000	8192.000000	8192.000000	3776.000000	8768.000000	7872.000000	7360.000000	12032.000000	8768.000000
1567152912.650606	102.000000	0.000000	4352.307617	4194.871582	4223.589844	4302.563965	4906.153809	450.000000	4.000000				0.000000	4.000000	4.000000	4.000000	4.000000	4.000000	102.000000	0.000000	8192.000000	8192.000000	8192.000000	3776.000000	8704.000000	7872.000000	7296.000000	12032.000000	8768.000000
1567152912.658391	103.000000	0.000000	4333.333496	4225.641113	4229.743652	4301.025879	4896.922852	1023.000000	4.000000				0.000000	4.000000	4.000000	4.000000	4.000000	4.000000	103.000000	0.000000	8192.000000	8192.000000	8192.000000	3776.000000	8768.000000	7872.000000	7296.000000	12096.000000	8832.000000
1567152912.666374	104.000000	0.000000	4307.692383	4201.025879	4222.051270	4281.538574	4877.948730	450.000000	4.000000				0.000000	4.000000	4.000000	4.000000	4.000000	4.000000	104.000000	0.000000	8192.000000	8192.000000	8192.000000	3776.000000	8768.000000	7872.000000	7296.000000	12096.000000	8832.000000
1567152912.674360	105.000000	0.000000	4324.615234	4176.410156	4212.820313	4264.102539	4872.307617	450.000000	4.000000				0.000000	4.000000	4.000000	4.000000	4.000000	4.000000	105.000000	0.000000	8192.000000	8192.000000	8192.000000	3776.000000	8768.000000	7872.000000	7296.000000	12096.000000	8832.000000
1567152912.682345	106.000000	0.000000	4326.666504	4192.820313	4208.205078	4251.282227	4866.153809	450.000000	4.000000				0.000000	4.000000	4.000000	4.000000	4.000000	4.000000	106.000000	0.000000	8192.000000	8192.000000	8192.000000	3776.000000	8768.000000	7936.000000	7296.000000	12096.000000	8768.000000
1567152912.690329	107.000000	0.000000	4297.948730	4209.230957	4213.846191	4252.820313	4854.358887	1023.000000	4.000000				0.000000	4.000000	4.000000	4.000000	4.000000	4.000000	107.000000	0.000000	8192.000000	8192.000000	8192.000000	3776.000000	8768.000000	7872.000000	7296.000000	12032.000000	8768.000000
1567152912.698313	108.000000	0.000000	4304.615234	4207.179688	4221.538574	4262.563965	4862.051270	450.000000	4.000000				0.000000	4.000000	4.000000	4.000000	4.000000	4.000000	108.000000	0.000000	8192.000000	8192.000000	8128.000000	3712.000000	8768.000000	7872.000000	7296.000000	12032.000000	8768.000000
1567152912.706295	109.000000	0.000000	4334.871582	4207.179688	4219.487305	4263.077148	4868.205078	450.000000	4.000000				0.000000	4.000000	4.000000	4.000000	4.000000	4.000000	109.000000	0.000000	8192.000000	8192.000000	8192.000000	3776.000000	8768.000000	7936.000000	7360.000000	12032.000000	8832.000000
1567152912.714077	110.000000	0.000000	4335.384766	4215.384766	4217.948730	4262.563965	4848.205078	450.000000	4.000000				0.000000	4.000000	4.000000	4.000000	4.000000	4.000000	110.000000	0.000000	8192.000000	8192.000000	8192.000000	3776.000000	8768.000000	7872.000000	7296.000000	12032.000000	8768.000000
1567152912.721861	111.000000	0.000000	4334.358887	4221.538574	4223.589844	4268.205078	4844.102539	1023.000000	4.000000				0.000000	4.000000	4.000000	4.000000	4.000000	4.000000	111.000000	0.000000	8192.000000	8192.000000	8192.000000	3776.000000	8704.000000	7936.000000	7296.000000	12096.000000	8704.000000
1567152912.729844	112.000000	0.000000	4333.846191	4203.077148	4230.769043	4274.358887	4852.307617	450.000000	4.000000				0.000000	4.000000	4.000000	4.000000	4.000000	4.000000	112.000000	0.000000	8192.000000	8192.000000	8192.000000	3776.000000	8704.000000	7872.000000	7360.000000	12032.000000	9152.000000
1567152912.737628	113.000000	0.000000	4325.128418	4194.871582	4252.820313	4283.589844	4856.410156	450.000000	4.000000				0.000000	4.000000	4.000000	4.000000	4.000000	4.000000	113.000000	0.000000	8192.000000	8192.000000	8192.000000	3776.000000	8768.000000	7872.000000	7360.000000	12032.000000	9152.000000
1567152912.745611	114.000000	0.000000	4335.897461	4217.436035	4261.538574	4286.153809	4870.769043	450.000000	4.000000				0.000000	4.000000	4.000000	4.000000	4.000000	4.000000	114.000000	0.000000	8192.000000	8192.000000	8192.000000	3776.000000	8768.000000	7872.000000	7296.000000	12032.000000	8768.000000
1567152912.753396	115.000000	0.000000	4344.102539	4221.538574	4245.128418	4276.922852	4848.717773	1023.000000	4.000000				0.000000	4.000000	4.000000	4.000000	4.000000	4.000000	115.000000	0.000000	8192.000000	8192.000000	8192.000000	3776.000000	8768.000000	7936.000000	7232.000000	12032.000000	8768.000000
1567152912.761380	116.000000	0.000000	4313.333496	4215.384766	4245.641113	4273.333496	4800.512695	450.000000	4.000000				0.000000	4.000000	4.000000	4.000000	4.000000	4.000000	116.000000	0.000000	8192.000000	8192.000000	8192.000000	3776.000000	8768.000000	7872.000000	7360.000000	12032.000000	8768.000000
1567152912.769364	117.000000	0.000000	4297.948730	4231.794922	4262.051270	4285.128418	4805.641113	450.000000	4.000000				0.000000	4.000000	4.000000	4.000000	4.000000	4.000000	117.000000	0.000000	8192.000000	8192.000000	8192.000000	3776.000000	8768.000000	7936.000000	7296.000000	12032.000000	8768.000000
1567152912.777346	118.000000	0.000000	4317.436035	4233.846191	4261.025879	4284.615234	4836.410156	450.000000	4.000000				0.000000	4.000000	4.000000	4.000000	4.000000	4.000000	118.000000	0.000000	8192.000000	8192.000000	8192.000000	3776.000000	8768.000000	7872.000000	7296.000000	12032.000000	8768.000000
1567152912.785129	119.000000	0.000000	4301.538574	4217.436035	4245.128418	4266.666504	4809.743652	1023.000000	4.000000				0.000000	4.000000	4.000000	4.000000	4.000000	4.000000	119.000000	0.000000	8192.000000	8192.000000	8192.000000	3776.000000	8704.000000	7872.000000	7296.000000	12096.000000	8768.000000
1567152912.792911	120.000000	0.000000	4283.077148	4227.692383	4243.589844	4268.717773	4774.358887	450.000000	4.000000				0.000000	4.000000	4.000000	4.000000	4.000000	4.000000	120.000000	0.000000	8192.000000	8128.000000	8192.000000	3776.000000	8768.000000	7936.000000	7360.000000	11968.000000	8768.000000
1567152912.800696	121.000000	0.000000	4302.051270	4235.897461	4247.179688	4273.333496	4786.153809	450.000000	4.000000				0.000000	4.000000	4.000000	4.000000	4.000000	4.000000	121.000000	0.000000	8192.000000	8192.000000	8192.000000	3776.000000	8768.000000	7872.000000	7296.000000	12096.000000	8896.000000
1567152912.808680	122.000000	0.000000	4294.358887	4209.230957	4223.077148	4246.153809	4780.512695	450.000000	4.000000				0.000000	4.000000	4.000000	4.000000	4.000000	4.000000	122.000000	0.000000	8192.000000	8192.000000	8192.000000	3776.000000	8704.000000	7872.000000	7296.000000	12096.000000	8896.000000
1567152912.816663	123.000000	0.000000	4268.205078	4205.128418	4204.615234	4230.769043	4735.897461	1023.000000	4.000000				0.000000	4.000000	4.000000	4.000000	4.000000	4.000000	123.000000	0.000000	8192.000000	8128.000000	8192.000000	3776.000000	8704.000000	7872.000000	7232.000000	12096.000000	8768.000000
1567152912.824446	124.000000	0.000000	4270.256348	4215.384766	4221.538574	4248.717773	4723.589844	450.000000	4.000000				0.000000	4.000000	4.000000	4.000000	4.000000	4.000000	124.000000	0.000000	8192.000000	8192.000000	8192.000000	3776.000000	8704.000000	7872.000000	7360.000000	12032.000000	8768.000000
1567152912.832230	125.000000	0.000000	4279.487305	4211.282227	4228.717773	4248.205078	4746.666504	450.000000	4.000000				0.000000	4.000000	4.000000	4.000000	4.000000	4.000000	125.000000	0.000000	8192.000000	8192.000000	8192.000000	3776.000000	8768.000000	7872.000000	7232.000000	12032.000000	8832.000000
1567152912.840214	126.000000	0.000000	4277.948730	4219.487305	4213.333496	4231.282227	4737.948730	450.000000	4.000000				0.000000	4.000000	4.000000	4.000000	4.000000	4.000000	126.000000	0.000000	8192.000000	8192.000000	8192.000000	3776.000000	8704.000000	7872.000000	7232.000000	12032.000000	8832.000000
1567152912.848198	127.000000	0.000000	4275.897461	4221.538574	4212.307617	4240.000000	4702.051270	236.000000	4.000000				0.000000	4.000000	4.000000	4.000000	4.000000	4.000000	127.000000	0.000000	8192.000000	8192.000000	8192.000000	3776.000000	8704.000000	7872.000000	7296.000000	12032.000000	8768.000000
1567152912.856181	0.000000	0.000000	4269.230957	4217.436035	4225.641113	4251.794922	4702.563965	450.000000	4.000000				0.000000	4.000000	4.000000	4.000000	4.000000	4.000000	0.000000	0.000000	8192.000000	8192.000000	8192.000000	3712.000000	8704.000000	7872.000000	7296.000000	12032.000000	8768.000000
1567152912.863965	1.000000	0.000000	4278.974121	4229.743652	4234.358887	4249.743652	4738.974121	450.000000	4.000000				0.000000	4.000000	4.000000	4.000000	4.000000	4.000000	1.000000	0.000000	8192.000000	8192.000000	8192.000000	3776.000000	8704.000000	7872.000000	7360.000000	12096.000000	8832.000000
1567152912.871948	2.000000	0.000000	4290.256348	4229.743652	4233.846191	4247.179688	4721.025879	1023.000000	4.000000				0.000000	4.000000	4.000000	4.000000	4.000000	4.000000	2.000000	0.000000	8192.000000	8192.000000	8192.000000	3712.000000	8704.000000	7872.000000	7296.000000	11968.000000	8640.000000
1567152912.879732	3.000000	0.000000	4277.436035	4207.179688	4225.128418	4235.897461	4660.512695	450.000000	4.000000				0.000000	4.000000	4.000000	4.000000	4.000000	4.000000	3.000000	0.000000	8192.000000	8192.000000	8192.000000	3776.000000	8768.000000	7872.000000	7296.000000	11968.000000	8640.000000
1567152912.887714	4.000000	0.000000	4258.974121	4201.025879	4212.307617	4218.974121	4649.230957	1023.000000	4.000000				0.000000	4.000000	4.000000	4.000000	4.000000	4.000000	4.000000	0.000000	8192.000000	8192.000000	8192.000000	3776.000000	8768.000000	7872.000000	7296.000000	12032.000000	8960.000000
1567152912.895498	5.000000	0.000000	4245.128418	4205.128418	4208.205078	4219.487305	4660.000000	450.000000	4.000000				0.000000	4.000000	4.000000	4.000000	4.000000	4.000000	5.000000	0.000000	8192.000000	8192.000000	8192.000000	3776.000000	8704.000000	7872.000000	7360.000000	12032.000000	8832.000000
1567152912.903481	6.000000	0.000000	4249.230957	4207.179688	4216.922852	4233.333496	4642.051270	1023.000000	4.000000				0.000000	4.000000	4.000000	4.000000	4.000000	4.000000	6.000000	0.000000	8192.000000	8192.000000	8192.000000	3776.000000	8704.000000	7936.000000	7296.000000	12032.000000	8832.000000
1567152912.911266	7.000000	0.000000	4273.333496	4219.487305	4222.051270	4243.077148	4645.128418	450.000000	4.000000				0.000000	4.000000	4.000000	4.000000	4.000000	4.000000	7.000000	0.000000	8192.000000	8192.000000	8192.000000	3776.000000	8768.000000	7872.000000	7168.000000	12032.000000	8832.000000
1567152912.919250	8.000000	0.000000	4289.230957	4231.794922	4225.128418	4247.179688	4685.641113	450.000000	4.000000				0.000000	4.000000	4.000000	4.000000	4.000000	4.000000	8.000000	0.000000	8192.000000	8192.000000	8192.000000	3776.000000	8768.000000	7936.000000	7168.000000	12032.000000	8832.000000
1567152912.927234	9.000000	0.000000	4277.436035	4225.641113	4228.717773	4243.077148	4677.948730	1023.000000	4.000000				0.000000	4.000000	4.000000	4.000000	4.000000	4.000000	9.000000	0.000000	8192.000000	8192.000000	8192.000000	3776.000000	8704.000000	7872.000000	7232.000000	12096.000000	8768.000000
1567152912.935217	10.000000	0.000000	4262.051270	4207.179688	4233.333496	4231.794922	4638.974121	450.000000	4.000000				0.000000	4.000000	4.000000	4.000000	4.000000	4.000000	10.000000	0.000000	8192.000000	8192.000000	8192.000000	3776.000000	8704.000000	7936.000000	7232.000000	12032.000000	8832.000000
1567152912.943000	11.000000	0.000000	4274.871582	4221.538574	4242.051270	4233.846191	4658.461426	1023.000000	4.000000				0.000000	4.000000	4.000000	4.000000	4.000000	4.000000	11.000000	0.000000	8192.000000	8192.000000	8192.000000	3776.000000	8768.000000	7872.000000	7296.000000	12032.000000	8832.000000
1567152912.950782	12.000000	0.000000	4285.128418	4235.897461	4240.000000	4242.051270	4687.179688	450.000000	4.000000				0.000000	4.000000	4.000000	4.000000	4.000000	4.000000	12.000000	0.000000	8192.000000	8192.000000	8128.000000	3776.000000	8768.000000	7936.000000	7296.000000	12032.000000	8832.000000
1567152912.958567	13.000000	0.000000	4256.922852	4205.128418	4230.256348	4232.820313	4646.153809	450.000000	4.000000				0.000000	4.000000	4.000000	4.000000	4.000000	4.000000	13.000000	0.000000	8192.000000	8192.000000	8128.000000	3776.000000	8768.000000	7872.000000	7296.000000	12032.000000	8768.000000
1567152912.966551	14.000000	0.000000	4242.051270	4207.179688	4228.717773	4223.589844	4613.333496	450.000000	4.000000				0.000000	4.000000	4.000000	4.000000	4.000000	4.000000	14.000000	0.000000	8192.000000	8192.000000	8192.000000	3776.000000	8768.000000	7936.000000	7296.000000	12096.000000	8832.000000
1567152912.974535	15.000000	0.000000	4271.794922	4246.153809	4231.282227	4231.794922	4632.820313	1023.000000	4.000000				0.000000	4.000000	4.000000	4.000000	4.000000	4.000000	15.000000	0.000000	8192.000000	8192.000000	8192.000000	3776.000000	8768.000000	7872.000000	7296.000000	12032.000000	8704.000000
1567152912.982519	16.000000	0.000000	4286.153809	4252.307617	4227.692383	4240.000000	4631.794922	0.000000	4.000000				0.000000	4.000000	4.000000	4.000000	4.000000	4.000000	16.000000	0.000000	8192.000000	8192.000000	8192.000000	3776.000000	8768.000000	7936.000000	7296.000000	12032.000000	8704.000000
1567152912.990503	17.000000	0.000000	4280.000000	4227.692383	4217.436035	4230.256348	4623.077148	0.000000	4.000000				0.000000	4.000000	4.000000	4.000000	4.000000	4.000000	17.000000	0.000000	8192.000000	8192.000000	8128.000000	3776.000000	8768.000000	7872.000000	7296.000000	12032.000000	8640.000000
1567152912.998486	18.000000	0.000000	4278.974121	4205.128418	4215.897461	4222.051270	4621.025879	0.000000	4.000000				0.000000	4.000000	4.000000	4.000000	4.000000	4.000000	18.000000	0.000000	8192.000000	8192.000000	8192.000000	3776.000000	8768.000000	7936.000000	7296.000000	11968.000000	8768.000000
1567152913.006268	19.000000	0.000000	4268.205078	4209.230957	4227.692383	4232.820313	4601.538574	0.000000	4.000000				0.000000	4.000000	4.000000	4.000000	4.000000	4.000000	19.000000	0.000000	8192.000000	8192.000000	8192.000000	3776.000000	8768.000000	7872.000000	7296.000000	11968.000000	8832.000000
1567152913.014050	20.000000	0.000000	4261.538574	4242.051270	4230.256348	4237.948730	4588.205078	0.000000	4.000000				0.000000	4.000000	4.000000	4.000000	4.000000	4.000000	20.000000	0.000000	8192.000000	8192.000000	8192.000000	3776.000000	8768.000000	7872.000000	7296.000000	12032.000000	8768.000000
1567152913.021833	21.000000	0.000000	4266.153809	4246.153809	4216.410156	4222.563965	4587.692383	0.000000	4.000000				0.000000	4.000000	4.000000	4.000000	4.000000	4.000000	21.000000	0.000000	8192.000000	8192.000000	8192.000000	3776.000000	8768.000000	7936.000000	7296.000000	12032.000000	8768.000000
1567152913.029816	22.000000	0.000000	4251.794922	4209.230957	4200.000000	4204.102539	4566.666504	0.000000	4.000000				0.000000	4.000000	4.000000	4.000000	4.000000	4.000000	22.000000	0.000000	8192.000000	8192.000000	8192.000000	3776.000000	8768.000000	7936.000000	7296.000000	12096.000000	9088.000000
1567152913.037600	23.000000	0.000000	4238.974121	4205.128418	4199.487305	4205.641113	4551.794922	0.000000	4.000000				0.000000	4.000000	4.000000	4.000000	4.000000	4.000000	23.000000	0.000000	8192.000000	8192.000000	8192.000000	3712.000000	8768.000000	7936.000000	7296.000000	12032.000000	8832.000000
1567152913.045583	24.000000	0.000000	4258.461426	4235.897461	4224.102539	4232.820313	4580.000000	0.000000	4.000000				0.000000	4.000000	4.000000	4.000000	4.000000	4.000000	24.000000	0.000000	8192.000000	8192.000000	8192.000000	3776.000000	8768.000000	7936.000000	7360.000000	12032.000000	8832.000000
1567152913.053366	25.000000	0.000000	4269.230957	4235.897461	4242.563965	4245.641113	4590.769043	0.000000	4.000000				0.000000	4.000000	4.000000	4.000000	4.000000	4.000000	25.000000	0.000000	8192.000000	8192.000000	8192.000000	3776.000000	8768.000000	7936.000000	7296.000000	12096.000000	8768.000000
1567152913.061249	26.000000	0.000000	4255.897461	4213.333496	4232.307617	4224.615234	4561.538574	0.000000	4.000000				0.000000	4.000000	4.000000	4.000000	4.000000	4.000000	26.000000	0.000000	8192.000000	8192.000000	8192.000000	3776.000000	8704.000000	7872.000000	7296.000000	12096.000000	8768.000000
1567152913.069034	27.000000	0.000000	4258.461426	4229.743652	4223.077148	4216.922852	4547.179688	0.000000	4.000000				0.000000	4.000000	4.000000	4.000000	4.000000	4.000000	27.000000	0.000000	8192.000000	8192.000000	8192.000000	3776.000000	8704.000000	7872.000000	7296.000000	12032.000000	8832.000000
1567152913.077018	28.000000	0.000000	4275.897461	4258.461426	4239.487305	4233.846191	4563.589844	0.000000	4.000000				0.000000	4.000000	4.000000	4.000000	4.000000	4.000000	28.000000	0.000000	8192.000000	8192.000000	8192.000000	3776.000000	8768.000000	7872.000000	7296.000000	11968.000000	8704.000000
1567152913.085001	29.000000	0.000000	4265.128418	4235.897461	4242.563965	4233.846191	4561.538574	0.000000	4.000000				0.000000	4.000000	4.000000	4.000000	4.000000	4.000000	29.000000	0.000000	8192.000000	8192.000000	8192.000000	3776.000000	8704.000000	7872.000000	7296.000000	12032.000000	8832.000000
1567152913.092984	30.000000	0.000000	4244.615234	4211.282227	4227.179688	4217.948730	4525.128418	0.000000	4.000000				0.000000	4.000000	4.000000	4.000000	4.000000	4.000000	30.000000	0.000000	8192.000000	8192.000000	8192.000000	3776.000000	8704.000000	7872.000000	7296.000000	12032.000000	8832.000000
1567152913.100767	31.000000	0.000000	4240.512695	4223.589844	4233.333496	4224.102539	4514.358887	0.000000	4.000000				0.000000	4.000000	4.000000	4.000000	4.000000	4.000000	31.000000	0.000000	8192.000000	8192.000000	8192.000000	3776.000000	8704.000000	7872.000000	7296.000000	12032.000000	8768.000000
1567152913.108550	32.000000	0.000000	4235.897461	4203.077148	4241.538574	4231.282227	4537.948730	0.000000	4.000000				0.000000	4.000000	4.000000	4.000000	4.000000	4.000000	32.000000	0.000000	8192.000000	8192.000000	8192.000000	3776.000000	8704.000000	7936.000000	7232.000000	12032.000000	8832.000000
1567152913.116334	33.000000	0.000000	4233.333496	4194.871582	4237.948730	4221.025879	4534.358887	0.000000	4.000000				0.000000	4.000000	4.000000	4.000000	4.000000	4.000000	33.000000	0.000000	8192.000000	8192.000000	8192.000000	3776.000000	8768.000000	7872.000000	7296.000000	12096.000000	8704.000000
1567152913.124318	34.000000	0.000000	4241.025879	4233.846191	4232.307617	4214.871582	4489.743652	0.000000	4.000000				0.000000	4.000000	4.000000	4.000000	4.000000	4.000000	34.000000	0.000000	8192.000000	8192.000000	8192.000000	3776.000000	8768.000000	7872.000000	7296.000000	12096.000000	8704.000000
1567152913.132300	35.000000	0.000000	4238.974121	4248.205078	4221.025879	4216.410156	4459.487305	0.000000	4.000000				0.000000	4.000000	4.000000	4.000000	4.000000	4.000000	35.000000	0.000000	8192.000000	8192.000000	8192.000000	3776.000000	8704.000000	7872.000000	7232.000000	12096.000000	8960.000000
1567152913.140083	36.000000	0.000000	4221.538574	4229.743652	4211.282227	4218.461426	4455.384766	0.000000	4.000000				0.000000	4.000000	4.000000	4.000000	4.000000	4.000000	36.000000	0.000000	8192.000000	8192.000000	8192.000000	3776.000000	8704.000000	7872.000000	7296.000000	12032.000000	8768.000000
1567152913.147869	37.000000	0.000000	4212.307617	4209.230957	4210.769043	4221.538574	4448.205078	0.000000	4.000000				0.000000	4.000000	4.000000	4.000000	4.000000	4.000000	37.000000	0.000000	8192.000000	8192.000000	8192.000000	3776.000000	8704.000000	7872.000000	7296.000000	12096.000000	8832.000000
1567152913.155854	38.000000	0.000000	4221.025879	4203.077148	4222.051270	4227.692383	4436.410156	0.000000	4.000000				0.000000	4.000000	4.000000	4.000000	4.000000	4.000000	38.000000	0.000000	8192.000000	8192.000000	8192.000000	3776.000000	8704.000000	7936.000000	7232.000000	12032.000000	8896.000000
1567152913.163838	39.000000	0.000000	4220.512695	4219.487305	4224.615234	4223.589844	4407.692383	0.000000	4.000000				0.000000	4.000000	4.000000	4.000000	4.000000	4.000000	39.000000	0.000000	8192.000000	8192.000000	8192.000000	3776.000000	8704.000000	7872.000000	7232.000000	12032.000000	8896.000000
1567152913.171821	40.000000	0.000000	4211.794922	4219.487305	4216.410156	4209.743652	4374.358887	0.000000	4.000000				0.000000	4.000000	4.000000	4.000000	4.000000	4.000000	40.000000	0.000000	8192.000000	8192.000000	8192.000000	3776.000000	8768.000000	7872.000000	7360.000000	12032.000000	8960.000000
1567152913.179605	41.000000	0.000000	4213.333496	4209.230957	4218.461426	4200.512695	4365.641113	0.000000	4.000000				0.000000	4.000000	4.000000	4.000000	4.000000	4.000000	41.000000	0.000000	8192.000000	8192.000000	8192.000000	3776.000000	8704.000000	7872.000000	7296.000000	12032.000000	8768.000000
1567152913.187588	42.000000	0.000000	4218.974121	4229.743652	4223.589844	4200.512695	4358.974121	0.000000	4.000000				0.000000	4.000000	4.000000	4.000000	4.000000	4.000000	42.000000	0.000000	8192.000000	8192.000000	8192.000000	3776.000000	8704.000000	7936.000000	7296.000000	12032.000000	8832.000000
1567152913.195372	43.000000	0.000000	4213.333496	4213.333496	4217.436035	4209.743652	4337.948730	0.000000	4.000000				0.000000	4.000000	4.000000	4.000000	4.000000	4.000000	43.000000	0.000000	8192.000000	8192.000000	8192.000000	3776.000000	8704.000000	7872.000000	7232.000000	12096.000000	8768.000000
1567152913.203355	44.000000	0.000000	4197.436035	4170.256348	4205.641113	4210.769043	4322.563965	0.000000	4.000000				0.000000	4.000000	4.000000	4.000000	4.000000	4.000000	44.000000	0.000000	8192.000000	8192.000000	8192.000000	3776.000000	8768.000000	7936.000000	7232.000000	12096.000000	8768.000000
1567152913.211138	45.000000	0.000000	4171.282227	4205.128418	4200.512695	4196.410156	4297.436035	0.000000	4.000000				0.000000	4.000000	4.000000	4.000000	4.000000	4.000000	45.000000	0.000000	8192.000000	8192.000000	8192.000000	3776.000000	8704.000000	7872.000000	7296.000000	12096.000000	8832.000000
1567152913.218921	46.000000	0.000000	4176.410156	4246.153809	4206.666504	4190.769043	4254.871582	0.000000	4.000000				0.000000	4.000000	4.000000	4.000000	4.000000	4.000000	46.000000	0.000000	8192.000000	8192.000000	8192.000000	3776.000000	8768.000000	7936.000000	7360.000000	12032.000000	8704.000000
1567152913.226706	47.000000	0.000000	4224.615234	4211.282227	4210.769043	4197.436035	4214.358887	0.000000	4.000000				0.000000	4.000000	4.000000	4.000000	4.000000	4.000000	47.000000	0.000000	8192.000000	8192.000000	8192.000000	3776.000000	8704.000000	7872.000000	7296.000000	12032.000000	8768.000000
1567152913.234690	48.000000	0.000000	4235.897461	4184.615234	4205.641113	4197.948730	4165.641113	0.000000	4.000000				0.000000	4.000000	4.000000	4.000000	4.000000	4.000000	48.000000	0.000000	8192.000000	8192.000000	8192.000000	3776.000000	8704.000000	7872.000000	7296.000000	12032.000000	8768.000000
1567152913.242674	49.000000	0.000000	4200.000000	4209.230957	4206.666504	4200.000000	4119.487305	0.000000	4.000000				0.000000	4.000000	4.000000	4.000000	4.000000	4.000000	49.000000	0.000000	8192.000000	8192.000000	8192.000000	3776.000000	8704.000000	7872.000000	7360.000000	12032.000000	8768.000000
1567152913.250656	50.000000	0.000000	4191.282227	4221.538574	4210.256348	4205.641113	4092.307617	0.000000	4.000000				0.000000	4.000000	4.000000	4.000000	4.000000	4.000000	50.000000	0.000000	8192.000000	8192.000000	8192.000000	3776.000000	8704.000000	7936.000000	7360.000000	12096.000000	8832.000000
1567152913.258439	51.000000	0.000000	4211.282227	4219.487305	4208.205078	4202.051270	4059.487061	0.000000	4.000000				0.000000	4.000000	4.000000	4.000000	4.000000	4.000000	51.000000	0.000000	8192.000000	8192.000000	8192.000000	3776.000000	8704.000000	7872.000000	7296.000000	12096.000000	8832.000000
1567152913.266222	52.000000	0.000000	4211.282227	4209.230957	4204.102539	4195.384766	4021.538574	0.000000	4.000000				0.000000	4.000000	4.000000	4.000000	4.000000	4.000000	52.000000	0.000000	8192.000000	8192.000000	8192.000000	3776.000000	8704.000000	7936.000000	7296.000000	12096.000000	8832.000000
1567152913.274006	53.000000	0.000000	4196.410156	4203.077148	4204.615234	4198.974121	4002.051270	0.000000	4.000000				0.000000	4.000000	4.000000	4.000000	4.000000	4.000000	53.000000	0.000000	8192.000000	8192.000000	8192.000000	3776.000000	8704.000000	7872.000000	7296.000000	12032.000000	8576.000000
1567152913.281990	54.000000	0.000000	4188.205078	4215.384766	4206.153809	4203.077148	3985.128174	0.000000	4.000000				0.000000	4.000000	4.000000	4.000000	4.000000	4.000000	54.000000	0.000000	8192.000000	8192.000000	8192.000000	3776.000000	8768.000000	7936.000000	7296.000000	12032.000000	8768.000000
1567152913.289973	55.000000	0.000000	4183.077148	4192.820313	4200.000000	4196.410156	3954.358887	0.000000	4.000000				0.000000	4.000000	4.000000	4.000000	4.000000	4.000000	55.000000	0.000000	8192.000000	8192.000000	8192.000000	3776.000000	8704.000000	7872.000000	7296.000000	12032.000000	8768.000000
1567152913.297755	56.000000	0.000000	4185.641113	4174.358887	4201.538574	4196.922852	3934.871826	0.000000	4.000000				0.000000	4.000000	4.000000	4.000000	4.000000	4.000000	56.000000	0.000000	8192.000000	8192.000000	8192.000000	3776.000000	8768.000000	7872.000000	7296.000000	12032.000000	8832.000000
1567152913.305538	57.000000	0.000000	4187.692383	4207.179688	4210.769043	4213.333496	3930.769287	0.000000	4.000000				0.000000	4.000000	4.000000	4.000000	4.000000	4.000000	57.000000	0.000000	8192.000000	8192.000000	8192.000000	3776.000000	8704.000000	7872.000000	7296.000000	12032.000000	8832.000000
1567152913.313319	58.000000	0.000000	4174.358887	4229.743652	4208.717773	4216.922852	3927.179443	0.000000	4.000000				0.000000	4.000000	4.000000	4.000000	4.000000	4.000000	58.000000	0.000000	8192.000000	8192.000000	8192.000000	3776.000000	8768.000000	7936.000000	7296.000000	12032.000000	8960.000000
1567152913.321102	59.000000	0.000000	4162.051270	4215.384766	4205.128418	4204.102539	3924.615479	0.000000	4.000000				0.000000	4.000000	4.000000	4.000000	4.000000	4.000000	59.000000	0.000000	8192.000000	8192.000000	8192.000000	3776.000000	8768.000000	7936.000000	7232.000000	12032.000000	8768.000000
1567152913.328884	60.000000	0.000000	4165.128418	4213.333496	4211.794922	4205.641113	3916.923096	0.000000	4.000000				0.000000	4.000000	4.000000	4.000000	4.000000	4.000000	60.000000	0.000000	8192.000000	8192.000000	8192.000000	3776.000000	8768.000000	7936.000000	7232.000000	12096.000000	8768.000000
1567152913.336668	61.000000	0.000000	4161.025879	4207.179688	4217.436035	4212.307617	3891.794922	0.000000	4.000000				0.000000	4.000000	4.000000	4.000000	4.000000	4.000000	61.000000	0.000000	8192.000000	8192.000000	8192.000000	3776.000000	8704.000000	7872.000000	7296.000000	12032.000000	8768.000000
1567152913.344650	62.000000	0.000000	4150.769043	4190.769043	4211.282227	4202.563965	3878.461426	0.000000	4.000000				0.000000	4.000000	4.000000	4.000000	4.000000	4.000000	62.000000	0.000000	8192.000000	8192.000000	8128.000000	3776.000000	8768.000000	7936.000000	7296.000000	12032.000000	8768.000000
1567152913.352434	63.000000	0.000000	4149.743652	4219.487305	4207.692383	4203.077148	3886.153809	0.000000	4.000000				0.000000	4.000000	4.000000	4.000000	4.000000	4.000000	63.000000	0.000000	8192.000000	8192.000000	8192.000000	3776.000000	8768.000000	7872.000000	7232.000000	12032.000000	8768.000000
1567152913.360417	64.000000	0.000000	4158.461426	4233.846191	4216.410156	4224.102539	3885.128174	450.000000	4.000000				0.000000	4.000000	4.000000	4.000000	4.000000	4.000000	64.000000	0.000000	8192.000000	8192.000000	8192.000000	3776.000000	8768.000000	7936.000000	7360.000000	12032.000000	8768.000000
1567152913.368200	65.000000	0.000000	4161.538574	4203.077148	4225.128418	4203.077148	3874.871826	450.000000	4.000000				0.000000	4.000000	4.000000	4.000000	4.000000	4.000000	65.000000	0.000000	8192.000000	8192.000000	8192.000000	3776.000000	8768.000000	7872.000000	7296.000000	12032.000000	8832.000000
1567152913.376183	66.000000	0.000000	4147.179688	4215.384766	4226.153809	4127.692383	3855.384521	1023.000000	4.000000				0.000000	4.000000	4.000000	4.000000	4.000000	4.000000	66.000000	0.000000	8192.000000	8192.000000	8192.000000	3776.000000	8768.000000	7936.000000	7296.000000	12032.000000	8832.000000
1567152913.383966	67.000000	0.000000	4140.000000	4246.153809	4218.974121	4076.923096	3828.205078	450.000000	4.000000				0.000000	4.000000	4.000000	4.000000	4.000000	4.000000	67.000000	0.000000	8192.000000	8192.000000	8192.000000	3776.000000	8768.000000	7872.000000	7296.000000	11968.000000	8768.000000
1567152913.391949	68.000000	0.000000	4152.307617	4235.897461	4214.358887	4087.179443	3814.871826	1023.000000	4.000000				0.000000	4.000000	4.000000	4.000000	4.000000	4.000000	68.000000	0.000000	8192.000000	8192.000000	8192.000000	3776.000000	8768.000000	7872.000000	7424.000000	12032.000000	8832.000000
1567152913.399732	69.000000	0.000000	4159.487305	4221.538574	4228.717773	4113.333496	3826.666748	450.000000	4.000000				0.000000	4.000000	4.000000	4.000000	4.000000	4.000000	69.000000	0.000000	8192.000000	8192.000000	8192.000000	3776.000000	8768.000000	7872.000000	7360.000000	12032.000000	8768.000000
1567152913.407514	70.000000	0.000000	4161.538574	4235.897461	4241.025879	4124.615234	3844.102539	1023.000000	4.000000				0.000000	4.000000	4.000000	4.000000	4.000000	4.000000	70.000000	0.000000	8192.000000	8192.000000	8192.000000	3776.000000	8768.000000	7936.000000	7360.000000	12032.000000	8768.000000
1567152913.415297	71.000000	0.000000	4157.948730	4237.948730	4230.256348	4123.589844	3831.794922	450.000000	4.000000				0.000000	4.000000	4.000000	4.000000	4.000000	4.000000	71.000000	0.000000	8192.000000	8192.000000	8192.000000	3776.000000	8768.000000	7872.000000	7296.000000	12032.000000	9088.000000
1567152913.423080	72.000000	0.000000	4137.948730	4219.487305	4217.436035	4117.948730	3804.102539	450.000000	4.000000				0.000000	4.000000	4.000000	4.000000	4.000000	4.000000	72.000000	0.000000	8192.000000	8192.000000	8192.000000	3776.000000	8768.000000	7936.000000	7296.000000	12032.000000	8768.000000
1567152913.430864	73.000000	0.000000	4130.256348	4221.538574	4221.538574	4122.563965	3793.333252	1023.000000	4.000000				0.000000	4.000000	4.000000	4.000000	4.000000	4.000000	73.000000	0.000000	8192.000000	8192.000000	8192.000000	3776.000000	8768.000000	7936.000000	7296.000000	12032.000000	8768.000000
1567152913.438848	74.000000	0.000000	4134.871582	4231.794922	4231.282227	4129.230957	3789.743652	450.000000	4.000000				0.000000	4.000000	4.000000	4.000000	4.000000	4.000000	74.000000	0.000000	8192.000000	8192.000000	8192.000000	3776.000000	8768.000000	7872.000000	7360.000000	12032.000000	8896.000000
1567152913.446831	75.000000	0.000000	4110.769043	4227.692383	4223.077148	4117.948730	3763.076904	1023.000000	4.000000				0.000000	4.000000	4.000000	4.000000	4.000000	4.000000	75.000000	0.000000	8192.000000	8192.000000	8192.000000	3776.000000	8704.000000	7872.000000	7360.000000	12032.000000	8896.000000
1567152913.454613	76.000000	0.000000	4090.769287	4219.487305	4206.153809	4100.512695	3727.692383	450.000000	4.000000				0.000000	4.000000	4.000000	4.000000	4.000000	4.000000	76.000000	0.000000	8192.000000	8192.000000	8192.000000	3776.000000	8768.000000	7936.000000	7232.000000	12032.000000	8640.000000
1567152913.462398	77.000000	0.000000	4114.871582	4227.692383	4209.230957	4103.589844	3718.974365	450.000000	4.000000				0.000000	4.000000	4.000000	4.000000	4.000000	4.000000	77.000000	0.000000	8192.000000	8192.000000	8192.000000	3776.000000	8704.000000	7872.000000	7296.000000	12096.000000	8768.000000
1567152913.470383	78.000000	0.000000	4129.230957	4223.589844	4223.589844	4126.153809	3723.589844	450.000000	4.000000				0.000000	4.000000	4.000000	4.000000	4.000000	4.000000	78.000000	0.000000	8192.000000	8192.000000	8192.000000	3776.000000	8704.000000	7872.000000	7232.000000	12032.000000	8704.000000
1567152913.478367	79.000000	0.000000	4112.307617	4207.179688	4231.282227	4138.974121	3717.948730	1023.000000	4.000000				0.000000	4.000000	4.000000	4.000000	4.000000	4.000000	79.000000	0.000000	8192.000000	8192.000000	8192.000000	3776.000000	8768.000000	7872.000000	7296.000000	12032.000000	8768.000000
1567152913.486350	80.000000	0.000000	4110.256348	4217.436035	4224.102539	4131.794922	3700.000000	450.000000	4.000000				0.000000	4.000000	4.000000	4.000000	4.000000	4.000000	80.000000	0.000000	8192.000000	8192.000000	8192.000000	3776.000000	8768.000000	7872.000000	7296.000000	12032.000000	8768.000000
1567152913.494132	81.000000	0.000000	4112.307617	4235.897461	4210.769043	4122.051270	3680.000000	450.000000	4.000000				0.000000	4.000000	4.000000	4.000000	4.000000	4.000000	81.000000	0.000000	8192.000000	8192.000000	8192.000000	3776.000000	8768.000000	7936.000000	7296.000000	12096.000000	8768.000000
1567152913.501914	82.000000	0.000000	4093.846191	4229.743652	4204.102539	4122.563965	3675.384521	450.000000	4.000000				0.000000	4.000000	4.000000	4.000000	4.000000	4.000000	82.000000	0.000000	8192.000000	8192.000000	8192.000000	3776.000000	8768.000000	7872.000000	7232.000000	12032.000000	8832.000000
1567152913.509696	83.000000	0.000000	4083.589844	4213.333496	4209.743652	4126.666504	3678.461426	1023.000000	4.000000				0.000000	4.000000	4.000000	4.000000	4.000000	4.000000	83.000000	0.000000	8192.000000	8192.000000	8192.000000	3776.000000	8768.000000	7936.000000	7296.000000	12032.000000	8704.000000
1567152913.517477	84.000000	0.000000	4096.410156	4211.282227	4222.051270	4127.692383	3677.435791	450.000000	4.000000				0.000000	4.000000	4.000000	4.000000	4.000000	4.000000	84.000000	0.000000	8192.000000	8192.000000	8192.000000	3776.000000	8768.000000	7872.000000	7296.000000	12032.000000	8704.000000
1567152913.525260	85.000000	0.000000	4087.179443	4217.436035	4217.948730	4119.487305	3665.128174	450.000000	4.000000				0.000000	4.000000	4.000000	4.000000	4.000000	4.000000	85.000000	0.000000	8192.000000	8192.000000	8192.000000	3776.000000	8768.000000	7936.000000	7296.000000	12096.000000	8768.000000
1567152913.533243	86.000000	0.000000	4065.641113	4207.179688	4206.153809	4112.307617	3650.256348	450.000000	4.000000				0.000000	4.000000	4.000000	4.000000	4.000000	4.000000	86.000000	0.000000	8192.000000	8192.000000	8192.000000	3776.000000	8704.000000	7936.000000	7232.000000	12096.000000	8768.000000
1567152913.541028	87.000000	0.000000	4081.538574	4194.871582	4213.846191	4127.179688	3650.769287	1023.000000	4.000000				0.000000	4.000000	4.000000	4.000000	4.000000	4.000000	87.000000	0.000000	8192.000000	8192.000000	8192.000000	3776.000000	8768.000000	7936.000000	7296.000000	12032.000000	8768.000000
1567152913.549012	88.000000	0.000000	4107.179688	4215.384766	4218.974121	4139.487305	3654.871826	450.000000	4.000000				0.000000	4.000000	4.000000	4.000000	4.000000	4.000000	88.000000	0.000000	8192.000000	8192.000000	8192.000000	3776.000000	8768.000000	7872.000000	7296.000000	12032.000000	8768.000000
1567152913.556995	89.000000	0.000000	4106.666504	4235.897461	4212.307617	4131.794922	3644.102539	450.000000	4.000000				0.000000	4.000000	4.000000	4.000000	4.000000	4.000000	89.000000	0.000000	8192.000000	8192.000000	8192.000000	3776.000000	8768.000000	7936.000000	7232.000000	12032.000000	8640.000000
1567152913.564977	90.000000	0.000000	4089.230713	4221.538574	4211.282227	4123.589844	3632.307617	450.000000	4.000000				0.000000	4.000000	4.000000	4.000000	4.000000	4.000000	90.000000	0.000000	8192.000000	8192.000000	8192.000000	3776.000000	8768.000000	7936.000000	7232.000000	12032.000000	8768.000000
1567152913.572760	91.000000	0.000000	4075.897461	4205.128418	4212.820313	4122.563965	3628.718018	1023.000000	4.000000				0.000000	4.000000	4.000000	4.000000	4.000000	4.000000	91.000000	0.000000	8192.000000	8192.000000	8192.000000	3776.000000	8768.000000	7936.000000	7296.000000	12032.000000	8768.000000
1567152913.580543	92.000000	0.000000	4095.384521	4221.538574	4220.512695	4128.205078	3636.410156	450.000000	4.000000				0.000000	4.000000	4.000000	4.000000	4.000000	4.000000	92.000000	0.000000	8192.000000	8192.000000	8192.000000	3776.000000	8768.000000	7872.000000	7360.000000	12096.000000	8768.000000
1567152913.588327	93.000000	0.000000	4129.230957	4225.641113	4228.205078	4136.922852	3648.718018	450.000000	4.000000				0.000000	4.000000	4.000000	4.000000	4.000000	4.000000	93.000000	0.000000	8192.000000	8192.000000	8192.000000	3776.000000	8768.000000	7936.000000	7360.000000	12096.000000	8768.000000
1567152913.596310	94.000000	0.000000	4104.615234	4194.871582	4223.077148	4138.461426	3637.435791	450.000000	4.000000				0.000000	4.000000	4.000000	4.000000	4.000000	4.000000	94.000000	0.000000	8192.000000	8192.000000	8192.000000	3776.000000	8768.000000	7872.000000	7296.000000	12032.000000	8640.000000
1567152913.604292	95.000000	0.000000	4065.128174	4190.769043	4222.051270	4135.897461	3618.974365	1023.000000	4.000000				0.000000	4.000000	4.000000	4.000000	4.000000	4.000000	95.000000	0.000000	8192.000000	8192.000000	8192.000000	3776.000000	8768.000000	7872.000000	7360.000000	12096.000000	8704.000000
1567152913.612074	96.000000	0.000000	4086.666748	4215.384766	4232.820313	4140.000000	3626.153809	450.000000	4.000000				0.000000	4.000000	4.000000	4.000000	4.000000	4.000000	96.000000	0.000000	8192.000000	8192.000000	8192.000000	3776.000000	8768.000000	7872.000000	7296.000000	12032.000000	8768.000000
1567152913.619857	97.000000	0.000000	4107.179688	4223.589844	4235.897461	4141.025879	3636.410156	450.000000	4.000000				0.000000	4.000000	4.000000	4.000000	4.000000	4.000000	97.000000	0.000000	8192.000000	8192.000000	8192.000000	3776.000000	8768.000000	7936.000000	7232.000000	12032.000000	8768.000000
1567152913.627639	98.000000	0.000000	4086.666748	4211.282227	4220.512695	4137.948730	3627.179443	450.000000	4.000000				0.000000	4.000000	4.000000	4.000000	4.000000	4.000000	98.000000	0.000000	8192.000000	8192.000000	8192.000000	3776.000000	8768.000000	7872.000000	7232.000000	12032.000000	8768.000000
1567152913.635423	99.000000	0.000000	4076.923096	4219.487305	4210.256348	4137.948730	3617.435791	1023.000000	4.000000				0.000000	4.000000	4.000000	4.000000	4.000000	4.000000	99.000000	0.000000	8192.000000	8192.000000	8192.000000	3776.000000	8768.000000	7872.000000	7296.000000	11968.000000	8768.000000
1567152913.643406	100.000000	0.000000	4084.615479	4221.538574	4208.717773	4133.333496	3617.948730	450.000000	4.000000				0.000000	4.000000	4.000000	4.000000	4.000000	4.000000	100.000000	0.000000	8192.000000	8192.000000	8192.000000	3776.000000	8768.000000	7936.000000	7296.000000	12032.000000	8768.000000
1567152913.651389	101.000000	0.000000	4081.025635	4194.871582	4209.743652	4124.102539	3617.435791	450.000000	4.000000				0.000000	4.000000	4.000000	4.000000	4.000000	4.000000	101.000000	0.000000	8192.000000	8192.000000	8192.000000	3776.000000	8768.000000	7936.000000	7296.000000	12032.000000	8768.000000
1567152913.659372	102.000000	0.000000	4070.769287	4196.922852	4205.641113	4116.922852	3612.307617	450.000000	4.000000				0.000000	4.000000	4.000000	4.000000	4.000000	4.000000	102.000000	0.000000	8192.000000	8192.000000	8192.000000	3776.000000	8768.000000	7872.000000	7296.000000	12032.000000	8768.000000
1567152913.667156	103.000000	0.000000	4061.025635	4219.487305	4197.436035	4123.077148	3603.589844	1023.000000	4.000000				0.000000	4.000000	4.000000	4.000000	4.000000	4.000000	103.000000	0.000000	8192.000000	8192.000000	8192.000000	3776.000000	8768.000000	7872.000000	7296.000000	12032.000000	8768.000000
1567152913.675139	104.000000	0.000000	4061.025635	4215.384766	4198.974121	4133.333496	3594.358887	450.000000	4.000000				0.000000	4.000000	4.000000	4.000000	4.000000	4.000000	104.000000	0.000000	8192.000000	8128.000000	8192.000000	3776.000000	8768.000000	7936.000000	7296.000000	12032.000000	8704.000000
1567152913.682923	105.000000	0.000000	4083.076904	4205.128418	4208.717773	4132.307617	3604.615479	450.000000	4.000000				0.000000	4.000000	4.000000	4.000000	4.000000	4.000000	105.000000	0.000000	8192.000000	8128.000000	8192.000000	3776.000000	8704.000000	7872.000000	7424.000000	12032.000000	8768.000000
1567152913.690905	106.000000	0.000000	4096.922852	4223.589844	4210.769043	4131.282227	3623.076904	450.000000	4.000000				0.000000	4.000000	4.000000	4.000000	4.000000	4.000000	106.000000	0.000000	8192.000000	8128.000000	8192.000000	3776.000000	8768.000000	7936.000000	7424.000000	12032.000000	8768.000000
1567152913.698689	107.000000	0.000000	4088.205078	4227.692383	4207.692383	4132.307617	3621.538574	1023.000000	4.000000				0.000000	4.000000	4.000000	4.000000	4.000000	4.000000	107.000000	0.000000	8192.000000	8192.000000	8192.000000	3776.000000	8704.000000	7872.000000	7296.000000	12032.000000	8960.000000
1567152913.706471	108.000000	0.000000	4080.000000	4201.025879	4206.666504	4133.846191	3613.333252	450.000000	4.000000				0.000000	4.000000	4.000000	4.000000	4.000000	4.000000	108.000000	0.000000	8192.000000	8192.000000	8192.000000	3776.000000	8768.000000	7936.000000	7296.000000	12032.000000	8768.000000
1567152913.714254	109.000000	0.000000	4069.230713	4190.769043	4202.563965	4135.897461	3615.897461	450.000000	4.000000				0.000000	4.000000	4.000000	4.000000	4.000000	4.000000	109.000000	0.000000	8192.000000	8192.000000	8192.000000	3776.000000	8704.000000	7872.000000	7296.000000	12032.000000	8768.000000
1567152913.722037	110.000000	0.000000	4052.820557	4205.128418	4197.948730	4136.410156	3624.615479	450.000000	4.000000				0.000000	4.000000	4.000000	4.000000	4.000000	4.000000	110.000000	0.000000	8192.000000	8192.000000	8192.000000	3776.000000	8704.000000	7936.000000	7360.000000	12032.000000	8832.000000
1567152913.730021	111.000000	0.000000	4052.820557	4221.538574	4196.922852	4136.922852	3633.333252	1023.000000	4.000000				0.000000	4.000000	4.000000	4.000000	4.000000	4.000000	111.000000	0.000000	8192.000000	8192.000000	8192.000000	3776.000000	8704.000000	7872.000000	7360.000000	12032.000000	8832.000000
1567152913.738005	112.000000	0.000000	4051.281982	4211.282227	4192.820313	4132.820313	3629.230713	450.000000	4.000000				0.000000	4.000000	4.000000	4.000000	4.000000	4.000000	112.000000	0.000000	8192.000000	8192.000000	8192.000000	3776.000000	8768.000000	7872.000000	7296.000000	12032.000000	8896.000000
1567152913.745990	113.000000	0.000000	4040.000000	4198.974121	4187.692383	4129.230957	3623.589844	450.000000	4.000000				0.000000	4.000000	4.000000	4.000000	4.000000	4.000000	113.000000	0.000000	8192.000000	8192.000000	8192.000000	3712.000000	8768.000000	7872.000000	7296.000000	12096.000000	8768.000000
1567152913.753973	114.000000	0.000000	4049.230713	4211.282227	4189.743652	4133.333496	3632.820557	450.000000	4.000000				0.000000	4.000000	4.000000	4.000000	4.000000	4.000000	114.000000	0.000000	8192.000000	8192.000000	8192.000000	3776.000000	8704.000000	7936.000000	7296.000000	11968.000000	8704.000000
1567152913.761959	115.000000	0.000000	4066.153809	4221.538574	4196.410156	4143.589844	3643.076904	1023.000000	4.000000				0.000000	4.000000	4.000000	4.000000	4.000000	4.000000	115.000000	0.000000	8192.000000	8192.000000	8192.000000	3776.000000	8704.000000	7872.000000	7296.000000	12096.000000	8832.000000
1567152913.769944	116.000000	0.000000	4061.538574	4205.128418	4199.487305	4147.692383	3645.641113	450.000000	4.000000				0.000000	4.000000	4.000000	4.000000	4.000000	4.000000	116.000000	0.000000	8192.000000	8192.000000	8192.000000	3776.000000	8704.000000	7936.000000	7296.000000	12096.000000	8832.000000
1567152913.777929	117.000000	0.000000	4054.358887	4186.666504	4203.589844	4150.769043	3656.410156	450.000000	4.000000				0.000000	4.000000	4.000000	4.000000	4.000000	4.000000	117.000000	0.000000	8192.000000	8192.000000	8192.000000	3776.000000	8704.000000	7936.000000	7296.000000	12032.000000	8768.000000
1567152913.785912	118.000000	0.000000	4051.794922	4194.871582	4201.025879	4149.230957	3662.564209	450.000000	4.000000				0.000000	4.000000	4.000000	4.000000	4.000000	4.000000	118.000000	0.000000	8192.000000	8192.000000	8192.000000	3776.000000	8704.000000	7872.000000	7360.000000	12032.000000	8768.000000
1567152913.793896	119.000000	0.000000	4038.461426	4205.128418	4191.794922	4134.871582	3651.281982	1023.000000	4.000000				0.000000	4.000000	4.000000	4.000000	4.000000	4.000000	119.000000	0.000000	8192.000000	8192.000000	8192.000000	3776.000000	8704.000000	7936.000000	7296.000000	12032.000000	8704.000000
1567152913.801878	120.000000	0.000000	4044.102539	4205.128418	4196.922852	4134.871582	3654.358887	450.000000	4.000000				0.000000	4.000000	4.000000	4.000000	4.000000	4.000000	120.000000	0.000000	8192.000000	8192.000000	8192.000000	3776.000000	8704.000000	7872.000000	7296.000000	12032.000000	8704.000000
1567152913.809660	121.000000	0.000000	4070.256348	4211.282227	4207.692383	4158.461426	3674.358887	450.000000	4.000000				0.000000	4.000000	4.000000	4.000000	4.000000	4.000000	121.000000	0.000000	8192.000000	8192.000000	8192.000000	3776.000000	8704.000000	7936.000000	7360.000000	12032.000000	8768.000000
1567152913.817442	122.000000	0.000000	4072.820557	4223.589844	4214.358887	4174.358887	3686.153809	450.000000	4.000000				0.000000	4.000000	4.000000	4.000000	4.000000	4.000000	122.000000	0.000000	8192.000000	8192.000000	8192.000000	3776.000000	8704.000000	7872.000000	7360.000000	12032.000000	8768.000000
1567152913.825227	123.000000	0.000000	4069.230713	4231.794922	4214.358887	4171.282227	3685.641113	1023.000000	4.000000				0.000000	4.000000	4.000000	4.000000	4.000000	4.000000	123.000000	0.000000	8192.000000	8192.000000	8192.000000	3776.000000	8704.000000	8000.000000	7296.000000	12096.000000	8832.000000
1567152913.833211	124.000000	0.000000	4080.512939	4219.487305	4205.641113	4163.077148	3679.487061	450.000000	4.000000				0.000000	4.000000	4.000000	4.000000	4.000000	4.000000	124.000000	0.000000	8192.000000	8192.000000	8192.000000	3776.000000	8768.000000	7872.000000	7296.000000	12096.000000	8832.000000
1567152913.841195	125.000000	0.000000	4080.512939	4211.282227	4199.487305	4161.538574	3680.000000	450.000000	4.000000				0.000000	4.000000	4.000000	4.000000	4.000000	4.000000	125.000000	0.000000	8192.000000	8192.000000	8128.000000	3776.000000	8768.000000	7936.000000	7296.000000	12032.000000	8768.000000
1567152913.849177	126.000000	0.000000	4077.435791	4237.948730	4206.666504	4173.333496	3694.358887	450.000000	4.000000				0.000000	4.000000	4.000000	4.000000	4.000000	4.000000	126.000000	0.000000	8192.000000	8192.000000	8192.000000	3776.000000	8768.000000	7872.000000	7296.000000	12096.000000	8768.000000
1567152913.856961	127.000000	0.000000	4089.743652	4256.410156	4221.538574	4189.230957	3708.205078	236.000000	4.000000				0.000000	4.000000	4.000000	4.000000	4.000000	4.000000	127.000000	0.000000	8192.000000	8192.000000	8128.000000	3776.000000	8768.000000	7936.000000	7360.000000	11968.000000	8704.000000
1567152913.864943	0.000000	0.000000	4091.281982	4233.846191	4220.512695	4178.974121	3700.000000	450.000000	4.000000				0.000000	4.000000	4.000000	4.000000	4.000000	4.000000	0.000000	0.000000	8192.000000	8192.000000	8128.000000	3776.000000	8768.000000	7872.000000	7296.000000	12096.000000	8704.000000
1567152913.872726	1.000000	0.000000	4074.358887	4227.692383	4213.846191	4163.077148	3688.718018	450.000000	4.000000				0.000000	4.000000	4.000000	4.000000	4.000000	4.000000	1.000000	0.000000	8192.000000	8192.000000	8192.000000	3776.000000	8768.000000	7936.000000	7296.000000	12096.000000	8704.000000
1567152913.880509	2.000000	0.000000	4080.000000	4237.948730	4222.051270	4179.487305	3700.000000	1023.000000	4.000000				0.000000	4.000000	4.000000	4.000000	4.000000	4.000000	2.000000	0.000000	8192.000000	8192.000000	8192.000000	3776.000000	8768.000000	7872.000000	7296.000000	12032.000000	8832.000000
1567152913.888293	3.000000	0.000000	4081.025635	4207.179688	4217.948730	4190.769043	3704.615479	450.000000	4.000000				0.000000	4.000000	4.000000	4.000000	4.000000	4.000000	3.000000	0.000000	8192.000000	8192.000000	8192.000000	3776.000000	8768.000000	7936.000000	7360.000000	12096.000000	8832.000000
1567152913.896277	4.000000	0.000000	4066.153809	4188.717773	4205.641113	4170.256348	3698.461426	1023.000000	4.000000				0.000000	4.000000	4.000000	4.000000	4.000000	4.000000	4.000000	0.000000	8192.000000	8192.000000	8192.000000	3712.000000	8768.000000	7936.000000	7232.000000	11968.000000	8704.000000
1567152913.904259	5.000000	0.000000	4076.923096	4219.487305	4209.743652	4166.153809	3708.205078	450.000000	4.000000				0.000000	4.000000	4.000000	4.000000	4.000000	4.000000	5.000000	0.000000	8192.000000	8192.000000	8192.000000	3776.000000	8768.000000	7936.000000	7296.000000	12096.000000	8832.000000
1567152913.912041	6.000000	0.000000	4092.820557	4231.794922	4209.743652	4185.641113	3713.333252	1023.000000	4.000000				0.000000	4.000000	4.000000	4.000000	4.000000	4.000000	6.000000	0.000000	8192.000000	8192.000000	8192.000000	3776.000000	8768.000000	7872.000000	7296.000000	12096.000000	8832.000000
1567152913.919824	7.000000	0.000000	4077.435791	4211.282227	4197.436035	4186.666504	3698.461426	450.000000	4.000000				0.000000	4.000000	4.000000	4.000000	4.000000	4.000000	7.000000	0.000000	8192.000000	8192.000000	8192.000000	3776.000000	8768.000000	7872.000000	7296.000000	12096.000000	8768.000000
1567152913.927605	8.000000	0.000000	4064.102539	4209.230957	4192.307617	4169.743652	3692.307617	450.000000	4.000000				0.000000	4.000000	4.000000	4.000000	4.000000	4.000000	8.000000	0.000000	8192.000000	8192.000000	8192.000000	3776.000000	8768.000000	7872.000000	7232.000000	12096.000000	8768.000000
1567152913.935388	9.000000	0.000000	4070.769287	4217.436035	4197.948730	4164.102539	3695.384521	1023.000000	4.000000				0.000000	4.000000	4.000000	4.000000	4.000000	4.000000	9.000000	0.000000	8192.000000	8192.000000	8192.000000	3776.000000	8768.000000	7936.000000	7232.000000	12032.000000	8832.000000
1567152913.943169	10.000000	0.000000	4078.461426	4215.384766	4208.205078	4173.846191	3695.897461	450.000000	4.000000				0.000000	4.000000	4.000000	4.000000	4.000000	4.000000	10.000000	0.000000	8192.000000	8192.000000	8192.000000	3776.000000	8704.000000	7872.000000	7232.000000	12032.000000	8832.000000
1567152913.950953	11.000000	0.000000	4088.718018	4217.436035	4213.333496	4185.641113	3706.666748	1023.000000	4.000000				0.000000	4.000000	4.000000	4.000000	4.000000	4.000000	11.000000	0.000000	8192.000000	8192.000000	8192.000000	3776.000000	8768.000000	7936.000000	7296.000000	12096.000000	8768.000000
1567152913.958936	12.000000	0.000000	4094.358887	4213.333496	4210.256348	4181.025879	3716.923096	450.000000	4.000000				0.000000	4.000000	4.000000	4.000000	4.000000	4.000000	12.000000	0.000000	8192.000000	8192.000000	8192.000000	3776.000000	8704.000000	7872.000000	7296.000000	12032.000000	8704.000000
1567152913.966720	13.000000	0.000000	4093.846191	4209.230957	4209.230957	4176.922852	3724.102539	450.000000	4.000000				0.000000	4.000000	4.000000	4.000000	4.000000	4.000000	13.000000	0.000000	8192.000000	8192.000000	8192.000000	3776.000000	8704.000000	7936.000000	7296.000000	12096.000000	8768.000000
1567152913.974702	14.000000	0.000000	4096.410156	4229.743652	4219.487305	4188.717773	3736.410156	450.000000	4.000000				0.000000	4.000000	4.000000	4.000000	4.000000	4.000000	14.000000	0.000000	8192.000000	8192.000000	8192.000000	3776.000000	8704.000000	7872.000000	7296.000000	12096.000000	8768.000000
1567152913.982486	15.000000	0.000000	4104.102539	4246.153809	4228.717773	4196.410156	3743.076904	1023.000000	4.000000				0.000000	4.000000	4.000000	4.000000	4.000000	4.000000	15.000000	0.000000	8192.000000	8192.000000	8192.000000	3776.000000	8704.000000	7936.000000	7296.000000	12032.000000	8640.000000
1567152913.990468	16.000000	0.000000	4116.410156	4235.897461	4222.563965	4192.307617	3737.948730	0.000000	4.000000				0.000000	4.000000	4.000000	4.000000	4.000000	4.000000	16.000000	0.000000	8192.000000	8192.000000	8192.000000	3776.000000	8704.000000	7872.000000	7296.000000	12032.000000	8768.000000
1567152913.998252	17.000000	0.000000	4108.717773	4211.282227	4209.743652	4180.000000	3729.230713	0.000000	4.000000				0.000000	4.000000	4.000000	4.000000	4.000000	4.000000	17.000000	0.000000	8192.000000	8192.000000	8192.000000	3776.000000	8768.000000	7936.000000	7232.000000	12032.000000	8768.000000
1567152914.006234	18.000000	0.000000	4086.153809	4205.128418	4204.615234	4169.230957	3724.102539	0.000000	4.000000				0.000000	4.000000	4.000000	4.000000	4.000000	4.000000	18.000000	0.000000	8192.000000	8192.000000	8192.000000	3776.000000	8704.000000	7872.000000	7296.000000	12032.000000	8768.000000
1567152914.014017	19.000000	0.000000	4090.256348	4225.641113	4212.307617	4176.922852	3722.564209	0.000000	4.000000				0.000000	4.000000	4.000000	4.000000	4.000000	4.000000	19.000000	0.000000	8192.000000	8192.000000	8192.000000	3776.000000	8704.000000	7936.000000	7296.000000	12032.000000	8768.000000
1567152914.022000	20.000000	0.000000	4105.128418	4233.846191	4221.538574	4191.794922	3730.256348	0.000000	4.000000				0.000000	4.000000	4.000000	4.000000	4.000000	4.000000	20.000000	0.000000	8192.000000	8192.000000	8192.000000	3776.000000	8704.000000	7872.000000	7232.000000	12032.000000	8896.000000
1567152914.029784	21.000000	0.000000	4094.871826	4219.487305	4213.333496	4182.051270	3731.281982	0.000000	4.000000				0.000000	4.000000	4.000000	4.000000	4.000000	4.000000	21.000000	0.000000	8192.000000	8192.000000	8192.000000	3776.000000	8768.000000	7936.000000	7296.000000	12096.000000	8768.000000
1567152914.037768	22.000000	0.000000	4093.846191	4217.436035	4208.205078	4173.846191	3728.718018	0.000000	4.000000				0.000000	4.000000	4.000000	4.000000	4.000000	4.000000	22.000000	0.000000	8192.000000	8192.000000	8192.000000	3776.000000	8704.000000	7872.000000	7360.000000	12096.000000	8768.000000
1567152914.045751	23.000000	0.000000	4109.743652	4233.846191	4213.333496	4187.179688	3736.923096	0.000000	4.000000				0.000000	4.000000	4.000000	4.000000	4.000000	4.000000	23.000000	0.000000	8192.000000	8192.000000	8192.000000	3776.000000	8704.000000	7872.000000	7232.000000	12032.000000	8704.000000
1567152914.053533	24.000000	0.000000	4111.282227	4235.897461	4211.282227	4192.307617	3743.589844	0.000000	4.000000				0.000000	4.000000	4.000000	4.000000	4.000000	4.000000	24.000000	0.000000	8192.000000	8192.000000	8192.000000	3776.000000	8704.000000	7936.000000	7232.000000	12032.000000	8704.000000
1567152914.061317	25.000000	0.000000	4111.282227	4231.794922	4209.743652	4184.102539	3743.589844	0.000000	4.000000				0.000000	4.000000	4.000000	4.000000	4.000000	4.000000	25.000000	0.000000	8192.000000	8192.000000	8192.000000	3776.000000	8704.000000	7872.000000	7360.000000	12032.000000	8768.000000
1567152914.069302	26.000000	0.000000	4114.871582	4221.538574	4207.179688	4172.307617	3736.923096	0.000000	4.000000				0.000000	4.000000	4.000000	4.000000	4.000000	4.000000	26.000000	0.000000	8192.000000	8192.000000	8192.000000	3712.000000	8704.000000	7872.000000	7296.000000	12032.000000	8768.000000
1567152914.077287	27.000000	0.000000	4117.436035	4215.384766	4206.666504	4170.256348	3734.871826	0.000000	4.000000				0.000000	4.000000	4.000000	4.000000	4.000000	4.000000	27.000000	0.000000	8192.000000	8192.000000	8192.000000	3776.000000	8704.000000	7872.000000	7296.000000	12032.000000	9024.000000
1567152914.085272	28.000000	0.000000	4123.589844	4227.692383	4220.000000	4186.153809	3744.615479	0.000000	4.000000				0.000000	4.000000	4.000000	4.000000	4.000000	4.000000	28.000000	0.000000	8192.000000	8192.000000	8192.000000	3776.000000	8704.000000	7872.000000	7296.000000	12032.000000	9024.000000
1567152914.093257	29.000000	0.000000	4116.922852	4221.538574	4225.128418	4188.717773	3740.512939	0.000000	4.000000				0.000000	4.000000	4.000000	4.000000	4.000000	4.000000	29.000000	0.000000	8192.000000	8192.000000	8192.000000	3776.000000	8704.000000	7872.000000	7232.000000	12032.000000	8768.000000
1567152914.101242	30.000000	0.000000	4090.256348	4213.333496	4215.897461	4173.333496	3718.461426	0.000000	4.000000				0.000000	4.000000	4.000000	4.000000	4.000000	4.000000	30.000000	0.000000	8192.000000	8192.000000	8192.000000	3776.000000	8704.000000	7936.000000	7296.000000	12032.000000	8768.000000
1567152914.109226	31.000000	0.000000	4076.410156	4223.589844	4217.948730	4172.307617	3710.256348	0.000000	4.000000				0.000000	4.000000	4.000000	4.000000	4.000000	4.000000	31.000000	0.000000	8192.000000	8192.000000	8192.000000	3776.000000	8704.000000	7872.000000	7296.000000	12032.000000	8768.000000
1567152914.117209	32.000000	0.000000	4086.666748	4209.230957	4225.128418	4177.436035	3720.000000	0.000000	4.000000				0.000000	4.000000	4.000000	4.000000	4.000000	4.000000	32.000000	0.000000	8192.000000	8192.000000	8192.000000	3776.000000	8704.000000	7936.000000	7296.000000	12032.000000	8768.000000
1567152914.124992	33.000000	0.000000	4100.512695	4194.871582	4223.077148	4175.384766	3729.743652	0.000000	4.000000				0.000000	4.000000	4.000000	4.000000	4.000000	4.000000	33.000000	0.000000	8192.000000	8192.000000	8192.000000	3776.000000	8704.000000	7872.000000	7424.000000	12032.000000	8768.000000
1567152914.132773	34.000000	0.000000	4102.051270	4240.000000	4223.077148	4180.512695	3736.410156	0.000000	4.000000				0.000000	4.000000	4.000000	4.000000	4.000000	4.000000	34.000000	0.000000	8192.000000	8192.000000	8192.000000	3776.000000	8704.000000	7936.000000	7296.000000	12032.000000	8768.000000
1567152914.140559	35.000000	0.000000	4103.077148	4270.769043	4223.589844	4186.666504	3740.512939	0.000000	4.000000				0.000000	4.000000	4.000000	4.000000	4.000000	4.000000	35.000000	0.000000	8192.000000	8192.000000	8128.000000	3712.000000	8704.000000	7872.000000	7232.000000	12032.000000	8768.000000
1567152914.148542	36.000000	0.000000	4120.000000	4235.897461	4222.563965	4190.769043	3750.256348	0.000000	4.000000				0.000000	4.000000	4.000000	4.000000	4.000000	4.000000	36.000000	0.000000	8192.000000	8192.000000	8192.000000	3776.000000	8704.000000	7872.000000	7296.000000	12032.000000	8768.000000
1567152914.156526	37.000000	0.000000	4127.179688	4219.487305	4228.205078	4189.230957	3757.435791	0.000000	4.000000				0.000000	4.000000	4.000000	4.000000	4.000000	4.000000	37.000000	0.000000	8192.000000	8192.000000	8192.000000	3776.000000	8704.000000	7936.000000	7296.000000	12032.000000	8768.000000
1567152914.164508	38.000000	0.000000	4104.615234	4242.051270	4221.025879	4165.128418	3743.589844	0.000000	4.000000				0.000000	4.000000	4.000000	4.000000	4.000000	4.000000	38.000000	0.000000	8192.000000	8192.000000	8192.000000	3776.000000	8704.000000	7872.000000	7296.000000	12032.000000	8768.000000
1567152914.172291	39.000000	0.000000	4089.743652	4246.153809	4213.333496	4155.384766	3739.487061	0.000000	4.000000				0.000000	4.000000	4.000000	4.000000	4.000000	4.000000	39.000000	0.000000	8192.000000	8192.000000	8192.000000	3776.000000	8704.000000	7936.000000	7360.000000	12096.000000	8768.000000
1567152914.180074	40.000000	0.000000	4092.820557	4229.743652	4227.179688	4181.025879	3753.846191	0.000000	4.000000				0.000000	4.000000	4.000000	4.000000	4.000000	4.000000	40.000000	0.000000	8192.000000	8192.000000	8192.000000	3776.000000	8704.000000	7872.000000	7360.000000	11968.000000	8768.000000
1567152914.187857	41.000000	0.000000	4090.769287	4225.641113	4225.641113	4182.051270	3745.128174	0.000000	4.000000				0.000000	4.000000	4.000000	4.000000	4.000000	4.000000	41.000000	0.000000	8192.000000	8192.000000	8192.000000	3776.000000	8768.000000	7936.000000	7232.000000	12032.000000	8768.000000
1567152914.195639	42.000000	0.000000	4096.922852	4231.794922	4214.871582	4159.487305	3732.820557	0.000000	4.000000				0.000000	4.000000	4.000000	4.000000	4.000000	4.000000	42.000000	0.000000	8192.000000	8192.000000	8192.000000	3776.000000	8704.000000	7872.000000	7232.000000	12032.000000	8768.000000
1567152914.203425	43.000000	0.000000	4113.846191	4231.794922	4225.128418	4168.205078	3750.256348	0.000000	4.000000				0.000000	4.000000	4.000000	4.000000	4.000000	4.000000	43.000000	0.000000	8192.000000	8192.000000	8192.000000	3776.000000	8704.000000	7936.000000	7296.000000	12032.000000	8832.000000
1567152914.211411	44.000000	0.000000	4109.743652	4221.538574	4231.794922	4187.179688	3762.051270	0.000000	4.000000				0.000000	4.000000	4.000000	4.000000	4.000000	4.000000	44.000000	0.000000	8192.000000	8192.000000	8192.000000	3712.000000	8768.000000	7936.000000	7296.000000	12032.000000	8768.000000
1567152914.219395	45.000000	0.000000	4098.974121	4229.743652	4223.589844	4183.589844	3754.871826	0.000000	4.000000				0.000000	4.000000	4.000000	4.000000	4.000000	4.000000	45.000000	0.000000	8192.000000	8192.000000	8192.000000	3776.000000	8768.000000	7936.000000	7360.000000	12096.000000	8448.000000
1567152914.227378	46.000000	0.000000	4096.922852	4237.948730	4213.333496	4169.743652	3752.307617	0.000000	4.000000				0.000000	4.000000	4.000000	4.000000	4.000000	4.000000	46.000000	0.000000	8192.000000	8192.000000	8128.000000	3712.000000	8768.000000	7872.000000	7360.000000	12096.000000	8448.000000
1567152914.235361	47.000000	0.000000	4086.666748	4223.589844	4206.666504	4165.641113	3757.435791	0.000000	4.000000				0.000000	4.000000	4.000000	4.000000	4.000000	4.000000	47.000000	0.000000	8192.000000	8192.000000	8192.000000	3776.000000	8768.000000	7872.000000	7232.000000	11968.000000	8832.000000
1567152914.243143	48.000000	0.000000	4078.974365	4217.436035	4210.256348	4174.358887	3771.794922	0.000000	4.000000				0.000000	4.000000	4.000000	4.000000	4.000000	4.000000	48.000000	0.000000	8192.000000	8192.000000	8192.000000	3776.000000	8768.000000	7936.000000	7232.000000	12032.000000	8832.000000
1567152914.250927	49.000000	0.000000	4099.487305	4242.051270	4220.000000	4184.102539	3787.179443	0.000000	4.000000				0.000000	4.000000	4.000000	4.000000	4.000000	4.000000	49.000000	0.000000	8192.000000	8192.000000	8192.000000	3776.000000	8768.000000	7872.000000	7232.000000	12032.000000	8704.000000
1567152914.258910	50.000000	0.000000	4127.179688	4244.102539	4223.077148	4186.153809	3782.564209	0.000000	4.000000				0.000000	4.000000	4.000000	4.000000	4.000000	4.000000	50.000000	0.000000	8192.000000	8192.000000	8192.000000	3776.000000	8768.000000	7936.000000	7232.000000	12032.000000	8704.000000
1567152914.266894	51.000000	0.000000	4116.922852	4215.384766	4216.410156	4182.563965	3774.871826	0.000000	4.000000				0.000000	4.000000	4.000000	4.000000	4.000000	4.000000	51.000000	0.000000	8192.000000	8192.000000	8192.000000	3776.000000	8768.000000	7872.000000	7296.000000	12032.000000	8768.000000
1567152914.274877	52.000000	0.000000	4089.230713	4209.230957	4210.769043	4176.410156	3778.461426	0.000000	4.000000				0.000000	4.000000	4.000000	4.000000	4.000000	4.000000	52.000000	0.000000	8192.000000	8192.000000	8192.000000	3712.000000	8768.000000	7936.000000	7296.000000	12032.000000	8768.000000
1567152914.282660	53.000000	0.000000	4101.538574	4225.641113	4212.820313	4176.922852	3782.564209	0.000000	4.000000				0.000000	4.000000	4.000000	4.000000	4.000000	4.000000	53.000000	0.000000	8192.000000	8192.000000	8192.000000	3776.000000	8768.000000	7872.000000	7232.000000	12096.000000	8832.000000
1567152914.290644	54.000000	0.000000	4109.230957	4215.384766	4207.179688	4176.922852	3777.948730	0.000000	4.000000				0.000000	4.000000	4.000000	4.000000	4.000000	4.000000	54.000000	0.000000	8192.000000	8192.000000	8192.000000	3776.000000	8768.000000	7872.000000	7296.000000	12032.000000	8832.000000
1567152914.298629	55.000000	0.000000	4084.102539	4192.820313	4193.333496	4165.128418	3769.230713	0.000000	4.000000				0.000000	4.000000	4.000000	4.000000	4.000000	4.000000	55.000000	0.000000	8192.000000	8192.000000	8192.000000	3776.000000	8768.000000	7872.000000	7296.000000	12032.000000	8832.000000
1567152914.306613	56.000000	0.000000	4080.512939	4203.077148	4185.128418	4158.461426	3765.128174	0.000000	4.000000				0.000000	4.000000	4.000000	4.000000	4.000000	4.000000	56.000000	0.000000	8192.000000	8192.000000	8192.000000	3712.000000	8768.000000	7936.000000	7232.000000	12096.000000	8960.000000
1567152914.314597	57.000000	0.000000	4090.769287	4225.641113	4186.153809	4168.205078	3768.205078	0.000000	4.000000				0.000000	4.000000	4.000000	4.000000	4.000000	4.000000	57.000000	0.000000	8192.000000	8192.000000	8192.000000	3776.000000	8768.000000	7936.000000	7232.000000	11968.000000	8768.000000
1567152914.322579	58.000000	0.000000	4081.025635	4211.282227	4190.769043	4172.820313	3776.923096	0.000000	4.000000				0.000000	4.000000	4.000000	4.000000	4.000000	4.000000	58.000000	0.000000	8192.000000	8128.000000	8192.000000	3776.000000	8768.000000	7936.000000	7296.000000	12032.000000	8768.000000
1567152914.330363	59.000000	0.000000	4087.692383	4198.974121	4195.897461	4171.282227	3790.256348	0.000000	4.000000				0.000000	4.000000	4.000000	4.000000	4.000000	4.000000	59.000000	0.000000	8192.000000	8192.000000	8192.000000	3776.000000	8704.000000	7872.000000	7296.000000	12032.000000	8768.000000
1567152914.338145	60.000000	0.000000	4108.717773	4217.436035	4201.538574	4171.794922	3797.435791	0.000000	4.000000				0.000000	4.000000	4.000000	4.000000	4.000000	4.000000	60.000000	0.000000	8192.000000	8192.000000	8192.000000	3776.000000	8768.000000	7872.000000	7296.000000	12032.000000	8768.000000
1567152914.345928	61.000000	0.000000	4097.436035	4227.692383	4198.461426	4172.307617	3796.410156	0.000000	4.000000				0.000000	4.000000	4.000000	4.000000	4.000000	4.000000	61.000000	0.000000	8192.000000	8128.000000	8192.000000	3776.000000	8704.000000	7872.000000	7232.000000	12096.000000	8704.000000
1567152914.353710	62.000000	0.000000	4076.923096	4217.436035	4185.128418	4169.743652	3792.307617	0.000000	4.000000				0.000000	4.000000	4.000000	4.000000	4.000000	4.000000	62.000000	0.000000	8192.000000	8192.000000	8192.000000	3776.000000	8704.000000	7936.000000	7296.000000	12096.000000	8768.000000
1567152914.361493	63.000000	0.000000	4078.461426	4207.179688	4178.461426	4157.948730	3791.281982	0.000000	4.000000				0.000000	4.000000	4.000000	4.000000	4.000000	4.000000	63.000000	0.000000	8192.000000	8192.000000	8192.000000	3776.000000	8704.000000	7872.000000	7296.000000	12096.000000	8640.000000
1567152914.369275	64.000000	0.000000	4090.769287	4203.077148	4184.615234	4153.333496	3796.410156	450.000000	4.000000				0.000000	4.000000	4.000000	4.000000	4.000000	4.000000	64.000000	0.000000	8192.000000	8192.000000	8192.000000	3776.000000	8704.000000	7872.000000	7296.000000	12096.000000	8640.000000
1567152914.377058	65.000000	0.000000	4111.282227	4213.333496	4204.102539	4175.384766	3811.281982	450.000000	4.000000				0.000000	4.000000	4.000000	4.000000	4.000000	4.000000	65.000000	0.000000	8192.000000	8192.000000	8192.000000	3776.000000	8704.000000	7872.000000	7232.000000	12032.000000	8768.000000
1567152914.384841	66.000000	0.000000	4127.692383	4223.589844	4218.974121	4195.897461	3827.692383	1023.000000	4.000000				0.000000	4.000000	4.000000	4.000000	4.000000	4.000000	66.000000	0.000000	8192.000000	8192.000000	8192.000000	3776.000000	8704.000000	7936.000000	7232.000000	12032.000000	8832.000000
1567152914.392625	67.000000	0.000000	4127.179688	4211.282227	4217.948730	4189.230957	3831.794922	450.000000	4.000000				0.000000	4.000000	4.000000	4.000000	4.000000	4.000000	67.000000	0.000000	8192.000000	8192.000000	8192.000000	3776.000000	8704.000000	7872.000000	7296.000000	12032.000000	8768.000000
1567152914.400608	68.000000	0.000000	4117.436035	4213.333496	4213.846191	4181.538574	3827.692383	1023.000000	4.000000				0.000000	4.000000	4.000000	4.000000	4.000000	4.000000	68.000000	0.000000	8192.000000	8192.000000	8192.000000	3776.000000	8768.000000	7936.000000	7296.000000	12032.000000	8768.000000
1567152914.408592	69.000000	0.000000	4114.358887	4233.846191	4208.717773	4188.717773	3829.743652	450.000000	4.000000				0.000000	4.000000	4.000000	4.000000	4.000000	4.000000	69.000000	0.000000	8192.000000	8192.000000	8192.000000	3776.000000	8768.000000	7872.000000	7296.000000	12032.000000	8640.000000
1567152914.416575	70.000000	0.000000	4105.128418	4227.692383	4200.000000	4188.205078	3828.205078	1023.000000	4.000000				0.000000	4.000000	4.000000	4.000000	4.000000	4.000000	70.000000	0.000000	8192.000000	8192.000000	8192.000000	3776.000000	8704.000000	7936.000000	7296.000000	12032.000000	8768.000000
1567152914.424358	71.000000	0.000000	4088.205078	4213.333496	4192.307617	4176.410156	3817.435791	450.000000	4.000000				0.000000	4.000000	4.000000	4.000000	4.000000	4.000000	71.000000	0.000000	8192.000000	8192.000000	8192.000000	3776.000000	8768.000000	7936.000000	7360.000000	12096.000000	8768.000000
1567152914.432341	72.000000	0.000000	4090.769287	4221.538574	4194.358887	4169.743652	3815.384521	450.000000	4.000000				0.000000	4.000000	4.000000	4.000000	4.000000	4.000000	72.000000	0.000000	8192.000000	8192.000000	8192.000000	3776.000000	8768.000000	7936.000000	7296.000000	12032.000000	8768.000000
1567152914.440125	73.000000	0.000000	4112.820313	4235.897461	4202.051270	4170.769043	3829.743652	1023.000000	4.000000				0.000000	4.000000	4.000000	4.000000	4.000000	4.000000	73.000000	0.000000	8192.000000	8192.000000	8128.000000	3776.000000	8768.000000	7872.000000	7296.000000	12032.000000	8576.000000
1567152914.448108	74.000000	0.000000	4110.769043	4231.794922	4197.948730	4167.692383	3831.794922	450.000000	4.000000				0.000000	4.000000	4.000000	4.000000	4.000000	4.000000	74.000000	0.000000	8192.000000	8192.000000	8192.000000	3776.000000	8768.000000	7936.000000	7232.000000	12096.000000	8576.000000
1567152914.456093	75.000000	0.000000	4087.692383	4215.384766	4194.358887	4162.563965	3825.128174	1023.000000	4.000000				0.000000	4.000000	4.000000	4.000000	4.000000	4.000000	75.000000	0.000000	8192.000000	8192.000000	8192.000000	3776.000000	8768.000000	7872.000000	7296.000000	12032.000000	8768.000000
1567152914.464078	76.000000	0.000000	4101.025879	4209.230957	4208.717773	4168.205078	3838.461426	450.000000	4.000000				0.000000	4.000000	4.000000	4.000000	4.000000	4.000000	76.000000	0.000000	8192.000000	8192.000000	8192.000000	3776.000000	8768.000000	7936.000000	7296.000000	12032.000000	8768.000000
1567152914.472061	77.000000	0.000000	4128.717773	4219.487305	4209.743652	4171.794922	3852.307617	450.000000	4.000000				0.000000	4.000000	4.000000	4.000000	4.000000	4.000000	77.000000	0.000000	8192.000000	8192.000000	8192.000000	3776.000000	8768.000000	7936.000000	7296.000000	12096.000000	8704.000000
1567152914.480043	78.000000	0.000000	4115.384766	4215.384766	4194.358887	4165.641113	3843.076904	450.000000	4.000000				0.000000	4.000000	4.000000	4.000000	4.000000	4.000000	78.000000	0.000000	8192.000000	8192.000000	8192.000000	3712.000000	8768.000000	7936.000000	7296.000000	12096.000000	8704.000000
1567152914.487827	79.000000	0.000000	4088.718018	4198.974121	4192.820313	4170.769043	3840.512939	1023.000000	4.000000				0.000000	4.000000	4.000000	4.000000	4.000000	4.000000	79.000000	0.000000	8192.000000	8192.000000	8128.000000	3712.000000	8768.000000	7936.000000	7232.000000	12096.000000	8768.000000
1567152914.495609	80.000000	0.000000	4078.974365	4207.179688	4198.974121	4176.922852	3846.666748	450.000000	4.000000				0.000000	4.000000	4.000000	4.000000	4.000000	4.000000	80.000000	0.000000	8192.000000	8192.000000	8192.000000	3776.000000	8768.000000	7936.000000	7296.000000	12032.000000	8768.000000
1567152914.503394	81.000000	0.000000	4096.922852	4233.846191	4202.051270	4173.333496	3850.769287	450.000000	4.000000				0.000000	4.000000	4.000000	4.000000	4.000000	4.000000	81.000000	0.000000	8192.000000	8192.000000	8192.000000	3776.000000	8768.000000	7936.000000	7360.000000	12032.000000	8832.000000
1567152914.511378	82.000000	0.000000	4131.282227	4248.205078	4208.717773	4180.512695	3868.205078	450.000000	4.000000				0.000000	4.000000	4.000000	4.000000	4.000000	4.000000	82.000000	0.000000	8192.000000	8128.000000	8192.000000	3776.000000	8768.000000	7936.000000	7360.000000	12032.000000	8832.000000
1567152914.519364	83.000000	0.000000	4141.025879	4240.000000	4208.717773	4187.692383	3877.948730	1023.000000	4.000000				0.000000	4.000000	4.000000	4.000000	4.000000	4.000000	83.000000	0.000000	8192.000000	8128.000000	8192.000000	3776.000000	8768.000000	7872.000000	7232.000000	12032.000000	8704.000000
1567152914.527349	84.000000	0.000000	4122.051270	4215.384766	4193.846191	4181.025879	3865.641113	450.000000	4.000000				0.000000	4.000000	4.000000	4.000000	4.000000	4.000000	84.000000	0.000000	8192.000000	8128.000000	8192.000000	3776.000000	8704.000000	7936.000000	7296.000000	12096.000000	8832.000000
1567152914.535333	85.000000	0.000000	4118.974121	4215.384766	4191.282227	4180.512695	3866.153809	450.000000	4.000000				0.000000	4.000000	4.000000	4.000000	4.000000	4.000000	85.000000	0.000000	8192.000000	8128.000000	8192.000000	3776.000000	8768.000000	7936.000000	7296.000000	12032.000000	8704.000000
1567152914.543317	86.000000	0.000000	4139.487305	4237.948730	4210.769043	4193.333496	3894.358887	450.000000	4.000000				0.000000	4.000000	4.000000	4.000000	4.000000	4.000000	86.000000	0.000000	8192.000000	8192.000000	8192.000000	3776.000000	8704.000000	7936.000000	7296.000000	12032.000000	8704.000000
1567152914.551300	87.000000	0.000000	4137.948730	4231.794922	4215.384766	4194.358887	3902.051270	1023.000000	4.000000				0.000000	4.000000	4.000000	4.000000	4.000000	4.000000	87.000000	0.000000	8192.000000	8128.000000	8192.000000	3776.000000	8768.000000	7872.000000	7360.000000	12096.000000	8832.000000
1567152914.559082	88.000000	0.000000	4118.461426	4209.230957	4209.743652	4180.000000	3882.051270	450.000000	4.000000				0.000000	4.000000	4.000000	4.000000	4.000000	4.000000	88.000000	0.000000	8192.000000	8192.000000	8192.000000	3776.000000	8768.000000	7936.000000	7296.000000	12032.000000	8768.000000
1567152914.566866	89.000000	0.000000	4113.846191	4209.230957	4209.743652	4169.230957	3872.307617	450.000000	4.000000				0.000000	4.000000	4.000000	4.000000	4.000000	4.000000	89.000000	0.000000	8192.000000	8192.000000	8192.000000	3776.000000	8768.000000	7872.000000	7296.000000	12096.000000	8704.000000
1567152914.574849	90.000000	0.000000	4117.436035	4215.384766	4202.563965	4168.205078	3881.025635	450.000000	4.000000				0.000000	4.000000	4.000000	4.000000	4.000000	4.000000	90.000000	0.000000	8192.000000	8128.000000	8192.000000	3776.000000	8768.000000	7872.000000	7232.000000	12032.000000	8896.000000
1567152914.582633	91.000000	0.000000	4113.846191	4223.589844	4188.717773	4168.717773	3871.794922	1023.000000	4.000000				0.000000	4.000000	4.000000	4.000000	4.000000	4.000000	91.000000	0.000000	8192.000000	8128.000000	8192.000000	3776.000000	8768.000000	7872.000000	7232.000000	12096.000000	8960.000000
1567152914.590615	92.000000	0.000000	4114.358887	4231.794922	4183.589844	4167.692383	3848.205078	450.000000	4.000000				0.000000	4.000000	4.000000	4.000000	4.000000	4.000000	92.000000	0.000000	8192.000000	8192.000000	8192.000000	3776.000000	8704.000000	7808.000000	7232.000000	12096.000000	8960.000000
1567152914.598399	93.000000	0.000000	4127.179688	4221.538574	4189.743652	4175.897461	3869.743652	450.000000	4.000000				0.000000	4.000000	4.000000	4.000000	4.000000	4.000000	93.000000	0.000000	8192.000000	8192.000000	8192.000000	3776.000000	8704.000000	7936.000000	7296.000000	12032.000000	8768.000000
1567152914.606382	94.000000	0.000000	4130.769043	4215.384766	4191.282227	4185.641113	3913.333252	450.000000	4.000000				0.000000	4.000000	4.000000	4.000000	4.000000	4.000000	94.000000	0.000000	8192.000000	8128.000000	8192.000000	3776.000000	8704.000000	7872.000000	7360.000000	12032.000000	8832.000000
1567152914.614366	95.000000	0.000000	4126.153809	4229.743652	4195.897461	4189.743652	3918.974365	1023.000000	4.000000				0.000000	4.000000	4.000000	4.000000	4.000000	4.000000	95.000000	0.000000	8192.000000	8192.000000	8192.000000	3776.000000	8704.000000	7936.000000	7360.000000	12032.000000	8832.000000
1567152914.622149	96.000000	0.000000	4121.538574	4237.948730	4201.025879	4188.205078	3902.051270	450.000000	4.000000				0.000000	4.000000	4.000000	4.000000	4.000000	4.000000	96.000000	0.000000	8192.000000	8192.000000	8192.000000	3776.000000	8704.000000	7872.000000	7360.000000	12032.000000	8832.000000
1567152914.629932	97.000000	0.000000	4123.077148	4231.794922	4196.410156	4183.077148	3896.923096	450.000000	4.000000				0.000000	4.000000	4.000000	4.000000	4.000000	4.000000	97.000000	0.000000	8192.000000	8192.000000	8192.000000	3776.000000	8704.000000	7872.000000	7360.000000	12096.000000	8768.000000
1567152914.637715	98.000000	0.000000	4131.282227	4219.487305	4199.487305	4182.563965	3899.487061	450.000000	4.000000				0.000000	4.000000	4.000000	4.000000	4.000000	4.000000	98.000000	0.000000	8192.000000	8192.000000	8192.000000	3776.000000	8704.000000	7872.000000	7296.000000	12096.000000	8768.000000
1567152914.645498	99.000000	0.000000	4136.410156	4209.230957	4206.153809	4188.717773	3901.538574	1023.000000	4.000000				0.000000	4.000000	4.000000	4.000000	4.000000	4.000000	99.000000	0.000000	8192.000000	8192.000000	8192.000000	3776.000000	8704.000000	7872.000000	7296.000000	12096.000000	8704.000000
1567152914.653281	100.000000	0.000000	4148.205078	4219.487305	4201.025879	4190.256348	3910.256348	450.000000	4.000000				0.000000	4.000000	4.000000	4.000000	4.000000	4.000000	100.000000	0.000000	8192.000000	8192.000000	8192.000000	3776.000000	8704.000000	7872.000000	7296.000000	12096.000000	8704.000000
1567152914.661064	101.000000	0.000000	4153.846191	4235.897461	4196.922852	4182.563965	3919.487061	450.000000	4.000000				0.000000	4.000000	4.000000	4.000000	4.000000	4.000000	101.000000	0.000000	8192.000000	8192.000000	8192.000000	3776.000000	8704.000000	7872.000000	7296.000000	12032.000000	8768.000000
1567152914.668846	102.000000	0.000000	4137.948730	4227.692383	4192.307617	4176.922852	3921.538574	450.000000	4.000000				0.000000	4.000000	4.000000	4.000000	4.000000	4.000000	102.000000	0.000000	8192.000000	8192.000000	8192.000000	3776.000000	8704.000000	7808.000000	7168.000000	12032.000000	8768.000000
1567152914.676629	103.000000	0.000000	4125.641113	4227.692383	4189.230957	4181.025879	3917.948730	1023.000000	4.000000				0.000000	4.000000	4.000000	4.000000	4.000000	4.000000	103.000000	0.000000	8192.000000	8192.000000	8192.000000	3776.000000	8704.000000	7872.000000	7296.000000	11968.000000	8704.000000
1567152914.684410	104.000000	0.000000	4145.128418	4244.102539	4200.512695	4195.897461	3928.205078	450.000000	4.000000				0.000000	4.000000	4.000000	4.000000	4.000000	4.000000	104.000000	0.000000	8192.000000	8192.000000	8192.000000	3776.000000	8704.000000	7872.000000	7296.000000	11968.000000	8704.000000
1567152914.692196	105.000000	0.000000	4156.922852	4221.538574	4213.846191	4204.102539	3944.615479	450.000000	4.000000				0.000000	4.000000	4.000000	4.000000	4.000000	4.000000	105.000000	0.000000	8192.000000	8192.000000	8192.000000	3840.000000	8704.000000	7936.000000	7296.000000	12032.000000	8896.000000
1567152914.700181	106.000000	0.000000	4139.487305	4203.077148	4214.358887	4197.948730	3944.615479	450.000000	4.000000				0.000000	4.000000	4.000000	4.000000	4.000000	4.000000	106.000000	0.000000	8192.000000	8192.000000	8192.000000	3776.000000	8704.000000	7872.000000	7296.000000	12096.000000	8768.000000
1567152914.708165	107.000000	0.000000	4143.077148	4242.051270	4209.743652	4198.461426	3938.461426	1023.000000	4.000000				0.000000	4.000000	4.000000	4.000000	4.000000	4.000000	107.000000	0.000000	8192.000000	8192.000000	8192.000000	3776.000000	8704.000000	7936.000000	7296.000000	12096.000000	8768.000000
1567152914.716148	108.000000	0.000000	4154.358887	4266.666504	4208.717773	4207.179688	3939.487061	450.000000	4.000000				0.000000	4.000000	4.000000	4.000000	4.000000	4.000000	108.000000	0.000000	8192.000000	8192.000000	8192.000000	3776.000000	8704.000000	7872.000000	7296.000000	12032.000000	8576.000000
1567152914.724132	109.000000	0.000000	4142.563965	4229.743652	4208.717773	4201.025879	3943.076904	450.000000	4.000000				0.000000	4.000000	4.000000	4.000000	4.000000	4.000000	109.000000	0.000000	8192.000000	8192.000000	8128.000000	3776.000000	8704.000000	7936.000000	7296.000000	12032.000000	8640.000000
1567152914.732115	110.000000	0.000000	4124.102539	4217.436035	4205.128418	4188.205078	3942.564209	450.000000	4.000000				0.000000	4.000000	4.000000	4.000000	4.000000	4.000000	110.000000	0.000000	8192.000000	8192.000000	8128.000000	3776.000000	8768.000000	7936.000000	7360.000000	12032.000000	8640.000000
1567152914.740098	111.000000	0.000000	4138.461426	4240.000000	4207.179688	4196.410156	3949.743652	1023.000000	4.000000				0.000000	4.000000	4.000000	4.000000	4.000000	4.000000	111.000000	0.000000	8192.000000	8192.000000	8128.000000	3776.000000	8768.000000	7872.000000	7360.000000	12032.000000	8768.000000
1567152914.748081	112.000000	0.000000	4154.358887	4229.743652	4208.717773	4208.717773	3962.564209	450.000000	4.000000				0.000000	4.000000	4.000000	4.000000	4.000000	4.000000	112.000000	0.000000	8192.000000	8192.000000	8128.000000	3776.000000	8768.000000	7872.000000	7232.000000	12032.000000	8832.000000
1567152914.755866	113.000000	0.000000	4131.794922	4213.333496	4203.077148	4200.512695	3961.025635	450.000000	4.000000				0.000000	4.000000	4.000000	4.000000	4.000000	4.000000	113.000000	0.000000	8192.000000	8192.000000	8128.000000	3776.000000	8768.000000	7872.000000	7296.000000	12032.000000	8768.000000
1567152914.763853	114.000000	0.000000	4128.717773	4231.794922	4193.846191	4192.820313	3956.923096	450.000000	4.000000				0.000000	4.000000	4.000000	4.000000	4.000000	4.000000	114.000000	0.000000	8192.000000	8192.000000	8128.000000	3776.000000	8768.000000	7872.000000	7296.000000	12032.000000	8768.000000
1567152914.771838	115.000000	0.000000	4159.487305	4244.102539	4192.307617	4200.000000	3972.307617	1023.000000	4.000000				0.000000	4.000000	4.000000	4.000000	4.000000	4.000000	115.000000	0.000000	8192.000000	8192.000000	8128.000000	3776.000000	8768.000000	7872.000000	7296.000000	12032.000000	8768.000000
1567152914.779823	116.000000	0.000000	4152.307617	4225.641113	4192.307617	4203.589844	3973.846191	450.000000	4.000000				0.000000	4.000000	4.000000	4.000000	4.000000	4.000000	116.000000	0.000000	8192.000000	8192.000000	8192.000000	3776.000000	8768.000000	7872.000000	7296.000000	12032.000000	8704.000000
1567152914.787808	117.000000	0.000000	4127.692383	4215.384766	4182.051270	4192.820313	3958.974365	450.000000	4.000000				0.000000	4.000000	4.000000	4.000000	4.000000	4.000000	117.000000	0.000000	8192.000000	8192.000000	8128.000000	3776.000000	8768.000000	7936.000000	7296.000000	12032.000000	8640.000000
1567152914.795791	118.000000	0.000000	4151.794922	4227.692383	4180.512695	4185.641113	3965.128174	450.000000	4.000000				0.000000	4.000000	4.000000	4.000000	4.000000	4.000000	118.000000	0.000000	8192.000000	8192.000000	8192.000000	3776.000000	8768.000000	7872.000000	7296.000000	12032.000000	8640.000000
1567152914.803574	119.000000	0.000000	4160.000000	4219.487305	4185.641113	4186.666504	3969.743652	1023.000000	4.000000				0.000000	4.000000	4.000000	4.000000	4.000000	4.000000	119.000000	0.000000	8192.000000	8192.000000	8128.000000	3776.000000	8768.000000	7936.000000	7232.000000	12032.000000	8704.000000
1567152914.811356	120.000000	0.000000	4116.922852	4207.179688	4179.487305	4190.256348	3950.256348	450.000000	4.000000				0.000000	4.000000	4.000000	4.000000	4.000000	4.000000	120.000000	0.000000	8192.000000	8192.000000	8192.000000	3776.000000	8768.000000	7936.000000	7296.000000	12096.000000	8768.000000
1567152914.819141	121.000000	0.000000	4112.307617	4215.384766	4174.871582	4197.948730	3948.718018	450.000000	4.000000				0.000000	4.000000	4.000000	4.000000	4.000000	4.000000	121.000000	0.000000	8192.000000	8192.000000	8192.000000	3776.000000	8768.000000	7936.000000	7296.000000	12032.000000	8768.000000
1567152914.827124	122.000000	0.000000	4151.794922	4223.589844	4177.948730	4202.563965	3970.256348	450.000000	4.000000				0.000000	4.000000	4.000000	4.000000	4.000000	4.000000	122.000000	0.000000	8192.000000	8192.000000	8192.000000	3712.000000	8768.000000	7936.000000	7296.000000	12032.000000	8768.000000
1567152914.835107	123.000000	0.000000	4161.538574	4219.487305	4183.077148	4200.512695	3982.051270	1023.000000	4.000000				0.000000	4.000000	4.000000	4.000000	4.000000	4.000000	123.000000	0.000000	8192.000000	8192.000000	8192.000000	3776.000000	8768.000000	7872.000000	7232.000000	12096.000000	9152.000000
1567152914.842889	124.000000	0.000000	4135.897461	4225.641113	4186.666504	4202.563965	3986.666748	450.000000	4.000000				0.000000	4.000000	4.000000	4.000000	4.000000	4.000000	124.000000	0.000000	8192.000000	8192.000000	8192.000000	3776.000000	8768.000000	7936.000000	7360.000000	12032.000000	8704.000000
1567152914.850672	125.000000	0.000000	4130.256348	4233.846191	4178.461426	4198.974121	3981.538574	450.000000	4.000000				0.000000	4.000000	4.000000	4.000000	4.000000	4.000000	125.000000	0.000000	8192.000000	8192.000000	8192.000000	3776.000000	8768.000000	7936.000000	7360.000000	12032.000000	8768.000000
1567152914.858454	126.000000	0.000000	4134.871582	4227.692383	4169.743652	4185.641113	3969.743652	450.000000	4.000000				0.000000	4.000000	4.000000	4.000000	4.000000	4.000000	126.000000	0.000000	8192.000000	8192.000000	8192.000000	3776.000000	8768.000000	7936.000000	7232.000000	12032.000000	8896.000000
1567152914.866236	127.000000	0.000000	4127.179688	4215.384766	4174.358887	4178.461426	3974.358887	236.000000	4.000000				0.000000	4.000000	4.000000	4.000000	4.000000	4.000000	127.000000	0.000000	8192.000000	8192.000000	8192.000000	3776.000000	8768.000000	7936.000000	7360.000000	12096.000000	8960.000000
1567152914.874018	0.000000	0.000000	4130.256348	4198.974121	4171.794922	4169.743652	3970.256348	450.000000	4.000000				0.000000	4.000000	4.000000	4.000000	4.000000	4.000000	0.000000	0.000000	8192.000000	8192.000000	8192.000000	3776.000000	8768.000000	7936.000000	7360.000000	12096.000000	8960.000000
1567152914.881802	1.000000	0.000000	4141.025879	4194.871582	4163.589844	4160.000000	3955.384521	450.000000	4.000000				0.000000	4.000000	4.000000	4.000000	4.000000	4.000000	1.000000	0.000000	8192.000000	8192.000000	8192.000000	3776.000000	8768.000000	7936.000000	7232.000000	12032.000000	8768.000000
1567152914.889785	2.000000	0.000000	4135.384766	4213.333496	4172.307617	4175.897461	3966.153809	1023.000000	4.000000				0.000000	4.000000	4.000000	4.000000	4.000000	4.000000	2.000000	0.000000	8192.000000	8192.000000	8192.000000	3776.000000	8704.000000	8000.000000	7232.000000	12096.000000	8704.000000
1567152914.897569	3.000000	0.000000	4134.871582	4227.692383	4190.769043	4202.051270	3989.230713	450.000000	4.000000				0.000000	4.000000	4.000000	4.000000	4.000000	4.000000	3.000000	0.000000	8192.000000	8192.000000	8192.000000	3776.000000	8768.000000	7936.000000	7296.000000	12032.000000	8704.000000
1567152914.905551	4.000000	0.000000	4157.948730	4231.794922	4196.922852	4208.717773	4002.564209	1023.000000	4.000000				0.000000	4.000000	4.000000	4.000000	4.000000	4.000000	4.000000	0.000000	8192.000000	8192.000000	8192.000000	3776.000000	8704.000000	7936.000000	7296.000000	12032.000000	8704.000000
1567152914.913335	5.000000	0.000000	4161.025879	4229.743652	4186.666504	4201.025879	4005.128174	450.000000	4.000000				0.000000	4.000000	4.000000	4.000000	4.000000	4.000000	5.000000	0.000000	8192.000000	8192.000000	8192.000000	3776.000000	8704.000000	7936.000000	7232.000000	12096.000000	8768.000000
1567152914.921317	6.000000	0.000000	4130.256348	4196.922852	4177.948730	4195.897461	3996.410156	1023.000000	4.000000				0.000000	4.000000	4.000000	4.000000	4.000000	4.000000	6.000000	0.000000	8192.000000	8192.000000	8192.000000	3776.000000	8704.000000	7936.000000	7360.000000	12096.000000	8768.000000
1567152914.929099	7.000000	0.000000	4125.128418	4178.461426	4187.692383	4202.563965	3996.923096	450.000000	4.000000				0.000000	4.000000	4.000000	4.000000	4.000000	4.000000	7.000000	0.000000	8192.000000	8192.000000	8192.000000	3776.000000	8704.000000	7936.000000	7360.000000	12032.000000	8832.000000
1567152914.936881	8.000000	0.000000	4163.077148	4221.538574	4203.077148	4206.666504	4008.718018	450.000000	4.000000				0.000000	4.000000	4.000000	4.000000	4.000000	4.000000	8.000000	0.000000	8192.000000	8192.000000	8192.000000	3776.000000	8768.000000	7936.000000	7360.000000	12032.000000	8832.000000
1567152914.944664	9.000000	0.000000	4188.205078	4260.512695	4194.871582	4195.384766	4004.102539	1023.000000	4.000000				0.000000	4.000000	4.000000	4.000000	4.000000	4.000000	9.000000	0.000000	8192.000000	8192.000000	8192.000000	3776.000000	8768.000000	7936.000000	7296.000000	12032.000000	8768.000000
1567152914.952447	10.000000	0.000000	4155.384766	4242.051270	4176.410156	4179.487305	3981.538574	450.000000	4.000000				0.000000	4.000000	4.000000	4.000000	4.000000	4.000000	10.000000	0.000000	8192.000000	8192.000000	8192.000000	3776.000000	8704.000000	8000.000000	7296.000000	12032.000000	8704.000000
1567152914.960229	11.000000	0.000000	4103.589844	4217.436035	4181.025879	4182.051270	3970.769287	1023.000000	4.000000				0.000000	4.000000	4.000000	4.000000	4.000000	4.000000	11.000000	0.000000	8192.000000	8192.000000	8192.000000	3776.000000	8768.000000	7936.000000	7424.000000	12032.000000	8768.000000
1567152914.968011	12.000000	0.000000	4108.717773	4217.436035	4185.641113	4195.897461	3983.589844	450.000000	4.000000				0.000000	4.000000	4.000000	4.000000	4.000000	4.000000	12.000000	0.000000	8192.000000	8192.000000	8192.000000	3776.000000	8768.000000	7936.000000	7424.000000	12032.000000	8768.000000
1567152914.975796	13.000000	0.000000	4161.538574	4219.487305	4177.436035	4196.922852	4005.128174	450.000000	4.000000				0.000000	4.000000	4.000000	4.000000	4.000000	4.000000	13.000000	0.000000	8192.000000	8192.000000	8192.000000	3776.000000	8768.000000	7936.000000	7296.000000	12032.000000	8640.000000
1567152914.983779	14.000000	0.000000	4188.205078	4207.179688	4176.410156	4193.333496	4019.487061	450.000000	4.000000				0.000000	4.000000	4.000000	4.000000	4.000000	4.000000	14.000000	0.000000	8192.000000	8192.000000	8192.000000	3776.000000	8768.000000	7936.000000	7360.000000	12096.000000	8704.000000
1567152914.991762	15.000000	0.000000	4164.615234	4198.974121	4176.922852	4197.436035	4019.487061	1023.000000	4.000000				0.000000	4.000000	4.000000	4.000000	4.000000	4.000000	15.000000	0.000000	8192.000000	8192.000000	8192.000000	3776.000000	8768.000000	7872.000000	7296.000000	12032.000000	8768.000000
1567152914.999544	16.000000	0.000000	4162.563965	4221.538574	4180.000000	4208.205078	4031.281982	0.000000	4.000000				0.000000	4.000000	4.000000	4.000000	4.000000	4.000000	16.000000	0.000000	8192.000000	8192.000000	8192.000000	3776.000000	8768.000000	7936.000000	7232.000000	12096.000000	8768.000000
1567152915.007330	17.000000	0.000000	4190.256348	4248.205078	4188.717773	4216.922852	4058.974365	0.000000	4.000000				0.000000	4.000000	4.000000	4.000000	4.000000	4.000000	17.000000	0.000000	8192.000000	8192.000000	8192.000000	3776.000000	8768.000000	7936.000000	7296.000000	12032.000000	8512.000000
1567152915.015315	18.000000	0.000000	4184.102539	4235.897461	4186.666504	4212.307617	4063.589844	0.000000	4.000000				0.000000	4.000000	4.000000	4.000000	4.000000	4.000000	18.000000	0.000000	8192.000000	8192.000000	8192.000000	3776.000000	8768.000000	7936.000000	7296.000000	12032.000000	8512.000000
1567152915.023299	19.000000	0.000000	4175.897461	4207.179688	4179.487305	4204.102539	4048.718018	0.000000	4.000000				0.000000	4.000000	4.000000	4.000000	4.000000	4.000000	19.000000	0.000000	8192.000000	8192.000000	8192.000000	3776.000000	8768.000000	7872.000000	7296.000000	12096.000000	8768.000000
1567152915.031282	20.000000	0.000000	4195.897461	4213.333496	4188.205078	4206.153809	4050.256348	0.000000	4.000000				0.000000	4.000000	4.000000	4.000000	4.000000	4.000000	20.000000	0.000000	8192.000000	8192.000000	8192.000000	3776.000000	8768.000000	7872.000000	7232.000000	12032.000000	8768.000000
1567152915.039265	21.000000	0.000000	4203.077148	4231.794922	4198.461426	4207.692383	4055.384521	0.000000	4.000000				0.000000	4.000000	4.000000	4.000000	4.000000	4.000000	21.000000	0.000000	8192.000000	8192.000000	8192.000000	3776.000000	8768.000000	7936.000000	7296.000000	12032.000000	8768.000000
1567152915.047047	22.000000	0.000000	4181.538574	4221.538574	4185.128418	4199.487305	4039.487061	0.000000	4.000000				0.000000	4.000000	4.000000	4.000000	4.000000	4.000000	22.000000	0.000000	8192.000000	8192.000000	8192.000000	3776.000000	8768.000000	7936.000000	7296.000000	12032.000000	8768.000000
1567152915.054829	23.000000	0.000000	4179.487305	4198.974121	4177.436035	4201.025879	4036.410156	0.000000	4.000000				0.000000	4.000000	4.000000	4.000000	4.000000	4.000000	23.000000	0.000000	8192.000000	8192.000000	8192.000000	3776.000000	8768.000000	7936.000000	7296.000000	12032.000000	8768.000000
1567152915.062611	24.000000	0.000000	4190.769043	4207.179688	4186.666504	4202.563965	4047.179443	0.000000	4.000000				0.000000	4.000000	4.000000	4.000000	4.000000	4.000000	24.000000	0.000000	8192.000000	8192.000000	8192.000000	3776.000000	8768.000000	7872.000000	7232.000000	12032.000000	8768.000000
1567152915.070395	25.000000	0.000000	4169.230957	4227.692383	4184.615234	4188.205078	4041.538574	0.000000	4.000000				0.000000	4.000000	4.000000	4.000000	4.000000	4.000000	25.000000	0.000000	8192.000000	8192.000000	8192.000000	3776.000000	8768.000000	7936.000000	7296.000000	12032.000000	8512.000000
1567152915.078377	26.000000	0.000000	4161.538574	4215.384766	4190.256348	4188.717773	4047.692383	0.000000	4.000000				0.000000	4.000000	4.000000	4.000000	4.000000	4.000000	26.000000	0.000000	8192.000000	8192.000000	8192.000000	3776.000000	8768.000000	7872.000000	7296.000000	12032.000000	8512.000000
1567152915.086160	27.000000	0.000000	4197.948730	4192.820313	4207.179688	4207.692383	4063.589844	0.000000	4.000000				0.000000	4.000000	4.000000	4.000000	4.000000	4.000000	27.000000	0.000000	8192.000000	8192.000000	8192.000000	3776.000000	8768.000000	7872.000000	7424.000000	12096.000000	8832.000000
1567152915.094143	28.000000	0.000000	4224.102539	4211.282227	4208.205078	4211.794922	4058.461426	0.000000	4.000000				0.000000	4.000000	4.000000	4.000000	4.000000	4.000000	28.000000	0.000000	8192.000000	8192.000000	8192.000000	3776.000000	8768.000000	7872.000000	7232.000000	12032.000000	8768.000000
1567152915.101926	29.000000	0.000000	4221.025879	4237.948730	4201.538574	4204.615234	4058.974365	0.000000	4.000000				0.000000	4.000000	4.000000	4.000000	4.000000	4.000000	29.000000	0.000000	8192.000000	8192.000000	8192.000000	3776.000000	8768.000000	7936.000000	7296.000000	12096.000000	8832.000000
1567152915.109708	30.000000	0.000000	4195.897461	4229.743652	4196.410156	4199.487305	4067.179443	0.000000	4.000000				0.000000	4.000000	4.000000	4.000000	4.000000	4.000000	30.000000	0.000000	8192.000000	8192.000000	8192.000000	3776.000000	8768.000000	7872.000000	7296.000000	12096.000000	8832.000000
1567152915.117493	31.000000	0.000000	4179.487305	4209.230957	4190.256348	4190.769043	4050.769287	0.000000	4.000000				0.000000	4.000000	4.000000	4.000000	4.000000	4.000000	31.000000	0.000000	8192.000000	8192.000000	8192.000000	3776.000000	8768.000000	7872.000000	7360.000000	12032.000000	9152.000000
1567152915.125476	32.000000	0.000000	4195.384766	4211.282227	4187.692383	4190.256348	4041.025635	0.000000	4.000000				0.000000	4.000000	4.000000	4.000000	4.000000	4.000000	32.000000	0.000000	8192.000000	8192.000000	8192.000000	3776.000000	8768.000000	7872.000000	7296.000000	12032.000000	8704.000000
1567152915.133461	33.000000	0.000000	4221.538574	4219.487305	4197.436035	4209.743652	4068.718018	0.000000	4.000000				0.000000	4.000000	4.000000	4.000000	4.000000	4.000000	33.000000	0.000000	8192.000000	8192.000000	8192.000000	3776.000000	8768.000000	7872.000000	7296.000000	12096.000000	8704.000000
1567152915.141444	34.000000	0.000000	4223.077148	4233.846191	4205.128418	4224.615234	4091.794922	0.000000	4.000000				0.000000	4.000000	4.000000	4.000000	4.000000	4.000000	34.000000	0.000000	8192.000000	8192.000000	8192.000000	3712.000000	8768.000000	7872.000000	7360.000000	12032.000000	8768.000000
1567152915.149427	35.000000	0.000000	4194.871582	4242.051270	4193.333496	4214.358887	4081.538574	0.000000	4.000000				0.000000	4.000000	4.000000	4.000000	4.000000	4.000000	35.000000	0.000000	8192.000000	8192.000000	8192.000000	3776.000000	8704.000000	7872.000000	7232.000000	12032.000000	8832.000000
1567152915.157209	36.000000	0.000000	4177.436035	4217.436035	4177.948730	4197.948730	4068.205078	0.000000	4.000000				0.000000	4.000000	4.000000	4.000000	4.000000	4.000000	36.000000	0.000000	8192.000000	8192.000000	8192.000000	3776.000000	8768.000000	7936.000000	7232.000000	12032.000000	8832.000000
1567152915.164991	37.000000	0.000000	4204.615234	4217.436035	4180.512695	4201.538574	4081.538574	0.000000	4.000000				0.000000	4.000000	4.000000	4.000000	4.000000	4.000000	37.000000	0.000000	8192.000000	8192.000000	8192.000000	3776.000000	8704.000000	7872.000000	7296.000000	12032.000000	8768.000000
1567152915.172773	38.000000	0.000000	4241.538574	4235.897461	4186.153809	4205.641113	4093.846191	0.000000	4.000000				0.000000	4.000000	4.000000	4.000000	4.000000	4.000000	38.000000	0.000000	8192.000000	8192.000000	8192.000000	3776.000000	8768.000000	7936.000000	7232.000000	12032.000000	8768.000000
1567152915.180555	39.000000	0.000000	4236.922852	4215.384766	4177.436035	4188.717773	4078.974365	0.000000	4.000000				0.000000	4.000000	4.000000	4.000000	4.000000	4.000000	39.000000	0.000000	8192.000000	8192.000000	8192.000000	3776.000000	8704.000000	7936.000000	7296.000000	12032.000000	8704.000000
1567152915.188337	40.000000	0.000000	4215.384766	4198.974121	4171.282227	4182.051270	4076.923096	0.000000	4.000000				0.000000	4.000000	4.000000	4.000000	4.000000	4.000000	40.000000	0.000000	8192.000000	8192.000000	8192.000000	3776.000000	8704.000000	7936.000000	7296.000000	12032.000000	8704.000000
1567152915.196120	41.000000	0.000000	4214.358887	4217.436035	4178.461426	4193.846191	4088.205078	0.000000	4.000000				0.000000	4.000000	4.000000	4.000000	4.000000	4.000000	41.000000	0.000000	8192.000000	8192.000000	8192.000000	3776.000000	8768.000000	7936.000000	7360.000000	12032.000000	8704.000000
1567152915.204103	42.000000	0.000000	4209.230957	4225.641113	4173.333496	4186.666504	4075.897461	0.000000	4.000000				0.000000	4.000000	4.000000	4.000000	4.000000	4.000000	42.000000	0.000000	8192.000000	8192.000000	8192.000000	3776.000000	8704.000000	7936.000000	7296.000000	12096.000000	8768.000000
1567152915.211887	43.000000	0.000000	4180.512695	4211.282227	4155.384766	4162.563965	4052.307617	0.000000	4.000000				0.000000	4.000000	4.000000	4.000000	4.000000	4.000000	43.000000	0.000000	8192.000000	8192.000000	8192.000000	3776.000000	8768.000000	7872.000000	7296.000000	12032.000000	8704.000000
1567152915.219869	44.000000	0.000000	4159.487305	4198.974121	4160.000000	4168.717773	4056.410156	0.000000	4.000000				0.000000	4.000000	4.000000	4.000000	4.000000	4.000000	44.000000	0.000000	8192.000000	8192.000000	8192.000000	3776.000000	8768.000000	7936.000000	7296.000000	12032.000000	8704.000000
1567152915.227653	45.000000	0.000000	4189.230957	4194.871582	4176.922852	4196.922852	4067.179443	0.000000	4.000000				0.000000	4.000000	4.000000	4.000000	4.000000	4.000000	45.000000	0.000000	8192.000000	8192.000000	8192.000000	3776.000000	8768.000000	7872.000000	7360.000000	12096.000000	8768.000000
1567152915.235635	46.000000	0.000000	4223.589844	4203.077148	4181.538574	4205.128418	4057.435791	0.000000	4.000000				0.000000	4.000000	4.000000	4.000000	4.000000	4.000000	46.000000	0.000000	8192.000000	8192.000000	8192.000000	3776.000000	8704.000000	7936.000000	7296.000000	12032.000000	8768.000000
1567152915.243418	47.000000	0.000000	4221.025879	4215.384766	4187.179688	4206.666504	4066.153809	0.000000	4.000000				0.000000	4.000000	4.000000	4.000000	4.000000	4.000000	47.000000	0.000000	8192.000000	8192.000000	8128.000000	3776.000000	8768.000000	7872.000000	7296.000000	12096.000000	8768.000000
1567152915.251300	48.000000	0.000000	4215.384766	4219.487305	4194.358887	4216.410156	4095.897461	0.000000	4.000000				0.000000	4.000000	4.000000	4.000000	4.000000	4.000000	48.000000	0.000000	8192.000000	8192.000000	8128.000000	3776.000000	8768.000000	7936.000000	7296.000000	12096.000000	8896.000000
1567152915.259083	49.000000	0.000000	4209.743652	4219.487305	4187.692383	4211.794922	4098.461426	0.000000	4.000000				0.000000	4.000000	4.000000	4.000000	4.000000	4.000000	49.000000	0.000000	8192.000000	8192.000000	8128.000000	3776.000000	8768.000000	7872.000000	7296.000000	12032.000000	8896.000000
1567152915.267066	50.000000	0.000000	4184.102539	4209.230957	4171.282227	4191.794922	4065.641113	0.000000	4.000000				0.000000	4.000000	4.000000	4.000000	4.000000	4.000000	50.000000	0.000000	8192.000000	8192.000000	8128.000000	3776.000000	8768.000000	7936.000000	7296.000000	12096.000000	8768.000000
1567152915.274849	51.000000	0.000000	4174.358887	4198.974121	4168.717773	4183.077148	4049.230713	0.000000	4.000000				0.000000	4.000000	4.000000	4.000000	4.000000	4.000000	51.000000	0.000000	8192.000000	8192.000000	8128.000000	3776.000000	8768.000000	7936.000000	7232.000000	12032.000000	8768.000000
1567152915.282631	52.000000	0.000000	4193.846191	4192.820313	4178.461426	4188.205078	4067.692383	0.000000	4.000000				0.000000	4.000000	4.000000	4.000000	4.000000	4.000000	52.000000	0.000000	8192.000000	8192.000000	8128.000000	3776.000000	8768.000000	7936.000000	7296.000000	12032.000000	8832.000000
1567152915.290415	53.000000	0.000000	4184.615234	4186.666504	4175.384766	4191.794922	4076.410156	0.000000	4.000000				0.000000	4.000000	4.000000	4.000000	4.000000	4.000000	53.000000	0.000000	8192.000000	8192.000000	8192.000000	3776.000000	8768.000000	7936.000000	7296.000000	12032.000000	8896.000000
1567152915.298398	54.000000	0.000000	4161.025879	4192.820313	4169.743652	4182.051270	4065.128174	0.000000	4.000000				0.000000	4.000000	4.000000	4.000000	4.000000	4.000000	54.000000	0.000000	8192.000000	8192.000000	8192.000000	3776.000000	8768.000000	7936.000000	7296.000000	12032.000000	8896.000000
1567152915.306384	55.000000	0.000000	4179.487305	4207.179688	4181.025879	4175.897461	4070.769287	0.000000	4.000000				0.000000	4.000000	4.000000	4.000000	4.000000	4.000000	55.000000	0.000000	8192.000000	8192.000000	8192.000000	3776.000000	8768.000000	7872.000000	7296.000000	12096.000000	8768.000000
1567152915.314369	56.000000	0.000000	4195.897461	4215.384766	4196.922852	4190.256348	4090.256348	0.000000	4.000000				0.000000	4.000000	4.000000	4.000000	4.000000	4.000000	56.000000	0.000000	8192.000000	8192.000000	8192.000000	3776.000000	8768.000000	7936.000000	7360.000000	12032.000000	8768.000000
1567152915.322354	57.000000	0.000000	4183.589844	4211.282227	4192.307617	4194.871582	4091.794922	0.000000	4.000000				0.000000	4.000000	4.000000	4.000000	4.000000	4.000000	57.000000	0.000000	8192.000000	8192.000000	8192.000000	3776.000000	8768.000000	7936.000000	7232.000000	12096.000000	8768.000000
1567152915.330337	58.000000	0.000000	4191.794922	4180.512695	4177.436035	4180.000000	4086.666748	0.000000	4.000000				0.000000	4.000000	4.000000	4.000000	4.000000	4.000000	58.000000	0.000000	8192.000000	8192.000000	8192.000000	3776.000000	8768.000000	7872.000000	7232.000000	12096.000000	8768.000000
1567152915.338320	59.000000	0.000000	4197.436035	4164.102539	4182.051270	4177.436035	4092.820557	0.000000	4.000000				0.000000	4.000000	4.000000	4.000000	4.000000	4.000000	59.000000	0.000000	8192.000000	8192.000000	8192.000000	3776.000000	8768.000000	7936.000000	7296.000000	12032.000000	8768.000000
1567152915.346103	60.000000	0.000000	4175.384766	4207.179688	4191.282227	4186.666504	4096.410156	0.000000	4.000000				0.000000	4.000000	4.000000	4.000000	4.000000	4.000000	60.000000	0.000000	8192.000000	8192.000000	8192.000000	3776.000000	8768.000000	7872.000000	7360.000000	12096.000000	8832.000000
1567152915.353885	61.000000	0.000000	4186.153809	4237.948730	4188.205078	4185.641113	4095.897461	0.000000	4.000000				0.000000	4.000000	4.000000	4.000000	4.000000	4.000000	61.000000	0.000000	8192.000000	8128.000000	8192.000000	3776.000000	8768.000000	7936.000000	7360.000000	12032.000000	8768.000000
1567152915.361666	62.000000	0.000000	4209.743652	4207.179688	4179.487305	4173.846191	4088.205078	0.000000	4.000000				0.000000	4.000000	4.000000	4.000000	4.000000	4.000000	62.000000	0.000000	8192.000000	8128.000000	8192.000000	3776.000000	8768.000000	7872.000000	7360.000000	12032.000000	8768.000000
1567152915.369449	63.000000	0.000000	4181.538574	4188.717773	4171.794922	4167.179688	4078.461426	0.000000	4.000000				0.000000	4.000000	4.000000	4.000000	4.000000	4.000000	63.000000	0.000000	8192.000000	8192.000000	8192.000000	3776.000000	8768.000000	7872.000000	7360.000000	12096.000000	8768.000000
1567152915.377432	64.000000	0.000000	4162.563965	4207.179688	4175.897461	4175.897461	4088.205078	450.000000	4.000000				0.000000	4.000000	4.000000	4.000000	4.000000	4.000000	64.000000	0.000000	8192.000000	8192.000000	8192.000000	3776.000000	8768.000000	7936.000000	7360.000000	12032.000000	8768.000000
1567152915.385216	65.000000	0.000000	4174.871582	4184.615234	4172.820313	4175.897461	4095.897461	450.000000	4.000000				0.000000	4.000000	4.000000	4.000000	4.000000	4.000000	65.000000	0.000000	8192.000000	8192.000000	8192.000000	3776.000000	8768.000000	7936.000000	7360.000000	12160.000000	8768.000000
1567152915.393198	66.000000	0.000000	4164.615234	4153.846191	4151.794922	4154.358887	4074.871826	1023.000000	4.000000				0.000000	4.000000	4.000000	4.000000	4.000000	4.000000	66.000000	0.000000	8192.000000	8192.000000	8192.000000	3776.000000	8768.000000	7872.000000	7360.000000	12160.000000	8960.000000
1567152915.400982	67.000000	0.000000	4153.846191	4178.461426	4148.205078	4147.692383	4056.923096	450.000000	4.000000				0.000000	4.000000	4.000000	4.000000	4.000000	4.000000	67.000000	0.000000	8192.000000	8192.000000	8192.000000	3776.000000	8768.000000	7872.000000	7360.000000	12032.000000	8960.000000
1567152915.408964	68.000000	0.000000	4165.641113	4196.922852	4158.974121	4160.512695	4067.179443	1023.000000	4.000000				0.000000	4.000000	4.000000	4.000000	4.000000	4.000000	68.000000	0.000000	8192.000000	8192.000000	8192.000000	3776.000000	8768.000000	7936.000000	7360.000000	12032.000000	8768.000000
1567152915.416747	69.000000	0.000000	4173.333496	4184.615234	4163.589844	4164.615234	4077.435791	450.000000	4.000000				0.000000	4.000000	4.000000	4.000000	4.000000	4.000000	69.000000	0.000000	8192.000000	8192.000000	8192.000000	3776.000000	8768.000000	7936.000000	7296.000000	12032.000000	8768.000000
1567152915.424529	70.000000	0.000000	4172.307617	4190.769043	4172.307617	4170.256348	4082.564209	1023.000000	4.000000				0.000000	4.000000	4.000000	4.000000	4.000000	4.000000	70.000000	0.000000	8192.000000	8192.000000	8192.000000	3776.000000	8768.000000	7872.000000	7296.000000	12032.000000	8832.000000
1567152915.432317	71.000000	0.000000	4168.717773	4194.871582	4175.384766	4172.820313	4083.076904	450.000000	4.000000				0.000000	4.000000	4.000000	4.000000	4.000000	4.000000	71.000000	0.000000	8192.000000	8192.000000	8192.000000	3776.000000	8768.000000	7872.000000	7360.000000	12032.000000	8832.000000
1567152915.440304	72.000000	0.000000	4163.589844	4176.410156	4168.205078	4163.077148	4066.666748	450.000000	4.000000				0.000000	4.000000	4.000000	4.000000	4.000000	4.000000	72.000000	0.000000	8192.000000	8192.000000	8192.000000	3776.000000	8704.000000	7872.000000	7360.000000	12032.000000	8832.000000
1567152915.448290	73.000000	0.000000	4167.179688	4190.769043	4168.717773	4162.563965	4063.589844	1023.000000	4.000000				0.000000	4.000000	4.000000	4.000000	4.000000	4.000000	73.000000	0.000000	8192.000000	8192.000000	8192.000000	3776.000000	8768.000000	7872.000000	7296.000000	12032.000000	8768.000000
1567152915.456275	74.000000	0.000000	4177.948730	4207.179688	4174.358887	4173.846191	4086.153809	450.000000	4.000000				0.000000	4.000000	4.000000	4.000000	4.000000	4.000000	74.000000	0.000000	8192.000000	8192.000000	8192.000000	3776.000000	8704.000000	7872.000000	7296.000000	12032.000000	8768.000000
1567152915.464259	75.000000	0.000000	4187.692383	4192.820313	4176.410156	4184.615234	4106.153809	1023.000000	4.000000				0.000000	4.000000	4.000000	4.000000	4.000000	4.000000	75.000000	0.000000	8192.000000	8192.000000	8192.000000	3776.000000	8768.000000	7936.000000	7232.000000	12096.000000	8704.000000
1567152915.472243	76.000000	0.000000	4199.487305	4203.077148	4184.615234	4196.922852	4112.820313	450.000000	4.000000				0.000000	4.000000	4.000000	4.000000	4.000000	4.000000	76.000000	0.000000	8192.000000	8192.000000	8192.000000	3776.000000	8704.000000	7936.000000	7232.000000	12096.000000	8704.000000
1567152915.480226	77.000000	0.000000	4204.102539	4221.538574	4187.692383	4202.563965	4113.846191	450.000000	4.000000				0.000000	4.000000	4.000000	4.000000	4.000000	4.000000	77.000000	0.000000	8192.000000	8192.000000	8192.000000	3776.000000	8768.000000	7936.000000	7360.000000	12096.000000	8704.000000
1567152915.488008	78.000000	0.000000	4191.282227	4203.077148	4170.256348	4186.153809	4098.974121	450.000000	4.000000				0.000000	4.000000	4.000000	4.000000	4.000000	4.000000	78.000000	0.000000	8192.000000	8192.000000	8192.000000	3776.000000	8768.000000	7872.000000	7296.000000	12096.000000	8768.000000
1567152915.495792	79.000000	0.000000	4177.436035	4190.769043	4166.666504	4179.487305	4083.076904	1023.000000	4.000000				0.000000	4.000000	4.000000	4.000000	4.000000	4.000000	79.000000	0.000000	8192.000000	8192.000000	8192.000000	3776.000000	8768.000000	7872.000000	7232.000000	12096.000000	8768.000000
1567152915.503775	80.000000	0.000000	4177.948730	4207.179688	4184.615234	4195.897461	4098.461426	450.000000	4.000000				0.000000	4.000000	4.000000	4.000000	4.000000	4.000000	80.000000	0.000000	8192.000000	8192.000000	8192.000000	3776.000000	8768.000000	7936.000000	7232.000000	12096.000000	8768.000000
1567152915.511760	81.000000	0.000000	4188.205078	4219.487305	4193.846191	4206.666504	4120.512695	450.000000	4.000000				0.000000	4.000000	4.000000	4.000000	4.000000	4.000000	81.000000	0.000000	8192.000000	8192.000000	8192.000000	3776.000000	8768.000000	7872.000000	7296.000000	12032.000000	8832.000000
1567152915.519744	82.000000	0.000000	4198.974121	4219.487305	4192.820313	4206.666504	4116.922852	450.000000	4.000000				0.000000	4.000000	4.000000	4.000000	4.000000	4.000000	82.000000	0.000000	8192.000000	8192.000000	8192.000000	3776.000000	8768.000000	7936.000000	7296.000000	12096.000000	8768.000000
1567152915.527729	83.000000	0.000000	4201.538574	4217.436035	4185.128418	4203.589844	4109.230957	1023.000000	4.000000				0.000000	4.000000	4.000000	4.000000	4.000000	4.000000	83.000000	0.000000	8192.000000	8192.000000	8192.000000	3712.000000	8768.000000	7872.000000	7232.000000	12032.000000	8768.000000
1567152915.535713	84.000000	0.000000	4193.333496	4203.077148	4176.410156	4198.974121	4114.358887	450.000000	4.000000				0.000000	4.000000	4.000000	4.000000	4.000000	4.000000	84.000000	0.000000	8192.000000	8192.000000	8192.000000	3776.000000	8768.000000	7936.000000	7232.000000	12032.000000	9024.000000
1567152915.543696	85.000000	0.000000	4196.410156	4196.922852	4177.948730	4198.974121	4120.512695	450.000000	4.000000				0.000000	4.000000	4.000000	4.000000	4.000000	4.000000	85.000000	0.000000	8192.000000	8192.000000	8192.000000	3776.000000	8768.000000	7872.000000	7296.000000	12096.000000	9024.000000
1567152915.551679	86.000000	0.000000	4214.358887	4196.922852	4180.512695	4202.563965	4116.922852	450.000000	4.000000				0.000000	4.000000	4.000000	4.000000	4.000000	4.000000	86.000000	0.000000	8192.000000	8192.000000	8192.000000	3776.000000	8768.000000	7936.000000	7296.000000	12032.000000	8576.000000
1567152915.559465	87.000000	0.000000	4204.102539	4196.922852	4174.358887	4195.384766	4108.205078	1023.000000	4.000000				0.000000	4.000000	4.000000	4.000000	4.000000	4.000000	87.000000	0.000000	8192.000000	8192.000000	8192.000000	3712.000000	8768.000000	7936.000000	7360.000000	12096.000000	8768.000000
1567152915.567451	88.000000	0.000000	4183.077148	4207.179688	4172.820313	4191.282227	4105.128418	450.000000	4.000000				0.000000	4.000000	4.000000	4.000000	4.000000	4.000000	88.000000	0.000000	8192.000000	8192.000000	8192.000000	3776.000000	8768.000000	7936.000000	7360.000000	12032.000000	8768.000000
1567152915.575435	89.000000	0.000000	4190.769043	4215.384766	4186.666504	4201.025879	4108.205078	450.000000	4.000000				0.000000	4.000000	4.000000	4.000000	4.000000	4.000000	89.000000	0.000000	8192.000000	8192.000000	8128.000000	3776.000000	8768.000000	7936.000000	7296.000000	12096.000000	9024.000000
1567152915.583419	90.000000	0.000000	4184.102539	4207.179688	4195.384766	4197.948730	4110.769043	450.000000	4.000000				0.000000	4.000000	4.000000	4.000000	4.000000	4.000000	90.000000	0.000000	8192.000000	8192.000000	8128.000000	3776.000000	8768.000000	7936.000000	7296.000000	12096.000000	9024.000000
1567152915.591404	91.000000	0.000000	4164.615234	4205.128418	4187.692383	4182.051270	4112.820313	1023.000000	4.000000				0.000000	4.000000	4.000000	4.000000	4.000000	4.000000	91.000000	0.000000	8192.000000	8192.000000	8128.000000	3776.000000	8768.000000	7936.000000	7360.000000	12096.000000	8832.000000
1567152915.599387	92.000000	0.000000	4192.820313	4217.436035	4194.871582	4184.615234	4125.128418	450.000000	4.000000				0.000000	4.000000	4.000000	4.000000	4.000000	4.000000	92.000000	0.000000	8192.000000	8192.000000	8128.000000	3776.000000	8768.000000	7936.000000	7360.000000	12032.000000	8704.000000
1567152915.607371	93.000000	0.000000	4229.230957	4217.436035	4211.794922	4196.410156	4129.743652	450.000000	4.000000				0.000000	4.000000	4.000000	4.000000	4.000000	4.000000	93.000000	0.000000	8192.000000	8192.000000	8128.000000	3776.000000	8768.000000	7936.000000	7296.000000	12032.000000	8768.000000
1567152915.615354	94.000000	0.000000	4206.153809	4205.128418	4207.692383	4189.743652	4111.282227	450.000000	4.000000				0.000000	4.000000	4.000000	4.000000	4.000000	4.000000	94.000000	0.000000	8192.000000	8192.000000	8128.000000	3776.000000	8768.000000	7936.000000	7296.000000	12032.000000	8768.000000
1567152915.623338	95.000000	0.000000	4160.512695	4198.974121	4186.666504	4180.000000	4102.051270	1023.000000	4.000000				0.000000	4.000000	4.000000	4.000000	4.000000	4.000000	95.000000	0.000000	8192.000000	8192.000000	8128.000000	3776.000000	8768.000000	7936.000000	7296.000000	12096.000000	8768.000000
1567152915.631321	96.000000	0.000000	4155.897461	4205.128418	4179.487305	4186.666504	4114.871582	450.000000	4.000000				0.000000	4.000000	4.000000	4.000000	4.000000	4.000000	96.000000	0.000000	8192.000000	8192.000000	8128.000000	3776.000000	8768.000000	7936.000000	7360.000000	12096.000000	8832.000000
1567152915.639106	97.000000	0.000000	4180.512695	4190.769043	4184.615234	4191.794922	4114.871582	450.000000	4.000000				0.000000	4.000000	4.000000	4.000000	4.000000	4.000000	97.000000	0.000000	8192.000000	8192.000000	8192.000000	3776.000000	8768.000000	7936.000000	7296.000000	12032.000000	8768.000000
1567152915.647089	98.000000	0.000000	4181.025879	4170.256348	4180.512695	4187.179688	4107.692383	450.000000	4.000000				0.000000	4.000000	4.000000	4.000000	4.000000	4.000000	98.000000	0.000000	8192.000000	8192.000000	8128.000000	3776.000000	8768.000000	7936.000000	7296.000000	12032.000000	8768.000000
1567152915.654872	99.000000	0.000000	4169.743652	4192.820313	4182.563965	4185.128418	4118.974121	1023.000000	4.000000				0.000000	4.000000	4.000000	4.000000	4.000000	4.000000	99.000000	0.000000	8192.000000	8192.000000	8192.000000	3776.000000	8768.000000	7936.000000	7360.000000	11968.000000	8704.000000
1567152915.662855	100.000000	0.000000	4184.102539	4219.487305	4193.333496	4187.179688	4121.025879	450.000000	4.000000				0.000000	4.000000	4.000000	4.000000	4.000000	4.000000	100.000000	0.000000	8192.000000	8192.000000	8192.000000	3776.000000	8768.000000	7936.000000	7360.000000	12032.000000	8768.000000
1567152915.670637	101.000000	0.000000	4192.820313	4205.128418	4185.641113	4182.051270	4104.615234	450.000000	4.000000				0.000000	4.000000	4.000000	4.000000	4.000000	4.000000	101.000000	0.000000	8192.000000	8192.000000	8192.000000	3776.000000	8768.000000	7936.000000	7296.000000	12032.000000	8704.000000
1567152915.678419	102.000000	0.000000	4181.025879	4196.922852	4182.051270	4173.846191	4111.282227	450.000000	4.000000				0.000000	4.000000	4.000000	4.000000	4.000000	4.000000	102.000000	0.000000	8192.000000	8192.000000	8192.000000	3776.000000	8768.000000	7936.000000	7296.000000	12032.000000	8448.000000
1567152915.686202	103.000000	0.000000	4184.615234	4213.333496	4194.358887	4176.922852	4129.743652	1023.000000	4.000000				0.000000	4.000000	4.000000	4.000000	4.000000	4.000000	103.000000	0.000000	8192.000000	8192.000000	8192.000000	3776.000000	8768.000000	7872.000000	7360.000000	12032.000000	8448.000000
1567152915.694187	104.000000	0.000000	4187.179688	4209.230957	4192.307617	4183.589844	4123.589844	450.000000	4.000000				0.000000	4.000000	4.000000	4.000000	4.000000	4.000000	104.000000	0.000000	8192.000000	8192.000000	8192.000000	3776.000000	8768.000000	7936.000000	7296.000000	12032.000000	8768.000000
1567152915.702171	105.000000	0.000000	4178.461426	4190.769043	4182.563965	4179.487305	4116.410156	450.000000	4.000000				0.000000	4.000000	4.000000	4.000000	4.000000	4.000000	105.000000	0.000000	8192.000000	8192.000000	8192.000000	3776.000000	8768.000000	7936.000000	7296.000000	12032.000000	8704.000000
1567152915.710154	106.000000	0.000000	4186.666504	4205.128418	4197.948730	4191.282227	4130.769043	450.000000	4.000000				0.000000	4.000000	4.000000	4.000000	4.000000	4.000000	106.000000	0.000000	8192.000000	8192.000000	8192.000000	3776.000000	8768.000000	7936.000000	7232.000000	12096.000000	8768.000000
1567152915.717937	107.000000	0.000000	4194.358887	4231.794922	4211.282227	4210.256348	4142.051270	1023.000000	4.000000				0.000000	4.000000	4.000000	4.000000	4.000000	4.000000	107.000000	0.000000	8192.000000	8192.000000	8192.000000	3776.000000	8768.000000	7936.000000	7296.000000	12096.000000	8768.000000
1567152915.725720	108.000000	0.000000	4197.948730	4215.384766	4191.282227	4198.974121	4136.410156	450.000000	4.000000				0.000000	4.000000	4.000000	4.000000	4.000000	4.000000	108.000000	0.000000	8192.000000	8192.000000	8192.000000	3776.000000	8768.000000	7872.000000	7296.000000	12096.000000	8768.000000
1567152915.733504	109.000000	0.000000	4195.897461	4192.820313	4171.282227	4178.461426	4131.282227	450.000000	4.000000				0.000000	4.000000	4.000000	4.000000	4.000000	4.000000	109.000000	0.000000	8192.000000	8192.000000	8192.000000	3776.000000	8768.000000	7936.000000	7296.000000	12096.000000	8768.000000
1567152915.741489	110.000000	0.000000	4187.692383	4203.077148	4183.589844	4184.102539	4137.436035	450.000000	4.000000				0.000000	4.000000	4.000000	4.000000	4.000000	4.000000	110.000000	0.000000	8192.000000	8192.000000	8192.000000	3776.000000	8768.000000	7872.000000	7296.000000	12096.000000	8768.000000
1567152915.749472	111.000000	0.000000	4196.410156	4213.333496	4195.384766	4198.461426	4142.051270	1023.000000	4.000000				0.000000	4.000000	4.000000	4.000000	4.000000	4.000000	111.000000	0.000000	8192.000000	8192.000000	8192.000000	3776.000000	8768.000000	7936.000000	7232.000000	12096.000000	8704.000000
1567152915.757455	112.000000	0.000000	4200.512695	4194.871582	4187.692383	4198.461426	4134.358887	450.000000	4.000000				0.000000	4.000000	4.000000	4.000000	4.000000	4.000000	112.000000	0.000000	8192.000000	8192.000000	8192.000000	3776.000000	8768.000000	7872.000000	7232.000000	12096.000000	8704.000000
1567152915.765238	113.000000	0.000000	4189.230957	4186.666504	4188.717773	4197.948730	4134.871582	450.000000	4.000000				0.000000	4.000000	4.000000	4.000000	4.000000	4.000000	113.000000	0.000000	8192.000000	8192.000000	8192.000000	3776.000000	8768.000000	7936.000000	7360.000000	12096.000000	8768.000000
1567152915.773020	114.000000	0.000000	4192.820313	4205.128418	4200.000000	4205.128418	4147.179688	450.000000	4.000000				0.000000	4.000000	4.000000	4.000000	4.000000	4.000000	114.000000	0.000000	8192.000000	8192.000000	8192.000000	3776.000000	8768.000000	7872.000000	7296.000000	12032.000000	8768.000000
1567152915.780802	115.000000	0.000000	4202.051270	4209.230957	4194.358887	4204.102539	4148.717773	1023.000000	4.000000				0.000000	4.000000	4.000000	4.000000	4.000000	4.000000	115.000000	0.000000	8192.000000	8192.000000	8192.000000	3776.000000	8768.000000	7872.000000	7360.000000	12096.000000	8768.000000
1567152915.788584	116.000000	0.000000	4188.717773	4192.820313	4175.384766	4190.769043	4137.948730	450.000000	4.000000				0.000000	4.000000	4.000000	4.000000	4.000000	4.000000	116.000000	0.000000	8192.000000	8192.000000	8192.000000	3776.000000	8768.000000	7872.000000	7360.000000	12096.000000	8768.000000
1567152915.796367	117.000000	0.000000	4174.358887	4180.512695	4170.256348	4188.717773	4133.333496	450.000000	4.000000				0.000000	4.000000	4.000000	4.000000	4.000000	4.000000	117.000000	0.000000	8192.000000	8192.000000	8192.000000	3776.000000	8768.000000	7872.000000	7360.000000	12096.000000	8768.000000
1567152915.804148	118.000000	0.000000	4181.538574	4184.615234	4172.820313	4201.538574	4141.538574	450.000000	4.000000				0.000000	4.000000	4.000000	4.000000	4.000000	4.000000	118.000000	0.000000	8192.000000	8192.000000	8192.000000	3712.000000	8768.000000	7936.000000	7360.000000	12096.000000	8832.000000
1567152915.811932	119.000000	0.000000	4195.897461	4192.820313	4164.615234	4201.538574	4145.641113	1023.000000	4.000000				0.000000	4.000000	4.000000	4.000000	4.000000	4.000000	119.000000	0.000000	8192.000000	8192.000000	8192.000000	3776.000000	8768.000000	7872.000000	7296.000000	12032.000000	8768.000000
1567152915.819915	120.000000	0.000000	4184.102539	4182.563965	4162.051270	4187.692383	4133.333496	450.000000	4.000000				0.000000	4.000000	4.000000	4.000000	4.000000	4.000000	120.000000	0.000000	8192.000000	8192.000000	8192.000000	3776.000000	8768.000000	7872.000000	7232.000000	12032.000000	8768.000000
1567152915.827699	121.000000	0.000000	4153.846191	4168.205078	4169.230957	4180.512695	4124.615234	450.000000	4.000000				0.000000	4.000000	4.000000	4.000000	4.000000	4.000000	121.000000	0.000000	8192.000000	8192.000000	8192.000000	3776.000000	8768.000000	7872.000000	7232.000000	12032.000000	8768.000000
1567152915.835682	122.000000	0.000000	4171.794922	4188.717773	4181.538574	4188.205078	4133.333496	450.000000	4.000000				0.000000	4.000000	4.000000	4.000000	4.000000	4.000000	122.000000	0.000000	8192.000000	8192.000000	8192.000000	3776.000000	8768.000000	7936.000000	7360.000000	12096.000000	9088.000000
1567152915.843665	123.000000	0.000000	4204.615234	4213.333496	4193.846191	4195.897461	4146.666504	1023.000000	4.000000				0.000000	4.000000	4.000000	4.000000	4.000000	4.000000	123.000000	0.000000	8192.000000	8192.000000	8192.000000	3776.000000	8768.000000	7872.000000	7296.000000	12096.000000	8768.000000
1567152915.851448	124.000000	0.000000	4180.512695	4205.128418	4189.230957	4189.230957	4136.922852	450.000000	4.000000				0.000000	4.000000	4.000000	4.000000	4.000000	4.000000	124.000000	0.000000	8192.000000	8192.000000	8192.000000	3776.000000	8768.000000	7936.000000	7296.000000	12032.000000	8832.000000
1567152915.859231	125.000000	0.000000	4153.846191	4184.615234	4179.487305	4178.974121	4119.487305	450.000000	4.000000				0.000000	4.000000	4.000000	4.000000	4.000000	4.000000	125.000000	0.000000	8192.000000	8192.000000	8192.000000	3776.000000	8768.000000	7872.000000	7168.000000	12096.000000	8896.000000
1567152915.867014	126.000000	0.000000	4170.769043	4180.512695	4186.666504	4183.589844	4128.717773	450.000000	4.000000				0.000000	4.000000	4.000000	4.000000	4.000000	4.000000	126.000000	0.000000	8192.000000	8192.000000	8192.000000	3776.000000	8768.000000	7872.000000	7168.000000	12096.000000	8896.000000
1567152915.874797	127.000000	0.000000	4183.077148	4192.820313	4201.538574	4194.871582	4152.307617	236.000000	4.000000				0.000000	4.000000	4.000000	4.000000	4.000000	4.000000	127.000000	0.000000	8192.000000	8192.000000	8192.000000	3776.000000	8768.000000	7872.000000	7168.000000	12096.000000	8768.000000
1567152915.882579	0.000000	0.000000	4186.153809	4207.179688	4199.487305	4194.358887	4158.461426	450.000000	4.000000				0.000000	4.000000	4.000000	4.000000	4.000000	4.000000	0.000000	0.000000	8192.000000	8192.000000	8192.000000	3776.000000	8768.000000	7936.000000	7360.000000	12096.000000	8768.000000
1567152915.890364	1.000000	0.000000	4185.641113	4201.025879	4174.358887	4179.487305	4141.538574	450.000000	4.000000				0.000000	4.000000	4.000000	4.000000	4.000000	4.000000	1.000000	0.000000	8192.000000	8192.000000	8192.000000	3776.000000	8768.000000	7936.000000	7296.000000	12096.000000	8640.000000
1567152915.898347	2.000000	0.000000	4157.436035	4182.563965	4156.410156	4160.000000	4119.487305	1023.000000	4.000000				0.000000	4.000000	4.000000	4.000000	4.000000	4.000000	2.000000	0.000000	8192.000000	8192.000000	8192.000000	3776.000000	8768.000000	7936.000000	7296.000000	12096.000000	8640.000000
1567152915.906330	3.000000	0.000000	4129.230957	4192.820313	4158.461426	4152.307617	4111.794922	450.000000	4.000000				0.000000	4.000000	4.000000	4.000000	4.000000	4.000000	3.000000	0.000000	8192.000000	8192.000000	8192.000000	3776.000000	8768.000000	7872.000000	7232.000000	12032.000000	8768.000000
1567152915.914112	4.000000	0.000000	4141.025879	4203.077148	4161.538574	4154.871582	4120.000000	1023.000000	4.000000				0.000000	4.000000	4.000000	4.000000	4.000000	4.000000	4.000000	0.000000	8192.000000	8192.000000	8192.000000	3776.000000	8768.000000	7936.000000	7296.000000	12096.000000	8768.000000
1567152915.921895	5.000000	0.000000	4165.128418	4194.871582	4161.025879	4152.820313	4125.128418	450.000000	4.000000				0.000000	4.000000	4.000000	4.000000	4.000000	4.000000	5.000000	0.000000	8192.000000	8192.000000	8192.000000	3776.000000	8768.000000	7936.000000	7360.000000	12096.000000	8768.000000
1567152915.929677	6.000000	0.000000	4155.897461	4186.666504	4168.205078	4154.358887	4125.641113	1023.000000	4.000000				0.000000	4.000000	4.000000	4.000000	4.000000	4.000000	6.000000	0.000000	8192.000000	8192.000000	8192.000000	3776.000000	8768.000000	7936.000000	7360.000000	12096.000000	8768.000000
1567152915.937460	7.000000	0.000000	4141.538574	4194.871582	4188.205078	4177.948730	4134.358887	450.000000	4.000000				0.000000	4.000000	4.000000	4.000000	4.000000	4.000000	7.000000	0.000000	8192.000000	8192.000000	8192.000000	3776.000000	8768.000000	7872.000000	7232.000000	12096.000000	8768.000000
1567152915.945444	8.000000	0.000000	4164.615234	4203.077148	4199.487305	4199.487305	4145.128418	450.000000	4.000000				0.000000	4.000000	4.000000	4.000000	4.000000	4.000000	8.000000	0.000000	8192.000000	8192.000000	8192.000000	3776.000000	8768.000000	7936.000000	7360.000000	12032.000000	8768.000000
1567152915.953426	9.000000	0.000000	4173.333496	4198.974121	4192.820313	4191.794922	4141.538574	1023.000000	4.000000				0.000000	4.000000	4.000000	4.000000	4.000000	4.000000	9.000000	0.000000	8192.000000	8192.000000	8192.000000	3776.000000	8768.000000	7872.000000	7296.000000	12032.000000	8768.000000
1567152915.961208	10.000000	0.000000	4147.179688	4192.820313	4183.589844	4179.487305	4127.692383	450.000000	4.000000				0.000000	4.000000	4.000000	4.000000	4.000000	4.000000	10.000000	0.000000	8192.000000	8192.000000	8192.000000	3776.000000	8768.000000	7936.000000	7296.000000	12096.000000	8512.000000
1567152915.968990	11.000000	0.000000	4146.153809	4196.922852	4186.153809	4185.128418	4127.179688	1023.000000	4.000000				0.000000	4.000000	4.000000	4.000000	4.000000	4.000000	11.000000	0.000000	8192.000000	8192.000000	8192.000000	3776.000000	8768.000000	7872.000000	7360.000000	12096.000000	8512.000000
1567152915.976772	12.000000	0.000000	4174.358887	4207.179688	4194.871582	4190.769043	4142.051270	450.000000	4.000000				0.000000	4.000000	4.000000	4.000000	4.000000	4.000000	12.000000	0.000000	8192.000000	8192.000000	8192.000000	3776.000000	8768.000000	7936.000000	7360.000000	12096.000000	8576.000000
1567152915.984557	13.000000	0.000000	4173.333496	4190.769043	4186.153809	4186.666504	4143.077148	450.000000	4.000000				0.000000	4.000000	4.000000	4.000000	4.000000	4.000000	13.000000	0.000000	8192.000000	8192.000000	8192.000000	3776.000000	8768.000000	7872.000000	7296.000000	12096.000000	8768.000000
1567152915.992541	14.000000	0.000000	4160.000000	4180.512695	4170.256348	4179.487305	4132.820313	450.000000	4.000000				0.000000	4.000000	4.000000	4.000000	4.000000	4.000000	14.000000	0.000000	8192.000000	8192.000000	8192.000000	3776.000000	8768.000000	7872.000000	7296.000000	12032.000000	8768.000000
1567152916.000526	15.000000	0.000000	4176.410156	4205.128418	4184.102539	4180.000000	4143.077148	1023.000000	4.000000				0.000000	4.000000	4.000000	4.000000	4.000000	4.000000	15.000000	0.000000	8192.000000	8192.000000	8192.000000	3776.000000	8768.000000	7872.000000	7296.000000	12032.000000	8704.000000
1567152916.008510	16.000000	0.000000	4190.769043	4227.692383	4206.666504	4197.436035	4162.051270	0.000000	4.000000				0.000000	4.000000	4.000000	4.000000	4.000000	4.000000	16.000000	0.000000	8192.000000	8192.000000	8192.000000	3776.000000	8768.000000	7936.000000	7296.000000	12032.000000	8704.000000
1567152916.016493	17.000000	0.000000	4174.871582	4217.436035	4203.077148	4205.128418	4154.358887	0.000000	4.000000				0.000000	4.000000	4.000000	4.000000	4.000000	4.000000	17.000000	0.000000	8192.000000	8192.000000	8192.000000	3776.000000	8768.000000	7936.000000	7360.000000	11968.000000	8704.000000
1567152916.024475	18.000000	0.000000	4167.692383	4201.025879	4189.230957	4188.717773	4137.948730	0.000000	4.000000				0.000000	4.000000	4.000000	4.000000	4.000000	4.000000	18.000000	0.000000	8192.000000	8192.000000	8192.000000	3776.000000	8768.000000	7872.000000	7424.000000	12096.000000	8832.000000
1567152916.032259	19.000000	0.000000	4175.384766	4198.974121	4190.256348	4184.102539	4142.563965	0.000000	4.000000				0.000000	4.000000	4.000000	4.000000	4.000000	4.000000	19.000000	0.000000	8192.000000	8192.000000	8192.000000	3776.000000	8768.000000	7936.000000	7296.000000	12032.000000	8640.000000
1567152916.040041	20.000000	0.000000	4163.077148	4207.179688	4200.512695	4189.743652	4149.743652	0.000000	4.000000				0.000000	4.000000	4.000000	4.000000	4.000000	4.000000	20.000000	0.000000	8192.000000	8192.000000	8192.000000	3776.000000	8768.000000	7872.000000	7296.000000	12032.000000	8640.000000
1567152916.047825	21.000000	0.000000	4148.205078	4198.974121	4198.974121	4178.974121	4145.641113	0.000000	4.000000				0.000000	4.000000	4.000000	4.000000	4.000000	4.000000	21.000000	0.000000	8192.000000	8192.000000	8192.000000	3776.000000	8768.000000	7936.000000	7232.000000	12032.000000	8832.000000
1567152916.055809	22.000000	0.000000	4154.358887	4180.512695	4185.128418	4163.077148	4131.794922	0.000000	4.000000				0.000000	4.000000	4.000000	4.000000	4.000000	4.000000	22.000000	0.000000	8192.000000	8192.000000	8192.000000	3776.000000	8768.000000	7936.000000	7296.000000	12032.000000	8768.000000
1567152916.063791	23.000000	0.000000	4148.205078	4178.461426	4168.205078	4155.384766	4117.948730	0.000000	4.000000				0.000000	4.000000	4.000000	4.000000	4.000000	4.000000	23.000000	0.000000	8192.000000	8192.000000	8192.000000	3776.000000	8768.000000	7936.000000	7424.000000	12032.000000	8768.000000
1567152916.071574	24.000000	0.000000	4132.820313	4188.717773	4160.000000	4149.743652	4115.897461	0.000000	4.000000				0.000000	4.000000	4.000000	4.000000	4.000000	4.000000	24.000000	0.000000	8192.000000	8192.000000	8192.000000	3776.000000	8768.000000	7872.000000	7424.000000	12032.000000	8768.000000
1567152916.079356	25.000000	0.000000	4148.205078	4203.077148	4179.487305	4166.153809	4137.436035	0.000000	4.000000				0.000000	4.000000	4.000000	4.000000	4.000000	4.000000	25.000000	0.000000	8192.000000	8192.000000	8192.000000	3776.000000	8768.000000	7936.000000	7296.000000	12032.000000	8768.000000
1567152916.087138	26.000000	0.000000	4183.077148	4215.384766	4204.102539	4196.922852	4171.794922	0.000000	4.000000				0.000000	4.000000	4.000000	4.000000	4.000000	4.000000	26.000000	0.000000	8192.000000	8192.000000	8192.000000	3776.000000	8768.000000	7872.000000	7296.000000	12032.000000	8832.000000
1567152916.094920	27.000000	0.000000	4192.820313	4217.436035	4208.717773	4207.692383	4186.153809	0.000000	4.000000				0.000000	4.000000	4.000000	4.000000	4.000000	4.000000	27.000000	0.000000	8192.000000	8192.000000	8192.000000	3776.000000	8768.000000	7936.000000	7296.000000	12032.000000	8768.000000
1567152916.102701	28.000000	0.000000	4180.512695	4209.230957	4211.794922	4202.563965	4183.077148	0.000000	4.000000				0.000000	4.000000	4.000000	4.000000	4.000000	4.000000	28.000000	0.000000	8192.000000	8192.000000	8192.000000	3776.000000	8768.000000	7872.000000	7232.000000	12096.000000	8832.000000
1567152916.110485	29.000000	0.000000	4165.128418	4196.922852	4209.743652	4190.769043	4168.205078	0.000000	4.000000				0.000000	4.000000	4.000000	4.000000	4.000000	4.000000	29.000000	0.000000	8192.000000	8192.000000	8192.000000	3776.000000	8768.000000	7936.000000	7232.000000	12096.000000	8832.000000
1567152916.118469	30.000000	0.000000	4153.846191	4186.666504	4189.230957	4173.333496	4148.717773	0.000000	4.000000				0.000000	4.000000	4.000000	4.000000	4.000000	4.000000	30.000000	0.000000	8192.000000	8192.000000	8192.000000	3776.000000	8768.000000	7936.000000	7296.000000	12096.000000	8768.000000
1567152916.126452	31.000000	0.000000	4159.487305	4196.922852	4176.922852	4168.717773	4145.128418	0.000000	4.000000				0.000000	4.000000	4.000000	4.000000	4.000000	4.000000	31.000000	0.000000	8192.000000	8192.000000	8192.000000	3776.000000	8768.000000	7936.000000	7296.000000	12096.000000	8768.000000
1567152916.134435	32.000000	0.000000	4163.589844	4215.384766	4188.717773	4175.897461	4153.333496	0.000000	4.000000				0.000000	4.000000	4.000000	4.000000	4.000000	4.000000	32.000000	0.000000	8192.000000	8192.000000	8192.000000	3776.000000	8768.000000	7936.000000	7360.000000	12032.000000	8704.000000
1567152916.142219	33.000000	0.000000	4157.436035	4205.128418	4193.333496	4173.846191	4155.384766	0.000000	4.000000				0.000000	4.000000	4.000000	4.000000	4.000000	4.000000	33.000000	0.000000	8192.000000	8192.000000	8192.000000	3776.000000	8768.000000	7936.000000	7296.000000	12096.000000	8704.000000
1567152916.150201	34.000000	0.000000	4159.487305	4192.820313	4179.487305	4162.563965	4155.384766	0.000000	4.000000				0.000000	4.000000	4.000000	4.000000	4.000000	4.000000	34.000000	0.000000	8192.000000	8192.000000	8192.000000	3776.000000	8768.000000	7872.000000	7296.000000	12096.000000	8704.000000
1567152916.157985	35.000000	0.000000	4171.282227	4203.077148	4175.897461	4162.051270	4167.179688	0.000000	4.000000				0.000000	4.000000	4.000000	4.000000	4.000000	4.000000	35.000000	0.000000	8192.000000	8192.000000	8192.000000	3776.000000	8768.000000	7936.000000	7296.000000	12032.000000	8704.000000
1567152916.165967	36.000000	0.000000	4167.179688	4196.922852	4177.948730	4168.205078	4172.820313	0.000000	4.000000				0.000000	4.000000	4.000000	4.000000	4.000000	4.000000	36.000000	0.000000	8192.000000	8192.000000	8192.000000	3776.000000	8768.000000	7936.000000	7296.000000	12096.000000	8768.000000
1567152916.173750	37.000000	0.000000	4152.307617	4184.615234	4180.512695	4174.871582	4167.692383	0.000000	4.000000				0.000000	4.000000	4.000000	4.000000	4.000000	4.000000	37.000000	0.000000	8192.000000	8192.000000	8192.000000	3776.000000	8768.000000	7936.000000	7296.000000	11968.000000	8704.000000
1567152916.181532	38.000000	0.000000	4163.077148	4205.128418	4191.282227	4185.641113	4172.820313	0.000000	4.000000				0.000000	4.000000	4.000000	4.000000	4.000000	4.000000	38.000000	0.000000	8192.000000	8192.000000	8192.000000	3776.000000	8768.000000	7872.000000	7296.000000	11968.000000	8704.000000
1567152916.189315	39.000000	0.000000	4174.871582	4221.538574	4192.307617	4186.153809	4178.974121	0.000000	4.000000				0.000000	4.000000	4.000000	4.000000	4.000000	4.000000	39.000000	0.000000	8192.000000	8192.000000	8192.000000	3712.000000	8768.000000	7936.000000	7360.000000	12032.000000	8704.000000
1567152916.197097	40.000000	0.000000	4161.025879	4209.230957	4184.102539	4174.871582	4168.205078	0.000000	4.000000				0.000000	4.000000	4.000000	4.000000	4.000000	4.000000	40.000000	0.000000	8192.000000	8192.000000	8192.000000	3776.000000	8768.000000	7936.000000	7296.000000	11968.000000	8704.000000
1567152916.204882	41.000000	0.000000	4148.205078	4192.820313	4178.974121	4166.666504	4152.307617	0.000000	4.000000				0.000000	4.000000	4.000000	4.000000	4.000000	4.000000	41.000000	0.000000	8192.000000	8192.000000	8192.000000	3776.000000	8768.000000	7936.000000	7296.000000	12032.000000	8832.000000
1567152916.212865	42.000000	0.000000	4149.230957	4188.717773	4182.563965	4169.230957	4155.897461	0.000000	4.000000				0.000000	4.000000	4.000000	4.000000	4.000000	4.000000	42.000000	0.000000	8192.000000	8192.000000	8192.000000	3776.000000	8768.000000	7872.000000	7296.000000	12032.000000	8832.000000
1567152916.220848	43.000000	0.000000	4154.358887	4201.025879	4200.000000	4180.512695	4181.025879	0.000000	4.000000				0.000000	4.000000	4.000000	4.000000	4.000000	4.000000	43.000000	0.000000	8192.000000	8192.000000	8192.000000	3776.000000	8768.000000	7936.000000	7360.000000	12032.000000	8704.000000
1567152916.228630	44.000000	0.000000	4161.538574	4221.538574	4204.615234	4185.128418	4190.769043	0.000000	4.000000				0.000000	4.000000	4.000000	4.000000	4.000000	4.000000	44.000000	0.000000	8192.000000	8192.000000	8192.000000	3776.000000	8768.000000	7936.000000	7232.000000	12096.000000	8768.000000
1567152916.236416	45.000000	0.000000	4164.615234	4223.589844	4189.743652	4174.871582	4175.897461	0.000000	4.000000				0.000000	4.000000	4.000000	4.000000	4.000000	4.000000	45.000000	0.000000	8192.000000	8192.000000	8192.000000	3776.000000	8768.000000	7936.000000	7360.000000	12096.000000	8768.000000
1567152916.244401	46.000000	0.000000	4166.666504	4219.487305	4196.922852	4175.897461	4177.948730	0.000000	4.000000				0.000000	4.000000	4.000000	4.000000	4.000000	4.000000	46.000000	0.000000	8192.000000	8192.000000	8192.000000	3776.000000	8768.000000	7936.000000	7232.000000	12096.000000	8704.000000
1567152916.252385	47.000000	0.000000	4176.410156	4227.692383	4213.846191	4190.256348	4197.436035	0.000000	4.000000				0.000000	4.000000	4.000000	4.000000	4.000000	4.000000	47.000000	0.000000	8192.000000	8192.000000	8192.000000	3776.000000	8768.000000	7872.000000	7232.000000	12096.000000	8704.000000
1567152916.260368	48.000000	0.000000	4169.743652	4225.641113	4201.025879	4192.307617	4188.205078	0.000000	4.000000				0.000000	4.000000	4.000000	4.000000	4.000000	4.000000	48.000000	0.000000	8192.000000	8192.000000	8192.000000	3776.000000	8768.000000	7936.000000	7296.000000	12032.000000	8640.000000
1567152916.268351	49.000000	0.000000	4149.743652	4201.025879	4183.589844	4181.025879	4168.205078	0.000000	4.000000				0.000000	4.000000	4.000000	4.000000	4.000000	4.000000	49.000000	0.000000	8192.000000	8192.000000	8192.000000	3776.000000	8768.000000	7872.000000	7360.000000	12096.000000	8768.000000
1567152916.276133	50.000000	0.000000	4152.307617	4190.769043	4187.179688	4173.333496	4177.948730	0.000000	4.000000				0.000000	4.000000	4.000000	4.000000	4.000000	4.000000	50.000000	0.000000	8192.000000	8192.000000	8192.000000	3776.000000	8768.000000	7872.000000	7296.000000	12032.000000	8768.000000
1567152916.283917	51.000000	0.000000	4161.538574	4217.436035	4193.846191	4174.358887	4192.820313	0.000000	4.000000				0.000000	4.000000	4.000000	4.000000	4.000000	4.000000	51.000000	0.000000	8192.000000	8192.000000	8192.000000	3776.000000	8768.000000	7936.000000	7296.000000	12096.000000	8512.000000
1567152916.291899	52.000000	0.000000	4149.743652	4237.948730	4193.333496	4176.410156	4185.128418	0.000000	4.000000				0.000000	4.000000	4.000000	4.000000	4.000000	4.000000	52.000000	0.000000	8192.000000	8192.000000	8192.000000	3776.000000	8768.000000	7936.000000	7296.000000	12096.000000	8512.000000
1567152916.299683	53.000000	0.000000	4145.641113	4223.589844	4195.897461	4175.897461	4175.897461	0.000000	4.000000				0.000000	4.000000	4.000000	4.000000	4.000000	4.000000	53.000000	0.000000	8192.000000	8192.000000	8192.000000	3776.000000	8768.000000	7936.000000	7360.000000	12032.000000	8768.000000
1567152916.307666	54.000000	0.000000	4161.538574	4215.384766	4202.563965	4180.512695	4184.615234	0.000000	4.000000				0.000000	4.000000	4.000000	4.000000	4.000000	4.000000	54.000000	0.000000	8192.000000	8192.000000	8192.000000	3840.000000	8768.000000	7872.000000	7296.000000	12032.000000	8768.000000
1567152916.315449	55.000000	0.000000	4162.563965	4225.641113	4206.666504	4187.692383	4192.307617	0.000000	4.000000				0.000000	4.000000	4.000000	4.000000	4.000000	4.000000	55.000000	0.000000	8192.000000	8192.000000	8192.000000	3776.000000	8768.000000	7936.000000	7296.000000	12032.000000	8704.000000
1567152916.323432	56.000000	0.000000	4147.179688	4209.230957	4205.128418	4187.692383	4187.179688	0.000000	4.000000				0.000000	4.000000	4.000000	4.000000	4.000000	4.000000	56.000000	0.000000	8192.000000	8192.000000	8192.000000	3776.000000	8768.000000	7872.000000	7296.000000	12032.000000	8704.000000
1567152916.331215	57.000000	0.000000	4147.692383	4188.717773	4209.743652	4188.717773	4188.717773	0.000000	4.000000				0.000000	4.000000	4.000000	4.000000	4.000000	4.000000	57.000000	0.000000	8192.000000	8192.000000	8192.000000	3776.000000	8768.000000	7936.000000	7360.000000	12032.000000	8704.000000
1567152916.339197	58.000000	0.000000	4162.051270	4211.282227	4222.563965	4198.974121	4200.512695	0.000000	4.000000				0.000000	4.000000	4.000000	4.000000	4.000000	4.000000	58.000000	0.000000	8192.000000	8192.000000	8192.000000	3776.000000	8768.000000	7936.000000	7232.000000	12032.000000	8768.000000
1567152916.346982	59.000000	0.000000	4164.102539	4237.948730	4220.512695	4210.769043	4203.589844	0.000000	4.000000				0.000000	4.000000	4.000000	4.000000	4.000000	4.000000	59.000000	0.000000	8192.000000	8192.000000	8192.000000	3776.000000	8768.000000	7936.000000	7296.000000	12032.000000	8768.000000
1567152916.354966	60.000000	0.000000	4154.358887	4242.051270	4217.948730	4216.410156	4202.563965	0.000000	4.000000				0.000000	4.000000	4.000000	4.000000	4.000000	4.000000	60.000000	0.000000	8192.000000	8192.000000	8192.000000	3776.000000	8768.000000	7872.000000	7296.000000	12032.000000	8768.000000
1567152916.362950	61.000000	0.000000	4153.846191	4231.794922	4222.563965	4207.692383	4204.615234	0.000000	4.000000				0.000000	4.000000	4.000000	4.000000	4.000000	4.000000	61.000000	0.000000	8192.000000	8192.000000	8192.000000	3776.000000	8768.000000	7936.000000	7296.000000	12032.000000	8704.000000
1567152916.370934	62.000000	0.000000	4165.641113	4211.282227	4215.897461	4195.384766	4199.487305	0.000000	4.000000				0.000000	4.000000	4.000000	4.000000	4.000000	4.000000	62.000000	0.000000	8192.000000	8192.000000	8192.000000	3776.000000	8768.000000	7872.000000	7296.000000	12096.000000	8768.000000
1567152916.378916	63.000000	0.000000	4165.128418	4207.179688	4210.256348	4200.512695	4197.436035	0.000000	4.000000				0.000000	4.000000	4.000000	4.000000	4.000000	4.000000	63.000000	0.000000	8192.000000	8192.000000	8192.000000	3776.000000	8768.000000	7936.000000	7232.000000	12032.000000	8768.000000
1567152916.386698	64.000000	0.000000	4151.282227	4219.487305	4210.256348	4200.000000	4203.077148	450.000000	4.000000				0.000000	4.000000	4.000000	4.000000	4.000000	4.000000	64.000000	0.000000	8192.000000	8192.000000	8192.000000	3776.000000	8768.000000	7936.000000	7360.000000	12096.000000	8576.000000
1567152916.394481	65.000000	0.000000	4156.922852	4223.589844	4212.307617	4187.179688	4200.000000	450.000000	4.000000				0.000000	4.000000	4.000000	4.000000	4.000000	4.000000	65.000000	0.000000	8192.000000	8192.000000	8192.000000	3776.000000	8768.000000	7936.000000	7360.000000	12096.000000	8576.000000
1567152916.402262	66.000000	0.000000	4162.051270	4223.589844	4218.461426	4193.333496	4203.589844	1023.000000	4.000000				0.000000	4.000000	4.000000	4.000000	4.000000	4.000000	66.000000	0.000000	8192.000000	8192.000000	8192.000000	3776.000000	8768.000000	7936.000000	7360.000000	12032.000000	8704.000000
1567152916.410045	67.000000	0.000000	4133.846191	4215.384766	4209.743652	4199.487305	4202.051270	450.000000	4.000000				0.000000	4.000000	4.000000	4.000000	4.000000	4.000000	67.000000	0.000000	8192.000000	8192.000000	8192.000000	3776.000000	8768.000000	7872.000000	7360.000000	12032.000000	8768.000000
1567152916.417826	68.000000	0.000000	4126.153809	4201.025879	4194.871582	4184.615234	4185.128418	1023.000000	4.000000				0.000000	4.000000	4.000000	4.000000	4.000000	4.000000	68.000000	0.000000	8192.000000	8192.000000	8192.000000	3776.000000	8768.000000	7936.000000	7232.000000	12096.000000	8768.000000
1567152916.425610	69.000000	0.000000	4168.205078	4201.025879	4200.000000	4187.179688	4195.897461	450.000000	4.000000				0.000000	4.000000	4.000000	4.000000	4.000000	4.000000	69.000000	0.000000	8192.000000	8192.000000	8192.000000	3776.000000	8768.000000	7936.000000	7232.000000	12032.000000	8832.000000
1567152916.433593	70.000000	0.000000	4188.717773	4233.846191	4220.512695	4217.436035	4230.256348	1023.000000	4.000000				0.000000	4.000000	4.000000	4.000000	4.000000	4.000000	70.000000	0.000000	8192.000000	8192.000000	8192.000000	3776.000000	8768.000000	7936.000000	7232.000000	12032.000000	8832.000000
1567152916.441376	71.000000	0.000000	4178.461426	4252.307617	4226.153809	4223.589844	4232.820313	450.000000	4.000000				0.000000	4.000000	4.000000	4.000000	4.000000	4.000000	71.000000	0.000000	8192.000000	8192.000000	8128.000000	3776.000000	8768.000000	7936.000000	7296.000000	12032.000000	8768.000000
1567152916.449359	72.000000	0.000000	4165.128418	4211.282227	4202.563965	4200.512695	4206.666504	450.000000	4.000000				0.000000	4.000000	4.000000	4.000000	4.000000	4.000000	72.000000	0.000000	8192.000000	8192.000000	8192.000000	3776.000000	8768.000000	7936.000000	7232.000000	12096.000000	8768.000000
1567152916.457142	73.000000	0.000000	4144.102539	4174.358887	4186.153809	4193.333496	4196.922852	1023.000000	4.000000				0.000000	4.000000	4.000000	4.000000	4.000000	4.000000	73.000000	0.000000	8192.000000	8192.000000	8192.000000	3776.000000	8768.000000	7936.000000	7296.000000	12096.000000	8704.000000
1567152916.465125	74.000000	0.000000	4140.512695	4203.077148	4195.384766	4204.102539	4208.717773	450.000000	4.000000				0.000000	4.000000	4.000000	4.000000	4.000000	4.000000	74.000000	0.000000	8192.000000	8192.000000	8192.000000	3776.000000	8768.000000	7872.000000	7296.000000	12096.000000	8704.000000
1567152916.472907	75.000000	0.000000	4163.589844	4246.153809	4201.025879	4204.615234	4214.871582	1023.000000	4.000000				0.000000	4.000000	4.000000	4.000000	4.000000	4.000000	75.000000	0.000000	8192.000000	8192.000000	8192.000000	3776.000000	8768.000000	7936.000000	7296.000000	12032.000000	8768.000000
1567152916.480688	76.000000	0.000000	4175.384766	4223.589844	4191.794922	4195.897461	4211.282227	450.000000	4.000000				0.000000	4.000000	4.000000	4.000000	4.000000	4.000000	76.000000	0.000000	8192.000000	8192.000000	8192.000000	3776.000000	8768.000000	7936.000000	7296.000000	12096.000000	8704.000000
1567152916.488471	77.000000	0.000000	4173.333496	4209.230957	4192.307617	4197.436035	4210.769043	450.000000	4.000000				0.000000	4.000000	4.000000	4.000000	4.000000	4.000000	77.000000	0.000000	8192.000000	8192.000000	8192.000000	3776.000000	8768.000000	7936.000000	7296.000000	12032.000000	8768.000000
1567152916.496454	78.000000	0.000000	4166.666504	4223.589844	4203.077148	4205.128418	4210.256348	450.000000	4.000000				0.000000	4.000000	4.000000	4.000000	4.000000	4.000000	78.000000	0.000000	8192.000000	8192.000000	8192.000000	3776.000000	8768.000000	7936.000000	7296.000000	12032.000000	8768.000000
1567152916.504237	79.000000	0.000000	4146.153809	4201.025879	4197.436035	4203.589844	4202.563965	1023.000000	4.000000				0.000000	4.000000	4.000000	4.000000	4.000000	4.000000	79.000000	0.000000	8192.000000	8192.000000	8192.000000	3776.000000	8768.000000	7936.000000	7360.000000	12096.000000	8704.000000
1567152916.512219	80.000000	0.000000	4133.846191	4178.461426	4184.102539	4196.410156	4200.512695	450.000000	4.000000				0.000000	4.000000	4.000000	4.000000	4.000000	4.000000	80.000000	0.000000	8192.000000	8192.000000	8192.000000	3776.000000	8768.000000	7936.000000	7360.000000	12096.000000	8768.000000
1567152916.520003	81.000000	0.000000	4149.743652	4205.128418	4192.820313	4198.461426	4210.256348	450.000000	4.000000				0.000000	4.000000	4.000000	4.000000	4.000000	4.000000	81.000000	0.000000	8192.000000	8192.000000	8192.000000	3776.000000	8768.000000	7872.000000	7360.000000	12096.000000	8704.000000
1567152916.527986	82.000000	0.000000	4166.666504	4225.641113	4210.769043	4206.153809	4217.436035	450.000000	4.000000				0.000000	4.000000	4.000000	4.000000	4.000000	4.000000	82.000000	0.000000	8192.000000	8192.000000	8192.000000	3776.000000	8768.000000	7936.000000	7296.000000	12096.000000	9024.000000
1567152916.535969	83.000000	0.000000	4166.666504	4211.282227	4213.333496	4208.205078	4213.333496	1023.000000	4.000000				0.000000	4.000000	4.000000	4.000000	4.000000	4.000000	83.000000	0.000000	8192.000000	8192.000000	8192.000000	3776.000000	8768.000000	7936.000000	7296.000000	12096.000000	9024.000000
1567152916.543751	84.000000	0.000000	4165.128418	4209.230957	4208.717773	4202.563965	4209.743652	450.000000	4.000000				0.000000	4.000000	4.000000	4.000000	4.000000	4.000000	84.000000	0.000000	8192.000000	8192.000000	8192.000000	3776.000000	8768.000000	7936.000000	7296.000000	12096.000000	8512.000000
1567152916.551537	85.000000	0.000000	4169.743652	4217.436035	4207.179688	4193.333496	4210.256348	450.000000	4.000000				0.000000	4.000000	4.000000	4.000000	4.000000	4.000000	85.000000	0.000000	8192.000000	8192.000000	8192.000000	3776.000000	8768.000000	7936.000000	7296.000000	12096.000000	8768.000000
1567152916.559521	86.000000	0.000000	4164.102539	4198.974121	4204.615234	4187.692383	4207.179688	450.000000	4.000000				0.000000	4.000000	4.000000	4.000000	4.000000	4.000000	86.000000	0.000000	8192.000000	8192.000000	8192.000000	3776.000000	8768.000000	7936.000000	7232.000000	12096.000000	8704.000000
1567152916.567505	87.000000	0.000000	4139.487305	4188.717773	4197.948730	4196.410156	4197.948730	1023.000000	4.000000				0.000000	4.000000	4.000000	4.000000	4.000000	4.000000	87.000000	0.000000	8192.000000	8192.000000	8192.000000	3776.000000	8768.000000	7872.000000	7296.000000	12096.000000	8960.000000
1567152916.575488	88.000000	0.000000	4135.384766	4213.333496	4200.512695	4211.282227	4196.922852	450.000000	4.000000				0.000000	4.000000	4.000000	4.000000	4.000000	4.000000	88.000000	0.000000	8192.000000	8192.000000	8192.000000	3776.000000	8768.000000	7872.000000	7296.000000	12096.000000	8960.000000
1567152916.583471	89.000000	0.000000	4167.692383	4229.743652	4208.717773	4215.384766	4210.256348	450.000000	4.000000				0.000000	4.000000	4.000000	4.000000	4.000000	4.000000	89.000000	0.000000	8192.000000	8192.000000	8192.000000	3776.000000	8768.000000	7936.000000	7360.000000	12096.000000	8832.000000
1567152916.591252	90.000000	0.000000	4174.871582	4225.641113	4207.692383	4212.820313	4218.461426	450.000000	4.000000				0.000000	4.000000	4.000000	4.000000	4.000000	4.000000	90.000000	0.000000	8192.000000	8192.000000	8192.000000	3776.000000	8768.000000	7936.000000	7296.000000	12096.000000	8768.000000
1567152916.599034	91.000000	0.000000	4154.871582	4221.538574	4202.563965	4207.179688	4210.769043	1023.000000	4.000000				0.000000	4.000000	4.000000	4.000000	4.000000	4.000000	91.000000	0.000000	8192.000000	8192.000000	8192.000000	3776.000000	8768.000000	7936.000000	7296.000000	12032.000000	8896.000000
1567152916.606816	92.000000	0.000000	4151.282227	4203.077148	4196.410156	4200.000000	4197.436035	450.000000	4.000000				0.000000	4.000000	4.000000	4.000000	4.000000	4.000000	92.000000	0.000000	8192.000000	8192.000000	8192.000000	3776.000000	8768.000000	7936.000000	7296.000000	12032.000000	8896.000000
1567152916.614599	93.000000	0.000000	4156.410156	4182.563965	4192.820313	4197.436035	4196.410156	450.000000	4.000000				0.000000	4.000000	4.000000	4.000000	4.000000	4.000000	93.000000	0.000000	8192.000000	8192.000000	8192.000000	3776.000000	8768.000000	7936.000000	7296.000000	12032.000000	8768.000000
1567152916.622582	94.000000	0.000000	4161.025879	4209.230957	4196.922852	4200.000000	4203.589844	450.000000	4.000000				0.000000	4.000000	4.000000	4.000000	4.000000	4.000000	94.000000	0.000000	8192.000000	8192.000000	8192.000000	3776.000000	8768.000000	7872.000000	7360.000000	12096.000000	8768.000000
1567152916.630365	95.000000	0.000000	4169.743652	4235.897461	4198.974121	4207.692383	4203.077148	1023.000000	4.000000				0.000000	4.000000	4.000000	4.000000	4.000000	4.000000	95.000000	0.000000	8192.000000	8192.000000	8192.000000	3776.000000	8768.000000	7936.000000	7360.000000	12032.000000	8768.000000
1567152916.638347	96.000000	0.000000	4173.846191	4221.538574	4195.384766	4216.922852	4203.589844	450.000000	4.000000				0.000000	4.000000	4.000000	4.000000	4.000000	4.000000	96.000000	0.000000	8192.000000	8192.000000	8192.000000	3776.000000	8768.000000	7936.000000	7360.000000	12032.000000	8768.000000
1567152916.646130	97.000000	0.000000	4171.282227	4217.436035	4195.897461	4218.974121	4215.897461	450.000000	4.000000				0.000000	4.000000	4.000000	4.000000	4.000000	4.000000	97.000000	0.000000	8192.000000	8192.000000	8192.000000	3776.000000	8768.000000	7936.000000	7360.000000	12032.000000	8768.000000
1567152916.654113	98.000000	0.000000	4170.769043	4221.538574	4197.948730	4208.205078	4215.897461	450.000000	4.000000				0.000000	4.000000	4.000000	4.000000	4.000000	4.000000	98.000000	0.000000	8192.000000	8192.000000	8192.000000	3776.000000	8768.000000	7936.000000	7360.000000	12096.000000	8768.000000
1567152916.661897	99.000000	0.000000	4166.666504	4196.922852	4195.897461	4197.948730	4200.512695	1023.000000	4.000000				0.000000	4.000000	4.000000	4.000000	4.000000	4.000000	99.000000	0.000000	8192.000000	8192.000000	8192.000000	3776.000000	8768.000000	7936.000000	7296.000000	12096.000000	8832.000000
1567152916.669881	100.000000	0.000000	4167.179688	4192.820313	4195.897461	4208.205078	4202.563965	450.000000	4.000000				0.000000	4.000000	4.000000	4.000000	4.000000	4.000000	100.000000	0.000000	8192.000000	8192.000000	8192.000000	3776.000000	8768.000000	7936.000000	7232.000000	12032.000000	8576.000000
1567152916.677865	101.000000	0.000000	4176.922852	4223.589844	4198.974121	4216.922852	4214.358887	450.000000	4.000000				0.000000	4.000000	4.000000	4.000000	4.000000	4.000000	101.000000	0.000000	8192.000000	8192.000000	8192.000000	3776.000000	8768.000000	7936.000000	7232.000000	12032.000000	8576.000000
[truncated: 5,911 more rows]
