# Supplementary material for: The classification of EEG-based winking signals: a transfer learning and random forest pipeline
Source: PeerJ. 2021 Mar 31;9:e11182. doi: 10.7717/peerj.11182 (PMC8019310; doi:10.7717/peerj.11182)
Supplement: Supplemental Information 8 [file peerj-09-11182-s008.csv]

title:Blink1_4	start timestamp:2019-08-28T15:00:45.416258+08:00	stop timestamp:2019-08-28T15:01:42.233580+08:00	headset type:INSIGHT	headset serial:5A6897AC49	headset firmware:925	subject name:Sub_4	channels:30	sampling rate:eeg_128;mot_128	samples:7210	version:2.0
Timestamp	EEG.Counter	EEG.Interpolated	EEG.AF3	EEG.T7	EEG.Pz	EEG.T8	EEG.AF4	EEG.RawCq	EEG.Battery	MarkerIndex	MarkerType	MarkerValueInt	EEG.MarkerHardware	CQ.AF3	CQ.T7	CQ.Pz	CQ.T8	CQ.AF4	MOT.CounterMems	MOT.InterpolatedMems	MOT.GyroX	MOT.GyroY	MOT.GyroZ	MOT.AccX	MOT.AccY	MOT.AccZ	MOT.MagX	MOT.MagY	MOT.MagZ
1566975645	11	0	4154.871582	4254.358887	4216.410156	4230.256348	4151.794922	1023	4				0	4	4	4	4	4	11	0	8192	8192	8192	3840	7552	8576	5888	11776	8576
1566975645	12	0	4174.358887	4256.410156	4230.769043	4228.205078	4178.461426	450	4				0	4	4	4	4	4	12	0	8192	8192	8192	3776	7616	8640	5888	11776	8576
1566975645	13	0	4179.487305	4274.871582	4236.922852	4214.358887	4184.615234	450	4				0	4	4	4	4	4	13	0	8192	8192	8192	3840	7616	8576	5888	11776	8576
1566975645	14	0	4184.615234	4268.717773	4236.922852	4223.077148	4167.179688	450	4				0	4	4	4	4	4	14	0	8192	8192	8192	3840	7616	8576	5888	11712	8512
1566975645	15	0	4189.230957	4258.461426	4229.230957	4225.641113	4157.436035	1023	4				0	4	4	4	4	4	15	0	8192	8192	8192	3840	7616	8640	5888	11840	8448
1566975645	16	0	4181.538574	4270.769043	4231.282227	4223.589844	4166.153809	0	4				0	4	4	4	4	4	16	0	8192	8192	8192	3840	7616	8576	5888	11840	8448
1566975645	17	0	4170.769043	4270.769043	4230.256348	4225.128418	4166.666504	0	4				0	4	4	4	4	4	17	0	8192	8192	8192	3840	7552	8640	5952	11712	8576
1566975645	18	0	4171.282227	4260.512695	4218.974121	4215.897461	4168.717773	0	4				0	4	4	4	4	4	18	0	8192	8192	8192	3840	7552	8576	5952	11776	8576
1566975645	19	0	4187.179688	4264.615234	4238.461426	4231.794922	4194.358887	0	4				0	4	4	4	4	4	19	0	8192	8192	8192	3840	7616	8640	5952	11776	8576
1566975645	20	0	4200.512695	4264.615234	4261.025879	4237.94873	4213.333496	0	4				0	4	4	4	4	4	20	0	8192	8128	8192	3840	7552	8576	5952	11776	8576
1566975645	21	0	4190.256348	4256.410156	4252.307617	4224.615234	4196.922852	0	4				0	4	4	4	4	4	21	0	8192	8128	8192	3840	7552	8576	5952	11776	8512
1566975646	22	0	4181.538574	4274.871582	4245.641113	4226.153809	4187.692383	0	4				0	4	4	4	4	4	22	0	8128	8128	8192	3840	7552	8576	6016	11776	8512
1566975646	23	0	4187.179688	4287.179688	4251.282227	4220.512695	4203.589844	0	4				0	4	4	4	4	4	23	0	8192	8128	8192	3840	7552	8576	5888	11776	8576
1566975646	24	0	4174.871582	4260.512695	4245.641113	4219.487305	4202.05127	0	4				0	4	4	4	4	4	24	0	8192	8128	8192	3840	7552	8576	5888	11776	8704
1566975646	25	0	4152.820313	4250.256348	4224.102539	4218.461426	4184.102539	0	4				0	4	4	4	4	4	25	0	8192	8128	8192	3840	7552	8576	5888	11776	8704
1566975646	26	0	4169.230957	4272.820313	4235.897461	4220	4195.897461	0	4				0	4	4	4	4	4	26	0	8128	8128	8192	3840	7552	8512	5952	11840	8576
1566975646	27	0	4188.717773	4270.769043	4262.563965	4224.102539	4216.410156	0	4				0	4	4	4	4	4	27	0	8192	8128	8192	3840	7552	8512	6016	11776	8512
1566975646	28	0	4169.743652	4237.94873	4249.743652	4204.102539	4208.717773	0	4				0	4	4	4	4	4	28	0	8192	8128	8192	3840	7552	8576	5952	11776	8576
1566975646	29	0	4165.641113	4223.589844	4242.05127	4203.589844	4197.94873	0	4				0	4	4	4	4	4	29	0	8192	8128	8192	3840	7488	8512	5888	11776	8512
1566975646	30	0	4175.384766	4207.179688	4245.641113	4203.589844	4191.794922	0	4				0	4	4	4	4	4	30	0	8192	8128	8192	3840	7488	8576	5888	11776	8512
1566975646	31	0	4165.641113	4176.410156	4240	4192.820313	4183.077148	0	4				0	4	4	4	4	4	31	0	8192	8128	8192	3840	7552	8512	5824	11776	8512
1566975646	32	0	4168.205078	4174.358887	4242.05127	4203.077148	4191.794922	0	4				0	4	4	4	4	4	32	0	8192	8128	8192	3840	7552	8576	5888	11776	8576
1566975646	33	0	4187.692383	4211.282227	4247.692383	4202.05127	4215.897461	0	4				0	4	4	4	4	4	33	0	8192	8128	8192	3840	7552	8512	5952	11840	8704
1566975646	34	0	4178.974121	4221.538574	4248.717773	4196.410156	4221.538574	0	4				0	4	4	4	4	4	34	0	8192	8128	8192	3840	7552	8512	5952	11840	8704
1566975646	35	0	4153.846191	4188.717773	4228.205078	4189.743652	4204.102539	0	4				0	4	4	4	4	4	35	0	8192	8128	8192	3840	7552	8512	5888	11776	8512
1566975646	36	0	4145.128418	4180.512695	4210.769043	4189.743652	4193.846191	0	4				0	4	4	4	4	4	36	0	8192	8128	8192	3840	7552	8512	5888	11776	8576
1566975646	37	0	4157.94873	4207.179688	4229.743652	4212.820313	4209.743652	0	4				0	4	4	4	4	4	37	0	8192	8128	8192	3840	7552	8512	5888	11776	8576
1566975646	38	0	4161.538574	4207.179688	4235.384766	4208.205078	4222.563965	0	4				0	4	4	4	4	4	38	0	8192	8128	8192	3840	7552	8512	5888	11776	8576
1566975646	39	0	4131.282227	4164.102539	4202.05127	4194.358887	4200.512695	0	4				0	4	4	4	4	4	39	0	8192	8128	8192	3840	7552	8512	5888	11840	8512
1566975646	40	0	4117.436035	4149.743652	4185.641113	4200.512695	4189.230957	0	4				0	4	4	4	4	4	40	0	8192	8128	8192	3840	7552	8512	5888	11776	8576
1566975646	41	0	4151.282227	4172.307617	4208.205078	4207.179688	4215.384766	0	4				0	4	4	4	4	4	41	0	8192	8128	8192	3840	7552	8576	5888	11776	8576
1566975646	42	0	4156.922852	4172.307617	4210.256348	4209.230957	4216.922852	0	4				0	4	4	4	4	4	42	0	8192	8128	8128	3840	7552	8512	5888	11776	8640
1566975646	43	0	4126.153809	4157.94873	4180.512695	4192.820313	4189.743652	0	4				0	4	4	4	4	4	43	0	8192	8128	8192	3840	7552	8512	5888	11776	8640
1566975646	44	0	4137.436035	4174.358887	4195.384766	4198.461426	4200	0	4				0	4	4	4	4	4	44	0	8192	8128	8128	3840	7552	8448	5888	11776	8576
1566975646	45	0	4182.563965	4205.128418	4233.846191	4221.538574	4244.615234	0	4				0	4	4	4	4	4	45	0	8192	8128	8128	3776	7552	8512	5888	11776	8576
1566975646	46	0	4191.282227	4209.230957	4231.794922	4214.358887	4257.94873	0	4				0	4	4	4	4	4	46	0	8192	8128	8128	3840	7552	8512	5952	11776	8512
1566975646	47	0	4165.128418	4184.615234	4206.666504	4204.102539	4227.179688	0	4				0	4	4	4	4	4	47	0	8192	8128	8128	3840	7552	8512	5952	11776	8512
1566975646	48	0	4144.102539	4147.692383	4184.615234	4198.974121	4203.077148	0	4				0	4	4	4	4	4	48	0	8192	8128	8128	3840	7552	8448	5952	11776	8512
1566975646	49	0	4156.410156	4153.846191	4201.025879	4215.384766	4220.512695	0	4				0	4	4	4	4	4	49	0	8128	8128	8128	3840	7552	8448	5888	11776	8576
1566975646	50	0	4176.410156	4188.717773	4222.563965	4227.179688	4234.871582	0	4				0	4	4	4	4	4	50	0	8192	8128	8128	3840	7616	8512	5952	11776	8576
1566975646	51	0	4158.974121	4198.974121	4199.487305	4201.538574	4212.820313	0	4				0	4	4	4	4	4	51	0	8192	8128	8128	3840	7616	8448	5952	11776	8768
1566975646	52	0	4153.846191	4188.717773	4204.102539	4206.666504	4218.461426	0	4				0	4	4	4	4	4	52	0	8192	8128	8128	3840	7616	8448	5952	11776	8768
1566975646	53	0	4179.487305	4182.563965	4229.743652	4218.461426	4242.563965	0	4				0	4	4	4	4	4	53	0	8192	8128	8128	3776	7552	8448	5888	11776	8576
1566975646	54	0	4173.846191	4174.358887	4216.410156	4203.077148	4220.512695	0	4				0	4	4	4	4	4	54	0	8192	8128	8128	3840	7616	8512	5888	11840	8576
1566975646	55	0	4163.077148	4188.717773	4208.717773	4197.436035	4212.820313	0	4				0	4	4	4	4	4	55	0	8192	8128	8128	3840	7552	8448	6016	11776	8576
1566975646	56	0	4185.641113	4215.384766	4229.743652	4201.025879	4248.717773	0	4				0	4	4	4	4	4	56	0	8192	8128	8128	3840	7616	8448	6016	11776	8576
1566975646	57	0	4189.230957	4209.230957	4230.769043	4214.358887	4248.717773	0	4				0	4	4	4	4	4	57	0	8192	8192	8128	3840	7552	8448	5888	11776	8448
1566975646	58	0	4160	4192.820313	4193.846191	4202.563965	4211.282227	0	4				0	4	4	4	4	4	58	0	8192	8192	8128	3840	7616	8512	5888	11840	8576
1566975646	59	0	4164.102539	4190.769043	4192.307617	4193.846191	4210.769043	0	4				0	4	4	4	4	4	59	0	8192	8192	8128	3840	7616	8448	5952	11712	8576
1566975646	60	0	4199.487305	4203.077148	4228.205078	4212.820313	4238.974121	0	4				0	4	4	4	4	4	60	0	8192	8192	8128	3776	7616	8448	5952	11776	8576
1566975646	61	0	4204.615234	4221.538574	4228.205078	4207.692383	4236.922852	0	4				0	4	4	4	4	4	61	0	8192	8192	8128	3840	7552	8512	5952	11776	8576
1566975646	62	0	4185.128418	4207.179688	4214.871582	4209.230957	4217.94873	0	4				0	4	4	4	4	4	62	0	8192	8192	8128	3840	7616	8448	5888	11776	8704
1566975646	63	0	4186.153809	4180.512695	4222.05127	4219.487305	4214.358887	0	4				0	4	4	4	4	4	63	0	8192	8192	8192	3840	7616	8512	6016	11776	8512
1566975646	64	0	4191.794922	4192.820313	4221.025879	4218.974121	4205.641113	450	4				0	4	4	4	4	4	64	0	8192	8192	8128	3840	7616	8512	5952	11776	8576
1566975646	65	0	4183.589844	4201.025879	4208.717773	4222.563965	4193.846191	450	4				0	4	4	4	4	4	65	0	8192	8192	8128	3840	7616	8512	5952	11776	8576
1566975646	66	0	4200.512695	4201.025879	4217.436035	4217.436035	4216.922852	1023	4				0	4	4	4	4	4	66	0	8192	8192	8192	3776	7616	8512	5952	11776	8576
1566975646	67	0	4229.743652	4221.538574	4241.025879	4217.436035	4239.487305	450	4				0	4	4	4	4	4	67	0	8192	8192	8192	3840	7616	8448	5952	11776	8576
1566975646	68	0	4222.563965	4225.641113	4227.692383	4216.410156	4216.410156	1023	4				0	4	4	4	4	4	68	0	8192	8192	8192	3840	7616	8512	5952	11840	8576
1566975646	69	0	4198.461426	4188.717773	4207.692383	4218.974121	4192.820313	450	4				0	4	4	4	4	4	69	0	8192	8192	8192	3840	7616	8512	5888	11776	8384
1566975646	70	0	4186.666504	4186.666504	4216.410156	4224.615234	4202.563965	1023	4				0	4	4	4	4	4	70	0	8192	8192	8192	3840	7616	8512	5888	11776	8384
1566975646	71	0	4181.538574	4209.230957	4217.94873	4207.692383	4211.282227	450	4				0	4	4	4	4	4	71	0	8192	8192	8192	3840	7616	8512	5952	11776	8576
1566975646	72	0	4189.230957	4209.230957	4221.025879	4211.282227	4207.179688	450	4				0	4	4	4	4	4	72	0	8192	8192	8192	3840	7616	8512	5888	11840	8512
1566975646	73	0	4198.461426	4198.974121	4221.538574	4222.05127	4205.128418	1023	4				0	4	4	4	4	4	73	0	8192	8192	8192	3840	7616	8512	5888	11712	8576
1566975646	74	0	4188.205078	4201.025879	4205.641113	4206.666504	4190.256348	450	4				0	4	4	4	4	4	74	0	8192	8192	8192	3840	7616	8512	5888	11712	8576
1566975646	75	0	4176.922852	4205.128418	4200.512695	4204.102539	4170.256348	1023	4				0	4	4	4	4	4	75	0	8192	8192	8192	3840	7616	8512	5952	11776	8576
1566975646	76	0	4194.358887	4209.230957	4210.256348	4215.384766	4184.102539	450	4				0	4	4	4	4	4	76	0	8192	8192	8192	3840	7616	8512	5888	11840	8512
1566975646	77	0	4210.769043	4215.384766	4225.641113	4224.615234	4213.333496	450	4				0	4	4	4	4	4	77	0	8192	8192	8192	3840	7616	8512	5888	11776	8576
1566975646	78	0	4194.358887	4217.436035	4217.436035	4209.230957	4212.307617	450	4				0	4	4	4	4	4	78	0	8192	8192	8192	3840	7616	8576	5888	11840	8448
1566975646	79	0	4170.256348	4213.333496	4200.512695	4186.666504	4190.769043	1023	4				0	4	4	4	4	4	79	0	8192	8192	8192	3840	7616	8512	5888	11840	8448
1566975646	80	0	4167.692383	4213.333496	4213.846191	4203.077148	4182.563965	450	4				0	4	4	4	4	4	80	0	8192	8192	8192	3840	7616	8512	5952	11840	8640
1566975646	81	0	4180	4219.487305	4225.641113	4213.846191	4192.820313	450	4				0	4	4	4	4	4	81	0	8192	8192	8192	3840	7552	8512	6016	11776	8512
1566975646	82	0	4185.641113	4229.743652	4223.077148	4213.333496	4199.487305	450	4				0	4	4	4	4	4	82	0	8192	8192	8192	3840	7552	8512	5888	11776	8576
1566975646	83	0	4181.025879	4225.641113	4218.461426	4215.897461	4191.794922	1023	4				0	4	4	4	4	4	83	0	8192	8192	8192	3840	7616	8576	5952	11776	8576
1566975646	84	0	4177.436035	4229.743652	4217.94873	4210.769043	4190.769043	450	4				0	4	4	4	4	4	84	0	8192	8192	8192	3840	7552	8512	5952	11776	8576
1566975646	85	0	4177.436035	4233.846191	4214.871582	4220.512695	4192.307617	450	4				0	4	4	4	4	4	85	0	8192	8192	8192	3840	7552	8576	5952	11840	8576
1566975646	86	0	4181.025879	4217.436035	4201.025879	4218.461426	4187.179688	450	4				0	4	4	4	4	4	86	0	8192	8192	8192	3840	7552	8512	6016	11776	8512
1566975646	87	0	4188.717773	4223.589844	4206.666504	4212.307617	4195.897461	1023	4				0	4	4	4	4	4	87	0	8192	8192	8192	3840	7616	8512	5952	11840	8448
1566975646	88	0	4191.794922	4252.307617	4214.358887	4206.666504	4203.589844	450	4				0	4	4	4	4	4	88	0	8192	8192	8192	3840	7552	8576	5952	11840	8448
1566975646	89	0	4182.563965	4248.205078	4198.974121	4194.358887	4190.256348	450	4				0	4	4	4	4	4	89	0	8192	8192	8192	3840	7616	8512	5888	11776	8512
1566975646	90	0	4171.282227	4219.487305	4191.282227	4216.410156	4178.974121	450	4				0	4	4	4	4	4	90	0	8192	8192	8192	3840	7552	8576	5888	11776	8512
1566975646	91	0	4165.641113	4211.282227	4186.666504	4221.025879	4170.256348	1023	4				0	4	4	4	4	4	91	0	8192	8192	8192	3840	7616	8576	6016	11776	8576
1566975646	92	0	4164.102539	4219.487305	4183.077148	4206.153809	4162.05127	450	4				0	4	4	4	4	4	92	0	8192	8192	8192	3840	7616	8576	6016	11776	8576
1566975646	93	0	4168.205078	4227.692383	4196.922852	4224.615234	4176.410156	450	4				0	4	4	4	4	4	93	0	8192	8192	8192	3840	7616	8512	6016	11840	8512
1566975646	94	0	4177.94873	4237.94873	4202.05127	4227.692383	4188.717773	450	4				0	4	4	4	4	4	94	0	8192	8192	8192	3840	7616	8576	5888	11776	8576
1566975646	95	0	4181.025879	4223.589844	4196.410156	4217.436035	4182.05127	1023	4				0	4	4	4	4	4	95	0	8192	8192	8192	3840	7616	8512	5952	11776	8512
1566975646	96	0	4182.563965	4217.436035	4196.410156	4211.794922	4188.205078	450	4				0	4	4	4	4	4	96	0	8192	8192	8192	3840	7616	8576	5888	11776	8576
1566975646	97	0	4192.820313	4237.94873	4206.666504	4208.205078	4196.922852	450	4				0	4	4	4	4	4	97	0	8192	8192	8192	3840	7616	8512	5888	11776	8576
1566975646	98	0	4204.615234	4242.05127	4218.461426	4214.871582	4193.333496	450	4				0	4	4	4	4	4	98	0	8192	8192	8192	3840	7552	8512	5952	11840	8576
1566975646	99	0	4205.128418	4229.743652	4219.487305	4216.410156	4201.538574	1023	4				0	4	4	4	4	4	99	0	8192	8192	8192	3840	7616	8576	5952	11840	8512
1566975646	100	0	4191.794922	4227.692383	4211.282227	4214.358887	4206.153809	450	4				0	4	4	4	4	4	100	0	8192	8192	8192	3840	7552	8512	5952	11776	8512
1566975646	101	0	4174.871582	4227.692383	4186.666504	4197.94873	4186.153809	450	4				0	4	4	4	4	4	101	0	8192	8192	8192	3840	7616	8576	5888	11776	8576
1566975646	102	0	4176.410156	4209.230957	4177.436035	4193.333496	4175.384766	450	4				0	4	4	4	4	4	102	0	8192	8192	8192	3840	7552	8512	5888	11776	8576
1566975646	103	0	4186.666504	4217.436035	4195.384766	4212.307617	4186.666504	1023	4				0	4	4	4	4	4	103	0	8192	8192	8192	3840	7616	8512	5952	11776	8576
1566975646	104	0	4164.615234	4240	4178.974121	4196.922852	4169.230957	450	4				0	4	4	4	4	4	104	0	8192	8192	8192	3840	7552	8576	5952	11776	8512
1566975646	105	0	4114.871582	4217.436035	4143.077148	4186.153809	4120	450	4				0	4	4	4	4	4	105	0	8192	8192	8192	3776	7616	8512	5824	11776	8448
1566975646	106	0	4108.717773	4188.717773	4153.333496	4203.077148	4112.307617	450	4				0	4	4	4	4	4	106	0	8192	8192	8192	3840	7616	8576	5824	11776	8448
1566975646	107	0	4156.922852	4223.589844	4208.717773	4217.94873	4164.102539	1023	4				0	4	4	4	4	4	107	0	8192	8192	8192	3776	7616	8512	5952	11840	8512
1566975646	108	0	4189.230957	4260.512695	4238.461426	4225.641113	4201.025879	450	4				0	4	4	4	4	4	108	0	8192	8192	8192	3840	7552	8576	5952	11776	8512
1566975646	109	0	4192.820313	4252.307617	4223.589844	4216.922852	4197.436035	450	4				0	4	4	4	4	4	109	0	8192	8192	8192	3776	7616	8512	5888	11776	8576
1566975646	110	0	4202.05127	4248.205078	4230.256348	4223.077148	4202.563965	450	4				0	4	4	4	4	4	110	0	8192	8192	8192	3840	7616	8512	5888	11776	8576
1566975646	111	0	4202.563965	4250.256348	4231.282227	4221.025879	4208.717773	1023	4				0	4	4	4	4	4	111	0	8192	8192	8192	3840	7616	8512	5952	11776	8512
1566975646	112	0	4172.307617	4229.743652	4191.794922	4199.487305	4182.563965	450	4				0	4	4	4	4	4	112	0	8192	8192	8192	3840	7552	8576	5952	11840	8576
1566975646	113	0	4158.461426	4217.436035	4183.077148	4210.769043	4166.153809	450	4				0	4	4	4	4	4	113	0	8192	8192	8192	3840	7616	8512	5952	11776	8576
1566975646	114	0	4186.153809	4242.05127	4211.282227	4220	4196.922852	450	4				0	4	4	4	4	4	114	0	8192	8192	8192	3840	7616	8512	5888	11776	8640
1566975646	115	0	4202.05127	4256.410156	4222.563965	4220	4215.897461	1023	4				0	4	4	4	4	4	115	0	8192	8192	8192	3776	7552	8512	5888	11776	8640
1566975646	116	0	4200	4258.461426	4214.358887	4223.077148	4204.615234	450	4				0	4	4	4	4	4	116	0	8192	8192	8192	3840	7616	8512	5888	11776	8384
1566975646	117	0	4208.205078	4276.922852	4222.05127	4212.820313	4209.230957	450	4				0	4	4	4	4	4	117	0	8192	8192	8192	3776	7616	8512	5952	11776	8576
1566975646	118	0	4208.205078	4278.974121	4236.922852	4215.384766	4213.846191	450	4				0	4	4	4	4	4	118	0	8192	8192	8192	3840	7616	8576	5952	11776	8576
1566975646	119	0	4188.717773	4262.563965	4215.384766	4210.769043	4198.461426	1023	4				0	4	4	4	4	4	119	0	8192	8192	8192	3776	7616	8512	5888	11840	8512
1566975646	120	0	4185.128418	4262.563965	4200.512695	4200.512695	4189.743652	450	4				0	4	4	4	4	4	120	0	8192	8192	8192	3840	7616	8512	5888	11840	8512
1566975646	121	0	4195.897461	4262.563965	4208.717773	4200	4190.256348	450	4				0	4	4	4	4	4	121	0	8192	8192	8192	3840	7616	8512	5952	11776	8512
1566975646	122	0	4181.538574	4225.641113	4194.871582	4194.358887	4178.974121	450	4				0	4	4	4	4	4	122	0	8192	8192	8192	3840	7616	8512	5888	11840	8576
1566975646	123	0	4170.769043	4201.025879	4187.179688	4206.153809	4175.897461	1023	4				0	4	4	4	4	4	123	0	8192	8192	8192	3840	7616	8512	5952	11776	8320
1566975646	124	0	4184.102539	4221.538574	4198.974121	4211.794922	4193.846191	450	4				0	4	4	4	4	4	124	0	8192	8192	8192	3840	7616	8512	5952	11776	8320
1566975646	125	0	4190.256348	4217.436035	4201.025879	4207.179688	4202.563965	450	4				0	4	4	4	4	4	125	0	8192	8192	8192	3840	7616	8512	5888	11776	8512
1566975646	126	0	4182.05127	4176.410156	4185.641113	4203.077148	4192.820313	450	4				0	4	4	4	4	4	126	0	8192	8192	8192	3840	7616	8512	5888	11776	8512
1566975646	127	0	4180	4162.05127	4171.282227	4190.256348	4185.641113	241	4				0	4	4	4	4	4	127	0	8192	8192	8192	3840	7616	8512	5888	11840	8512
1566975646	0	0	4183.589844	4176.410156	4175.384766	4204.615234	4195.897461	450	4				0	4	4	4	4	4	0	0	8192	8192	8192	3840	7616	8512	5888	11840	8512
1566975646	1	0	4180.512695	4182.563965	4182.563965	4212.820313	4212.307617	450	4				0	4	4	4	4	4	1	0	8192	8192	8192	3840	7616	8512	5952	11776	8512
1566975646	2	0	4169.743652	4178.461426	4181.025879	4193.846191	4212.307617	1023	4				0	4	4	4	4	4	2	0	8192	8192	8192	3840	7616	8512	5888	11712	8576
1566975646	3	0	4152.307617	4164.102539	4165.128418	4179.487305	4196.922852	450	4				0	4	4	4	4	4	3	0	8192	8192	8192	3840	7616	8512	5888	11776	8512
1566975646	4	0	4147.179688	4162.05127	4154.358887	4178.461426	4188.205078	1023	4				0	4	4	4	4	4	4	0	8192	8192	8192	3776	7616	8512	5952	11776	8832
1566975646	5	0	4155.384766	4170.256348	4173.846191	4205.128418	4196.410156	450	4				0	4	4	4	4	4	5	0	8192	8128	8192	3840	7552	8512	5952	11776	8768
1566975646	6	0	4147.179688	4145.641113	4174.358887	4205.128418	4195.897461	1023	4				0	4	4	4	4	4	6	0	8192	8192	8192	3776	7616	8512	5888	11776	8768
1566975646	7	0	4143.589844	4139.487305	4165.128418	4193.846191	4196.410156	450	4				0	4	4	4	4	4	7	0	8192	8192	8192	3840	7552	8512	5888	11776	8576
1566975646	8	0	4169.743652	4186.666504	4190.256348	4218.974121	4227.179688	450	4				0	4	4	4	4	4	8	0	8192	8128	8192	3840	7552	8512	5952	11776	8512
1566975646	9	0	4178.461426	4188.717773	4193.333496	4210.769043	4237.436035	1	4				0	4	4	4	0	4	9	0	8192	8192	8192	3840	7552	8448	5952	11840	8512
1566975646	10	0	4161.025879	4153.846191	4177.94873	4192.820313	4212.820313	450	4				0	4	4	4	0	4	10	0	8192	8192	8192	3840	7552	8512	5952	11840	8512
1566975646	11	0	4170.769043	4184.615234	4189.743652	4199.487305	4217.94873	1023	4				0	4	4	4	0	4	11	0	8192	8192	8192	3840	7552	8512	5888	11776	8576
1566975646	12	0	4192.820313	4219.487305	4206.153809	4197.436035	4245.641113	450	4				0	4	4	4	0	4	12	0	8192	8192	8192	3840	7552	8512	5952	11776	8576
1566975646	13	0	4176.410156	4188.717773	4191.282227	4187.692383	4231.282227	450	4				0	4	4	4	0	4	13	0	8192	8192	8192	3840	7552	8512	5952	11776	8896
1566975646	14	0	4161.538574	4166.153809	4172.307617	4187.692383	4207.179688	450	4				0	4	4	4	0	4	14	0	8192	8192	8192	3776	7552	8512	5952	11776	8896
1566975646	15	0	4186.666504	4192.820313	4195.384766	4207.692383	4232.307617	1023	4				0	4	4	4	0	4	15	0	8192	8192	8128	3840	7552	8512	5952	11840	8512
1566975646	16	0	4210.769043	4211.282227	4217.94873	4209.230957	4261.025879	0	4				0	4	4	4	0	4	16	0	8192	8192	8192	3840	7552	8512	5888	11840	8512
1566975646	17	0	4201.538574	4198.974121	4213.846191	4195.897461	4249.230957	0	4				0	4	4	4	0	4	17	0	8192	8192	8192	3840	7552	8512	5952	11776	8640
1566975646	18	0	4186.153809	4201.025879	4209.230957	4205.641113	4235.897461	0	4				0	4	4	4	0	4	18	0	8192	8192	8192	3840	7552	8512	5952	11776	8640
1566975646	19	0	4183.589844	4213.333496	4201.025879	4203.589844	4242.563965	0	4				0	4	4	4	0	4	19	0	8192	8192	8192	3840	7552	8512	5952	11776	8512
1566975646	20	0	4187.179688	4215.384766	4206.666504	4208.205078	4245.128418	0	4				0	4	4	4	0	4	20	0	8192	8192	8192	3840	7552	8512	5952	11712	8512
1566975647	21	0	4189.230957	4219.487305	4220.512695	4217.94873	4241.538574	0	4				0	4	4	4	0	4	21	0	8192	8192	8192	3840	7616	8576	5888	11840	8576
1566975647	22	0	4174.358887	4221.538574	4207.692383	4204.615234	4229.743652	0	4				0	4	4	4	0	4	22	0	8192	8192	8192	3840	7616	8512	5888	11776	8832
1566975647	23	0	4162.563965	4211.282227	4196.410156	4208.717773	4220	0	4				0	4	4	4	0	4	23	0	8192	8192	8128	3840	7616	8512	5888	11776	8832
1566975647	24	0	4184.615234	4217.436035	4213.333496	4212.820313	4241.538574	0	4				0	4	4	4	0	4	24	0	8192	8192	8128	3840	7616	8512	5888	11776	8384
1566975647	25	0	4204.102539	4252.307617	4234.358887	4210.256348	4258.974121	0	4				0	4	4	4	0	4	25	0	8192	8192	8128	3840	7616	8576	5888	11776	8512
1566975647	26	0	4178.461426	4248.205078	4218.974121	4204.102539	4225.128418	0	4				0	4	4	4	0	4	26	0	8192	8192	8128	3840	7616	8448	5952	11840	8576
1566975647	27	0	4148.205078	4196.922852	4191.282227	4189.743652	4185.641113	0	4				0	4	4	4	0	4	27	0	8192	8192	8128	3840	7616	8512	5888	11776	8576
1566975647	28	0	4167.692383	4188.717773	4207.179688	4209.743652	4198.974121	0	4				0	4	4	4	0	4	28	0	8192	8192	8128	3840	7616	8512	5888	11776	8576
1566975647	29	0	4205.128418	4240	4235.384766	4226.153809	4234.871582	0	4				0	4	4	4	0	4	29	0	8192	8192	8192	3840	7616	8512	5824	11776	8576
1566975647	30	0	4197.94873	4254.358887	4232.820313	4210.769043	4224.615234	0	4				0	4	4	4	0	4	30	0	8192	8192	8192	3840	7616	8512	5888	11776	8576
1566975647	31	0	4158.461426	4209.230957	4205.641113	4188.717773	4180	0	4				0	4	4	4	0	4	31	0	8192	8192	8192	3840	7616	8512	5888	11840	8320
1566975647	32	0	4151.282227	4184.615234	4188.205078	4178.974121	4173.333496	0	4				0	4	4	4	0	4	32	0	8192	8192	8192	3840	7616	8512	5888	11840	8320
1566975647	33	0	4181.025879	4182.563965	4209.230957	4205.641113	4207.692383	0	4				0	4	4	4	0	4	33	0	8192	8192	8192	3840	7616	8576	5888	11712	8512
1566975647	34	0	4200.512695	4186.666504	4224.615234	4217.94873	4224.102539	0	4				0	4	4	4	0	4	34	0	8192	8192	8192	3840	7616	8512	5888	11776	8512
1566975647	35	0	4194.871582	4205.128418	4218.974121	4213.333496	4215.384766	0	4				0	4	4	4	0	4	35	0	8192	8192	8192	3840	7616	8576	5888	11776	8640
1566975647	36	0	4184.102539	4198.974121	4216.922852	4212.820313	4207.692383	0	4				0	4	4	4	0	4	36	0	8192	8192	8192	3840	7616	8512	5888	11776	8640
1566975647	37	0	4183.077148	4176.410156	4213.333496	4193.333496	4197.94873	0	4				0	4	4	4	0	4	37	0	8192	8192	8192	3840	7616	8512	5888	11776	8512
1566975647	38	0	4187.179688	4194.871582	4214.358887	4196.922852	4197.94873	0	4				0	4	4	4	0	4	38	0	8192	8192	8192	3840	7616	8512	5888	11776	8512
1566975647	39	0	4186.666504	4201.025879	4212.307617	4212.307617	4210.769043	0	4				0	4	4	4	0	4	39	0	8192	8192	8192	3840	7616	8512	5952	11776	8512
1566975647	40	0	4186.666504	4166.153809	4216.410156	4212.307617	4212.307617	0	4				0	4	4	4	0	4	40	0	8192	8192	8192	3840	7616	8512	5952	11840	8448
1566975647	41	0	4187.692383	4184.615234	4230.256348	4214.358887	4206.153809	0	4				0	4	4	4	0	4	41	0	8192	8192	8192	3840	7616	8512	5952	11712	8576
1566975647	42	0	4169.743652	4227.692383	4217.436035	4201.025879	4195.897461	0	4				0	4	4	4	0	4	42	0	8192	8192	8192	3840	7616	8512	5952	11712	8576
1566975647	43	0	4148.205078	4211.282227	4202.05127	4198.461426	4182.563965	0	4				0	4	4	4	0	4	43	0	8192	8192	8192	3840	7616	8576	5888	11776	8512
1566975647	44	0	4157.94873	4194.871582	4211.282227	4212.307617	4193.846191	0	4				0	4	4	4	0	4	44	0	8192	8192	8192	3840	7616	8576	5952	11840	8512
1566975647	45	0	4178.974121	4205.128418	4226.153809	4218.461426	4216.410156	0	4				0	4	4	4	0	4	45	0	8192	8192	8192	3840	7616	8512	5888	11776	8576
1566975647	46	0	4171.794922	4192.820313	4222.05127	4214.871582	4208.205078	0	4				0	4	4	4	0	4	46	0	8192	8192	8192	3776	7616	8576	5888	11776	8576
1566975647	47	0	4152.307617	4170.256348	4203.589844	4197.94873	4185.128418	0	4				0	4	4	4	0	4	47	0	8192	8192	8192	3840	7616	8512	5888	11776	8576
1566975647	48	0	4148.717773	4162.05127	4202.05127	4204.102539	4178.461426	0	4				0	4	4	4	0	4	48	0	8192	8192	8192	3840	7616	8512	6016	11776	8576
1566975647	49	0	4153.846191	4170.256348	4200.512695	4209.230957	4180	0	4				0	4	4	4	0	4	49	0	8192	8192	8192	3840	7616	8512	5952	11776	8448
1566975647	50	0	4153.846191	4186.666504	4197.436035	4204.615234	4178.974121	0	4				0	4	4	4	0	4	50	0	8192	8192	8192	3840	7616	8512	5952	11776	8448
1566975647	51	0	4155.384766	4205.128418	4211.794922	4220.512695	4178.461426	0	4				0	4	4	4	0	4	51	0	8192	8192	8192	3840	7616	8512	5952	11776	8512
1566975647	52	0	4148.717773	4207.179688	4205.128418	4204.102539	4167.179688	0	4				0	4	4	4	0	4	52	0	8192	8192	8192	3840	7616	8512	5952	11776	8448
1566975647	53	0	4125.641113	4184.615234	4181.538574	4185.128418	4142.05127	0	4				0	4	4	4	0	4	53	0	8192	8192	8192	3840	7616	8512	5888	11776	8512
1566975647	54	0	4124.102539	4182.563965	4181.538574	4203.077148	4139.487305	0	4				0	4	4	4	0	4	54	0	8192	8192	8192	3840	7616	8512	5888	11776	8512
1566975647	55	0	4155.384766	4215.384766	4208.205078	4214.871582	4172.820313	0	4				0	4	4	4	0	4	55	0	8192	8192	8192	3840	7616	8512	5952	11776	8512
1566975647	56	0	4170.256348	4217.436035	4234.871582	4216.410156	4191.794922	0	4				0	4	4	4	0	4	56	0	8192	8192	8192	3840	7616	8512	5952	11776	8576
1566975647	57	0	4154.358887	4184.615234	4222.05127	4205.128418	4169.743652	0	4				0	4	4	4	0	4	57	0	8192	8192	8192	3840	7552	8512	5952	11712	8576
1566975647	58	0	4147.692383	4182.563965	4204.615234	4208.205078	4158.974121	0	4				0	4	4	4	0	4	58	0	8192	8192	8192	3840	7616	8512	5888	11840	8448
1566975647	59	0	4158.974121	4209.230957	4210.769043	4218.974121	4184.102539	0	4				0	4	4	4	0	4	59	0	8192	8192	8192	3776	7552	8512	5888	11840	8448
1566975647	60	0	4162.05127	4223.589844	4215.384766	4209.230957	4194.871582	0	4				0	4	4	4	0	4	60	0	8192	8192	8192	3840	7616	8512	6016	11776	8384
1566975647	61	0	4152.307617	4213.333496	4206.153809	4211.282227	4170.256348	0	4				0	4	4	4	0	4	61	0	8192	8192	8192	3840	7616	8512	5952	11840	8512
1566975647	62	0	4155.897461	4201.025879	4198.974121	4216.922852	4166.153809	0	4				0	4	4	4	0	4	62	0	8192	8192	8192	3840	7552	8576	5952	11776	8576
1566975647	63	0	4174.358887	4209.230957	4213.333496	4217.436035	4187.179688	0	4				0	4	4	4	0	4	63	0	8192	8192	8192	3840	7552	8512	5888	11840	8512
1566975647	64	0	4168.717773	4221.538574	4209.230957	4207.692383	4182.05127	450	4				0	4	4	4	0	4	64	0	8192	8192	8192	3840	7552	8576	5888	11840	8512
1566975647	65	0	4155.897461	4211.282227	4191.282227	4199.487305	4167.692383	450	4				0	4	4	4	0	4	65	0	8192	8192	8192	3840	7552	8512	5952	11776	8512
1566975647	66	0	4177.94873	4205.128418	4213.846191	4222.05127	4184.102539	1023	4				0	4	4	4	0	4	66	0	8192	8192	8192	3840	7616	8512	5952	11840	8576
1566975647	67	0	4196.922852	4225.641113	4230.769043	4215.897461	4197.436035	450	4				0	4	4	4	0	4	67	0	8192	8192	8192	3840	7552	8512	5952	11776	8256
1566975647	68	0	4178.974121	4231.794922	4213.333496	4197.436035	4184.615234	1023	4				0	4	4	4	0	4	68	0	8192	8192	8192	3840	7616	8512	5952	11776	8256
1566975647	69	0	4169.743652	4227.692383	4209.230957	4217.94873	4183.589844	450	4				0	4	4	4	0	4	69	0	8192	8192	8192	3840	7552	8512	5952	11840	8512
1566975647	70	0	4185.641113	4227.692383	4224.102539	4225.128418	4200	1023	4				0	4	4	4	0	4	70	0	8192	8192	8192	3840	7616	8512	5952	11776	8576
1566975647	71	0	4194.358887	4227.692383	4231.794922	4216.922852	4205.128418	450	4				0	4	4	4	0	4	71	0	8192	8192	8192	3840	7616	8512	5952	11840	8576
1566975647	72	0	4173.846191	4213.333496	4204.615234	4195.897461	4177.94873	450	4				0	4	4	4	0	4	72	0	8192	8192	8192	3840	7616	8512	5952	11840	8576
1566975647	73	0	4149.743652	4194.871582	4183.589844	4189.743652	4141.538574	1023	4				0	4	4	4	4	4	73	0	8192	8192	8192	3840	7552	8512	5888	11840	8576
1566975647	74	0	4151.794922	4196.922852	4204.102539	4216.922852	4145.128418	450	4				0	4	4	4	4	4	74	0	8192	8192	8192	3840	7552	8512	5952	11776	8576
1566975647	75	0	4170.769043	4227.692383	4220	4219.487305	4172.820313	1023	4				0	4	4	4	4	4	75	0	8192	8192	8192	3840	7616	8512	5888	11776	8512
1566975647	76	0	4192.820313	4258.461426	4226.153809	4211.282227	4187.692383	450	4				0	4	4	4	4	4	76	0	8192	8192	8192	3840	7552	8512	5888	11776	8704
1566975647	77	0	4205.641113	4246.153809	4226.153809	4207.692383	4189.230957	450	4				0	4	4	4	4	4	77	0	8192	8192	8192	3840	7616	8576	5888	11776	8704
1566975647	78	0	4205.641113	4235.897461	4222.05127	4214.871582	4200	450	4				0	4	4	4	4	4	78	0	8192	8192	8192	3840	7552	8512	5888	11776	8448
1566975647	79	0	4202.05127	4268.717773	4229.743652	4233.846191	4221.025879	1023	4				0	4	4	4	4	4	79	0	8192	8192	8192	3840	7616	8512	5952	11776	8576
1566975647	80	0	4203.589844	4276.922852	4232.820313	4224.102539	4229.743652	450	4				0	4	4	4	4	4	80	0	8192	8192	8192	3840	7552	8512	5888	11840	8576
1566975647	81	0	4204.615234	4231.794922	4225.128418	4217.436035	4226.153809	450	4				0	4	4	4	4	4	81	0	8192	8192	8192	3776	7552	8512	5952	11776	8576
1566975647	82	0	4197.94873	4215.384766	4203.077148	4219.487305	4215.897461	450	4				0	4	4	4	4	4	82	0	8192	8192	8192	3840	7552	8512	5952	11776	8576
1566975647	83	0	4198.974121	4246.153809	4210.256348	4214.871582	4214.871582	1023	4				0	4	4	4	4	4	83	0	8192	8192	8192	3840	7616	8576	5952	11776	8576
1566975647	84	0	4209.743652	4252.307617	4246.666504	4217.94873	4227.692383	450	4				0	4	4	4	4	4	84	0	8192	8192	8192	3840	7552	8576	5952	11776	8512
1566975647	85	0	4206.153809	4240	4238.461426	4207.692383	4230.256348	450	4				0	4	4	4	4	4	85	0	8192	8192	8192	3776	7616	8576	5952	11776	8448
1566975647	86	0	4196.410156	4248.205078	4214.358887	4206.153809	4221.538574	450	4				0	4	4	4	4	4	86	0	8192	8192	8192	3840	7616	8512	5952	11776	8448
1566975647	87	0	4201.025879	4256.410156	4216.922852	4208.205078	4216.410156	1023	4				0	4	4	4	4	4	87	0	8192	8192	8192	3776	7616	8512	5952	11776	8512
1566975647	88	0	4195.384766	4235.897461	4212.307617	4194.358887	4204.102539	450	4				0	4	4	4	4	4	88	0	8192	8192	8128	3840	7616	8576	5888	11776	8576
1566975647	89	0	4175.897461	4227.692383	4198.974121	4200	4189.743652	450	4				0	4	4	4	4	4	89	0	8192	8192	8192	3840	7616	8512	5952	11840	8576
1566975647	90	0	4180.512695	4237.94873	4201.538574	4203.077148	4198.974121	450	4				0	4	4	4	4	4	90	0	8192	8192	8192	3840	7616	8576	5952	11840	8576
1566975647	91	0	4193.846191	4223.589844	4204.102539	4203.589844	4211.794922	1023	4				0	4	4	4	4	4	91	0	8192	8192	8128	3840	7616	8512	5952	11776	8576
1566975647	92	0	4198.974121	4209.230957	4189.743652	4208.717773	4214.358887	450	4				0	4	4	4	4	4	92	0	8192	8192	8192	3840	7616	8512	5952	11776	8512
1566975647	93	0	4204.615234	4209.230957	4185.128418	4202.563965	4226.153809	450	4				0	4	4	4	4	4	93	0	8192	8192	8192	3840	7616	8512	5888	11776	8576
1566975647	94	0	4195.897461	4178.461426	4193.846191	4205.641113	4228.205078	450	4				0	4	4	4	4	4	94	0	8192	8192	8192	3840	7616	8512	5888	11776	8384
1566975647	95	0	4189.743652	4157.94873	4196.922852	4205.128418	4229.230957	1023	4				0	4	4	4	4	4	95	0	8192	8192	8192	3840	7616	8512	5888	11776	8384
1566975647	96	0	4206.153809	4182.563965	4210.256348	4208.205078	4247.692383	450	4				0	4	4	4	4	4	96	0	8192	8192	8192	3840	7616	8512	5952	11776	8704
1566975647	97	0	4203.077148	4192.820313	4210.256348	4205.641113	4243.589844	450	4				0	4	4	4	4	4	97	0	8192	8192	8192	3840	7552	8512	5952	11776	8512
1566975647	98	0	4183.589844	4168.205078	4194.871582	4190.256348	4225.128418	450	4				0	4	4	4	4	4	98	0	8192	8192	8192	3840	7616	8576	5888	11776	8576
1566975647	99	0	4188.717773	4153.846191	4204.615234	4198.461426	4231.282227	1023	4				0	4	4	4	4	4	99	0	8192	8192	8192	3840	7616	8512	5952	11840	8576
1566975647	100	0	4188.717773	4151.794922	4195.897461	4195.897461	4237.436035	450	4				0	4	4	4	4	4	100	0	8192	8192	8192	3840	7616	8576	5952	11840	8576
1566975647	101	0	4165.128418	4147.692383	4165.641113	4191.282227	4221.538574	450	4				0	4	4	4	4	4	101	0	8192	8192	8192	3840	7552	8512	5952	11776	8576
1566975647	102	0	4165.641113	4149.743652	4169.743652	4204.615234	4226.153809	450	4				0	4	4	4	4	4	102	0	8192	8192	8192	3840	7616	8512	5888	11840	8512
1566975647	103	0	4182.05127	4168.205078	4182.05127	4197.94873	4241.025879	1023	4				0	4	4	4	4	4	103	0	8192	8192	8192	3840	7552	8512	5952	11776	8320
1566975647	104	0	4183.077148	4178.461426	4178.461426	4201.025879	4242.563965	450	4				0	4	4	4	4	4	104	0	8192	8192	8192	3840	7552	8512	5952	11776	8320
1566975647	105	0	4193.333496	4166.153809	4178.974121	4204.102539	4256.922852	450	4				0	4	4	4	4	4	105	0	8192	8192	8192	3840	7552	8512	5952	11776	8512
1566975647	106	0	4204.615234	4147.692383	4185.641113	4197.436035	4261.538574	450	4				0	4	4	4	4	4	106	0	8192	8192	8192	3840	7552	8512	6016	11712	8576
1566975647	107	0	4194.358887	4149.743652	4179.487305	4197.436035	4233.846191	1023	4				0	4	4	4	4	4	107	0	8192	8192	8192	3840	7552	8512	6016	11840	8512
1566975647	108	0	4202.05127	4157.94873	4179.487305	4196.922852	4231.794922	450	4				0	4	4	4	4	4	108	0	8192	8192	8192	3776	7552	8512	6016	11840	8512
1566975647	109	0	4222.05127	4168.205078	4201.538574	4207.692383	4251.794922	450	4				0	4	4	4	4	4	109	0	8192	8192	8192	3840	7616	8512	5888	11776	8512
1566975647	110	0	4220	4186.666504	4198.461426	4203.077148	4241.025879	450	4				0	4	4	4	4	4	110	0	8192	8192	8192	3840	7552	8512	5952	11776	8576
1566975647	111	0	4225.641113	4207.179688	4193.846191	4201.025879	4241.538574	1023	4				0	4	4	4	4	4	111	0	8192	8192	8192	3840	7552	8576	5952	11776	8576
1566975647	112	0	4237.436035	4192.820313	4203.589844	4215.384766	4261.025879	450	4				0	4	4	4	4	4	112	0	8192	8192	8192	3840	7616	8512	5888	11776	8384
1566975647	113	0	4218.974121	4166.153809	4185.641113	4201.025879	4245.641113	450	4				0	4	4	4	4	4	113	0	8192	8192	8192	3840	7616	8512	5888	11776	8384
1566975647	114	0	4210.769043	4172.307617	4184.615234	4198.974121	4233.333496	450	4				0	4	4	4	4	4	114	0	8192	8192	8192	3840	7552	8512	5952	11712	8704
1566975647	115	0	4230.769043	4184.615234	4202.563965	4204.102539	4251.794922	1023	4				0	4	4	4	4	4	115	0	8192	8192	8192	3840	7552	8576	6016	11776	8512
1566975647	116	0	4224.615234	4178.461426	4192.820313	4195.384766	4249.743652	450	4				0	4	4	4	4	4	116	0	8192	8192	8192	3776	7616	8512	5952	11776	8576
1566975647	117	0	4198.461426	4178.461426	4178.974121	4204.615234	4233.846191	450	4				0	4	4	4	4	4	117	0	8192	8192	8192	3840	7616	8512	5888	11776	8512
1566975647	118	0	4199.487305	4188.717773	4181.025879	4204.102539	4236.410156	450	4				0	4	4	4	4	4	118	0	8192	8192	8192	3776	7616	8512	5888	11776	8512
1566975647	119	0	4219.487305	4192.820313	4193.846191	4208.205078	4243.077148	1023	4				0	4	4	4	4	4	119	0	8192	8192	8192	3840	7616	8512	5952	11840	8576
1566975647	120	0	4227.179688	4198.974121	4194.358887	4221.538574	4243.077148	450	4				0	4	4	4	4	4	120	0	8192	8192	8192	3840	7616	8512	5888	11840	8576
1566975647	121	0	4218.974121	4211.282227	4186.666504	4213.333496	4236.410156	450	4				0	4	4	4	4	4	121	0	8192	8192	8192	3840	7616	8576	5952	11840	8384
1566975647	122	0	4212.820313	4217.436035	4195.897461	4208.205078	4227.692383	450	4				0	4	4	4	4	4	122	0	8192	8192	8192	3840	7616	8512	5952	11840	8384
1566975647	123	0	4223.077148	4219.487305	4200.512695	4204.102539	4227.692383	1023	4				0	4	4	4	4	4	123	0	8192	8192	8192	3840	7616	8512	5888	11840	8512
1566975647	124	0	4239.487305	4225.641113	4199.487305	4210.769043	4236.922852	450	4				0	4	4	4	4	4	124	0	8192	8192	8192	3840	7616	8512	5888	11840	8512
1566975647	125	0	4247.692383	4225.641113	4204.102539	4220.512695	4253.846191	450	4				0	4	4	4	4	4	125	0	8192	8192	8192	3840	7616	8512	5952	11840	8512
1566975647	126	0	4251.282227	4217.436035	4208.717773	4209.743652	4267.179688	450	4				0	4	4	4	4	4	126	0	8192	8192	8192	3840	7616	8512	5952	11840	8512
1566975647	127	0	4247.692383	4213.333496	4206.666504	4203.077148	4257.94873	241	4				0	4	4	4	4	4	127	0	8192	8192	8192	3840	7616	8576	5952	11776	8512
1566975647	0	0	4237.94873	4219.487305	4193.333496	4202.05127	4244.615234	450	4				0	4	4	4	4	4	0	0	8192	8192	8192	3840	7616	8512	5952	11776	8576
1566975647	1	0	4249.743652	4242.05127	4207.179688	4217.94873	4262.05127	450	4				0	4	4	4	4	4	1	0	8192	8192	8192	3840	7616	8512	5952	11776	8512
1566975647	2	0	4277.94873	4270.769043	4238.461426	4229.743652	4294.358887	1023	4				0	4	4	4	4	4	2	0	8192	8192	8192	3840	7616	8512	5952	11840	8640
1566975647	3	0	4277.94873	4264.615234	4238.461426	4214.358887	4298.461426	450	4				0	4	4	4	4	4	3	0	8192	8192	8192	3840	7616	8576	5952	11840	8640
1566975647	4	0	4250.769043	4229.743652	4224.615234	4208.717773	4277.436035	1023	4				0	4	4	4	4	4	4	0	8192	8192	8192	3840	7616	8512	5952	11840	8640
1566975647	5	0	4236.922852	4219.487305	4215.384766	4206.666504	4260.512695	450	4				0	4	4	4	4	4	5	0	8192	8192	8192	3840	7616	8512	5952	11776	8512
1566975647	6	0	4230.769043	4227.692383	4205.641113	4208.205078	4248.717773	1023	4				0	4	4	4	4	4	6	0	8192	8192	8192	3840	7616	8512	5952	11776	8576
1566975647	7	0	4215.897461	4225.641113	4192.307617	4214.358887	4242.05127	450	4				0	4	4	4	4	4	7	0	8192	8192	8192	3776	7616	8512	5952	11776	8512
1566975647	8	0	4211.282227	4231.794922	4190.256348	4208.717773	4243.589844	450	4				0	4	4	4	4	4	8	0	8192	8192	8192	3840	7616	8512	5952	11776	8512
1566975647	9	0	4217.436035	4244.102539	4205.128418	4216.922852	4249.743652	1023	4				0	4	4	4	4	4	9	0	8192	8192	8192	3840	7616	8576	5888	11840	8512
1566975647	10	0	4216.410156	4235.897461	4200.512695	4211.794922	4252.307617	450	4				0	4	4	4	4	4	10	0	8192	8192	8192	3840	7552	8512	5824	11840	8512
1566975647	11	0	4220	4223.589844	4198.974121	4204.102539	4261.538574	1023	4				0	4	4	4	4	4	11	0	8192	8192	8192	3840	7616	8576	5952	11840	8448
1566975647	12	0	4229.230957	4227.692383	4209.230957	4213.333496	4279.487305	450	4				0	4	4	4	4	4	12	0	8192	8192	8192	3840	7616	8512	5952	11840	8448
1566975647	13	0	4221.025879	4217.436035	4196.410156	4201.025879	4280.512695	450	4				0	4	4	4	4	4	13	0	8192	8192	8192	3840	7616	8512	5888	11776	8512
1566975647	14	0	4205.128418	4194.871582	4191.794922	4201.025879	4266.153809	450	4				0	4	4	4	4	4	14	0	8192	8192	8192	3840	7616	8576	5888	11840	8576
1566975647	15	0	4204.102539	4211.282227	4200.512695	4210.769043	4263.077148	1023	4				0	4	4	4	4	4	15	0	8192	8192	8192	3840	7552	8512	6016	11776	8512
1566975647	16	0	4205.128418	4233.846191	4200	4209.743652	4265.128418	0	4				0	4	4	4	4	4	16	0	8192	8192	8192	3840	7616	8512	6016	11776	8512
1566975647	17	0	4192.820313	4227.692383	4189.743652	4206.666504	4253.333496	0	4				0	4	4	4	4	4	17	0	8192	8192	8192	3840	7552	8512	5888	11776	8576
1566975647	18	0	4184.102539	4225.641113	4179.487305	4198.461426	4243.589844	0	4				0	4	4	4	4	4	18	0	8192	8192	8192	3840	7616	8512	5952	11840	8512
1566975647	19	0	4186.153809	4221.538574	4187.692383	4205.641113	4248.717773	0	4				0	4	4	4	4	4	19	0	8192	8192	8192	3840	7552	8512	5952	11840	8576
1566975648	20	0	4183.077148	4217.436035	4191.794922	4201.538574	4244.615234	0	4				0	4	4	4	4	4	20	0	8192	8192	8192	3776	7616	8512	5888	11776	8320
1566975648	21	0	4194.358887	4235.897461	4200	4202.05127	4247.692383	0	4				0	4	4	4	4	4	21	0	8192	8192	8192	3840	7552	8512	5888	11776	8320
1566975648	22	0	4216.410156	4260.512695	4222.05127	4229.230957	4265.641113	0	4				0	4	4	4	4	4	22	0	8192	8192	8192	3840	7616	8576	5888	11840	8960
1566975648	23	0	4209.230957	4244.102539	4218.461426	4220.512695	4267.179688	0	4				0	4	4	4	4	4	23	0	8192	8192	8192	3840	7616	8512	5952	11776	8576
1566975648	24	0	4197.94873	4237.94873	4207.692383	4209.743652	4258.461426	0	4				0	4	4	4	4	4	24	0	8192	8192	8192	3840	7616	8576	5888	11776	8512
1566975648	25	0	4213.333496	4268.717773	4210.769043	4215.384766	4262.05127	0	4				0	4	4	4	4	4	25	0	8192	8192	8192	3840	7616	8512	5952	11712	8512
1566975648	26	0	4213.333496	4270.769043	4207.179688	4206.153809	4258.974121	0	4				0	4	4	4	4	4	26	0	8192	8192	8192	3840	7616	8512	5952	11712	8512
1566975648	27	0	4191.794922	4240	4194.871582	4206.666504	4236.922852	0	4				0	4	4	4	4	4	27	0	8192	8192	8192	3840	7552	8512	5952	11776	8512
1566975648	28	0	4192.307617	4240	4192.820313	4210.256348	4230.769043	0	4				0	4	4	4	4	4	28	0	8192	8192	8192	3840	7616	8512	5952	11840	8512
1566975648	29	0	4200.512695	4252.307617	4199.487305	4209.743652	4238.974121	0	4				0	4	4	4	4	4	29	0	8192	8192	8192	3840	7616	8576	5952	11712	8576
1566975648	30	0	4207.692383	4242.05127	4200	4207.179688	4244.615234	0	4				0	4	4	4	4	4	30	0	8192	8192	8192	3840	7616	8512	5952	11712	8576
1566975648	31	0	4221.025879	4244.102539	4203.589844	4209.230957	4261.538574	0	4				0	4	4	4	4	4	31	0	8192	8192	8192	3840	7616	8512	5952	11840	8576
1566975648	32	0	4213.846191	4246.153809	4209.743652	4220.512695	4273.333496	0	4				0	4	4	4	4	4	32	0	8192	8192	8192	3840	7552	8512	5952	11776	8512
1566975648	33	0	4197.436035	4235.897461	4196.922852	4211.794922	4265.641113	0	4				0	4	4	4	4	4	33	0	8192	8192	8192	3840	7552	8576	5952	11776	8512
1566975648	34	0	4196.922852	4244.102539	4195.897461	4213.846191	4257.436035	0	4				0	4	4	4	4	4	34	0	8192	8192	8192	3840	7616	8512	5952	11776	8512
1566975648	35	0	4201.025879	4268.717773	4209.230957	4222.563965	4262.05127	0	4				0	4	4	4	4	4	35	0	8192	8192	8192	3840	7552	8512	5952	11840	8576
1566975648	36	0	4184.615234	4262.563965	4192.820313	4197.436035	4246.666504	0	4				0	4	4	4	4	4	36	0	8192	8192	8192	3840	7552	8512	5952	11776	8640
1566975648	37	0	4164.102539	4229.743652	4173.333496	4193.846191	4215.897461	0	4				0	4	4	4	4	4	37	0	8192	8192	8192	3840	7552	8576	5952	11776	8576
1566975648	38	0	4174.871582	4237.94873	4183.077148	4211.794922	4225.641113	0	4				0	4	4	4	4	4	38	0	8192	8192	8192	3840	7552	8512	5952	11840	8448
1566975648	39	0	4189.230957	4268.717773	4198.974121	4216.410156	4251.282227	0	4				0	4	4	4	4	4	39	0	8192	8192	8192	3840	7616	8512	5952	11840	8448
1566975648	40	0	4174.871582	4262.563965	4184.102539	4209.230957	4243.077148	0	4				0	4	4	4	4	4	40	0	8192	8192	8192	3840	7616	8512	5888	11840	8576
1566975648	41	0	4158.461426	4235.897461	4161.025879	4204.615234	4224.615234	0	4				0	4	4	4	4	4	41	0	8192	8192	8192	3840	7616	8576	5952	11840	8576
1566975648	42	0	4169.743652	4231.794922	4173.846191	4217.94873	4233.846191	0	4				0	4	4	4	4	4	42	0	8192	8192	8192	3840	7616	8576	5952	11840	8576
1566975648	43	0	4172.820313	4229.743652	4175.384766	4203.589844	4229.743652	0	4				0	4	4	4	4	4	43	0	8192	8192	8192	3840	7616	8512	5888	11776	8576
1566975648	44	0	4132.307617	4190.769043	4153.846191	4176.922852	4184.102539	0	4				0	4	4	4	4	4	44	0	8192	8192	8192	3840	7616	8512	5888	11776	8576
1566975648	45	0	4089.743652	4157.94873	4145.641113	4180	4152.820313	0	4				0	4	4	4	4	4	45	0	8192	8192	8192	3840	7552	8512	5888	11776	8512
1566975648	46	0	4112.307617	4186.666504	4161.538574	4195.897461	4182.563965	0	4				0	4	4	4	4	4	46	0	8192	8192	8192	3840	7616	8512	6016	11776	8576
1566975648	47	0	4174.358887	4237.94873	4197.436035	4225.128418	4236.922852	0	4				0	4	4	4	4	4	47	0	8192	8192	8192	3840	7552	8512	5952	11776	8512
1566975648	48	0	4186.153809	4240	4203.589844	4218.461426	4250.256348	0	4				0	4	4	4	4	4	48	0	8192	8192	8192	3776	7552	8512	5952	11776	8512
1566975648	49	0	4162.563965	4227.692383	4182.563965	4194.358887	4232.307617	0	4				0	4	4	4	4	4	49	0	8192	8192	8192	3840	7552	8512	6016	11776	8512
1566975648	50	0	4152.820313	4242.05127	4165.128418	4201.538574	4219.487305	0	4				0	4	4	4	4	4	50	0	8192	8192	8192	3840	7552	8512	5952	11840	8448
1566975648	51	0	4158.461426	4256.410156	4165.641113	4210.256348	4229.230957	0	4				0	4	4	4	4	4	51	0	8192	8192	8192	3840	7552	8512	5888	11776	8576
1566975648	52	0	4174.871582	4264.615234	4193.846191	4219.487305	4252.307617	0	4				0	4	4	4	4	4	52	0	8192	8192	8192	3776	7616	8512	5888	11776	8576
1566975648	53	0	4189.743652	4266.666504	4208.205078	4213.846191	4257.94873	0	4				0	4	4	4	4	4	53	0	8192	8192	8192	3840	7552	8512	6016	11776	8512
1566975648	54	0	4191.282227	4256.410156	4202.563965	4206.153809	4247.692383	0	4				0	4	4	4	4	4	54	0	8192	8192	8192	3840	7552	8512	5888	11840	8576
1566975648	55	0	4194.358887	4262.563965	4214.871582	4227.179688	4249.743652	0	4				0	4	4	4	4	4	55	0	8192	8192	8192	3840	7552	8512	5952	11776	8512
1566975648	56	0	4200.512695	4274.871582	4226.666504	4234.358887	4255.897461	0	4				0	4	4	4	4	4	56	0	8192	8192	8192	3776	7552	8512	6016	11840	8512
1566975648	57	0	4203.077148	4276.922852	4229.743652	4231.282227	4254.871582	0	4				0	4	4	4	4	4	57	0	8192	8192	8192	3840	7616	8512	6016	11840	8512
1566975648	58	0	4200.512695	4274.871582	4218.974121	4220.512695	4249.743652	0	4				0	4	4	4	4	4	58	0	8192	8192	8192	3776	7616	8576	5952	11776	8576
1566975648	59	0	4195.384766	4268.717773	4211.282227	4212.307617	4245.128418	0	4				0	4	4	4	4	4	59	0	8192	8192	8192	3840	7616	8512	5952	11840	8512
1566975648	60	0	4194.871582	4268.717773	4228.717773	4221.538574	4251.794922	0	4				0	4	4	4	4	4	60	0	8192	8192	8192	3840	7616	8576	5952	11840	8512
1566975648	61	0	4191.794922	4260.512695	4224.102539	4208.717773	4253.846191	0	4				0	4	4	4	4	4	61	0	8192	8192	8128	3840	7616	8512	5888	11840	8576
1566975648	62	0	4188.717773	4240	4203.589844	4211.282227	4248.717773	0	4				0	4	4	4	4	4	62	0	8192	8192	8128	3840	7616	8576	5888	11840	8576
1566975648	63	0	4194.871582	4246.153809	4212.820313	4226.666504	4256.410156	0	4				0	4	4	4	4	4	63	0	8192	8192	8128	3840	7616	8576	5952	11776	8576
1566975648	64	0	4190.769043	4244.102539	4214.871582	4206.666504	4249.743652	450	4				0	4	4	4	4	4	64	0	8192	8192	8192	3840	7616	8576	5952	11776	8576
1566975648	65	0	4181.025879	4203.077148	4195.384766	4198.974121	4229.743652	450	4				0	4	4	4	4	4	65	0	8192	8192	8192	3776	7616	8512	5888	11840	8384
1566975648	66	0	4185.128418	4190.769043	4193.846191	4206.666504	4238.974121	1023	4				0	4	4	4	4	4	66	0	8192	8192	8192	3840	7616	8512	5888	11840	8384
1566975648	67	0	4184.615234	4215.384766	4213.846191	4209.230957	4253.333496	450	4				0	4	4	4	4	4	67	0	8192	8192	8192	3840	7616	8512	5888	11776	8576
1566975648	68	0	4174.871582	4209.230957	4207.692383	4203.589844	4235.384766	1023	4				0	4	4	4	4	4	68	0	8192	8192	8192	3840	7616	8512	5952	11776	8576
1566975648	69	0	4159.487305	4178.461426	4178.461426	4187.179688	4204.102539	450	4				0	4	4	4	4	4	69	0	8192	8192	8192	3840	7616	8512	5952	11840	8576
1566975648	70	0	4136.410156	4147.692383	4160	4183.589844	4185.128418	1023	4				0	4	4	4	4	4	70	0	8192	8192	8192	3840	7616	8576	5952	11840	8576
1566975648	71	0	4135.384766	4135.384766	4154.871582	4183.077148	4187.179688	450	4				0	4	4	4	4	4	71	0	8192	8192	8192	3776	7616	8512	5952	11840	8576
1566975648	72	0	4153.846191	4162.05127	4173.333496	4200.512695	4207.692383	450	4				0	4	4	4	4	4	72	0	8192	8192	8192	3840	7616	8512	5888	11776	8576
1566975648	73	0	4164.615234	4176.410156	4194.358887	4221.025879	4228.717773	1023	4				0	4	4	4	4	4	73	0	8192	8192	8192	3840	7616	8512	5888	11776	8576
1566975648	74	0	4164.615234	4151.794922	4192.307617	4207.179688	4227.179688	450	4				0	4	4	4	4	4	74	0	8192	8192	8192	3840	7616	8576	6016	11776	8448
1566975648	75	0	4166.666504	4174.358887	4204.102539	4207.179688	4215.897461	1023	4				0	4	4	4	4	4	75	0	8192	8192	8192	3840	7552	8512	6016	11776	8448
1566975648	76	0	4170.256348	4219.487305	4217.436035	4216.922852	4217.94873	450	4				0	4	4	4	4	4	76	0	8192	8192	8192	3840	7552	8512	5888	11776	8576
1566975648	77	0	4163.077148	4198.974121	4212.307617	4215.897461	4220	450	4				0	4	4	4	4	4	77	0	8192	8192	8192	3840	7616	8512	5952	11776	8576
1566975648	78	0	4147.179688	4160	4196.410156	4205.128418	4201.025879	450	4				0	4	4	4	4	4	78	0	8192	8192	8192	3840	7616	8512	6016	11776	8512
1566975648	79	0	4142.563965	4164.102539	4187.179688	4192.307617	4190.256348	1023	4				0	4	4	4	4	4	79	0	8192	8192	8192	3776	7616	8576	5952	11776	8512
1566975648	80	0	4160.512695	4176.410156	4201.025879	4212.307617	4212.307617	450	4				0	4	4	4	4	4	80	0	8192	8192	8192	3840	7616	8512	5952	11776	8512
1566975648	81	0	4177.436035	4166.153809	4203.077148	4219.487305	4227.692383	450	4				0	4	4	4	4	4	81	0	8192	8192	8192	3840	7616	8512	6016	11776	8576
1566975648	82	0	4183.077148	4182.563965	4198.974121	4208.205078	4232.307617	450	4				0	4	4	4	4	4	82	0	8192	8192	8192	3776	7616	8512	6016	11776	8512
1566975648	83	0	4189.230957	4205.128418	4208.717773	4220.512695	4246.153809	1023	4				0	4	4	4	4	4	83	0	8192	8192	8192	3840	7616	8512	5952	11840	8640
1566975648	84	0	4192.307617	4194.871582	4207.179688	4224.615234	4241.538574	450	4				0	4	4	4	4	4	84	0	8192	8192	8192	3840	7616	8512	5952	11840	8640
1566975648	85	0	4175.384766	4178.461426	4194.358887	4216.922852	4215.384766	450	4				0	4	4	4	4	4	85	0	8192	8192	8192	3840	7616	8512	5888	11840	8512
1566975648	86	0	4158.974121	4186.666504	4187.179688	4206.153809	4214.871582	450	4				0	4	4	4	4	4	86	0	8192	8192	8192	3840	7616	8512	5952	11776	8512
1566975648	87	0	4177.94873	4205.128418	4209.743652	4215.897461	4242.563965	1023	4				0	4	4	4	4	4	87	0	8192	8192	8192	3840	7616	8512	5952	11776	8512
1566975648	88	0	4195.384766	4207.179688	4229.743652	4230.769043	4241.538574	450	4				0	4	4	4	4	4	88	0	8192	8192	8192	3840	7616	8512	5952	11776	8512
1566975648	89	0	4175.897461	4192.820313	4214.358887	4204.615234	4217.436035	450	4				0	4	4	4	4	4	89	0	8192	8192	8192	3840	7616	8512	5888	11776	8384
1566975648	90	0	4151.282227	4184.615234	4205.641113	4198.974121	4211.794922	450	4				0	4	4	4	4	4	90	0	8192	8192	8192	3776	7616	8512	5952	11776	8576
1566975648	91	0	4149.743652	4207.179688	4206.666504	4211.794922	4211.794922	1023	4				0	4	4	4	4	4	91	0	8192	8192	8192	3840	7616	8576	5952	11840	8512
1566975648	92	0	4161.025879	4219.487305	4195.897461	4206.153809	4212.307617	450	4				0	4	4	4	4	4	92	0	8192	8192	8192	3840	7616	8512	5952	11840	8384
1566975648	93	0	4162.563965	4190.769043	4175.384766	4212.820313	4210.256348	450	4				0	4	4	4	4	4	93	0	8192	8192	8192	3840	7616	8512	5952	11840	8256
1566975648	94	0	4166.666504	4180.512695	4161.025879	4216.410156	4206.153809	450	4				0	4	4	4	4	4	94	0	8192	8192	8192	3840	7616	8576	5952	11712	8256
1566975648	95	0	4180	4194.871582	4170.256348	4212.820313	4205.641113	1023	4				0	4	4	4	4	4	95	0	8192	8192	8192	3840	7616	8512	5888	11776	8576
1566975648	96	0	4186.666504	4198.974121	4181.538574	4205.128418	4206.666504	450	4				0	4	4	4	4	4	96	0	8192	8192	8192	3840	7616	8576	5888	11776	8576
1566975648	97	0	4191.794922	4203.077148	4188.205078	4204.102539	4204.615234	450	4				0	4	4	4	4	4	97	0	8192	8192	8192	3840	7616	8576	5952	11840	8576
1566975648	98	0	4202.05127	4207.179688	4202.563965	4216.410156	4203.589844	450	4				0	4	4	4	4	4	98	0	8192	8192	8192	3840	7616	8576	5952	11840	8576
1566975648	99	0	4197.94873	4203.077148	4195.384766	4203.077148	4199.487305	1023	4				0	4	4	4	4	4	99	0	8192	8192	8192	3840	7616	8512	5952	11776	8512
1566975648	100	0	4178.461426	4203.077148	4176.922852	4196.410156	4180	450	4				0	4	4	4	4	4	100	0	8192	8192	8192	3840	7616	8576	5952	11840	8576
1566975648	101	0	4178.461426	4201.025879	4178.461426	4209.743652	4174.358887	450	4				0	4	4	4	4	4	101	0	8192	8192	8192	3776	7616	8512	5952	11776	8512
1566975648	102	0	4189.230957	4180.512695	4184.615234	4203.589844	4184.102539	450	4				0	4	4	4	4	4	102	0	8192	8192	8192	3840	7616	8576	5952	11776	8512
1566975648	103	0	4196.410156	4188.717773	4188.717773	4208.717773	4184.102539	1023	4				0	4	4	4	4	4	103	0	8192	8192	8192	3840	7616	8512	5824	11776	8576
1566975648	104	0	4196.922852	4203.077148	4171.282227	4204.102539	4170.769043	450	4				0	4	4	4	4	4	104	0	8192	8192	8192	3840	7616	8576	5888	11776	8512
1566975648	105	0	4185.641113	4168.205078	4151.282227	4195.897461	4161.025879	450	4				0	4	4	4	4	4	105	0	8192	8192	8192	3840	7616	8512	5888	11840	8512
1566975648	106	0	4192.820313	4164.102539	4164.615234	4209.743652	4178.461426	450	4				0	4	4	4	4	4	106	0	8192	8192	8192	3840	7616	8512	5888	11840	8512
1566975648	107	0	4210.769043	4196.922852	4180	4217.436035	4198.974121	1023	4				0	4	4	4	4	4	107	0	8192	8192	8192	3840	7616	8576	5952	11840	8512
1566975648	108	0	4208.205078	4190.769043	4175.384766	4217.94873	4193.333496	450	4				0	4	4	4	4	4	108	0	8192	8192	8192	3840	7552	8512	5952	11840	8576
1566975648	109	0	4198.461426	4178.461426	4164.615234	4198.461426	4177.94873	450	4				0	4	4	4	4	4	109	0	8192	8192	8192	3840	7552	8576	5952	11840	8512
1566975648	110	0	4216.410156	4223.589844	4193.846191	4203.077148	4190.256348	450	4				0	4	4	4	4	4	110	0	8192	8192	8192	3840	7552	8512	5888	11840	8832
1566975648	111	0	4233.846191	4262.563965	4221.538574	4224.615234	4205.128418	1023	4				0	4	4	4	4	4	111	0	8192	8192	8192	3840	7552	8576	5888	11776	8704
1566975648	112	0	4207.179688	4235.897461	4183.589844	4205.128418	4177.436035	450	4				0	4	4	4	4	4	112	0	8192	8192	8192	3840	7552	8512	5888	11776	8704
1566975648	113	0	4176.410156	4196.922852	4152.307617	4195.384766	4139.487305	450	4				0	4	4	4	4	4	113	0	8192	8192	8192	3840	7616	8512	5888	11776	8576
1566975648	114	0	4186.666504	4194.871582	4169.230957	4203.077148	4148.717773	450	4				0	4	4	4	4	4	114	0	8192	8192	8192	3840	7616	8512	5952	11776	8512
1566975648	115	0	4211.794922	4215.384766	4192.820313	4214.358887	4189.230957	1023	4				0	4	4	4	4	4	115	0	8192	8192	8192	3840	7552	8512	5952	11776	8576
1566975648	116	0	4211.282227	4227.692383	4186.666504	4220	4202.05127	450	4				0	4	4	4	4	4	116	0	8192	8192	8192	3840	7616	8512	5952	11776	8576
1566975648	117	0	4212.307617	4233.846191	4175.384766	4202.563965	4197.436035	450	4				0	4	4	4	4	4	117	0	8192	8192	8192	3840	7552	8512	5824	11776	8512
1566975648	118	0	4222.563965	4229.743652	4183.589844	4199.487305	4202.05127	450	4				0	4	4	4	4	4	118	0	8192	8192	8192	3840	7552	8512	5888	11776	8576
1566975648	119	0	4216.410156	4225.641113	4179.487305	4203.077148	4201.025879	1023	4				0	4	4	4	4	4	119	0	8192	8192	8192	3840	7552	8512	5952	11776	8192
1566975648	120	0	4222.05127	4246.153809	4192.820313	4212.820313	4207.179688	450	4				0	4	4	4	4	4	120	0	8192	8192	8192	3840	7616	8512	5952	11776	8192
1566975648	121	0	4240	4248.205078	4220	4224.102539	4224.615234	450	4				0	4	4	4	4	4	121	0	8192	8192	8192	3840	7616	8512	5888	11776	8512
1566975648	122	0	4231.794922	4211.282227	4205.641113	4206.153809	4219.487305	450	4				0	4	4	4	4	4	122	0	8192	8192	8192	3840	7616	8512	5952	11776	8512
1566975648	123	0	4213.333496	4213.333496	4193.333496	4208.205078	4196.410156	1023	4				0	4	4	4	4	4	123	0	8192	8192	8192	3840	7552	8512	5952	11840	8512
1566975648	124	0	4209.230957	4250.256348	4207.179688	4217.436035	4194.871582	450	4				0	4	4	4	4	4	124	0	8192	8192	8192	3840	7616	8512	5952	11840	8512
1566975648	125	0	4206.666504	4258.461426	4209.743652	4210.256348	4204.102539	450	4				0	4	4	4	4	4	125	0	8192	8192	8192	3840	7552	8512	5888	11840	8640
1566975648	126	0	4204.615234	4242.05127	4195.897461	4214.871582	4201.538574	450	4				0	4	4	4	4	4	126	0	8192	8192	8192	3840	7616	8512	5952	11776	8512
1566975648	127	0	4211.794922	4229.743652	4184.615234	4205.641113	4197.436035	241	4				0	4	4	4	4	4	127	0	8192	8192	8192	3840	7616	8512	5888	11776	8512
1566975648	0	0	4220	4225.641113	4191.794922	4200	4196.922852	450	4				0	4	4	4	4	4	0	0	8192	8192	8192	3840	7616	8512	5952	11840	8640
1566975648	1	0	4234.358887	4244.102539	4197.94873	4209.743652	4206.666504	450	4				0	4	4	4	4	4	1	0	8192	8192	8192	3840	7552	8512	5952	11776	8320
1566975648	2	0	4242.563965	4256.410156	4188.205078	4212.820313	4217.436035	1023	4				0	4	4	4	4	4	2	0	8192	8192	8192	3840	7616	8576	5952	11776	8320
1566975648	3	0	4232.307617	4233.846191	4183.589844	4215.384766	4216.410156	450	4				0	4	4	4	4	4	3	0	8192	8192	8192	3840	7616	8512	5952	11776	8576
1566975648	4	0	4238.461426	4237.94873	4197.94873	4215.897461	4221.025879	1023	4				0	4	4	4	4	4	4	0	8192	8192	8192	3840	7616	8576	5952	11776	8512
1566975648	5	0	4255.897461	4274.871582	4218.974121	4230.256348	4240	450	4				0	4	4	4	4	4	5	0	8192	8192	8192	3840	7616	8512	5888	11712	8512
1566975648	6	0	4244.615234	4266.666504	4201.025879	4223.077148	4236.410156	1023	4				0	4	4	4	4	4	6	0	8192	8192	8192	3840	7616	8512	5888	11712	8512
1566975648	7	0	4225.641113	4240	4170.769043	4198.974121	4209.230957	450	4				0	4	4	4	4	4	7	0	8192	8192	8192	3840	7616	8512	5888	11776	8512
1566975648	8	0	4230.769043	4250.256348	4188.717773	4220	4214.358887	450	4				0	4	4	4	4	4	8	0	8192	8192	8192	3840	7616	8576	5952	11776	8512
1566975648	9	0	4238.461426	4268.717773	4209.230957	4230.769043	4234.358887	1023	4				0	4	4	4	4	4	9	0	8192	8192	8192	3776	7616	8512	5952	11776	8576
1566975648	10	0	4221.025879	4254.358887	4188.717773	4213.846191	4214.871582	450	4				0	4	4	4	4	4	10	0	8192	8192	8192	3840	7616	8512	5952	11776	8576
1566975648	11	0	4222.05127	4235.897461	4177.94873	4210.256348	4205.641113	1023	4				0	4	4	4	4	4	11	0	8192	8192	8192	3840	7616	8512	5888	11840	8576
1566975648	12	0	4251.794922	4252.307617	4201.538574	4209.743652	4244.615234	450	4				0	4	4	4	4	4	12	0	8192	8192	8192	3840	7616	8512	5952	11776	8576
1566975648	13	0	4260.512695	4276.922852	4217.94873	4209.230957	4262.563965	450	4				0	4	4	4	4	4	13	0	8192	8192	8192	3840	7616	8512	5952	11776	8576
1566975648	14	0	4254.358887	4281.025879	4213.333496	4200	4248.205078	450	4				0	4	4	4	4	4	14	0	8192	8192	8192	3840	7616	8576	5952	11776	8576
1566975648	15	0	4259.487305	4278.974121	4212.820313	4200	4249.230957	1023	4				0	4	4	4	4	4	15	0	8192	8192	8192	3840	7616	8512	5824	11840	8448
1566975648	16	0	4234.871582	4260.512695	4184.102539	4200.512695	4229.743652	0	4				0	4	4	4	4	4	16	0	8192	8192	8192	3840	7616	8576	5952	11776	8512
1566975648	17	0	4171.794922	4198.974121	4124.102539	4183.077148	4169.743652	0	4				0	4	4	4	4	4	17	0	8192	8192	8192	3840	7616	8512	5888	11840	8576
1566975648	18	0	4144.615234	4160	4112.820313	4195.384766	4143.589844	0	4				0	4	4	4	4	4	18	0	8192	8192	8192	3840	7552	8576	5888	11776	8512
1566975649	19	0	4195.384766	4211.282227	4158.974121	4223.589844	4195.897461	0	4				0	4	4	4	4	4	19	0	8192	8192	8192	3840	7616	8512	5952	11776	8576
1566975649	20	0	4251.282227	4264.615234	4195.384766	4229.230957	4250.256348	0	4				0	4	4	4	4	4	20	0	8192	8192	8192	3840	7552	8512	5952	11776	8576
1566975649	21	0	4232.820313	4219.487305	4175.897461	4212.820313	4232.307617	0	4				0	4	4	4	4	4	21	0	8192	8192	8192	3840	7552	8512	5888	11776	8576
1566975649	22	0	4207.179688	4188.717773	4151.794922	4202.563965	4205.641113	0	4				0	4	4	4	4	4	22	0	8192	8192	8192	3840	7552	8512	5888	11776	8512
1566975649	23	0	4238.974121	4242.05127	4185.641113	4222.05127	4233.333496	0	4				0	4	4	4	4	4	23	0	8192	8192	8192	3840	7616	8576	5952	11776	8512
1566975649	24	0	4263.589844	4272.820313	4209.743652	4217.436035	4256.922852	0	4				0	4	4	4	4	4	24	0	8192	8192	8192	3840	7552	8576	5952	11776	8512
1566975649	25	0	4255.384766	4254.358887	4200	4208.205078	4249.743652	0	4				0	4	4	4	4	4	25	0	8192	8192	8192	3840	7552	8512	5952	11776	8512
1566975649	26	0	4271.794922	4260.512695	4213.333496	4228.205078	4261.538574	0	4				0	4	4	4	4	4	26	0	8192	8192	8192	3840	7616	8512	5888	11840	8512
1566975649	27	0	4299.487305	4276.922852	4226.153809	4221.538574	4286.153809	0	4				0	4	4	4	4	4	27	0	8192	8192	8192	3840	7616	8576	5952	11840	8768
1566975649	28	0	4298.974121	4276.922852	4220	4215.384766	4285.641113	0	4				0	4	4	4	4	4	28	0	8192	8192	8192	3840	7616	8576	5952	11840	8768
1566975649	29	0	4282.05127	4285.128418	4195.384766	4212.307617	4262.05127	0	4				0	4	4	4	4	4	29	0	8192	8192	8192	3776	7616	8512	6016	11776	8448
1566975649	30	0	4253.846191	4278.974121	4160.512695	4192.820313	4228.205078	0	4				0	4	4	4	4	4	30	0	8192	8192	8128	3840	7616	8512	5952	11776	8512
1566975649	31	0	4232.307617	4252.307617	4147.179688	4192.820313	4210.769043	0	4				0	4	4	4	4	4	31	0	8192	8192	8192	3776	7616	8512	6016	11840	8576
1566975649	32	0	4234.358887	4244.102539	4150.769043	4193.846191	4211.282227	0	4				0	4	4	4	4	4	32	0	8192	8192	8128	3840	7616	8576	6016	11840	8576
1566975649	33	0	4251.794922	4252.307617	4171.794922	4203.077148	4220.512695	0	4				0	4	4	4	4	4	33	0	8192	8192	8128	3840	7616	8512	5888	11776	8704
1566975649	34	0	4269.230957	4242.05127	4200	4212.820313	4240	0	4				0	4	4	4	4	4	34	0	8192	8128	8192	3840	7616	8512	5952	11840	8512
1566975649	35	0	4264.102539	4219.487305	4206.666504	4209.230957	4242.05127	0	4				0	4	4	4	4	4	35	0	8192	8192	8192	3840	7616	8512	5952	11776	8512
1566975649	36	0	4244.615234	4209.230957	4195.384766	4210.256348	4218.461426	0	4				0	4	4	4	4	4	36	0	8192	8192	8192	3840	7616	8512	5952	11840	8512
1566975649	37	0	4244.102539	4190.769043	4190.256348	4198.974121	4222.563965	0	4				0	4	4	4	4	4	37	0	8192	8192	8192	3840	7616	8512	5952	11776	8768
1566975649	38	0	4251.282227	4184.615234	4201.025879	4195.384766	4250.256348	0	4				0	4	4	4	4	4	38	0	8192	8192	8192	3840	7616	8512	5952	11776	8768
1566975649	39	0	4234.358887	4198.974121	4188.205078	4198.461426	4244.615234	0	4				0	4	4	4	4	4	39	0	8192	8192	8192	3840	7616	8512	6016	11776	8512
1566975649	40	0	4227.179688	4203.077148	4173.846191	4196.922852	4230.256348	0	4				0	4	4	4	4	4	40	0	8192	8192	8192	3840	7616	8512	5952	11840	8576
1566975649	41	0	4242.563965	4182.563965	4191.282227	4213.333496	4238.974121	0	4				0	4	4	4	4	4	41	0	8192	8192	8192	3840	7616	8512	5952	11840	8448
1566975649	42	0	4241.025879	4174.358887	4188.717773	4211.282227	4246.666504	0	4				0	4	4	4	4	4	42	0	8192	8192	8192	3840	7616	8512	5952	11840	8448
1566975649	43	0	4232.820313	4182.563965	4177.436035	4207.692383	4247.179688	0	4				0	4	4	4	4	4	43	0	8192	8192	8192	3776	7616	8512	5952	11840	8512
1566975649	44	0	4234.358887	4188.717773	4180	4210.256348	4247.692383	0	4				0	4	4	4	4	4	44	0	8192	8192	8192	3840	7616	8512	5952	11840	8576
1566975649	45	0	4223.589844	4182.563965	4176.410156	4196.922852	4233.333496	0	4				0	4	4	4	4	4	45	0	8192	8192	8192	3840	7616	8512	5888	11776	8448
1566975649	46	0	4202.563965	4168.205078	4172.307617	4197.436035	4218.974121	0	4				0	4	4	4	4	4	46	0	8192	8192	8192	3840	7616	8576	5888	11776	8448
1566975649	47	0	4185.128418	4164.102539	4158.461426	4191.282227	4212.820313	0	4				0	4	4	4	4	4	47	0	8192	8192	8192	3776	7616	8512	5952	11776	8512
1566975649	48	0	4169.743652	4166.153809	4141.538574	4187.692383	4195.384766	0	4				0	4	4	4	4	4	48	0	8192	8192	8192	3840	7616	8512	5952	11776	8576
1566975649	49	0	4177.94873	4178.461426	4150.256348	4203.589844	4195.384766	0	4				0	4	4	4	4	4	49	0	8192	8192	8192	3840	7552	8512	5952	11776	8512
1566975649	50	0	4222.05127	4203.077148	4179.487305	4214.871582	4234.871582	0	4				0	4	4	4	4	4	50	0	8192	8192	8192	3840	7552	8576	5952	11776	8512
1566975649	51	0	4254.358887	4221.538574	4207.179688	4225.641113	4268.717773	0	4				0	4	4	4	4	4	51	0	8192	8192	8192	3840	7616	8512	5888	11776	8448
1566975649	52	0	4242.05127	4219.487305	4202.563965	4211.282227	4263.077148	0	4				0	4	4	4	4	4	52	0	8192	8192	8192	3840	7552	8576	5952	11776	8576
1566975649	53	0	4216.410156	4196.922852	4179.487305	4196.410156	4245.128418	0	4				0	4	4	4	4	4	53	0	8192	8192	8192	3840	7616	8512	5952	11840	8576
1566975649	54	0	4220	4166.153809	4173.333496	4203.077148	4246.666504	0	4				0	4	4	4	4	4	54	0	8192	8192	8192	3840	7616	8512	5888	11840	8704
1566975649	55	0	4233.846191	4170.256348	4182.05127	4202.05127	4250.769043	0	4				0	4	4	4	4	4	55	0	8192	8192	8192	3776	7616	8512	5888	11776	8576
1566975649	56	0	4224.615234	4207.179688	4191.282227	4206.153809	4236.410156	0	4				0	4	4	4	4	4	56	0	8192	8192	8192	3840	7616	8512	5888	11776	8576
1566975649	57	0	4210.769043	4213.333496	4181.025879	4201.025879	4215.897461	0	4				0	4	4	4	4	4	57	0	8192	8192	8192	3840	7552	8512	5824	11776	8512
1566975649	58	0	4214.871582	4190.769043	4173.333496	4197.436035	4214.358887	0	4				0	4	4	4	4	4	58	0	8192	8192	8192	3840	7616	8512	5888	11776	8512
1566975649	59	0	4216.410156	4196.922852	4178.974121	4215.897461	4226.666504	0	4				0	4	4	4	4	4	59	0	8192	8192	8192	3840	7616	8576	5952	11776	8448
1566975649	60	0	4212.307617	4209.230957	4180	4213.333496	4232.307617	0	4				0	4	4	4	4	4	60	0	8192	8192	8192	3840	7616	8576	5952	11776	8448
1566975649	61	0	4224.615234	4184.615234	4185.641113	4204.102539	4239.487305	0	4				0	4	4	4	4	4	61	0	8192	8192	8192	3840	7616	8512	5952	11776	8576
1566975649	62	0	4235.384766	4178.461426	4180	4197.94873	4248.205078	0	4				0	4	4	4	4	4	62	0	8192	8192	8192	3840	7616	8576	5888	11776	8512
1566975649	63	0	4218.974121	4207.179688	4164.102539	4193.846191	4236.410156	0	4				0	4	4	4	4	4	63	0	8192	8192	8192	3776	7616	8512	5952	11776	8320
1566975649	64	0	4193.846191	4203.077148	4151.282227	4201.538574	4207.692383	450	4				0	4	4	4	4	4	64	0	8192	8192	8192	3840	7616	8576	5952	11776	8320
1566975649	65	0	4210.256348	4182.563965	4155.384766	4206.666504	4219.487305	450	4				0	4	4	4	4	4	65	0	8192	8192	8192	3840	7616	8512	5952	11776	8512
1566975649	66	0	4250.769043	4203.077148	4192.307617	4221.025879	4260.512695	1023	4				0	4	4	4	4	4	66	0	8192	8192	8192	3840	7616	8576	5952	11776	8576
1566975649	67	0	4258.461426	4229.743652	4207.692383	4214.358887	4260.512695	450	4				0	4	4	4	4	4	67	0	8192	8192	8192	3840	7616	8512	5952	11840	8512
1566975649	68	0	4240	4215.384766	4196.410156	4203.077148	4237.94873	1023	4				0	4	4	4	4	4	68	0	8192	8192	8192	3840	7616	8576	5952	11840	8512
1566975649	69	0	4233.333496	4198.974121	4203.589844	4220.512695	4236.410156	450	4				0	4	4	4	4	4	69	0	8192	8192	8192	3840	7616	8512	5952	11776	8576
1566975649	70	0	4238.461426	4213.333496	4213.333496	4212.307617	4247.692383	1023	4				0	4	4	4	4	4	70	0	8192	8192	8192	3840	7616	8576	5952	11776	8512
1566975649	71	0	4226.666504	4231.794922	4205.128418	4198.461426	4241.025879	450	4				0	4	4	4	4	4	71	0	8192	8192	8192	3840	7616	8512	5952	11840	8512
1566975649	72	0	4218.461426	4246.153809	4195.384766	4201.538574	4237.436035	450	4				0	4	4	4	4	4	72	0	8192	8192	8192	3840	7616	8512	6016	11776	8704
1566975649	73	0	4232.820313	4248.205078	4196.922852	4195.384766	4247.692383	0	4				0	4	4	4	0	4	73	0	8192	8192	8192	3840	7616	8512	5888	11776	8448
1566975649	74	0	4228.717773	4217.436035	4184.102539	4189.743652	4236.922852	450	4				0	4	4	4	0	4	74	0	8192	8192	8192	3840	7616	8512	5888	11776	8448
1566975649	75	0	4206.666504	4192.820313	4151.282227	4186.666504	4219.487305	1023	4				0	4	4	4	0	4	75	0	8192	8192	8192	3840	7616	8576	5952	11840	8512
1566975649	76	0	4228.717773	4219.487305	4165.641113	4212.307617	4246.153809	450	4				0	4	4	4	0	4	76	0	8192	8192	8192	3840	7616	8512	5888	11776	8512
1566975649	77	0	4286.666504	4256.410156	4215.384766	4232.820313	4302.563965	450	4				0	4	4	4	0	4	77	0	8192	8192	8192	3840	7616	8512	5888	11776	8512
1566975649	78	0	4294.358887	4268.717773	4218.974121	4214.871582	4312.307617	450	4				0	4	4	4	0	4	78	0	8192	8192	8192	3840	7616	8512	5888	11776	8512
1566975649	79	0	4270.256348	4262.563965	4205.641113	4216.410156	4288.717773	1023	4				0	4	4	4	0	4	79	0	8192	8192	8192	3840	7616	8512	5888	11776	8576
1566975649	80	0	4265.128418	4242.05127	4202.563965	4220.512695	4274.871582	450	4				0	4	4	4	0	4	80	0	8192	8192	8192	3840	7616	8512	5952	11776	8576
1566975649	81	0	4265.128418	4231.794922	4200	4213.846191	4257.94873	450	4				0	4	4	4	0	4	81	0	8192	8192	8192	3840	7616	8576	5888	11776	8384
1566975649	82	0	4267.692383	4246.153809	4208.205078	4211.794922	4244.615234	450	4				0	4	4	4	0	4	82	0	8192	8192	8192	3840	7552	8512	5888	11776	8384
1566975649	83	0	4261.538574	4252.307617	4206.666504	4202.05127	4232.820313	1023	4				0	4	4	4	0	4	83	0	8192	8192	8192	3840	7552	8576	5888	11776	8576
1566975649	84	0	4230.769043	4235.897461	4184.102539	4200	4207.179688	450	4				0	4	4	4	0	4	84	0	8192	8192	8192	3840	7552	8512	5888	11840	8576
1566975649	85	0	4212.307617	4213.333496	4166.666504	4189.230957	4191.282227	450	4				0	4	4	4	0	4	85	0	8192	8192	8192	3840	7616	8576	5952	11712	8512
1566975649	86	0	4235.384766	4223.589844	4188.717773	4195.897461	4212.307617	450	4				0	4	4	4	0	4	86	0	8192	8192	8192	3840	7552	8512	5952	11712	8512
1566975649	87	0	4249.230957	4246.153809	4203.077148	4208.717773	4226.153809	1023	4				0	4	4	4	0	4	87	0	8192	8192	8192	3776	7552	8576	5952	11840	8576
1566975649	88	0	4242.05127	4237.94873	4189.230957	4196.410156	4215.384766	450	4				0	4	4	4	0	4	88	0	8192	8192	8192	3840	7616	8512	5888	11840	8512
1566975649	89	0	4268.205078	4235.897461	4211.794922	4212.820313	4238.461426	450	4				0	4	4	4	0	4	89	0	8192	8192	8192	3840	7616	8512	6016	11776	8512
1566975649	90	0	4309.230957	4272.820313	4238.461426	4222.05127	4277.436035	450	4				0	4	4	4	0	4	90	0	8192	8192	8192	3840	7616	8512	5952	11776	8576
1566975649	91	0	4295.384766	4276.922852	4216.410156	4203.589844	4261.025879	1023	4				0	4	4	4	0	4	91	0	8192	8192	8192	3840	7616	8512	5952	11776	8640
1566975649	92	0	4255.384766	4229.743652	4186.153809	4206.153809	4223.589844	450	4				0	4	4	4	0	4	92	0	8192	8192	8192	3840	7616	8512	5952	11776	8640
1566975649	93	0	4258.461426	4217.436035	4189.230957	4207.179688	4234.358887	450	4				0	4	4	4	0	4	93	0	8192	8192	8192	3840	7616	8512	5952	11776	8512
1566975649	94	0	4270.256348	4244.102539	4198.461426	4204.102539	4243.589844	450	4				0	4	4	4	0	4	94	0	8192	8192	8192	3840	7616	8512	5952	11840	8576
1566975649	95	0	4249.230957	4240	4183.077148	4199.487305	4214.358887	1023	4				0	4	4	4	0	4	95	0	8192	8192	8192	3840	7616	8576	5888	11776	8576
1566975649	96	0	4246.666504	4221.538574	4189.743652	4203.589844	4206.153809	450	4				0	4	4	4	0	4	96	0	8192	8192	8192	3840	7616	8512	5888	11776	8576
1566975649	97	0	4249.743652	4227.692383	4207.692383	4206.153809	4201.025879	450	4				0	4	4	4	0	4	97	0	8192	8192	8192	3840	7616	8512	5952	11776	8576
1566975649	98	0	4219.487305	4235.897461	4190.769043	4190.256348	4166.666504	450	4				0	4	4	4	0	4	98	0	8192	8192	8192	3840	7616	8512	5888	11840	8576
1566975649	99	0	4212.307617	4223.589844	4183.589844	4201.538574	4162.563965	1023	4				0	4	4	4	0	4	99	0	8192	8192	8192	3840	7616	8576	5952	11840	8448
1566975649	100	0	4243.077148	4217.436035	4193.333496	4211.794922	4184.615234	450	4				0	4	4	4	0	4	100	0	8192	8192	8192	3840	7616	8512	5952	11840	8448
1566975649	101	0	4259.487305	4217.436035	4200	4203.077148	4189.230957	450	4				0	4	4	4	0	4	101	0	8192	8192	8192	3840	7616	8512	5952	11840	8512
1566975649	102	0	4265.128418	4229.743652	4213.333496	4209.743652	4194.358887	450	4				0	4	4	4	0	4	102	0	8192	8192	8192	3840	7616	8512	5952	11776	8512
1566975649	103	0	4268.717773	4252.307617	4201.025879	4205.128418	4196.922852	1023	4				0	4	4	4	0	4	103	0	8192	8192	8192	3840	7616	8576	5952	11840	8512
1566975649	104	0	4263.077148	4242.05127	4184.102539	4208.717773	4181.025879	450	4				0	4	4	4	0	4	104	0	8192	8192	8192	3840	7616	8512	5952	11840	8512
1566975649	105	0	4271.794922	4231.794922	4187.692383	4215.384766	4186.153809	450	4				0	4	4	4	0	4	105	0	8192	8192	8192	3840	7616	8512	5952	11776	8448
1566975649	106	0	4281.538574	4250.256348	4185.128418	4205.641113	4205.641113	450	4				0	4	4	4	0	4	106	0	8192	8192	8192	3840	7616	8512	5888	11776	8448
1566975649	107	0	4274.358887	4256.410156	4178.974121	4205.641113	4212.307617	1023	4				0	4	4	4	0	4	107	0	8192	8192	8192	3840	7616	8576	5952	11776	8512
1566975649	108	0	4284.102539	4254.358887	4189.230957	4204.615234	4230.256348	450	4				0	4	4	4	0	4	108	0	8192	8192	8192	3840	7616	8512	5952	11840	8576
1566975649	109	0	4296.922852	4260.512695	4201.538574	4215.384766	4242.563965	450	4				0	4	4	4	0	4	109	0	8192	8192	8192	3840	7616	8512	5888	11776	8320
1566975649	110	0	4272.820313	4240	4180	4218.461426	4216.922852	450	4				0	4	4	4	0	4	110	0	8192	8192	8192	3840	7616	8512	5888	11776	8320
1566975649	111	0	4241.538574	4217.436035	4158.461426	4197.436035	4181.538574	1023	4				0	4	4	4	0	4	111	0	8192	8192	8192	3840	7616	8512	5952	11776	8576
1566975649	112	0	4249.230957	4229.743652	4180	4203.077148	4177.94873	450	4				0	4	4	4	0	4	112	0	8192	8192	8192	3840	7616	8576	6016	11776	8512
1566975649	113	0	4271.794922	4244.102539	4199.487305	4209.230957	4193.846191	450	4				0	4	4	4	0	4	113	0	8192	8192	8192	3840	7616	8512	5952	11840	8512
1566975649	114	0	4272.820313	4233.846191	4192.820313	4197.436035	4185.128418	450	4				0	4	4	4	0	4	114	0	8192	8192	8192	3840	7616	8512	5952	11840	8512
1566975649	115	0	4249.230957	4207.179688	4175.897461	4188.717773	4158.461426	1023	4				0	4	4	4	0	4	115	0	8192	8192	8192	3840	7616	8512	6016	11776	8512
1566975649	116	0	4222.05127	4172.307617	4166.153809	4187.692383	4147.692383	450	4				0	4	4	4	0	4	116	0	8192	8192	8192	3840	7616	8576	5952	11776	8512
1566975649	117	0	4210.256348	4162.05127	4167.179688	4200.512695	4150.769043	450	4				0	4	4	4	0	4	117	0	8192	8192	8192	3840	7616	8512	5888	11776	8576
1566975649	118	0	4217.436035	4182.563965	4162.563965	4197.436035	4158.974121	450	4				0	4	4	4	0	4	118	0	8192	8192	8192	3840	7616	8576	5888	11776	8576
1566975649	119	0	4235.384766	4207.179688	4172.820313	4205.641113	4178.461426	1023	4				0	4	4	4	0	4	119	0	8192	8192	8192	3776	7552	8512	6016	11840	8512
1566975649	120	0	4250.256348	4217.436035	4186.666504	4221.538574	4192.307617	450	4				0	4	4	4	0	4	120	0	8192	8192	8192	3840	7616	8576	5952	11776	8512
1566975649	121	0	4244.615234	4211.282227	4168.205078	4204.102539	4179.487305	450	4				0	4	4	4	0	4	121	0	8192	8192	8192	3840	7552	8512	5952	11776	8576
1566975649	122	0	4232.820313	4213.333496	4152.820313	4198.974121	4158.461426	450	4				0	4	4	4	0	4	122	0	8192	8192	8192	3840	7616	8512	5952	11776	8576
1566975649	123	0	4250.256348	4237.94873	4160.512695	4202.05127	4166.666504	1023	4				0	4	4	4	0	4	123	0	8192	8192	8192	3776	7616	8512	5952	11776	8448
1566975649	124	0	4274.358887	4237.94873	4171.794922	4207.179688	4192.820313	450	4				0	4	4	4	0	4	124	0	8192	8192	8192	3840	7616	8576	5888	11776	8576
1566975649	125	0	4275.384766	4221.538574	4178.461426	4215.384766	4203.077148	450	4				0	4	4	4	0	4	125	0	8192	8192	8192	3840	7552	8512	5952	11776	8512
1566975649	126	0	4283.077148	4252.307617	4193.846191	4209.230957	4210.256348	450	4				0	4	4	4	0	4	126	0	8192	8192	8192	3840	7616	8512	5952	11840	8576
1566975649	127	0	4292.307617	4285.128418	4218.461426	4221.025879	4223.077148	241	4				0	4	4	4	0	4	127	0	8192	8192	8192	3840	7616	8512	5888	11840	8640
1566975649	0	0	4276.410156	4258.461426	4211.794922	4220.512695	4216.410156	450	4				0	4	4	4	0	4	0	0	8192	8192	8128	3776	7616	8576	5888	11840	8640
1566975649	1	0	4258.461426	4235.897461	4194.358887	4209.743652	4198.974121	450	4				0	4	4	4	0	4	1	0	8192	8192	8192	3840	7616	8512	5888	11840	8512
1566975649	2	0	4262.05127	4254.358887	4196.922852	4220	4196.922852	1023	4				0	4	4	4	0	4	2	0	8192	8192	8192	3840	7616	8576	6016	11776	8512
1566975649	3	0	4266.666504	4248.205078	4193.333496	4210.769043	4197.94873	450	4				0	4	4	4	0	4	3	0	8192	8128	8192	3776	7616	8512	5824	11776	8512
1566975649	4	0	4263.077148	4225.641113	4192.820313	4204.102539	4187.179688	1023	4				0	4	4	4	0	4	4	0	8192	8128	8192	3840	7616	8512	5824	11776	8512
1566975649	5	0	4262.563965	4237.94873	4194.871582	4212.307617	4178.461426	450	4				0	4	4	4	0	4	5	0	8192	8192	8192	3840	7616	8512	5952	11776	8512
1566975649	6	0	4272.307617	4256.410156	4200	4222.05127	4183.589844	1023	4				0	4	4	4	0	4	6	0	8192	8192	8192	3840	7616	8512	5952	11776	8512
1566975649	7	0	4283.077148	4235.897461	4209.230957	4227.692383	4200	450	4				0	4	4	4	0	4	7	0	8192	8192	8192	3840	7616	8512	6016	11840	8448
1566975649	8	0	4267.692383	4186.666504	4194.358887	4208.205078	4200.512695	450	4				0	4	4	4	0	4	8	0	8192	8192	8192	3840	7616	8512	6016	11840	8448
1566975649	9	0	4242.05127	4160	4176.922852	4204.102539	4186.153809	1023	4				0	4	4	4	4	4	9	0	8192	8192	8192	3840	7616	8512	5952	11776	8576
1566975649	10	0	4248.717773	4176.410156	4184.615234	4210.769043	4193.846191	450	4				0	4	4	4	4	4	10	0	8192	8192	8192	3840	7616	8512	6016	11776	8512
1566975649	11	0	4263.589844	4184.615234	4195.384766	4204.102539	4211.794922	1023	4				0	4	4	4	4	4	11	0	8192	8192	8192	3840	7616	8512	5952	11776	8576
1566975649	12	0	4255.897461	4160	4194.871582	4205.128418	4209.743652	450	4				0	4	4	4	4	4	12	0	8192	8192	8192	3840	7616	8512	5952	11776	8064
1566975649	13	0	4240	4155.897461	4182.563965	4194.871582	4193.333496	450	4				0	4	4	4	4	4	13	0	8192	8192	8192	3776	7616	8512	5888	11840	8064
1566975649	14	0	4230.769043	4178.461426	4185.641113	4193.846191	4182.563965	450	4				0	4	4	4	4	4	14	0	8192	8192	8192	3840	7616	8576	5952	11776	8576
1566975649	15	0	4232.307617	4184.615234	4194.871582	4203.077148	4183.589844	1023	4				0	4	4	4	4	4	15	0	8192	8192	8192	3840	7552	8512	5952	11840	8512
1566975649	16	0	4233.333496	4176.410156	4186.153809	4198.974121	4187.692383	0	4				0	4	4	4	4	4	16	0	8192	8192	8192	3840	7616	8512	5888	11776	8576
1566975649	17	0	4217.436035	4157.94873	4173.846191	4195.897461	4183.589844	0	4				0	4	4	4	4	4	17	0	8192	8192	8192	3840	7616	8512	6016	11840	8320
1566975650	18	0	4205.641113	4133.333496	4173.333496	4189.230957	4186.153809	0	4				0	4	4	4	4	4	18	0	8192	8192	8192	3840	7616	8576	6016	11840	8320
1566975650	19	0	4232.307617	4145.641113	4196.922852	4204.615234	4208.717773	0	4				0	4	4	4	4	4	19	0	8192	8192	8192	3840	7616	8512	5952	11776	8576
1566975650	20	0	4255.384766	4186.666504	4208.205078	4219.487305	4222.05127	0	4				0	4	4	4	4	4	20	0	8192	8192	8192	3840	7616	8512	5952	11776	8512
1566975650	21	0	4232.820313	4194.871582	4188.205078	4202.05127	4203.077148	0	4				0	4	4	4	4	4	21	0	8192	8192	8192	3840	7616	8512	5952	11776	8576
1566975650	22	0	4206.666504	4160	4171.794922	4197.94873	4185.641113	0	4				0	4	4	4	4	4	22	0	8192	8192	8192	3840	7616	8512	5952	11776	8576
1566975650	23	0	4205.641113	4141.538574	4155.897461	4191.282227	4183.589844	0	4				0	4	4	4	4	4	23	0	8192	8192	8192	3840	7616	8512	5952	11776	8512
1566975650	24	0	4216.410156	4168.205078	4152.820313	4190.769043	4185.641113	0	4				0	4	4	4	4	4	24	0	8192	8192	8192	3840	7616	8512	5888	11840	8576
1566975650	25	0	4228.717773	4192.820313	4165.128418	4200	4196.410156	0	4				0	4	4	4	4	4	25	0	8192	8192	8192	3776	7616	8512	5952	11776	8512
1566975650	26	0	4225.128418	4174.358887	4163.589844	4188.205078	4204.615234	0	4				0	4	4	4	4	4	26	0	8192	8192	8192	3840	7616	8512	5952	11776	8512
1566975650	27	0	4198.974121	4145.641113	4155.897461	4187.179688	4192.307617	0	4				0	4	4	4	4	4	27	0	8192	8192	8192	3840	7616	8512	5952	11776	8576
1566975650	28	0	4193.333496	4157.94873	4155.897461	4191.282227	4178.974121	0	4				0	4	4	4	4	4	28	0	8192	8192	8192	3840	7616	8512	5952	11776	8512
1566975650	29	0	4216.410156	4182.563965	4170.256348	4198.974121	4187.179688	0	4				0	4	4	4	4	4	29	0	8192	8192	8192	3840	7616	8512	5952	11776	8512
1566975650	30	0	4222.05127	4190.769043	4178.461426	4210.769043	4196.922852	0	4				0	4	4	4	4	4	30	0	8192	8192	8192	3840	7616	8512	5952	11776	8512
1566975650	31	0	4214.871582	4188.717773	4175.897461	4204.615234	4196.922852	0	4				0	4	4	4	4	4	31	0	8192	8192	8192	3840	7616	8512	5952	11840	8448
1566975650	32	0	4226.153809	4172.307617	4194.358887	4212.307617	4207.692383	0	4				0	4	4	4	4	4	32	0	8192	8192	8192	3840	7616	8512	5952	11776	8576
1566975650	33	0	4246.153809	4180.512695	4209.743652	4214.358887	4226.666504	0	4				0	4	4	4	4	4	33	0	8192	8192	8192	3840	7616	8576	5824	11840	8576
1566975650	34	0	4248.717773	4219.487305	4212.307617	4213.333496	4233.333496	0	4				0	4	4	4	4	4	34	0	8192	8192	8192	3840	7616	8512	5952	11776	8512
1566975650	35	0	4225.128418	4227.692383	4206.153809	4217.94873	4223.589844	0	4				0	4	4	4	4	4	35	0	8192	8192	8192	3840	7616	8512	6016	11776	8576
1566975650	36	0	4194.358887	4196.922852	4179.487305	4195.897461	4201.025879	0	4				0	4	4	4	4	4	36	0	8192	8192	8192	3776	7616	8512	6016	11776	8576
1566975650	37	0	4186.153809	4188.717773	4166.153809	4194.358887	4181.025879	0	4				0	4	4	4	4	4	37	0	8192	8192	8192	3840	7616	8512	5888	11776	8448
1566975650	38	0	4203.077148	4203.077148	4181.025879	4210.769043	4189.743652	0	4				0	4	4	4	4	4	38	0	8192	8192	8192	3776	7616	8576	6016	11776	8576
1566975650	39	0	4220.512695	4201.025879	4198.974121	4216.410156	4211.794922	0	4				0	4	4	4	4	4	39	0	8192	8192	8192	3840	7616	8512	5952	11776	8576
1566975650	40	0	4228.717773	4205.128418	4200	4221.538574	4216.410156	0	4				0	4	4	4	4	4	40	0	8192	8192	8192	3776	7616	8512	5952	11776	8576
1566975650	41	0	4233.846191	4221.538574	4190.769043	4212.820313	4216.410156	0	4				0	4	4	4	4	4	41	0	8192	8192	8192	3840	7616	8512	5952	11840	8512
1566975650	42	0	4233.333496	4215.384766	4197.436035	4217.436035	4222.05127	0	4				0	4	4	4	4	4	42	0	8192	8192	8192	3840	7616	8512	5952	11776	8576
1566975650	43	0	4230.769043	4211.282227	4201.025879	4217.94873	4220	0	4				0	4	4	4	4	4	43	0	8192	8192	8192	3840	7616	8512	5952	11776	8576
1566975650	44	0	4232.307617	4229.743652	4196.410156	4199.487305	4217.94873	0	4				0	4	4	4	4	4	44	0	8192	8192	8192	3840	7616	8512	5952	11776	8576
1566975650	45	0	4233.846191	4223.589844	4197.94873	4196.410156	4217.94873	0	4				0	4	4	4	4	4	45	0	8192	8192	8192	3840	7616	8576	5952	11776	8576
1566975650	46	0	4227.179688	4207.179688	4191.282227	4197.94873	4213.333496	0	4				0	4	4	4	4	4	46	0	8192	8192	8192	3840	7616	8512	5952	11840	8576
1566975650	47	0	4220	4223.589844	4197.436035	4208.205078	4221.025879	0	4				0	4	4	4	4	4	47	0	8192	8192	8192	3840	7616	8576	5888	11776	8576
1566975650	48	0	4217.94873	4221.538574	4198.461426	4203.589844	4229.743652	0	4				0	4	4	4	4	4	48	0	8192	8192	8192	3840	7552	8512	5888	11776	8576
1566975650	49	0	4218.974121	4196.922852	4181.025879	4195.384766	4225.128418	0	4				0	4	4	4	4	4	49	0	8192	8192	8192	3840	7616	8512	5888	11840	8384
1566975650	50	0	4238.461426	4217.436035	4198.974121	4221.025879	4235.897461	0	4				0	4	4	4	4	4	50	0	8192	8192	8192	3840	7616	8512	5952	11840	8512
1566975650	51	0	4261.538574	4231.794922	4225.641113	4224.615234	4257.436035	0	4				0	4	4	4	4	4	51	0	8192	8192	8192	3840	7552	8512	5952	11840	8512
1566975650	52	0	4252.820313	4219.487305	4210.769043	4208.205078	4245.641113	0	4				0	4	4	4	4	4	52	0	8192	8192	8192	3840	7552	8512	5888	11840	8576
1566975650	53	0	4229.743652	4231.794922	4174.871582	4201.538574	4214.358887	0	4				0	4	4	4	4	4	53	0	8192	8192	8192	3840	7552	8512	5952	11840	8640
1566975650	54	0	4226.666504	4256.410156	4163.589844	4202.05127	4210.769043	0	4				0	4	4	4	4	4	54	0	8192	8192	8192	3840	7552	8512	5952	11840	8640
1566975650	55	0	4228.205078	4256.410156	4172.820313	4212.820313	4215.897461	0	4				0	4	4	4	4	4	55	0	8192	8192	8192	3840	7616	8512	5888	11776	8576
1566975650	56	0	4227.692383	4246.153809	4177.94873	4204.102539	4213.333496	0	4				0	4	4	4	4	4	56	0	8192	8192	8192	3840	7552	8576	5952	11776	8576
1566975650	57	0	4233.846191	4235.897461	4192.307617	4201.538574	4220.512695	0	4				0	4	4	4	4	4	57	0	8192	8192	8192	3840	7552	8576	5888	11840	8576
1566975650	58	0	4236.410156	4244.102539	4200.512695	4206.666504	4225.128418	0	4				0	4	4	4	4	4	58	0	8192	8192	8192	3840	7552	8576	5888	11840	8576
1566975650	59	0	4237.94873	4256.410156	4197.436035	4200.512695	4210.769043	0	4				0	4	4	4	4	4	59	0	8192	8192	8192	3840	7616	8512	5888	11776	8576
1566975650	60	0	4248.205078	4235.897461	4202.563965	4210.769043	4206.666504	0	4				0	4	4	4	4	4	60	0	8192	8192	8192	3840	7552	8576	5952	11840	8576
1566975650	61	0	4254.358887	4221.538574	4200	4211.282227	4222.05127	0	4				0	4	4	4	4	4	61	0	8192	8192	8192	3840	7616	8576	5888	11840	8512
1566975650	62	0	4246.153809	4231.794922	4192.307617	4208.717773	4218.974121	0	4				0	4	4	4	4	4	62	0	8192	8192	8192	3840	7616	8576	5888	11840	8512
1566975650	63	0	4246.153809	4235.897461	4195.384766	4220.512695	4215.384766	0	4				0	4	4	4	4	4	63	0	8192	8192	8192	3840	7552	8512	5952	11840	8576
1566975650	64	0	4255.384766	4229.743652	4194.871582	4210.256348	4231.282227	450	4				0	4	4	4	4	4	64	0	8192	8192	8192	3840	7616	8512	6016	11776	8512
1566975650	65	0	4240	4223.589844	4174.871582	4196.410156	4212.820313	450	4				0	4	4	4	4	4	65	0	8192	8192	8192	3840	7616	8512	5888	11776	8576
1566975650	66	0	4230.769043	4231.794922	4160.512695	4200	4186.153809	1023	4				0	4	4	4	4	4	66	0	8192	8192	8192	3840	7616	8512	5888	11776	8640
1566975650	67	0	4264.615234	4250.256348	4190.769043	4216.410156	4207.692383	450	4				0	4	4	4	4	4	67	0	8192	8192	8192	3840	7552	8512	5888	11776	8640
1566975650	68	0	4276.410156	4237.94873	4209.743652	4212.307617	4223.077148	1023	4				0	4	4	4	4	4	68	0	8192	8192	8192	3840	7616	8512	5888	11840	8512
1566975650	69	0	4248.205078	4223.589844	4183.589844	4189.230957	4206.153809	450	4				0	4	4	4	4	4	69	0	8192	8192	8192	3840	7552	8512	5952	11776	8576
1566975650	70	0	4247.179688	4250.256348	4187.692383	4205.128418	4208.205078	1023	4				0	4	4	4	4	4	70	0	8192	8192	8192	3840	7552	8512	5952	11776	8512
1566975650	71	0	4258.974121	4264.615234	4200.512695	4207.179688	4211.794922	450	4				0	4	4	4	4	4	71	0	8192	8192	8192	3840	7616	8576	5952	11840	8256
1566975650	72	0	4245.641113	4240	4185.641113	4193.846191	4190.256348	450	4				0	4	4	4	4	4	72	0	8192	8192	8192	3840	7616	8512	5952	11840	8256
1566975650	73	0	4254.358887	4242.05127	4197.436035	4218.974121	4198.461426	1023	4				0	4	4	4	4	4	73	0	8192	8192	8192	3840	7616	8576	5888	11776	8512
1566975650	74	0	4269.230957	4256.410156	4211.794922	4214.871582	4215.384766	450	4				0	4	4	4	4	4	74	0	8192	8192	8192	3840	7616	8512	5888	11840	8576
1566975650	75	0	4250.769043	4235.897461	4202.563965	4201.025879	4203.589844	1023	4				0	4	4	4	4	4	75	0	8192	8192	8192	3840	7552	8512	5888	11776	8512
1566975650	76	0	4247.179688	4237.94873	4194.871582	4207.179688	4202.05127	450	4				0	4	4	4	4	4	76	0	8192	8192	8192	3840	7552	8512	5888	11776	8512
1566975650	77	0	4265.641113	4256.410156	4192.820313	4205.641113	4208.205078	450	4				0	4	4	4	4	4	77	0	8192	8192	8192	3840	7552	8576	5888	11840	8576
1566975650	78	0	4268.205078	4242.05127	4195.897461	4208.717773	4200	450	4				0	4	4	4	4	4	78	0	8192	8192	8192	3840	7616	8512	5952	11776	8512
1566975650	79	0	4262.563965	4235.897461	4197.436035	4207.692383	4196.922852	1023	4				0	4	4	4	4	4	79	0	8192	8192	8192	3840	7616	8512	5952	11840	8576
1566975650	80	0	4263.077148	4246.153809	4198.974121	4212.820313	4203.589844	450	4				0	4	4	4	4	4	80	0	8192	8192	8192	3840	7552	8512	5952	11840	8576
1566975650	81	0	4265.641113	4235.897461	4189.230957	4205.641113	4203.077148	450	4				0	4	4	4	4	4	81	0	8192	8192	8192	3840	7616	8576	5952	11776	8512
1566975650	82	0	4271.794922	4227.692383	4185.128418	4193.333496	4208.205078	450	4				0	4	4	4	4	4	82	0	8192	8192	8192	3840	7616	8512	5888	11840	8576
1566975650	83	0	4276.922852	4242.05127	4195.384766	4208.717773	4222.563965	1023	4				0	4	4	4	4	4	83	0	8192	8192	8192	3840	7616	8576	5888	11712	8576
1566975650	84	0	4271.282227	4244.102539	4186.666504	4207.179688	4215.897461	450	4				0	4	4	4	4	4	84	0	8192	8192	8192	3840	7616	8512	5888	11712	8576
1566975650	85	0	4273.333496	4248.205078	4187.692383	4202.563965	4206.666504	450	4				0	4	4	4	4	4	85	0	8192	8192	8192	3840	7616	8512	5888	11776	8512
1566975650	86	0	4271.794922	4254.358887	4190.256348	4201.025879	4202.05127	450	4				0	4	4	4	4	4	86	0	8192	8192	8192	3840	7552	8576	5952	11776	8512
1566975650	87	0	4243.077148	4221.538574	4176.922852	4188.205078	4177.94873	1023	4				0	4	4	4	4	4	87	0	8192	8192	8192	3840	7616	8512	5888	11776	8576
1566975650	88	0	4227.692383	4213.333496	4184.615234	4192.820313	4162.563965	450	4				0	4	4	4	4	4	88	0	8192	8192	8192	3840	7616	8512	5888	11776	8512
1566975650	89	0	4256.410156	4252.307617	4200	4198.974121	4185.128418	450	4				0	4	4	4	4	4	89	0	8192	8192	8192	3840	7552	8512	5952	11776	8640
1566975650	90	0	4291.282227	4258.461426	4205.641113	4207.692383	4211.794922	450	4				0	4	4	4	4	4	90	0	8192	8192	8192	3840	7552	8576	5952	11776	8640
1566975650	91	0	4295.384766	4240	4200	4209.743652	4214.871582	1023	4				0	4	4	4	4	4	91	0	8192	8192	8192	3840	7552	8512	5888	11776	8576
1566975650	92	0	4293.846191	4244.102539	4193.333496	4202.563965	4213.846191	450	4				0	4	4	4	4	4	92	0	8192	8192	8192	3840	7552	8576	5952	11776	8576
1566975650	93	0	4306.153809	4246.153809	4197.436035	4213.846191	4220	450	4				0	4	4	4	4	4	93	0	8192	8192	8192	3840	7552	8512	5952	11776	8576
1566975650	94	0	4306.666504	4240	4191.794922	4208.717773	4221.538574	450	4				0	4	4	4	4	4	94	0	8192	8192	8192	3840	7616	8576	5952	11776	8576
1566975650	95	0	4295.384766	4248.205078	4187.692383	4202.05127	4215.897461	1023	4				0	4	4	4	4	4	95	0	8192	8192	8192	3840	7616	8512	5952	11776	8576
1566975650	96	0	4287.692383	4248.205078	4186.153809	4207.692383	4210.256348	450	4				0	4	4	4	4	4	96	0	8192	8192	8192	3840	7552	8576	5952	11840	8448
1566975650	97	0	4286.666504	4240	4186.666504	4204.615234	4218.974121	450	4				0	4	4	4	4	4	97	0	8192	8192	8192	3840	7552	8576	5888	11840	8576
1566975650	98	0	4296.922852	4260.512695	4211.282227	4223.077148	4233.333496	450	4				0	4	4	4	4	4	98	0	8192	8192	8192	3840	7616	8576	5888	11840	8576
1566975650	99	0	4308.717773	4287.179688	4234.871582	4228.205078	4240.512695	1023	4				0	4	4	4	4	4	99	0	8192	8192	8192	3776	7616	8512	5952	11840	8576
1566975650	100	0	4300.512695	4266.666504	4235.897461	4207.692383	4240.512695	450	4				0	4	4	4	4	4	100	0	8192	8192	8192	3840	7616	8576	5952	11776	8512
1566975650	101	0	4296.410156	4248.205078	4233.846191	4211.282227	4243.589844	450	4				0	4	4	4	4	4	101	0	8192	8192	8192	3840	7616	8512	5888	11776	8576
1566975650	102	0	4312.820313	4285.128418	4232.307617	4219.487305	4248.717773	450	4				0	4	4	4	4	4	102	0	8192	8192	8192	3840	7616	8512	5888	11776	8576
1566975650	103	0	4306.153809	4303.589844	4225.641113	4212.307617	4232.820313	1023	4				0	4	4	4	4	4	103	0	8192	8128	8192	3840	7616	8512	5888	11840	8384
1566975650	104	0	4287.179688	4270.769043	4216.922852	4203.077148	4220	450	4				0	4	4	4	4	4	104	0	8192	8128	8192	3840	7616	8512	5952	11776	8576
1566975650	105	0	4284.102539	4254.358887	4213.846191	4210.769043	4224.615234	450	4				0	4	4	4	4	4	105	0	8192	8192	8192	3840	7616	8512	5952	11840	8512
1566975650	106	0	4276.410156	4233.846191	4205.128418	4210.769043	4214.358887	450	4				0	4	4	4	4	4	106	0	8192	8128	8192	3840	7616	8448	5888	11840	8576
1566975650	107	0	4261.538574	4196.922852	4186.153809	4192.307617	4194.871582	1023	4				0	4	4	4	4	4	107	0	8192	8192	8192	3840	7616	8512	5888	11776	8576
1566975650	108	0	4257.436035	4201.025879	4191.282227	4209.743652	4197.436035	450	4				0	4	4	4	4	4	108	0	8192	8192	8192	3840	7616	8576	5888	11776	8576
1566975650	109	0	4252.307617	4205.128418	4193.333496	4206.666504	4195.384766	450	4				0	4	4	4	4	4	109	0	8192	8192	8192	3840	7616	8512	5952	11776	8576
1566975650	110	0	4242.563965	4176.410156	4181.025879	4178.461426	4175.384766	450	4				0	4	4	4	4	4	110	0	8192	8192	8192	3840	7616	8512	5952	11776	8576
1566975650	111	0	4242.05127	4178.461426	4194.358887	4195.384766	4181.025879	1023	4				0	4	4	4	4	4	111	0	8192	8192	8192	3840	7616	8512	5952	11840	8512
1566975650	112	0	4241.538574	4190.769043	4206.666504	4198.461426	4194.358887	450	4				0	4	4	4	4	4	112	0	8192	8192	8192	3840	7616	8448	5952	11840	8512
1566975650	113	0	4228.205078	4164.102539	4194.358887	4185.128418	4177.94873	450	4				0	4	4	4	4	4	113	0	8192	8192	8192	3840	7616	8512	5952	11776	8512
1566975650	114	0	4215.384766	4149.743652	4177.436035	4191.282227	4167.692383	450	4				0	4	4	4	4	4	114	0	8192	8192	8192	3840	7616	8512	5888	11840	8512
1566975650	115	0	4226.153809	4164.102539	4189.230957	4204.102539	4191.282227	1023	4				0	4	4	4	4	4	115	0	8192	8192	8192	3840	7616	8512	5952	11776	8512
1566975650	116	0	4242.05127	4164.102539	4197.436035	4212.307617	4206.666504	450	4				0	4	4	4	4	4	116	0	8192	8192	8192	3840	7552	8512	5952	11776	8512
1566975650	117	0	4211.794922	4153.846191	4152.307617	4196.410156	4178.974121	450	4				0	4	4	4	4	4	117	0	8192	8192	8192	3776	7616	8512	5952	11776	8576
1566975650	118	0	4185.641113	4168.205078	4141.538574	4204.102539	4171.794922	450	4				0	4	4	4	4	4	118	0	8192	8192	8192	3840	7552	8512	5952	11840	8576
1566975650	119	0	4228.205078	4211.282227	4191.282227	4221.025879	4216.922852	1023	4				0	4	4	4	4	4	119	0	8192	8192	8192	3840	7552	8512	5952	11776	8512
1566975650	120	0	4256.922852	4221.538574	4203.589844	4204.615234	4231.794922	450	4				0	4	4	4	4	4	120	0	8192	8192	8192	3840	7552	8512	5952	11776	8512
1566975650	121	0	4222.05127	4178.461426	4177.436035	4198.461426	4195.897461	450	4				0	4	4	4	4	4	121	0	8192	8192	8192	3840	7552	8512	5952	11776	9024
1566975650	122	0	4209.230957	4168.205078	4179.487305	4198.461426	4189.230957	450	4				0	4	4	4	4	4	122	0	8192	8192	8192	3840	7552	8512	5888	11776	8512
1566975650	123	0	4240	4198.974121	4214.871582	4206.666504	4226.153809	1023	4				0	4	4	4	4	4	123	0	8192	8192	8192	3840	7552	8512	5952	11776	8576
1566975650	124	0	4253.846191	4192.820313	4235.897461	4217.436035	4246.153809	450	4				0	4	4	4	4	4	124	0	8192	8192	8192	3840	7616	8512	5888	11776	8384
1566975650	125	0	4243.589844	4178.461426	4234.358887	4215.384766	4234.358887	450	4				0	4	4	4	4	4	125	0	8192	8192	8192	3840	7616	8512	5952	11840	8640
1566975650	126	0	4232.307617	4186.666504	4230.769043	4219.487305	4221.025879	450	4				0	4	4	4	4	4	126	0	8192	8192	8192	3840	7616	8512	5952	11840	8640
1566975650	127	0	4218.974121	4176.410156	4216.410156	4209.230957	4215.384766	241	4				0	4	4	4	4	4	127	0	8192	8192	8192	3840	7616	8512	5952	11776	8576
1566975650	0	0	4218.974121	4162.05127	4212.307617	4204.102539	4218.974121	450	4				0	4	4	4	4	4	0	0	8192	8192	8192	3840	7552	8512	5952	11840	8512
1566975650	1	0	4223.589844	4174.358887	4206.666504	4207.179688	4220.512695	450	4				0	4	4	4	4	4	1	0	8192	8192	8192	3840	7616	8512	5952	11776	8576
1566975650	2	0	4221.538574	4186.666504	4196.922852	4203.077148	4227.179688	1023	4				0	4	4	4	4	4	2	0	8192	8192	8192	3840	7616	8512	5952	11776	8576
1566975650	3	0	4227.179688	4188.717773	4216.922852	4217.94873	4246.666504	450	4				0	4	4	4	4	4	3	0	8192	8192	8192	3840	7616	8576	5952	11776	8576
1566975650	4	0	4240.512695	4196.922852	4226.666504	4216.410156	4252.307617	1023	4				0	4	4	4	4	4	4	0	8192	8192	8192	3840	7616	8576	5888	11840	8512
1566975650	5	0	4248.205078	4209.230957	4215.384766	4204.615234	4248.717773	450	4				0	4	4	4	4	4	5	0	8192	8192	8192	3776	7616	8576	5888	11776	8576
1566975650	6	0	4248.205078	4211.282227	4210.256348	4205.641113	4258.974121	1023	4				0	4	4	4	4	4	6	0	8192	8192	8192	3840	7616	8512	5888	11776	8576
1566975650	7	0	4249.743652	4213.333496	4204.102539	4203.077148	4270.256348	450	4				0	4	4	4	4	4	7	0	8192	8192	8192	3840	7616	8512	5952	11776	8512
1566975650	8	0	4252.307617	4213.333496	4191.282227	4211.282227	4263.077148	450	4				0	4	4	4	4	4	8	0	8192	8192	8192	3840	7616	8576	5888	11776	8512
1566975650	9	0	4266.666504	4215.384766	4189.743652	4211.794922	4268.205078	1023	4				0	4	4	4	4	4	9	0	8192	8192	8192	3840	7616	8512	5952	11776	8512
1566975650	10	0	4304.615234	4227.692383	4226.666504	4213.333496	4305.128418	450	4				0	4	4	4	4	4	10	0	8192	8192	8192	3840	7616	8576	5952	11776	8512
1566975650	11	0	4324.615234	4229.743652	4246.666504	4218.974121	4325.128418	1023	4				0	4	4	4	4	4	11	0	8192	8192	8192	3840	7616	8512	5952	11840	8576
1566975650	12	0	4311.794922	4203.077148	4213.333496	4200.512695	4309.743652	450	4				0	4	4	4	4	4	12	0	8192	8192	8192	3840	7616	8512	5952	11776	8512
1566975650	13	0	4308.205078	4184.615234	4196.922852	4201.538574	4296.922852	450	4				0	4	4	4	4	4	13	0	8192	8192	8192	3840	7616	8512	5952	11840	8576
1566975650	14	0	4315.384766	4203.077148	4196.922852	4207.179688	4302.05127	450	4				0	4	4	4	4	4	14	0	8192	8192	8192	3840	7616	8512	5952	11776	8704
1566975650	15	0	4299.487305	4205.128418	4181.538574	4200.512695	4296.922852	1023	4				0	4	4	4	4	4	15	0	8192	8192	8192	3840	7616	8576	5952	11904	8640
1566975650	16	0	4297.436035	4190.769043	4189.230957	4212.820313	4295.384766	0	4				0	4	4	4	4	4	16	0	8192	8192	8192	3840	7616	8512	5952	11904	8640
1566975651	17	0	4318.461426	4211.282227	4205.128418	4212.307617	4309.230957	0	4				0	4	4	4	4	4	17	0	8192	8192	8192	3840	7616	8576	6016	11776	8512
1566975651	18	0	4298.974121	4223.589844	4193.846191	4207.692383	4300	0	4				0	4	4	4	4	4	18	0	8192	8192	8192	3840	7616	8512	5888	11776	8512
1566975651	19	0	4257.436035	4201.025879	4175.384766	4204.615234	4268.205078	0	4				0	4	4	4	4	4	19	0	8192	8192	8192	3840	7616	8576	5888	11776	8512
1566975651	20	0	4253.846191	4196.922852	4190.256348	4203.077148	4265.641113	0	4				0	4	4	4	4	4	20	0	8192	8192	8192	3840	7616	8512	5888	11776	8512
1566975651	21	0	4276.922852	4221.538574	4229.743652	4217.436035	4294.871582	0	4				0	4	4	4	4	4	21	0	8192	8192	8192	3840	7616	8512	5888	11776	8512
1566975651	22	0	4262.563965	4215.384766	4224.615234	4200.512695	4283.589844	0	4				0	4	4	4	4	4	22	0	8192	8192	8192	3840	7552	8512	5952	11840	8576
1566975651	23	0	4225.641113	4190.769043	4193.333496	4189.743652	4233.846191	0	4				0	4	4	4	4	4	23	0	8192	8192	8192	3840	7552	8512	5888	11712	8192
1566975651	24	0	4230.256348	4201.025879	4200.512695	4214.358887	4233.846191	0	4				0	4	4	4	4	4	24	0	8192	8192	8192	3840	7552	8576	5888	11712	8192
1566975651	25	0	4264.102539	4229.743652	4228.205078	4224.615234	4270.769043	0	4				0	4	4	4	4	4	25	0	8192	8192	8192	3840	7552	8512	5952	11840	8512
1566975651	26	0	4268.717773	4231.794922	4224.102539	4219.487305	4268.717773	0	4				0	4	4	4	4	4	26	0	8192	8192	8192	3840	7552	8512	5952	11776	8512
1566975651	27	0	4254.358887	4217.436035	4198.461426	4209.743652	4242.563965	0	4				0	4	4	4	4	4	27	0	8192	8192	8192	3840	7552	8512	5952	11840	8512
1566975651	28	0	4246.666504	4207.179688	4193.333496	4211.794922	4232.820313	0	4				0	4	4	4	4	4	28	0	8192	8192	8192	3840	7552	8512	5952	11840	8512
1566975651	29	0	4238.461426	4207.179688	4191.282227	4217.94873	4232.820313	0	4				0	4	4	4	4	4	29	0	8192	8192	8192	3840	7552	8512	5952	11776	8384
1566975651	30	0	4234.871582	4219.487305	4186.153809	4217.94873	4235.897461	0	4				0	4	4	4	4	4	30	0	8192	8192	8192	3840	7552	8512	5760	11776	8576
1566975651	31	0	4217.436035	4211.282227	4178.974121	4205.641113	4220.512695	0	4				0	4	4	4	4	4	31	0	8192	8192	8192	3840	7552	8576	5888	11840	8512
1566975651	32	0	4185.641113	4188.717773	4164.615234	4176.922852	4189.743652	0	4				0	4	4	4	4	4	32	0	8192	8192	8192	3840	7552	8512	5888	11840	8640
1566975651	33	0	4195.384766	4201.025879	4196.410156	4194.871582	4201.538574	0	4				0	4	4	4	4	4	33	0	8192	8192	8192	3840	7616	8512	5888	11840	8512
1566975651	34	0	4223.589844	4217.436035	4228.717773	4224.102539	4230.769043	0	4				0	4	4	4	4	4	34	0	8192	8192	8192	3840	7552	8512	5888	11712	8512
1566975651	35	0	4220	4215.384766	4205.641113	4205.128418	4223.589844	0	4				0	4	4	4	4	4	35	0	8192	8192	8192	3840	7616	8512	5952	11840	8576
1566975651	36	0	4212.820313	4231.794922	4196.922852	4203.077148	4211.794922	0	4				0	4	4	4	4	4	36	0	8192	8192	8192	3840	7552	8512	5952	11840	8512
1566975651	37	0	4220	4250.256348	4207.692383	4206.666504	4215.897461	0	4				0	4	4	4	4	4	37	0	8192	8192	8192	3840	7552	8512	5952	11776	8512
1566975651	38	0	4205.641113	4217.436035	4193.846191	4205.128418	4207.179688	0	4				0	4	4	4	4	4	38	0	8192	8192	8192	3840	7552	8512	5952	11776	8512
1566975651	39	0	4183.077148	4186.666504	4166.153809	4206.666504	4194.358887	0	4				0	4	4	4	4	4	39	0	8192	8192	8192	3840	7552	8512	5952	11712	8512
1566975651	40	0	4197.436035	4217.436035	4174.871582	4196.922852	4210.769043	0	4				0	4	4	4	4	4	40	0	8192	8192	8192	3840	7552	8512	5888	11840	8512
1566975651	41	0	4230.256348	4254.358887	4219.487305	4212.820313	4237.436035	0	4				0	4	4	4	4	4	41	0	8192	8192	8192	3840	7616	8576	5952	11776	8576
1566975651	42	0	4234.871582	4244.102539	4233.333496	4224.102539	4241.538574	0	4				0	4	4	4	4	4	42	0	8192	8192	8192	3840	7552	8512	5952	11776	8576
1566975651	43	0	4220	4223.589844	4217.436035	4210.769043	4216.922852	0	4				0	4	4	4	4	4	43	0	8192	8192	8192	3840	7616	8512	5952	11776	8512
1566975651	44	0	4213.846191	4240	4215.384766	4210.256348	4193.846191	0	4				0	4	4	4	4	4	44	0	8192	8192	8192	3840	7616	8576	5952	11776	8512
1566975651	45	0	4203.589844	4248.205078	4212.307617	4210.256348	4194.358887	0	4				0	4	4	4	4	4	45	0	8192	8192	8192	3840	7616	8512	5888	11776	8512
1566975651	46	0	4185.641113	4235.897461	4200.512695	4209.230957	4192.307617	0	4				0	4	4	4	4	4	46	0	8192	8192	8192	3840	7616	8512	5888	11776	8512
1566975651	47	0	4171.794922	4229.743652	4185.128418	4195.384766	4175.384766	0	4				0	4	4	4	4	4	47	0	8192	8192	8192	3840	7616	8512	5952	11776	8640
1566975651	48	0	4162.05127	4213.333496	4176.922852	4195.897461	4164.102539	0	4				0	4	4	4	4	4	48	0	8192	8192	8192	3840	7552	8512	5888	11840	8576
1566975651	49	0	4178.461426	4215.384766	4191.794922	4220	4182.05127	0	4				0	4	4	4	4	4	49	0	8192	8192	8192	3840	7616	8512	5952	11776	8576
1566975651	50	0	4220	4258.461426	4210.769043	4216.410156	4222.05127	0	4				0	4	4	4	4	4	50	0	8192	8192	8192	3840	7616	8512	5824	11840	8832
1566975651	51	0	4246.153809	4291.282227	4219.487305	4213.846191	4244.615234	0	4				0	4	4	4	4	4	51	0	8192	8192	8192	3840	7616	8512	5952	11776	8640
1566975651	52	0	4236.410156	4266.666504	4207.179688	4211.794922	4226.153809	0	4				0	4	4	4	4	4	52	0	8192	8192	8192	3840	7616	8512	5952	11776	8640
1566975651	53	0	4209.230957	4231.794922	4193.846191	4201.538574	4198.461426	0	4				0	4	4	4	4	4	53	0	8192	8192	8192	3840	7552	8512	5888	11776	8512
1566975651	54	0	4195.897461	4233.846191	4196.410156	4204.615234	4193.333496	0	4				0	4	4	4	4	4	54	0	8192	8192	8192	3840	7616	8512	5952	11840	8576
1566975651	55	0	4205.128418	4240	4194.871582	4197.436035	4202.563965	0	4				0	4	4	4	4	4	55	0	8192	8192	8192	3840	7616	8576	5952	11840	8576
1566975651	56	0	4206.153809	4229.743652	4192.307617	4203.077148	4205.641113	0	4				0	4	4	4	4	4	56	0	8192	8192	8192	3840	7616	8576	5952	11840	8576
1566975651	57	0	4182.563965	4229.743652	4184.615234	4210.256348	4192.820313	0	4				0	4	4	4	4	4	57	0	8192	8192	8192	3840	7616	8512	5952	11776	8512
1566975651	58	0	4173.846191	4242.05127	4181.538574	4200.512695	4182.05127	0	4				0	4	4	4	4	4	58	0	8192	8192	8192	3840	7616	8512	5888	11776	8576
1566975651	59	0	4192.307617	4248.205078	4196.410156	4200	4192.820313	0	4				0	4	4	4	4	4	59	0	8192	8192	8192	3840	7552	8512	5888	11776	8256
1566975651	60	0	4193.333496	4237.94873	4196.410156	4189.743652	4193.846191	0	4				0	4	4	4	4	4	60	0	8192	8192	8192	3840	7552	8512	5888	11776	8256
1566975651	61	0	4154.871582	4203.077148	4176.410156	4184.615234	4159.487305	0	4				0	4	4	4	4	4	61	0	8192	8192	8192	3840	7552	8512	5952	11840	8576
1566975651	62	0	4128.205078	4192.820313	4167.179688	4197.94873	4138.974121	0	4				0	4	4	4	4	4	62	0	8192	8192	8192	3840	7552	8512	5952	11776	8576
1566975651	63	0	4152.820313	4231.794922	4190.256348	4213.846191	4170.769043	0	4				0	4	4	4	4	4	63	0	8192	8192	8192	3840	7552	8576	5952	11776	8576
1566975651	64	0	4184.615234	4254.358887	4218.461426	4226.153809	4205.128418	450	4				0	4	4	4	4	4	64	0	8192	8192	8192	3840	7552	8512	5952	11776	8576
1566975651	65	0	4189.230957	4250.256348	4212.820313	4208.205078	4201.538574	450	4				0	4	4	4	4	4	65	0	8192	8192	8192	3840	7552	8576	6016	11840	8512
1566975651	66	0	4181.538574	4242.05127	4206.153809	4198.461426	4188.717773	1023	4				0	4	4	4	4	4	66	0	8192	8192	8192	3840	7552	8512	5952	11776	8576
1566975651	67	0	4187.179688	4237.94873	4214.871582	4207.179688	4197.94873	450	4				0	4	4	4	4	4	67	0	8192	8192	8192	3840	7552	8576	5952	11776	8576
1566975651	68	0	4198.974121	4231.794922	4215.384766	4206.666504	4206.153809	1023	4				0	4	4	4	4	4	68	0	8192	8192	8192	3840	7552	8512	5952	11840	8512
1566975651	69	0	4202.05127	4223.589844	4218.461426	4217.94873	4201.025879	450	4				0	4	4	4	4	4	69	0	8192	8192	8192	3840	7552	8512	5952	11840	8768
1566975651	70	0	4195.384766	4225.641113	4208.717773	4210.256348	4200.512695	1023	4				0	4	4	4	4	4	70	0	8192	8192	8128	3840	7552	8512	5888	11840	8768
1566975651	71	0	4182.05127	4235.897461	4190.256348	4197.94873	4197.436035	450	4				0	4	4	4	4	4	71	0	8192	8192	8192	3840	7552	8512	5952	11776	8576
1566975651	72	0	4184.615234	4246.153809	4202.05127	4212.820313	4201.025879	450	4				0	4	4	4	4	4	72	0	8192	8192	8192	3840	7552	8576	5888	11840	8512
1566975651	73	0	4205.641113	4264.615234	4223.589844	4213.846191	4221.025879	1023	4				0	4	4	4	4	4	73	0	8192	8192	8128	3840	7616	8576	5888	11840	8576
1566975651	74	0	4217.436035	4272.820313	4228.205078	4208.717773	4231.794922	450	4				0	4	4	4	4	4	74	0	8192	8192	8128	3776	7616	8576	5888	11840	8576
1566975651	75	0	4205.641113	4235.897461	4218.974121	4202.05127	4226.153809	1023	4				0	4	4	4	4	4	75	0	8192	8192	8128	3776	7616	8512	5952	11840	8512
1566975651	76	0	4185.128418	4209.230957	4210.256348	4195.897461	4212.820313	450	4				0	4	4	4	4	4	76	0	8192	8192	8128	3840	7616	8576	5952	11776	8512
1566975651	77	0	4180.512695	4233.846191	4197.94873	4199.487305	4201.538574	450	4				0	4	4	4	4	4	77	0	8192	8192	8192	3840	7616	8512	5888	11776	8704
1566975651	78	0	4199.487305	4242.05127	4194.871582	4203.589844	4210.256348	450	4				0	4	4	4	4	4	78	0	8192	8192	8128	3840	7616	8576	5888	11776	8704
1566975651	79	0	4222.563965	4223.589844	4218.974121	4220	4229.743652	1023	4				0	4	4	4	4	4	79	0	8192	8192	8128	3840	7616	8576	5952	11776	8512
1566975651	80	0	4208.717773	4201.025879	4204.102539	4204.102539	4211.282227	450	4				0	4	4	4	4	4	80	0	8192	8192	8192	3840	7616	8512	5952	11776	8512
1566975651	81	0	4178.974121	4178.461426	4174.358887	4182.563965	4175.897461	450	4				0	4	4	4	4	4	81	0	8192	8192	8192	3840	7616	8576	5952	11840	8512
1566975651	82	0	4186.153809	4166.153809	4196.410156	4204.615234	4185.641113	450	4				0	4	4	4	4	4	82	0	8192	8192	8192	3840	7616	8512	5952	11840	8512
1566975651	83	0	4195.384766	4151.794922	4204.102539	4201.538574	4197.436035	1023	4				0	4	4	4	4	4	83	0	8192	8192	8192	3840	7616	8512	5888	11840	8512
1566975651	84	0	4165.641113	4131.282227	4170.769043	4178.461426	4158.974121	450	4				0	4	4	4	4	4	84	0	8192	8192	8192	3840	7616	8576	5888	11904	8512
1566975651	85	0	4152.820313	4133.333496	4165.641113	4180	4148.205078	450	4				0	4	4	4	4	4	85	0	8192	8192	8192	3840	7616	8576	5888	11776	8512
1566975651	86	0	4183.589844	4149.743652	4206.666504	4201.538574	4195.897461	450	4				0	4	4	4	4	4	86	0	8192	8192	8192	3840	7616	8512	5888	11776	8448
1566975651	87	0	4186.153809	4139.487305	4213.333496	4204.615234	4202.05127	1023	4				0	4	4	4	4	4	87	0	8192	8192	8192	3840	7616	8512	5888	11776	8512
1566975651	88	0	4168.205078	4149.743652	4185.128418	4183.077148	4174.358887	450	4				0	4	4	4	4	4	88	0	8192	8192	8192	3776	7616	8512	5952	11776	8512
1566975651	89	0	4184.102539	4192.820313	4195.384766	4200	4192.307617	450	4				0	4	4	4	4	4	89	0	8192	8192	8192	3840	7616	8512	5952	11712	8512
1566975651	90	0	4193.846191	4186.666504	4204.102539	4209.743652	4201.538574	450	4				0	4	4	4	4	4	90	0	8192	8192	8192	3840	7616	8576	5952	11776	8512
1566975651	91	0	4182.563965	4164.102539	4194.871582	4189.743652	4181.025879	1023	4				0	4	4	4	4	4	91	0	8192	8192	8192	3840	7616	8512	5888	11840	8576
1566975651	92	0	4178.461426	4182.563965	4194.358887	4194.358887	4186.666504	450	4				0	4	4	4	4	4	92	0	8192	8192	8192	3840	7616	8512	5888	11840	8576
1566975651	93	0	4150.256348	4170.256348	4165.641113	4187.179688	4183.589844	450	4				0	4	4	4	4	4	93	0	8192	8192	8192	3840	7616	8512	5888	11776	8512
1566975651	94	0	4122.05127	4131.282227	4153.846191	4189.743652	4160.512695	450	4				0	4	4	4	4	4	94	0	8192	8192	8192	3840	7552	8512	5952	11840	8512
1566975651	95	0	4156.410156	4164.102539	4197.94873	4218.461426	4188.205078	1023	4				0	4	4	4	4	4	95	0	8192	8192	8192	3840	7616	8576	5888	11840	8384
1566975651	96	0	4190.256348	4198.974121	4215.897461	4215.384766	4222.563965	450	4				0	4	4	4	4	4	96	0	8192	8192	8192	3840	7552	8512	5888	11840	8384
1566975651	97	0	4164.615234	4170.256348	4188.205078	4198.974121	4196.922852	450	4				0	4	4	4	4	4	97	0	8192	8192	8192	3840	7616	8512	5952	11776	8512
1566975651	98	0	4142.563965	4160	4173.846191	4185.641113	4168.717773	450	4				0	4	4	4	4	4	98	0	8192	8192	8192	3840	7616	8576	6016	11840	8576
1566975651	99	0	4152.820313	4166.153809	4190.769043	4191.282227	4180	1023	4				0	4	4	4	4	4	99	0	8192	8192	8192	3776	7616	8512	5888	11840	8576
1566975651	100	0	4158.974121	4157.94873	4200.512695	4204.102539	4197.94873	450	4				0	4	4	4	4	4	100	0	8192	8192	8192	3840	7616	8576	5888	11840	8576
1566975651	101	0	4154.871582	4166.153809	4194.871582	4203.077148	4203.077148	450	4				0	4	4	4	4	4	101	0	8192	8192	8192	3840	7616	8512	5888	11776	8512
1566975651	102	0	4153.846191	4176.410156	4195.384766	4209.230957	4200	450	4				0	4	4	4	4	4	102	0	8192	8192	8192	3840	7616	8512	5888	11840	8576
1566975651	103	0	4157.94873	4160	4192.307617	4204.102539	4202.563965	1023	4				0	4	4	4	4	4	103	0	8192	8192	8192	3840	7616	8512	5952	11712	8512
1566975651	104	0	4155.384766	4153.846191	4181.538574	4196.922852	4202.563965	450	4				0	4	4	4	4	4	104	0	8192	8192	8192	3840	7616	8512	5888	11776	8320
1566975651	105	0	4141.025879	4139.487305	4158.974121	4190.769043	4183.589844	450	4				0	4	4	4	4	4	105	0	8192	8192	8192	3840	7552	8576	5888	11776	8320
1566975651	106	0	4134.871582	4121.025879	4147.692383	4184.102539	4169.743652	450	4				0	4	4	4	4	4	106	0	8192	8192	8192	3840	7616	8512	5952	11776	8448
1566975651	107	0	4153.333496	4151.794922	4177.94873	4211.794922	4194.358887	1023	4				0	4	4	4	4	4	107	0	8192	8192	8192	3840	7616	8576	5952	11776	8576
1566975651	108	0	4172.820313	4198.974121	4203.589844	4226.666504	4223.077148	450	4				0	4	4	4	4	4	108	0	8192	8192	8192	3840	7616	8512	5952	11840	8576
1566975651	109	0	4169.743652	4211.282227	4202.563965	4213.846191	4216.922852	450	4				0	4	4	4	4	4	109	0	8192	8192	8192	3776	7616	8512	5952	11840	8576
1566975651	110	0	4156.922852	4194.871582	4188.717773	4203.589844	4196.410156	450	4				0	4	4	4	4	4	110	0	8192	8192	8192	3840	7616	8576	5952	11840	8576
1566975651	111	0	4154.358887	4184.615234	4183.589844	4197.436035	4197.436035	1023	4				0	4	4	4	4	4	111	0	8192	8192	8128	3840	7616	8512	5952	11776	8512
1566975651	112	0	4159.487305	4186.666504	4201.538574	4214.358887	4204.615234	450	4				0	4	4	4	4	4	112	0	8192	8192	8192	3840	7616	8576	5952	11840	8512
1566975651	113	0	4157.94873	4174.358887	4192.820313	4211.794922	4193.333496	450	4				0	4	4	4	4	4	113	0	8192	8192	8192	3840	7616	8512	5888	11776	8768
1566975651	114	0	4145.128418	4155.897461	4157.94873	4193.333496	4178.974121	450	4				0	4	4	4	4	4	114	0	8192	8192	8192	3840	7616	8576	5888	11776	8768
1566975651	115	0	4143.589844	4180.512695	4150.256348	4198.974121	4181.025879	1023	4				0	4	4	4	4	4	115	0	8192	8192	8192	3840	7616	8512	5952	11776	8512
1566975651	116	0	4160.512695	4211.282227	4158.974121	4196.410156	4186.666504	450	4				0	4	4	4	4	4	116	0	8192	8192	8192	3840	7616	8512	5888	11776	8512
1566975651	117	0	4171.794922	4186.666504	4160.512695	4194.871582	4184.615234	450	4				0	4	4	4	4	4	117	0	8192	8192	8192	3840	7616	8512	5952	11776	8512
1566975651	118	0	4162.05127	4162.05127	4156.410156	4200	4185.128418	450	4				0	4	4	4	4	4	118	0	8192	8192	8192	3840	7616	8512	5952	11776	8512
1566975651	119	0	4152.820313	4166.153809	4157.94873	4205.128418	4184.615234	1023	4				0	4	4	4	4	4	119	0	8192	8192	8192	3840	7616	8576	5952	11776	8512
1566975651	120	0	4144.615234	4147.692383	4156.922852	4204.615234	4165.641113	450	4				0	4	4	4	4	4	120	0	8192	8192	8192	3840	7616	8512	5952	11776	8448
1566975651	121	0	4134.358887	4141.538574	4157.436035	4191.282227	4160	450	4				0	4	4	4	4	4	121	0	8192	8192	8192	3840	7616	8576	5952	11840	8512
1566975651	122	0	4152.820313	4162.05127	4170.769043	4202.05127	4194.358887	450	4				0	4	4	4	4	4	122	0	8192	8192	8192	3840	7616	8576	5952	11776	8512
1566975651	123	0	4194.358887	4170.256348	4168.717773	4205.641113	4223.589844	1023	4				0	4	4	4	4	4	123	0	8192	8192	8192	3776	7616	8576	5952	11776	8512
1566975651	124	0	4235.384766	4180.512695	4162.05127	4197.94873	4228.717773	450	4				0	4	4	4	4	4	124	0	8192	8192	8192	3840	7616	8512	5888	11776	8704
1566975651	125	0	4297.436035	4203.077148	4176.922852	4215.384766	4269.743652	450	4				0	4	4	4	4	4	125	0	8192	8192	8192	3840	7616	8512	5888	11776	8512
1566975651	126	0	4425.128418	4213.333496	4196.922852	4217.436035	4369.743652	450	4				0	4	4	4	4	4	126	0	8192	8192	8192	3840	7552	8576	5952	11840	8576
1566975651	127	0	4561.025879	4225.641113	4216.410156	4217.94873	4461.538574	241	4				0	4	4	4	4	4	127	0	8192	8192	8192	3840	7552	8576	5888	11776	8576
1566975651	0	0	4625.641113	4237.94873	4216.410156	4220	4506.153809	450	4				0	4	4	4	4	4	0	0	8192	8192	8192	3840	7552	8576	5888	11776	8576
1566975651	1	0	4672.820313	4221.538574	4189.743652	4198.974121	4514.871582	450	4				0	4	4	4	4	4	1	0	8192	8128	8192	3840	7552	8576	5888	11776	8512
1566975651	2	0	4775.384766	4205.128418	4182.05127	4203.589844	4524.615234	1023	4				0	4	4	4	4	4	2	0	8192	8192	8192	3840	7616	8576	5888	11776	8512
1566975651	3	0	4889.743652	4225.641113	4204.102539	4224.615234	4560	450	4				0	4	4	4	4	4	3	0	8192	8192	8192	3840	7616	8512	5888	11776	8448
1566975651	4	0	4931.794922	4252.307617	4231.282227	4238.974121	4576.922852	1023	4				0	4	4	4	4	4	4	0	8192	8192	8192	3840	7552	8512	5888	11776	8448
1566975651	5	0	4942.05127	4235.897461	4229.743652	4232.307617	4555.897461	450	4				0	4	4	4	4	4	5	0	8192	8192	8192	3840	7552	8512	5952	11840	8512
1566975651	6	0	4987.692383	4211.282227	4209.230957	4215.897461	4541.538574	1023	4				0	4	4	4	4	4	6	0	8192	8192	8192	3840	7616	8512	5952	11776	8576
1566975651	7	0	5039.487305	4231.794922	4223.077148	4230.769043	4565.128418	450	4				0	4	4	4	4	4	7	0	8192	8192	8192	3840	7616	8512	6016	11776	8512
1566975651	8	0	5044.102539	4252.307617	4233.333496	4231.794922	4586.666504	450	4				0	4	4	4	4	4	8	0	8192	8192	8192	3840	7616	8512	6016	11776	8512
1566975651	9	0	5018.974121	4227.692383	4214.358887	4217.436035	4583.589844	1023	4				0	4	4	4	4	4	9	0	8192	8192	8192	3840	7616	8576	5888	11840	8576
1566975651	10	0	5011.282227	4207.179688	4206.153809	4210.256348	4589.230957	450	4				0	4	4	4	4	4	10	0	8192	8192	8192	3840	7552	8512	6016	11776	8512
1566975651	11	0	5008.717773	4223.589844	4210.769043	4204.615234	4601.538574	1023	4				0	4	4	4	4	4	11	0	8192	8192	8192	3840	7616	8512	5888	11776	8512
1566975651	12	0	4994.871582	4248.205078	4210.769043	4213.846191	4606.666504	450	4				0	4	4	4	4	4	12	0	8192	8192	8192	3840	7616	8576	5952	11840	8576
1566975651	13	0	4977.436035	4256.410156	4195.897461	4203.589844	4597.94873	450	4				0	4	4	4	4	4	13	0	8192	8192	8192	3840	7616	8512	5952	11840	8576
1566975651	14	0	4953.846191	4246.153809	4189.743652	4191.794922	4589.230957	450	4				0	4	4	4	4	4	14	0	8192	8192	8192	3840	7616	8512	5952	11776	8448
1566975652	15	0	4932.307617	4244.102539	4192.307617	4199.487305	4584.102539	1023	4				0	4	4	4	4	4	15	0	8192	8192	8192	3840	7552	8576	5952	11776	8448
1566975652	16	0	4920	4250.256348	4190.769043	4203.077148	4585.128418	0	4				0	4	4	4	4	4	16	0	8192	8192	8192	3840	7552	8512	6016	11776	8512
1566975652	17	0	4908.205078	4244.102539	4204.102539	4213.333496	4588.205078	0	4				0	4	4	4	4	4	17	0	8192	8192	8192	3840	7552	8512	5888	11776	8512
1566975652	18	0	4884.102539	4229.743652	4209.743652	4204.615234	4572.820313	0	4				0	4	4	4	4	4	18	0	8192	8192	8192	3840	7552	8512	5888	11776	8512
1566975652	19	0	4864.102539	4237.94873	4204.615234	4199.487305	4556.922852	0	4				0	4	4	4	4	4	19	0	8192	8192	8192	3840	7552	8512	5888	11776	8512
1566975652	20	0	4860	4274.871582	4216.410156	4217.436035	4558.974121	0	4				0	4	4	4	4	4	20	0	8192	8192	8192	3840	7552	8512	5888	11776	8448
1566975652	21	0	4857.94873	4299.487305	4231.794922	4212.307617	4562.05127	0	4				0	4	4	4	4	4	21	0	8192	8192	8192	3840	7616	8512	5952	11840	8576
1566975652	22	0	4836.410156	4291.282227	4226.666504	4203.077148	4547.692383	0	4				0	4	4	4	4	4	22	0	8192	8192	8192	3840	7552	8512	5952	11840	8576
1566975652	23	0	4792.820313	4258.461426	4201.538574	4201.025879	4518.974121	0	4				0	4	4	4	4	4	23	0	8192	8192	8192	3840	7616	8576	5824	11840	8512
1566975652	24	0	4772.307617	4244.102539	4200.512695	4211.282227	4507.179688	0	4				0	4	4	4	4	4	24	0	8192	8192	8192	3840	7616	8512	5952	11840	8576
1566975652	25	0	4783.077148	4272.820313	4222.563965	4225.128418	4517.94873	0	4				0	4	4	4	4	4	25	0	8192	8192	8192	3840	7616	8512	5952	11712	8512
1566975652	26	0	4746.666504	4281.025879	4217.94873	4204.615234	4506.666504	0	4				0	4	4	4	4	4	26	0	8192	8192	8192	3840	7616	8512	5952	11712	8512
1566975652	27	0	4658.461426	4237.94873	4193.333496	4197.436035	4443.589844	0	4				0	4	4	4	4	4	27	0	8192	8192	8192	3776	7616	8512	5952	11776	8448
1566975652	28	0	4616.922852	4225.641113	4187.179688	4211.794922	4400.512695	0	4				0	4	4	4	4	4	28	0	8192	8192	8192	3840	7616	8576	6016	11776	8512
1566975652	29	0	4620	4268.717773	4211.282227	4218.461426	4408.205078	0	4				0	4	4	4	4	4	29	0	8192	8192	8192	3840	7616	8512	5952	11776	8512
1566975652	30	0	4570.769043	4266.666504	4212.307617	4212.307617	4373.846191	0	4				0	4	4	4	4	4	30	0	8192	8192	8192	3840	7616	8512	6080	11776	8512
1566975652	31	0	4472.307617	4205.128418	4165.128418	4186.153809	4290.256348	0	4				0	4	4	4	4	4	31	0	8192	8192	8192	3840	7616	8512	6080	11776	8512
1566975652	32	0	4393.846191	4182.563965	4150.256348	4189.743652	4243.589844	0	4				0	4	4	4	4	4	32	0	8192	8192	8192	3840	7616	8576	5952	11776	9088
1566975652	33	0	4328.717773	4207.179688	4167.179688	4203.077148	4222.05127	0	4				0	4	4	4	4	4	33	0	8192	8192	8192	3840	7616	8512	5952	11776	8512
1566975652	34	0	4249.230957	4207.179688	4161.025879	4186.666504	4173.333496	0	4				0	4	4	4	4	4	34	0	8192	8192	8192	3840	7616	8512	5952	11840	8576
1566975652	35	0	4193.333496	4198.974121	4163.077148	4192.820313	4140	0	4				0	4	4	4	4	4	35	0	8192	8192	8192	3840	7616	8512	6016	11840	8512
1566975652	36	0	4184.615234	4217.436035	4181.538574	4208.717773	4142.563965	0	4				0	4	4	4	4	4	36	0	8192	8192	8192	3840	7616	8512	6016	11840	8512
1566975652	37	0	4167.179688	4237.94873	4182.05127	4209.230957	4127.179688	0	4				0	4	4	4	4	4	37	0	8192	8192	8192	3840	7552	8512	5952	11776	8576
1566975652	38	0	4110.256348	4215.384766	4149.230957	4189.230957	4084.615479	0	4				0	4	4	4	4	4	38	0	8192	8192	8192	3840	7616	8512	5952	11840	8512
1566975652	39	0	4081.025635	4192.820313	4148.717773	4187.692383	4075.897461	0	4				0	4	4	4	4	4	39	0	8192	8192	8192	3840	7552	8512	5952	11840	8576
1566975652	40	0	4104.102539	4233.846191	4204.102539	4227.179688	4109.743652	0	4				0	4	4	4	4	4	40	0	8192	8192	8192	3840	7616	8512	5952	11840	8576
1566975652	41	0	4095.897461	4268.717773	4214.871582	4218.974121	4114.871582	0	4				0	4	4	4	4	4	41	0	8192	8192	8192	3840	7552	8512	5888	11840	8512
1566975652	42	0	4049.230713	4227.692383	4181.538574	4189.230957	4086.666748	0	4				0	4	4	4	4	4	42	0	8192	8192	8192	3840	7552	8512	5952	11712	8512
1566975652	43	0	4044.102539	4209.230957	4186.153809	4205.641113	4092.307617	0	4				0	4	4	4	4	4	43	0	8192	8192	8192	3840	7616	8576	6016	11776	8576
1566975652	44	0	4069.743652	4260.512695	4214.358887	4222.563965	4115.897461	0	4				0	4	4	4	4	4	44	0	8192	8192	8128	3840	7552	8512	6016	11776	8576
1566975652	45	0	4064.102539	4278.974121	4230.256348	4222.05127	4112.820313	0	4				0	4	4	4	4	4	45	0	8192	8192	8128	3776	7616	8512	6016	11776	8640
1566975652	46	0	4044.615479	4240	4221.025879	4203.077148	4102.05127	0	4				0	4	4	4	4	4	46	0	8192	8192	8192	3840	7616	8576	5952	11712	8512
1566975652	47	0	4024.615479	4205.128418	4192.820313	4192.307617	4081.025635	0	4				0	4	4	4	4	4	47	0	8192	8192	8128	3776	7616	8512	5952	11776	8512
1566975652	48	0	4005.641113	4209.230957	4175.897461	4200	4056.410156	0	4				0	4	4	4	4	4	48	0	8192	8192	8128	3776	7616	8576	5952	11840	8448
1566975652	49	0	4019.487061	4235.897461	4196.410156	4206.153809	4076.923096	0	4				0	4	4	4	4	4	49	0	8192	8192	8192	3840	7616	8512	5952	11840	8448
1566975652	50	0	4050.256348	4260.512695	4232.307617	4223.589844	4117.94873	0	4				0	4	4	4	4	4	50	0	8192	8192	8192	3840	7616	8576	5888	11776	8832
1566975652	51	0	4035.384521	4250.256348	4214.871582	4211.282227	4108.205078	0	4				0	4	4	4	4	4	51	0	8192	8192	8192	3840	7616	8512	5952	11776	8512
1566975652	52	0	3989.230713	4217.436035	4182.05127	4191.282227	4073.333252	0	4				0	4	4	4	4	4	52	0	8192	8192	8192	3840	7616	8576	5952	11776	8512
1566975652	53	0	3988.205078	4194.871582	4195.897461	4203.077148	4072.307617	0	4				0	4	4	4	4	4	53	0	8192	8192	8192	3840	7616	8512	5888	11776	8512
1566975652	54	0	4014.871826	4184.615234	4214.358887	4199.487305	4083.589844	0	4				0	4	4	4	4	4	54	0	8192	8192	8192	3840	7616	8512	5888	11776	8512
1566975652	55	0	4009.230713	4176.410156	4205.128418	4196.922852	4079.487061	0	4				0	4	4	4	4	4	55	0	8192	8192	8192	3840	7616	8512	5888	11776	8576
1566975652	56	0	4000	4182.563965	4193.333496	4208.205078	4081.025635	0	4				0	4	4	4	4	4	56	0	8192	8192	8192	3840	7616	8512	5952	11776	8512
1566975652	57	0	4017.435791	4186.666504	4211.794922	4215.897461	4095.384521	0	4				0	4	4	4	4	4	57	0	8192	8192	8192	3840	7616	8512	5952	11776	8576
1566975652	58	0	4006.666748	4160	4211.282227	4199.487305	4087.179443	0	4				0	4	4	4	4	4	58	0	8192	8192	8192	3840	7616	8512	5952	11776	8576
1566975652	59	0	3976.410156	4143.589844	4178.974121	4174.871582	4070.769287	0	4				0	4	4	4	4	4	59	0	8192	8192	8192	3840	7616	8512	5888	11840	8576
1566975652	60	0	3994.871826	4162.05127	4188.205078	4195.384766	4088.205078	0	4				0	4	4	4	4	4	60	0	8192	8128	8192	3840	7616	8512	5952	11840	8576
1566975652	61	0	4013.846191	4172.307617	4199.487305	4204.615234	4099.487305	0	4				0	4	4	4	4	4	61	0	8192	8192	8192	3840	7552	8576	6016	11776	8512
1566975652	62	0	3982.564209	4174.358887	4172.307617	4188.205078	4075.384521	0	4				0	4	4	4	4	4	62	0	8192	8192	8192	3840	7616	8512	6016	11776	8512
1566975652	63	0	3967.179443	4178.461426	4169.230957	4199.487305	4069.743652	0	4				0	4	4	4	4	4	63	0	8192	8128	8192	3840	7552	8576	5952	11840	8512
1566975652	64	0	3998.974365	4186.666504	4192.820313	4204.615234	4095.384521	450	4				0	4	4	4	4	4	64	0	8192	8192	8192	3840	7552	8512	5952	11776	8576
1566975652	65	0	4030.256348	4190.769043	4207.179688	4206.153809	4110.256348	450	4				0	4	4	4	4	4	65	0	8192	8192	8192	3840	7616	8576	5888	11776	8576
1566975652	66	0	4030.256348	4180.512695	4205.641113	4207.692383	4106.666504	1023	4				0	4	4	4	4	4	66	0	8192	8192	8192	3840	7616	8512	5888	11840	8768
1566975652	67	0	4006.153809	4162.05127	4196.410156	4202.05127	4092.820557	450	4				0	4	4	4	4	4	67	0	8192	8192	8192	3840	7616	8576	5888	11840	8768
1566975652	68	0	3995.897461	4166.153809	4194.871582	4201.538574	4084.102539	1023	4				0	4	4	4	4	4	68	0	8192	8192	8192	3840	7616	8512	5952	11840	8512
1566975652	69	0	4010.769287	4176.410156	4193.333496	4188.717773	4094.358887	450	4				0	4	4	4	4	4	69	0	8192	8192	8192	3840	7616	8512	5952	11776	8576
1566975652	70	0	4012.307617	4174.358887	4194.871582	4194.871582	4101.025879	1023	4				0	4	4	4	4	4	70	0	8192	8192	8192	3840	7616	8512	5952	11840	8512
1566975652	71	0	4005.641113	4176.410156	4194.358887	4207.179688	4092.307617	450	4				0	4	4	4	4	4	71	0	8192	8192	8192	3776	7616	8512	5888	11776	8512
1566975652	72	0	4020.512939	4176.410156	4194.871582	4195.384766	4092.820557	450	4				0	4	4	4	4	4	72	0	8192	8192	8192	3840	7616	8512	5888	11776	8512
1566975652	73	0	4047.692383	4178.461426	4212.820313	4208.205078	4116.922852	3	4				0	4	4	4	0	4	73	0	8192	8192	8192	3840	7616	8512	5952	11776	8512
1566975652	74	0	4064.102539	4207.179688	4230.256348	4225.128418	4145.128418	450	4				0	4	4	4	0	4	74	0	8192	8192	8192	3840	7616	8512	6016	11840	8512
1566975652	75	0	4052.820557	4219.487305	4222.563965	4214.358887	4144.102539	1023	4				0	4	4	4	0	4	75	0	8192	8192	8192	3840	7616	8512	5952	11840	8576
1566975652	76	0	4025.641113	4186.666504	4190.256348	4195.384766	4118.974121	450	4				0	4	4	4	0	4	76	0	8192	8192	8192	3840	7616	8576	5952	11840	8576
1566975652	77	0	4033.846191	4190.769043	4189.743652	4204.615234	4120.512695	450	4				0	4	4	4	0	4	77	0	8192	8192	8192	3840	7616	8512	5888	11776	8512
1566975652	78	0	4064.102539	4215.384766	4222.563965	4228.717773	4145.128418	450	4				0	4	4	4	0	4	78	0	8192	8192	8192	3840	7616	8512	5952	11776	8512
1566975652	79	0	4063.589844	4186.666504	4215.897461	4209.230957	4144.102539	1023	4				0	4	4	4	0	4	79	0	8192	8192	8192	3840	7616	8512	5888	11840	8512
1566975652	80	0	4061.538574	4184.615234	4205.641113	4204.102539	4132.820313	450	4				0	4	4	4	0	4	80	0	8192	8192	8192	3776	7616	8576	5888	11840	8512
1566975652	81	0	4076.410156	4231.794922	4220	4227.692383	4134.871582	450	4				0	4	4	4	0	4	81	0	8192	8192	8192	3840	7616	8512	6016	11776	8576
1566975652	82	0	4075.897461	4233.846191	4222.05127	4219.487305	4136.922852	450	4				0	4	4	4	0	4	82	0	8192	8192	8192	3840	7616	8576	5952	11776	8512
1566975652	83	0	4071.281982	4205.128418	4216.410156	4211.282227	4140	1023	4				0	4	4	4	0	4	83	0	8192	8192	8192	3840	7616	8512	5952	11840	8576
1566975652	84	0	4068.205078	4188.717773	4200	4201.025879	4135.384766	450	4				0	4	4	4	0	4	84	0	8192	8192	8192	3840	7616	8512	5888	11776	8768
1566975652	85	0	4055.897461	4170.256348	4186.153809	4197.436035	4117.94873	450	4				0	4	4	4	0	4	85	0	8192	8192	8192	3840	7616	8512	5888	11776	8768
1566975652	86	0	4053.333252	4164.102539	4193.846191	4216.922852	4113.333496	450	4				0	4	4	4	0	4	86	0	8192	8192	8192	3840	7616	8512	5952	11776	8512
1566975652	87	0	4057.435791	4190.769043	4193.333496	4211.282227	4118.461426	1023	4				0	4	4	4	0	4	87	0	8192	8192	8192	3840	7616	8576	5888	11840	8576
1566975652	88	0	4038.974365	4205.128418	4177.436035	4200.512695	4107.692383	450	4				0	4	4	4	0	4	88	0	8192	8192	8192	3840	7616	8512	5952	11712	8512
1566975652	89	0	4029.230713	4192.820313	4168.205078	4202.05127	4099.487305	450	4				0	4	4	4	0	4	89	0	8192	8192	8192	3840	7616	8576	6016	11840	8512
1566975652	90	0	4049.230713	4190.769043	4183.077148	4213.333496	4111.282227	450	4				0	4	4	4	0	4	90	0	8192	8192	8192	3840	7616	8512	6016	11840	8512
1566975652	91	0	4058.461426	4190.769043	4195.897461	4217.94873	4110.256348	1023	4				0	4	4	4	0	4	91	0	8192	8192	8192	3840	7616	8512	5952	11776	8512
1566975652	92	0	4043.076904	4170.256348	4176.922852	4194.358887	4092.307617	450	4				0	4	4	4	0	4	92	0	8192	8192	8192	3840	7616	8512	5952	11776	8576
1566975652	93	0	4027.692383	4162.05127	4169.230957	4192.307617	4083.589844	450	4				0	4	4	4	0	4	93	0	8192	8192	8192	3840	7616	8512	5888	11776	8512
1566975652	94	0	4033.846191	4194.871582	4192.307617	4207.692383	4094.871826	450	4				0	4	4	4	0	4	94	0	8192	8192	8192	3840	7616	8512	5888	11776	8512
1566975652	95	0	4058.974365	4221.538574	4216.410156	4214.871582	4115.384766	1023	4				0	4	4	4	0	4	95	0	8192	8192	8192	3840	7616	8576	5952	11840	8576
1566975652	96	0	4085.128174	4223.589844	4224.102539	4216.922852	4130.769043	450	4				0	4	4	4	0	4	96	0	8192	8192	8192	3840	7616	8512	5952	11776	8448
1566975652	97	0	4089.743652	4221.538574	4213.846191	4204.615234	4132.307617	450	4				0	4	4	4	0	4	97	0	8192	8192	8192	3840	7616	8512	6016	11840	8576
1566975652	98	0	4071.794922	4217.436035	4204.102539	4207.692383	4122.05127	450	4				0	4	4	4	0	4	98	0	8192	8192	8192	3840	7616	8512	6016	11840	8576
1566975652	99	0	4059.487061	4209.230957	4192.820313	4207.179688	4111.282227	1023	4				0	4	4	4	0	4	99	0	8192	8192	8192	3840	7616	8512	5952	11840	8512
1566975652	100	0	4063.589844	4209.230957	4183.589844	4198.974121	4105.128418	450	4				0	4	4	4	0	4	100	0	8192	8192	8192	3840	7616	8576	5888	11840	8576
1566975652	101	0	4075.384521	4223.589844	4191.794922	4216.410156	4116.922852	450	4				0	4	4	4	0	4	101	0	8192	8192	8192	3840	7552	8576	5888	11776	8512
1566975652	102	0	4077.94873	4229.743652	4187.179688	4210.769043	4128.205078	450	4				0	4	4	4	0	4	102	0	8192	8192	8192	3840	7616	8512	5952	11840	8384
1566975652	103	0	4064.102539	4223.589844	4174.871582	4197.436035	4107.179688	1023	4				0	4	4	4	0	4	103	0	8192	8192	8192	3776	7616	8512	5952	11840	8384
1566975652	104	0	4069.230713	4235.897461	4186.666504	4206.666504	4105.641113	450	4				0	4	4	4	0	4	104	0	8192	8192	8192	3840	7616	8512	5952	11712	8640
1566975652	105	0	4092.820557	4244.102539	4209.743652	4212.307617	4133.846191	450	4				0	4	4	4	0	4	105	0	8192	8192	8192	3840	7616	8512	5888	11776	8512
1566975652	106	0	4093.846191	4217.436035	4216.410156	4216.410156	4133.846191	450	4				0	4	4	4	0	4	106	0	8192	8192	8192	3840	7616	8576	6016	11840	8576
1566975652	107	0	4081.538574	4211.282227	4205.641113	4213.333496	4121.538574	1023	4				0	4	4	4	0	4	107	0	8192	8192	8192	3840	7616	8512	5952	11776	8512
1566975652	108	0	4088.718018	4233.846191	4213.333496	4220	4140	450	4				0	4	4	4	0	4	108	0	8192	8192	8192	3840	7616	8512	5952	11776	8512
1566975652	109	0	4087.179443	4240	4213.846191	4214.358887	4146.153809	450	4				0	4	4	4	0	4	109	0	8192	8192	8192	3840	7616	8512	5952	11840	8576
1566975652	110	0	4060	4227.692383	4183.589844	4189.230957	4119.487305	450	4				0	4	4	4	0	4	110	0	8192	8192	8192	3840	7616	8576	5824	11776	8576
1566975652	111	0	4053.846191	4219.487305	4177.94873	4197.436035	4107.692383	1023	4				0	4	4	4	0	4	111	0	8192	8192	8192	3840	7616	8512	5952	11776	8512
1566975652	112	0	4083.589844	4233.846191	4207.692383	4209.743652	4132.307617	450	4				0	4	4	4	0	4	112	0	8192	8192	8192	3840	7616	8576	5952	11776	8512
1566975652	113	0	4095.897461	4252.307617	4227.179688	4211.794922	4148.205078	450	4				0	4	4	4	0	4	113	0	8192	8192	8192	3840	7616	8512	5952	11840	8512
1566975652	114	0	4064.615479	4235.897461	4197.436035	4203.077148	4125.128418	450	4				0	4	4	4	0	4	114	0	8192	8192	8192	3840	7616	8576	6016	11776	8512
1566975652	115	0	4053.846191	4231.794922	4180.512695	4195.384766	4117.436035	1023	4				0	4	4	4	0	4	115	0	8192	8192	8192	3840	7616	8512	5888	11840	8576
1566975652	116	0	4087.179443	4266.666504	4213.846191	4216.410156	4145.641113	450	4				0	4	4	4	0	4	116	0	8192	8192	8192	3776	7616	8512	5888	11840	8576
1566975652	117	0	4088.205078	4264.615234	4212.307617	4210.256348	4138.461426	450	4				0	4	4	4	0	4	117	0	8192	8192	8192	3840	7552	8576	6080	11776	8320
1566975652	118	0	4060	4225.641113	4191.282227	4194.358887	4098.974121	450	4				0	4	4	4	0	4	118	0	8192	8192	8192	3840	7616	8512	5888	11776	8512
1566975652	119	0	4075.384521	4225.641113	4210.769043	4211.282227	4110.256348	1023	4				0	4	4	4	0	4	119	0	8192	8192	8192	3840	7616	8576	6016	11776	8512
1566975652	120	0	4109.230957	4258.461426	4231.282227	4218.974121	4154.871582	450	4				0	4	4	4	0	4	120	0	8192	8192	8192	3840	7616	8512	5952	11840	8640
1566975652	121	0	4111.282227	4258.461426	4227.179688	4222.05127	4150.769043	450	4				0	4	4	4	0	4	121	0	8192	8192	8192	3840	7616	8512	5952	11840	8640
1566975652	122	0	4112.820313	4229.743652	4216.410156	4214.358887	4128.205078	450	4				0	4	4	4	0	4	122	0	8192	8192	8192	3840	7552	8576	5952	11840	8896
1566975652	123	0	4117.436035	4219.487305	4215.384766	4203.589844	4132.307617	1023	4				0	4	4	4	0	4	123	0	8192	8192	8192	3840	7616	8576	5952	11840	8512
1566975652	124	0	4114.871582	4244.102539	4224.615234	4217.436035	4143.589844	450	4				0	4	4	4	0	4	124	0	8192	8192	8192	3840	7616	8512	5952	11776	8512
1566975652	125	0	4123.077148	4270.769043	4232.307617	4222.563965	4142.05127	450	4				0	4	4	4	0	4	125	0	8192	8192	8192	3840	7616	8512	5952	11776	8576
1566975652	126	0	4124.102539	4260.512695	4231.282227	4216.410156	4127.692383	450	4				0	4	4	4	0	4	126	0	8192	8192	8192	3840	7616	8512	5952	11776	8576
1566975652	127	0	4121.025879	4250.256348	4230.256348	4213.846191	4129.743652	241	4				0	4	4	4	0	4	127	0	8192	8192	8192	3840	7616	8576	5888	11776	8512
1566975652	0	0	4139.487305	4268.717773	4244.615234	4221.538574	4152.820313	450	4				0	4	4	4	0	4	0	0	8192	8192	8192	3840	7616	8512	5952	11776	8576
1566975652	1	0	4142.563965	4281.025879	4245.641113	4217.436035	4148.205078	450	4				0	4	4	4	0	4	1	0	8192	8192	8192	3840	7616	8576	5952	11776	8512
1566975652	2	0	4122.563965	4262.563965	4211.794922	4192.307617	4118.461426	1023	4				0	4	4	4	0	4	2	0	8192	8192	8192	3840	7616	8512	5952	11776	8512
1566975652	3	0	4117.94873	4250.256348	4196.922852	4201.538574	4114.871582	450	4				0	4	4	4	0	4	3	0	8192	8192	8192	3840	7616	8576	5952	11776	8512
1566975652	4	0	4112.820313	4254.358887	4195.384766	4202.563965	4115.897461	1023	4				0	4	4	4	0	4	4	0	8192	8192	8192	3840	7616	8512	5952	11776	8512
1566975652	5	0	4089.743652	4248.205078	4184.615234	4180	4085.641113	450	4				0	4	4	4	0	4	5	0	8192	8192	8192	3840	7616	8576	5888	11776	8576
1566975652	6	0	4076.410156	4219.487305	4186.666504	4189.743652	4066.666748	1023	4				0	4	4	4	0	4	6	0	8192	8192	8192	3840	7616	8576	5888	11776	8576
1566975652	7	0	4099.487305	4215.384766	4206.666504	4204.102539	4092.307617	450	4				0	4	4	4	0	4	7	0	8192	8192	8192	3840	7616	8512	5952	11840	8576
1566975652	8	0	4152.307617	4256.410156	4243.077148	4222.05127	4137.436035	450	4				0	4	4	4	0	4	8	0	8192	8192	8192	3840	7616	8576	5888	11840	8576
1566975652	9	0	4177.94873	4270.769043	4253.846191	4225.128418	4157.94873	2	4				0	4	4	4	0	4	9	0	8192	8192	8192	3776	7616	8512	6016	11840	8576
1566975652	10	0	4158.461426	4250.256348	4230.769043	4211.794922	4143.589844	450	4				0	4	4	4	0	4	10	0	8192	8192	8192	3776	7616	8576	5952	11776	8320
1566975652	11	0	4151.794922	4268.717773	4218.974121	4218.974121	4135.384766	1023	4				0	4	4	4	0	4	11	0	8192	8192	8192	3776	7616	8512	5952	11776	8320
1566975652	12	0	4173.333496	4289.230957	4210.769043	4211.794922	4147.179688	450	4				0	4	4	4	0	4	12	0	8192	8192	8192	3840	7616	8576	5888	11776	8640
1566975652	13	0	4174.358887	4266.666504	4201.025879	4206.666504	4152.307617	450	4				0	4	4	4	0	4	13	0	8192	8192	8192	3840	7616	8576	5952	11776	8576
1566975653	14	0	4148.205078	4258.461426	4187.692383	4209.230957	4137.94873	450	4				0	4	4	4	0	4	14	0	8192	8192	8192	3840	7616	8576	5952	11776	8576
1566975653	15	0	4136.410156	4272.820313	4179.487305	4201.025879	4127.179688	1023	4				0	4	4	4	0	4	15	0	8192	8192	8192	3840	7616	8512	5888	11776	8576
1566975653	16	0	4161.538574	4278.974121	4205.128418	4214.358887	4151.282227	0	4				0	4	4	4	0	4	16	0	8192	8192	8192	3840	7616	8512	5888	11776	8576
1566975653	17	0	4180.512695	4272.820313	4223.589844	4213.333496	4165.641113	0	4				0	4	4	4	0	4	17	0	8192	8192	8128	3840	7616	8512	5952	11776	8576
1566975653	18	0	4167.692383	4260.512695	4225.641113	4204.102539	4143.077148	0	4				0	4	4	4	0	4	18	0	8192	8192	8192	3776	7616	8512	5952	11776	8512
1566975653	19	0	4166.666504	4262.563965	4241.538574	4216.410156	4144.615234	0	4				0	4	4	4	0	4	19	0	8192	8192	8192	3840	7616	8512	5952	11776	8512
1566975653	20	0	4172.307617	4270.769043	4243.077148	4213.846191	4160.512695	0	4				0	4	4	4	0	4	20	0	8192	8192	8128	3840	7616	8512	5952	11776	8512
1566975653	21	0	4144.615234	4258.461426	4212.307617	4204.102539	4128.717773	0	4				0	4	4	4	0	4	21	0	8192	8192	8192	3840	7616	8512	5952	11776	8512
1566975653	22	0	4116.410156	4248.205078	4181.538574	4198.974121	4095.897461	0	4				0	4	4	4	0	4	22	0	8192	8192	8192	3840	7616	8512	6080	11840	8576
1566975653	23	0	4126.666504	4268.717773	4193.333496	4211.794922	4124.615234	0	4				0	4	4	4	0	4	23	0	8192	8192	8192	3840	7616	8576	5952	11776	8512
1566975653	24	0	4145.641113	4264.615234	4210.769043	4219.487305	4153.333496	0	4				0	4	4	4	0	4	24	0	8192	8192	8192	3840	7616	8512	5952	11776	8512
1566975653	25	0	4139.487305	4213.333496	4191.282227	4204.615234	4137.436035	0	4				0	4	4	4	0	4	25	0	8192	8192	8192	3840	7616	8512	6016	11776	8704
1566975653	26	0	4129.230957	4188.717773	4181.025879	4213.846191	4125.128418	0	4				0	4	4	4	0	4	26	0	8192	8192	8192	3840	7616	8512	6016	11776	8576
1566975653	27	0	4137.436035	4225.641113	4199.487305	4221.025879	4136.922852	0	4				0	4	4	4	0	4	27	0	8192	8192	8192	3840	7616	8512	5952	11712	8512
1566975653	28	0	4145.128418	4246.153809	4219.487305	4220	4149.743652	0	4				0	4	4	4	0	4	28	0	8192	8192	8192	3840	7616	8512	5952	11840	8576
1566975653	29	0	4126.153809	4213.333496	4207.692383	4212.820313	4141.538574	0	4				0	4	4	4	0	4	29	0	8192	8192	8192	3840	7616	8512	5952	11840	8576
1566975653	30	0	4108.717773	4186.666504	4185.128418	4183.589844	4120.512695	0	4				0	4	4	4	0	4	30	0	8192	8192	8192	3840	7616	8576	5952	11840	8768
1566975653	31	0	4126.153809	4198.974121	4206.153809	4195.384766	4125.641113	0	4				0	4	4	4	0	4	31	0	8192	8192	8192	3840	7616	8512	5888	11840	8576
1566975653	32	0	4133.846191	4207.179688	4217.436035	4215.384766	4142.05127	0	4				0	4	4	4	0	4	32	0	8192	8192	8192	3840	7616	8576	5952	11776	8576
1566975653	33	0	4104.615234	4182.563965	4190.256348	4203.589844	4134.358887	0	4				0	4	4	4	0	4	33	0	8192	8192	8192	3840	7616	8512	5952	11840	8512
1566975653	34	0	4078.461426	4151.794922	4161.025879	4195.897461	4114.358887	0	4				0	4	4	4	0	4	34	0	8192	8192	8192	3840	7616	8576	5952	11840	8512
1566975653	35	0	4089.230713	4174.358887	4161.025879	4197.94873	4119.487305	0	4				0	4	4	4	0	4	35	0	8192	8192	8192	3840	7616	8512	5952	11776	8512
1566975653	36	0	4120	4215.384766	4195.384766	4213.846191	4146.666504	0	4				0	4	4	4	0	4	36	0	8192	8192	8192	3840	7616	8576	5952	11776	8512
1566975653	37	0	4122.563965	4209.230957	4200.512695	4207.692383	4155.897461	0	4				0	4	4	4	0	4	37	0	8192	8192	8192	3840	7616	8512	5952	11840	8512
1566975653	38	0	4106.153809	4192.820313	4184.615234	4194.358887	4152.820313	0	4				0	4	4	4	0	4	38	0	8192	8192	8192	3840	7616	8512	5952	11840	8512
1566975653	39	0	4117.94873	4205.128418	4203.589844	4210.256348	4169.230957	0	4				0	4	4	4	0	4	39	0	8192	8192	8192	3840	7616	8512	6016	11840	8576
1566975653	40	0	4142.563965	4205.128418	4221.538574	4214.358887	4182.563965	0	4				0	4	4	4	0	4	40	0	8192	8192	8192	3840	7616	8512	6016	11840	8576
1566975653	41	0	4141.538574	4209.230957	4215.384766	4209.743652	4164.615234	0	4				0	4	4	4	0	4	41	0	8192	8192	8192	3840	7616	8576	6016	11840	8512
1566975653	42	0	4131.282227	4219.487305	4207.179688	4205.128418	4156.922852	0	4				0	4	4	4	0	4	42	0	8192	8192	8192	3840	7616	8512	6016	11840	8512
1566975653	43	0	4133.333496	4203.077148	4208.205078	4206.666504	4175.897461	0	4				0	4	4	4	0	4	43	0	8192	8192	8192	3840	7616	8576	6016	11776	8320
1566975653	44	0	4138.461426	4194.871582	4215.897461	4227.179688	4191.794922	0	4				0	4	4	4	0	4	44	0	8192	8192	8192	3840	7616	8512	5952	11840	8512
1566975653	45	0	4137.436035	4203.077148	4214.358887	4225.128418	4196.922852	0	4				0	4	4	4	0	4	45	0	8192	8192	8192	3840	7616	8512	5952	11776	8512
1566975653	46	0	4115.384766	4178.461426	4192.307617	4208.717773	4178.974121	0	4				0	4	4	4	0	4	46	0	8192	8192	8192	3840	7616	8576	5888	11712	8832
1566975653	47	0	4100.512695	4157.94873	4175.384766	4203.077148	4168.205078	0	4				0	4	4	4	0	4	47	0	8192	8192	8192	3776	7616	8512	5888	11712	8832
1566975653	48	0	4134.358887	4186.666504	4206.666504	4217.436035	4204.615234	0	4				0	4	4	4	0	4	48	0	8192	8192	8192	3840	7616	8576	5952	11776	8832
1566975653	49	0	4163.077148	4217.436035	4244.615234	4236.922852	4230.256348	0	4				0	4	4	4	0	4	49	0	8192	8192	8192	3840	7616	8512	6016	11840	8512
1566975653	50	0	4140	4221.538574	4217.94873	4206.153809	4192.307617	0	4				0	4	4	4	0	4	50	0	8192	8192	8192	3840	7616	8512	6016	11840	8576
1566975653	51	0	4117.94873	4211.282227	4186.153809	4191.794922	4158.974121	0	4				0	4	4	4	0	4	51	0	8192	8192	8192	3840	7616	8512	5888	11840	8512
1566975653	52	0	4141.538574	4213.333496	4204.102539	4223.077148	4181.538574	0	4				0	4	4	4	0	4	52	0	8192	8192	8192	3840	7616	8512	5888	11840	8512
1566975653	53	0	4169.230957	4225.641113	4221.025879	4229.743652	4203.589844	0	4				0	4	4	4	0	4	53	0	8192	8192	8192	3776	7616	8576	5888	11776	8576
1566975653	54	0	4171.794922	4219.487305	4218.974121	4222.563965	4198.974121	0	4				0	4	4	4	0	4	54	0	8192	8192	8192	3840	7616	8512	6016	11776	8512
1566975653	55	0	4180.512695	4217.436035	4217.436035	4217.436035	4209.230957	0	4				0	4	4	4	0	4	55	0	8192	8192	8192	3840	7616	8576	5888	11840	8576
1566975653	56	0	4196.922852	4242.05127	4223.077148	4223.589844	4220	0	4				0	4	4	4	0	4	56	0	8192	8192	8192	3840	7616	8576	5888	11840	8576
1566975653	57	0	4204.615234	4258.461426	4229.230957	4227.692383	4207.179688	0	4				0	4	4	4	0	4	57	0	8192	8192	8192	3840	7616	8512	5888	11840	8576
1566975653	58	0	4206.153809	4233.846191	4226.666504	4203.077148	4194.358887	0	4				0	4	4	4	0	4	58	0	8192	8192	8192	3840	7616	8576	5952	11776	8576
1566975653	59	0	4189.743652	4207.179688	4217.94873	4188.205078	4183.589844	0	4				0	4	4	4	0	4	59	0	8192	8192	8192	3840	7616	8512	5952	11776	8512
1566975653	60	0	4164.102539	4207.179688	4208.717773	4187.179688	4177.436035	0	4				0	4	4	4	0	4	60	0	8192	8192	8192	3840	7616	8576	5952	11776	8512
1566975653	61	0	4152.820313	4192.820313	4212.307617	4199.487305	4181.538574	0	4				0	4	4	4	0	4	61	0	8192	8192	8192	3840	7616	8512	5888	11840	8576
1566975653	62	0	4155.384766	4201.025879	4210.769043	4208.717773	4186.666504	0	4				0	4	4	4	0	4	62	0	8192	8192	8192	3840	7616	8576	5952	11840	8576
1566975653	63	0	4173.846191	4248.205078	4212.307617	4205.128418	4199.487305	0	4				0	4	4	4	0	4	63	0	8192	8192	8192	3840	7616	8512	5888	11776	8512
1566975653	64	0	4196.922852	4266.666504	4234.358887	4220	4209.743652	450	4				0	4	4	4	0	4	64	0	8192	8192	8192	3840	7616	8512	5952	11776	8256
1566975653	65	0	4193.846191	4244.102539	4229.230957	4218.461426	4199.487305	450	4				0	4	4	4	0	4	65	0	8192	8192	8192	3840	7616	8512	5952	11776	8256
1566975653	66	0	4178.974121	4246.153809	4208.205078	4206.666504	4196.410156	1023	4				0	4	4	4	0	4	66	0	8192	8192	8192	3840	7616	8512	5952	11776	8576
1566975653	67	0	4182.05127	4254.358887	4208.717773	4212.820313	4206.153809	450	4				0	4	4	4	0	4	67	0	8192	8192	8192	3840	7616	8576	5952	11776	8512
1566975653	68	0	4180.512695	4231.794922	4202.563965	4202.05127	4192.307617	1023	4				0	4	4	4	0	4	68	0	8192	8192	8192	3840	7616	8576	5952	11776	8576
1566975653	69	0	4170.769043	4223.589844	4203.077148	4207.179688	4180	450	4				0	4	4	4	0	4	69	0	8192	8192	8192	3840	7616	8576	6016	11776	8576
1566975653	70	0	4170.256348	4248.205078	4210.256348	4215.897461	4187.692383	1023	4				0	4	4	4	0	4	70	0	8192	8192	8192	3840	7616	8512	6016	11776	8576
1566975653	71	0	4165.128418	4258.461426	4204.615234	4199.487305	4186.666504	450	4				0	4	4	4	0	4	71	0	8192	8192	8192	3840	7616	8512	5888	11776	8576
1566975653	72	0	4159.487305	4244.102539	4201.025879	4197.436035	4189.743652	450	4				0	4	4	4	0	4	72	0	8192	8192	8192	3840	7616	8512	6016	11776	8512
1566975653	73	0	4166.153809	4225.641113	4200	4205.128418	4202.05127	2	4				0	4	4	4	0	4	73	0	8192	8192	8192	3840	7616	8512	5952	11840	8576
1566975653	74	0	4173.333496	4213.333496	4203.077148	4220	4202.05127	450	4				0	4	4	4	0	4	74	0	8192	8192	8192	3840	7616	8512	5952	11840	8576
1566975653	75	0	4177.94873	4215.384766	4200	4214.871582	4201.538574	1023	4				0	4	4	4	0	4	75	0	8192	8192	8192	3840	7616	8576	6016	11840	8512
1566975653	76	0	4191.794922	4233.846191	4201.025879	4201.538574	4222.563965	450	4				0	4	4	4	0	4	76	0	8192	8192	8192	3840	7616	8512	5824	11840	8512
1566975653	77	0	4216.922852	4264.615234	4220.512695	4214.358887	4240	450	4				0	4	4	4	0	4	77	0	8192	8128	8192	3840	7616	8512	6016	11776	8512
1566975653	78	0	4221.025879	4278.974121	4220.512695	4206.153809	4220	450	4				0	4	4	4	0	4	78	0	8192	8128	8192	3840	7616	8512	6016	11776	8512
1566975653	79	0	4194.871582	4256.410156	4197.94873	4197.436035	4194.871582	1023	4				0	4	4	4	0	4	79	0	8192	8192	8192	3840	7616	8512	5952	11776	8512
1566975653	80	0	4182.563965	4233.846191	4182.05127	4205.128418	4203.589844	450	4				0	4	4	4	0	4	80	0	8192	8192	8192	3840	7616	8512	5952	11712	8512
1566975653	81	0	4195.384766	4250.256348	4192.820313	4206.666504	4218.461426	450	4				0	4	4	4	0	4	81	0	8192	8128	8192	3840	7616	8576	5952	11840	8576
1566975653	82	0	4192.820313	4260.512695	4208.205078	4204.615234	4205.641113	450	4				0	4	4	4	0	4	82	0	8192	8192	8192	3840	7616	8512	5952	11776	8704
1566975653	83	0	4185.128418	4237.94873	4202.05127	4198.461426	4192.820313	1023	4				0	4	4	4	0	4	83	0	8192	8192	8192	3840	7616	8512	5952	11776	8704
1566975653	84	0	4200.512695	4250.256348	4215.897461	4211.794922	4208.717773	450	4				0	4	4	4	0	4	84	0	8192	8192	8192	3840	7616	8512	5888	11776	8384
1566975653	85	0	4208.205078	4278.974121	4230.256348	4213.846191	4217.436035	450	4				0	4	4	4	0	4	85	0	8192	8192	8192	3776	7616	8512	5952	11840	8576
1566975653	86	0	4179.487305	4254.358887	4202.05127	4189.743652	4188.205078	450	4				0	4	4	4	0	4	86	0	8192	8192	8192	3840	7616	8512	5888	11776	8512
1566975653	87	0	4161.025879	4225.641113	4188.717773	4197.436035	4172.820313	1023	4				0	4	4	4	0	4	87	0	8192	8192	8192	3840	7616	8512	5952	11776	8576
1566975653	88	0	4181.025879	4264.615234	4201.025879	4205.128418	4196.410156	450	4				0	4	4	4	0	4	88	0	8192	8192	8192	3840	7616	8512	5952	11776	8576
1566975653	89	0	4185.641113	4285.128418	4198.461426	4197.94873	4210.256348	450	4				0	4	4	4	0	4	89	0	8192	8192	8192	3840	7616	8512	5888	11776	8576
1566975653	90	0	4168.717773	4248.205078	4187.179688	4202.563965	4198.461426	450	4				0	4	4	4	0	4	90	0	8192	8192	8192	3840	7616	8576	6016	11840	8576
1566975653	91	0	4170.256348	4250.256348	4190.256348	4202.05127	4195.897461	1023	4				0	4	4	4	0	4	91	0	8192	8192	8192	3840	7616	8512	5952	11840	8512
1566975653	92	0	4189.743652	4281.025879	4208.205078	4209.743652	4212.820313	450	4				0	4	4	4	0	4	92	0	8192	8192	8192	3840	7616	8576	5952	11840	8512
1566975653	93	0	4199.487305	4266.666504	4214.358887	4207.179688	4223.589844	450	4				0	4	4	4	0	4	93	0	8192	8192	8192	3840	7616	8512	5952	11840	8512
1566975653	94	0	4198.461426	4260.512695	4217.436035	4201.538574	4215.897461	450	4				0	4	4	4	0	4	94	0	8192	8192	8192	3840	7616	8576	5952	11776	8512
1566975653	95	0	4191.794922	4283.077148	4213.846191	4204.102539	4203.589844	1023	4				0	4	4	4	0	4	95	0	8192	8192	8192	3840	7616	8512	6080	11776	8576
1566975653	96	0	4172.307617	4270.769043	4190.769043	4194.871582	4196.922852	450	4				0	4	4	4	0	4	96	0	8192	8192	8192	3840	7616	8512	6080	11776	8576
1566975653	97	0	4167.179688	4244.102539	4184.102539	4208.717773	4201.025879	450	4				0	4	4	4	0	4	97	0	8192	8192	8192	3840	7616	8576	5888	11776	8640
1566975653	98	0	4195.384766	4268.717773	4201.025879	4220	4225.641113	450	4				0	4	4	4	0	4	98	0	8192	8192	8192	3840	7616	8512	5888	11840	8512
1566975653	99	0	4215.897461	4293.333496	4224.615234	4214.871582	4256.410156	1023	4				0	4	4	4	0	4	99	0	8192	8192	8192	3840	7616	8512	6016	11840	8576
1566975653	100	0	4189.230957	4278.974121	4228.205078	4207.692383	4247.179688	450	4				0	4	4	4	0	4	100	0	8192	8192	8192	3840	7616	8512	5888	11904	8704
1566975653	101	0	4180	4287.179688	4221.025879	4205.128418	4229.743652	450	4				0	4	4	4	0	4	101	0	8192	8192	8192	3840	7616	8576	5888	11904	8704
1566975653	102	0	4205.128418	4291.282227	4222.563965	4213.846191	4240	450	4				0	4	4	4	0	4	102	0	8192	8192	8192	3840	7616	8512	5952	11840	8768
1566975653	103	0	4162.05127	4231.794922	4183.589844	4183.077148	4206.666504	1023	4				0	4	4	4	0	4	103	0	8192	8192	8192	3840	7616	8512	5952	11840	8512
1566975653	104	0	4087.179443	4188.717773	4142.563965	4160	4136.410156	450	4				0	4	4	4	0	4	104	0	8192	8192	8192	3840	7616	8512	6016	11776	8512
1566975653	105	0	4100.512695	4229.743652	4169.230957	4192.307617	4138.461426	450	4				0	4	4	4	0	4	105	0	8192	8192	8192	3840	7616	8512	5952	11840	8512
1566975653	106	0	4146.666504	4262.563965	4197.94873	4203.589844	4189.743652	450	4				0	4	4	4	0	4	106	0	8192	8192	8192	3840	7616	8512	5952	11840	8512
1566975653	107	0	4151.794922	4258.461426	4200.512695	4206.666504	4208.717773	1023	4				0	4	4	4	0	4	107	0	8192	8192	8192	3840	7616	8512	6016	11840	8576
1566975653	108	0	4163.589844	4276.922852	4207.692383	4216.922852	4221.025879	450	4				0	4	4	4	0	4	108	0	8192	8192	8192	3840	7616	8576	6016	11840	8512
1566975653	109	0	4172.307617	4285.128418	4208.717773	4209.743652	4224.102539	450	4				0	4	4	4	0	4	109	0	8192	8192	8192	3776	7616	8576	5952	11776	8576
1566975653	110	0	4153.846191	4264.615234	4197.94873	4205.641113	4201.025879	450	4				0	4	4	4	0	4	110	0	8192	8192	8192	3840	7616	8576	5952	11776	8576
1566975653	111	0	4167.179688	4266.666504	4201.538574	4206.153809	4205.128418	1023	4				0	4	4	4	0	4	111	0	8192	8192	8192	3840	7616	8512	5888	11840	8512
1566975653	112	0	4192.820313	4289.230957	4214.358887	4209.743652	4222.563965	450	4				0	4	4	4	0	4	112	0	8192	8192	8192	3840	7616	8576	5952	11776	8576
1566975653	113	0	4190.769043	4293.333496	4218.461426	4206.153809	4220	450	4				0	4	4	4	0	4	113	0	8192	8192	8192	3840	7616	8512	5952	11776	8512
1566975653	114	0	4192.820313	4293.333496	4229.743652	4203.589844	4225.641113	450	4				0	4	4	4	0	4	114	0	8192	8192	8128	3776	7616	8576	5952	11776	8512
1566975653	115	0	4171.282227	4281.025879	4211.794922	4205.128418	4207.179688	1023	4				0	4	4	4	0	4	115	0	8192	8192	8192	3840	7616	8512	5952	11840	8832
1566975653	116	0	4127.179688	4246.153809	4168.205078	4183.589844	4165.128418	450	4				0	4	4	4	0	4	116	0	8192	8192	8192	3840	7616	8512	5952	11776	8512
1566975653	117	0	4137.94873	4233.846191	4183.077148	4196.410156	4172.307617	450	4				0	4	4	4	0	4	117	0	8192	8192	8128	3840	7616	8512	6016	11776	8512
1566975653	118	0	4155.897461	4248.205078	4197.436035	4220.512695	4192.307617	450	4				0	4	4	4	0	4	118	0	8192	8192	8192	3840	7616	8512	6016	11776	8384
1566975653	119	0	4137.94873	4276.922852	4182.05127	4209.230957	4190.256348	1023	4				0	4	4	4	0	4	119	0	8192	8192	8192	3840	7616	8576	6016	11776	8384
1566975653	120	0	4162.05127	4320	4213.846191	4216.922852	4213.846191	450	4				0	4	4	4	0	4	120	0	8192	8192	8192	3840	7616	8512	6016	11840	8384
1566975653	121	0	4203.589844	4334.358887	4236.922852	4218.974121	4242.05127	450	4				0	4	4	4	0	4	121	0	8192	8192	8192	3840	7616	8512	6016	11776	8576
1566975653	122	0	4179.487305	4297.436035	4209.230957	4200.512695	4216.922852	450	4				0	4	4	4	0	4	122	0	8192	8192	8192	3840	7616	8512	6016	11840	8512
1566975653	123	0	4146.666504	4262.563965	4194.871582	4197.436035	4185.128418	1023	4				0	4	4	4	0	4	123	0	8192	8192	8192	3840	7616	8512	5952	11776	8512
1566975653	124	0	4156.410156	4254.358887	4204.102539	4206.153809	4189.743652	450	4				0	4	4	4	0	4	124	0	8192	8192	8192	3840	7616	8512	5952	11776	8512
1566975653	125	0	4162.563965	4231.794922	4199.487305	4210.769043	4186.666504	450	4				0	4	4	4	0	4	125	0	8192	8192	8192	3840	7616	8512	5952	11776	8576
1566975653	126	0	4152.307617	4207.179688	4176.922852	4189.230957	4165.641113	450	4				0	4	4	4	0	4	126	0	8192	8192	8192	3840	7616	8512	5952	11840	8512
1566975653	127	0	4151.794922	4217.436035	4180.512695	4192.820313	4172.307617	241	4				0	4	4	4	0	4	127	0	8192	8192	8192	3840	7616	8512	5888	11840	8576
1566975653	0	0	4159.487305	4231.794922	4204.102539	4218.461426	4194.871582	450	4				0	4	4	4	0	4	0	0	8192	8192	8192	3840	7616	8576	5888	11840	8576
1566975653	1	0	4158.974121	4215.384766	4203.589844	4205.641113	4196.922852	450	4				0	4	4	4	0	4	1	0	8192	8192	8192	3840	7616	8512	5952	11776	8576
1566975653	2	0	4145.641113	4176.410156	4193.333496	4197.436035	4188.717773	1023	4				0	4	4	4	0	4	2	0	8192	8192	8192	3776	7616	8576	6016	11776	8512
1566975653	3	0	4141.538574	4168.205078	4192.820313	4201.538574	4191.794922	450	4				0	4	4	4	0	4	3	0	8192	8192	8192	3840	7616	8512	5952	11776	8512
1566975653	4	0	4147.692383	4192.820313	4194.358887	4202.563965	4191.794922	1023	4				0	4	4	4	0	4	4	0	8192	8192	8192	3840	7616	8512	5952	11776	8512
1566975653	5	0	4128.717773	4194.871582	4176.922852	4194.871582	4173.846191	450	4				0	4	4	4	0	4	5	0	8192	8192	8192	3840	7616	8576	5952	11840	8448
1566975653	6	0	4102.563965	4182.563965	4153.333496	4176.922852	4156.922852	1023	4				0	4	4	4	0	4	6	0	8192	8192	8192	3840	7552	8512	6016	11840	8512
1566975653	7	0	4131.282227	4203.077148	4177.436035	4199.487305	4174.871582	450	4				0	4	4	4	0	4	7	0	8192	8192	8192	3840	7616	8576	5888	11840	8576
1566975653	8	0	4162.05127	4217.436035	4200	4210.256348	4194.358887	450	4				0	4	4	4	0	4	8	0	8192	8192	8192	3840	7552	8576	5888	11840	8704
1566975653	9	0	4138.461426	4196.922852	4188.717773	4196.922852	4180	4	4				0	4	4	4	0	4	9	0	8192	8192	8192	3840	7616	8512	5888	11840	8704
1566975653	10	0	4133.333496	4205.128418	4200.512695	4213.846191	4188.205078	450	4				0	4	4	4	0	4	10	0	8192	8192	8192	3840	7616	8576	5952	11776	8384
1566975653	11	0	4159.487305	4213.333496	4209.230957	4211.794922	4212.820313	1023	4				0	4	4	4	0	4	11	0	8192	8192	8192	3840	7616	8512	6016	11776	8576
1566975653	12	0	4156.410156	4184.615234	4192.820313	4200.512695	4201.538574	450	4				0	4	4	4	0	4	12	0	8192	8192	8192	3840	7616	8576	5952	11840	8576
1566975654	13	0	4147.692383	4180.512695	4184.615234	4204.615234	4192.307617	450	4				0	4	4	4	0	4	13	0	8192	8192	8192	3840	7616	8512	5888	11840	8576
1566975654	14	0	4153.333496	4213.333496	4192.307617	4208.205078	4205.128418	450	4				0	4	4	4	0	4	14	0	8192	8192	8192	3840	7616	8512	5888	11840	8576
1566975654	15	0	4160.512695	4229.743652	4203.589844	4212.820313	4217.436035	1023	4				0	4	4	4	0	4	15	0	8192	8192	8192	3840	7616	8512	5952	11776	8512
1566975654	16	0	4170.769043	4223.589844	4211.282227	4211.794922	4231.282227	0	4				0	4	4	4	0	4	16	0	8192	8192	8192	3840	7616	8512	5952	11840	8512
1566975654	17	0	4171.282227	4211.282227	4215.384766	4217.436035	4232.307617	0	4				0	4	4	4	0	4	17	0	8192	8192	8192	3840	7616	8512	5952	11776	8512
1566975654	18	0	4164.615234	4217.436035	4211.282227	4209.743652	4217.94873	0	4				0	4	4	4	0	4	18	0	8192	8192	8192	3840	7616	8512	5952	11776	8512
1566975654	19	0	4171.282227	4219.487305	4217.94873	4199.487305	4216.922852	0	4				0	4	4	4	0	4	19	0	8192	8192	8192	3840	7616	8512	6016	11840	8576
1566975654	20	0	4167.179688	4196.922852	4218.461426	4215.897461	4214.871582	0	4				0	4	4	4	0	4	20	0	8192	8192	8192	3840	7616	8512	5952	11840	8512
1566975654	21	0	4149.230957	4201.025879	4204.615234	4217.436035	4196.410156	0	4				0	4	4	4	0	4	21	0	8192	8192	8192	3840	7616	8576	5888	11776	8576
1566975654	22	0	4152.307617	4242.05127	4216.410156	4213.333496	4185.128418	0	4				0	4	4	4	0	4	22	0	8192	8192	8192	3840	7616	8512	5888	11776	8576
1566975654	23	0	4169.743652	4258.461426	4224.615234	4210.769043	4189.743652	0	4				0	4	4	4	0	4	23	0	8192	8192	8192	3840	7616	8512	5952	11776	8256
1566975654	24	0	4171.282227	4250.256348	4210.769043	4202.05127	4188.717773	0	4				0	4	4	4	0	4	24	0	8192	8192	8192	3840	7616	8512	6016	11840	8512
1566975654	25	0	4155.384766	4235.897461	4198.461426	4205.128418	4172.820313	0	4				0	4	4	4	0	4	25	0	8192	8192	8192	3840	7616	8576	5952	11776	8448
1566975654	26	0	4152.820313	4217.436035	4188.717773	4202.563965	4162.563965	0	4				0	4	4	4	0	4	26	0	8192	8192	8192	3840	7616	8512	5888	11776	8384
1566975654	27	0	4171.282227	4211.282227	4198.461426	4211.794922	4173.333496	0	4				0	4	4	4	0	4	27	0	8192	8192	8192	3840	7616	8512	5888	11776	8384
1566975654	28	0	4194.871582	4229.743652	4224.102539	4225.641113	4201.538574	0	4				0	4	4	4	0	4	28	0	8192	8192	8192	3840	7616	8576	5952	11776	8576
1566975654	29	0	4186.666504	4231.794922	4212.820313	4209.743652	4196.410156	0	4				0	4	4	4	0	4	29	0	8192	8192	8192	3840	7616	8576	6016	11840	8512
1566975654	30	0	4153.846191	4213.333496	4184.615234	4203.077148	4148.205078	0	4				0	4	4	4	0	4	30	0	8192	8192	8192	3840	7616	8576	5952	11840	8512
1566975654	31	0	4156.410156	4233.846191	4194.871582	4210.256348	4148.717773	0	4				0	4	4	4	0	4	31	0	8192	8192	8192	3840	7616	8512	5952	11840	8576
1566975654	32	0	4192.307617	4268.717773	4235.897461	4223.589844	4200	0	4				0	4	4	4	0	4	32	0	8192	8192	8192	3840	7616	8512	5952	11840	8576
1566975654	33	0	4191.794922	4250.256348	4232.820313	4215.384766	4200.512695	0	4				0	4	4	4	0	4	33	0	8192	8192	8192	3840	7616	8576	5952	11776	8512
1566975654	34	0	4157.436035	4205.128418	4188.717773	4190.769043	4151.794922	0	4				0	4	4	4	0	4	34	0	8192	8192	8192	3840	7616	8512	5952	11776	8576
1566975654	35	0	4165.128418	4215.384766	4199.487305	4211.282227	4153.333496	0	4				0	4	4	4	0	4	35	0	8192	8192	8192	3840	7616	8512	6016	11776	8512
1566975654	36	0	4194.871582	4248.205078	4229.230957	4220.512695	4186.666504	0	4				0	4	4	4	0	4	36	0	8192	8192	8192	3840	7616	8512	6016	11776	8512
1566975654	37	0	4186.666504	4246.153809	4208.205078	4205.641113	4182.563965	0	4				0	4	4	4	0	4	37	0	8192	8192	8192	3840	7616	8512	5952	11840	8512
1566975654	38	0	4177.94873	4244.102539	4182.05127	4212.820313	4171.794922	0	4				0	4	4	4	0	4	38	0	8192	8192	8192	3840	7616	8512	5952	11840	8512
1566975654	39	0	4193.846191	4237.94873	4197.436035	4213.846191	4183.077148	0	4				0	4	4	4	0	4	39	0	8192	8192	8192	3840	7616	8512	5888	11840	8512
1566975654	40	0	4199.487305	4235.897461	4222.05127	4214.871582	4191.282227	0	4				0	4	4	4	0	4	40	0	8192	8192	8192	3840	7616	8576	5888	11840	8512
1566975654	41	0	4184.615234	4237.94873	4209.743652	4209.230957	4178.974121	0	4				0	4	4	4	0	4	41	0	8192	8192	8192	3840	7616	8512	5952	11840	8576
1566975654	42	0	4178.974121	4225.641113	4203.077148	4204.615234	4165.641113	0	4				0	4	4	4	0	4	42	0	8192	8192	8192	3840	7616	8512	5952	11776	8512
1566975654	43	0	4192.820313	4237.94873	4227.179688	4215.384766	4171.794922	0	4				0	4	4	4	0	4	43	0	8192	8192	8192	3840	7616	8512	5952	11840	8512
1566975654	44	0	4217.436035	4276.922852	4244.615234	4215.384766	4196.410156	0	4				0	4	4	4	0	4	44	0	8192	8192	8192	3840	7616	8512	5952	11840	8832
1566975654	45	0	4213.333496	4252.307617	4232.820313	4205.641113	4193.846191	0	4				0	4	4	4	0	4	45	0	8192	8192	8192	3840	7616	8576	5952	11840	8832
1566975654	46	0	4182.05127	4194.871582	4193.846191	4183.077148	4150.769043	0	4				0	4	4	4	0	4	46	0	8192	8192	8192	3840	7616	8512	5952	11840	8576
1566975654	47	0	4192.820313	4233.846191	4192.307617	4185.128418	4150.769043	0	4				0	4	4	4	0	4	47	0	8192	8192	8192	3840	7616	8576	5952	11776	8512
1566975654	48	0	4233.846191	4295.384766	4220	4207.692383	4190.256348	0	4				0	4	4	4	0	4	48	0	8192	8192	8192	3840	7616	8512	5888	11840	8512
1566975654	49	0	4239.487305	4270.769043	4212.307617	4197.94873	4196.410156	0	4				0	4	4	4	0	4	49	0	8192	8192	8192	3776	7616	8512	5888	11776	8576
1566975654	50	0	4223.589844	4250.256348	4208.717773	4201.538574	4188.205078	0	4				0	4	4	4	0	4	50	0	8192	8128	8192	3840	7616	8512	5888	11776	8576
1566975654	51	0	4218.461426	4264.615234	4218.461426	4212.307617	4194.358887	0	4				0	4	4	4	0	4	51	0	8192	8192	8192	3840	7616	8576	5952	11776	8512
1566975654	52	0	4217.436035	4237.94873	4209.743652	4203.077148	4190.256348	0	4				0	4	4	4	0	4	52	0	8192	8192	8192	3840	7616	8512	6016	11776	8512
1566975654	53	0	4214.871582	4217.436035	4202.05127	4210.256348	4178.461426	0	4				0	4	4	4	0	4	53	0	8192	8192	8192	3840	7616	8512	5952	11840	8576
1566975654	54	0	4216.922852	4252.307617	4211.794922	4216.922852	4185.128418	0	4				0	4	4	4	0	4	54	0	8192	8192	8192	3840	7616	8512	5952	11840	8576
1566975654	55	0	4226.153809	4270.769043	4229.230957	4216.922852	4196.410156	0	4				0	4	4	4	0	4	55	0	8192	8192	8192	3840	7616	8576	5952	11776	8512
1566975654	56	0	4228.205078	4258.461426	4222.563965	4202.563965	4188.205078	0	4				0	4	4	4	0	4	56	0	8192	8192	8192	3840	7616	8512	5952	11840	8576
1566975654	57	0	4207.692383	4233.846191	4201.025879	4188.717773	4171.794922	0	4				0	4	4	4	0	4	57	0	8192	8192	8192	3840	7616	8576	5888	11776	8576
1566975654	58	0	4185.128418	4207.179688	4196.922852	4201.538574	4167.692383	0	4				0	4	4	4	0	4	58	0	8192	8192	8192	3840	7616	8576	5888	11776	8576
1566975654	59	0	4180.512695	4205.128418	4196.410156	4194.871582	4170.256348	0	4				0	4	4	4	0	4	59	0	8192	8192	8192	3840	7616	8512	5952	11840	8512
1566975654	60	0	4183.077148	4227.692383	4190.256348	4192.820313	4166.153809	0	4				0	4	4	4	0	4	60	0	8192	8192	8192	3840	7616	8512	5888	11776	8576
1566975654	61	0	4182.563965	4235.897461	4182.563965	4206.153809	4164.615234	0	4				0	4	4	4	0	4	61	0	8192	8192	8192	3840	7616	8512	6016	11776	8512
1566975654	62	0	4184.102539	4237.94873	4181.025879	4208.205078	4170.769043	0	4				0	4	4	4	0	4	62	0	8192	8192	8192	3840	7616	8512	5952	11776	8832
1566975654	63	0	4192.820313	4242.05127	4196.922852	4219.487305	4181.538574	0	4				0	4	4	4	0	4	63	0	8192	8192	8192	3840	7616	8512	5952	11776	8832
1566975654	64	0	4208.205078	4240	4209.230957	4217.94873	4205.128418	450	4				0	4	4	4	0	4	64	0	8192	8192	8192	3840	7616	8512	5888	11776	8768
1566975654	65	0	4208.205078	4233.846191	4200	4206.666504	4209.743652	450	4				0	4	4	4	0	4	65	0	8192	8192	8192	3840	7616	8576	5952	11840	8512
1566975654	66	0	4177.94873	4213.333496	4176.410156	4196.922852	4182.05127	1023	4				0	4	4	4	0	4	66	0	8192	8192	8192	3840	7616	8576	5952	11776	8512
1566975654	67	0	4162.05127	4209.230957	4170.769043	4190.256348	4172.820313	450	4				0	4	4	4	0	4	67	0	8192	8192	8192	3840	7616	8576	6016	11776	8576
1566975654	68	0	4176.410156	4229.743652	4189.743652	4207.179688	4192.820313	1023	4				0	4	4	4	0	4	68	0	8192	8192	8192	3840	7616	8512	6016	11776	8576
1566975654	69	0	4190.769043	4248.205078	4194.358887	4211.282227	4209.743652	450	4				0	4	4	4	0	4	69	0	8192	8192	8192	3840	7616	8512	5952	11840	8512
1566975654	70	0	4195.897461	4246.153809	4193.846191	4204.615234	4215.897461	1023	4				0	4	4	4	0	4	70	0	8192	8192	8192	3840	7616	8512	5952	11776	8512
1566975654	71	0	4201.538574	4246.153809	4196.922852	4206.153809	4218.461426	450	4				0	4	4	4	0	4	71	0	8192	8192	8192	3840	7616	8512	6016	11840	8512
1566975654	72	0	4217.94873	4258.461426	4191.794922	4202.563965	4225.641113	450	4				0	4	4	4	0	4	72	0	8192	8192	8192	3840	7616	8512	6016	11840	8512
1566975654	73	0	4228.205078	4264.615234	4190.256348	4209.230957	4233.333496	2	4				0	4	4	4	0	4	73	0	8192	8192	8192	3840	7616	8576	5952	11840	8576
1566975654	74	0	4207.179688	4258.461426	4172.820313	4195.384766	4223.077148	450	4				0	4	4	4	0	4	74	0	8192	8192	8192	3840	7616	8512	5952	11904	8512
1566975654	75	0	4162.05127	4231.794922	4143.077148	4174.358887	4184.102539	1023	4				0	4	4	4	0	4	75	0	8192	8192	8192	3840	7616	8512	5952	11776	8512
1566975654	76	0	4116.922852	4184.615234	4121.025879	4176.410156	4130.769043	450	4				0	4	4	4	0	4	76	0	8192	8192	8192	3840	7616	8512	5952	11776	8512
1566975654	77	0	4104.102539	4166.153809	4112.820313	4175.897461	4110.769043	450	4				0	4	4	4	0	4	77	0	8192	8192	8192	3840	7616	8512	5952	11840	8576
1566975654	78	0	4161.538574	4219.487305	4157.94873	4208.717773	4171.282227	450	4				0	4	4	4	0	4	78	0	8192	8192	8192	3840	7616	8512	5888	11840	8576
1566975654	79	0	4220.512695	4248.205078	4198.461426	4226.666504	4231.282227	1023	4				0	4	4	4	0	4	79	0	8192	8192	8192	3840	7616	8512	5888	11776	8512
1566975654	80	0	4195.897461	4203.077148	4175.897461	4201.538574	4200	450	4				0	4	4	4	0	4	80	0	8192	8192	8192	3840	7616	8512	6016	11776	8384
1566975654	81	0	4176.410156	4201.025879	4170.256348	4203.077148	4176.922852	450	4				0	4	4	4	0	4	81	0	8192	8192	8192	3840	7616	8512	6016	11776	8384
1566975654	82	0	4203.077148	4246.153809	4193.846191	4206.153809	4211.282227	450	4				0	4	4	4	0	4	82	0	8192	8192	8192	3840	7616	8576	5888	11840	8640
1566975654	83	0	4200	4242.05127	4194.871582	4202.05127	4223.589844	1023	4				0	4	4	4	0	4	83	0	8192	8192	8192	3776	7616	8576	5888	11776	8512
1566975654	84	0	4180	4201.025879	4181.538574	4207.692383	4210.769043	450	4				0	4	4	4	0	4	84	0	8192	8192	8192	3840	7616	8512	6016	11840	8512
1566975654	85	0	4189.743652	4209.230957	4187.692383	4221.025879	4218.461426	450	4				0	4	4	4	0	4	85	0	8192	8192	8192	3840	7616	8512	5952	11840	8512
1566975654	86	0	4213.333496	4270.769043	4208.205078	4228.717773	4245.641113	450	4				0	4	4	4	0	4	86	0	8192	8192	8192	3840	7616	8512	5952	11840	8512
1566975654	87	0	4226.153809	4305.641113	4212.307617	4209.743652	4265.128418	1023	4				0	4	4	4	0	4	87	0	8192	8192	8128	3840	7616	8512	6016	11776	8512
1566975654	88	0	4211.794922	4266.666504	4196.922852	4200.512695	4245.641113	450	4				0	4	4	4	0	4	88	0	8192	8192	8192	3840	7616	8512	5952	11840	8576
1566975654	89	0	4183.589844	4231.794922	4174.358887	4196.410156	4205.128418	450	4				0	4	4	4	0	4	89	0	8192	8192	8128	3840	7616	8512	5952	11776	8576
1566975654	90	0	4188.717773	4244.102539	4183.589844	4198.461426	4205.641113	450	4				0	4	4	4	0	4	90	0	8192	8192	8128	3776	7616	8576	5952	11776	8576
1566975654	91	0	4200	4240	4199.487305	4213.846191	4218.461426	1023	4				0	4	4	4	0	4	91	0	8192	8128	8128	3840	7616	8512	5952	11840	8512
1566975654	92	0	4189.743652	4225.641113	4186.666504	4205.641113	4209.230957	450	4				0	4	4	4	0	4	92	0	8192	8128	8192	3840	7616	8512	6016	11776	8512
1566975654	93	0	4206.153809	4252.307617	4209.743652	4213.846191	4227.179688	450	4				0	4	4	4	0	4	93	0	8192	8192	8192	3840	7616	8512	5952	11840	8512
1566975654	94	0	4225.641113	4272.820313	4232.820313	4220	4246.153809	450	4				0	4	4	4	0	4	94	0	8192	8192	8192	3840	7616	8512	5952	11840	8512
1566975654	95	0	4205.641113	4248.205078	4208.205078	4196.410156	4225.128418	1023	4				0	4	4	4	0	4	95	0	8192	8192	8192	3840	7616	8512	5952	11776	8448
1566975654	96	0	4194.358887	4213.333496	4196.410156	4195.384766	4210.256348	450	4				0	4	4	4	0	4	96	0	8192	8192	8192	3840	7616	8512	5952	11776	8512
1566975654	97	0	4204.615234	4188.717773	4189.743652	4197.94873	4206.153809	450	4				0	4	4	4	0	4	97	0	8192	8192	8192	3840	7616	8512	6016	11776	8512
1566975654	98	0	4203.077148	4172.307617	4176.922852	4197.436035	4185.128418	450	4				0	4	4	4	0	4	98	0	8192	8192	8192	3840	7616	8512	6016	11840	8704
1566975654	99	0	4202.563965	4170.256348	4176.410156	4198.461426	4180.512695	1023	4				0	4	4	4	0	4	99	0	8192	8192	8192	3840	7616	8512	6016	11840	8704
1566975654	100	0	4199.487305	4166.153809	4167.692383	4183.589844	4188.717773	450	4				0	4	4	4	0	4	100	0	8192	8192	8192	3840	7616	8512	5952	11840	8512
1566975654	101	0	4193.333496	4160	4162.563965	4192.307617	4182.563965	450	4				0	4	4	4	0	4	101	0	8192	8192	8192	3840	7616	8512	6016	11840	8512
1566975654	102	0	4204.102539	4166.153809	4174.358887	4203.589844	4189.743652	450	4				0	4	4	4	0	4	102	0	8192	8192	8192	3840	7616	8512	5952	11776	8576
1566975654	103	0	4213.846191	4166.153809	4192.307617	4198.974121	4208.205078	1023	4				0	4	4	4	0	4	103	0	8192	8192	8192	3840	7616	8576	5952	11776	8512
1566975654	104	0	4202.563965	4164.102539	4192.820313	4193.846191	4209.230957	450	4				0	4	4	4	0	4	104	0	8192	8192	8128	3840	7616	8512	5952	11776	8512
1566975654	105	0	4179.487305	4182.563965	4168.205078	4187.179688	4186.153809	450	4				0	4	4	4	0	4	105	0	8192	8192	8192	3840	7616	8576	5888	11776	8512
1566975654	106	0	4173.333496	4192.820313	4162.563965	4203.077148	4168.717773	450	4				0	4	4	4	0	4	106	0	8192	8192	8192	3840	7616	8512	6016	11776	8576
1566975654	107	0	4189.743652	4178.461426	4186.153809	4207.179688	4184.615234	1023	4				0	4	4	4	0	4	107	0	8192	8192	8192	3840	7616	8576	5952	11840	8256
1566975654	108	0	4178.974121	4168.205078	4188.205078	4187.692383	4181.538574	450	4				0	4	4	4	0	4	108	0	8192	8192	8128	3840	7616	8512	5952	11840	8256
1566975654	109	0	4154.871582	4168.205078	4162.05127	4183.077148	4147.692383	450	4				0	4	4	4	0	4	109	0	8192	8192	8192	3840	7616	8512	6016	11840	8576
1566975654	110	0	4179.487305	4166.153809	4167.692383	4192.820313	4149.743652	450	4				0	4	4	4	0	4	110	0	8192	8192	8192	3840	7616	8512	5888	11776	8576
1566975654	111	0	4214.871582	4162.05127	4194.358887	4209.230957	4171.794922	1023	4				0	4	4	4	0	4	111	0	8192	8192	8192	3840	7616	8512	6016	11776	8576
1566975654	112	0	4202.05127	4162.05127	4177.94873	4197.94873	4153.846191	450	4				0	4	4	4	0	4	112	0	8192	8192	8192	3840	7616	8512	6016	11776	8576
1566975654	113	0	4180.512695	4141.538574	4155.384766	4186.666504	4127.179688	450	4				0	4	4	4	0	4	113	0	8192	8192	8128	3776	7616	8512	5952	11904	8512
1566975654	114	0	4187.179688	4133.333496	4160	4196.922852	4138.974121	450	4				0	4	4	4	0	4	114	0	8192	8192	8192	3840	7616	8512	5952	11776	8576
1566975654	115	0	4208.717773	4168.205078	4167.179688	4195.897461	4173.846191	1023	4				0	4	4	4	0	4	115	0	8192	8192	8192	3840	7616	8512	6016	11840	8512
1566975654	116	0	4219.487305	4184.615234	4181.025879	4207.692383	4191.282227	450	4				0	4	4	4	0	4	116	0	8192	8192	8192	3840	7616	8512	5952	11840	8256
1566975654	117	0	4214.871582	4170.256348	4190.256348	4212.820313	4186.153809	450	4				0	4	4	4	0	4	117	0	8192	8192	8192	3840	7616	8512	5952	11840	8256
1566975654	118	0	4214.358887	4174.358887	4190.769043	4201.538574	4186.153809	450	4				0	4	4	4	0	4	118	0	8192	8192	8192	3840	7616	8576	5952	11840	8704
1566975654	119	0	4213.333496	4174.358887	4192.307617	4204.102539	4191.794922	1023	4				0	4	4	4	0	4	119	0	8192	8192	8192	3840	7616	8512	6016	11840	8512
1566975654	120	0	4214.871582	4176.410156	4201.538574	4209.743652	4198.974121	450	4				0	4	4	4	0	4	120	0	8192	8192	8192	3840	7616	8576	5888	11776	8512
1566975654	121	0	4231.282227	4203.077148	4224.615234	4220	4209.743652	450	4				0	4	4	4	0	4	121	0	8192	8192	8192	3840	7616	8576	5952	11840	8512
1566975654	122	0	4236.410156	4207.179688	4223.077148	4216.410156	4210.769043	450	4				0	4	4	4	0	4	122	0	8192	8192	8192	3776	7616	8512	5952	11840	8512
1566975654	123	0	4222.563965	4174.358887	4191.794922	4207.692383	4200	1023	4				0	4	4	4	0	4	123	0	8192	8192	8192	3840	7616	8512	6016	11776	8512
1566975654	124	0	4209.743652	4182.563965	4178.461426	4214.871582	4191.282227	450	4				0	4	4	4	0	4	124	0	8192	8192	8192	3776	7616	8576	6016	11840	8448
1566975654	125	0	4203.589844	4211.282227	4183.077148	4207.692383	4185.641113	450	4				0	4	4	4	0	4	125	0	8192	8192	8192	3840	7616	8512	5952	11840	8576
1566975654	126	0	4195.897461	4201.025879	4188.205078	4210.769043	4180.512695	450	4				0	4	4	4	0	4	126	0	8192	8192	8192	3776	7616	8512	5952	11840	8576
1566975654	127	0	4201.025879	4194.871582	4189.230957	4213.846191	4184.102539	241	4				0	4	4	4	0	4	127	0	8192	8192	8192	3840	7616	8576	5952	11776	8512
1566975654	0	0	4220	4221.538574	4203.077148	4199.487305	4195.384766	450	4				0	4	4	4	0	4	0	0	8192	8192	8192	3840	7616	8576	6016	11840	8576
1566975654	1	0	4226.666504	4233.846191	4220.512695	4204.615234	4202.05127	450	4				0	4	4	4	0	4	1	0	8192	8192	8192	3840	7616	8576	5952	11840	8512
1566975654	2	0	4218.461426	4227.692383	4205.128418	4200	4198.461426	1023	4				0	4	4	4	0	4	2	0	8192	8192	8192	3840	7616	8512	5952	11840	8512
1566975654	3	0	4221.025879	4219.487305	4197.94873	4205.128418	4201.025879	450	4				0	4	4	4	0	4	3	0	8192	8192	8192	3840	7616	8576	5952	11840	8576
1566975654	4	0	4231.282227	4225.641113	4212.820313	4222.05127	4210.769043	1023	4				0	4	4	4	0	4	4	0	8192	8192	8192	3840	7616	8512	5952	11776	8512
1566975654	5	0	4218.461426	4246.153809	4205.128418	4203.077148	4208.717773	450	4				0	4	4	4	0	4	5	0	8192	8192	8192	3840	7616	8576	6016	11776	8512
1566975654	6	0	4197.94873	4225.641113	4184.615234	4187.179688	4192.307617	1023	4				0	4	4	4	0	4	6	0	8192	8192	8192	3840	7616	8512	6016	11840	8384
1566975654	7	0	4205.641113	4180.512695	4176.410156	4190.769043	4183.077148	450	4				0	4	4	4	0	4	7	0	8192	8192	8192	3840	7616	8512	6016	11840	8384
1566975654	8	0	4226.153809	4194.871582	4184.615234	4210.256348	4189.743652	450	4				0	4	4	4	0	4	8	0	8192	8192	8192	3840	7616	8576	5952	11840	8768
1566975654	9	0	4238.461426	4248.205078	4193.333496	4222.563965	4206.666504	10	4				0	4	4	4	0	4	9	0	8192	8192	8192	3840	7616	8512	5888	11776	8512
1566975654	10	0	4246.666504	4244.102539	4199.487305	4212.820313	4217.436035	450	4				0	4	4	4	0	4	10	0	8192	8192	8192	3840	7616	8576	5952	11840	8512
1566975654	11	0	4250.769043	4225.641113	4215.384766	4215.384766	4217.436035	1023	4				0	4	4	4	0	4	11	0	8192	8192	8192	3840	7616	8512	5952	11840	8512
1566975655	12	0	4248.205078	4248.205078	4220	4210.769043	4215.897461	450	4				0	4	4	4	0	4	12	0	8192	8192	8192	3840	7616	8576	5952	11840	8512
1566975655	13	0	4249.743652	4260.512695	4224.615234	4210.769043	4218.974121	450	4				0	4	4	4	0	4	13	0	8192	8192	8192	3840	7616	8512	6016	11776	8576
1566975655	14	0	4250.769043	4237.94873	4229.230957	4217.436035	4219.487305	450	4				0	4	4	4	0	4	14	0	8192	8192	8192	3840	7616	8576	5888	11840	8448
1566975655	15	0	4229.230957	4217.436035	4200.512695	4195.384766	4203.589844	1023	4				0	4	4	4	0	4	15	0	8192	8192	8192	3840	7616	8512	5888	11840	8640
1566975655	16	0	4204.615234	4207.179688	4173.333496	4194.358887	4178.461426	0	4				0	4	4	4	0	4	16	0	8192	8192	8192	3840	7616	8512	5888	11840	8640
1566975655	17	0	4219.487305	4215.384766	4187.179688	4206.666504	4185.641113	0	4				0	4	4	4	0	4	17	0	8192	8192	8192	3840	7616	8512	5952	11840	8512
1566975655	18	0	4251.794922	4250.256348	4220.512695	4208.717773	4215.897461	0	4				0	4	4	4	0	4	18	0	8192	8192	8192	3840	7616	8512	6016	11776	8512
1566975655	19	0	4256.922852	4264.615234	4227.692383	4214.358887	4226.666504	0	4				0	4	4	4	0	4	19	0	8192	8192	8192	3840	7616	8576	5952	11840	8512
1566975655	20	0	4243.589844	4248.205078	4215.384766	4208.205078	4224.615234	0	4				0	4	4	4	0	4	20	0	8192	8192	8192	3840	7616	8512	5952	11840	8512
1566975655	21	0	4236.922852	4250.256348	4217.94873	4211.282227	4221.538574	0	4				0	4	4	4	0	4	21	0	8192	8192	8192	3840	7616	8576	5952	11776	8512
1566975655	22	0	4230.256348	4246.153809	4207.179688	4209.743652	4206.666504	0	4				0	4	4	4	0	4	22	0	8192	8192	8192	3840	7616	8512	6016	11840	8512
1566975655	23	0	4230.256348	4225.641113	4198.461426	4207.692383	4204.102539	0	4				0	4	4	4	0	4	23	0	8192	8192	8192	3840	7616	8576	5952	11776	8576
1566975655	24	0	4225.128418	4231.794922	4200.512695	4211.282227	4210.256348	0	4				0	4	4	4	0	4	24	0	8192	8192	8192	3840	7616	8512	5824	11840	8512
1566975655	25	0	4201.538574	4256.410156	4185.128418	4193.846191	4197.436035	0	4				0	4	4	4	0	4	25	0	8192	8192	8192	3840	7616	8512	5824	11840	8512
1566975655	26	0	4205.128418	4250.256348	4198.461426	4201.538574	4198.461426	0	4				0	4	4	4	0	4	26	0	8192	8192	8192	3840	7616	8576	5952	11840	8576
1566975655	27	0	4225.128418	4240	4223.077148	4210.769043	4211.282227	0	4				0	4	4	4	0	4	27	0	8192	8192	8192	3840	7616	8512	5952	11776	8512
1566975655	28	0	4222.05127	4264.615234	4220.512695	4198.974121	4201.538574	0	4				0	4	4	4	0	4	28	0	8192	8192	8192	3840	7616	8512	6016	11776	8512
1566975655	29	0	4214.358887	4256.410156	4215.897461	4203.077148	4191.282227	0	4				0	4	4	4	0	4	29	0	8192	8192	8192	3840	7616	8512	5888	11776	8576
1566975655	30	0	4208.205078	4215.384766	4202.05127	4196.922852	4178.461426	0	4				0	4	4	4	0	4	30	0	8192	8192	8192	3840	7616	8512	5888	11776	8576
1566975655	31	0	4202.563965	4227.692383	4195.384766	4197.94873	4166.666504	0	4				0	4	4	4	0	4	31	0	8192	8192	8192	3840	7616	8512	5888	11776	8512
1566975655	32	0	4208.205078	4272.820313	4205.641113	4206.153809	4179.487305	0	4				0	4	4	4	0	4	32	0	8192	8192	8192	3840	7616	8576	5952	11776	8512
1566975655	33	0	4216.922852	4268.717773	4205.128418	4207.692383	4193.846191	0	4				0	4	4	4	0	4	33	0	8192	8192	8192	3840	7616	8512	6016	11840	8832
1566975655	34	0	4214.358887	4254.358887	4196.922852	4216.410156	4185.128418	0	4				0	4	4	4	0	4	34	0	8192	8192	8192	3840	7616	8512	6016	11840	8832
1566975655	35	0	4214.358887	4246.153809	4191.794922	4207.179688	4179.487305	0	4				0	4	4	4	0	4	35	0	8192	8192	8192	3840	7616	8512	5952	11840	8512
1566975655	36	0	4223.077148	4227.692383	4204.615234	4203.077148	4194.871582	0	4				0	4	4	4	0	4	36	0	8192	8192	8192	3840	7616	8576	5952	11776	8512
1566975655	37	0	4233.846191	4256.410156	4224.102539	4210.256348	4213.333496	0	4				0	4	4	4	0	4	37	0	8192	8192	8192	3840	7616	8512	5888	11840	8576
1566975655	38	0	4223.077148	4283.077148	4218.974121	4201.538574	4205.641113	0	4				0	4	4	4	0	4	38	0	8192	8192	8192	3840	7616	8512	5888	11840	8576
1566975655	39	0	4194.871582	4246.153809	4206.666504	4203.589844	4183.589844	0	4				0	4	4	4	0	4	39	0	8192	8192	8192	3840	7616	8512	6016	11776	8576
1566975655	40	0	4197.436035	4242.05127	4217.94873	4212.307617	4194.358887	0	4				0	4	4	4	0	4	40	0	8192	8192	8192	3840	7616	8512	5952	11840	8448
1566975655	41	0	4218.974121	4272.820313	4245.641113	4222.05127	4228.205078	0	4				0	4	4	4	0	4	41	0	8192	8192	8192	3840	7616	8576	5888	11840	8512
1566975655	42	0	4220	4248.205078	4245.641113	4218.461426	4231.794922	0	4				0	4	4	4	0	4	42	0	8192	8192	8192	3840	7616	8512	5952	11840	8832
1566975655	43	0	4218.461426	4235.897461	4232.307617	4206.666504	4222.563965	0	4				0	4	4	4	0	4	43	0	8192	8192	8192	3840	7616	8512	5952	11840	8832
1566975655	44	0	4220.512695	4270.769043	4230.769043	4211.794922	4215.897461	0	4				0	4	4	4	0	4	44	0	8192	8192	8192	3840	7616	8512	5952	11840	8768
1566975655	45	0	4213.846191	4274.871582	4219.487305	4203.589844	4201.538574	0	4				0	4	4	4	0	4	45	0	8192	8192	8192	3840	7616	8576	5952	11840	8448
1566975655	46	0	4215.384766	4264.615234	4222.05127	4206.666504	4208.205078	0	4				0	4	4	4	0	4	46	0	8192	8192	8192	3840	7616	8512	5952	11840	8576
1566975655	47	0	4222.563965	4266.666504	4225.641113	4214.871582	4224.615234	0	4				0	4	4	4	0	4	47	0	8192	8192	8192	3840	7616	8512	5952	11840	8512
1566975655	48	0	4194.358887	4254.358887	4188.717773	4187.692383	4192.307617	0	4				0	4	4	4	0	4	48	0	8192	8192	8192	3840	7616	8512	5952	11840	8512
1566975655	49	0	4148.205078	4229.743652	4153.846191	4185.641113	4135.384766	0	4				0	4	4	4	0	4	49	0	8192	8192	8192	3840	7616	8576	5952	11840	8512
1566975655	50	0	4135.384766	4213.333496	4152.820313	4200.512695	4128.205078	0	4				0	4	4	4	0	4	50	0	8192	8192	8192	3840	7616	8512	6016	11776	8576
1566975655	51	0	4170.769043	4217.436035	4181.025879	4208.717773	4171.282227	0	4				0	4	4	4	0	4	51	0	8192	8192	8192	3840	7616	8576	5888	11840	8384
1566975655	52	0	4223.077148	4256.410156	4215.897461	4226.666504	4216.922852	0	4				0	4	4	4	0	4	52	0	8192	8192	8192	3840	7616	8512	5888	11840	8384
1566975655	53	0	4235.384766	4278.974121	4214.871582	4221.538574	4221.538574	0	4				0	4	4	4	0	4	53	0	8192	8192	8192	3840	7616	8576	5952	11776	8512
1566975655	54	0	4213.333496	4235.897461	4201.025879	4216.410156	4204.102539	0	4				0	4	4	4	0	4	54	0	8192	8192	8192	3840	7616	8576	5952	11840	8512
1566975655	55	0	4222.05127	4229.743652	4213.333496	4218.461426	4218.974121	0	4				0	4	4	4	0	4	55	0	8192	8192	8192	3840	7616	8512	5952	11776	8512
1566975655	56	0	4250.769043	4285.128418	4234.871582	4216.410156	4246.153809	0	4				0	4	4	4	0	4	56	0	8192	8192	8192	3840	7616	8576	5952	11776	8512
1566975655	57	0	4242.563965	4287.179688	4230.256348	4214.871582	4236.410156	0	4				0	4	4	4	0	4	57	0	8192	8192	8192	3840	7616	8512	5952	11840	8576
1566975655	58	0	4223.589844	4256.410156	4214.871582	4207.179688	4213.333496	0	4				0	4	4	4	0	4	58	0	8192	8192	8192	3840	7616	8576	5952	11840	8576
1566975655	59	0	4239.487305	4281.025879	4231.282227	4217.436035	4222.05127	0	4				0	4	4	4	0	4	59	0	8192	8192	8192	3840	7616	8512	5952	11776	8576
1566975655	60	0	4249.743652	4295.384766	4239.487305	4219.487305	4239.487305	0	4				0	4	4	4	0	4	60	0	8192	8192	8192	3840	7616	8576	5952	11776	8576
1566975655	61	0	4234.871582	4276.922852	4229.743652	4213.846191	4241.025879	0	4				0	4	4	4	0	4	61	0	8192	8192	8192	3840	7616	8512	5952	11776	8576
1566975655	62	0	4215.897461	4281.025879	4218.461426	4215.384766	4221.025879	0	4				0	4	4	4	0	4	62	0	8192	8192	8128	3840	7616	8576	5888	11776	8448
1566975655	63	0	4200	4268.717773	4193.333496	4200.512695	4198.461426	0	4				0	4	4	4	0	4	63	0	8192	8192	8128	3840	7616	8512	5952	11840	8576
1566975655	64	0	4208.205078	4256.410156	4197.94873	4206.666504	4210.256348	450	4				0	4	4	4	0	4	64	0	8192	8192	8192	3776	7616	8576	5952	11840	8576
1566975655	65	0	4228.205078	4262.563965	4217.94873	4212.307617	4240.512695	450	4				0	4	4	4	0	4	65	0	8192	8192	8128	3840	7616	8512	5952	11776	8448
1566975655	66	0	4222.563965	4237.94873	4205.641113	4200	4237.436035	1023	4				0	4	4	4	0	4	66	0	8192	8192	8192	3840	7616	8576	5952	11776	8448
1566975655	67	0	4219.487305	4223.589844	4206.153809	4216.410156	4224.615234	450	4				0	4	4	4	0	4	67	0	8192	8192	8192	3840	7616	8512	6016	11840	8512
1566975655	68	0	4241.538574	4252.307617	4225.641113	4218.974121	4235.897461	1023	4				0	4	4	4	0	4	68	0	8192	8192	8192	3840	7616	8512	5952	11840	8512
1566975655	69	0	4242.563965	4242.05127	4222.05127	4203.077148	4229.743652	450	4				0	4	4	4	0	4	69	0	8192	8192	8192	3840	7616	8512	5952	11840	8768
1566975655	70	0	4213.846191	4184.615234	4195.384766	4199.487305	4199.487305	1023	4				0	4	4	4	0	4	70	0	8192	8192	8192	3840	7616	8512	5952	11840	8768
1566975655	71	0	4197.94873	4166.153809	4188.717773	4200.512695	4189.230957	450	4				0	4	4	4	0	4	71	0	8192	8192	8192	3840	7616	8512	5952	11776	8512
1566975655	72	0	4204.102539	4172.307617	4205.641113	4206.666504	4203.077148	450	4				0	4	4	4	0	4	72	0	8192	8192	8192	3840	7616	8512	5952	11776	8576
1566975655	73	0	4212.820313	4162.05127	4211.794922	4196.922852	4216.922852	31	4				0	4	4	4	0	4	73	0	8192	8192	8192	3840	7616	8512	5952	11840	8512
1566975655	74	0	4217.436035	4176.410156	4212.307617	4201.538574	4220	450	4				0	4	4	4	0	4	74	0	8192	8192	8192	3840	7616	8512	5952	11840	8512
1566975655	75	0	4212.307617	4201.025879	4207.179688	4211.794922	4216.922852	1023	4				0	4	4	4	0	4	75	0	8192	8192	8192	3840	7616	8576	5888	11776	8512
1566975655	76	0	4202.05127	4190.769043	4195.897461	4196.922852	4214.358887	450	4				0	4	4	4	0	4	76	0	8192	8192	8192	3840	7616	8512	6016	11840	8576
1566975655	77	0	4204.615234	4178.461426	4202.563965	4201.538574	4222.563965	450	4				0	4	4	4	0	4	77	0	8192	8128	8192	3840	7616	8576	5952	11840	8512
1566975655	78	0	4218.974121	4201.025879	4210.769043	4206.153809	4236.410156	450	4				0	4	4	4	0	4	78	0	8192	8192	8192	3840	7616	8512	5888	11776	8320
1566975655	79	0	4209.743652	4196.922852	4202.05127	4199.487305	4232.820313	1023	4				0	4	4	4	0	4	79	0	8192	8192	8192	3840	7616	8576	5888	11776	8320
1566975655	80	0	4194.871582	4153.846191	4194.871582	4195.897461	4226.153809	450	4				0	4	4	4	0	4	80	0	8192	8192	8192	3840	7616	8576	5952	11840	8640
1566975655	81	0	4208.717773	4164.102539	4207.179688	4191.794922	4232.307617	450	4				0	4	4	4	0	4	81	0	8192	8192	8192	3840	7616	8512	6016	11840	8512
1566975655	82	0	4221.538574	4213.333496	4227.179688	4200	4233.333496	450	4				0	4	4	4	0	4	82	0	8192	8192	8192	3840	7616	8512	5952	11840	8512
1566975655	83	0	4228.205078	4227.692383	4235.897461	4204.615234	4242.05127	1023	4				0	4	4	4	0	4	83	0	8192	8192	8192	3840	7616	8512	5888	11840	8384
1566975655	84	0	4230.256348	4198.974121	4233.333496	4208.205078	4247.692383	450	4				0	4	4	4	0	4	84	0	8192	8192	8192	3840	7616	8512	5888	11840	8384
1566975655	85	0	4213.846191	4186.666504	4224.615234	4210.256348	4221.025879	450	4				0	4	4	4	0	4	85	0	8192	8192	8192	3840	7616	8512	5952	11776	8512
1566975655	86	0	4210.769043	4198.974121	4222.05127	4205.128418	4210.256348	450	4				0	4	4	4	0	4	86	0	8192	8192	8192	3840	7616	8512	5952	11776	8512
1566975655	87	0	4216.410156	4186.666504	4218.974121	4209.743652	4225.641113	1023	4				0	4	4	4	0	4	87	0	8192	8192	8192	3776	7616	8576	5952	11776	8576
1566975655	88	0	4203.589844	4176.410156	4189.743652	4197.94873	4225.128418	450	4				0	4	4	4	0	4	88	0	8192	8192	8192	3840	7616	8512	5952	11776	8576
1566975655	89	0	4213.846191	4190.769043	4185.128418	4203.589844	4240.512695	450	4				0	4	4	4	0	4	89	0	8192	8192	8192	3840	7616	8512	6016	11776	8576
1566975655	90	0	4249.230957	4207.179688	4207.692383	4227.692383	4273.846191	450	4				0	4	4	4	0	4	90	0	8192	8192	8192	3840	7616	8576	6016	11840	8576
1566975655	91	0	4252.307617	4211.282227	4198.974121	4210.256348	4266.153809	1023	4				0	4	4	4	0	4	91	0	8192	8192	8192	3840	7616	8512	5888	11840	8576
1566975655	92	0	4243.589844	4205.128418	4193.846191	4204.615234	4250.256348	450	4				0	4	4	4	0	4	92	0	8192	8192	8192	3840	7616	8512	5888	11840	8576
1566975655	93	0	4234.871582	4188.717773	4187.179688	4211.282227	4246.666504	450	4				0	4	4	4	0	4	93	0	8192	8192	8192	3840	7616	8512	5952	11776	8512
1566975655	94	0	4206.666504	4168.205078	4168.717773	4201.025879	4222.563965	450	4				0	4	4	4	0	4	94	0	8192	8192	8192	3840	7616	8512	5952	11776	8576
1566975655	95	0	4201.538574	4164.102539	4182.563965	4208.717773	4214.871582	1023	4				0	4	4	4	0	4	95	0	8192	8192	8192	3840	7616	8576	6016	11776	8576
1566975655	96	0	4229.230957	4194.871582	4204.102539	4213.846191	4240.512695	450	4				0	4	4	4	0	4	96	0	8192	8192	8192	3840	7616	8512	5824	11840	8448
1566975655	97	0	4233.333496	4219.487305	4199.487305	4215.384766	4237.436035	450	4				0	4	4	4	0	4	97	0	8192	8192	8192	3840	7616	8576	5824	11840	8448
1566975655	98	0	4218.974121	4192.820313	4190.256348	4211.282227	4212.820313	450	4				0	4	4	4	0	4	98	0	8192	8192	8192	3840	7616	8512	5952	11776	8384
1566975655	99	0	4216.410156	4164.102539	4197.94873	4199.487305	4213.333496	1023	4				0	4	4	4	0	4	99	0	8192	8192	8192	3840	7616	8576	5888	11840	8512
1566975655	100	0	4205.641113	4186.666504	4190.769043	4202.563965	4208.717773	450	4				0	4	4	4	0	4	100	0	8192	8192	8192	3840	7616	8512	5888	11840	8512
1566975655	101	0	4201.025879	4198.974121	4161.025879	4200	4201.538574	450	4				0	4	4	4	0	4	101	0	8192	8192	8192	3840	7616	8576	5952	11776	8512
1566975655	102	0	4215.384766	4180.512695	4154.871582	4208.717773	4214.358887	450	4				0	4	4	4	0	4	102	0	8192	8192	8192	3840	7616	8512	5952	11776	8512
1566975655	103	0	4238.974121	4194.871582	4171.794922	4222.563965	4237.436035	1023	4				0	4	4	4	0	4	103	0	8192	8192	8192	3840	7616	8576	5952	11840	8512
1566975655	104	0	4253.333496	4225.641113	4176.922852	4215.384766	4250.256348	450	4				0	4	4	4	0	4	104	0	8192	8192	8192	3840	7616	8576	5888	11840	8576
1566975655	105	0	4236.410156	4196.922852	4161.538574	4204.615234	4235.384766	450	4				0	4	4	4	0	4	105	0	8192	8192	8192	3840	7616	8512	5952	11840	8448
1566975655	106	0	4210.769043	4151.794922	4145.641113	4189.743652	4218.974121	450	4				0	4	4	4	0	4	106	0	8192	8192	8192	3840	7616	8512	5952	11840	8448
1566975655	107	0	4212.307617	4172.307617	4166.153809	4202.05127	4227.179688	1023	4				0	4	4	4	0	4	107	0	8192	8192	8192	3840	7616	8576	6016	11712	8576
1566975655	108	0	4224.102539	4213.333496	4192.820313	4214.358887	4240.512695	450	4				0	4	4	4	0	4	108	0	8192	8192	8192	3840	7616	8576	6016	11840	8512
1566975655	109	0	4216.410156	4196.922852	4188.205078	4202.05127	4233.333496	450	4				0	4	4	4	0	4	109	0	8192	8192	8192	3840	7616	8512	5952	11840	8512
1566975655	110	0	4214.358887	4186.666504	4190.769043	4210.256348	4225.641113	450	4				0	4	4	4	0	4	110	0	8192	8192	8192	3840	7616	8576	5952	11840	8512
1566975655	111	0	4217.94873	4201.025879	4192.820313	4207.179688	4221.025879	1023	4				0	4	4	4	0	4	111	0	8192	8192	8192	3840	7616	8512	5952	11840	8512
1566975655	112	0	4211.282227	4190.769043	4189.230957	4206.153809	4210.769043	450	4				0	4	4	4	0	4	112	0	8192	8192	8192	3840	7616	8576	5952	11776	8512
1566975655	113	0	4221.538574	4192.820313	4201.538574	4220.512695	4224.615234	450	4				0	4	4	4	0	4	113	0	8192	8192	8192	3840	7616	8512	6016	11776	8576
1566975655	114	0	4232.820313	4227.692383	4203.589844	4213.333496	4242.05127	450	4				0	4	4	4	0	4	114	0	8192	8192	8192	3840	7616	8512	5824	11840	8064
1566975655	115	0	4224.102539	4233.846191	4195.897461	4210.769043	4236.410156	1023	4				0	4	4	4	0	4	115	0	8192	8192	8192	3840	7616	8512	5824	11840	8064
1566975655	116	0	4222.563965	4209.230957	4185.128418	4207.179688	4234.358887	450	4				0	4	4	4	0	4	116	0	8192	8192	8192	3840	7616	8512	5952	11840	8576
1566975655	117	0	4235.384766	4205.128418	4185.128418	4211.282227	4249.230957	450	4				0	4	4	4	0	4	117	0	8192	8192	8192	3840	7616	8512	5952	11776	8576
1566975655	118	0	4237.436035	4223.589844	4182.563965	4218.461426	4251.794922	450	4				0	4	4	4	0	4	118	0	8192	8192	8192	3840	7616	8576	6016	11840	8576
1566975655	119	0	4237.94873	4231.794922	4173.846191	4207.179688	4243.077148	1023	4				0	4	4	4	0	4	119	0	8192	8192	8192	3840	7616	8512	5888	11840	8448
1566975655	120	0	4247.692383	4233.846191	4190.256348	4215.384766	4248.717773	450	4				0	4	4	4	0	4	120	0	8192	8192	8192	3840	7616	8576	5888	11840	8448
1566975655	121	0	4237.94873	4235.897461	4191.282227	4212.307617	4236.410156	450	4				0	4	4	4	0	4	121	0	8192	8192	8192	3840	7616	8512	5952	11840	8512
1566975655	122	0	4224.615234	4248.205078	4175.384766	4200.512695	4209.743652	450	4				0	4	4	4	0	4	122	0	8192	8192	8192	3840	7616	8512	5952	11840	8512
1566975655	123	0	4232.307617	4250.256348	4178.974121	4209.230957	4215.897461	1023	4				0	4	4	4	0	4	123	0	8192	8192	8192	3840	7616	8512	5888	11776	8640
1566975655	124	0	4245.128418	4229.743652	4195.384766	4208.205078	4234.871582	450	4				0	4	4	4	0	4	124	0	8192	8192	8192	3840	7616	8512	5888	11776	8640
1566975655	125	0	4257.436035	4231.794922	4219.487305	4221.025879	4240	450	4				0	4	4	4	0	4	125	0	8192	8192	8192	3840	7616	8512	5824	11776	8512
1566975655	126	0	4257.94873	4254.358887	4216.922852	4223.589844	4234.358887	450	4				0	4	4	4	0	4	126	0	8192	8192	8192	3840	7616	8512	6016	11840	8512
1566975655	127	0	4231.282227	4244.102539	4188.717773	4203.589844	4221.538574	241	4				0	4	4	4	0	4	127	0	8192	8192	8192	3840	7616	8576	6016	11776	8576
1566975655	0	0	4210.256348	4219.487305	4182.563965	4201.025879	4213.333496	450	4				0	4	4	4	0	4	0	0	8192	8192	8192	3840	7616	8512	6016	11776	8576
1566975655	1	0	4218.974121	4233.846191	4194.358887	4208.717773	4215.384766	450	4				0	4	4	4	0	4	1	0	8192	8192	8192	3840	7616	8512	6016	11776	8512
1566975655	2	0	4216.410156	4233.846191	4190.256348	4219.487305	4202.05127	1023	4				0	4	4	4	0	4	2	0	8192	8192	8192	3840	7616	8512	5888	11776	8640
1566975655	3	0	4201.025879	4211.282227	4173.846191	4214.871582	4184.102539	450	4				0	4	4	4	0	4	3	0	8192	8192	8192	3840	7616	8576	6016	11840	8576
1566975655	4	0	4222.05127	4250.256348	4192.307617	4213.846191	4208.205078	1023	4				0	4	4	4	0	4	4	0	8192	8192	8192	3840	7616	8512	5952	11840	8704
1566975655	5	0	4244.102539	4295.384766	4216.410156	4230.256348	4236.922852	450	4				0	4	4	4	0	4	5	0	8192	8192	8192	3840	7616	8512	5952	11840	8704
1566975655	6	0	4216.922852	4258.461426	4189.743652	4216.922852	4222.05127	1023	4				0	4	4	4	0	4	6	0	8192	8192	8192	3840	7616	8512	6016	11840	8512
1566975655	7	0	4193.846191	4233.846191	4178.974121	4211.282227	4207.692383	450	4				0	4	4	4	0	4	7	0	8192	8192	8192	3840	7616	8512	5888	11840	8512
1566975655	8	0	4210.256348	4244.102539	4198.461426	4217.436035	4217.94873	450	4				0	4	4	4	0	4	8	0	8192	8192	8192	3840	7616	8512	5888	11840	8512
1566975655	9	0	4211.794922	4203.077148	4186.153809	4198.974121	4209.230957	2	4				0	4	4	4	0	4	9	0	8192	8192	8192	3840	7616	8512	6016	11776	8640
1566975655	10	0	4192.820313	4174.358887	4158.974121	4193.333496	4178.974121	450	4				0	4	4	4	0	4	10	0	8192	8192	8192	3840	7616	8576	6016	11776	8640
1566975656	11	0	4197.94873	4229.743652	4161.025879	4202.05127	4177.436035	1023	4				0	4	4	4	0	4	11	0	8192	8192	8192	3840	7616	8512	6016	11776	8512
1566975656	12	0	4216.922852	4256.410156	4183.077148	4215.384766	4203.589844	450	4				0	4	4	4	0	4	12	0	8192	8192	8192	3840	7616	8576	5888	11840	8512
1566975656	13	0	4205.128418	4221.538574	4171.282227	4209.230957	4200.512695	450	4				0	4	4	4	0	4	13	0	8192	8192	8192	3840	7616	8512	5888	11776	8384
1566975656	14	0	4188.717773	4207.179688	4156.410156	4199.487305	4177.94873	450	4				0	4	4	4	0	4	14	0	8192	8192	8192	3840	7616	8576	5888	11776	8384
1566975656	15	0	4207.692383	4221.538574	4182.05127	4217.94873	4187.179688	1023	4				0	4	4	4	0	4	15	0	8192	8192	8192	3840	7616	8576	5952	11840	8512
1566975656	16	0	4219.487305	4217.436035	4185.641113	4211.282227	4200.512695	0	4				0	4	4	4	0	4	16	0	8192	8192	8192	3840	7616	8576	5888	11712	8512
1566975656	17	0	4204.615234	4211.282227	4163.077148	4197.94873	4188.717773	0	4				0	4	4	4	0	4	17	0	8192	8192	8192	3840	7616	8512	5888	11776	8512
1566975656	18	0	4198.461426	4227.692383	4157.436035	4205.641113	4181.025879	0	4				0	4	4	4	0	4	18	0	8192	8192	8192	3840	7616	8576	5888	11776	8512
1566975656	19	0	4207.692383	4250.256348	4166.666504	4209.743652	4186.666504	0	4				0	4	4	4	0	4	19	0	8192	8192	8192	3840	7616	8512	5888	11776	8512
1566975656	20	0	4206.153809	4242.05127	4167.179688	4213.846191	4184.615234	0	4				0	4	4	4	0	4	20	0	8192	8192	8192	3840	7616	8576	6016	11840	8576
1566975656	21	0	4193.333496	4209.230957	4146.153809	4197.94873	4176.410156	0	4				0	4	4	4	0	4	21	0	8192	8192	8192	3840	7616	8512	5952	11776	8512
1566975656	22	0	4170.256348	4190.769043	4142.05127	4188.205078	4155.384766	0	4				0	4	4	4	0	4	22	0	8192	8192	8192	3840	7616	8512	5952	11776	8384
1566975656	23	0	4131.794922	4186.666504	4146.153809	4191.794922	4113.846191	0	4				0	4	4	4	0	4	23	0	8192	8192	8192	3776	7616	8576	5952	11776	8384
1566975656	24	0	4114.871582	4188.717773	4136.410156	4186.153809	4100.512695	0	4				0	4	4	4	0	4	24	0	8192	8192	8192	3840	7616	8512	5952	11840	8320
1566975656	25	0	4147.179688	4207.179688	4151.282227	4207.692383	4136.410156	0	4				0	4	4	4	0	4	25	0	8192	8192	8192	3840	7616	8512	6016	11776	8512
1566975656	26	0	4191.794922	4237.94873	4183.077148	4221.025879	4176.922852	0	4				0	4	4	4	0	4	26	0	8192	8192	8192	3776	7616	8576	5952	11776	8512
1566975656	27	0	4209.743652	4262.563965	4197.94873	4207.179688	4189.743652	0	4				0	4	4	4	0	4	27	0	8192	8192	8192	3840	7616	8576	5952	11840	8256
1566975656	28	0	4200.512695	4240	4187.179688	4200.512695	4182.05127	0	4				0	4	4	4	0	4	28	0	8192	8192	8192	3840	7616	8512	5952	11840	8256
1566975656	29	0	4185.641113	4207.179688	4163.077148	4193.846191	4165.641113	0	4				0	4	4	4	0	4	29	0	8192	8192	8192	3840	7616	8576	5952	11840	8512
1566975656	30	0	4189.230957	4225.641113	4163.077148	4203.077148	4161.025879	0	4				0	4	4	4	0	4	30	0	8192	8192	8192	3840	7616	8576	5888	11776	8512
1566975656	31	0	4207.179688	4240	4173.333496	4206.666504	4175.384766	0	4				0	4	4	4	0	4	31	0	8192	8192	8192	3840	7616	8512	5952	11776	8640
1566975656	32	0	4191.794922	4203.077148	4156.410156	4198.461426	4170.769043	0	4				0	4	4	4	0	4	32	0	8192	8192	8192	3840	7616	8512	5952	11776	8640
1566975656	33	0	4164.615234	4184.615234	4136.922852	4198.461426	4145.128418	0	4				0	4	4	4	0	4	33	0	8192	8192	8192	3840	7616	8512	6016	11776	8512
1566975656	34	0	4190.769043	4219.487305	4162.563965	4200.512695	4155.897461	0	4				0	4	4	4	0	4	34	0	8192	8192	8192	3840	7616	8512	5952	11840	8512
1566975656	35	0	4221.538574	4233.846191	4205.128418	4215.897461	4187.692383	0	4				0	4	4	4	0	4	35	0	8192	8192	8192	3840	7616	8576	5952	11712	8512
1566975656	36	0	4220.512695	4231.794922	4205.128418	4216.410156	4193.846191	0	4				0	4	4	4	0	4	36	0	8192	8192	8192	3776	7616	8512	5952	11712	8512
1566975656	37	0	4226.666504	4244.102539	4193.846191	4205.128418	4190.256348	0	4				0	4	4	4	0	4	37	0	8192	8192	8192	3840	7616	8576	5952	11840	8576
1566975656	38	0	4224.615234	4237.94873	4190.769043	4207.692383	4181.538574	0	4				0	4	4	4	0	4	38	0	8192	8192	8192	3840	7616	8512	5952	11776	8512
1566975656	39	0	4208.205078	4231.794922	4172.820313	4199.487305	4169.743652	0	4				0	4	4	4	0	4	39	0	8192	8128	8192	3840	7616	8576	5952	11840	8512
1566975656	40	0	4210.256348	4235.897461	4165.128418	4206.666504	4170.256348	0	4				0	4	4	4	0	4	40	0	8192	8128	8192	3840	7616	8512	5888	11776	8512
1566975656	41	0	4219.487305	4219.487305	4167.179688	4213.846191	4176.922852	0	4				0	4	4	4	0	4	41	0	8192	8128	8192	3840	7616	8512	5888	11776	8512
1566975656	42	0	4215.897461	4203.077148	4166.153809	4198.974121	4175.384766	0	4				0	4	4	4	0	4	42	0	8192	8192	8192	3840	7616	8512	5952	11840	8576
1566975656	43	0	4213.846191	4213.333496	4171.282227	4192.820313	4170.769043	0	4				0	4	4	4	0	4	43	0	8192	8192	8192	3840	7616	8512	5952	11776	8512
1566975656	44	0	4209.230957	4203.077148	4165.128418	4185.641113	4169.230957	0	4				0	4	4	4	0	4	44	0	8192	8192	8192	3840	7616	8512	6016	11840	8576
1566975656	45	0	4197.94873	4155.897461	4166.153809	4195.897461	4175.384766	0	4				0	4	4	4	0	4	45	0	8192	8192	8192	3840	7616	8512	5888	11776	8576
1566975656	46	0	4200.512695	4149.743652	4176.410156	4204.102539	4187.179688	0	4				0	4	4	4	0	4	46	0	8192	8192	8192	3840	7616	8512	5888	11776	8576
1566975656	47	0	4206.666504	4172.307617	4166.666504	4185.641113	4189.230957	0	4				0	4	4	4	0	4	47	0	8192	8192	8192	3840	7616	8512	5952	11840	8576
1566975656	48	0	4197.436035	4151.794922	4155.384766	4183.077148	4176.410156	0	4				0	4	4	4	0	4	48	0	8192	8192	8192	3840	7616	8512	6016	11776	8576
1566975656	49	0	4181.538574	4131.282227	4155.897461	4191.282227	4166.153809	0	4				0	4	4	4	0	4	49	0	8192	8192	8192	3840	7616	8576	6016	11840	8704
1566975656	50	0	4186.666504	4170.256348	4168.205078	4206.666504	4173.333496	0	4				0	4	4	4	0	4	50	0	8192	8192	8192	3840	7616	8576	6016	11840	8704
1566975656	51	0	4213.846191	4201.025879	4176.922852	4207.692383	4190.256348	0	4				0	4	4	4	0	4	51	0	8192	8192	8192	3840	7616	8576	6016	11840	8512
1566975656	52	0	4218.974121	4170.256348	4167.179688	4190.769043	4188.717773	0	4				0	4	4	4	0	4	52	0	8192	8192	8192	3840	7616	8512	6016	11840	8576
1566975656	53	0	4197.436035	4157.94873	4157.94873	4192.820313	4170.769043	0	4				0	4	4	4	0	4	53	0	8192	8192	8192	3840	7616	8512	6016	11840	8512
1566975656	54	0	4189.743652	4180.512695	4157.436035	4183.589844	4168.717773	0	4				0	4	4	4	0	4	54	0	8192	8192	8192	3840	7616	8512	6016	11840	8512
1566975656	55	0	4187.179688	4153.846191	4157.436035	4178.461426	4166.153809	0	4				0	4	4	4	0	4	55	0	8192	8192	8192	3840	7616	8512	5952	11776	8448
1566975656	56	0	4171.794922	4114.871582	4144.615234	4187.692383	4156.922852	0	4				0	4	4	4	0	4	56	0	8192	8192	8192	3840	7616	8576	5952	11840	8512
1566975656	57	0	4184.102539	4141.538574	4148.205078	4186.666504	4172.820313	0	4				0	4	4	4	0	4	57	0	8192	8192	8192	3840	7616	8512	6016	11904	8576
1566975656	58	0	4215.384766	4176.410156	4175.384766	4207.179688	4203.077148	0	4				0	4	4	4	0	4	58	0	8192	8192	8192	3840	7616	8512	6016	11776	8832
1566975656	59	0	4212.820313	4170.256348	4169.743652	4209.230957	4202.05127	0	4				0	4	4	4	0	4	59	0	8192	8192	8192	3840	7616	8512	5952	11776	8832
1566975656	60	0	4202.563965	4172.307617	4163.589844	4197.436035	4183.589844	0	4				0	4	4	4	0	4	60	0	8192	8192	8192	3840	7616	8512	5952	11840	8704
1566975656	61	0	4209.230957	4186.666504	4182.05127	4207.692383	4184.102539	0	4				0	4	4	4	0	4	61	0	8192	8192	8192	3840	7616	8512	6016	11776	8512
1566975656	62	0	4196.410156	4172.307617	4168.717773	4197.436035	4186.666504	0	4				0	4	4	4	0	4	62	0	8192	8192	8192	3840	7616	8512	6016	11776	8576
1566975656	63	0	4174.871582	4147.692383	4151.282227	4189.230957	4177.94873	0	4				0	4	4	4	0	4	63	0	8192	8192	8192	3840	7616	8512	5952	11840	8640
1566975656	64	0	4191.282227	4151.794922	4166.153809	4200	4184.615234	450	4				0	4	4	4	0	4	64	0	8192	8192	8192	3840	7616	8576	5952	11840	8640
1566975656	65	0	4203.589844	4172.307617	4172.820313	4209.743652	4189.743652	450	4				0	4	4	4	0	4	65	0	8192	8192	8192	3840	7616	8512	5952	11776	8512
1566975656	66	0	4187.692383	4190.769043	4156.922852	4209.743652	4174.871582	1023	4				0	4	4	4	0	4	66	0	8192	8192	8192	3840	7616	8512	6016	11776	8512
1566975656	67	0	4189.230957	4196.922852	4156.922852	4198.974121	4176.410156	450	4				0	4	4	4	0	4	67	0	8192	8192	8192	3840	7616	8512	5952	11776	8640
1566975656	68	0	4203.589844	4184.615234	4173.333496	4206.153809	4190.769043	1023	4				0	4	4	4	0	4	68	0	8192	8192	8192	3840	7616	8576	5952	11776	8640
1566975656	69	0	4202.563965	4166.153809	4165.641113	4204.615234	4186.666504	450	4				0	4	4	4	0	4	69	0	8192	8192	8192	3776	7616	8512	5888	11840	8448
1566975656	70	0	4204.102539	4182.563965	4167.179688	4206.153809	4186.666504	1023	4				0	4	4	4	0	4	70	0	8192	8192	8192	3840	7616	8512	5952	11840	8576
1566975656	71	0	4221.538574	4217.436035	4196.922852	4224.102539	4206.666504	450	4				0	4	4	4	0	4	71	0	8192	8192	8192	3776	7616	8512	5888	11840	8576
1566975656	72	0	4223.077148	4217.436035	4201.025879	4213.846191	4211.794922	450	4				0	4	4	4	0	4	72	0	8192	8192	8192	3840	7616	8512	5888	11840	8576
1566975656	73	0	4207.692383	4192.820313	4184.615234	4203.589844	4192.307617	1	4				0	4	4	4	0	4	73	0	8192	8192	8192	3840	7616	8512	5952	11776	8512
1566975656	74	0	4209.743652	4188.717773	4184.615234	4203.077148	4187.692383	450	4				0	4	4	4	0	4	74	0	8192	8192	8192	3840	7616	8576	6016	11840	8512
1566975656	75	0	4222.05127	4209.230957	4202.05127	4203.077148	4201.538574	1023	4				0	4	4	4	0	4	75	0	8192	8192	8192	3840	7616	8512	5952	11776	8576
1566975656	76	0	4215.384766	4207.179688	4209.230957	4208.717773	4196.410156	450	4				0	4	4	4	0	4	76	0	8192	8192	8192	3840	7616	8576	5952	11840	8704
1566975656	77	0	4192.307617	4174.358887	4189.743652	4190.769043	4177.436035	450	4				0	4	4	4	0	4	77	0	8192	8192	8192	3840	7616	8512	5952	11840	8704
1566975656	78	0	4192.307617	4176.410156	4197.436035	4196.410156	4185.641113	450	4				0	4	4	4	0	4	78	0	8192	8192	8192	3840	7616	8512	5952	11776	8384
1566975656	79	0	4204.102539	4219.487305	4211.794922	4209.743652	4206.153809	1023	4				0	4	4	4	0	4	79	0	8192	8192	8192	3840	7616	8512	6016	11840	8576
1566975656	80	0	4191.282227	4217.436035	4194.358887	4192.307617	4205.128418	450	4				0	4	4	4	0	4	80	0	8192	8192	8192	3840	7616	8576	5952	11776	8512
1566975656	81	0	4181.025879	4192.820313	4187.692383	4199.487305	4200.512695	450	4				0	4	4	4	0	4	81	0	8192	8192	8192	3840	7616	8512	5952	11776	8832
1566975656	82	0	4188.205078	4201.025879	4190.256348	4204.102539	4204.615234	450	4				0	4	4	4	0	4	82	0	8192	8192	8192	3840	7616	8576	5952	11776	8832
1566975656	83	0	4188.205078	4207.179688	4185.128418	4192.307617	4203.589844	1023	4				0	4	4	4	0	4	83	0	8192	8192	8192	3840	7616	8512	5952	11840	8512
1566975656	84	0	4180	4186.666504	4174.871582	4192.820313	4191.794922	450	4				0	4	4	4	0	4	84	0	8192	8192	8192	3840	7616	8576	5952	11840	8576
1566975656	85	0	4185.128418	4184.615234	4174.358887	4208.205078	4182.05127	450	4				0	4	4	4	0	4	85	0	8192	8192	8192	3840	7616	8512	5888	11776	8768
1566975656	86	0	4183.589844	4198.974121	4178.461426	4221.025879	4182.563965	450	4				0	4	4	4	0	4	86	0	8192	8192	8192	3840	7616	8576	5888	11776	8768
1566975656	87	0	4175.384766	4182.563965	4165.128418	4208.717773	4189.230957	1023	4				0	4	4	4	0	4	87	0	8192	8192	8192	3840	7616	8512	5952	11776	8512
1566975656	88	0	4191.282227	4192.820313	4171.282227	4213.333496	4199.487305	450	4				0	4	4	4	0	4	88	0	8192	8192	8192	3840	7616	8576	6080	11776	8576
1566975656	89	0	4201.538574	4225.641113	4189.743652	4220	4207.179688	450	4				0	4	4	4	0	4	89	0	8192	8192	8192	3840	7616	8512	5952	11776	8576
1566975656	90	0	4187.692383	4215.384766	4186.153809	4203.589844	4203.077148	450	4				0	4	4	4	0	4	90	0	8192	8192	8192	3776	7616	8512	5952	11776	8576
1566975656	91	0	4179.487305	4196.922852	4182.05127	4209.743652	4198.974121	1023	4				0	4	4	4	0	4	91	0	8192	8192	8192	3840	7616	8576	6016	11776	8576
1566975656	92	0	4183.589844	4215.384766	4180.512695	4206.153809	4206.666504	450	4				0	4	4	4	0	4	92	0	8192	8192	8192	3840	7616	8512	5888	11840	8512
1566975656	93	0	4195.384766	4227.692383	4190.256348	4200.512695	4220.512695	450	4				0	4	4	4	0	4	93	0	8192	8192	8192	3840	7616	8512	5952	11840	8576
1566975656	94	0	4200	4221.538574	4202.05127	4209.743652	4222.05127	450	4				0	4	4	4	0	4	94	0	8192	8192	8192	3776	7616	8512	5888	11840	8640
1566975656	95	0	4182.563965	4213.333496	4187.179688	4197.436035	4199.487305	1023	4				0	4	4	4	0	4	95	0	8192	8192	8192	3840	7616	8576	5888	11840	8640
1566975656	96	0	4182.563965	4201.025879	4186.153809	4201.538574	4195.384766	450	4				0	4	4	4	0	4	96	0	8192	8192	8192	3840	7616	8512	6016	11776	8512
1566975656	97	0	4206.666504	4211.282227	4201.538574	4212.307617	4216.922852	450	4				0	4	4	4	0	4	97	0	8192	8192	8192	3840	7616	8512	5888	11776	8576
1566975656	98	0	4193.846191	4213.333496	4194.358887	4208.205078	4207.692383	450	4				0	4	4	4	0	4	98	0	8192	8192	8192	3840	7616	8576	5952	11840	8576
1566975656	99	0	4167.179688	4203.077148	4177.436035	4211.794922	4178.461426	1023	4				0	4	4	4	0	4	99	0	8192	8192	8192	3840	7616	8512	6016	11776	8512
1566975656	100	0	4173.846191	4207.179688	4176.410156	4210.769043	4181.025879	450	4				0	4	4	4	0	4	100	0	8192	8192	8192	3776	7616	8512	6016	11776	8512
1566975656	101	0	4177.436035	4201.025879	4188.205078	4214.358887	4197.436035	450	4				0	4	4	4	0	4	101	0	8192	8192	8192	3840	7616	8512	5888	11776	8512
1566975656	102	0	4158.461426	4194.871582	4184.615234	4207.179688	4193.846191	450	4				0	4	4	4	0	4	102	0	8192	8192	8192	3840	7616	8512	6016	11840	8512
1566975656	103	0	4152.307617	4213.333496	4175.897461	4201.025879	4187.179688	1023	4				0	4	4	4	0	4	103	0	8192	8192	8192	3840	7616	8512	5952	11840	8704
1566975656	104	0	4158.974121	4219.487305	4172.307617	4204.615234	4181.025879	450	4				0	4	4	4	0	4	104	0	8192	8192	8192	3840	7616	8512	5952	11840	8704
1566975656	105	0	4171.282227	4207.179688	4176.410156	4198.974121	4188.205078	450	4				0	4	4	4	0	4	105	0	8192	8192	8192	3840	7616	8512	6016	11776	8512
1566975656	106	0	4193.846191	4219.487305	4200.512695	4213.846191	4214.358887	450	4				0	4	4	4	0	4	106	0	8192	8192	8192	3840	7616	8512	5952	11776	8512
1566975656	107	0	4200.512695	4219.487305	4199.487305	4216.410156	4218.461426	1023	4				0	4	4	4	0	4	107	0	8192	8192	8192	3840	7616	8512	5888	11840	8512
1566975656	108	0	4183.077148	4194.871582	4172.820313	4194.358887	4194.871582	450	4				0	4	4	4	0	4	108	0	8192	8192	8192	3840	7616	8512	5888	11840	8512
1566975656	109	0	4185.641113	4217.436035	4177.436035	4202.563965	4198.974121	450	4				0	4	4	4	0	4	109	0	8192	8192	8192	3840	7616	8512	5952	11776	8576
1566975656	110	0	4206.666504	4250.256348	4192.820313	4210.256348	4226.153809	450	4				0	4	4	4	0	4	110	0	8192	8192	8192	3840	7616	8512	5888	11776	8512
1566975656	111	0	4193.333496	4235.897461	4186.153809	4208.205078	4216.922852	1023	4				0	4	4	4	0	4	111	0	8192	8192	8192	3840	7616	8576	5952	11840	8576
1566975656	112	0	4165.128418	4209.230957	4170.256348	4201.538574	4190.769043	450	4				0	4	4	4	0	4	112	0	8192	8192	8192	3840	7616	8512	5952	11840	8448
1566975656	113	0	4166.666504	4215.384766	4178.461426	4199.487305	4191.794922	450	4				0	4	4	4	0	4	113	0	8192	8192	8192	3840	7616	8576	5888	11840	8448
1566975656	114	0	4178.974121	4219.487305	4194.871582	4214.358887	4201.538574	450	4				0	4	4	4	0	4	114	0	8192	8192	8192	3840	7616	8512	5952	11776	8448
1566975656	115	0	4181.025879	4198.974121	4187.179688	4212.820313	4202.05127	1023	4				0	4	4	4	0	4	115	0	8192	8192	8192	3840	7616	8576	6016	11840	8512
1566975656	116	0	4188.205078	4225.641113	4193.333496	4216.922852	4205.128418	450	4				0	4	4	4	0	4	116	0	8192	8192	8192	3840	7616	8512	5952	11840	8576
1566975656	117	0	4191.282227	4268.717773	4202.563965	4214.871582	4204.615234	450	4				0	4	4	4	0	4	117	0	8192	8192	8192	3840	7616	8512	5952	11776	8576
1566975656	118	0	4175.897461	4246.153809	4186.666504	4194.358887	4190.769043	450	4				0	4	4	4	0	4	118	0	8192	8192	8192	3840	7616	8512	5952	11776	8576
1566975656	119	0	4169.743652	4215.384766	4181.538574	4202.05127	4184.615234	1023	4				0	4	4	4	0	4	119	0	8192	8192	8192	3840	7616	8512	5888	11776	8512
1566975656	120	0	4174.871582	4223.589844	4173.846191	4206.153809	4188.717773	450	4				0	4	4	4	0	4	120	0	8192	8192	8192	3840	7616	8576	5952	11840	8576
1566975656	121	0	4160	4217.436035	4155.384766	4196.922852	4174.358887	450	4				0	4	4	4	0	4	121	0	8192	8192	8192	3840	7616	8512	5952	11840	8448
1566975656	122	0	4117.94873	4174.358887	4131.282227	4183.589844	4131.794922	450	4				0	4	4	4	0	4	122	0	8192	8192	8192	3840	7616	8576	5952	11840	8448
1566975656	123	0	4093.846191	4174.358887	4127.692383	4177.94873	4103.077148	1023	4				0	4	4	4	0	4	123	0	8192	8192	8192	3776	7616	8512	5952	11776	8512
1566975656	124	0	4115.897461	4209.230957	4164.102539	4206.666504	4124.102539	450	4				0	4	4	4	0	4	124	0	8192	8192	8192	3840	7616	8576	5952	11840	8576
1566975656	125	0	4158.461426	4225.641113	4195.384766	4215.384766	4167.692383	450	4				0	4	4	4	0	4	125	0	8192	8192	8192	3840	7616	8512	5888	11776	8576
1566975656	126	0	4174.358887	4221.538574	4195.897461	4208.717773	4186.666504	450	4				0	4	4	4	0	4	126	0	8192	8192	8192	3776	7616	8576	5888	11776	8576
1566975656	127	0	4157.94873	4205.128418	4177.436035	4208.717773	4176.410156	241	4				0	4	4	4	0	4	127	0	8192	8192	8192	3840	7616	8512	5952	11776	8512
1566975656	0	0	4148.717773	4188.717773	4166.666504	4194.871582	4171.282227	450	4				0	4	4	4	0	4	0	0	8192	8192	8192	3840	7616	8576	5952	11840	8576
1566975656	1	0	4154.871582	4205.128418	4180.512695	4199.487305	4176.922852	450	4				0	4	4	4	0	4	1	0	8192	8192	8192	3840	7616	8512	5888	11840	8512
1566975656	2	0	4160.512695	4246.153809	4186.153809	4206.666504	4175.897461	1023	4				0	4	4	4	0	4	2	0	8192	8192	8192	3840	7616	8512	5888	11776	8320
1566975656	3	0	4163.589844	4248.205078	4181.025879	4208.717773	4170.769043	450	4				0	4	4	4	0	4	3	0	8192	8192	8192	3840	7616	8512	5952	11776	8320
1566975656	4	0	4168.205078	4235.897461	4186.153809	4216.410156	4177.94873	1023	4				0	4	4	4	0	4	4	0	8192	8192	8192	3776	7616	8576	5888	11712	8704
1566975656	5	0	4161.025879	4235.897461	4184.615234	4201.538574	4174.358887	450	4				0	4	4	4	0	4	5	0	8192	8192	8192	3840	7616	8576	5952	11840	8512
1566975656	6	0	4144.615234	4219.487305	4180.512695	4191.794922	4151.794922	1023	4				0	4	4	4	0	4	6	0	8192	8192	8192	3840	7616	8512	5952	11840	8576
1566975656	7	0	4155.897461	4213.333496	4187.179688	4195.384766	4157.436035	450	4				0	4	4	4	0	4	7	0	8192	8192	8192	3840	7616	8512	5952	11840	8576
1566975656	8	0	4168.717773	4237.94873	4189.743652	4203.077148	4168.717773	450	4				0	4	4	4	0	4	8	0	8192	8192	8192	3776	7616	8512	5952	11840	8576
1566975656	9	0	4155.897461	4246.153809	4177.94873	4205.641113	4150.769043	5	4				0	4	4	4	0	4	9	0	8192	8192	8192	3840	7616	8512	5952	11776	8512
1566975657	10	0	4161.025879	4246.153809	4172.307617	4201.025879	4151.282227	450	4				0	4	4	4	0	4	10	0	8192	8192	8192	3776	7616	8512	5888	11840	8576
1566975657	11	0	4194.358887	4262.563965	4192.820313	4222.563965	4182.05127	1023	4				0	4	4	4	0	4	11	0	8192	8128	8192	3840	7616	8576	5952	11776	8640
1566975657	12	0	4209.230957	4266.666504	4200.512695	4226.153809	4192.307617	450	4				0	4	4	4	0	4	12	0	8192	8192	8192	3776	7616	8512	5952	11776	8640
1566975657	13	0	4197.436035	4233.846191	4187.179688	4205.128418	4183.077148	450	4				0	4	4	4	0	4	13	0	8192	8128	8192	3840	7616	8512	5952	11840	8576
1566975657	14	0	4187.179688	4194.871582	4182.563965	4204.615234	4184.102539	450	4				0	4	4	4	0	4	14	0	8192	8192	8192	3840	7616	8512	5952	11776	8448
1566975657	15	0	4197.436035	4198.974121	4193.333496	4208.205078	4205.128418	1023	4				0	4	4	4	0	4	15	0	8192	8192	8192	3840	7616	8576	6016	11776	8512
1566975657	16	0	4211.282227	4219.487305	4204.102539	4215.384766	4215.384766	0	4				0	4	4	4	0	4	16	0	8192	8192	8192	3840	7616	8512	6016	11776	8512
1566975657	17	0	4193.846191	4198.974121	4183.077148	4201.025879	4191.794922	0	4				0	4	4	4	0	4	17	0	8192	8192	8192	3840	7616	8512	5952	11840	8512
1566975657	18	0	4180.512695	4186.666504	4184.102539	4187.692383	4184.102539	0	4				0	4	4	4	0	4	18	0	8192	8192	8192	3840	7616	8512	5952	11776	8576
1566975657	19	0	4192.307617	4203.077148	4220.512695	4208.717773	4204.615234	0	4				0	4	4	4	0	4	19	0	8192	8192	8192	3840	7616	8576	5952	11840	8512
1566975657	20	0	4172.307617	4180.512695	4204.102539	4201.538574	4191.282227	0	4				0	4	4	4	0	4	20	0	8192	8192	8192	3840	7616	8512	5888	11840	8448
1566975657	21	0	4138.974121	4147.692383	4176.410156	4194.358887	4163.589844	0	4				0	4	4	4	0	4	21	0	8192	8192	8192	3840	7616	8512	5888	11840	8448
1566975657	22	0	4141.025879	4162.05127	4182.563965	4205.128418	4171.794922	0	4				0	4	4	4	0	4	22	0	8192	8192	8192	3840	7616	8512	5888	11840	8576
1566975657	23	0	4155.897461	4180.512695	4179.487305	4201.025879	4185.128418	0	4				0	4	4	4	0	4	23	0	8192	8192	8192	3840	7616	8512	5952	11776	8576
1566975657	24	0	4166.666504	4188.717773	4176.922852	4206.666504	4185.128418	0	4				0	4	4	4	0	4	24	0	8192	8192	8192	3840	7616	8512	6016	11840	8512
1566975657	25	0	4174.358887	4190.769043	4184.615234	4207.179688	4186.153809	0	4				0	4	4	4	0	4	25	0	8192	8192	8192	3840	7616	8512	5888	11840	8320
1566975657	26	0	4171.794922	4186.666504	4184.102539	4200.512695	4173.846191	0	4				0	4	4	4	0	4	26	0	8192	8192	8192	3840	7616	8576	5888	11840	8320
1566975657	27	0	4164.102539	4176.410156	4176.410156	4197.94873	4161.538574	0	4				0	4	4	4	0	4	27	0	8192	8192	8192	3840	7616	8512	5952	11712	8512
1566975657	28	0	4167.179688	4170.256348	4184.615234	4202.05127	4174.358887	0	4				0	4	4	4	0	4	28	0	8192	8192	8192	3840	7616	8576	5952	11840	8512
1566975657	29	0	4176.922852	4176.410156	4203.589844	4221.538574	4188.717773	0	4				0	4	4	4	0	4	29	0	8192	8192	8192	3840	7616	8512	5952	11840	8448
1566975657	30	0	4182.563965	4192.820313	4205.641113	4219.487305	4192.820313	0	4				0	4	4	4	0	4	30	0	8192	8192	8192	3840	7616	8576	5952	11840	8448
1566975657	31	0	4166.153809	4180.512695	4190.769043	4207.179688	4185.128418	0	4				0	4	4	4	0	4	31	0	8192	8192	8192	3840	7616	8512	5888	11776	8512
1566975657	32	0	4147.692383	4160	4171.282227	4202.05127	4169.743652	0	4				0	4	4	4	0	4	32	0	8192	8192	8192	3776	7616	8576	5888	11776	8512
1566975657	33	0	4173.333496	4180.512695	4179.487305	4196.410156	4182.05127	0	4				0	4	4	4	0	4	33	0	8192	8192	8192	3776	7616	8512	5952	11840	8512
1566975657	34	0	4210.769043	4178.461426	4208.205078	4209.743652	4208.717773	0	4				0	4	4	4	0	4	34	0	8192	8192	8192	3840	7616	8512	5952	11840	8512
1566975657	35	0	4206.666504	4145.641113	4188.717773	4193.846191	4192.307617	0	4				0	4	4	4	0	4	35	0	8192	8192	8192	3840	7616	8512	5888	11840	8512
1566975657	36	0	4188.717773	4147.692383	4157.436035	4176.922852	4156.410156	0	4				0	4	4	4	0	4	36	0	8192	8192	8192	3840	7616	8512	5888	11776	8512
1566975657	37	0	4214.358887	4194.871582	4176.410156	4206.153809	4173.333496	0	4				0	4	4	4	0	4	37	0	8192	8192	8192	3840	7616	8512	5952	11840	8512
1566975657	38	0	4247.179688	4205.128418	4197.436035	4218.974121	4198.974121	0	4				0	4	4	4	0	4	38	0	8192	8192	8192	3776	7616	8512	5952	11840	8896
1566975657	39	0	4245.641113	4182.563965	4198.461426	4213.333496	4187.692383	0	4				0	4	4	4	0	4	39	0	8192	8192	8192	3840	7616	8512	5952	11840	8896
1566975657	40	0	4246.153809	4182.563965	4196.410156	4206.666504	4181.025879	0	4				0	4	4	4	0	4	40	0	8192	8192	8128	3840	7616	8512	5952	11840	8448
1566975657	41	0	4259.487305	4188.717773	4198.461426	4206.153809	4187.179688	0	4				0	4	4	4	0	4	41	0	8192	8192	8192	3840	7616	8512	5952	11840	8512
1566975657	42	0	4262.563965	4196.922852	4194.871582	4209.230957	4183.077148	0	4				0	4	4	4	0	4	42	0	8192	8192	8128	3776	7616	8576	5952	11840	8512
1566975657	43	0	4267.179688	4211.282227	4191.794922	4206.153809	4184.615234	0	4				0	4	4	4	0	4	43	0	8192	8192	8128	3840	7616	8512	5888	11776	8704
1566975657	44	0	4291.794922	4213.333496	4211.794922	4218.461426	4204.615234	0	4				0	4	4	4	0	4	44	0	8192	8192	8192	3840	7616	8576	5888	11776	8704
1566975657	45	0	4289.230957	4192.820313	4205.128418	4208.717773	4198.461426	0	4				0	4	4	4	0	4	45	0	8192	8192	8192	3840	7616	8512	5952	11840	8512
1566975657	46	0	4256.922852	4184.615234	4174.358887	4194.358887	4169.743652	0	4				0	4	4	4	0	4	46	0	8192	8192	8192	3840	7616	8576	5952	11776	8512
1566975657	47	0	4260.512695	4190.769043	4180	4205.641113	4178.974121	0	4				0	4	4	4	0	4	47	0	8192	8192	8192	3840	7616	8512	5952	11840	8320
1566975657	48	0	4294.871582	4190.769043	4194.871582	4197.94873	4206.153809	0	4				0	4	4	4	0	4	48	0	8192	8192	8192	3840	7616	8512	5952	11840	8320
1566975657	49	0	4309.230957	4203.077148	4201.025879	4196.922852	4207.692383	0	4				0	4	4	4	0	4	49	0	8192	8192	8192	3840	7616	8512	5952	11776	8576
1566975657	50	0	4310.256348	4225.641113	4211.282227	4206.666504	4210.256348	0	4				0	4	4	4	0	4	50	0	8192	8192	8192	3840	7616	8512	5952	11776	8576
1566975657	51	0	4314.358887	4223.589844	4220	4207.179688	4219.487305	0	4				0	4	4	4	0	4	51	0	8192	8192	8192	3840	7616	8512	5952	11840	8512
1566975657	52	0	4300.512695	4215.384766	4217.94873	4212.820313	4208.717773	0	4				0	4	4	4	0	4	52	0	8192	8192	8192	3840	7616	8512	5952	11840	8512
1566975657	53	0	4284.102539	4219.487305	4210.256348	4203.589844	4195.384766	0	4				0	4	4	4	0	4	53	0	8192	8192	8192	3840	7616	8512	5952	11840	8576
1566975657	54	0	4274.358887	4192.820313	4204.102539	4196.410156	4190.256348	0	4				0	4	4	4	0	4	54	0	8192	8192	8192	3840	7616	8512	6016	11840	8512
1566975657	55	0	4268.717773	4178.461426	4191.794922	4200.512695	4181.538574	0	4				0	4	4	4	0	4	55	0	8192	8192	8192	3840	7616	8512	5888	11840	8576
1566975657	56	0	4280	4219.487305	4192.820313	4207.179688	4186.666504	0	4				0	4	4	4	0	4	56	0	8192	8192	8192	3776	7616	8512	5888	11776	8512
1566975657	57	0	4289.230957	4225.641113	4208.717773	4216.410156	4190.256348	0	4				0	4	4	4	0	4	57	0	8192	8192	8192	3840	7616	8512	5888	11776	8512
1566975657	58	0	4275.897461	4176.410156	4204.615234	4202.05127	4183.589844	0	4				0	4	4	4	0	4	58	0	8192	8192	8192	3840	7616	8512	6016	11840	8768
1566975657	59	0	4269.230957	4180.512695	4205.641113	4204.615234	4198.974121	0	4				0	4	4	4	0	4	59	0	8192	8192	8192	3840	7616	8512	5952	11776	8576
1566975657	60	0	4287.179688	4233.846191	4216.410156	4214.358887	4224.615234	0	4				0	4	4	4	0	4	60	0	8192	8192	8192	3776	7616	8512	5952	11840	8512
1566975657	61	0	4300	4242.05127	4214.871582	4203.589844	4229.230957	0	4				0	4	4	4	0	4	61	0	8192	8192	8192	3840	7616	8512	5952	11840	8512
1566975657	62	0	4295.897461	4223.589844	4211.282227	4209.743652	4230.769043	0	4				0	4	4	4	0	4	62	0	8192	8192	8192	3840	7616	8512	5952	11840	8512
1566975657	63	0	4282.563965	4242.05127	4205.128418	4208.717773	4231.282227	0	4				0	4	4	4	0	4	63	0	8192	8192	8192	3840	7616	8576	5952	11776	8576
1566975657	64	0	4269.743652	4264.615234	4208.717773	4206.666504	4221.025879	450	4				0	4	4	4	0	4	64	0	8192	8192	8192	3840	7616	8576	5952	11840	8512
1566975657	65	0	4263.077148	4240	4207.179688	4207.692383	4211.794922	450	4				0	4	4	4	0	4	65	0	8192	8192	8192	3840	7616	8576	5952	11840	8640
1566975657	66	0	4257.436035	4201.025879	4201.025879	4201.025879	4211.282227	1023	4				0	4	4	4	0	4	66	0	8192	8192	8192	3840	7616	8512	5952	11840	8640
1566975657	67	0	4264.615234	4223.589844	4228.717773	4216.922852	4222.05127	450	4				0	4	4	4	0	4	67	0	8192	8192	8192	3776	7616	8512	6016	11840	8576
1566975657	68	0	4274.358887	4260.512695	4242.563965	4219.487305	4227.179688	1023	4				0	4	4	4	0	4	68	0	8192	8192	8192	3840	7616	8576	5952	11776	8512
1566975657	69	0	4270.769043	4244.102539	4225.641113	4207.179688	4218.461426	450	4				0	4	4	4	0	4	69	0	8192	8192	8192	3840	7616	8512	5952	11776	8576
1566975657	70	0	4265.128418	4221.538574	4217.436035	4202.563965	4213.846191	1023	4				0	4	4	4	0	4	70	0	8192	8192	8192	3840	7616	8576	5952	11776	8576
1566975657	71	0	4267.179688	4231.794922	4221.025879	4196.410156	4219.487305	450	4				0	4	4	4	0	4	71	0	8192	8192	8192	3840	7616	8512	5952	11840	8512
1566975657	72	0	4265.641113	4221.538574	4222.563965	4207.692383	4220.512695	450	4				0	4	4	4	0	4	72	0	8192	8192	8192	3840	7616	8576	5952	11840	8576
1566975657	73	0	4263.589844	4205.128418	4214.358887	4208.717773	4227.179688	1	4				0	4	4	4	0	4	73	0	8192	8192	8192	3840	7616	8576	5952	11840	8512
1566975657	74	0	4266.153809	4229.743652	4210.256348	4205.128418	4235.384766	450	4				0	4	4	4	0	4	74	0	8192	8192	8192	3840	7616	8512	5888	11840	8576
1566975657	75	0	4246.666504	4233.846191	4191.282227	4207.692383	4209.230957	1023	4				0	4	4	4	0	4	75	0	8192	8192	8192	3840	7616	8512	5888	11840	8576
1566975657	76	0	4225.128418	4207.179688	4172.307617	4197.436035	4181.538574	450	4				0	4	4	4	0	4	76	0	8192	8192	8192	3840	7616	8576	5952	11840	8576
1566975657	77	0	4228.717773	4219.487305	4202.05127	4209.743652	4193.333496	450	4				0	4	4	4	0	4	77	0	8192	8192	8192	3776	7616	8512	5952	11776	8512
1566975657	78	0	4236.922852	4233.846191	4230.256348	4212.820313	4215.897461	450	4				0	4	4	4	0	4	78	0	8192	8192	8192	3840	7616	8512	5952	11840	8512
1566975657	79	0	4242.05127	4227.692383	4229.743652	4205.641113	4226.666504	1023	4				0	4	4	4	0	4	79	0	8192	8192	8192	3840	7616	8512	5952	11840	8512
1566975657	80	0	4250.769043	4237.94873	4234.358887	4218.461426	4229.743652	450	4				0	4	4	4	0	4	80	0	8192	8192	8192	3840	7616	8512	5952	11840	8512
1566975657	81	0	4247.692383	4240	4236.410156	4210.769043	4223.589844	450	4				0	4	4	4	0	4	81	0	8192	8192	8192	3840	7616	8576	5952	11776	8512
1566975657	82	0	4236.922852	4227.692383	4227.692383	4205.128418	4215.384766	450	4				0	4	4	4	0	4	82	0	8192	8192	8192	3840	7616	8512	5952	11840	8576
1566975657	83	0	4234.358887	4252.307617	4218.974121	4207.692383	4222.05127	1023	4				0	4	4	4	0	4	83	0	8192	8192	8192	3840	7616	8512	6016	11840	8512
1566975657	84	0	4236.922852	4276.922852	4219.487305	4209.230957	4232.307617	450	4				0	4	4	4	0	4	84	0	8192	8192	8192	3840	7616	8512	6016	11840	8512
1566975657	85	0	4241.538574	4254.358887	4217.94873	4217.94873	4234.358887	450	4				0	4	4	4	0	4	85	0	8192	8192	8192	3840	7616	8576	5952	11776	8512
1566975657	86	0	4248.717773	4242.05127	4210.769043	4212.820313	4233.333496	450	4				0	4	4	4	0	4	86	0	8192	8192	8192	3840	7616	8512	5952	11776	8512
1566975657	87	0	4250.769043	4244.102539	4224.102539	4217.436035	4235.897461	1023	4				0	4	4	4	0	4	87	0	8192	8192	8192	3840	7616	8512	5952	11776	8512
1566975657	88	0	4241.538574	4231.794922	4228.205078	4211.794922	4237.436035	450	4				0	4	4	4	0	4	88	0	8192	8192	8192	3840	7616	8512	5952	11776	8512
1566975657	89	0	4227.692383	4235.897461	4207.692383	4189.230957	4223.589844	450	4				0	4	4	4	0	4	89	0	8192	8192	8192	3840	7616	8576	5952	11776	8512
1566975657	90	0	4223.589844	4258.461426	4207.692383	4201.538574	4214.358887	450	4				0	4	4	4	0	4	90	0	8192	8192	8192	3840	7616	8512	5952	11776	8512
1566975657	91	0	4231.794922	4278.974121	4227.692383	4218.974121	4233.333496	1023	4				0	4	4	4	0	4	91	0	8192	8192	8192	3840	7616	8512	5888	11776	8576
1566975657	92	0	4236.410156	4266.666504	4234.358887	4219.487305	4241.538574	450	4				0	4	4	4	0	4	92	0	8192	8192	8192	3840	7616	8512	5952	11840	8512
1566975657	93	0	4226.666504	4235.897461	4215.897461	4206.153809	4223.589844	450	4				0	4	4	4	0	4	93	0	8192	8192	8192	3840	7616	8512	5952	11840	8512
1566975657	94	0	4213.333496	4225.641113	4200.512695	4200	4211.282227	450	4				0	4	4	4	0	4	94	0	8192	8192	8192	3840	7616	8576	5888	11840	8576
1566975657	95	0	4210.769043	4231.794922	4206.153809	4212.820313	4210.256348	1023	4				0	4	4	4	0	4	95	0	8192	8192	8192	3840	7616	8512	5952	11840	8576
1566975657	96	0	4208.205078	4231.794922	4208.205078	4198.974121	4200	450	4				0	4	4	4	0	4	96	0	8192	8192	8192	3840	7616	8512	5952	11776	8512
1566975657	97	0	4178.974121	4223.589844	4205.128418	4190.769043	4178.974121	450	4				0	4	4	4	0	4	97	0	8192	8192	8192	3776	7616	8512	6016	11840	8512
1566975657	98	0	4158.974121	4227.692383	4196.922852	4206.153809	4162.563965	450	4				0	4	4	4	0	4	98	0	8192	8192	8192	3840	7616	8512	6016	11840	8512
1566975657	99	0	4189.743652	4231.794922	4198.461426	4214.358887	4178.974121	1023	4				0	4	4	4	0	4	99	0	8192	8192	8192	3840	7616	8512	6016	11776	8576
1566975657	100	0	4224.102539	4237.94873	4213.846191	4217.436035	4214.871582	450	4				0	4	4	4	0	4	100	0	8192	8192	8192	3840	7616	8512	5952	11840	8512
1566975657	101	0	4217.436035	4246.153809	4194.871582	4199.487305	4213.846191	450	4				0	4	4	4	0	4	101	0	8192	8192	8192	3840	7616	8512	5952	11776	8256
1566975657	102	0	4213.846191	4240	4183.077148	4196.922852	4193.846191	450	4				0	4	4	4	0	4	102	0	8192	8192	8192	3840	7616	8576	5952	11776	8256
1566975657	103	0	4245.641113	4250.256348	4220	4215.897461	4222.05127	1023	4				0	4	4	4	0	4	103	0	8192	8192	8192	3776	7616	8576	5952	11840	8512
1566975657	104	0	4257.436035	4276.922852	4237.436035	4208.717773	4253.846191	450	4				0	4	4	4	0	4	104	0	8192	8192	8192	3840	7616	8576	5888	11776	8576
1566975657	105	0	4238.461426	4278.974121	4219.487305	4205.641113	4239.487305	450	4				0	4	4	4	0	4	105	0	8192	8192	8192	3840	7616	8576	5952	11776	8512
1566975657	106	0	4237.436035	4258.461426	4210.256348	4206.153809	4220.512695	450	4				0	4	4	4	0	4	106	0	8192	8192	8192	3840	7616	8576	5952	11776	8512
1566975657	107	0	4256.410156	4260.512695	4226.666504	4209.230957	4232.307617	1023	4				0	4	4	4	0	4	107	0	8192	8192	8192	3776	7616	8512	5952	11904	8512
1566975657	108	0	4267.692383	4291.282227	4243.589844	4216.922852	4249.230957	450	4				0	4	4	4	0	4	108	0	8192	8192	8192	3840	7616	8576	5952	11840	8576
1566975657	109	0	4262.563965	4299.487305	4240.512695	4205.128418	4247.692383	450	4				0	4	4	4	0	4	109	0	8192	8192	8192	3776	7616	8576	6016	11776	8576
1566975657	110	0	4250.256348	4266.666504	4233.333496	4207.692383	4232.820313	450	4				0	4	4	4	0	4	110	0	8192	8192	8128	3840	7616	8512	5952	11776	8576
1566975657	111	0	4245.641113	4244.102539	4222.563965	4202.563965	4225.128418	1023	4				0	4	4	4	0	4	111	0	8192	8192	8128	3840	7616	8512	5952	11776	8576
1566975657	112	0	4249.230957	4254.358887	4218.974121	4193.846191	4230.769043	450	4				0	4	4	4	0	4	112	0	8192	8192	8192	3776	7616	8576	5952	11840	8640
1566975657	113	0	4245.641113	4246.153809	4208.205078	4205.128418	4232.820313	450	4				0	4	4	4	0	4	113	0	8192	8128	8128	3840	7616	8512	5952	11776	8512
1566975657	114	0	4243.077148	4227.692383	4186.666504	4206.153809	4230.256348	450	4				0	4	4	4	0	4	114	0	8192	8192	8192	3840	7616	8512	5952	11840	8512
1566975657	115	0	4251.794922	4233.846191	4191.794922	4210.256348	4235.897461	1023	4				0	4	4	4	0	4	115	0	8192	8192	8128	3840	7616	8512	5952	11840	8576
1566975657	116	0	4244.615234	4233.846191	4189.743652	4201.538574	4235.384766	450	4				0	4	4	4	0	4	116	0	8192	8192	8128	3840	7616	8512	5952	11840	8576
1566975657	117	0	4235.384766	4229.743652	4184.615234	4198.974121	4231.794922	450	4				0	4	4	4	0	4	117	0	8192	8128	8192	3840	7616	8512	6080	11840	8512
1566975657	118	0	4243.077148	4225.641113	4201.025879	4220.512695	4237.94873	450	4				0	4	4	4	0	4	118	0	8192	8192	8192	3840	7616	8576	5952	11776	8512
1566975657	119	0	4237.436035	4194.871582	4195.897461	4203.589844	4235.384766	1023	4				0	4	4	4	0	4	119	0	8192	8192	8192	3840	7616	8512	5952	11840	8896
1566975657	120	0	4212.820313	4168.205078	4187.692383	4186.153809	4217.94873	450	4				0	4	4	4	0	4	120	0	8192	8192	8192	3840	7616	8512	5952	11840	8896
1566975657	121	0	4201.025879	4186.666504	4195.384766	4190.256348	4198.461426	450	4				0	4	4	4	0	4	121	0	8192	8192	8192	3840	7616	8512	5952	11776	8512
1566975657	122	0	4195.384766	4192.820313	4192.820313	4188.205078	4184.102539	450	4				0	4	4	4	0	4	122	0	8192	8192	8192	3840	7616	8512	6016	11840	8512
1566975657	123	0	4191.794922	4184.615234	4187.692383	4194.871582	4188.205078	1023	4				0	4	4	4	0	4	123	0	8192	8192	8192	3840	7616	8512	5952	11840	8512
1566975657	124	0	4200.512695	4194.871582	4191.794922	4198.461426	4207.692383	450	4				0	4	4	4	0	4	124	0	8192	8192	8192	3776	7616	8512	5952	11840	8512
1566975657	125	0	4209.230957	4194.871582	4203.589844	4205.641113	4210.769043	450	4				0	4	4	4	0	4	125	0	8192	8192	8192	3840	7616	8512	5952	11840	8512
1566975657	126	0	4211.794922	4180.512695	4209.230957	4211.282227	4200.512695	450	4				0	4	4	4	0	4	126	0	8192	8192	8192	3840	7616	8512	5952	11776	8512
1566975657	127	0	4213.846191	4186.666504	4210.769043	4208.205078	4204.615234	241	4				0	4	4	4	0	4	127	0	8192	8192	8192	3840	7616	8576	5952	11840	8576
1566975657	0	0	4205.128418	4196.922852	4205.128418	4202.563965	4201.538574	450	4				0	4	4	4	0	4	0	0	8192	8192	8192	3840	7616	8512	5952	11840	8512
1566975657	1	0	4192.307617	4186.666504	4188.205078	4187.179688	4184.102539	450	4				0	4	4	4	0	4	1	0	8192	8192	8192	3840	7616	8512	5952	11840	8512
1566975657	2	0	4201.025879	4184.615234	4203.077148	4205.128418	4191.794922	1023	4				0	4	4	4	0	4	2	0	8192	8192	8192	3840	7616	8512	5952	11776	8768
1566975657	3	0	4221.538574	4205.128418	4232.307617	4225.641113	4212.307617	450	4				0	4	4	4	0	4	3	0	8192	8192	8192	3840	7616	8576	5952	11840	8576
1566975657	4	0	4214.871582	4192.820313	4219.487305	4206.666504	4199.487305	1023	4				0	4	4	4	0	4	4	0	8192	8192	8192	3840	7616	8512	5952	11776	8512
1566975657	5	0	4195.897461	4153.846191	4197.436035	4202.563965	4187.692383	450	4				0	4	4	4	0	4	5	0	8192	8192	8192	3776	7616	8576	5952	11776	8512
1566975657	6	0	4210.769043	4172.307617	4212.307617	4210.256348	4216.922852	1023	4				0	4	4	4	0	4	6	0	8192	8192	8192	3776	7616	8512	5952	11776	8512
1566975657	7	0	4235.897461	4219.487305	4235.897461	4215.897461	4232.820313	450	4				0	4	4	4	0	4	7	0	8192	8192	8192	3840	7616	8512	6016	11840	8576
1566975657	8	0	4218.461426	4203.077148	4216.922852	4204.102539	4206.666504	450	4				0	4	4	4	0	4	8	0	8192	8192	8192	3840	7616	8512	5952	11840	8512
1566975658	9	0	4192.307617	4174.358887	4195.897461	4189.743652	4190.769043	1023	4				0	4	4	4	4	4	9	0	8192	8192	8192	3840	7616	8576	5952	11840	8640
1566975658	10	0	4207.692383	4213.333496	4219.487305	4215.384766	4203.589844	450	4				0	4	4	4	4	4	10	0	8192	8192	8192	3840	7616	8512	5952	11840	8640
1566975658	11	0	4221.025879	4231.794922	4225.641113	4215.384766	4208.717773	1023	4				0	4	4	4	4	4	11	0	8192	8192	8192	3840	7616	8512	6016	11840	8512
1566975658	12	0	4198.974121	4176.410156	4194.358887	4192.820313	4186.666504	450	4				0	4	4	4	4	4	12	0	8192	8192	8192	3840	7616	8512	5952	11776	8576
1566975658	13	0	4199.487305	4174.358887	4189.230957	4211.282227	4182.563965	450	4				0	4	4	4	4	4	13	0	8192	8192	8192	3840	7616	8576	5952	11840	8512
1566975658	14	0	4238.461426	4240	4217.94873	4228.717773	4220	450	4				0	4	4	4	4	4	14	0	8192	8192	8192	3840	7616	8512	5952	11840	8512
1566975658	15	0	4249.230957	4240	4232.820313	4215.384766	4236.410156	1023	4				0	4	4	4	4	4	15	0	8192	8192	8192	3776	7616	8512	5952	11840	8576
1566975658	16	0	4219.487305	4190.769043	4201.025879	4190.769043	4212.820313	0	4				0	4	4	4	4	4	16	0	8192	8192	8192	3840	7616	8576	6016	11776	8512
1566975658	17	0	4209.743652	4194.871582	4189.743652	4203.077148	4213.846191	0	4				0	4	4	4	4	4	17	0	8192	8192	8192	3840	7616	8512	6016	11840	8512
1566975658	18	0	4230.769043	4227.692383	4221.025879	4228.717773	4244.615234	0	4				0	4	4	4	4	4	18	0	8192	8192	8192	3840	7616	8576	5952	11776	8768
1566975658	19	0	4247.692383	4215.384766	4235.384766	4217.94873	4254.358887	0	4				0	4	4	4	4	4	19	0	8192	8192	8192	3840	7616	8512	5952	11776	8768
1566975658	20	0	4242.563965	4192.820313	4232.820313	4215.384766	4238.461426	0	4				0	4	4	4	4	4	20	0	8192	8192	8192	3776	7616	8576	5952	11776	8320
1566975658	21	0	4230.769043	4213.333496	4218.974121	4214.358887	4218.461426	0	4				0	4	4	4	4	4	21	0	8192	8192	8192	3840	7616	8576	5952	11840	8512
1566975658	22	0	4226.666504	4233.846191	4201.025879	4205.641113	4201.025879	0	4				0	4	4	4	4	4	22	0	8192	8192	8192	3776	7616	8512	5952	11840	8576
1566975658	23	0	4227.179688	4215.384766	4205.641113	4214.871582	4198.461426	0	4				0	4	4	4	4	4	23	0	8192	8192	8192	3840	7616	8512	5952	11840	8512
1566975658	24	0	4240	4217.436035	4226.153809	4216.410156	4220.512695	0	4				0	4	4	4	4	4	24	0	8192	8192	8192	3840	7616	8576	5952	11840	8512
1566975658	25	0	4250.256348	4237.94873	4238.461426	4218.461426	4245.641113	0	4				0	4	4	4	4	4	25	0	8192	8192	8192	3840	7616	8512	6016	11840	8512
1566975658	26	0	4239.487305	4223.589844	4223.589844	4212.820313	4246.153809	0	4				0	4	4	4	4	4	26	0	8192	8192	8192	3840	7616	8512	5888	11776	8512
1566975658	27	0	4230.256348	4207.179688	4211.282227	4203.589844	4234.871582	0	4				0	4	4	4	4	4	27	0	8192	8192	8192	3840	7616	8512	5888	11776	8576
1566975658	28	0	4228.205078	4211.282227	4208.717773	4209.230957	4230.256348	0	4				0	4	4	4	4	4	28	0	8192	8192	8192	3776	7616	8512	5888	11776	8576
1566975658	29	0	4226.153809	4213.333496	4202.563965	4202.563965	4234.358887	0	4				0	4	4	4	4	4	29	0	8192	8192	8192	3840	7616	8512	5952	11776	8512
1566975658	30	0	4241.025879	4223.589844	4219.487305	4212.307617	4246.153809	0	4				0	4	4	4	4	4	30	0	8192	8192	8192	3840	7616	8512	6016	11840	8512
1566975658	31	0	4251.282227	4223.589844	4229.743652	4222.563965	4251.794922	0	4				0	4	4	4	4	4	31	0	8192	8192	8192	3840	7616	8512	5952	11776	8448
1566975658	32	0	4236.410156	4215.384766	4214.871582	4215.897461	4246.666504	0	4				0	4	4	4	4	4	32	0	8192	8192	8192	3840	7616	8512	5952	11776	8448
1566975658	33	0	4232.307617	4235.897461	4214.871582	4220.512695	4246.666504	0	4				0	4	4	4	4	4	33	0	8192	8192	8192	3840	7616	8512	5952	11840	8576
1566975658	34	0	4234.871582	4246.153809	4216.410156	4206.153809	4247.692383	0	4				0	4	4	4	4	4	34	0	8192	8192	8192	3840	7616	8576	5952	11776	8512
1566975658	35	0	4228.717773	4229.743652	4216.922852	4204.102539	4243.077148	0	4				0	4	4	4	4	4	35	0	8192	8192	8192	3840	7616	8512	5952	11776	8512
1566975658	36	0	4236.410156	4229.743652	4217.94873	4216.410156	4245.128418	0	4				0	4	4	4	4	4	36	0	8192	8192	8192	3840	7616	8576	5888	11840	8704
1566975658	37	0	4249.743652	4252.307617	4218.974121	4210.769043	4256.922852	0	4				0	4	4	4	4	4	37	0	8192	8192	8192	3840	7616	8512	5888	11840	8704
1566975658	38	0	4248.205078	4252.307617	4234.358887	4215.384766	4262.563965	0	4				0	4	4	4	4	4	38	0	8192	8192	8192	3840	7616	8576	5888	11840	8576
1566975658	39	0	4243.589844	4233.846191	4235.897461	4214.871582	4252.820313	0	4				0	4	4	4	4	4	39	0	8192	8192	8192	3840	7616	8512	5952	11840	8512
1566975658	40	0	4246.666504	4233.846191	4224.615234	4215.897461	4240.512695	0	4				0	4	4	4	4	4	40	0	8192	8192	8192	3840	7616	8576	5952	11840	8576
1566975658	41	0	4248.717773	4254.358887	4219.487305	4220	4245.128418	0	4				0	4	4	4	4	4	41	0	8192	8192	8192	3840	7616	8512	5952	11840	8704
1566975658	42	0	4249.230957	4248.205078	4220	4213.846191	4252.820313	0	4				0	4	4	4	4	4	42	0	8192	8192	8192	3840	7616	8512	5952	11840	8704
1566975658	43	0	4252.820313	4221.538574	4225.641113	4221.538574	4247.179688	0	4				0	4	4	4	4	4	43	0	8192	8192	8192	3840	7616	8512	6016	11776	8512
1566975658	44	0	4242.563965	4231.794922	4212.307617	4208.717773	4228.205078	0	4				0	4	4	4	4	4	44	0	8192	8192	8192	3840	7616	8512	5952	11840	8512
1566975658	45	0	4217.436035	4254.358887	4196.410156	4195.897461	4211.794922	0	4				0	4	4	4	4	4	45	0	8192	8192	8192	3840	7616	8512	5952	11840	8512
1566975658	46	0	4221.538574	4250.256348	4216.410156	4218.461426	4230.769043	0	4				0	4	4	4	4	4	46	0	8192	8192	8192	3840	7616	8512	5952	11840	8512
1566975658	47	0	4246.153809	4244.102539	4243.589844	4227.179688	4254.358887	0	4				0	4	4	4	4	4	47	0	8192	8192	8192	3840	7616	8512	6080	11840	8512
1566975658	48	0	4236.922852	4256.410156	4241.025879	4217.436035	4240.512695	0	4				0	4	4	4	4	4	48	0	8192	8192	8192	3840	7616	8512	5952	11840	8512
1566975658	49	0	4213.846191	4262.563965	4222.563965	4204.102539	4222.05127	0	4				0	4	4	4	4	4	49	0	8192	8192	8192	3840	7616	8512	5888	11776	8448
1566975658	50	0	4209.743652	4250.256348	4218.461426	4207.692383	4221.025879	0	4				0	4	4	4	4	4	50	0	8192	8192	8192	3840	7616	8512	5888	11776	8448
1566975658	51	0	4205.128418	4227.692383	4209.230957	4211.794922	4211.794922	0	4				0	4	4	4	4	4	51	0	8192	8192	8192	3840	7616	8576	5952	11776	8512
1566975658	52	0	4207.179688	4235.897461	4192.307617	4201.538574	4206.666504	0	4				0	4	4	4	4	4	52	0	8192	8192	8192	3840	7616	8512	6016	11840	8512
1566975658	53	0	4231.282227	4250.256348	4206.666504	4212.820313	4225.128418	0	4				0	4	4	4	4	4	53	0	8192	8192	8192	3840	7616	8512	5952	11840	8512
1566975658	54	0	4230.256348	4231.794922	4208.205078	4207.692383	4226.153809	0	4				0	4	4	4	4	4	54	0	8192	8192	8192	3840	7616	8512	6016	11776	8576
1566975658	55	0	4212.820313	4227.692383	4195.384766	4198.974121	4215.897461	0	4				0	4	4	4	4	4	55	0	8192	8192	8192	3840	7616	8512	6016	11776	8576
1566975658	56	0	4223.589844	4258.461426	4202.563965	4213.333496	4227.692383	0	4				0	4	4	4	4	4	56	0	8192	8192	8192	3840	7616	8512	6016	11776	8512
1566975658	57	0	4232.307617	4270.769043	4210.769043	4204.615234	4237.94873	0	4				0	4	4	4	4	4	57	0	8192	8192	8192	3776	7616	8576	5952	11840	8576
1566975658	58	0	4224.615234	4258.461426	4224.102539	4209.743652	4237.94873	0	4				0	4	4	4	4	4	58	0	8192	8192	8192	3840	7616	8512	5888	11776	8576
1566975658	59	0	4228.717773	4254.358887	4227.179688	4219.487305	4233.333496	0	4				0	4	4	4	4	4	59	0	8192	8192	8192	3840	7616	8512	5888	11840	8576
1566975658	60	0	4234.358887	4258.461426	4216.410156	4209.230957	4224.102539	0	4				0	4	4	4	4	4	60	0	8192	8192	8192	3840	7616	8512	5888	11840	8576
1566975658	61	0	4216.922852	4264.615234	4216.922852	4211.794922	4217.94873	0	4				0	4	4	4	4	4	61	0	8192	8192	8192	3776	7616	8512	6016	11776	8512
1566975658	62	0	4212.820313	4266.666504	4226.153809	4213.846191	4234.871582	0	4				0	4	4	4	4	4	62	0	8192	8192	8192	3840	7616	8512	5952	11840	8512
1566975658	63	0	4241.538574	4270.769043	4236.922852	4220.512695	4258.974121	0	4				0	4	4	4	4	4	63	0	8192	8192	8192	3840	7616	8576	5952	11840	8320
1566975658	64	0	4255.897461	4285.128418	4233.846191	4223.589844	4265.641113	450	4				0	4	4	4	4	4	64	0	8192	8192	8192	3840	7616	8512	5952	11840	8320
1566975658	65	0	4240	4276.922852	4220.512695	4214.871582	4254.358887	450	4				0	4	4	4	4	4	65	0	8192	8192	8192	3840	7616	8512	5888	11776	8576
1566975658	66	0	4215.384766	4250.256348	4201.025879	4206.666504	4230.769043	1023	4				0	4	4	4	4	4	66	0	8192	8192	8192	3840	7616	8576	5952	11776	8512
1566975658	67	0	4204.615234	4240	4175.897461	4193.846191	4217.436035	450	4				0	4	4	4	4	4	67	0	8192	8192	8192	3840	7616	8512	5952	11776	8576
1566975658	68	0	4204.102539	4237.94873	4169.743652	4201.025879	4213.333496	1023	4				0	4	4	4	4	4	68	0	8192	8192	8192	3840	7616	8512	5952	11776	8576
1566975658	69	0	4189.743652	4229.743652	4168.205078	4205.641113	4197.436035	450	4				0	4	4	4	4	4	69	0	8192	8192	8192	3776	7616	8512	5952	11840	8512
1566975658	70	0	4164.102539	4219.487305	4163.077148	4187.179688	4176.410156	1023	4				0	4	4	4	4	4	70	0	8192	8192	8192	3840	7616	8576	6016	11840	8512
1566975658	71	0	4166.153809	4219.487305	4180.512695	4194.871582	4175.384766	450	4				0	4	4	4	4	4	71	0	8192	8192	8192	3840	7616	8512	6016	11776	8512
1566975658	72	0	4195.897461	4229.743652	4200	4208.717773	4194.358887	450	4				0	4	4	4	4	4	72	0	8192	8192	8192	3840	7616	8576	6016	11840	8640
1566975658	73	0	4214.358887	4237.94873	4204.102539	4213.333496	4207.179688	1023	4				0	4	4	4	4	4	73	0	8192	8192	8192	3840	7616	8512	6016	11840	8640
1566975658	74	0	4218.461426	4246.153809	4197.436035	4206.153809	4209.230957	450	4				0	4	4	4	4	4	74	0	8192	8192	8192	3776	7616	8512	5952	11840	8576
1566975658	75	0	4233.846191	4260.512695	4196.410156	4203.077148	4216.410156	1023	4				0	4	4	4	4	4	75	0	8192	8192	8192	3840	7616	8512	5952	11904	8512
1566975658	76	0	4254.358887	4270.769043	4204.102539	4223.077148	4233.846191	450	4				0	4	4	4	4	4	76	0	8192	8192	8192	3840	7616	8576	5888	11776	8512
1566975658	77	0	4246.153809	4256.410156	4183.077148	4206.666504	4232.307617	450	4				0	4	4	4	4	4	77	0	8192	8192	8192	3840	7616	8576	5952	11840	8384
1566975658	78	0	4225.128418	4231.794922	4172.820313	4186.153809	4216.410156	450	4				0	4	4	4	4	4	78	0	8192	8192	8192	3840	7616	8576	5952	11840	8384
1566975658	79	0	4227.692383	4215.384766	4189.743652	4196.922852	4214.871582	1023	4				0	4	4	4	4	4	79	0	8192	8192	8192	3840	7616	8512	6016	11840	8512
1566975658	80	0	4235.384766	4244.102539	4192.307617	4195.384766	4217.436035	450	4				0	4	4	4	4	4	80	0	8192	8192	8192	3840	7616	8512	5952	11776	8576
1566975658	81	0	4230.769043	4274.871582	4192.307617	4202.05127	4214.871582	450	4				0	4	4	4	4	4	81	0	8192	8192	8192	3840	7616	8512	5952	11776	8704
1566975658	82	0	4227.179688	4260.512695	4192.820313	4201.025879	4212.820313	450	4				0	4	4	4	4	4	82	0	8192	8192	8128	3776	7616	8512	5952	11776	8704
1566975658	83	0	4223.589844	4240	4189.230957	4195.384766	4204.615234	1023	4				0	4	4	4	4	4	83	0	8192	8192	8128	3840	7616	8576	5952	11776	8576
1566975658	84	0	4210.256348	4244.102539	4183.589844	4206.666504	4191.794922	450	4				0	4	4	4	4	4	84	0	8192	8192	8128	3776	7616	8512	5952	11904	8512
1566975658	85	0	4212.820313	4258.461426	4193.333496	4214.358887	4205.641113	450	4				0	4	4	4	4	4	85	0	8192	8192	8192	3840	7616	8576	5952	11840	8448
1566975658	86	0	4233.846191	4256.410156	4222.563965	4225.641113	4233.333496	450	4				0	4	4	4	4	4	86	0	8192	8192	8128	3840	7616	8512	5952	11840	8448
1566975658	87	0	4250.769043	4254.358887	4229.743652	4224.102539	4235.897461	1023	4				0	4	4	4	4	4	87	0	8192	8192	8192	3840	7616	8512	5952	11840	8512
1566975658	88	0	4251.794922	4272.820313	4220.512695	4221.025879	4224.102539	450	4				0	4	4	4	4	4	88	0	8192	8192	8192	3840	7616	8512	5952	11776	8576
1566975658	89	0	4238.461426	4268.717773	4200	4218.974121	4208.717773	450	4				0	4	4	4	4	4	89	0	8192	8192	8192	3840	7616	8576	5952	11840	8512
1566975658	90	0	4226.666504	4233.846191	4167.179688	4199.487305	4200.512695	450	4				0	4	4	4	4	4	90	0	8192	8128	8192	3840	7616	8512	5888	11776	8640
1566975658	91	0	4222.563965	4207.179688	4167.692383	4201.025879	4203.589844	1023	4				0	4	4	4	4	4	91	0	8192	8192	8192	3840	7616	8576	5888	11776	8640
1566975658	92	0	4214.871582	4190.769043	4182.05127	4198.461426	4191.794922	450	4				0	4	4	4	4	4	92	0	8192	8192	8192	3840	7616	8512	6016	11776	8512
1566975658	93	0	4195.384766	4162.05127	4172.820313	4187.692383	4164.615234	450	4				0	4	4	4	4	4	93	0	8192	8192	8192	3840	7616	8512	5952	11840	8512
1566975658	94	0	4193.333496	4164.102539	4179.487305	4205.128418	4176.922852	450	4				0	4	4	4	4	4	94	0	8192	8192	8192	3840	7616	8512	6016	11840	8512
1566975658	95	0	4221.025879	4190.769043	4208.717773	4215.897461	4216.922852	1023	4				0	4	4	4	4	4	95	0	8192	8192	8192	3840	7616	8512	6016	11776	8640
1566975658	96	0	4215.384766	4166.153809	4196.922852	4205.641113	4201.025879	450	4				0	4	4	4	4	4	96	0	8192	8192	8192	3840	7616	8512	6016	11776	8640
1566975658	97	0	4181.025879	4141.538574	4150.769043	4186.153809	4160	450	4				0	4	4	4	4	4	97	0	8192	8192	8192	3840	7616	8576	5952	11776	8448
1566975658	98	0	4189.230957	4157.94873	4152.307617	4187.692383	4174.358887	450	4				0	4	4	4	4	4	98	0	8192	8192	8192	3840	7616	8512	6016	11776	8512
1566975658	99	0	4221.025879	4168.205078	4189.230957	4212.307617	4210.256348	1023	4				0	4	4	4	4	4	99	0	8192	8192	8192	3840	7616	8512	5888	11904	8448
1566975658	100	0	4225.641113	4180.512695	4199.487305	4209.230957	4218.974121	450	4				0	4	4	4	4	4	100	0	8192	8192	8192	3840	7616	8512	5888	11904	8448
1566975658	101	0	4202.563965	4186.666504	4189.743652	4198.974121	4199.487305	450	4				0	4	4	4	4	4	101	0	8192	8192	8192	3840	7616	8512	5888	11776	8576
1566975658	102	0	4180.512695	4160	4170.256348	4193.846191	4174.358887	450	4				0	4	4	4	4	4	102	0	8192	8192	8192	3840	7616	8512	5952	11840	8512
1566975658	103	0	4182.05127	4145.641113	4164.102539	4192.820313	4174.358887	1023	4				0	4	4	4	4	4	103	0	8192	8192	8192	3840	7616	8512	5952	11904	8512
1566975658	104	0	4204.615234	4168.205078	4191.794922	4208.717773	4200	450	4				0	4	4	4	4	4	104	0	8192	8192	8192	3840	7616	8512	5952	11904	8512
1566975658	105	0	4221.025879	4176.410156	4204.615234	4207.692383	4220	450	4				0	4	4	4	4	4	105	0	8192	8192	8192	3776	7616	8512	5888	11776	8576
1566975658	106	0	4218.461426	4166.153809	4196.410156	4213.333496	4214.871582	450	4				0	4	4	4	4	4	106	0	8192	8192	8192	3840	7616	8576	5952	11776	8512
1566975658	107	0	4213.846191	4168.205078	4193.846191	4222.563965	4207.179688	1023	4				0	4	4	4	4	4	107	0	8192	8192	8192	3840	7616	8512	5952	11840	8512
1566975658	108	0	4225.128418	4178.461426	4204.615234	4216.922852	4211.794922	450	4				0	4	4	4	4	4	108	0	8192	8192	8192	3840	7616	8576	5888	11840	8448
1566975658	109	0	4240	4194.871582	4222.563965	4229.743652	4220	450	4				0	4	4	4	4	4	109	0	8192	8192	8192	3776	7616	8512	5888	11840	8448
1566975658	110	0	4224.102539	4190.769043	4208.205078	4220.512695	4207.179688	450	4				0	4	4	4	4	4	110	0	8192	8192	8192	3840	7616	8512	5952	11840	8640
1566975658	111	0	4190.769043	4160	4185.641113	4203.077148	4183.589844	1023	4				0	4	4	4	4	4	111	0	8192	8192	8192	3840	7616	8512	5952	11840	8512
1566975658	112	0	4192.307617	4174.358887	4193.333496	4208.717773	4192.307617	450	4				0	4	4	4	4	4	112	0	8192	8192	8192	3840	7616	8576	5952	11840	8512
1566975658	113	0	4227.692383	4223.589844	4218.974121	4215.384766	4226.666504	450	4				0	4	4	4	4	4	113	0	8192	8192	8192	3840	7616	8512	5952	11776	8704
1566975658	114	0	4256.410156	4240	4241.538574	4226.153809	4249.230957	450	4				0	4	4	4	4	4	114	0	8192	8192	8192	3840	7616	8576	5952	11776	8704
1566975658	115	0	4258.974121	4231.794922	4235.384766	4211.282227	4250.256348	1023	4				0	4	4	4	4	4	115	0	8192	8192	8192	3840	7616	8512	5952	11840	8512
1566975658	116	0	4247.692383	4233.846191	4217.94873	4196.410156	4237.436035	450	4				0	4	4	4	4	4	116	0	8192	8192	8192	3840	7616	8512	6016	11840	8576
1566975658	117	0	4231.794922	4217.436035	4197.94873	4202.563965	4218.974121	450	4				0	4	4	4	4	4	117	0	8192	8192	8192	3840	7616	8512	5952	11776	8320
1566975658	118	0	4215.897461	4186.666504	4180	4198.461426	4210.769043	450	4				0	4	4	4	4	4	118	0	8192	8192	8192	3840	7616	8512	5952	11776	8320
1566975658	119	0	4211.282227	4188.717773	4190.769043	4203.589844	4214.358887	1023	4				0	4	4	4	4	4	119	0	8192	8192	8192	3840	7616	8512	5952	11840	8512
1566975658	120	0	4222.05127	4211.282227	4201.538574	4203.077148	4215.897461	450	4				0	4	4	4	4	4	120	0	8192	8192	8192	3776	7616	8576	5952	11776	8576
1566975658	121	0	4234.358887	4217.436035	4203.589844	4204.615234	4218.461426	450	4				0	4	4	4	4	4	121	0	8192	8192	8192	3840	7616	8512	5952	11840	8576
1566975658	122	0	4237.94873	4215.384766	4210.769043	4218.461426	4220	450	4				0	4	4	4	4	4	122	0	8192	8192	8192	3776	7616	8512	5952	11840	8576
1566975658	123	0	4226.666504	4225.641113	4210.256348	4210.769043	4207.179688	1023	4				0	4	4	4	4	4	123	0	8192	8192	8192	3840	7616	8512	5952	11776	8512
1566975658	124	0	4214.358887	4221.538574	4210.769043	4206.153809	4196.410156	450	4				0	4	4	4	4	4	124	0	8192	8192	8192	3840	7616	8576	5888	11904	8576
1566975658	125	0	4221.538574	4201.025879	4213.333496	4203.589844	4209.230957	450	4				0	4	4	4	4	4	125	0	8192	8192	8192	3840	7616	8512	5952	11840	8512
1566975658	126	0	4235.897461	4207.179688	4217.94873	4202.05127	4226.153809	450	4				0	4	4	4	4	4	126	0	8192	8192	8192	3840	7616	8512	5952	11840	8512
1566975658	127	0	4246.153809	4233.846191	4230.256348	4214.871582	4232.820313	241	4				0	4	4	4	4	4	127	0	8192	8192	8192	3840	7616	8512	5952	11840	8512
1566975658	0	0	4252.820313	4244.102539	4230.769043	4208.205078	4238.974121	450	4				0	4	4	4	4	4	0	0	8192	8192	8192	3840	7616	8512	5952	11840	8512
1566975658	1	0	4243.077148	4229.743652	4211.794922	4198.461426	4232.820313	450	4				0	4	4	4	4	4	1	0	8192	8192	8192	3840	7616	8512	5888	11776	8576
1566975658	2	0	4225.641113	4215.384766	4194.358887	4203.077148	4214.871582	1023	4				0	4	4	4	4	4	2	0	8192	8192	8192	3840	7616	8576	5952	11840	8512
1566975658	3	0	4236.410156	4215.384766	4210.769043	4218.974121	4222.05127	450	4				0	4	4	4	4	4	3	0	8192	8192	8192	3840	7616	8512	5952	11776	8512
1566975658	4	0	4258.461426	4227.692383	4236.922852	4229.743652	4245.641113	1023	4				0	4	4	4	4	4	4	0	8192	8192	8192	3840	7616	8512	5952	11776	8512
1566975658	5	0	4245.641113	4227.692383	4218.974121	4212.820313	4240.512695	450	4				0	4	4	4	4	4	5	0	8192	8192	8192	3840	7616	8512	5952	11840	8576
1566975658	6	0	4226.153809	4225.641113	4206.666504	4210.769043	4218.461426	1023	4				0	4	4	4	4	4	6	0	8192	8192	8192	3840	7616	8512	5952	11776	8512
1566975658	7	0	4229.743652	4229.743652	4214.871582	4211.282227	4214.871582	450	4				0	4	4	4	4	4	7	0	8192	8192	8192	3840	7616	8512	6016	11840	8448
1566975659	8	0	4224.102539	4219.487305	4209.743652	4200	4213.333496	450	4				0	4	4	4	4	4	8	0	8192	8192	8192	3840	7616	8512	6016	11840	8448
1566975659	9	0	4204.102539	4213.333496	4211.794922	4210.256348	4207.692383	1023	4				0	4	4	4	4	4	9	0	8192	8192	8192	3840	7616	8576	6016	11776	8512
1566975659	10	0	4203.077148	4225.641113	4226.153809	4208.717773	4210.769043	450	4				0	4	4	4	4	4	10	0	8192	8192	8192	3840	7616	8512	5952	11776	8512
1566975659	11	0	4212.820313	4242.05127	4237.436035	4205.128418	4215.897461	1023	4				0	4	4	4	4	4	11	0	8192	8192	8192	3840	7616	8576	5952	11776	8512
1566975659	12	0	4216.922852	4260.512695	4234.358887	4210.256348	4225.641113	450	4				0	4	4	4	4	4	12	0	8192	8192	8192	3840	7616	8512	5952	11776	8512
1566975659	13	0	4227.692383	4276.922852	4230.769043	4210.256348	4231.282227	450	4				0	4	4	4	4	4	13	0	8192	8192	8192	3840	7616	8512	5952	11840	8512
1566975659	14	0	4233.846191	4268.717773	4233.333496	4217.94873	4218.974121	450	4				0	4	4	4	4	4	14	0	8192	8192	8192	3840	7616	8512	5952	11840	8512
1566975659	15	0	4233.846191	4252.307617	4224.102539	4208.717773	4216.922852	1023	4				0	4	4	4	4	4	15	0	8192	8192	8192	3840	7616	8576	6016	11776	8576
1566975659	16	0	4236.922852	4248.205078	4215.384766	4207.692383	4232.820313	0	4				0	4	4	4	4	4	16	0	8192	8192	8192	3840	7616	8512	5888	11776	8896
1566975659	17	0	4223.589844	4240	4191.794922	4212.307617	4220.512695	0	4				0	4	4	4	4	4	17	0	8192	8192	8192	3840	7616	8576	5888	11776	8896
1566975659	18	0	4209.743652	4231.794922	4173.333496	4208.205078	4204.615234	0	4				0	4	4	4	4	4	18	0	8192	8192	8192	3840	7616	8512	5952	11776	8448
1566975659	19	0	4225.641113	4244.102539	4199.487305	4223.589844	4222.05127	0	4				0	4	4	4	4	4	19	0	8192	8192	8192	3840	7616	8512	5952	11840	8512
1566975659	20	0	4239.487305	4266.666504	4213.846191	4211.794922	4232.307617	0	4				0	4	4	4	4	4	20	0	8192	8192	8192	3840	7616	8512	5952	11776	8576
1566975659	21	0	4223.589844	4272.820313	4200	4194.871582	4215.384766	0	4				0	4	4	4	4	4	21	0	8192	8192	8192	3840	7616	8512	6016	11776	8320
1566975659	22	0	4195.897461	4246.153809	4187.692383	4203.077148	4195.897461	0	4				0	4	4	4	4	4	22	0	8192	8192	8192	3840	7616	8512	6016	11776	8320
1566975659	23	0	4177.436035	4213.333496	4171.282227	4198.461426	4181.538574	0	4				0	4	4	4	4	4	23	0	8192	8192	8192	3776	7616	8576	5952	11776	8448
1566975659	24	0	4186.666504	4223.589844	4171.282227	4203.589844	4181.025879	0	4				0	4	4	4	4	4	24	0	8192	8192	8192	3840	7616	8512	6016	11840	8512
1566975659	25	0	4208.717773	4252.307617	4186.666504	4208.205078	4202.563965	0	4				0	4	4	4	4	4	25	0	8192	8192	8192	3840	7616	8576	5952	11840	8512
1566975659	26	0	4206.666504	4248.205078	4190.256348	4208.717773	4215.384766	0	4				0	4	4	4	4	4	26	0	8192	8192	8192	3840	7616	8512	5952	11840	8512
1566975659	27	0	4201.025879	4240	4183.589844	4214.358887	4210.256348	0	4				0	4	4	4	4	4	27	0	8192	8192	8192	3840	7616	8576	6016	11776	8576
1566975659	28	0	4216.410156	4254.358887	4186.666504	4210.256348	4216.410156	0	4				0	4	4	4	4	4	28	0	8192	8192	8192	3840	7616	8512	5952	11776	8576
1566975659	29	0	4224.615234	4258.461426	4193.333496	4214.358887	4225.128418	0	4				0	4	4	4	4	4	29	0	8192	8192	8192	3840	7616	8576	5952	11840	8512
1566975659	30	0	4214.871582	4244.102539	4178.974121	4209.230957	4220.512695	0	4				0	4	4	4	4	4	30	0	8192	8192	8192	3840	7616	8512	5952	11840	8512
1566975659	31	0	4213.333496	4240	4177.94873	4207.179688	4218.461426	0	4				0	4	4	4	4	4	31	0	8192	8192	8192	3840	7616	8512	5952	11840	8576
1566975659	32	0	4224.615234	4246.153809	4193.846191	4216.410156	4226.153809	0	4				0	4	4	4	4	4	32	0	8192	8192	8192	3840	7616	8576	5952	11776	8576
1566975659	33	0	4230.256348	4266.666504	4195.897461	4208.205078	4230.769043	0	4				0	4	4	4	4	4	33	0	8192	8192	8192	3776	7616	8576	5952	11840	8576
1566975659	34	0	4227.179688	4287.179688	4201.025879	4216.410156	4232.307617	0	4				0	4	4	4	4	4	34	0	8192	8192	8192	3840	7616	8576	5952	11776	8192
1566975659	35	0	4215.897461	4270.769043	4190.256348	4208.205078	4218.974121	0	4				0	4	4	4	4	4	35	0	8192	8192	8192	3840	7616	8512	5952	11776	8192
1566975659	36	0	4211.282227	4242.05127	4172.307617	4186.666504	4201.538574	0	4				0	4	4	4	4	4	36	0	8192	8192	8192	3776	7616	8512	5888	11840	8512
1566975659	37	0	4234.358887	4248.205078	4195.384766	4210.769043	4222.563965	0	4				0	4	4	4	4	4	37	0	8192	8192	8192	3840	7616	8576	5952	11776	8576
1566975659	38	0	4248.205078	4252.307617	4206.666504	4216.922852	4246.153809	0	4				0	4	4	4	4	4	38	0	8192	8192	8192	3776	7616	8576	5952	11840	8512
1566975659	39	0	4221.538574	4233.846191	4180	4194.358887	4218.461426	0	4				0	4	4	4	4	4	39	0	8192	8192	8192	3840	7616	8512	5952	11840	8512
1566975659	40	0	4206.666504	4217.436035	4164.102539	4190.769043	4193.333496	0	4				0	4	4	4	4	4	40	0	8192	8192	8192	3840	7616	8512	5952	11840	8512
1566975659	41	0	4214.358887	4219.487305	4172.307617	4197.94873	4197.436035	0	4				0	4	4	4	4	4	41	0	8192	8192	8192	3840	7616	8512	5952	11776	8576
1566975659	42	0	4202.05127	4235.897461	4174.358887	4197.436035	4187.692383	0	4				0	4	4	4	4	4	42	0	8192	8192	8192	3840	7616	8512	5888	11776	8512
1566975659	43	0	4179.487305	4244.102539	4158.974121	4183.077148	4158.461426	0	4				0	4	4	4	4	4	43	0	8192	8192	8192	3840	7616	8512	5888	11840	8576
1566975659	44	0	4164.615234	4225.641113	4149.230957	4188.717773	4132.307617	0	4				0	4	4	4	4	4	44	0	8192	8192	8192	3776	7616	8512	5888	11840	8576
1566975659	45	0	4162.563965	4223.589844	4149.743652	4197.94873	4138.974121	0	4				0	4	4	4	4	4	45	0	8192	8192	8192	3840	7616	8576	6080	11840	8512
1566975659	46	0	4183.589844	4246.153809	4160	4199.487305	4173.846191	0	4				0	4	4	4	4	4	46	0	8192	8192	8192	3840	7616	8512	5952	11840	8576
1566975659	47	0	4213.333496	4258.461426	4175.384766	4209.743652	4198.461426	0	4				0	4	4	4	4	4	47	0	8192	8192	8192	3840	7616	8576	5952	11840	8512
1566975659	48	0	4234.358887	4283.077148	4183.077148	4203.589844	4216.922852	0	4				0	4	4	4	4	4	48	0	8192	8192	8192	3840	7616	8512	5952	11840	8512
1566975659	49	0	4229.743652	4276.922852	4185.128418	4202.05127	4222.05127	0	4				0	4	4	4	4	4	49	0	8192	8192	8192	3840	7552	8512	5952	11840	8576
1566975659	50	0	4211.282227	4229.743652	4177.94873	4207.179688	4198.974121	0	4				0	4	4	4	4	4	50	0	8192	8192	8192	3840	7616	8576	6016	11776	8512
1566975659	51	0	4220.512695	4240	4182.05127	4204.102539	4197.436035	0	4				0	4	4	4	4	4	51	0	8192	8192	8192	3840	7616	8576	5952	11840	8576
1566975659	52	0	4236.410156	4262.563965	4195.897461	4210.769043	4215.897461	0	4				0	4	4	4	4	4	52	0	8192	8192	8192	3840	7616	8512	5952	11776	8576
1566975659	53	0	4233.846191	4235.897461	4191.794922	4206.153809	4210.256348	0	4				0	4	4	4	4	4	53	0	8192	8192	8192	3776	7616	8512	5952	11776	8576
1566975659	54	0	4232.307617	4233.846191	4189.230957	4211.282227	4196.922852	0	4				0	4	4	4	4	4	54	0	8192	8192	8192	3840	7616	8512	5888	11840	8448
1566975659	55	0	4208.717773	4244.102539	4167.692383	4211.282227	4176.410156	0	4				0	4	4	4	4	4	55	0	8192	8192	8192	3776	7616	8512	5952	11776	8512
1566975659	56	0	4184.615234	4219.487305	4135.384766	4192.307617	4154.358887	0	4				0	4	4	4	4	4	56	0	8192	8192	8192	3840	7616	8512	5952	11776	8512
1566975659	57	0	4218.461426	4225.641113	4157.94873	4210.256348	4175.897461	0	4				0	4	4	4	4	4	57	0	8192	8192	8192	3840	7616	8512	5888	11776	8576
1566975659	58	0	4239.487305	4252.307617	4175.897461	4213.846191	4202.05127	0	4				0	4	4	4	4	4	58	0	8192	8192	8128	3840	7616	8576	5888	11776	8576
1566975659	59	0	4218.461426	4252.307617	4169.743652	4201.538574	4196.922852	0	4				0	4	4	4	4	4	59	0	8192	8192	8128	3840	7616	8512	5952	11776	8512
1566975659	60	0	4237.436035	4260.512695	4193.333496	4220	4213.333496	0	4				0	4	4	4	4	4	60	0	8192	8192	8192	3840	7616	8512	6016	11840	8576
1566975659	61	0	4263.589844	4260.512695	4206.153809	4215.897461	4227.179688	0	4				0	4	4	4	4	4	61	0	8192	8192	8192	3840	7616	8512	5952	11840	8448
1566975659	62	0	4234.358887	4233.846191	4193.846191	4200.512695	4200.512695	0	4				0	4	4	4	4	4	62	0	8192	8192	8192	3840	7616	8576	5952	11840	8448
1566975659	63	0	4210.769043	4217.436035	4195.384766	4197.436035	4185.128418	0	4				0	4	4	4	4	4	63	0	8192	8192	8192	3840	7616	8512	6016	11776	8576
1566975659	64	0	4221.025879	4205.128418	4214.358887	4202.563965	4190.769043	450	4				0	4	4	4	4	4	64	0	8192	8192	8192	3840	7616	8512	5824	11776	8576
1566975659	65	0	4213.333496	4186.666504	4209.743652	4201.538574	4178.974121	450	4				0	4	4	4	4	4	65	0	8192	8192	8192	3840	7616	8512	5888	11776	8512
1566975659	66	0	4193.846191	4186.666504	4190.256348	4189.743652	4163.589844	1023	4				0	4	4	4	4	4	66	0	8192	8192	8192	3840	7616	8512	5888	11776	8512
1566975659	67	0	4193.846191	4198.974121	4195.897461	4201.538574	4169.230957	450	4				0	4	4	4	4	4	67	0	8192	8192	8192	3840	7616	8512	5952	11776	8512
1566975659	68	0	4202.563965	4205.128418	4191.794922	4204.615234	4171.282227	1023	4				0	4	4	4	4	4	68	0	8192	8192	8192	3840	7616	8512	5888	11840	8576
1566975659	69	0	4200.512695	4198.974121	4162.563965	4196.922852	4163.077148	450	4				0	4	4	4	4	4	69	0	8192	8192	8192	3840	7616	8512	5952	11776	8576
1566975659	70	0	4199.487305	4180.512695	4144.102539	4201.025879	4168.205078	1023	4				0	4	4	4	4	4	70	0	8192	8192	8192	3840	7616	8512	5952	11776	8256
1566975659	71	0	4209.743652	4176.410156	4143.589844	4195.384766	4186.666504	450	4				0	4	4	4	4	4	71	0	8192	8192	8192	3840	7616	8512	5952	11776	8256
1566975659	72	0	4207.179688	4166.153809	4144.615234	4195.897461	4189.230957	450	4				0	4	4	4	4	4	72	0	8192	8192	8192	3840	7616	8512	5952	11840	8512
1566975659	73	0	4195.897461	4147.692383	4145.128418	4188.717773	4182.05127	0	4				0	4	4	4	0	4	73	0	8192	8192	8192	3840	7616	8512	5952	11776	8512
1566975659	74	0	4209.743652	4178.461426	4177.436035	4191.282227	4195.384766	450	4				0	4	4	4	0	4	74	0	8192	8192	8192	3840	7616	8512	5952	11776	8512
1566975659	75	0	4222.563965	4223.589844	4215.897461	4215.384766	4209.230957	1023	4				0	4	4	4	0	4	75	0	8192	8192	8192	3840	7616	8512	5952	11840	8704
1566975659	76	0	4195.897461	4205.128418	4197.94873	4200.512695	4188.205078	450	4				0	4	4	4	0	4	76	0	8192	8192	8192	3840	7616	8512	5952	11840	8704
1566975659	77	0	4165.641113	4172.307617	4173.333496	4184.615234	4158.461426	450	4				0	4	4	4	0	4	77	0	8192	8192	8192	3840	7616	8512	6016	11840	8576
1566975659	78	0	4156.410156	4164.102539	4172.820313	4193.333496	4151.282227	450	4				0	4	4	4	0	4	78	0	8192	8192	8192	3840	7616	8512	5952	11840	8576
1566975659	79	0	4147.692383	4157.94873	4163.077148	4193.846191	4148.717773	1023	4				0	4	4	4	0	4	79	0	8192	8192	8192	3840	7616	8576	5888	11840	8704
1566975659	80	0	4158.974121	4172.307617	4168.205078	4206.153809	4156.922852	450	4				0	4	4	4	0	4	80	0	8192	8192	8192	3840	7616	8512	5888	11840	8704
1566975659	81	0	4183.589844	4190.769043	4183.077148	4208.717773	4178.974121	450	4				0	4	4	4	0	4	81	0	8192	8192	8192	3776	7616	8512	5952	11840	8512
1566975659	82	0	4193.846191	4190.769043	4189.743652	4205.128418	4192.307617	450	4				0	4	4	4	0	4	82	0	8192	8192	8192	3840	7616	8512	6016	11776	8576
1566975659	83	0	4211.282227	4205.128418	4186.666504	4209.230957	4202.05127	1023	4				0	4	4	4	0	4	83	0	8192	8192	8192	3840	7616	8512	6016	11840	8448
1566975659	84	0	4231.794922	4219.487305	4178.974121	4213.333496	4213.333496	450	4				0	4	4	4	0	4	84	0	8192	8192	8192	3840	7616	8576	6016	11840	8448
1566975659	85	0	4237.436035	4211.282227	4183.589844	4223.077148	4224.615234	450	4				0	4	4	4	0	4	85	0	8192	8192	8192	3840	7616	8512	5952	11840	8512
1566975659	86	0	4227.692383	4196.922852	4182.05127	4204.615234	4224.615234	450	4				0	4	4	4	0	4	86	0	8192	8192	8192	3840	7616	8512	6016	11776	8512
1566975659	87	0	4209.230957	4180.512695	4175.384766	4190.256348	4207.692383	1023	4				0	4	4	4	0	4	87	0	8192	8192	8192	3840	7616	8512	6016	11840	8512
1566975659	88	0	4205.128418	4188.717773	4188.717773	4205.128418	4201.025879	450	4				0	4	4	4	0	4	88	0	8192	8192	8192	3776	7616	8512	6016	11776	8640
1566975659	89	0	4230.769043	4242.05127	4228.205078	4220.512695	4226.153809	450	4				0	4	4	4	0	4	89	0	8192	8192	8192	3776	7616	8512	5952	11776	8640
1566975659	90	0	4243.589844	4274.871582	4252.307617	4232.307617	4240.512695	450	4				0	4	4	4	0	4	90	0	8192	8192	8192	3840	7616	8512	5952	11840	8576
1566975659	91	0	4216.410156	4248.205078	4225.128418	4208.717773	4208.717773	1023	4				0	4	4	4	0	4	91	0	8192	8192	8192	3840	7616	8512	6016	11840	8576
1566975659	92	0	4186.153809	4211.282227	4200.512695	4188.717773	4181.538574	450	4				0	4	4	4	0	4	92	0	8192	8192	8192	3840	7616	8576	6016	11840	8512
1566975659	93	0	4174.871582	4198.974121	4184.615234	4192.307617	4180	450	4				0	4	4	4	0	4	93	0	8192	8192	8192	3840	7616	8512	5952	11904	8640
1566975659	94	0	4184.615234	4203.077148	4166.153809	4192.820313	4185.128418	450	4				0	4	4	4	0	4	94	0	8192	8192	8192	3840	7616	8512	5952	11904	8640
1566975659	95	0	4201.538574	4201.025879	4170.256348	4204.102539	4197.94873	1023	4				0	4	4	4	0	4	95	0	8192	8192	8192	3840	7616	8576	6016	11776	8576
1566975659	96	0	4197.436035	4192.820313	4154.871582	4197.94873	4201.025879	450	4				0	4	4	4	0	4	96	0	8192	8192	8192	3840	7616	8576	6016	11840	8448
1566975659	97	0	4201.025879	4205.128418	4143.589844	4195.384766	4194.871582	450	4				0	4	4	4	0	4	97	0	8192	8192	8192	3840	7616	8512	5952	11840	8448
1566975659	98	0	4231.794922	4223.589844	4177.436035	4215.384766	4213.846191	450	4				0	4	4	4	0	4	98	0	8192	8192	8192	3840	7616	8512	5952	11840	8448
1566975659	99	0	4246.666504	4209.230957	4197.436035	4213.846191	4236.922852	1023	4				0	4	4	4	0	4	99	0	8192	8192	8192	3840	7616	8512	5952	11840	8512
1566975659	100	0	4228.717773	4194.871582	4191.794922	4209.743652	4218.974121	450	4				0	4	4	4	0	4	100	0	8192	8192	8192	3840	7616	8512	6016	11840	8576
1566975659	101	0	4226.666504	4217.436035	4210.256348	4207.179688	4215.384766	450	4				0	4	4	4	0	4	101	0	8192	8192	8192	3840	7616	8512	6016	11776	8576
1566975659	102	0	4236.410156	4223.589844	4239.487305	4205.641113	4235.384766	450	4				0	4	4	4	0	4	102	0	8192	8192	8192	3840	7616	8512	6016	11776	8576
1566975659	103	0	4230.256348	4211.282227	4232.820313	4209.743652	4221.538574	1023	4				0	4	4	4	0	4	103	0	8192	8192	8192	3840	7616	8512	6016	11840	8512
1566975659	104	0	4228.717773	4237.94873	4215.384766	4200.512695	4205.128418	450	4				0	4	4	4	0	4	104	0	8192	8192	8192	3776	7616	8512	6016	11840	8576
1566975659	105	0	4223.589844	4252.307617	4217.94873	4204.615234	4214.871582	450	4				0	4	4	4	0	4	105	0	8192	8192	8192	3840	7616	8576	6016	11776	8576
1566975659	106	0	4216.410156	4221.538574	4211.282227	4206.153809	4221.538574	450	4				0	4	4	4	0	4	106	0	8192	8192	8192	3840	7616	8512	5952	11776	8896
1566975659	107	0	4220	4215.384766	4192.820313	4197.436035	4215.384766	1023	4				0	4	4	4	0	4	107	0	8192	8192	8192	3840	7616	8512	5952	11776	8896
1566975659	108	0	4222.563965	4227.692383	4181.025879	4202.563965	4212.307617	450	4				0	4	4	4	0	4	108	0	8192	8192	8192	3776	7616	8512	5952	11840	8640
1566975659	109	0	4232.820313	4219.487305	4179.487305	4206.153809	4220.512695	450	4				0	4	4	4	0	4	109	0	8192	8192	8192	3840	7616	8512	5952	11840	8512
1566975659	110	0	4251.794922	4213.333496	4197.436035	4217.436035	4231.282227	450	4				0	4	4	4	0	4	110	0	8192	8192	8192	3840	7616	8576	6016	11840	8512
1566975659	111	0	4242.563965	4215.384766	4196.410156	4208.205078	4225.128418	1023	4				0	4	4	4	0	4	111	0	8192	8192	8192	3840	7616	8512	5888	11840	8704
1566975659	112	0	4205.128418	4198.974121	4177.436035	4182.05127	4210.256348	450	4				0	4	4	4	0	4	112	0	8192	8192	8192	3776	7616	8512	5888	11840	8704
1566975659	113	0	4192.820313	4196.922852	4191.282227	4195.897461	4208.717773	450	4				0	4	4	4	0	4	113	0	8192	8192	8192	3840	7616	8512	6016	11840	8512
1566975659	114	0	4201.025879	4219.487305	4210.256348	4201.025879	4208.205078	450	4				0	4	4	4	0	4	114	0	8192	8192	8192	3840	7616	8512	6016	11904	8576
1566975659	115	0	4196.410156	4221.538574	4211.282227	4195.384766	4203.077148	1023	4				0	4	4	4	0	4	115	0	8192	8192	8192	3840	7616	8512	5888	11840	8640
1566975659	116	0	4192.820313	4203.077148	4211.282227	4205.641113	4207.692383	450	4				0	4	4	4	0	4	116	0	8192	8192	8192	3840	7616	8512	5888	11840	8640
1566975659	117	0	4200	4211.282227	4215.897461	4209.743652	4218.974121	450	4				0	4	4	4	0	4	117	0	8192	8192	8192	3840	7616	8512	6016	11840	8512
1566975659	118	0	4203.077148	4215.384766	4210.256348	4206.666504	4214.358887	450	4				0	4	4	4	0	4	118	0	8192	8192	8192	3840	7616	8512	5952	11776	8576
1566975659	119	0	4187.692383	4190.769043	4174.358887	4196.410156	4193.333496	1023	4				0	4	4	4	0	4	119	0	8192	8192	8192	3840	7616	8512	5952	11776	8512
1566975659	120	0	4173.846191	4184.615234	4155.897461	4205.641113	4183.077148	450	4				0	4	4	4	0	4	120	0	8192	8192	8192	3840	7616	8512	5952	11776	8512
1566975659	121	0	4171.282227	4207.179688	4154.871582	4204.102539	4177.94873	450	4				0	4	4	4	0	4	121	0	8192	8192	8192	3840	7616	8512	5952	11840	8512
1566975659	122	0	4167.179688	4215.384766	4143.077148	4184.615234	4165.641113	450	4				0	4	4	4	0	4	122	0	8192	8192	8192	3840	7616	8512	6016	11840	8576
1566975659	123	0	4170.769043	4211.282227	4155.897461	4201.025879	4176.410156	1023	4				0	4	4	4	0	4	123	0	8192	8192	8192	3840	7616	8512	6016	11776	8512
1566975659	124	0	4176.410156	4211.282227	4177.94873	4201.538574	4187.692383	450	4				0	4	4	4	0	4	124	0	8192	8192	8192	3840	7616	8512	6016	11840	8768
1566975659	125	0	4165.128418	4213.333496	4181.538574	4186.666504	4162.05127	450	4				0	4	4	4	0	4	125	0	8192	8192	8192	3840	7616	8512	6016	11840	8768
1566975659	126	0	4151.794922	4225.641113	4175.384766	4191.794922	4142.563965	450	4				0	4	4	4	0	4	126	0	8192	8192	8192	3840	7616	8512	5952	11840	8384
1566975659	127	0	4149.743652	4227.692383	4168.205078	4193.846191	4150.769043	241	4				0	4	4	4	0	4	127	0	8192	8192	8192	3840	7616	8576	5952	11840	8512
1566975659	0	0	4150.256348	4205.128418	4166.153809	4207.179688	4156.922852	450	4				0	4	4	4	0	4	0	0	8192	8192	8192	3840	7616	8512	6016	11776	8512
1566975659	1	0	4165.641113	4217.436035	4172.307617	4217.436035	4172.307617	450	4				0	4	4	4	0	4	1	0	8192	8192	8192	3840	7616	8512	6016	11776	8832
1566975659	2	0	4196.922852	4250.256348	4191.282227	4217.94873	4197.94873	1023	4				0	4	4	4	0	4	2	0	8192	8192	8192	3840	7616	8512	6016	11776	8832
1566975659	3	0	4193.333496	4235.897461	4180	4203.589844	4187.179688	450	4				0	4	4	4	0	4	3	0	8192	8192	8192	3840	7616	8512	6016	11776	8576
1566975659	4	0	4174.358887	4215.384766	4150.256348	4190.769043	4169.743652	1023	4				0	4	4	4	0	4	4	0	8192	8192	8192	3840	7616	8512	6016	11840	8512
1566975659	5	0	4204.615234	4250.256348	4169.743652	4223.589844	4205.641113	450	4				0	4	4	4	0	4	5	0	8192	8192	8192	3840	7616	8576	6016	11776	8256
1566975659	6	0	4240	4268.717773	4192.820313	4231.282227	4240.512695	1023	4				0	4	4	4	0	4	6	0	8192	8192	8192	3840	7616	8512	6016	11776	8256
1566975660	7	0	4222.563965	4250.256348	4181.538574	4208.717773	4226.666504	450	4				0	4	4	4	0	4	7	0	8192	8192	8192	3840	7616	8512	5952	11776	8512
1566975660	8	0	4192.820313	4254.358887	4174.358887	4211.282227	4203.589844	450	4				0	4	4	4	0	4	8	0	8192	8192	8192	3840	7616	8576	6016	11776	8512
1566975660	9	0	4181.025879	4252.307617	4178.461426	4208.205078	4186.666504	1	4				0	4	4	4	0	4	9	0	8192	8192	8192	3840	7616	8512	6016	11776	8512
1566975660	10	0	4173.333496	4235.897461	4188.205078	4207.179688	4168.717773	450	4				0	4	4	4	0	4	10	0	8192	8192	8192	3840	7616	8576	6016	11776	8512
1566975660	11	0	4163.589844	4240	4182.05127	4202.563965	4164.615234	1023	4				0	4	4	4	0	4	11	0	8192	8192	8192	3840	7616	8512	6016	11776	8512
1566975660	12	0	4145.641113	4223.589844	4153.333496	4180.512695	4150.769043	450	4				0	4	4	4	0	4	12	0	8192	8192	8192	3840	7616	8576	5952	11840	8512
1566975660	13	0	4126.666504	4184.615234	4133.846191	4171.794922	4113.846191	450	4				0	4	4	4	0	4	13	0	8192	8192	8192	3840	7616	8512	5952	11776	8512
1566975660	14	0	4135.897461	4182.563965	4129.230957	4178.974121	4107.692383	450	4				0	4	4	4	0	4	14	0	8192	8192	8192	3840	7616	8576	5952	11776	8832
1566975660	15	0	4174.871582	4211.282227	4141.538574	4207.179688	4151.282227	1023	4				0	4	4	4	0	4	15	0	8192	8192	8192	3840	7616	8512	5952	11776	8832
1566975660	16	0	4216.410156	4233.846191	4159.487305	4223.589844	4195.897461	0	4				0	4	4	4	0	4	16	0	8192	8192	8192	3840	7616	8512	5952	11776	8384
1566975660	17	0	4236.410156	4252.307617	4171.794922	4225.128418	4211.282227	0	4				0	4	4	4	0	4	17	0	8192	8192	8192	3840	7616	8512	5952	11840	8512
1566975660	18	0	4227.692383	4244.102539	4172.820313	4225.641113	4206.153809	0	4				0	4	4	4	0	4	18	0	8192	8192	8192	3840	7616	8512	5952	11840	8512
1566975660	19	0	4216.922852	4223.589844	4153.333496	4204.102539	4201.538574	0	4				0	4	4	4	0	4	19	0	8192	8192	8192	3840	7616	8512	5952	11840	8384
1566975660	20	0	4227.692383	4229.743652	4163.589844	4214.871582	4214.871582	0	4				0	4	4	4	0	4	20	0	8192	8192	8192	3840	7616	8576	5952	11840	8384
1566975660	21	0	4242.05127	4258.461426	4202.563965	4238.461426	4235.384766	0	4				0	4	4	4	0	4	21	0	8192	8192	8192	3840	7616	8512	5952	11840	8448
1566975660	22	0	4223.589844	4268.717773	4209.743652	4215.384766	4226.153809	0	4				0	4	4	4	0	4	22	0	8192	8192	8192	3840	7616	8576	5952	11776	8512
1566975660	23	0	4180.512695	4248.205078	4178.461426	4194.871582	4187.692383	0	4				0	4	4	4	0	4	23	0	8192	8192	8192	3776	7616	8512	5952	11776	8448
1566975660	24	0	4174.871582	4248.205078	4166.153809	4198.461426	4176.922852	0	4				0	4	4	4	0	4	24	0	8192	8192	8128	3840	7616	8512	5952	11776	8448
1566975660	25	0	4210.256348	4272.820313	4198.461426	4219.487305	4210.256348	0	4				0	4	4	4	0	4	25	0	8192	8192	8192	3840	7616	8512	5888	11776	8512
1566975660	26	0	4212.820313	4262.563965	4195.897461	4213.846191	4222.05127	0	4				0	4	4	4	0	4	26	0	8192	8192	8192	3776	7616	8576	5952	11840	8576
1566975660	27	0	4178.974121	4235.897461	4153.846191	4187.179688	4188.717773	0	4				0	4	4	4	0	4	27	0	8192	8192	8192	3840	7616	8512	5952	11776	8512
1566975660	28	0	4185.128418	4254.358887	4150.256348	4200.512695	4179.487305	0	4				0	4	4	4	0	4	28	0	8192	8192	8128	3776	7616	8576	5952	11776	8512
1566975660	29	0	4222.05127	4272.820313	4160	4211.794922	4215.897461	0	4				0	4	4	4	0	4	29	0	8192	8192	8192	3776	7616	8512	5952	11840	8512
1566975660	30	0	4218.974121	4264.615234	4145.641113	4205.128418	4227.692383	0	4				0	4	4	4	0	4	30	0	8192	8192	8192	3840	7616	8576	5952	11840	8576
1566975660	31	0	4197.436035	4252.307617	4124.102539	4201.538574	4202.563965	0	4				0	4	4	4	0	4	31	0	8192	8192	8192	3840	7616	8512	5952	11840	8512
1566975660	32	0	4200	4231.794922	4125.641113	4198.461426	4199.487305	0	4				0	4	4	4	0	4	32	0	8192	8192	8192	3840	7616	8512	5888	11840	8640
1566975660	33	0	4192.820313	4198.974121	4148.205078	4203.077148	4207.692383	0	4				0	4	4	4	0	4	33	0	8192	8192	8192	3840	7616	8512	5888	11840	8640
1566975660	34	0	4165.641113	4192.820313	4164.102539	4198.461426	4189.230957	0	4				0	4	4	4	0	4	34	0	8192	8192	8192	3840	7616	8512	6016	11840	8384
1566975660	35	0	4178.461426	4207.179688	4208.717773	4219.487305	4186.666504	0	4				0	4	4	4	0	4	35	0	8192	8192	8192	3840	7616	8512	5952	11776	8576
1566975660	36	0	4193.333496	4194.871582	4240	4234.358887	4195.897461	0	4				0	4	4	4	0	4	36	0	8192	8192	8192	3840	7616	8576	5952	11776	8576
1566975660	37	0	4150.769043	4172.307617	4200.512695	4193.846191	4170.256348	0	4				0	4	4	4	0	4	37	0	8192	8192	8192	3840	7616	8512	5952	11776	8576
1566975660	38	0	4117.94873	4157.94873	4165.128418	4181.025879	4145.641113	0	4				0	4	4	4	0	4	38	0	8192	8192	8192	3840	7616	8512	5952	11776	8576
1566975660	39	0	4139.487305	4141.538574	4162.563965	4193.333496	4161.538574	0	4				0	4	4	4	0	4	39	0	8192	8192	8192	3840	7616	8512	5952	11776	8576
1566975660	40	0	4158.974121	4139.487305	4158.974121	4185.128418	4176.922852	0	4				0	4	4	4	0	4	40	0	8192	8192	8192	3840	7616	8576	6080	11840	8512
1566975660	41	0	4166.666504	4166.153809	4157.436035	4182.05127	4176.410156	0	4				0	4	4	4	0	4	41	0	8192	8192	8192	3840	7616	8512	5952	11840	8384
1566975660	42	0	4197.94873	4182.563965	4162.563965	4189.230957	4197.94873	0	4				0	4	4	4	0	4	42	0	8192	8192	8192	3840	7616	8512	5952	11840	8384
1566975660	43	0	4209.230957	4166.153809	4148.717773	4193.333496	4218.461426	0	4				0	4	4	4	0	4	43	0	8192	8192	8192	3840	7616	8512	5952	11840	8576
1566975660	44	0	4176.922852	4160	4115.897461	4178.974121	4203.589844	0	4				0	4	4	4	0	4	44	0	8192	8192	8192	3840	7616	8512	5952	11840	8512
1566975660	45	0	4168.205078	4178.461426	4120	4185.641113	4193.333496	0	4				0	4	4	4	0	4	45	0	8192	8192	8192	3840	7616	8512	6016	11840	8576
1566975660	46	0	4192.820313	4180.512695	4155.897461	4216.410156	4213.333496	0	4				0	4	4	4	0	4	46	0	8192	8192	8192	3840	7616	8512	6016	11840	8576
1566975660	47	0	4184.102539	4168.205078	4161.538574	4210.769043	4218.974121	0	4				0	4	4	4	0	4	47	0	8192	8192	8192	3840	7616	8512	6016	11840	8512
1566975660	48	0	4148.717773	4162.05127	4161.025879	4205.641113	4193.333496	0	4				0	4	4	4	0	4	48	0	8192	8192	8192	3776	7616	8512	5888	11840	8576
1566975660	49	0	4142.563965	4168.205078	4180	4215.384766	4178.974121	0	4				0	4	4	4	0	4	49	0	8192	8192	8192	3840	7616	8512	6016	11904	8448
1566975660	50	0	4155.897461	4170.256348	4198.461426	4218.461426	4190.256348	0	4				0	4	4	4	0	4	50	0	8192	8192	8192	3776	7616	8512	6016	11776	8320
1566975660	51	0	4172.820313	4178.461426	4212.307617	4226.666504	4211.794922	0	4				0	4	4	4	0	4	51	0	8192	8192	8192	3840	7616	8512	5888	11776	8320
1566975660	52	0	4187.179688	4192.820313	4207.692383	4213.846191	4215.897461	0	4				0	4	4	4	0	4	52	0	8192	8192	8192	3776	7616	8512	5952	11840	8448
1566975660	53	0	4181.025879	4201.025879	4189.230957	4200	4197.94873	0	4				0	4	4	4	0	4	53	0	8192	8192	8192	3840	7616	8512	5952	11840	8512
1566975660	54	0	4182.563965	4209.230957	4176.922852	4200.512695	4203.077148	0	4				0	4	4	4	0	4	54	0	8192	8192	8192	3840	7616	8576	5952	11840	8512
1566975660	55	0	4205.128418	4209.230957	4176.922852	4200	4226.153809	0	4				0	4	4	4	0	4	55	0	8192	8192	8192	3840	7616	8512	5888	11776	8256
1566975660	56	0	4207.692383	4205.128418	4171.794922	4205.128418	4214.358887	0	4				0	4	4	4	0	4	56	0	8192	8192	8192	3840	7616	8512	5888	11776	8256
1566975660	57	0	4184.102539	4198.974121	4146.153809	4196.922852	4187.692383	0	4				0	4	4	4	0	4	57	0	8192	8192	8192	3840	7616	8512	5824	11776	8512
1566975660	58	0	4167.179688	4180.512695	4139.487305	4203.077148	4183.589844	0	4				0	4	4	4	0	4	58	0	8192	8192	8192	3840	7616	8512	6016	11776	8576
1566975660	59	0	4171.282227	4198.974121	4161.538574	4212.307617	4189.743652	0	4				0	4	4	4	0	4	59	0	8192	8192	8192	3840	7616	8512	5952	11840	8576
1566975660	60	0	4172.820313	4244.102539	4187.179688	4204.102539	4185.128418	0	4				0	4	4	4	0	4	60	0	8192	8192	8192	3776	7616	8512	5952	11840	8576
1566975660	61	0	4158.974121	4240	4203.077148	4217.436035	4183.077148	0	4				0	4	4	4	0	4	61	0	8192	8192	8192	3840	7616	8512	5952	11840	8512
1566975660	62	0	4158.461426	4203.077148	4209.230957	4225.128418	4203.589844	0	4				0	4	4	4	0	4	62	0	8192	8192	8192	3840	7616	8512	6016	11776	8576
1566975660	63	0	4167.179688	4192.820313	4210.769043	4220.512695	4211.282227	0	4				0	4	4	4	0	4	63	0	8192	8192	8192	3840	7616	8576	5888	11904	8576
1566975660	64	0	4176.410156	4205.128418	4209.743652	4218.974121	4206.666504	450	4				0	4	4	4	0	4	64	0	8192	8192	8192	3840	7616	8512	5888	11904	8576
1566975660	65	0	4185.128418	4213.333496	4210.769043	4210.256348	4214.871582	450	4				0	4	4	4	0	4	65	0	8192	8192	8192	3840	7616	8576	5952	11840	8448
1566975660	66	0	4176.410156	4205.128418	4203.077148	4201.538574	4208.205078	1023	4				0	4	4	4	0	4	66	0	8192	8192	8192	3840	7616	8512	5952	11840	8512
1566975660	67	0	4174.358887	4207.179688	4191.282227	4194.358887	4201.025879	450	4				0	4	4	4	0	4	67	0	8192	8192	8192	3840	7616	8576	5952	11840	8576
1566975660	68	0	4197.94873	4229.743652	4208.205078	4210.256348	4223.589844	1023	4				0	4	4	4	0	4	68	0	8192	8192	8192	3840	7616	8512	5952	11840	8640
1566975660	69	0	4197.436035	4225.641113	4212.307617	4212.820313	4225.128418	450	4				0	4	4	4	0	4	69	0	8192	8192	8192	3840	7616	8576	5952	11840	8640
1566975660	70	0	4157.94873	4198.974121	4179.487305	4186.153809	4186.666504	1023	4				0	4	4	4	0	4	70	0	8192	8192	8192	3840	7616	8512	5952	11840	8704
1566975660	71	0	4138.461426	4184.615234	4170.256348	4198.461426	4168.205078	450	4				0	4	4	4	0	4	71	0	8192	8192	8192	3840	7616	8576	6016	11840	8512
1566975660	72	0	4135.384766	4178.461426	4164.615234	4203.077148	4158.974121	450	4				0	4	4	4	0	4	72	0	8192	8192	8192	3840	7616	8512	5952	11840	8512
1566975660	73	0	4129.743652	4188.717773	4165.641113	4193.846191	4142.563965	1	4				0	4	4	4	0	4	73	0	8192	8192	8192	3840	7616	8512	5952	11840	8384
1566975660	74	0	4138.974121	4198.974121	4197.436035	4209.743652	4153.846191	450	4				0	4	4	4	0	4	74	0	8192	8192	8192	3776	7616	8512	5952	11840	8384
1566975660	75	0	4142.05127	4180.512695	4204.102539	4207.692383	4168.205078	1023	4				0	4	4	4	0	4	75	0	8192	8192	8192	3840	7616	8512	6080	11776	8512
1566975660	76	0	4142.05127	4186.666504	4194.871582	4207.692383	4173.333496	450	4				0	4	4	4	0	4	76	0	8192	8192	8192	3840	7616	8512	5952	11840	8512
1566975660	77	0	4159.487305	4223.589844	4202.563965	4209.230957	4185.128418	450	4				0	4	4	4	0	4	77	0	8192	8192	8192	3840	7616	8512	5952	11776	8640
1566975660	78	0	4174.358887	4223.589844	4213.846191	4207.692383	4192.820313	450	4				0	4	4	4	0	4	78	0	8192	8192	8192	3776	7616	8512	5952	11776	8640
1566975660	79	0	4166.153809	4194.871582	4211.794922	4204.615234	4185.641113	1023	4				0	4	4	4	0	4	79	0	8192	8192	8192	3840	7616	8512	5952	11840	8512
1566975660	80	0	4151.282227	4190.769043	4201.025879	4187.692383	4169.230957	450	4				0	4	4	4	0	4	80	0	8192	8192	8192	3840	7616	8512	5888	11840	8576
1566975660	81	0	4154.358887	4192.820313	4213.333496	4201.538574	4170.256348	450	4				0	4	4	4	0	4	81	0	8192	8192	8192	3840	7616	8512	5952	11840	8512
1566975660	82	0	4174.358887	4205.128418	4239.487305	4221.025879	4201.025879	450	4				0	4	4	4	0	4	82	0	8192	8192	8192	3840	7616	8512	5952	11840	8512
1566975660	83	0	4177.436035	4227.692383	4240.512695	4212.307617	4216.410156	1023	4				0	4	4	4	0	4	83	0	8192	8192	8192	3840	7616	8512	5888	11840	8512
1566975660	84	0	4143.077148	4227.692383	4207.692383	4204.615234	4187.692383	450	4				0	4	4	4	0	4	84	0	8192	8192	8192	3840	7616	8512	6016	11840	8576
1566975660	85	0	4120.512695	4203.077148	4185.641113	4198.461426	4175.384766	450	4				0	4	4	4	0	4	85	0	8192	8192	8192	3840	7616	8512	6016	11776	8576
1566975660	86	0	4142.05127	4209.230957	4212.820313	4206.666504	4198.461426	450	4				0	4	4	4	0	4	86	0	8192	8192	8192	3840	7616	8512	5952	11840	8448
1566975660	87	0	4158.461426	4237.94873	4226.153809	4209.743652	4207.179688	1023	4				0	4	4	4	0	4	87	0	8192	8192	8192	3840	7616	8512	5952	11840	8448
1566975660	88	0	4157.436035	4221.538574	4209.230957	4207.179688	4197.436035	450	4				0	4	4	4	0	4	88	0	8192	8192	8192	3840	7616	8512	5888	11840	8320
1566975660	89	0	4166.153809	4207.179688	4212.307617	4213.846191	4194.871582	450	4				0	4	4	4	0	4	89	0	8192	8192	8192	3840	7616	8576	6016	11776	8448
1566975660	90	0	4170.256348	4244.102539	4220.512695	4198.974121	4191.794922	450	4				0	4	4	4	0	4	90	0	8192	8192	8192	3840	7616	8512	5952	11776	8512
1566975660	91	0	4167.179688	4262.563965	4225.641113	4199.487305	4186.666504	1023	4				0	4	4	4	0	4	91	0	8192	8192	8192	3840	7616	8512	5952	11776	8512
1566975660	92	0	4171.282227	4240	4221.025879	4211.794922	4188.717773	450	4				0	4	4	4	0	4	92	0	8192	8192	8192	3840	7616	8512	5952	11776	8512
1566975660	93	0	4165.641113	4211.282227	4211.282227	4204.102539	4184.615234	450	4				0	4	4	4	0	4	93	0	8192	8192	8192	3840	7616	8512	5952	11776	8512
1566975660	94	0	4162.05127	4225.641113	4226.666504	4209.743652	4184.102539	450	4				0	4	4	4	0	4	94	0	8192	8192	8192	3840	7616	8512	6016	11776	8512
1566975660	95	0	4171.282227	4256.410156	4233.846191	4211.794922	4189.743652	1023	4				0	4	4	4	0	4	95	0	8192	8192	8192	3840	7616	8512	5952	11776	8384
1566975660	96	0	4170.769043	4250.256348	4220	4207.179688	4177.436035	450	4				0	4	4	4	0	4	96	0	8192	8192	8192	3840	7616	8512	5952	11776	8384
1566975660	97	0	4170.256348	4229.743652	4212.820313	4207.179688	4168.717773	450	4				0	4	4	4	0	4	97	0	8192	8192	8192	3840	7616	8512	5952	11840	8512
1566975660	98	0	4186.153809	4254.358887	4222.05127	4207.179688	4187.179688	450	4				0	4	4	4	0	4	98	0	8192	8192	8192	3840	7616	8512	5888	11840	8512
1566975660	99	0	4192.307617	4260.512695	4225.128418	4212.820313	4194.358887	1023	4				0	4	4	4	0	4	99	0	8192	8192	8192	3840	7616	8576	5952	11776	8512
1566975660	100	0	4182.05127	4217.436035	4207.179688	4201.025879	4171.282227	450	4				0	4	4	4	0	4	100	0	8192	8192	8192	3840	7616	8512	5952	11776	8512
1566975660	101	0	4187.692383	4213.333496	4207.692383	4203.077148	4164.102539	450	4				0	4	4	4	0	4	101	0	8192	8192	8192	3840	7616	8512	5952	11776	8576
1566975660	102	0	4207.692383	4256.410156	4223.077148	4217.436035	4184.102539	450	4				0	4	4	4	0	4	102	0	8192	8192	8192	3840	7616	8512	5952	11776	8512
1566975660	103	0	4212.307617	4274.871582	4227.179688	4201.025879	4191.282227	1023	4				0	4	4	4	0	4	103	0	8192	8192	8192	3776	7616	8512	6016	11840	8512
1566975660	104	0	4192.820313	4258.461426	4220.512695	4192.307617	4177.94873	450	4				0	4	4	4	0	4	104	0	8192	8192	8192	3840	7616	8512	5888	11840	8832
1566975660	105	0	4176.410156	4229.743652	4199.487305	4191.282227	4161.025879	450	4				0	4	4	4	0	4	105	0	8192	8192	8192	3840	7616	8512	5888	11840	8832
1566975660	106	0	4191.282227	4229.743652	4201.025879	4201.538574	4165.128418	450	4				0	4	4	4	0	4	106	0	8192	8192	8192	3840	7616	8512	5952	11840	8576
1566975660	107	0	4210.256348	4252.307617	4224.615234	4216.410156	4185.641113	1023	4				0	4	4	4	0	4	107	0	8192	8192	8192	3840	7616	8512	5952	11840	8576
1566975660	108	0	4181.025879	4240	4207.179688	4192.307617	4169.743652	450	4				0	4	4	4	0	4	108	0	8192	8192	8192	3840	7616	8576	5952	11840	8576
1566975660	109	0	4147.179688	4209.230957	4178.974121	4184.615234	4137.436035	450	4				0	4	4	4	0	4	109	0	8192	8192	8192	3840	7616	8512	5952	11840	8512
1566975660	110	0	4170.769043	4231.794922	4190.769043	4200.512695	4150.769043	450	4				0	4	4	4	0	4	110	0	8192	8192	8192	3840	7616	8512	5952	11840	8512
1566975660	111	0	4185.128418	4254.358887	4206.153809	4202.563965	4165.128418	1023	4				0	4	4	4	0	4	111	0	8192	8192	8192	3840	7616	8512	5952	11840	8576
1566975660	112	0	4129.230957	4213.333496	4180.512695	4189.743652	4117.436035	450	4				0	4	4	4	0	4	112	0	8192	8192	8192	3840	7616	8576	5888	11776	8512
1566975660	113	0	4092.307617	4186.666504	4158.461426	4180.512695	4080	450	4				0	4	4	4	0	4	113	0	8192	8192	8192	3840	7616	8512	5952	11840	8704
1566975660	114	0	4140.512695	4215.384766	4184.615234	4210.256348	4122.563965	450	4				0	4	4	4	0	4	114	0	8192	8192	8192	3840	7616	8576	5952	11840	8704
1566975660	115	0	4185.641113	4221.538574	4191.794922	4217.436035	4162.563965	1023	4				0	4	4	4	0	4	115	0	8192	8192	8192	3840	7616	8512	6080	11776	8576
1566975660	116	0	4184.102539	4213.333496	4186.153809	4200.512695	4163.077148	450	4				0	4	4	4	0	4	116	0	8192	8192	8192	3840	7616	8576	5952	11840	8576
1566975660	117	0	4193.846191	4246.153809	4208.205078	4214.871582	4173.846191	450	4				0	4	4	4	0	4	117	0	8192	8192	8192	3776	7616	8512	5952	11776	8448
1566975660	118	0	4209.230957	4258.461426	4208.205078	4210.769043	4181.025879	450	4				0	4	4	4	0	4	118	0	8192	8192	8192	3840	7616	8512	5952	11776	8448
1566975660	119	0	4196.410156	4237.94873	4189.230957	4194.358887	4158.974121	1023	4				0	4	4	4	0	4	119	0	8192	8192	8192	3840	7616	8512	5952	11776	8576
1566975660	120	0	4188.205078	4244.102539	4188.717773	4197.436035	4146.153809	450	4				0	4	4	4	0	4	120	0	8192	8192	8192	3840	7616	8512	5888	11840	8512
1566975660	121	0	4205.641113	4256.410156	4201.025879	4213.846191	4158.461426	450	4				0	4	4	4	0	4	121	0	8192	8192	8192	3840	7616	8512	6016	11840	8576
1566975660	122	0	4207.179688	4242.05127	4201.025879	4218.974121	4153.846191	450	4				0	4	4	4	0	4	122	0	8192	8192	8192	3776	7616	8512	5952	11840	8640
1566975660	123	0	4196.410156	4248.205078	4198.461426	4201.025879	4145.641113	1023	4				0	4	4	4	0	4	123	0	8192	8192	8192	3840	7616	8512	5952	11840	8640
1566975660	124	0	4196.922852	4250.256348	4209.230957	4205.641113	4151.282227	450	4				0	4	4	4	0	4	124	0	8192	8192	8128	3840	7616	8512	6016	11776	8640
1566975660	125	0	4198.974121	4231.794922	4208.205078	4212.820313	4150.769043	450	4				0	4	4	4	0	4	125	0	8192	8192	8128	3840	7616	8512	5952	11840	8512
1566975660	126	0	4209.743652	4250.256348	4211.282227	4203.589844	4153.846191	450	4				0	4	4	4	0	4	126	0	8192	8192	8192	3776	7616	8576	6016	11840	8512
1566975660	127	0	4214.358887	4266.666504	4222.563965	4203.077148	4155.384766	241	4				0	4	4	4	0	4	127	0	8192	8192	8128	3840	7616	8512	6016	11840	8256
1566975660	0	0	4189.230957	4217.436035	4196.410156	4189.743652	4131.282227	450	4				0	4	4	4	0	4	0	0	8192	8192	8128	3776	7616	8512	6016	11840	8256
1566975660	1	0	4165.641113	4168.205078	4172.307617	4191.282227	4107.692383	450	4				0	4	4	4	0	4	1	0	8192	8192	8192	3840	7616	8512	5952	11776	8512
1566975660	2	0	4174.871582	4168.205078	4181.025879	4205.641113	4116.410156	1023	4				0	4	4	4	0	4	2	0	8192	8192	8192	3776	7616	8512	5952	11776	8512
1566975660	3	0	4177.436035	4170.256348	4173.333496	4197.436035	4116.410156	450	4				0	4	4	4	0	4	3	0	8192	8192	8128	3840	7616	8512	5952	11840	8832
1566975660	4	0	4161.538574	4170.256348	4155.897461	4199.487305	4096.922852	1023	4				0	4	4	4	0	4	4	0	8192	8192	8192	3840	7616	8512	5952	11840	8832
1566975660	5	0	4172.307617	4188.717773	4163.077148	4200.512695	4109.230957	450	4				0	4	4	4	0	4	5	0	8192	8192	8192	3840	7616	8512	6016	11840	8576
1566975661	6	0	4173.333496	4157.94873	4162.563965	4189.743652	4119.487305	1023	4				0	4	4	4	0	4	6	0	8192	8192	8192	3840	7616	8512	5888	11904	8512
1566975661	7	0	4136.922852	4104.615234	4130.769043	4181.025879	4087.179443	450	4				0	4	4	4	0	4	7	0	8192	8192	8192	3840	7616	8512	5952	11840	8576
1566975661	8	0	4138.461426	4116.922852	4133.846191	4191.282227	4085.641113	450	4				0	4	4	4	0	4	8	0	8192	8192	8192	3840	7616	8512	5952	11840	8576
1566975661	9	0	4178.974121	4155.897461	4177.436035	4214.358887	4131.282227	2	4				0	4	4	4	0	4	9	0	8192	8192	8192	3840	7616	8512	6016	11840	8512
1566975661	10	0	4187.692383	4170.256348	4188.205078	4198.974121	4156.922852	450	4				0	4	4	4	0	4	10	0	8192	8192	8192	3840	7616	8512	5952	11840	8512
1566975661	11	0	4177.94873	4194.871582	4186.153809	4188.717773	4150.769043	1023	4				0	4	4	4	0	4	11	0	8192	8192	8192	3840	7616	8512	6016	11840	8512
1566975661	12	0	4186.153809	4205.128418	4193.846191	4202.05127	4144.615234	450	4				0	4	4	4	0	4	12	0	8192	8192	8192	3840	7616	8512	5952	11840	8576
1566975661	13	0	4195.384766	4188.717773	4186.153809	4196.410156	4149.230957	450	4				0	4	4	4	0	4	13	0	8192	8192	8192	3840	7616	8512	5952	11840	8576
1566975661	14	0	4191.794922	4186.666504	4181.538574	4202.05127	4151.282227	450	4				0	4	4	4	0	4	14	0	8192	8192	8192	3840	7616	8512	5952	11904	8512
1566975661	15	0	4176.410156	4182.563965	4168.205078	4196.922852	4138.461426	1023	4				0	4	4	4	0	4	15	0	8192	8192	8192	3840	7616	8576	5952	11840	8512
1566975661	16	0	4161.025879	4164.102539	4153.333496	4185.641113	4120.512695	0	4				0	4	4	4	0	4	16	0	8192	8192	8192	3840	7616	8512	5952	11840	8576
1566975661	17	0	4166.666504	4168.205078	4165.641113	4204.102539	4126.153809	0	4				0	4	4	4	0	4	17	0	8192	8192	8192	3840	7616	8512	6016	11840	8320
1566975661	18	0	4172.820313	4164.102539	4164.615234	4203.589844	4133.846191	0	4				0	4	4	4	0	4	18	0	8192	8192	8192	3840	7616	8512	6016	11840	8320
1566975661	19	0	4172.307617	4157.94873	4156.410156	4196.410156	4134.871582	0	4				0	4	4	4	0	4	19	0	8192	8192	8192	3776	7616	8512	5952	11840	8512
1566975661	20	0	4182.05127	4174.358887	4164.102539	4197.94873	4142.05127	0	4				0	4	4	4	0	4	20	0	8192	8192	8192	3840	7616	8512	6016	11840	8512
1566975661	21	0	4192.820313	4170.256348	4181.538574	4204.615234	4147.692383	0	4				0	4	4	4	0	4	21	0	8192	8192	8192	3840	7616	8576	5888	11840	8512
1566975661	22	0	4206.666504	4176.410156	4210.256348	4218.461426	4168.205078	0	4				0	4	4	4	0	4	22	0	8192	8192	8192	3840	7616	8512	5888	11840	8512
1566975661	23	0	4208.205078	4217.436035	4213.333496	4206.153809	4174.871582	0	4				0	4	4	4	0	4	23	0	8192	8192	8192	3840	7616	8512	5952	11840	8512
1566975661	24	0	4184.615234	4213.333496	4186.153809	4195.897461	4141.025879	0	4				0	4	4	4	0	4	24	0	8192	8192	8192	3840	7616	8512	6016	11840	8512
1566975661	25	0	4190.769043	4201.025879	4182.05127	4199.487305	4139.487305	0	4				0	4	4	4	0	4	25	0	8192	8192	8192	3840	7616	8576	5952	11840	8512
1566975661	26	0	4221.025879	4235.897461	4209.743652	4209.230957	4175.384766	0	4				0	4	4	4	0	4	26	0	8192	8192	8192	3840	7616	8512	5952	11840	8512
1566975661	27	0	4206.153809	4215.384766	4204.102539	4221.538574	4173.846191	0	4				0	4	4	4	0	4	27	0	8192	8192	8192	3840	7616	8512	5952	11776	8512
1566975661	28	0	4186.153809	4172.307617	4182.05127	4213.333496	4163.077148	0	4				0	4	4	4	0	4	28	0	8192	8192	8192	3840	7616	8512	5952	11776	8576
1566975661	29	0	4225.128418	4217.436035	4211.794922	4217.436035	4198.974121	0	4				0	4	4	4	0	4	29	0	8192	8192	8192	3840	7616	8512	5952	11840	8512
1566975661	30	0	4248.717773	4248.205078	4218.974121	4216.410156	4210.256348	0	4				0	4	4	4	0	4	30	0	8192	8192	8192	3840	7616	8576	6016	11776	8896
1566975661	31	0	4215.384766	4207.179688	4178.974121	4202.05127	4177.436035	0	4				0	4	4	4	0	4	31	0	8192	8192	8192	3776	7616	8512	6016	11776	8896
1566975661	32	0	4195.384766	4184.615234	4168.717773	4209.230957	4169.230957	0	4				0	4	4	4	0	4	32	0	8192	8192	8192	3840	7616	8576	5952	11840	8320
1566975661	33	0	4209.743652	4198.974121	4182.563965	4210.256348	4188.205078	0	4				0	4	4	4	0	4	33	0	8192	8192	8192	3776	7616	8576	6016	11840	8512
1566975661	34	0	4217.436035	4213.333496	4192.820313	4209.230957	4192.820313	0	4				0	4	4	4	0	4	34	0	8192	8192	8192	3840	7616	8512	6016	11776	8576
1566975661	35	0	4195.897461	4203.077148	4185.128418	4204.102539	4171.282227	0	4				0	4	4	4	0	4	35	0	8192	8192	8192	3776	7616	8512	5888	11840	8448
1566975661	36	0	4181.538574	4186.666504	4178.974121	4203.077148	4167.692383	0	4				0	4	4	4	0	4	36	0	8192	8192	8192	3840	7616	8512	5888	11840	8448
1566975661	37	0	4203.589844	4201.025879	4207.179688	4232.307617	4196.410156	0	4				0	4	4	4	0	4	37	0	8192	8192	8192	3840	7616	8576	6016	11840	8512
1566975661	38	0	4225.641113	4225.641113	4229.230957	4234.871582	4214.358887	0	4				0	4	4	4	0	4	38	0	8192	8192	8192	3840	7616	8512	5952	11840	8512
1566975661	39	0	4211.794922	4219.487305	4220.512695	4214.358887	4198.974121	0	4				0	4	4	4	0	4	39	0	8192	8192	8192	3840	7616	8512	5952	11840	8768
1566975661	40	0	4195.384766	4213.333496	4203.589844	4205.128418	4188.717773	0	4				0	4	4	4	0	4	40	0	8192	8192	8192	3840	7616	8512	5952	11840	8768
1566975661	41	0	4207.179688	4215.384766	4198.974121	4203.077148	4198.974121	0	4				0	4	4	4	0	4	41	0	8192	8192	8192	3840	7616	8512	6016	11776	8576
1566975661	42	0	4220.512695	4203.077148	4209.743652	4217.94873	4200.512695	0	4				0	4	4	4	0	4	42	0	8192	8192	8192	3840	7616	8512	5952	11776	8512
1566975661	43	0	4218.974121	4203.077148	4208.717773	4210.769043	4195.384766	0	4				0	4	4	4	0	4	43	0	8192	8192	8192	3840	7616	8512	5952	11776	8512
1566975661	44	0	4217.436035	4215.384766	4202.05127	4201.538574	4198.974121	0	4				0	4	4	4	0	4	44	0	8192	8192	8192	3840	7616	8512	5952	11776	8512
1566975661	45	0	4221.025879	4223.589844	4197.436035	4203.077148	4202.563965	0	4				0	4	4	4	0	4	45	0	8192	8192	8192	3840	7616	8512	5952	11840	8512
1566975661	46	0	4214.871582	4217.436035	4187.179688	4186.153809	4192.307617	0	4				0	4	4	4	0	4	46	0	8192	8192	8192	3840	7616	8576	5952	11840	8512
1566975661	47	0	4200.512695	4209.230957	4186.153809	4191.794922	4178.974121	0	4				0	4	4	4	0	4	47	0	8192	8192	8192	3840	7616	8512	6016	11840	8512
1566975661	48	0	4198.461426	4215.384766	4188.205078	4206.666504	4181.538574	0	4				0	4	4	4	0	4	48	0	8192	8192	8192	3840	7616	8512	5952	11904	8640
1566975661	49	0	4208.717773	4223.589844	4201.538574	4210.256348	4194.871582	0	4				0	4	4	4	0	4	49	0	8192	8192	8192	3840	7616	8512	5952	11904	8640
1566975661	50	0	4208.205078	4203.077148	4213.333496	4210.769043	4190.256348	0	4				0	4	4	4	0	4	50	0	8192	8192	8192	3840	7616	8512	5952	11840	8640
1566975661	51	0	4190.256348	4198.974121	4204.102539	4201.025879	4171.282227	0	4				0	4	4	4	0	4	51	0	8192	8192	8192	3840	7616	8512	6016	11840	8576
1566975661	52	0	4184.615234	4225.641113	4208.205078	4206.666504	4172.820313	0	4				0	4	4	4	0	4	52	0	8192	8192	8192	3776	7616	8512	6016	11776	8512
1566975661	53	0	4192.307617	4225.641113	4215.897461	4206.666504	4182.563965	0	4				0	4	4	4	0	4	53	0	8192	8192	8192	3840	7616	8512	5888	11840	8704
1566975661	54	0	4203.589844	4207.179688	4210.769043	4204.615234	4182.563965	0	4				0	4	4	4	0	4	54	0	8192	8192	8192	3776	7616	8512	5888	11840	8704
1566975661	55	0	4223.077148	4217.436035	4208.717773	4213.846191	4192.820313	0	4				0	4	4	4	0	4	55	0	8192	8192	8192	3840	7616	8512	5952	11840	8512
1566975661	56	0	4234.358887	4223.589844	4200.512695	4206.153809	4212.307617	0	4				0	4	4	4	0	4	56	0	8192	8192	8192	3776	7616	8512	5952	11840	8512
1566975661	57	0	4234.358887	4219.487305	4197.436035	4211.794922	4221.025879	0	4				0	4	4	4	0	4	57	0	8192	8192	8192	3840	7616	8512	5888	11840	8384
1566975661	58	0	4235.897461	4235.897461	4197.436035	4213.846191	4221.025879	0	4				0	4	4	4	0	4	58	0	8192	8192	8192	3776	7616	8512	5888	11840	8384
1566975661	59	0	4225.641113	4244.102539	4193.333496	4195.897461	4208.717773	0	4				0	4	4	4	0	4	59	0	8192	8192	8192	3840	7616	8512	5952	11840	8576
1566975661	60	0	4219.487305	4240	4207.179688	4200	4201.538574	0	4				0	4	4	4	0	4	60	0	8192	8192	8192	3776	7616	8512	6016	11776	8512
1566975661	61	0	4232.307617	4240	4224.102539	4198.974121	4201.538574	0	4				0	4	4	4	0	4	61	0	8192	8192	8192	3840	7616	8512	5952	11840	8512
1566975661	62	0	4235.384766	4242.05127	4231.282227	4197.436035	4196.410156	0	4				0	4	4	4	0	4	62	0	8192	8192	8192	3840	7616	8512	5952	11840	8512
1566975661	63	0	4228.205078	4225.641113	4229.230957	4205.128418	4195.897461	0	4				0	4	4	4	0	4	63	0	8192	8192	8192	3840	7616	8512	6016	11840	8576
1566975661	64	0	4230.769043	4211.282227	4228.205078	4210.769043	4202.05127	450	4				0	4	4	4	0	4	64	0	8192	8192	8192	3840	7616	8512	5952	11776	8576
1566975661	65	0	4230.769043	4233.846191	4229.743652	4212.820313	4207.179688	450	4				0	4	4	4	0	4	65	0	8192	8192	8192	3840	7616	8512	6016	11840	8576
1566975661	66	0	4224.615234	4258.461426	4215.897461	4198.461426	4213.333496	1023	4				0	4	4	4	0	4	66	0	8192	8192	8192	3840	7616	8512	5952	11840	8704
1566975661	67	0	4228.717773	4248.205078	4207.179688	4202.563965	4215.897461	450	4				0	4	4	4	0	4	67	0	8192	8192	8192	3840	7616	8512	5952	11840	8704
1566975661	68	0	4229.743652	4223.589844	4191.282227	4204.102539	4203.077148	1023	4				0	4	4	4	0	4	68	0	8192	8192	8192	3840	7616	8512	6016	11840	8320
1566975661	69	0	4229.743652	4217.436035	4175.897461	4196.410156	4198.461426	450	4				0	4	4	4	0	4	69	0	8192	8192	8192	3840	7616	8512	5952	11840	8576
1566975661	70	0	4239.487305	4221.538574	4189.230957	4211.282227	4206.153809	1023	4				0	4	4	4	0	4	70	0	8192	8192	8192	3840	7616	8512	5952	11840	8512
1566975661	71	0	4233.333496	4240	4196.410156	4206.153809	4196.410156	450	4				0	4	4	4	0	4	71	0	8192	8192	8192	3840	7616	8576	5952	11840	8640
1566975661	72	0	4217.436035	4262.563965	4199.487305	4198.974121	4184.102539	450	4				0	4	4	4	0	4	72	0	8192	8192	8192	3840	7616	8512	5952	11840	8640
1566975661	73	0	4225.641113	4264.615234	4215.384766	4213.846191	4195.384766	2	4				0	4	4	4	0	4	73	0	8192	8192	8192	3840	7616	8512	5952	11840	8576
1566975661	74	0	4233.333496	4252.307617	4228.717773	4215.897461	4207.692383	450	4				0	4	4	4	0	4	74	0	8192	8192	8192	3840	7616	8512	6016	11840	8512
1566975661	75	0	4209.230957	4227.692383	4223.077148	4208.717773	4193.333496	1023	4				0	4	4	4	0	4	75	0	8192	8192	8192	3840	7616	8512	5888	11776	8512
1566975661	76	0	4200.512695	4201.025879	4210.769043	4196.922852	4190.769043	450	4				0	4	4	4	0	4	76	0	8192	8192	8192	3840	7616	8512	5888	11776	8512
1566975661	77	0	4224.102539	4205.128418	4212.820313	4204.102539	4204.615234	450	4				0	4	4	4	0	4	77	0	8192	8192	8192	3776	7616	8512	6016	11840	8512
1566975661	78	0	4235.897461	4223.589844	4207.692383	4215.897461	4204.615234	450	4				0	4	4	4	0	4	78	0	8192	8192	8192	3840	7616	8576	6016	11840	8512
1566975661	79	0	4250.769043	4240	4202.05127	4210.769043	4218.974121	1023	4				0	4	4	4	0	4	79	0	8192	8192	8192	3840	7616	8512	5952	11776	8512
1566975661	80	0	4269.230957	4246.153809	4209.743652	4216.922852	4241.538574	450	4				0	4	4	4	0	4	80	0	8192	8192	8192	3840	7616	8512	5952	11776	8512
1566975661	81	0	4255.897461	4233.846191	4186.153809	4203.077148	4222.05127	450	4				0	4	4	4	0	4	81	0	8192	8192	8192	3776	7616	8512	6016	11776	8448
1566975661	82	0	4239.487305	4229.743652	4164.615234	4197.94873	4197.436035	450	4				0	4	4	4	0	4	82	0	8192	8192	8192	3840	7616	8576	6016	11776	8576
1566975661	83	0	4241.538574	4250.256348	4178.974121	4217.94873	4201.538574	1023	4				0	4	4	4	0	4	83	0	8192	8192	8192	3840	7616	8512	5888	11840	8512
1566975661	84	0	4222.05127	4246.153809	4167.692383	4195.384766	4180.512695	450	4				0	4	4	4	0	4	84	0	8192	8192	8192	3840	7616	8512	5952	11776	8576
1566975661	85	0	4169.230957	4184.615234	4126.666504	4167.692383	4122.05127	450	4				0	4	4	4	0	4	85	0	8192	8192	8192	3840	7616	8512	5952	11776	8576
1566975661	86	0	4152.820313	4160	4128.205078	4182.563965	4102.563965	450	4				0	4	4	4	0	4	86	0	8192	8192	8192	3840	7616	8512	6016	11840	8384
1566975661	87	0	4202.563965	4221.538574	4194.871582	4217.94873	4154.871582	1023	4				0	4	4	4	0	4	87	0	8192	8192	8192	3840	7616	8512	5952	11712	8576
1566975661	88	0	4241.538574	4268.717773	4231.794922	4218.461426	4199.487305	450	4				0	4	4	4	0	4	88	0	8192	8192	8192	3840	7616	8576	5952	11840	8576
[truncated: 5,212 more rows]
