# Supplementary material for: The classification of EEG-based winking signals: a transfer learning and random forest pipeline
Source: PeerJ. 2021 Mar 31;9:e11182. doi: 10.7717/peerj.11182 (PMC8019310; doi:10.7717/peerj.11182)
Supplement: Supplemental Information 9 [file peerj-09-11182-s009.csv]

title:Left_wings_003	start timestamp:2019-09-18T14:26:48.729897+08:00	stop timestamp:2019-09-18T14:27:44.168182+08:00	headset type:INSIGHT	headset serial:5A6897AC49	headset firmware:925	subject name:mamun03	channels:30	sampling rate:eeg_128;mot_128	samples:7035	version:2.0
Timestamp	EEG.Counter	EEG.Interpolated	EEG.AF3	EEG.T7	EEG.Pz	EEG.T8	EEG.AF4	EEG.RawCq	EEG.Battery	MarkerIndex	MarkerType	MarkerValueInt	EEG.MarkerHardware	CQ.AF3	CQ.T7	CQ.Pz	CQ.T8	CQ.AF4	MOT.CounterMems	MOT.InterpolatedMems	MOT.GyroX	MOT.GyroY	MOT.GyroZ	MOT.AccX	MOT.AccY	MOT.AccZ	MOT.MagX	MOT.MagY	MOT.MagZ
1568788009	91	0	4216.410156	4231.794922	4185.128418	4160	4167.179688	1023	3				0	4	4	4	4	4	91	0	8192	8192	8192	3776	8000	8896	6272	11008	8960
1568788009	92	0	4221.538574	4233.846191	4174.358887	4158.461426	4175.384766	450	3				0	4	4	4	4	4	92	0	8192	8192	8192	3776	8000	8896	6336	11008	8960
1568788009	93	0	4220.512695	4242.05127	4197.436035	4152.307617	4171.794922	450	3				0	4	4	4	4	4	93	0	8192	8192	8192	3840	8000	8896	6336	11008	8960
1568788009	94	0	4216.410156	4246.153809	4174.871582	4156.922852	4174.358887	450	3				0	4	4	4	4	4	94	0	8192	8192	8192	3776	8064	8896	6272	11008	8960
1568788009	95	0	4218.974121	4235.897461	4175.384766	4154.871582	4179.487305	1023	3				0	4	4	4	4	4	95	0	8192	8192	8192	3840	8000	8896	6336	11072	8896
1568788009	96	0	4221.538574	4231.794922	4176.410156	4143.077148	4174.358887	450	3				0	4	4	4	4	4	96	0	8192	8192	8192	3840	8000	8896	6336	11008	8960
1568788009	97	0	4215.384766	4231.794922	4156.922852	4134.358887	4166.153809	450	3				0	4	4	4	4	4	97	0	8192	8192	8192	3776	8000	8896	6336	11008	8832
1568788009	98	0	4213.846191	4231.794922	4176.922852	4140.512695	4168.717773	450	3				0	4	4	4	4	4	98	0	8192	8192	8192	3840	8000	8832	6336	11008	8832
1568788009	99	0	4210.256348	4235.897461	4159.487305	4148.205078	4167.692383	1023	3				0	4	4	4	4	4	99	0	8192	8192	8192	3776	8064	8832	6272	11008	8832
1568788009	100	0	4176.922852	4225.641113	4151.282227	4118.461426	4133.333496	450	3				0	4	4	4	4	4	100	0	8192	8192	8192	3840	8064	8896	6336	11008	8896
1568788009	101	0	4140	4196.922852	4143.077148	4067.179443	4093.333252	450	3				0	4	4	4	4	4	101	0	8192	8192	8192	3840	8000	8832	6336	11008	8960
1568788009	102	0	4137.436035	4180.512695	4130.769043	4056.410156	4092.307617	450	3				0	4	4	4	4	4	102	0	8192	8192	8192	3776	8000	8896	6272	11072	8768
1568788009	103	0	4164.615234	4194.871582	4176.922852	4095.897461	4125.641113	1023	3				0	4	4	4	4	4	103	0	8192	8192	8192	3840	8000	8896	6272	11072	8768
1568788009	104	0	4193.846191	4219.487305	4174.358887	4133.333496	4161.025879	450	3				0	4	4	4	4	4	104	0	8192	8192	8192	3776	8000	8896	6208	11008	8896
1568788009	105	0	4203.077148	4225.641113	4172.820313	4135.384766	4176.410156	450	3				0	4	4	4	4	4	105	0	8192	8192	8192	3840	8000	8896	6336	11008	8960
1568788009	106	0	4203.077148	4219.487305	4177.436035	4134.358887	4174.358887	450	3				0	4	4	4	4	4	106	0	8192	8192	8192	3840	8000	8896	6272	11008	8896
1568788009	107	0	4201.538574	4217.436035	4155.384766	4145.641113	4170.769043	1023	3				0	4	4	4	4	4	107	0	8192	8192	8192	3776	8000	8896	6272	11008	8896
1568788009	108	0	4190.256348	4209.230957	4176.410156	4132.820313	4167.692383	450	3				0	4	4	4	4	4	108	0	8192	8192	8192	3776	8000	8896	6336	11008	8960
1568788009	109	0	4194.871582	4211.282227	4168.205078	4124.615234	4178.461426	450	3				0	4	4	4	4	4	109	0	8192	8192	8192	3776	8000	8896	6272	10944	8896
1568788009	110	0	4233.333496	4242.05127	4188.717773	4161.538574	4206.666504	450	3				0	4	4	4	4	4	110	0	8192	8192	8192	3776	8000	8896	6272	11008	8960
1568788009	111	0	4243.077148	4252.307617	4210.256348	4178.461426	4212.820313	1023	3				0	4	4	4	4	4	111	0	8192	8192	8192	3776	8064	8896	6272	11008	8960
1568788009	112	0	4217.94873	4231.794922	4166.666504	4158.974121	4197.94873	450	3				0	4	4	4	4	4	112	0	8192	8192	8192	3776	8000	8896	6272	11008	8896
1568788009	113	0	4215.897461	4227.692383	4177.436035	4160	4192.820313	450	3				0	4	4	4	4	4	113	0	8192	8192	8192	3776	8064	8896	6336	11008	8896
1568788009	114	0	4216.410156	4231.794922	4169.743652	4157.436035	4186.153809	450	3				0	4	4	4	4	4	114	0	8192	8192	8128	3776	8064	8896	6336	10944	8960
1568788009	115	0	4203.589844	4229.743652	4164.615234	4142.563965	4180.512695	1023	3				0	4	4	4	4	4	115	0	8192	8192	8128	3776	8064	8896	6336	10944	8960
1568788009	116	0	4204.615234	4223.589844	4186.153809	4150.769043	4185.641113	450	3				0	4	4	4	4	4	116	0	8192	8192	8192	3776	8064	8960	6272	11008	8640
1568788009	117	0	4207.179688	4221.538574	4158.974121	4162.05127	4186.153809	450	3				0	4	4	4	4	4	117	0	8192	8192	8192	3776	8064	8896	6336	11008	8896
1568788009	118	0	4202.05127	4219.487305	4173.333496	4153.846191	4181.538574	450	3				0	4	4	4	4	4	118	0	8192	8192	8192	3840	8064	8896	6336	11072	8896
1568788009	119	0	4201.538574	4219.487305	4170.769043	4149.230957	4182.05127	1023	3				0	4	4	4	4	4	119	0	8192	8192	8192	3776	8064	8896	6336	11008	8960
1568788009	120	0	4214.358887	4221.538574	4164.102539	4161.538574	4191.282227	450	3				0	4	4	4	4	4	120	0	8192	8192	8192	3776	8064	8896	6336	11072	8768
1568788009	121	0	4227.692383	4227.692383	4188.717773	4172.820313	4204.102539	450	3				0	4	4	4	4	4	121	0	8192	8192	8192	3776	8064	8832	6336	11072	8768
1568788009	122	0	4226.153809	4225.641113	4159.487305	4162.05127	4204.615234	450	3				0	4	4	4	4	4	122	0	8192	8192	8192	3840	8064	8896	6336	11008	8896
1568788009	123	0	4214.871582	4207.179688	4169.230957	4148.205078	4196.922852	1023	3				0	4	4	4	4	4	123	0	8192	8192	8192	3840	8064	8832	6272	11008	8896
1568788009	124	0	4217.94873	4207.179688	4186.153809	4160.512695	4198.974121	450	3				0	4	4	4	4	4	124	0	8192	8192	8192	3776	8064	8960	6336	11008	8960
1568788009	125	0	4228.205078	4217.436035	4178.461426	4175.897461	4200.512695	450	3				0	4	4	4	4	4	125	0	8192	8192	8192	3840	8064	8896	6336	11008	8960
1568788009	126	0	4220.512695	4209.230957	4185.128418	4166.153809	4188.205078	450	3				0	4	4	4	4	4	126	0	8192	8192	8192	3776	8064	8832	6400	11008	8896
1568788009	127	0	4210.769043	4196.922852	4157.436035	4156.410156	4184.102539	233	3				0	4	4	4	4	4	127	0	8192	8192	8192	3776	8064	8896	6272	11008	8960
1568788009	0	0	4216.410156	4198.974121	4180	4164.615234	4194.358887	450	3				0	4	4	4	4	4	0	0	8192	8192	8192	3840	8000	8896	6272	11008	8960
1568788009	1	0	4216.410156	4192.820313	4186.153809	4166.666504	4192.307617	450	3				0	4	4	4	4	4	1	0	8192	8192	8192	3840	8000	8832	6272	11008	8960
1568788009	2	0	4202.563965	4176.410156	4158.974121	4156.410156	4180	1023	3				0	4	4	4	4	4	2	0	8192	8192	8192	3840	8000	8896	6336	11008	8896
1568788009	3	0	4204.102539	4184.615234	4197.94873	4160	4191.794922	450	3				0	4	4	4	4	4	3	0	8192	8192	8192	3776	8000	8960	6272	10944	8896
1568788009	4	0	4229.230957	4205.128418	4192.820313	4173.846191	4212.820313	1023	3				0	4	4	4	4	4	4	0	8192	8192	8192	3776	8000	8832	6272	11008	8960
1568788009	5	0	4232.307617	4201.025879	4182.563965	4172.307617	4207.692383	450	3				0	4	4	4	4	4	5	0	8192	8192	8192	3776	8000	8896	6272	11008	8960
1568788009	6	0	4220	4196.922852	4193.333496	4175.897461	4200	1023	3				0	4	4	4	4	4	6	0	8192	8192	8192	3840	8000	8896	6208	11008	8896
1568788009	7	0	4222.05127	4211.282227	4185.641113	4190.769043	4205.641113	450	3				0	4	4	4	4	4	7	0	8192	8192	8192	3776	8000	8896	6272	11008	8896
1568788009	8	0	4229.230957	4215.384766	4198.461426	4184.615234	4210.769043	450	3				0	4	4	4	4	4	8	0	8192	8192	8192	3776	8000	8896	6336	11008	8896
1568788009	9	0	4231.282227	4209.230957	4178.974121	4180	4213.333496	1023	3				0	4	4	4	4	4	9	0	8192	8192	8192	3776	8000	8832	6336	11008	8640
1568788009	10	0	4235.384766	4219.487305	4193.333496	4197.94873	4219.487305	450	3				0	4	4	4	4	4	10	0	8192	8192	8192	3776	8000	8832	6336	11008	8576
1568788009	11	0	4238.974121	4233.846191	4208.717773	4200.512695	4216.922852	1023	3				0	4	4	4	4	4	11	0	8192	8192	8192	3840	8000	8896	6272	11008	8576
1568788009	12	0	4229.743652	4229.743652	4169.230957	4182.563965	4203.589844	450	3				0	4	4	4	4	4	12	0	8192	8192	8192	3840	8000	8896	6272	11072	8960
1568788009	13	0	4216.410156	4217.436035	4184.102539	4178.974121	4198.461426	450	3				0	4	4	4	4	4	13	0	8192	8192	8192	3776	8000	8896	6400	11008	8960
1568788009	14	0	4212.820313	4215.384766	4182.563965	4189.743652	4200.512695	450	3				0	4	4	4	4	4	14	0	8192	8192	8192	3776	8064	8832	6272	11008	8896
1568788009	15	0	4215.897461	4217.436035	4180.512695	4187.692383	4201.025879	1023	3				0	4	4	4	4	4	15	0	8192	8192	8192	3776	8064	8896	6272	11008	8896
1568788009	16	0	4221.538574	4211.282227	4196.922852	4180	4201.025879	0	3				0	4	4	4	4	4	16	0	8192	8192	8192	3776	8064	8832	6272	11008	8896
1568788009	17	0	4229.230957	4213.333496	4178.974121	4187.179688	4202.563965	0	3				0	4	4	4	4	4	17	0	8192	8192	8192	3776	8064	8896	6336	11008	8896
1568788009	18	0	4231.282227	4217.436035	4189.230957	4185.641113	4200	0	3				0	4	4	4	4	4	18	0	8192	8192	8192	3776	8064	8896	6400	11008	9152
1568788009	19	0	4231.282227	4207.179688	4166.666504	4168.717773	4201.538574	0	3				0	4	4	4	4	4	19	0	8192	8192	8192	3776	8064	8896	6400	11008	9152
1568788009	20	0	4240	4201.025879	4164.615234	4174.358887	4211.794922	0	3				0	4	4	4	4	4	20	0	8192	8192	8192	3840	8064	8896	6336	11008	8960
1568788009	21	0	4243.077148	4207.179688	4190.256348	4195.384766	4212.307617	0	3				0	4	4	4	4	4	21	0	8192	8192	8192	3840	8064	8832	6336	11008	8960
1568788009	22	0	4228.717773	4198.974121	4155.384766	4180	4200.512695	0	3				0	4	4	4	4	4	22	0	8192	8192	8192	3776	8064	8896	6336	11008	8960
1568788009	23	0	4219.487305	4196.922852	4176.922852	4160.512695	4197.436035	0	3				0	4	4	4	4	4	23	0	8192	8192	8192	3840	8064	8832	6336	11008	8960
1568788009	24	0	4218.461426	4205.128418	4183.077148	4174.871582	4201.538574	0	3				0	4	4	4	4	4	24	0	8192	8192	8192	3840	8064	8832	6336	11008	8896
1568788009	25	0	4213.333496	4201.025879	4166.153809	4186.666504	4194.358887	0	3				0	4	4	4	4	4	25	0	8192	8192	8192	3776	8064	8896	6272	11008	8896
1568788009	26	0	4215.897461	4207.179688	4203.589844	4188.717773	4194.871582	0	3				0	4	4	4	4	4	26	0	8192	8192	8192	3840	8064	8896	6272	11072	8960
1568788009	27	0	4221.025879	4225.641113	4197.436035	4194.871582	4200.512695	0	3				0	4	4	4	4	4	27	0	8192	8192	8192	3840	8064	8896	6336	11008	8896
1568788009	28	0	4206.153809	4213.333496	4193.333496	4186.666504	4189.230957	0	3				0	4	4	4	4	4	28	0	8192	8192	8192	3776	8064	8896	6336	11008	8896
1568788009	29	0	4201.025879	4196.922852	4182.05127	4183.077148	4183.077148	0	3				0	4	4	4	4	4	29	0	8192	8192	8192	3776	8000	8896	6336	11008	8896
1568788009	30	0	4221.538574	4207.179688	4173.846191	4197.94873	4198.974121	0	3				0	4	4	4	4	4	30	0	8192	8192	8192	3776	8064	8896	6272	11008	8960
1568788009	31	0	4227.692383	4209.230957	4191.282227	4189.230957	4205.641113	0	3				0	4	4	4	4	4	31	0	8192	8192	8192	3776	8000	8896	6336	11008	8896
1568788009	32	0	4215.897461	4198.974121	4157.436035	4162.05127	4197.94873	0	3				0	4	4	4	4	4	32	0	8192	8192	8192	3840	8000	8832	6272	11008	8896
1568788009	33	0	4218.974121	4201.025879	4168.717773	4168.717773	4202.05127	0	3				0	4	4	4	4	4	33	0	8192	8192	8192	3776	8000	8896	6272	11008	8896
1568788009	34	0	4221.538574	4205.128418	4180.512695	4182.05127	4203.077148	0	3				0	4	4	4	4	4	34	0	8192	8192	8192	3776	8000	8960	6208	11008	8896
1568788009	35	0	4204.102539	4198.974121	4152.820313	4160	4184.615234	0	3				0	4	4	4	4	4	35	0	8192	8192	8192	3840	8000	8896	6336	10944	8896
1568788009	36	0	4195.897461	4192.820313	4174.871582	4145.641113	4172.820313	0	3				0	4	4	4	4	4	36	0	8192	8192	8192	3776	8064	8832	6272	11008	8640
1568788009	37	0	4207.179688	4203.077148	4170.256348	4167.179688	4183.589844	0	3				0	4	4	4	4	4	37	0	8192	8192	8192	3840	8000	8896	6272	11008	8640
1568788009	38	0	4216.922852	4219.487305	4183.589844	4184.615234	4197.436035	0	3				0	4	4	4	4	4	38	0	8192	8192	8192	3776	8000	8896	6272	11008	8832
1568788009	39	0	4222.05127	4223.589844	4202.05127	4180.512695	4203.077148	0	3				0	4	4	4	4	4	39	0	8192	8192	8192	3776	8000	8896	6336	11008	8896
1568788009	40	0	4229.230957	4223.589844	4186.666504	4183.589844	4211.794922	0	3				0	4	4	4	4	4	40	0	8192	8192	8192	3840	8064	8896	6336	11008	8832
1568788009	41	0	4242.563965	4225.641113	4211.282227	4194.871582	4222.05127	0	3				0	4	4	4	4	4	41	0	8192	8192	8192	3840	8000	8896	6336	11008	8832
1568788009	42	0	4247.179688	4229.743652	4201.025879	4192.820313	4221.538574	0	3				0	4	4	4	4	4	42	0	8192	8192	8192	3776	8000	8896	6272	10944	8896
1568788009	43	0	4249.230957	4237.94873	4206.153809	4201.025879	4226.153809	0	3				0	4	4	4	4	4	43	0	8192	8192	8192	3840	8000	8896	6336	11008	8896
1568788009	44	0	4263.077148	4244.102539	4223.077148	4223.589844	4249.230957	0	3				0	4	4	4	4	4	44	0	8192	8192	8192	3776	8000	8896	6272	11008	8960
1568788009	45	0	4275.384766	4246.153809	4204.615234	4223.589844	4267.179688	0	3				0	4	4	4	4	4	45	0	8192	8192	8192	3776	8000	8832	6272	11008	8896
1568788009	46	0	4273.333496	4246.153809	4230.769043	4212.820313	4268.717773	0	3				0	4	4	4	4	4	46	0	8192	8192	8192	3840	8000	8896	6272	11008	8896
1568788009	47	0	4261.538574	4235.897461	4211.282227	4226.153809	4266.666504	0	3				0	4	4	4	4	4	47	0	8192	8192	8192	3840	8064	8896	6272	11008	8896
1568788009	48	0	4255.384766	4221.538574	4196.410156	4236.410156	4263.077148	0	3				0	4	4	4	4	4	48	0	8192	8192	8192	3776	8000	8896	6336	11072	8896
1568788009	49	0	4244.102539	4217.436035	4216.410156	4220.512695	4250.769043	0	3				0	4	4	4	4	4	49	0	8192	8192	8192	3840	8000	8832	6272	11008	8960
1568788009	50	0	4231.794922	4219.487305	4190.769043	4218.461426	4247.692383	0	3				0	4	4	4	4	4	50	0	8192	8192	8192	3776	8000	8896	6336	11008	8896
1568788009	51	0	4234.871582	4221.538574	4206.153809	4234.358887	4261.538574	0	3				0	4	4	4	4	4	51	0	8192	8192	8192	3840	8064	8896	6336	11008	8896
1568788009	52	0	4237.436035	4219.487305	4202.563965	4240.512695	4264.102539	0	3				0	4	4	4	4	4	52	0	8192	8192	8192	3840	8064	8832	6272	11008	8960
1568788009	53	0	4229.743652	4213.333496	4191.282227	4237.94873	4255.384766	0	3				0	4	4	4	4	4	53	0	8192	8192	8192	3776	8064	8896	6272	10944	8896
1568788009	54	0	4232.307617	4213.333496	4211.282227	4228.717773	4257.436035	0	3				0	4	4	4	4	4	54	0	8192	8192	8192	3840	8000	8896	6336	11008	8896
1568788009	55	0	4249.230957	4225.641113	4194.358887	4224.102539	4271.282227	0	3				0	4	4	4	4	4	55	0	8192	8192	8192	3776	8000	8896	6336	11008	8896
1568788009	56	0	4253.846191	4229.743652	4207.692383	4228.205078	4273.333496	0	3				0	4	4	4	4	4	56	0	8192	8192	8192	3776	8064	8896	6272	11008	8960
1568788009	57	0	4250.769043	4231.794922	4209.230957	4237.436035	4268.205078	0	3				0	4	4	4	4	4	57	0	8192	8192	8192	3840	8000	8896	6336	11008	8896
1568788009	58	0	4252.820313	4237.94873	4206.153809	4243.589844	4265.128418	0	3				0	4	4	4	4	4	58	0	8192	8192	8192	3840	8064	8896	6336	10944	8896
1568788009	59	0	4239.487305	4227.692383	4220	4231.282227	4255.897461	0	3				0	4	4	4	4	4	59	0	8192	8192	8192	3776	8064	8896	6336	10944	8896
1568788009	60	0	4223.589844	4217.436035	4179.487305	4215.897461	4241.538574	0	3				0	4	4	4	4	4	60	0	8192	8192	8192	3776	8000	8896	6336	11008	8640
1568788010	61	0	4230.256348	4227.692383	4193.846191	4222.563965	4240.512695	0	3				0	4	4	4	4	4	61	0	8192	8192	8192	3776	8000	8896	6336	11008	8960
1568788010	62	0	4236.410156	4233.846191	4211.282227	4234.358887	4247.692383	0	3				0	4	4	4	4	4	62	0	8192	8192	8192	3776	8000	8896	6336	11008	8896
1568788010	63	0	4222.563965	4225.641113	4193.333496	4227.692383	4241.025879	0	3				0	4	4	4	4	4	63	0	8192	8192	8192	3840	8064	8896	6336	11008	8640
1568788009	92	0	4221.538574	4233.846191	4174.358887	4158.461426	4175.384766	450	3				0	4	4	4	4	4	92	0	8192	8192	8192	3776	8000	8896	6336	11008	8960
1568788009	93	0	4220.512695	4242.05127	4197.436035	4152.307617	4171.794922	450	3				0	4	4	4	4	4	93	0	8192	8192	8192	3840	8000	8896	6336	11008	8960
1568788009	94	0	4216.410156	4246.153809	4174.871582	4156.922852	4174.358887	450	3				0	4	4	4	4	4	94	0	8192	8192	8192	3776	8064	8896	6272	11008	8960
1568788009	95	0	4218.974121	4235.897461	4175.384766	4154.871582	4179.487305	1023	3				0	4	4	4	4	4	95	0	8192	8192	8192	3840	8000	8896	6336	11072	8896
1568788009	96	0	4221.538574	4231.794922	4176.410156	4143.077148	4174.358887	450	3				0	4	4	4	4	4	96	0	8192	8192	8192	3840	8000	8896	6336	11008	8960
1568788009	97	0	4215.384766	4231.794922	4156.922852	4134.358887	4166.153809	450	3				0	4	4	4	4	4	97	0	8192	8192	8192	3776	8000	8896	6336	11008	8832
1568788009	98	0	4213.846191	4231.794922	4176.922852	4140.512695	4168.717773	450	3				0	4	4	4	4	4	98	0	8192	8192	8192	3840	8000	8832	6336	11008	8832
1568788009	99	0	4210.256348	4235.897461	4159.487305	4148.205078	4167.692383	1023	3				0	4	4	4	4	4	99	0	8192	8192	8192	3776	8064	8832	6272	11008	8832
1568788009	100	0	4176.922852	4225.641113	4151.282227	4118.461426	4133.333496	450	3				0	4	4	4	4	4	100	0	8192	8192	8192	3840	8064	8896	6336	11008	8896
1568788009	101	0	4140	4196.922852	4143.077148	4067.179443	4093.333252	450	3				0	4	4	4	4	4	101	0	8192	8192	8192	3840	8000	8832	6336	11008	8960
1568788009	102	0	4137.436035	4180.512695	4130.769043	4056.410156	4092.307617	450	3				0	4	4	4	4	4	102	0	8192	8192	8192	3776	8000	8896	6272	11072	8768
1568788009	103	0	4164.615234	4194.871582	4176.922852	4095.897461	4125.641113	1023	3				0	4	4	4	4	4	103	0	8192	8192	8192	3840	8000	8896	6272	11072	8768
1568788009	104	0	4193.846191	4219.487305	4174.358887	4133.333496	4161.025879	450	3				0	4	4	4	4	4	104	0	8192	8192	8192	3776	8000	8896	6208	11008	8896
1568788009	105	0	4203.077148	4225.641113	4172.820313	4135.384766	4176.410156	450	3				0	4	4	4	4	4	105	0	8192	8192	8192	3840	8000	8896	6336	11008	8960
1568788009	106	0	4203.077148	4219.487305	4177.436035	4134.358887	4174.358887	450	3				0	4	4	4	4	4	106	0	8192	8192	8192	3840	8000	8896	6272	11008	8896
1568788009	107	0	4201.538574	4217.436035	4155.384766	4145.641113	4170.769043	1023	3				0	4	4	4	4	4	107	0	8192	8192	8192	3776	8000	8896	6272	11008	8896
1568788009	108	0	4190.256348	4209.230957	4176.410156	4132.820313	4167.692383	450	3				0	4	4	4	4	4	108	0	8192	8192	8192	3776	8000	8896	6336	11008	8960
1568788009	109	0	4194.871582	4211.282227	4168.205078	4124.615234	4178.461426	450	3				0	4	4	4	4	4	109	0	8192	8192	8192	3776	8000	8896	6272	10944	8896
1568788009	110	0	4233.333496	4242.05127	4188.717773	4161.538574	4206.666504	450	3				0	4	4	4	4	4	110	0	8192	8192	8192	3776	8000	8896	6272	11008	8960
1568788009	111	0	4243.077148	4252.307617	4210.256348	4178.461426	4212.820313	1023	3				0	4	4	4	4	4	111	0	8192	8192	8192	3776	8064	8896	6272	11008	8960
1568788009	112	0	4217.94873	4231.794922	4166.666504	4158.974121	4197.94873	450	3				0	4	4	4	4	4	112	0	8192	8192	8192	3776	8000	8896	6272	11008	8896
1568788009	113	0	4215.897461	4227.692383	4177.436035	4160	4192.820313	450	3				0	4	4	4	4	4	113	0	8192	8192	8192	3776	8064	8896	6336	11008	8896
1568788009	114	0	4216.410156	4231.794922	4169.743652	4157.436035	4186.153809	450	3				0	4	4	4	4	4	114	0	8192	8192	8128	3776	8064	8896	6336	10944	8960
1568788009	115	0	4203.589844	4229.743652	4164.615234	4142.563965	4180.512695	1023	3				0	4	4	4	4	4	115	0	8192	8192	8128	3776	8064	8896	6336	10944	8960
1568788009	116	0	4204.615234	4223.589844	4186.153809	4150.769043	4185.641113	450	3				0	4	4	4	4	4	116	0	8192	8192	8192	3776	8064	8960	6272	11008	8640
1568788009	117	0	4207.179688	4221.538574	4158.974121	4162.05127	4186.153809	450	3				0	4	4	4	4	4	117	0	8192	8192	8192	3776	8064	8896	6336	11008	8896
1568788009	118	0	4202.05127	4219.487305	4173.333496	4153.846191	4181.538574	450	3				0	4	4	4	4	4	118	0	8192	8192	8192	3840	8064	8896	6336	11072	8896
1568788009	119	0	4201.538574	4219.487305	4170.769043	4149.230957	4182.05127	1023	3				0	4	4	4	4	4	119	0	8192	8192	8192	3776	8064	8896	6336	11008	8960
1568788009	120	0	4214.358887	4221.538574	4164.102539	4161.538574	4191.282227	450	3				0	4	4	4	4	4	120	0	8192	8192	8192	3776	8064	8896	6336	11072	8768
1568788009	121	0	4227.692383	4227.692383	4188.717773	4172.820313	4204.102539	450	3				0	4	4	4	4	4	121	0	8192	8192	8192	3776	8064	8832	6336	11072	8768
1568788009	122	0	4226.153809	4225.641113	4159.487305	4162.05127	4204.615234	450	3				0	4	4	4	4	4	122	0	8192	8192	8192	3840	8064	8896	6336	11008	8896
1568788009	123	0	4214.871582	4207.179688	4169.230957	4148.205078	4196.922852	1023	3				0	4	4	4	4	4	123	0	8192	8192	8192	3840	8064	8832	6272	11008	8896
1568788009	124	0	4217.94873	4207.179688	4186.153809	4160.512695	4198.974121	450	3				0	4	4	4	4	4	124	0	8192	8192	8192	3776	8064	8960	6336	11008	8960
1568788009	125	0	4228.205078	4217.436035	4178.461426	4175.897461	4200.512695	450	3				0	4	4	4	4	4	125	0	8192	8192	8192	3840	8064	8896	6336	11008	8960
1568788009	126	0	4220.512695	4209.230957	4185.128418	4166.153809	4188.205078	450	3				0	4	4	4	4	4	126	0	8192	8192	8192	3776	8064	8832	6400	11008	8896
1568788009	127	0	4210.769043	4196.922852	4157.436035	4156.410156	4184.102539	233	3				0	4	4	4	4	4	127	0	8192	8192	8192	3776	8064	8896	6272	11008	8960
1568788009	0	0	4216.410156	4198.974121	4180	4164.615234	4194.358887	450	3				0	4	4	4	4	4	0	0	8192	8192	8192	3840	8000	8896	6272	11008	8960
1568788009	1	0	4216.410156	4192.820313	4186.153809	4166.666504	4192.307617	450	3				0	4	4	4	4	4	1	0	8192	8192	8192	3840	8000	8832	6272	11008	8960
1568788009	2	0	4202.563965	4176.410156	4158.974121	4156.410156	4180	1023	3				0	4	4	4	4	4	2	0	8192	8192	8192	3840	8000	8896	6336	11008	8896
1568788009	3	0	4204.102539	4184.615234	4197.94873	4160	4191.794922	450	3				0	4	4	4	4	4	3	0	8192	8192	8192	3776	8000	8960	6272	10944	8896
1568788009	4	0	4229.230957	4205.128418	4192.820313	4173.846191	4212.820313	1023	3				0	4	4	4	4	4	4	0	8192	8192	8192	3776	8000	8832	6272	11008	8960
1568788009	5	0	4232.307617	4201.025879	4182.563965	4172.307617	4207.692383	450	3				0	4	4	4	4	4	5	0	8192	8192	8192	3776	8000	8896	6272	11008	8960
1568788009	6	0	4220	4196.922852	4193.333496	4175.897461	4200	1023	3				0	4	4	4	4	4	6	0	8192	8192	8192	3840	8000	8896	6208	11008	8896
1568788009	7	0	4222.05127	4211.282227	4185.641113	4190.769043	4205.641113	450	3				0	4	4	4	4	4	7	0	8192	8192	8192	3776	8000	8896	6272	11008	8896
1568788009	8	0	4229.230957	4215.384766	4198.461426	4184.615234	4210.769043	450	3				0	4	4	4	4	4	8	0	8192	8192	8192	3776	8000	8896	6336	11008	8896
1568788009	9	0	4231.282227	4209.230957	4178.974121	4180	4213.333496	1023	3				0	4	4	4	4	4	9	0	8192	8192	8192	3776	8000	8832	6336	11008	8640
1568788009	10	0	4235.384766	4219.487305	4193.333496	4197.94873	4219.487305	450	3				0	4	4	4	4	4	10	0	8192	8192	8192	3776	8000	8832	6336	11008	8576
1568788009	11	0	4238.974121	4233.846191	4208.717773	4200.512695	4216.922852	1023	3				0	4	4	4	4	4	11	0	8192	8192	8192	3840	8000	8896	6272	11008	8576
1568788009	12	0	4229.743652	4229.743652	4169.230957	4182.563965	4203.589844	450	3				0	4	4	4	4	4	12	0	8192	8192	8192	3840	8000	8896	6272	11072	8960
1568788009	13	0	4216.410156	4217.436035	4184.102539	4178.974121	4198.461426	450	3				0	4	4	4	4	4	13	0	8192	8192	8192	3776	8000	8896	6400	11008	8960
1568788009	14	0	4212.820313	4215.384766	4182.563965	4189.743652	4200.512695	450	3				0	4	4	4	4	4	14	0	8192	8192	8192	3776	8064	8832	6272	11008	8896
1568788009	15	0	4215.897461	4217.436035	4180.512695	4187.692383	4201.025879	1023	3				0	4	4	4	4	4	15	0	8192	8192	8192	3776	8064	8896	6272	11008	8896
1568788009	16	0	4221.538574	4211.282227	4196.922852	4180	4201.025879	0	3				0	4	4	4	4	4	16	0	8192	8192	8192	3776	8064	8832	6272	11008	8896
1568788009	17	0	4229.230957	4213.333496	4178.974121	4187.179688	4202.563965	0	3				0	4	4	4	4	4	17	0	8192	8192	8192	3776	8064	8896	6336	11008	8896
1568788009	18	0	4231.282227	4217.436035	4189.230957	4185.641113	4200	0	3				0	4	4	4	4	4	18	0	8192	8192	8192	3776	8064	8896	6400	11008	9152
1568788009	19	0	4231.282227	4207.179688	4166.666504	4168.717773	4201.538574	0	3				0	4	4	4	4	4	19	0	8192	8192	8192	3776	8064	8896	6400	11008	9152
1568788009	20	0	4240	4201.025879	4164.615234	4174.358887	4211.794922	0	3				0	4	4	4	4	4	20	0	8192	8192	8192	3840	8064	8896	6336	11008	8960
1568788009	21	0	4243.077148	4207.179688	4190.256348	4195.384766	4212.307617	0	3				0	4	4	4	4	4	21	0	8192	8192	8192	3840	8064	8832	6336	11008	8960
1568788009	22	0	4228.717773	4198.974121	4155.384766	4180	4200.512695	0	3				0	4	4	4	4	4	22	0	8192	8192	8192	3776	8064	8896	6336	11008	8960
1568788009	23	0	4219.487305	4196.922852	4176.922852	4160.512695	4197.436035	0	3				0	4	4	4	4	4	23	0	8192	8192	8192	3840	8064	8832	6336	11008	8960
1568788009	24	0	4218.461426	4205.128418	4183.077148	4174.871582	4201.538574	0	3				0	4	4	4	4	4	24	0	8192	8192	8192	3840	8064	8832	6336	11008	8896
1568788009	25	0	4213.333496	4201.025879	4166.153809	4186.666504	4194.358887	0	3				0	4	4	4	4	4	25	0	8192	8192	8192	3776	8064	8896	6272	11008	8896
1568788009	26	0	4215.897461	4207.179688	4203.589844	4188.717773	4194.871582	0	3				0	4	4	4	4	4	26	0	8192	8192	8192	3840	8064	8896	6272	11072	8960
1568788009	27	0	4221.025879	4225.641113	4197.436035	4194.871582	4200.512695	0	3				0	4	4	4	4	4	27	0	8192	8192	8192	3840	8064	8896	6336	11008	8896
1568788009	28	0	4206.153809	4213.333496	4193.333496	4186.666504	4189.230957	0	3				0	4	4	4	4	4	28	0	8192	8192	8192	3776	8064	8896	6336	11008	8896
1568788009	29	0	4201.025879	4196.922852	4182.05127	4183.077148	4183.077148	0	3				0	4	4	4	4	4	29	0	8192	8192	8192	3776	8000	8896	6336	11008	8896
1568788009	30	0	4221.538574	4207.179688	4173.846191	4197.94873	4198.974121	0	3				0	4	4	4	4	4	30	0	8192	8192	8192	3776	8064	8896	6272	11008	8960
1568788009	31	0	4227.692383	4209.230957	4191.282227	4189.230957	4205.641113	0	3				0	4	4	4	4	4	31	0	8192	8192	8192	3776	8000	8896	6336	11008	8896
1568788009	32	0	4215.897461	4198.974121	4157.436035	4162.05127	4197.94873	0	3				0	4	4	4	4	4	32	0	8192	8192	8192	3840	8000	8832	6272	11008	8896
1568788009	33	0	4218.974121	4201.025879	4168.717773	4168.717773	4202.05127	0	3				0	4	4	4	4	4	33	0	8192	8192	8192	3776	8000	8896	6272	11008	8896
1568788009	34	0	4221.538574	4205.128418	4180.512695	4182.05127	4203.077148	0	3				0	4	4	4	4	4	34	0	8192	8192	8192	3776	8000	8960	6208	11008	8896
1568788009	35	0	4204.102539	4198.974121	4152.820313	4160	4184.615234	0	3				0	4	4	4	4	4	35	0	8192	8192	8192	3840	8000	8896	6336	10944	8896
1568788009	36	0	4195.897461	4192.820313	4174.871582	4145.641113	4172.820313	0	3				0	4	4	4	4	4	36	0	8192	8192	8192	3776	8064	8832	6272	11008	8640
1568788009	37	0	4207.179688	4203.077148	4170.256348	4167.179688	4183.589844	0	3				0	4	4	4	4	4	37	0	8192	8192	8192	3840	8000	8896	6272	11008	8640
1568788009	38	0	4216.922852	4219.487305	4183.589844	4184.615234	4197.436035	0	3				0	4	4	4	4	4	38	0	8192	8192	8192	3776	8000	8896	6272	11008	8832
1568788009	39	0	4222.05127	4223.589844	4202.05127	4180.512695	4203.077148	0	3				0	4	4	4	4	4	39	0	8192	8192	8192	3776	8000	8896	6336	11008	8896
1568788009	40	0	4229.230957	4223.589844	4186.666504	4183.589844	4211.794922	0	3				0	4	4	4	4	4	40	0	8192	8192	8192	3840	8064	8896	6336	11008	8832
1568788009	41	0	4242.563965	4225.641113	4211.282227	4194.871582	4222.05127	0	3				0	4	4	4	4	4	41	0	8192	8192	8192	3840	8000	8896	6336	11008	8832
1568788009	42	0	4247.179688	4229.743652	4201.025879	4192.820313	4221.538574	0	3				0	4	4	4	4	4	42	0	8192	8192	8192	3776	8000	8896	6272	10944	8896
1568788009	43	0	4249.230957	4237.94873	4206.153809	4201.025879	4226.153809	0	3				0	4	4	4	4	4	43	0	8192	8192	8192	3840	8000	8896	6336	11008	8896
1568788009	44	0	4263.077148	4244.102539	4223.077148	4223.589844	4249.230957	0	3				0	4	4	4	4	4	44	0	8192	8192	8192	3776	8000	8896	6272	11008	8960
1568788009	45	0	4275.384766	4246.153809	4204.615234	4223.589844	4267.179688	0	3				0	4	4	4	4	4	45	0	8192	8192	8192	3776	8000	8832	6272	11008	8896
1568788009	46	0	4273.333496	4246.153809	4230.769043	4212.820313	4268.717773	0	3				0	4	4	4	4	4	46	0	8192	8192	8192	3840	8000	8896	6272	11008	8896
1568788009	47	0	4261.538574	4235.897461	4211.282227	4226.153809	4266.666504	0	3				0	4	4	4	4	4	47	0	8192	8192	8192	3840	8064	8896	6272	11008	8896
1568788009	48	0	4255.384766	4221.538574	4196.410156	4236.410156	4263.077148	0	3				0	4	4	4	4	4	48	0	8192	8192	8192	3776	8000	8896	6336	11072	8896
1568788009	49	0	4244.102539	4217.436035	4216.410156	4220.512695	4250.769043	0	3				0	4	4	4	4	4	49	0	8192	8192	8192	3840	8000	8832	6272	11008	8960
1568788009	50	0	4231.794922	4219.487305	4190.769043	4218.461426	4247.692383	0	3				0	4	4	4	4	4	50	0	8192	8192	8192	3776	8000	8896	6336	11008	8896
1568788009	51	0	4234.871582	4221.538574	4206.153809	4234.358887	4261.538574	0	3				0	4	4	4	4	4	51	0	8192	8192	8192	3840	8064	8896	6336	11008	8896
1568788009	52	0	4237.436035	4219.487305	4202.563965	4240.512695	4264.102539	0	3				0	4	4	4	4	4	52	0	8192	8192	8192	3840	8064	8832	6272	11008	8960
1568788009	53	0	4229.743652	4213.333496	4191.282227	4237.94873	4255.384766	0	3				0	4	4	4	4	4	53	0	8192	8192	8192	3776	8064	8896	6272	10944	8896
1568788009	54	0	4232.307617	4213.333496	4211.282227	4228.717773	4257.436035	0	3				0	4	4	4	4	4	54	0	8192	8192	8192	3840	8000	8896	6336	11008	8896
1568788009	55	0	4249.230957	4225.641113	4194.358887	4224.102539	4271.282227	0	3				0	4	4	4	4	4	55	0	8192	8192	8192	3776	8000	8896	6336	11008	8896
1568788009	56	0	4253.846191	4229.743652	4207.692383	4228.205078	4273.333496	0	3				0	4	4	4	4	4	56	0	8192	8192	8192	3776	8064	8896	6272	11008	8960
1568788009	57	0	4250.769043	4231.794922	4209.230957	4237.436035	4268.205078	0	3				0	4	4	4	4	4	57	0	8192	8192	8192	3840	8000	8896	6336	11008	8896
1568788009	58	0	4252.820313	4237.94873	4206.153809	4243.589844	4265.128418	0	3				0	4	4	4	4	4	58	0	8192	8192	8192	3840	8064	8896	6336	10944	8896
1568788009	59	0	4239.487305	4227.692383	4220	4231.282227	4255.897461	0	3				0	4	4	4	4	4	59	0	8192	8192	8192	3776	8064	8896	6336	10944	8896
1568788009	60	0	4223.589844	4217.436035	4179.487305	4215.897461	4241.538574	0	3				0	4	4	4	4	4	60	0	8192	8192	8192	3776	8000	8896	6336	11008	8640
1568788010	61	0	4230.256348	4227.692383	4193.846191	4222.563965	4240.512695	0	3				0	4	4	4	4	4	61	0	8192	8192	8192	3776	8000	8896	6336	11008	8960
1568788010	62	0	4236.410156	4233.846191	4211.282227	4234.358887	4247.692383	0	3				0	4	4	4	4	4	62	0	8192	8192	8192	3776	8000	8896	6336	11008	8896
1568788010	63	0	4222.563965	4225.641113	4193.333496	4227.692383	4241.025879	0	3				0	4	4	4	4	4	63	0	8192	8192	8192	3840	8064	8896	6336	11008	8640
1568788010	64	0	4214.358887	4225.641113	4215.384766	4226.153809	4237.436035	450	3				0	4	4	4	4	4	64	0	8192	8192	8192	3776	8064	8896	6336	11008	8640
1568788010	65	0	4216.922852	4223.589844	4193.333496	4231.794922	4239.487305	450	3				0	4	4	4	4	4	65	0	8192	8192	8192	3776	8000	8896	6272	11008	9088
1568788010	66	0	4220	4211.282227	4195.897461	4229.743652	4238.461426	1023	3				0	4	4	4	4	4	66	0	8192	8192	8192	3776	8000	8896	6336	11008	8960
1568788010	67	0	4232.820313	4215.384766	4217.436035	4244.615234	4248.717773	450	3				0	4	4	4	4	4	67	0	8192	8192	8192	3776	8064	8896	6272	11008	8896
1568788010	68	0	4239.487305	4217.436035	4205.641113	4255.897461	4257.94873	1023	3				0	4	4	4	4	4	68	0	8192	8192	8192	3840	8064	8896	6336	11072	8960
1568788010	69	0	4229.230957	4205.128418	4214.871582	4236.922852	4246.666504	450	3				0	4	4	4	4	4	69	0	8192	8192	8192	3840	8000	8896	6336	11072	8960
1568788010	70	0	4225.128418	4213.333496	4200	4228.205078	4239.487305	1023	3				0	4	4	4	4	4	70	0	8192	8192	8192	3840	8064	8896	6336	11008	8896
1568788010	71	0	4229.743652	4233.846191	4221.538574	4248.205078	4251.794922	450	3				0	4	4	4	4	4	71	0	8192	8192	8192	3840	8064	8832	6336	11008	8960
1568788010	72	0	4227.179688	4233.846191	4229.743652	4250.769043	4252.820313	450	3				0	4	4	4	4	4	72	0	8192	8192	8192	3776	8064	8896	6272	11008	8896
1568788010	73	0	4226.153809	4227.692383	4196.922852	4229.230957	4247.179688	1023	3				0	4	4	4	4	4	73	0	8192	8192	8192	3840	8064	8896	6272	11008	8896
1568788010	74	0	4238.461426	4242.05127	4235.897461	4234.358887	4262.563965	450	3				0	4	4	4	4	4	74	0	8192	8192	8192	3840	8064	8896	6272	11072	8960
1568788010	75	0	4234.871582	4242.05127	4224.102539	4242.563965	4263.589844	1023	3				0	4	4	4	4	4	75	0	8192	8192	8192	3776	8000	8896	6272	11008	8960
1568788010	76	0	4193.333496	4207.179688	4189.230957	4204.102539	4221.025879	450	3				0	4	4	4	4	4	76	0	8192	8192	8192	3840	8064	8896	6336	11008	8960
1568788010	77	0	4156.922852	4176.410156	4181.538574	4156.922852	4178.974121	450	3				0	4	4	4	4	4	77	0	8192	8192	8192	3840	8000	8896	6336	11008	8960
1568788010	78	0	4163.589844	4184.615234	4165.128418	4160	4186.153809	450	3				0	4	4	4	4	4	78	0	8192	8192	8192	3776	8000	8896	6272	11008	9088
1568788010	79	0	4197.94873	4211.282227	4210.256348	4203.077148	4225.128418	1023	3				0	4	4	4	4	4	79	0	8192	8192	8192	3840	8000	8896	6336	11072	8832
1568788010	80	0	4228.205078	4231.794922	4224.102539	4242.05127	4257.436035	450	3				0	4	4	4	4	4	80	0	8192	8192	8192	3776	8000	8896	6272	10944	8896
1568788010	81	0	4238.461426	4240	4216.410156	4258.974121	4269.230957	450	3				0	4	4	4	4	4	81	0	8192	8192	8192	3776	8000	8896	6272	11008	8768
1568788010	82	0	4224.615234	4231.794922	4220	4243.077148	4255.897461	450	3				0	4	4	4	4	4	82	0	8192	8192	8192	3776	8000	8896	6272	11008	8768
1568788010	83	0	4214.871582	4231.794922	4203.589844	4236.922852	4247.692383	1023	3				0	4	4	4	4	4	83	0	8192	8192	8192	3776	8000	8896	6336	11008	8768
1568788010	84	0	4221.538574	4248.205078	4241.025879	4257.94873	4261.538574	450	3				0	4	4	4	4	4	84	0	8192	8192	8192	3776	8000	8896	6336	11008	8896
1568788010	85	0	4224.102539	4254.358887	4237.436035	4260.512695	4262.563965	450	3				0	4	4	4	4	4	85	0	8192	8192	8192	3776	8000	8896	6336	11008	8896
1568788010	86	0	4214.871582	4246.153809	4209.230957	4241.538574	4237.436035	450	3				0	4	4	4	4	4	86	0	8192	8192	8192	3776	8000	8896	6272	11008	8896
1568788010	87	0	4202.05127	4242.05127	4224.102539	4230.769043	4216.410156	1023	3				0	4	4	4	4	4	87	0	8192	8192	8192	3776	8000	8896	6272	11008	8896
1568788010	88	0	4198.974121	4246.153809	4211.794922	4232.307617	4219.487305	450	3				0	4	4	4	4	4	88	0	8192	8192	8192	3776	8064	8896	6272	11072	8960
1568788010	89	0	4205.641113	4244.102539	4227.179688	4233.333496	4228.717773	450	3				0	4	4	4	4	4	89	0	8192	8192	8192	3776	8064	8896	6272	11008	8896
1568788010	90	0	4205.641113	4235.897461	4221.538574	4233.333496	4228.717773	450	3				0	4	4	4	4	4	90	0	8192	8192	8192	3776	8064	8896	6336	11008	8960
1568788010	91	0	4199.487305	4231.794922	4208.205078	4240	4228.717773	1023	3				0	4	4	4	4	4	91	0	8192	8192	8192	3776	8064	8896	6336	11008	8960
1568788010	92	0	4200.512695	4235.897461	4228.205078	4248.717773	4233.333496	450	3				0	4	4	4	4	4	92	0	8192	8192	8192	3840	8064	8896	6336	10944	8896
1568788010	93	0	4201.538574	4229.743652	4193.333496	4245.128418	4229.743652	450	3				0	4	4	4	4	4	93	0	8192	8128	8192	3840	8064	8960	6272	11008	8960
1568788010	94	0	4200	4219.487305	4201.538574	4237.436035	4226.666504	450	3				0	4	4	4	4	4	94	0	8192	8128	8192	3776	8064	8832	6336	11008	8896
1568788010	95	0	4202.563965	4217.436035	4213.846191	4241.025879	4230.256348	1023	3				0	4	4	4	4	4	95	0	8192	8192	8192	3840	8064	8896	6336	11008	8896
1568788010	96	0	4200	4217.436035	4188.717773	4234.358887	4220	450	3				0	4	4	4	4	4	96	0	8192	8192	8192	3840	8064	8896	6272	11008	8896
1568788010	97	0	4198.974121	4215.384766	4207.692383	4226.153809	4213.846191	450	3				0	4	4	4	4	4	97	0	8192	8192	8192	3840	8064	8832	6272	11008	8896
1568788010	98	0	4208.205078	4215.384766	4195.384766	4232.307617	4226.666504	450	3				0	4	4	4	4	4	98	0	8192	8192	8192	3840	8064	8896	6336	11008	8896
1568788010	99	0	4221.025879	4215.384766	4207.179688	4234.871582	4239.487305	1023	3				0	4	4	4	4	4	99	0	8192	8192	8192	3840	8064	8896	6336	11008	8832
1568788010	100	0	4223.077148	4209.230957	4215.897461	4232.307617	4241.538574	450	3				0	4	4	4	4	4	100	0	8192	8192	8192	3840	8064	8832	6336	11008	8832
1568788010	101	0	4195.384766	4188.717773	4180	4226.153809	4226.153809	450	3				0	4	4	4	4	4	101	0	8192	8192	8192	3840	8064	8896	6336	11008	9152
1568788010	102	0	4173.333496	4178.461426	4201.025879	4221.538574	4210.769043	450	3				0	4	4	4	4	4	102	0	8192	8192	8192	3840	8064	8896	6336	11008	8896
1568788010	103	0	4193.846191	4192.820313	4217.436035	4240	4226.666504	1023	3				0	4	4	4	4	4	103	0	8128	8192	8192	3840	8064	8896	6336	11008	8960
1568788010	104	0	4211.794922	4207.179688	4235.897461	4252.307617	4241.538574	450	3				0	4	4	4	4	4	104	0	8192	8192	8192	3840	8000	8896	6272	11008	8896
1568788010	105	0	4192.820313	4192.820313	4226.153809	4238.461426	4225.128418	450	3				0	4	4	4	4	4	105	0	8192	8192	8192	3840	8000	8896	6272	11008	8896
1568788010	106	0	4172.820313	4176.410156	4179.487305	4226.666504	4205.641113	450	3				0	4	4	4	4	4	106	0	8192	8192	8192	3840	8000	8896	6336	10944	8896
1568788010	107	0	4171.282227	4172.307617	4200.512695	4218.974121	4201.538574	1023	3				0	4	4	4	4	4	107	0	8192	8192	8192	3840	8000	8832	6400	11008	8832
1568788010	108	0	4168.717773	4174.358887	4192.307617	4201.538574	4200	450	3				0	4	4	4	4	4	108	0	8192	8192	8192	3840	8000	8896	6272	11008	9152
1568788010	109	0	4166.666504	4176.410156	4183.589844	4195.384766	4197.436035	450	3				0	4	4	4	4	4	109	0	8192	8192	8192	3840	8000	8960	6272	11008	9152
1568788010	110	0	4172.820313	4180.512695	4202.563965	4204.102539	4200	450	3				0	4	4	4	4	4	110	0	8192	8192	8192	3840	8000	8896	6400	11008	8960
1568788010	111	0	4185.641113	4186.666504	4192.307617	4213.333496	4212.307617	1023	3				0	4	4	4	4	4	111	0	8192	8192	8192	3776	8000	8896	6272	11008	8960
1568788010	112	0	4191.794922	4190.769043	4211.794922	4221.025879	4225.128418	450	3				0	4	4	4	4	4	112	0	8192	8192	8192	3840	8000	8896	6272	11008	8896
1568788010	113	0	4174.358887	4176.410156	4183.589844	4212.820313	4218.461426	450	3				0	4	4	4	4	4	113	0	8192	8192	8192	3776	8000	8896	6272	11008	8896
1568788010	114	0	4160.512695	4164.102539	4167.692383	4204.102539	4209.743652	450	3				0	4	4	4	4	4	114	0	8192	8192	8192	3840	8064	8832	6272	11008	8896
1568788010	115	0	4173.846191	4174.358887	4205.641113	4216.410156	4224.102539	1023	3				0	4	4	4	4	4	115	0	8192	8192	8192	3840	8000	8832	6336	11008	8896
1568788010	116	0	4187.692383	4186.666504	4191.794922	4221.025879	4232.820313	450	3				0	4	4	4	4	4	116	0	8192	8192	8192	3776	8064	8896	6336	11008	8896
1568788010	117	0	4188.205078	4184.615234	4199.487305	4210.769043	4223.589844	450	3				0	4	4	4	4	4	117	0	8192	8192	8192	3776	8064	8896	6336	11072	8960
1568788010	118	0	4186.153809	4182.563965	4195.384766	4209.743652	4212.307617	450	3				0	4	4	4	4	4	118	0	8192	8192	8192	3840	8064	8832	6336	11072	8960
1568788010	119	0	4181.538574	4184.615234	4194.358887	4217.436035	4207.179688	1023	3				0	4	4	4	4	4	119	0	8192	8192	8192	3776	8064	8896	6272	11072	8832
1568788010	120	0	4174.358887	4184.615234	4216.922852	4221.025879	4207.179688	450	3				0	4	4	4	4	4	120	0	8192	8192	8192	3840	8064	8896	6400	11008	8896
1568788010	121	0	4170.769043	4182.563965	4184.615234	4215.384766	4205.128418	450	3				0	4	4	4	4	4	121	0	8192	8192	8192	3776	8064	8896	6336	11008	8960
1568788010	122	0	4167.179688	4170.256348	4192.307617	4202.563965	4195.384766	450	3				0	4	4	4	4	4	122	0	8192	8192	8192	3776	8064	8896	6336	11072	8896
1568788010	123	0	4166.666504	4164.102539	4191.282227	4195.384766	4192.820313	1023	3				0	4	4	4	4	4	123	0	8192	8192	8192	3776	8064	8832	6336	11072	8896
1568788010	124	0	4174.358887	4174.358887	4173.333496	4199.487305	4202.05127	450	3				0	4	4	4	4	4	124	0	8192	8192	8192	3776	8064	8896	6400	11008	8896
1568788010	125	0	4172.820313	4170.256348	4195.897461	4193.333496	4200.512695	450	3				0	4	4	4	4	4	125	0	8192	8192	8192	3840	8064	8896	6272	11072	8896
1568788010	126	0	4175.384766	4170.256348	4184.102539	4201.025879	4202.05127	450	3				0	4	4	4	4	4	126	0	8192	8192	8192	3776	8064	8896	6336	11008	8832
1568788010	127	0	4200.512695	4194.871582	4210.769043	4228.205078	4220.512695	233	3				0	4	4	4	4	4	127	0	8192	8192	8192	3840	8064	8896	6336	11008	8832
1568788010	0	0	4207.692383	4201.025879	4220	4226.153809	4223.589844	450	3				0	4	4	4	4	4	0	0	8192	8192	8192	3776	8064	8896	6336	11008	8896
1568788010	1	0	4186.153809	4180.512695	4180	4203.077148	4210.256348	450	3				0	4	4	4	4	4	1	0	8192	8192	8192	3840	8064	8960	6336	11008	8960
1568788010	2	0	4182.05127	4178.461426	4199.487305	4207.692383	4213.333496	1023	3				0	4	4	4	4	4	2	0	8192	8192	8192	3840	8064	8896	6336	11008	8896
1568788010	3	0	4191.794922	4190.769043	4198.461426	4224.615234	4217.436035	450	3				0	4	4	4	4	4	3	0	8192	8192	8192	3840	8064	8896	6336	11008	8896
1568788010	4	0	4179.487305	4182.563965	4193.333496	4211.794922	4200	1023	3				0	4	4	4	4	4	4	0	8192	8192	8192	3840	8064	8896	6272	11008	8960
1568788010	5	0	4171.794922	4178.461426	4198.461426	4199.487305	4195.384766	450	3				0	4	4	4	4	4	5	0	8192	8192	8192	3840	8064	8896	6272	11008	8960
1568788010	6	0	4182.05127	4190.769043	4192.307617	4219.487305	4207.692383	1023	3				0	4	4	4	4	4	6	0	8192	8192	8192	3776	8064	8960	6272	11008	8896
1568788010	7	0	4187.179688	4198.974121	4221.538574	4236.922852	4211.282227	450	3				0	4	4	4	4	4	7	0	8192	8192	8192	3776	8064	8896	6272	11008	8768
1568788010	8	0	4189.743652	4203.077148	4201.538574	4238.461426	4214.358887	450	3				0	4	4	4	4	4	8	0	8192	8192	8192	3776	8064	8832	6272	11008	8768
1568788010	9	0	4183.589844	4198.974121	4188.205078	4229.743652	4213.846191	1023	3				0	4	4	4	4	4	9	0	8192	8192	8192	3776	8064	8960	6336	10944	8832
1568788010	10	0	4172.307617	4186.666504	4188.717773	4215.897461	4199.487305	450	3				0	4	4	4	4	4	10	0	8192	8192	8192	3776	8064	8896	6400	10944	8960
1568788010	11	0	4180.512695	4188.717773	4164.615234	4211.794922	4195.384766	1023	3				0	4	4	4	4	4	11	0	8192	8192	8192	3776	8064	8896	6336	11008	8896
1568788010	12	0	4193.333496	4201.025879	4192.820313	4216.410156	4195.384766	450	3				0	4	4	4	4	4	12	0	8192	8192	8192	3776	8064	8896	6272	10944	9152
1568788010	13	0	4186.666504	4201.025879	4184.615234	4216.922852	4187.179688	450	3				0	4	4	4	4	4	13	0	8192	8192	8192	3840	8000	8896	6272	10944	9152
1568788010	14	0	4182.563965	4203.077148	4183.077148	4217.94873	4189.230957	450	3				0	4	4	4	4	4	14	0	8192	8192	8192	3776	8064	8896	6272	11008	8960
1568788010	15	0	4188.205078	4215.384766	4204.615234	4223.589844	4195.384766	1023	3				0	4	4	4	4	4	15	0	8192	8192	8192	3840	8064	8896	6272	11008	8896
1568788010	16	0	4183.077148	4217.436035	4183.077148	4219.487305	4183.589844	0	3				0	4	4	4	4	4	16	0	8192	8192	8192	3840	8064	8896	6336	11008	8896
1568788010	17	0	4178.461426	4211.282227	4208.717773	4217.94873	4181.025879	0	3				0	4	4	4	4	4	17	0	8192	8192	8192	3776	8064	8896	6336	11008	8896
1568788010	18	0	4183.077148	4209.230957	4203.077148	4227.179688	4194.358887	0	3				0	4	4	4	4	4	18	0	8192	8192	8192	3776	8064	8832	6144	10944	8960
1568788010	19	0	4185.641113	4215.384766	4189.230957	4232.307617	4200	0	3				0	4	4	4	4	4	19	0	8192	8192	8192	3776	8064	8896	6336	11008	8960
1568788010	20	0	4186.153809	4215.384766	4208.717773	4231.282227	4201.025879	0	3				0	4	4	4	4	4	20	0	8192	8192	8192	3840	8064	8832	6336	11008	8960
1568788010	21	0	4192.307617	4213.333496	4189.230957	4232.307617	4207.179688	0	3				0	4	4	4	4	4	21	0	8192	8192	8192	3840	8064	8896	6336	11008	8960
1568788010	22	0	4193.333496	4217.436035	4209.230957	4239.487305	4210.769043	0	3				0	4	4	4	4	4	22	0	8192	8192	8192	3840	8064	8896	6272	11072	8896
1568788010	23	0	4184.615234	4215.384766	4200.512695	4229.743652	4201.538574	0	3				0	4	4	4	4	4	23	0	8192	8192	8192	3840	8064	8896	6336	11008	8896
1568788010	24	0	4188.717773	4205.128418	4179.487305	4214.871582	4194.871582	0	3				0	4	4	4	4	4	24	0	8192	8192	8192	3840	8064	8896	6272	11008	8896
1568788010	25	0	4207.179688	4219.487305	4218.461426	4229.230957	4211.794922	0	3				0	4	4	4	4	4	25	0	8192	8192	8192	3776	8064	8896	6272	11008	8896
1568788010	26	0	4208.717773	4235.897461	4208.205078	4246.666504	4221.025879	0	3				0	4	4	4	4	4	26	0	8192	8192	8192	3840	8064	8896	6272	11008	8896
1568788010	27	0	4191.794922	4225.641113	4204.615234	4232.307617	4204.615234	0	3				0	4	4	4	4	4	27	0	8192	8192	8192	3776	8064	8832	6336	11008	8896
1568788010	28	0	4192.820313	4213.333496	4205.128418	4224.615234	4197.436035	0	3				0	4	4	4	4	4	28	0	8192	8192	8192	3776	8064	8896	6272	11008	8960
1568788010	29	0	4200.512695	4217.436035	4197.94873	4234.358887	4205.128418	0	3				0	4	4	4	4	4	29	0	8192	8192	8192	3840	8064	8896	6336	11008	8896
1568788010	30	0	4190.769043	4215.384766	4218.974121	4226.666504	4198.974121	0	3				0	4	4	4	4	4	30	0	8192	8192	8192	3776	8064	8832	6272	10944	8960
1568788010	31	0	4180.512695	4217.436035	4195.897461	4216.922852	4187.179688	0	3				0	4	4	4	4	4	31	0	8192	8192	8192	3776	8064	8896	6272	10944	8960
1568788010	32	0	4178.461426	4217.436035	4196.410156	4210.256348	4180.512695	0	3				0	4	4	4	4	4	32	0	8192	8192	8192	3840	8064	8896	6400	11072	8896
1568788010	33	0	4181.025879	4205.128418	4200	4200	4177.436035	0	3				0	4	4	4	4	4	33	0	8192	8192	8192	3776	8064	8832	6336	11008	8960
1568788010	34	0	4194.871582	4207.179688	4188.205078	4209.230957	4191.282227	0	3				0	4	4	4	4	4	34	0	8192	8192	8192	3840	8064	8896	6272	11008	8896
1568788010	35	0	4206.666504	4219.487305	4211.794922	4221.025879	4205.641113	0	3				0	4	4	4	4	4	35	0	8192	8192	8192	3840	8064	8832	6272	11008	8896
1568788010	36	0	4199.487305	4219.487305	4186.666504	4216.922852	4202.05127	0	3				0	4	4	4	4	4	36	0	8192	8192	8192	3840	8064	8896	6336	11008	8896
1568788010	37	0	4203.077148	4213.333496	4194.358887	4221.025879	4204.102539	0	3				0	4	4	4	4	4	37	0	8192	8192	8192	3840	8064	8896	6336	11008	8896
1568788010	38	0	4219.487305	4217.436035	4211.282227	4229.743652	4215.384766	0	3				0	4	4	4	4	4	38	0	8192	8192	8192	3776	8064	8896	6336	11008	8896
1568788010	39	0	4218.974121	4223.589844	4185.641113	4226.666504	4210.256348	0	3				0	4	4	4	4	4	39	0	8192	8192	8192	3776	8064	8832	6336	11008	8896
1568788010	40	0	4200.512695	4219.487305	4207.179688	4214.358887	4195.897461	0	3				0	4	4	4	4	4	40	0	8192	8192	8192	3776	8064	8832	6336	11008	8896
1568788010	41	0	4183.589844	4209.230957	4188.205078	4200.512695	4188.717773	0	3				0	4	4	4	4	4	41	0	8192	8192	8192	3840	8064	8832	6272	11008	8960
1568788010	42	0	4194.358887	4217.436035	4195.384766	4217.436035	4196.410156	0	3				0	4	4	4	4	4	42	0	8192	8192	8192	3840	8000	8960	6400	11008	8960
1568788010	43	0	4214.358887	4235.897461	4233.333496	4244.102539	4207.179688	0	3				0	4	4	4	4	4	43	0	8192	8192	8192	3840	8064	8896	6400	11072	9088
1568788010	44	0	4204.102539	4225.641113	4195.384766	4225.641113	4193.846191	0	3				0	4	4	4	4	4	44	0	8192	8192	8192	3776	8064	8896	6336	11072	9088
1568788010	45	0	4183.589844	4207.179688	4188.717773	4194.871582	4169.743652	0	3				0	4	4	4	4	4	45	0	8192	8192	8192	3840	8064	8896	6208	11008	8896
1568788010	46	0	4181.025879	4211.282227	4186.153809	4196.922852	4163.589844	0	3				0	4	4	4	4	4	46	0	8192	8192	8192	3776	8064	8832	6272	11008	8896
1568788010	47	0	4188.205078	4219.487305	4191.794922	4213.333496	4175.384766	0	3				0	4	4	4	4	4	47	0	8192	8192	8192	3840	8064	8896	6272	11008	8896
1568788010	48	0	4198.461426	4215.384766	4197.94873	4215.384766	4186.666504	0	3				0	4	4	4	4	4	48	0	8192	8192	8192	3840	8064	8896	6336	11008	8704
1568788010	49	0	4199.487305	4215.384766	4163.589844	4206.153809	4185.128418	0	3				0	4	4	4	4	4	49	0	8192	8192	8192	3840	8064	8896	6336	11008	8704
1568788010	50	0	4188.205078	4215.384766	4185.641113	4203.077148	4180	0	3				0	4	4	4	4	4	50	0	8192	8192	8192	3840	8064	8960	6336	11136	8960
1568788010	51	0	4193.846191	4217.436035	4186.153809	4217.94873	4185.641113	0	3				0	4	4	4	4	4	51	0	8192	8192	8192	3840	8064	8896	6272	10944	8896
1568788010	52	0	4199.487305	4211.282227	4166.153809	4214.358887	4180.512695	0	3				0	4	4	4	4	4	52	0	8192	8192	8192	3840	8064	8896	6336	10944	8896
1568788010	53	0	4175.897461	4198.974121	4169.230957	4175.384766	4153.333496	0	3				0	4	4	4	4	4	53	0	8192	8192	8192	3840	8064	8896	6336	10944	8896
1568788010	54	0	4144.615234	4180.512695	4134.358887	4142.563965	4128.717773	0	3				0	4	4	4	4	4	54	0	8192	8192	8192	3776	8064	8896	6336	10944	8960
1568788010	55	0	4130.256348	4164.102539	4152.307617	4134.871582	4122.563965	0	3				0	4	4	4	4	4	55	0	8192	8192	8192	3840	8064	8896	6336	11008	8896
1568788010	56	0	4145.641113	4174.358887	4177.94873	4161.025879	4143.077148	0	3				0	4	4	4	4	4	56	0	8192	8192	8192	3776	8064	8896	6336	11008	8960
1568788010	57	0	4176.922852	4205.128418	4188.717773	4197.436035	4175.384766	0	3				0	4	4	4	4	4	57	0	8192	8192	8192	3776	8064	8896	6336	11008	8960
1568788010	58	0	4190.256348	4217.436035	4215.384766	4202.05127	4189.230957	0	3				0	4	4	4	4	4	58	0	8192	8192	8192	3840	8064	8896	6400	11008	8896
1568788010	59	0	4184.102539	4209.230957	4185.128418	4191.282227	4184.615234	0	3				0	4	4	4	4	4	59	0	8192	8192	8192	3776	8064	8896	6336	11008	8960
1568788011	60	0	4181.025879	4207.179688	4194.871582	4195.384766	4178.461426	0	3				0	4	4	4	4	4	60	0	8192	8192	8192	3776	8064	8960	6336	11008	8896
1568788011	61	0	4182.05127	4207.179688	4207.179688	4205.128418	4176.922852	0	3				0	4	4	4	4	4	61	0	8192	8192	8192	3840	8000	8896	6336	11008	9920
1568788011	62	0	4182.05127	4211.282227	4189.743652	4203.077148	4178.461426	0	3				0	4	4	4	4	4	62	0	8192	8192	8192	3776	8064	8896	6272	11008	9408
1568788011	63	0	4186.153809	4217.436035	4207.179688	4196.922852	4185.641113	0	3				0	4	4	4	4	4	63	0	8192	8192	8192	3776	8064	8896	6336	11008	8960
1568788011	64	0	4189.743652	4215.384766	4180.512695	4199.487305	4192.820313	450	3				0	4	4	4	4	4	64	0	8192	8192	8192	3776	8064	8896	6336	11072	8960
1568788011	65	0	4205.128418	4215.384766	4190.256348	4219.487305	4204.102539	450	3				0	4	4	4	4	4	65	0	8192	8192	8192	3776	8064	8896	6336	11008	8896
1568788011	66	0	4230.769043	4229.743652	4214.358887	4240.512695	4223.077148	1023	3				0	4	4	4	4	4	66	0	8192	8192	8192	3840	8064	8896	6336	11008	9024
1568788011	67	0	4231.794922	4233.846191	4190.256348	4234.871582	4227.692383	450	3				0	4	4	4	4	4	67	0	8192	8192	8192	3776	8064	8896	6336	11008	9024
1568788011	68	0	4221.538574	4219.487305	4205.128418	4220.512695	4225.128418	1023	3				0	4	4	4	4	4	68	0	8192	8192	8192	3840	8064	8896	6336	11008	8832
1568788011	69	0	4222.563965	4215.384766	4196.922852	4219.487305	4226.666504	450	3				0	4	4	4	4	4	69	0	8192	8128	8192	3776	8064	8896	6400	10944	8960
1568788011	70	0	4222.05127	4217.436035	4197.436035	4223.077148	4224.102539	1023	3				0	4	4	4	4	4	70	0	8192	8128	8192	3840	8064	8896	6272	10944	8960
1568788011	71	0	4217.436035	4211.282227	4200	4210.256348	4220	450	3				0	4	4	4	4	4	71	0	8192	8128	8192	3776	8064	8832	6272	10944	8960
1568788011	72	0	4212.307617	4201.025879	4178.974121	4191.794922	4213.333496	450	3				0	4	4	4	4	4	72	0	8192	8128	8192	3840	8064	8896	6336	10944	8960
1568788011	73	0	4205.641113	4203.077148	4208.205078	4195.897461	4206.153809	1023	3				0	4	4	4	4	4	73	0	8192	8192	8192	3840	8064	8896	6336	11008	8896
1568788011	74	0	4196.922852	4201.025879	4188.205078	4211.282227	4204.615234	450	3				0	4	4	4	4	4	74	0	8192	8192	8192	3776	8064	8832	6272	11008	9024
1568788011	75	0	4185.641113	4184.615234	4173.846191	4205.128418	4202.563965	1023	3				0	4	4	4	4	4	75	0	8192	8192	8192	3840	8064	8896	6272	11008	9024
1568788011	76	0	4169.743652	4170.256348	4184.102539	4180	4188.717773	450	3				0	4	4	4	4	4	76	0	8192	8192	8192	3840	8064	8832	6336	11072	8896
1568788011	77	0	4163.589844	4170.256348	4158.461426	4173.846191	4178.461426	450	3				0	4	4	4	4	4	77	0	8192	8192	8192	3776	8064	8896	6336	11072	8896
1568788011	78	0	4167.179688	4170.256348	4182.05127	4181.538574	4181.025879	450	3				0	4	4	4	4	4	78	0	8192	8192	8192	3840	8064	8896	6336	11008	8896
1568788011	79	0	4172.820313	4176.410156	4183.589844	4184.615234	4186.666504	1023	3				0	4	4	4	4	4	79	0	8192	8192	8192	3840	8064	8832	6336	11008	8896
1568788011	80	0	4182.563965	4184.615234	4189.230957	4193.846191	4196.410156	450	3				0	4	4	4	4	4	80	0	8192	8192	8192	3776	8064	8896	6336	11008	8896
1568788011	81	0	4188.717773	4180.512695	4207.179688	4205.641113	4198.461426	450	3				0	4	4	4	4	4	81	0	8192	8192	8192	3776	8064	8896	6336	11008	8960
1568788011	82	0	4184.102539	4166.153809	4164.102539	4203.077148	4187.179688	450	3				0	4	4	4	4	4	82	0	8192	8192	8192	3776	8000	8896	6400	11008	8960
1568788011	83	0	4177.436035	4153.846191	4169.230957	4196.410156	4182.05127	1023	3				0	4	4	4	4	4	83	0	8192	8192	8192	3840	8000	8832	6400	11008	8960
1568788011	84	0	4178.974121	4157.94873	4172.307617	4198.461426	4190.256348	450	3				0	4	4	4	4	4	84	0	8192	8192	8192	3840	8000	8832	6400	11008	8640
1568788011	85	0	4183.589844	4168.205078	4167.179688	4201.538574	4193.846191	450	3				0	4	4	4	4	4	85	0	8192	8192	8192	3776	8000	8832	6336	11008	8640
1568788011	86	0	4185.128418	4170.256348	4194.871582	4201.025879	4187.692383	450	3				0	4	4	4	4	4	86	0	8192	8192	8192	3840	8000	8896	6336	11008	8960
1568788011	87	0	4178.461426	4168.205078	4181.025879	4195.897461	4181.538574	1023	3				0	4	4	4	4	4	87	0	8192	8192	8192	3776	8000	8832	6272	11008	8896
1568788011	88	0	4171.794922	4168.205078	4195.384766	4195.384766	4178.974121	450	3				0	4	4	4	4	4	88	0	8192	8192	8192	3776	8000	8896	6272	11008	8896
1568788011	89	0	4168.205078	4166.153809	4191.282227	4207.179688	4169.230957	450	3				0	4	4	4	4	4	89	0	8192	8192	8192	3776	8000	8896	6272	11008	8896
1568788011	90	0	4160.512695	4153.846191	4167.692383	4200.512695	4154.871582	450	3				0	4	4	4	4	4	90	0	8192	8192	8192	3776	8064	8896	6272	11008	8896
1568788011	91	0	4158.974121	4151.794922	4189.743652	4180.512695	4156.410156	1023	3				0	4	4	4	4	4	91	0	8192	8192	8192	3840	8000	8896	6336	11072	8896
1568788011	92	0	4172.307617	4168.205078	4185.641113	4193.333496	4169.743652	450	3				0	4	4	4	4	4	92	0	8192	8192	8192	3776	8000	8896	6272	11008	8896
1568788011	93	0	4178.461426	4176.410156	4202.563965	4206.666504	4173.846191	450	3				0	4	4	4	4	4	93	0	8192	8192	8192	3776	8064	8896	6272	11008	8896
1568788011	94	0	4165.128418	4166.153809	4192.307617	4182.563965	4164.615234	450	3				0	4	4	4	4	4	94	0	8192	8192	8192	3776	8064	8832	6336	11008	8896
1568788011	95	0	4164.102539	4170.256348	4173.333496	4176.922852	4164.102539	1023	3				0	4	4	4	4	4	95	0	8192	8192	8192	3776	8064	8832	6272	11008	8960
1568788011	96	0	4171.794922	4182.563965	4210.256348	4200	4172.307617	450	3				0	4	4	4	4	4	96	0	8192	8192	8192	3840	8064	8896	6336	11008	8896
1568788011	97	0	4167.692383	4182.563965	4190.256348	4208.205078	4173.333496	450	3				0	4	4	4	4	4	97	0	8192	8192	8192	3840	8064	8832	6336	11008	8896
1568788011	98	0	4178.461426	4186.666504	4198.461426	4216.922852	4186.153809	450	3				0	4	4	4	4	4	98	0	8192	8192	8192	3776	8064	8896	6336	11008	8960
1568788011	99	0	4208.205078	4205.128418	4229.230957	4238.974121	4212.307617	1023	3				0	4	4	4	4	4	99	0	8192	8192	8192	3840	8064	8896	6272	11008	8896
1568788011	100	0	4219.487305	4209.230957	4207.692383	4246.666504	4222.05127	450	3				0	4	4	4	4	4	100	0	8192	8192	8192	3776	8064	8896	6336	11072	8896
1568788011	101	0	4215.897461	4196.922852	4210.769043	4232.820313	4218.461426	450	3				0	4	4	4	4	4	101	0	8192	8192	8192	3776	8064	8832	6336	11008	8960
1568788011	102	0	4222.05127	4203.077148	4194.358887	4231.794922	4224.615234	450	3				0	4	4	4	4	4	102	0	8192	8192	8192	3840	8064	8896	6336	11008	8960
1568788011	103	0	4236.922852	4219.487305	4208.205078	4245.641113	4231.794922	1023	3				0	4	4	4	4	4	103	0	8192	8192	8192	3840	8064	8896	6400	11008	9024
1568788011	104	0	4236.410156	4217.436035	4226.153809	4251.794922	4229.230957	450	3				0	4	4	4	4	4	104	0	8192	8192	8192	3776	8064	8896	6400	11008	8960
1568788011	105	0	4221.538574	4213.333496	4199.487305	4248.717773	4227.179688	450	3				0	4	4	4	4	4	105	0	8192	8192	8192	3840	8064	8896	6400	11008	8960
1568788011	106	0	4217.436035	4217.436035	4222.563965	4246.153809	4231.794922	450	3				0	4	4	4	4	4	106	0	8192	8192	8192	3776	8064	8896	6272	11008	8960
1568788011	107	0	4216.922852	4211.282227	4209.743652	4235.897461	4227.179688	1023	3				0	4	4	4	4	4	107	0	8192	8192	8192	3840	8064	8896	6272	11008	8960
1568788011	108	0	4207.179688	4203.077148	4203.589844	4218.461426	4220	450	3				0	4	4	4	4	4	108	0	8192	8192	8192	3776	8064	8896	6272	10944	8896
1568788011	109	0	4202.05127	4211.282227	4230.256348	4210.256348	4218.461426	450	3				0	4	4	4	4	4	109	0	8192	8192	8192	3840	8064	8896	6272	10944	8960
1568788011	110	0	4201.025879	4217.436035	4205.641113	4207.179688	4208.205078	450	3				0	4	4	4	4	4	110	0	8192	8192	8192	3840	8064	8896	6336	11008	8960
1568788011	111	0	4200.512695	4217.436035	4215.897461	4218.461426	4206.153809	1023	3				0	4	4	4	4	4	111	0	8192	8192	8192	3776	8064	8832	6336	11008	8960
1568788011	112	0	4207.692383	4225.641113	4210.769043	4240.512695	4222.563965	450	3				0	4	4	4	4	4	112	0	8192	8192	8192	3776	8064	8896	6336	11008	8960
1568788011	113	0	4217.94873	4235.897461	4207.692383	4246.666504	4231.282227	450	3				0	4	4	4	4	4	113	0	8192	8192	8192	3840	8064	8832	6400	11008	8896
1568788011	114	0	4222.563965	4244.102539	4231.282227	4250.256348	4226.666504	450	3				0	4	4	4	4	4	114	0	8192	8192	8192	3776	8064	8896	6272	11008	8960
1568788011	115	0	4214.871582	4240	4196.410156	4247.692383	4216.410156	1023	3				0	4	4	4	4	4	115	0	8192	8192	8192	3776	8064	8896	6272	11008	8960
1568788011	116	0	4199.487305	4219.487305	4191.794922	4221.538574	4200.512695	450	3				0	4	4	4	4	4	116	0	8192	8192	8192	3776	8064	8896	6400	10944	9088
1568788011	117	0	4202.05127	4213.333496	4195.384766	4211.282227	4200.512695	450	3				0	4	4	4	4	4	117	0	8192	8192	8192	3840	8064	8896	6336	11072	8896
1568788011	118	0	4217.94873	4221.538574	4205.641113	4224.102539	4217.94873	450	3				0	4	4	4	4	4	118	0	8192	8192	8192	3840	8064	8896	6336	11072	8896
1568788011	119	0	4224.615234	4221.538574	4237.94873	4233.333496	4227.179688	1023	3				0	4	4	4	4	4	119	0	8192	8192	8192	3776	8064	8832	6400	11008	9152
1568788011	120	0	4227.692383	4225.641113	4211.794922	4243.589844	4228.717773	450	3				0	4	4	4	4	4	120	0	8192	8192	8192	3776	8064	8896	6400	11008	9152
1568788011	121	0	4232.820313	4231.794922	4213.333496	4244.615234	4229.743652	450	3				0	4	4	4	4	4	121	0	8192	8192	8192	3776	8064	8832	6272	10944	9024
1568788011	122	0	4239.487305	4231.794922	4211.794922	4229.743652	4229.230957	450	3				0	4	4	4	4	4	122	0	8192	8192	8192	3776	8064	8896	6272	11008	8960
1568788011	123	0	4243.589844	4233.846191	4199.487305	4226.666504	4231.794922	1023	3				0	4	4	4	4	4	123	0	8192	8192	8192	3840	8064	8896	6336	11008	8960
1568788011	124	0	4242.05127	4240	4225.128418	4236.922852	4236.922852	450	3				0	4	4	4	4	4	124	0	8192	8192	8192	3840	8064	8896	6400	11008	8960
1568788011	125	0	4243.589844	4246.153809	4205.128418	4238.461426	4241.025879	450	3				0	4	4	4	4	4	125	0	8192	8192	8192	3840	8064	8896	6400	11008	8960
1568788011	126	0	4245.128418	4248.205078	4210.256348	4224.615234	4236.410156	450	3				0	4	4	4	4	4	126	0	8192	8192	8192	3840	8064	8896	6336	11072	8960
1568788011	127	0	4231.794922	4235.897461	4212.820313	4215.384766	4218.974121	233	3				0	4	4	4	4	4	127	0	8192	8192	8192	3776	8064	8896	6336	11072	8896
1568788011	0	0	4225.641113	4231.794922	4201.538574	4235.384766	4211.794922	450	3				0	4	4	4	4	4	0	0	8192	8192	8192	3840	8064	8896	6272	11008	8896
1568788011	1	0	4236.922852	4244.102539	4225.641113	4257.94873	4223.077148	450	3				0	4	4	4	4	4	1	0	8192	8192	8192	3776	8064	8832	6272	11008	8896
1568788011	2	0	4227.179688	4231.794922	4184.615234	4238.974121	4215.897461	1023	3				0	4	4	4	4	4	2	0	8192	8192	8192	3776	8064	8896	6336	10944	8896
1568788011	3	0	4200.512695	4209.230957	4180.512695	4209.230957	4186.153809	450	3				0	4	4	4	4	4	3	0	8192	8192	8192	3840	8064	8896	6336	10944	8960
1568788011	4	0	4200	4213.333496	4208.205078	4212.820313	4184.102539	1023	3				0	4	4	4	4	4	4	0	8192	8192	8192	3776	8064	8832	6272	11008	8896
1568788011	5	0	4218.461426	4233.846191	4194.358887	4223.589844	4208.205078	450	3				0	4	4	4	4	4	5	0	8192	8192	8192	3776	8064	8896	6272	11008	8896
1568788011	6	0	4223.077148	4244.102539	4216.410156	4212.820313	4213.333496	1023	3				0	4	4	4	4	4	6	0	8192	8192	8192	3840	8064	8832	6400	11008	9088
1568788011	7	0	4214.871582	4246.153809	4205.641113	4206.153809	4198.461426	450	3				0	4	4	4	4	4	7	0	8192	8192	8192	3840	8064	8896	6336	11008	8896
1568788011	8	0	4211.794922	4248.205078	4205.128418	4213.846191	4192.307617	450	3				0	4	4	4	4	4	8	0	8192	8192	8192	3776	8064	8896	6336	11072	8960
1568788011	9	0	4214.358887	4246.153809	4223.077148	4214.871582	4193.846191	1023	3				0	4	4	4	4	4	9	0	8192	8192	8192	3840	8064	8896	6336	11008	8960
1568788011	10	0	4216.922852	4237.94873	4201.025879	4210.256348	4190.769043	450	3				0	4	4	4	4	4	10	0	8192	8192	8192	3776	8064	8832	6336	11008	8960
1568788011	11	0	4211.794922	4227.692383	4220.512695	4213.846191	4189.230957	1023	3				0	4	4	4	4	4	11	0	8192	8192	8192	3776	8064	8896	6336	11072	9024
1568788011	12	0	4207.692383	4219.487305	4216.410156	4222.563965	4195.384766	450	3				0	4	4	4	4	4	12	0	8192	8192	8192	3840	8064	8832	6272	11008	8960
1568788011	13	0	4209.230957	4219.487305	4210.769043	4231.794922	4197.94873	450	3				0	4	4	4	4	4	13	0	8192	8192	8192	3776	8064	8896	6400	11008	8960
1568788011	14	0	4210.256348	4225.641113	4220	4228.717773	4195.897461	450	3				0	4	4	4	4	4	14	0	8192	8192	8192	3840	8064	8896	6272	10944	8960
1568788011	15	0	4209.743652	4229.743652	4190.769043	4217.94873	4201.025879	1023	3				0	4	4	4	4	4	15	0	8192	8192	8192	3776	8064	8832	6272	10944	8960
1568788011	16	0	4208.205078	4227.692383	4206.666504	4218.974121	4207.179688	0	3				0	4	4	4	4	4	16	0	8192	8192	8192	3776	8064	8896	6400	11008	8960
1568788011	17	0	4201.025879	4225.641113	4195.897461	4218.461426	4195.897461	0	3				0	4	4	4	4	4	17	0	8192	8192	8192	3840	8064	8832	6336	10944	8960
1568788011	18	0	4195.897461	4225.641113	4179.487305	4209.230957	4182.563965	0	3				0	4	4	4	4	4	18	0	8192	8192	8192	3776	8064	8896	6272	11008	8960
1568788011	19	0	4206.666504	4229.743652	4201.538574	4208.717773	4189.230957	0	3				0	4	4	4	4	4	19	0	8192	8192	8192	3840	8064	8832	6272	11008	8960
1568788011	20	0	4221.538574	4233.846191	4183.589844	4211.282227	4202.563965	0	3				0	4	4	4	4	4	20	0	8192	8192	8192	3776	8064	8832	6336	10944	8960
1568788011	21	0	4217.94873	4229.743652	4197.436035	4200	4198.974121	0	3				0	4	4	4	4	4	21	0	8192	8192	8192	3840	8064	8896	6336	11008	8896
1568788011	22	0	4195.897461	4221.538574	4191.282227	4184.615234	4179.487305	0	3				0	4	4	4	4	4	22	0	8192	8192	8192	3840	8064	8896	6336	11008	8896
1568788011	23	0	4177.94873	4213.333496	4170.769043	4170.256348	4161.538574	0	3				0	4	4	4	4	4	23	0	8192	8192	8192	3776	8064	8832	6336	11008	8896
1568788011	24	0	4158.461426	4192.820313	4181.538574	4150.256348	4137.94873	0	3				0	4	4	4	4	4	24	0	8192	8192	8192	3776	8064	8896	6336	11008	9024
1568788011	25	0	4126.666504	4168.205078	4149.230957	4137.94873	4107.692383	0	3				0	4	4	4	4	4	25	0	8192	8192	8192	3776	8064	8896	6336	11008	8896
1568788011	26	0	4114.871582	4160	4163.077148	4143.077148	4098.974121	0	3				0	4	4	4	4	4	26	0	8192	8192	8192	3840	8064	8832	6336	11008	8896
1568788011	27	0	4145.641113	4178.461426	4186.666504	4173.846191	4131.282227	0	3				0	4	4	4	4	4	27	0	8192	8192	8192	3776	8064	8896	6336	11008	8704
1568788011	28	0	4204.615234	4215.384766	4200.512695	4224.102539	4193.333496	0	3				0	4	4	4	4	4	28	0	8192	8192	8192	3776	8064	8896	6336	11008	8704
1568788011	29	0	4236.922852	4237.94873	4234.871582	4242.563965	4227.179688	0	3				0	4	4	4	4	4	29	0	8192	8192	8192	3776	8064	8832	6336	11072	8960
1568788011	30	0	4221.025879	4231.794922	4193.333496	4214.358887	4210.256348	0	3				0	4	4	4	4	4	30	0	8192	8192	8192	3776	8064	8896	6272	11008	8960
1568788011	31	0	4212.820313	4229.743652	4191.794922	4192.820313	4202.563965	0	3				0	4	4	4	4	4	31	0	8192	8192	8192	3776	8064	8896	6336	11008	8960
1568788011	32	0	4231.282227	4237.94873	4214.358887	4204.615234	4221.025879	0	3				0	4	4	4	4	4	32	0	8192	8192	8192	3776	8064	8896	6336	11008	8960
1568788011	33	0	4236.410156	4237.94873	4194.358887	4218.461426	4224.102539	0	3				0	4	4	4	4	4	33	0	8192	8192	8192	3840	8064	8896	6336	11008	8960
1568788011	34	0	4230.256348	4235.897461	4218.461426	4218.461426	4215.384766	0	3				0	4	4	4	4	4	34	0	8192	8192	8192	3840	8064	8832	6336	11008	8960
1568788011	35	0	4229.743652	4240	4209.230957	4216.410156	4219.487305	0	3				0	4	4	4	4	4	35	0	8192	8192	8192	3776	8064	8896	6272	11008	8896
1568788011	36	0	4225.128418	4233.846191	4206.666504	4218.974121	4222.563965	0	3				0	4	4	4	4	4	36	0	8192	8192	8192	3776	8064	8960	6336	11008	8896
1568788011	37	0	4211.282227	4221.538574	4212.820313	4218.461426	4210.256348	0	3				0	4	4	4	4	4	37	0	8192	8192	8192	3776	8064	8832	6336	11008	8896
1568788011	38	0	4191.794922	4211.282227	4181.025879	4204.615234	4189.743652	0	3				0	4	4	4	4	4	38	0	8192	8192	8128	3776	8064	8832	6272	11008	8896
1568788011	39	0	4186.666504	4207.179688	4193.333496	4200	4186.666504	0	3				0	4	4	4	4	4	39	0	8192	8192	8192	3776	8064	8896	6336	10944	8960
1568788011	40	0	4206.666504	4219.487305	4191.794922	4215.897461	4205.128418	0	3				0	4	4	4	4	4	40	0	8192	8192	8192	3776	8064	8832	6272	11008	8960
1568788011	41	0	4224.615234	4231.794922	4206.153809	4225.641113	4214.358887	0	3				0	4	4	4	4	4	41	0	8192	8192	8192	3776	8064	8832	6272	11008	8960
1568788011	42	0	4225.641113	4233.846191	4223.589844	4226.666504	4214.358887	0	3				0	4	4	4	4	4	42	0	8192	8192	8192	3840	8064	8832	6272	10944	8640
1568788011	43	0	4227.692383	4240	4198.974121	4229.230957	4221.538574	0	3				0	4	4	4	4	4	43	0	8192	8192	8192	3840	8064	8832	6336	10944	8960
1568788011	44	0	4241.025879	4248.205078	4224.102539	4232.820313	4230.769043	0	3				0	4	4	4	4	4	44	0	8192	8192	8192	3840	8064	8896	6272	11008	8896
1568788011	45	0	4252.820313	4244.102539	4217.436035	4234.871582	4236.410156	0	3				0	4	4	4	4	4	45	0	8192	8192	8192	3840	8064	8896	6336	11008	8896
1568788011	46	0	4250.256348	4235.897461	4201.025879	4231.282227	4231.794922	0	3				0	4	4	4	4	4	46	0	8192	8192	8192	3776	8064	8832	6336	11008	8896
1568788011	47	0	4243.589844	4229.743652	4214.871582	4222.05127	4221.538574	0	3				0	4	4	4	4	4	47	0	8192	8192	8192	3840	8064	8896	6272	11008	8768
1568788011	48	0	4249.230957	4223.589844	4198.974121	4217.94873	4226.153809	0	3				0	4	4	4	4	4	48	0	8192	8192	8192	3840	8064	8896	6272	11072	8960
1568788011	49	0	4241.025879	4215.384766	4211.282227	4220	4227.692383	0	3				0	4	4	4	4	4	49	0	8192	8192	8192	3840	8064	8832	6400	11008	8960
1568788011	50	0	4215.897461	4198.974121	4192.307617	4213.846191	4207.692383	0	3				0	4	4	4	4	4	50	0	8192	8192	8192	3840	8064	8896	6336	11008	8960
1568788011	51	0	4216.922852	4198.974121	4193.846191	4213.333496	4203.589844	0	3				0	4	4	4	4	4	51	0	8192	8192	8192	3840	8064	8896	6336	11008	8960
1568788011	52	0	4222.563965	4201.025879	4227.179688	4218.974121	4211.794922	0	3				0	4	4	4	4	4	52	0	8192	8192	8192	3840	8064	8896	6336	10944	8960
1568788011	53	0	4193.333496	4174.358887	4174.871582	4197.94873	4187.179688	0	3				0	4	4	4	4	4	53	0	8192	8192	8192	3840	8064	8896	6272	11008	8960
1568788011	54	0	4181.538574	4166.153809	4180.512695	4177.94873	4173.846191	0	3				0	4	4	4	4	4	54	0	8192	8192	8192	3776	8064	8896	6336	11008	8640
1568788011	55	0	4206.153809	4192.820313	4212.820313	4189.743652	4197.436035	0	3				0	4	4	4	4	4	55	0	8192	8192	8192	3776	8064	8832	6336	11008	8640
1568788011	56	0	4205.641113	4196.922852	4190.256348	4195.897461	4192.307617	0	3				0	4	4	4	4	4	56	0	8192	8192	8192	3776	8064	8832	6272	11008	8896
1568788011	57	0	4184.102539	4176.410156	4182.563965	4181.538574	4166.666504	0	3				0	4	4	4	4	4	57	0	8192	8192	8192	3776	8064	8896	6336	10944	8960
1568788011	58	0	4195.384766	4186.666504	4169.230957	4181.025879	4176.410156	0	3				0	4	4	4	4	4	58	0	8192	8192	8192	3776	8064	8896	6272	11008	8960
1568788012	59	0	4214.358887	4205.128418	4193.333496	4195.384766	4194.358887	0	3				0	4	4	4	4	4	59	0	8192	8192	8192	3776	8064	8896	6272	11008	8960
1568788012	60	0	4204.615234	4198.974121	4190.256348	4202.563965	4188.717773	0	3				0	4	4	4	4	4	60	0	8192	8192	8192	3776	8064	8896	6208	11008	8960
1568788012	61	0	4185.641113	4184.615234	4164.102539	4192.307617	4175.897461	0	3				0	4	4	4	4	4	61	0	8192	8192	8192	3776	8064	8896	6336	11008	8896
1568788012	62	0	4179.487305	4180.512695	4189.230957	4180.512695	4173.333496	0	3				0	4	4	4	4	4	62	0	8192	8192	8192	3840	8064	8896	6272	11008	8896
1568788012	63	0	4186.153809	4184.615234	4176.410156	4188.717773	4179.487305	0	3				0	4	4	4	4	4	63	0	8192	8192	8192	3840	8064	8896	6400	11008	8832
1568788012	64	0	4188.205078	4182.563965	4188.717773	4201.025879	4185.128418	450	3				0	4	4	4	4	4	64	0	8192	8192	8192	3776	8064	8896	6400	11008	8832
1568788012	65	0	4184.615234	4182.563965	4204.615234	4203.077148	4184.102539	450	3				0	4	4	4	4	4	65	0	8192	8192	8192	3776	8064	8832	6336	11008	9024
1568788012	66	0	4187.692383	4190.769043	4184.102539	4210.769043	4182.05127	1023	3				0	4	4	4	4	4	66	0	8192	8192	8192	3840	8064	8896	6336	11008	8960
1568788012	67	0	4200.512695	4201.025879	4207.692383	4220.512695	4191.282227	450	3				0	4	4	4	4	4	67	0	8192	8192	8192	3776	8064	8832	6400	11072	8960
1568788012	68	0	4212.307617	4205.128418	4195.897461	4215.897461	4203.077148	1023	3				0	4	4	4	4	4	68	0	8192	8192	8192	3776	8064	8896	6336	11008	9024
1568788012	69	0	4213.333496	4205.128418	4196.410156	4202.05127	4203.589844	450	3				0	4	4	4	4	4	69	0	8192	8192	8192	3776	8064	8832	6336	11008	9024
1568788012	70	0	4213.846191	4211.282227	4209.743652	4197.436035	4199.487305	1023	3				0	4	4	4	4	4	70	0	8192	8192	8192	3840	8064	8896	6400	11008	8896
1568788012	71	0	4215.897461	4219.487305	4192.307617	4203.589844	4201.025879	450	3				0	4	4	4	4	4	71	0	8192	8192	8192	3840	8064	8896	6400	11008	8960
1568788012	72	0	4211.282227	4211.282227	4212.820313	4202.05127	4197.94873	450	3				0	4	4	4	4	4	72	0	8192	8192	8192	3776	8064	8896	6336	11008	8704
1568788012	73	0	4209.743652	4205.128418	4194.358887	4199.487305	4193.333496	1023	3				0	4	4	4	4	4	73	0	8192	8192	8192	3776	8064	8832	6336	11008	8704
1568788012	74	0	4211.282227	4207.179688	4189.230957	4212.307617	4196.922852	450	3				0	4	4	4	4	4	74	0	8192	8192	8192	3776	8064	8896	6272	11008	8896
1568788012	75	0	4205.641113	4207.179688	4210.769043	4221.538574	4196.922852	1023	3				0	4	4	4	4	4	75	0	8192	8192	8192	3840	8064	8896	6336	11008	8960
1568788012	76	0	4209.230957	4207.179688	4192.307617	4220.512695	4198.461426	450	3				0	4	4	4	4	4	76	0	8192	8192	8192	3776	8064	8832	6336	10944	8896
1568788012	77	0	4216.922852	4211.282227	4212.307617	4215.897461	4204.102539	450	3				0	4	4	4	4	4	77	0	8192	8192	8192	3776	8064	8832	6336	10944	8896
1568788012	78	0	4203.589844	4205.128418	4205.641113	4209.743652	4195.384766	450	3				0	4	4	4	4	4	78	0	8192	8192	8192	3840	8064	8896	6272	11008	9024
1568788012	79	0	4192.307617	4201.025879	4203.589844	4204.615234	4187.179688	1023	3				0	4	4	4	4	4	79	0	8192	8192	8192	3840	8064	8896	6336	11008	8896
1568788012	80	0	4210.256348	4213.333496	4229.743652	4204.102539	4205.128418	450	3				0	4	4	4	4	4	80	0	8192	8192	8192	3776	8064	8896	6336	11008	8960
1568788012	81	0	4222.563965	4219.487305	4202.563965	4208.205078	4217.94873	450	3				0	4	4	4	4	4	81	0	8192	8192	8192	3776	8064	8896	6272	11008	8512
1568788012	82	0	4213.333496	4213.333496	4212.307617	4208.717773	4203.077148	450	3				0	4	4	4	4	4	82	0	8192	8192	8192	3840	8064	8832	6272	11008	8512
1568788012	83	0	4211.794922	4215.384766	4216.410156	4209.230957	4195.897461	1023	3				0	4	4	4	4	4	83	0	8192	8192	8192	3840	8064	8896	6336	11008	8960
1568788012	84	0	4221.538574	4221.538574	4204.615234	4210.769043	4202.05127	450	3				0	4	4	4	4	4	84	0	8192	8192	8192	3776	8064	8832	6336	11008	8896
1568788012	85	0	4218.461426	4211.282227	4212.307617	4206.153809	4193.846191	450	3				0	4	4	4	4	4	85	0	8192	8192	8192	3776	8064	8832	6336	10944	8960
1568788012	86	0	4201.025879	4203.077148	4181.025879	4196.410156	4178.461426	450	3				0	4	4	4	4	4	86	0	8192	8192	8192	3776	8064	8896	6336	11008	9024
1568788012	87	0	4201.538574	4211.282227	4209.743652	4195.897461	4184.615234	1023	3				0	4	4	4	4	4	87	0	8192	8192	8192	3840	8064	8896	6336	11008	9024
1568788012	88	0	4218.974121	4221.538574	4226.666504	4206.153809	4203.589844	450	3				0	4	4	4	4	4	88	0	8192	8192	8192	3776	8064	8896	6336	11008	8960
1568788012	89	0	4216.922852	4215.384766	4198.461426	4206.153809	4200.512695	450	3				0	4	4	4	4	4	89	0	8192	8192	8192	3776	8064	8832	6400	11008	8960
1568788012	90	0	4201.538574	4196.922852	4209.230957	4196.410156	4183.589844	450	3				0	4	4	4	4	4	90	0	8192	8192	8192	3776	8064	8896	6336	10944	8960
1568788012	91	0	4205.641113	4201.025879	4198.461426	4202.563965	4188.717773	1023	3				0	4	4	4	4	4	91	0	8192	8192	8192	3840	8064	8896	6336	10944	8960
1568788012	92	0	4217.436035	4217.436035	4218.461426	4214.358887	4202.563965	450	3				0	4	4	4	4	4	92	0	8192	8192	8192	3776	8064	8896	6336	11008	8960
1568788012	93	0	4217.436035	4219.487305	4222.563965	4201.538574	4196.922852	450	3				0	4	4	4	4	4	93	0	8192	8192	8192	3776	8064	8896	6336	11008	8896
1568788012	94	0	4210.769043	4211.282227	4194.871582	4191.794922	4191.794922	450	3				0	4	4	4	4	4	94	0	8192	8192	8192	3840	8064	8896	6272	11008	8896
1568788012	95	0	4206.153809	4213.333496	4219.487305	4196.922852	4200	1023	3				0	4	4	4	4	4	95	0	8192	8192	8192	3776	8064	8832	6272	11008	8896
1568788012	96	0	4211.282227	4223.589844	4203.077148	4192.307617	4203.077148	450	3				0	4	4	4	4	4	96	0	8192	8192	8192	3840	8064	8896	6208	10944	8960
1568788012	97	0	4214.871582	4217.436035	4195.384766	4188.205078	4198.461426	450	3				0	4	4	4	4	4	97	0	8192	8192	8192	3776	8064	8896	6336	11072	8896
1568788012	98	0	4217.94873	4215.384766	4208.205078	4201.538574	4204.102539	450	3				0	4	4	4	4	4	98	0	8192	8192	8192	3840	8064	8832	6336	11008	8960
1568788012	99	0	4226.666504	4227.692383	4203.077148	4215.897461	4212.820313	1023	3				0	4	4	4	4	4	99	0	8192	8192	8192	3776	8064	8896	6336	11008	9024
1568788012	100	0	4222.05127	4231.794922	4228.717773	4216.410156	4203.589844	450	3				0	4	4	4	4	4	100	0	8192	8192	8192	3840	8064	8832	6208	11008	9024
1568788012	101	0	4201.538574	4221.538574	4202.05127	4206.153809	4185.641113	450	3				0	4	4	4	4	4	101	0	8192	8192	8192	3840	8064	8832	6272	11008	8960
1568788012	102	0	4190.256348	4209.230957	4188.205078	4187.179688	4178.974121	450	3				0	4	4	4	4	4	102	0	8192	8192	8192	3840	8064	8832	6272	11072	8896
1568788012	103	0	4195.897461	4209.230957	4211.794922	4180	4186.153809	1023	3				0	4	4	4	4	4	103	0	8192	8192	8192	3776	8064	8896	6272	10944	8960
1568788012	104	0	4208.205078	4221.538574	4203.077148	4190.769043	4198.461426	450	3				0	4	4	4	4	4	104	0	8192	8192	8192	3776	8064	8832	6336	10944	8896
1568788012	105	0	4225.128418	4231.794922	4229.230957	4210.256348	4213.333496	450	3				0	4	4	4	4	4	105	0	8192	8192	8192	3776	8064	8832	6336	10944	8896
1568788012	106	0	4225.641113	4231.794922	4228.717773	4218.974121	4215.384766	450	3				0	4	4	4	4	4	106	0	8192	8192	8192	3840	8064	8896	6336	10944	8896
1568788012	107	0	4225.641113	4229.743652	4229.230957	4208.717773	4210.256348	1023	3				0	4	4	4	4	4	107	0	8192	8192	8192	3840	8064	8896	6336	11072	8896
1568788012	108	0	4249.230957	4231.794922	4232.307617	4198.974121	4214.871582	450	3				0	4	4	4	4	4	108	0	8192	8192	8192	3776	8064	8896	6272	10944	8896
1568788012	109	0	4258.974121	4240	4194.871582	4188.717773	4217.94873	450	3				0	4	4	4	4	4	109	0	8192	8192	8192	3840	8064	8896	6272	10944	8896
1568788012	110	0	4254.358887	4246.153809	4218.974121	4175.384766	4215.897461	450	3				0	4	4	4	4	4	110	0	8192	8192	8192	3840	8064	8832	6336	11008	8896
1568788012	111	0	4266.666504	4252.307617	4206.153809	4170.769043	4215.897461	1023	3				0	4	4	4	4	4	111	0	8192	8192	8192	3776	8064	8832	6336	11008	8896
1568788012	112	0	4277.94873	4252.307617	4186.153809	4169.743652	4215.897461	450	3				0	4	4	4	4	4	112	0	8192	8192	8192	3776	8064	8960	6336	10944	8960
1568788012	113	0	4269.743652	4252.307617	4218.461426	4171.282227	4218.461426	450	3				0	4	4	4	4	4	113	0	8192	8192	8192	3840	8064	8832	6336	10944	8960
1568788012	114	0	4261.538574	4248.205078	4201.025879	4177.436035	4213.333496	450	3				0	4	4	4	4	4	114	0	8192	8192	8192	3840	8064	8832	6272	10944	8896
1568788012	115	0	4265.641113	4248.205078	4214.871582	4186.666504	4206.153809	1023	3				0	4	4	4	4	4	115	0	8192	8192	8192	3776	8064	8832	6272	11008	8896
1568788012	116	0	4266.153809	4246.153809	4215.897461	4185.641113	4205.128418	450	3				0	4	4	4	4	4	116	0	8192	8192	8192	3840	8064	8896	6336	10944	8896
1568788012	117	0	4262.05127	4233.846191	4206.666504	4174.871582	4207.179688	450	3				0	4	4	4	4	4	117	0	8192	8192	8192	3840	8064	8832	6336	10944	8896
1568788012	118	0	4254.871582	4225.641113	4227.179688	4165.641113	4200.512695	450	3				0	4	4	4	4	4	118	0	8192	8192	8192	3776	8064	8896	6336	11072	8704
1568788012	119	0	4232.307617	4217.436035	4186.153809	4145.128418	4172.307617	1023	3				0	4	4	4	4	4	119	0	8192	8192	8192	3776	8064	8896	6272	11008	8896
1568788012	120	0	4202.05127	4198.974121	4176.410156	4109.230957	4138.461426	450	3				0	4	4	4	4	4	120	0	8192	8192	8192	3840	8064	8832	6336	11072	8960
1568788012	121	0	4194.871582	4194.871582	4188.717773	4101.538574	4134.871582	450	3				0	4	4	4	4	4	121	0	8192	8192	8192	3776	8064	8896	6272	11008	9088
1568788012	122	0	4218.974121	4213.333496	4194.358887	4137.94873	4161.025879	450	3				0	4	4	4	4	4	122	0	8192	8192	8192	3840	8064	8896	6272	11072	8896
1568788012	123	0	4242.563965	4227.692383	4221.025879	4161.025879	4180.512695	1023	3				0	4	4	4	4	4	123	0	8192	8192	8192	3776	8064	8896	6336	11072	8896
1568788012	124	0	4248.717773	4227.692383	4199.487305	4162.05127	4190.256348	450	3				0	4	4	4	4	4	124	0	8192	8192	8192	3776	8064	8896	6272	11008	8960
1568788012	125	0	4248.717773	4225.641113	4211.282227	4173.846191	4199.487305	450	3				0	4	4	4	4	4	125	0	8192	8192	8192	3776	8064	8896	6400	11008	8896
1568788012	126	0	4253.333496	4227.692383	4222.563965	4186.666504	4201.538574	450	3				0	4	4	4	4	4	126	0	8192	8192	8192	3776	8064	8896	6272	10944	8896
1568788012	127	0	4260	4231.794922	4198.974121	4196.410156	4207.692383	233	3				0	4	4	4	4	4	127	0	8192	8192	8192	3776	8064	8896	6272	10944	8896
1568788012	0	0	4260.512695	4233.846191	4220	4197.436035	4215.384766	450	3				0	4	4	4	4	4	0	0	8192	8192	8192	3840	8064	8896	6336	11008	8960
1568788012	1	0	4260.512695	4231.794922	4210.769043	4192.820313	4217.436035	450	3				0	4	4	4	4	4	1	0	8192	8192	8192	3840	8064	8960	6272	11072	8960
1568788012	2	0	4261.025879	4229.743652	4218.974121	4192.820313	4216.410156	1023	3				0	4	4	4	4	4	2	0	8192	8192	8128	3776	8064	8832	6272	10944	8768
1568788012	3	0	4267.179688	4231.794922	4229.230957	4194.871582	4220	450	3				0	4	4	4	4	4	3	0	8192	8192	8192	3776	8064	8896	6272	10944	8768
1568788012	4	0	4276.922852	4237.94873	4208.717773	4193.333496	4231.282227	1023	3				0	4	4	4	4	4	4	0	8192	8192	8192	3776	8064	8896	6400	11008	8896
1568788012	5	0	4276.410156	4244.102539	4235.384766	4190.769043	4234.358887	450	3				0	4	4	4	4	4	5	0	8192	8192	8192	3776	8064	8896	6336	10944	8896
1568788012	6	0	4265.641113	4248.205078	4217.436035	4188.205078	4221.025879	1023	3				0	4	4	4	4	4	6	0	8192	8192	8192	3776	8064	8896	6272	11008	8896
1568788012	7	0	4256.410156	4240	4204.102539	4181.538574	4211.282227	450	3				0	4	4	4	4	4	7	0	8192	8192	8192	3840	8064	8896	6272	11008	8896
1568788012	8	0	4248.717773	4229.743652	4217.436035	4175.384766	4213.846191	450	3				0	4	4	4	4	4	8	0	8192	8192	8192	3776	8064	8896	6336	11072	9024
1568788012	9	0	4244.102539	4227.692383	4198.974121	4169.230957	4215.384766	1023	3				0	4	4	4	4	4	9	0	8192	8192	8192	3776	8064	8896	6336	11008	8896
1568788012	10	0	4247.692383	4231.794922	4223.077148	4170.256348	4215.384766	450	3				0	4	4	4	4	4	10	0	8192	8192	8192	3840	8064	8832	6336	11008	8960
1568788012	11	0	4242.563965	4225.641113	4209.230957	4174.871582	4208.717773	1023	3				0	4	4	4	4	4	11	0	8192	8192	8192	3776	8064	8832	6272	11008	8832
1568788012	12	0	4226.153809	4213.333496	4193.846191	4166.666504	4189.743652	450	3				0	4	4	4	4	4	12	0	8192	8192	8192	3840	8064	8896	6272	11008	8832
1568788012	13	0	4234.871582	4215.384766	4222.563965	4168.205078	4192.307617	450	3				0	4	4	4	4	4	13	0	8192	8192	8192	3840	8064	8832	6336	11008	9088
1568788012	14	0	4258.461426	4225.641113	4211.282227	4182.563965	4213.333496	450	3				0	4	4	4	4	4	14	0	8192	8192	8192	3840	8064	8896	6336	11008	8960
1568788012	15	0	4262.563965	4225.641113	4225.641113	4198.461426	4220.512695	1023	3				0	4	4	4	4	4	15	0	8192	8192	8192	3840	8064	8896	6336	11008	8960
1568788012	16	0	4249.743652	4213.333496	4214.871582	4197.94873	4215.384766	0	3				0	4	4	4	4	4	16	0	8192	8192	8192	3840	8064	8832	6336	11008	8960
1568788012	17	0	4240.512695	4198.974121	4193.846191	4176.410156	4207.692383	0	3				0	4	4	4	4	4	17	0	8192	8192	8192	3840	8064	8896	6336	11008	8960
1568788012	18	0	4232.307617	4184.615234	4202.563965	4161.025879	4195.384766	0	3				0	4	4	4	4	4	18	0	8192	8192	8192	3776	8064	8896	6336	10944	8896
1568788012	19	0	4221.538574	4182.563965	4183.077148	4170.256348	4184.102539	0	3				0	4	4	4	4	4	19	0	8192	8192	8192	3776	8064	8896	6336	11008	8896
1568788012	20	0	4220.512695	4186.666504	4208.205078	4183.589844	4185.641113	0	3				0	4	4	4	4	4	20	0	8192	8192	8192	3840	8064	8896	6400	11008	8896
1568788012	21	0	4223.589844	4186.666504	4210.769043	4181.538574	4192.820313	0	3				0	4	4	4	4	4	21	0	8192	8192	8192	3840	8064	8896	6400	11008	8896
1568788012	22	0	4220	4178.461426	4193.846191	4185.128418	4195.897461	0	3				0	4	4	4	4	4	22	0	8192	8192	8192	3776	8064	8896	6336	11008	8960
1568788012	23	0	4215.897461	4168.205078	4222.05127	4190.769043	4191.794922	0	3				0	4	4	4	4	4	23	0	8192	8192	8192	3776	8064	8896	6336	11008	8960
1568788012	24	0	4216.410156	4172.307617	4211.794922	4182.563965	4184.615234	0	3				0	4	4	4	4	4	24	0	8192	8192	8192	3840	8064	8832	6336	11008	8896
1568788012	25	0	4214.358887	4180.512695	4225.641113	4174.871582	4180.512695	0	3				0	4	4	4	4	4	25	0	8192	8192	8192	3776	8064	8896	6336	11008	8896
1568788012	26	0	4212.307617	4178.461426	4226.153809	4181.538574	4183.077148	0	3				0	4	4	4	4	4	26	0	8192	8192	8192	3776	8064	8896	6336	11008	8896
1568788012	27	0	4227.692383	4186.666504	4203.589844	4193.846191	4197.94873	0	3				0	4	4	4	4	4	27	0	8192	8192	8192	3840	8064	8896	6336	11008	8896
1568788012	28	0	4237.436035	4198.974121	4216.410156	4194.871582	4207.692383	0	3				0	4	4	4	4	4	28	0	8192	8192	8192	3776	8064	8832	6336	11008	8896
1568788012	29	0	4220.512695	4190.769043	4183.589844	4181.538574	4194.871582	0	3				0	4	4	4	4	4	29	0	8192	8192	8192	3776	8064	8896	6336	11008	8960
1568788012	30	0	4210.769043	4188.717773	4193.846191	4169.743652	4189.743652	0	3				0	4	4	4	4	4	30	0	8192	8192	8192	3776	8064	8896	6336	11008	8960
1568788012	31	0	4225.641113	4203.077148	4217.436035	4175.897461	4200	0	3				0	4	4	4	4	4	31	0	8192	8192	8192	3776	8064	8896	6272	11008	9216
1568788012	32	0	4235.384766	4205.128418	4196.922852	4185.128418	4203.589844	0	3				0	4	4	4	4	4	32	0	8192	8192	8192	3776	8064	8896	6336	10944	8896
1568788012	33	0	4233.333496	4198.974121	4222.05127	4187.179688	4201.025879	0	3				0	4	4	4	4	4	33	0	8192	8192	8192	3840	8064	8896	6272	11008	8896
1568788012	34	0	4235.384766	4205.128418	4218.461426	4201.538574	4204.102539	0	3				0	4	4	4	4	4	34	0	8192	8192	8192	3776	8064	8832	6336	11008	8896
1568788012	35	0	4233.846191	4205.128418	4221.538574	4215.384766	4203.077148	0	3				0	4	4	4	4	4	35	0	8192	8192	8192	3840	8064	8896	6336	11008	8896
1568788012	36	0	4232.820313	4198.974121	4229.743652	4212.307617	4199.487305	0	3				0	4	4	4	4	4	36	0	8192	8192	8192	3840	8064	8832	6272	11072	8960
1568788012	37	0	4238.461426	4209.230957	4212.307617	4211.282227	4205.641113	0	3				0	4	4	4	4	4	37	0	8192	8192	8192	3776	8064	8896	6336	11008	8960
1568788012	38	0	4241.538574	4215.384766	4236.922852	4210.769043	4208.717773	0	3				0	4	4	4	4	4	38	0	8192	8192	8192	3840	8064	8896	6400	11008	8960
1568788012	39	0	4239.487305	4205.128418	4209.743652	4196.922852	4201.538574	0	3				0	4	4	4	4	4	39	0	8192	8192	8192	3776	8064	8832	6400	11008	8960
1568788012	40	0	4237.436035	4196.922852	4194.871582	4188.205078	4198.461426	0	3				0	4	4	4	4	4	40	0	8192	8192	8192	3776	8064	8896	6336	11072	8896
1568788012	41	0	4236.410156	4201.025879	4225.641113	4196.922852	4203.077148	0	3				0	4	4	4	4	4	41	0	8192	8192	8192	3840	8064	8896	6336	11072	8896
1568788012	42	0	4232.820313	4209.230957	4207.179688	4203.077148	4203.589844	0	3				0	4	4	4	4	4	42	0	8192	8192	8192	3776	8064	8896	6400	11008	8960
1568788012	43	0	4232.820313	4211.282227	4208.717773	4196.922852	4196.922852	0	3				0	4	4	4	4	4	43	0	8192	8192	8192	3840	8064	8896	6400	11008	8960
1568788012	44	0	4237.436035	4221.538574	4203.077148	4200	4191.282227	0	3				0	4	4	4	4	4	44	0	8192	8192	8192	3840	8064	8896	6336	11008	8832
1568788012	45	0	4236.922852	4229.743652	4208.205078	4202.05127	4186.153809	0	3				0	4	4	4	4	4	45	0	8192	8192	8192	3840	8064	8896	6336	11008	8896
1568788012	46	0	4231.282227	4223.589844	4225.128418	4192.307617	4181.025879	0	3				0	4	4	4	4	4	46	0	8192	8192	8192	3776	8064	8896	6336	11072	8896
1568788012	47	0	4235.384766	4217.436035	4196.922852	4192.307617	4188.205078	0	3				0	4	4	4	4	4	47	0	8192	8192	8192	3776	8064	8896	6336	11008	8704
1568788012	48	0	4245.128418	4219.487305	4217.94873	4198.461426	4201.025879	0	3				0	4	4	4	4	4	48	0	8192	8192	8192	3840	8064	8832	6336	11008	8704
1568788012	49	0	4244.615234	4225.641113	4225.641113	4203.077148	4203.077148	0	3				0	4	4	4	4	4	49	0	8192	8192	8192	3776	8064	8896	6272	11008	8704
1568788012	50	0	4245.128418	4227.692383	4219.487305	4221.538574	4203.077148	0	3				0	4	4	4	4	4	50	0	8192	8192	8192	3840	8064	8896	6336	11008	8960
1568788012	51	0	4249.743652	4229.743652	4242.05127	4234.871582	4214.871582	0	3				0	4	4	4	4	4	51	0	8192	8192	8192	3840	8064	8896	6336	11008	8960
1568788012	52	0	4252.307617	4229.743652	4213.333496	4224.615234	4230.256348	0	3				0	4	4	4	4	4	52	0	8192	8192	8192	3776	8064	8896	6336	11008	8896
1568788012	53	0	4246.666504	4221.538574	4220	4211.794922	4231.282227	0	3				0	4	4	4	4	4	53	0	8192	8192	8192	3776	8064	8896	6336	11008	8896
1568788012	54	0	4236.410156	4221.538574	4223.589844	4219.487305	4224.615234	0	3				0	4	4	4	4	4	54	0	8192	8192	8192	3776	8064	8832	6336	11008	8960
1568788012	55	0	4232.307617	4229.743652	4217.436035	4228.717773	4227.179688	0	3				0	4	4	4	4	4	55	0	8192	8192	8192	3776	8064	8960	6336	11008	8896
1568788012	56	0	4230.256348	4223.589844	4247.179688	4227.179688	4236.410156	0	3				0	4	4	4	4	4	56	0	8192	8192	8192	3776	8064	8896	6272	11008	8960
1568788012	57	0	4218.461426	4205.128418	4211.794922	4229.230957	4230.769043	0	3				0	4	4	4	4	4	57	0	8192	8192	8192	3776	8064	8832	6272	11008	8960
1568788013	58	0	4210.256348	4203.077148	4205.641113	4229.743652	4211.794922	0	3				0	4	4	4	4	4	58	0	8192	8192	8192	3776	8064	8896	6336	11008	8896
1568788013	59	0	4218.461426	4211.282227	4217.436035	4222.05127	4209.743652	0	3				0	4	4	4	4	4	59	0	8192	8192	8192	3840	8064	8896	6336	11072	8960
1568788013	60	0	4229.743652	4217.436035	4206.666504	4223.077148	4216.922852	0	3				0	4	4	4	4	4	60	0	8192	8192	8192	3776	8064	8832	6336	11072	8896
1568788013	61	0	4236.410156	4223.589844	4231.794922	4237.94873	4222.563965	0	3				0	4	4	4	4	4	61	0	8192	8192	8192	3776	8064	8896	6336	11072	8896
1568788013	62	0	4238.461426	4221.538574	4214.358887	4246.666504	4225.128418	0	3				0	4	4	4	4	4	62	0	8192	8192	8192	3840	8064	8896	6336	10944	9216
1568788013	63	0	4236.922852	4213.333496	4216.922852	4238.461426	4223.077148	0	3				0	4	4	4	4	4	63	0	8192	8192	8192	3776	8064	8832	6336	11008	8960
1568788013	64	0	4231.794922	4211.282227	4222.05127	4233.846191	4218.461426	450	3				0	4	4	4	4	4	64	0	8192	8192	8192	3776	8064	8832	6272	11008	8960
1568788013	65	0	4224.615234	4211.282227	4200	4240.512695	4210.769043	450	3				0	4	4	4	4	4	65	0	8192	8192	8192	3840	8064	8896	6336	11008	9088
1568788013	66	0	4217.94873	4203.077148	4226.666504	4242.563965	4200	1023	3				0	4	4	4	4	4	66	0	8192	8192	8192	3776	8064	8832	6336	11008	9088
1568788013	67	0	4205.641113	4196.922852	4212.307617	4231.282227	4187.179688	450	3				0	4	4	4	4	4	67	0	8192	8192	8192	3840	8064	8896	6272	11008	9088
1568788013	68	0	4189.230957	4203.077148	4217.436035	4223.589844	4177.94873	1023	3				0	4	4	4	4	4	68	0	8192	8192	8192	3840	8064	8896	6272	11008	8896
1568788013	69	0	4181.025879	4209.230957	4245.641113	4219.487305	4171.282227	450	3				0	4	4	4	4	4	69	0	8192	8192	8192	3776	8064	8896	6272	10944	8896
1568788013	70	0	4180	4207.179688	4221.538574	4214.871582	4164.102539	1023	3				0	4	4	4	4	4	70	0	8192	8192	8192	3776	8064	8832	6272	11008	8896
1568788013	71	0	4183.589844	4219.487305	4234.358887	4228.205078	4167.179688	450	3				0	4	4	4	4	4	71	0	8192	8192	8192	3840	8064	8832	6272	11008	8896
1568788013	72	0	4187.692383	4227.692383	4222.05127	4234.871582	4178.974121	450	3				0	4	4	4	4	4	72	0	8192	8192	8192	3776	8064	8896	6336	11008	8896
1568788013	73	0	4189.743652	4211.282227	4206.153809	4215.897461	4181.538574	1023	3				0	4	4	4	4	4	73	0	8192	8192	8192	3776	8064	8896	6336	11008	8896
1568788013	74	0	4195.384766	4201.025879	4210.769043	4215.384766	4180	450	3				0	4	4	4	4	4	74	0	8192	8192	8192	3776	8064	8896	6336	11008	9024
1568788013	75	0	4207.692383	4215.384766	4193.846191	4234.358887	4190.769043	1023	3				0	4	4	4	4	4	75	0	8192	8192	8192	3776	8064	8832	6336	11008	9024
1568788013	76	0	4218.974121	4219.487305	4218.461426	4232.820313	4203.077148	450	3				0	4	4	4	4	4	76	0	8192	8192	8192	3776	8064	8896	6336	11008	8896
1568788013	77	0	4217.94873	4207.179688	4200.512695	4215.897461	4204.615234	450	3				0	4	4	4	4	4	77	0	8192	8192	8192	3840	8064	8896	6336	11008	8960
1568788013	78	0	4204.615234	4198.974121	4183.589844	4214.871582	4195.384766	450	3				0	4	4	4	4	4	78	0	8192	8192	8192	3776	8064	8896	6400	11008	8896
1568788013	79	0	4195.897461	4198.974121	4213.333496	4217.436035	4185.641113	1023	3				0	4	4	4	4	4	79	0	8192	8192	8192	3840	8064	8896	6400	11008	8896
1568788013	80	0	4205.128418	4213.333496	4208.205078	4214.871582	4189.743652	450	3				0	4	4	4	4	4	80	0	8192	8192	8192	3776	8064	8832	6336	11008	8960
1568788013	81	0	4217.94873	4229.743652	4237.94873	4225.641113	4202.05127	450	3				0	4	4	4	4	4	81	0	8192	8192	8192	3776	8064	8896	6272	11008	8960
1568788013	82	0	4220.512695	4225.641113	4244.615234	4246.666504	4205.641113	450	3				0	4	4	4	4	4	82	0	8192	8192	8192	3840	8064	8832	6336	10944	8960
1568788013	83	0	4218.974121	4219.487305	4233.846191	4252.820313	4210.256348	1023	3				0	4	4	4	4	4	83	0	8192	8192	8192	3776	8064	8832	6336	11008	9152
1568788013	84	0	4213.846191	4213.333496	4245.128418	4241.538574	4214.358887	450	3				0	4	4	4	4	4	84	0	8192	8192	8192	3840	8064	8896	6336	11008	9152
1568788013	85	0	4204.615234	4205.128418	4205.128418	4237.436035	4207.179688	450	3				0	4	4	4	4	4	85	0	8192	8192	8192	3840	8064	8896	6208	10944	8768
1568788013	86	0	4187.692383	4196.922852	4205.641113	4221.025879	4190.256348	450	3				0	4	4	4	4	4	86	0	8192	8192	8192	3840	8064	8896	6400	11008	8896
1568788013	87	0	4155.897461	4188.717773	4197.436035	4168.717773	4157.436035	1023	3				0	4	4	4	4	4	87	0	8192	8192	8192	3840	8064	8832	6336	10944	8896
1568788013	88	0	4122.05127	4168.205078	4162.05127	4129.743652	4121.538574	450	3				0	4	4	4	4	4	88	0	8192	8192	8192	3840	8064	8896	6336	11008	8896
1568788013	89	0	4123.077148	4162.05127	4185.641113	4148.205078	4124.615234	450	3				0	4	4	4	4	4	89	0	8192	8192	8192	3840	8064	8896	6336	11008	8896
1568788013	90	0	4166.153809	4190.769043	4188.205078	4196.922852	4169.230957	450	3				0	4	4	4	4	4	90	0	8192	8192	8192	3776	8064	8832	6336	11008	8960
1568788013	91	0	4200	4209.230957	4197.94873	4211.794922	4200.512695	1023	3				0	4	4	4	4	4	91	0	8192	8192	8192	3776	8064	8896	6400	11008	8960
1568788013	92	0	4199.487305	4201.025879	4188.717773	4197.436035	4197.94873	450	3				0	4	4	4	4	4	92	0	8192	8192	8192	3840	8064	8896	6272	11008	9088
1568788013	93	0	4196.922852	4205.128418	4172.820313	4202.05127	4195.384766	450	3				0	4	4	4	4	4	93	0	8192	8192	8192	3840	8064	8832	6272	11008	9088
1568788013	94	0	4203.077148	4219.487305	4212.307617	4216.922852	4207.179688	450	3				0	4	4	4	4	4	94	0	8192	8192	8192	3776	8064	8896	6336	11008	8960
1568788013	95	0	4198.461426	4217.436035	4202.05127	4214.358887	4210.256348	1023	3				0	4	4	4	4	4	95	0	8192	8192	8192	3776	8000	8960	6336	11008	8960
1568788013	96	0	4195.897461	4217.436035	4217.436035	4207.179688	4202.05127	450	3				0	4	4	4	4	4	96	0	8192	8192	8192	3776	8064	8896	6336	11008	8960
1568788013	97	0	4207.179688	4227.692383	4245.128418	4221.025879	4203.589844	450	3				0	4	4	4	4	4	97	0	8192	8192	8192	3776	8064	8896	6336	11008	8960
1568788013	98	0	4217.436035	4231.794922	4222.563965	4243.077148	4213.333496	450	3				0	4	4	4	4	4	98	0	8192	8192	8192	3840	8064	8896	6336	11008	8960
1568788013	99	0	4225.128418	4235.897461	4242.05127	4255.384766	4223.077148	1023	3				0	4	4	4	4	4	99	0	8192	8192	8192	3776	8064	8896	6400	11072	8960
1568788013	100	0	4217.94873	4231.794922	4214.358887	4237.436035	4211.794922	450	3				0	4	4	4	4	4	100	0	8192	8192	8192	3840	8064	8896	6272	11072	8896
1568788013	101	0	4207.692383	4223.589844	4197.436035	4215.384766	4196.922852	450	3				0	4	4	4	4	4	101	0	8192	8192	8192	3776	8064	8896	6272	11072	8640
1568788013	102	0	4223.077148	4237.94873	4225.128418	4228.205078	4210.769043	450	3				0	4	4	4	4	4	102	0	8192	8192	8192	3776	8064	8896	6272	11072	8640
1568788013	103	0	4236.922852	4250.256348	4206.153809	4230.769043	4225.641113	1023	3				0	4	4	4	4	4	103	0	8192	8192	8128	3840	8064	8960	6272	10944	8960
1568788013	104	0	4235.897461	4242.05127	4217.436035	4213.846191	4223.589844	450	3				0	4	4	4	4	4	104	0	8192	8192	8192	3776	8064	8896	6400	10944	8960
1568788013	105	0	4229.230957	4227.692383	4207.179688	4214.871582	4213.333496	450	3				0	4	4	4	4	4	105	0	8192	8192	8192	3776	8064	8896	6272	11008	8896
1568788013	106	0	4215.897461	4219.487305	4197.94873	4221.538574	4202.563965	450	3				0	4	4	4	4	4	106	0	8192	8192	8192	3840	8064	8896	6272	11008	8960
1568788013	107	0	4215.897461	4215.384766	4221.538574	4223.077148	4205.128418	1023	3				0	4	4	4	4	4	107	0	8192	8192	8192	3840	8064	8896	6272	11008	8960
1568788013	108	0	4236.410156	4217.436035	4216.922852	4230.256348	4221.538574	450	3				0	4	4	4	4	4	108	0	8192	8192	8192	3840	8064	8896	6336	11008	8896
1568788013	109	0	4236.410156	4213.333496	4233.846191	4222.05127	4216.922852	450	3				0	4	4	4	4	4	109	0	8192	8192	8192	3776	8064	8896	6400	11072	8896
1568788013	110	0	4211.282227	4196.922852	4212.307617	4198.974121	4198.974121	450	3				0	4	4	4	4	4	110	0	8192	8192	8192	3776	8064	8896	6336	11008	8832
1568788013	111	0	4202.05127	4192.820313	4200	4194.871582	4194.871582	1023	3				0	4	4	4	4	4	111	0	8192	8192	8192	3840	8064	8896	6336	11008	8832
1568788013	112	0	4204.102539	4192.820313	4230.769043	4202.05127	4192.307617	450	3				0	4	4	4	4	4	112	0	8192	8192	8192	3776	8064	8896	6400	11008	8896
1568788013	113	0	4200	4192.820313	4203.077148	4201.025879	4187.692383	450	3				0	4	4	4	4	4	113	0	8192	8192	8192	3840	8064	8832	6336	11008	8896
1568788013	114	0	4201.538574	4190.769043	4202.05127	4196.922852	4189.743652	450	3				0	4	4	4	4	4	114	0	8128	8192	8192	3840	8064	8896	6336	11008	8960
1568788013	115	0	4209.230957	4188.717773	4202.563965	4197.94873	4195.384766	1023	3				0	4	4	4	4	4	115	0	8192	8192	8192	3840	8064	8832	6336	11008	8960
1568788013	116	0	4206.666504	4184.615234	4188.205078	4200	4192.307617	450	3				0	4	4	4	4	4	116	0	8192	8192	8192	3840	8064	8896	6400	11008	8896
1568788013	117	0	4198.461426	4178.461426	4207.692383	4197.436035	4186.666504	450	3				0	4	4	4	4	4	117	0	8192	8192	8192	3840	8064	8896	6336	11008	8896
1568788013	118	0	4192.820313	4184.615234	4197.94873	4200	4184.102539	450	3				0	4	4	4	4	4	118	0	8192	8192	8192	3840	8064	8832	6272	11008	8896
1568788013	119	0	4195.384766	4188.717773	4217.94873	4202.05127	4185.641113	1023	3				0	4	4	4	4	4	119	0	8192	8192	8192	3840	8064	8896	6272	10944	8704
1568788013	120	0	4214.871582	4198.974121	4230.256348	4205.128418	4196.922852	450	3				0	4	4	4	4	4	120	0	8192	8192	8192	3840	8064	8832	6272	10944	8704
1568788013	121	0	4232.820313	4201.025879	4222.05127	4213.333496	4210.769043	450	3				0	4	4	4	4	4	121	0	8192	8192	8192	3776	8064	8896	6272	11008	8640
1568788013	122	0	4234.358887	4186.666504	4238.461426	4211.794922	4216.410156	450	3				0	4	4	4	4	4	122	0	8192	8192	8192	3776	8064	8896	6336	11008	8896
1568788013	123	0	4236.410156	4182.563965	4205.641113	4203.589844	4214.358887	1023	3				0	4	4	4	4	4	123	0	8192	8192	8192	3840	8064	8896	6336	11008	8960
1568788013	124	0	4242.05127	4205.128418	4222.563965	4205.128418	4216.922852	450	3				0	4	4	4	4	4	124	0	8192	8192	8192	3840	8064	8896	6272	11008	8640
1568788013	125	0	4236.922852	4215.384766	4241.025879	4205.128418	4220	450	3				0	4	4	4	4	4	125	0	8192	8192	8192	3840	8064	8896	6272	11008	8640
1568788013	126	0	4231.794922	4203.077148	4201.538574	4194.871582	4214.358887	450	3				0	4	4	4	4	4	126	0	8192	8192	8192	3840	8064	8896	6400	11008	8896
1568788013	127	0	4235.384766	4201.025879	4211.794922	4195.897461	4211.282227	233	3				0	4	4	4	4	4	127	0	8192	8192	8192	3776	8064	8896	6336	11008	8896
1568788013	0	0	4237.436035	4209.230957	4203.077148	4208.205078	4216.410156	450	3				0	4	4	4	4	4	0	0	8192	8192	8192	3776	8064	8896	6272	10944	8896
1568788013	1	0	4228.205078	4198.974121	4205.128418	4215.384766	4214.871582	450	3				0	4	4	4	4	4	1	0	8192	8192	8128	3840	8064	8832	6272	10944	8896
1568788013	2	0	4219.487305	4182.563965	4211.794922	4221.538574	4207.179688	1023	3				0	4	4	4	4	4	2	0	8192	8192	8192	3776	8064	8896	6272	10944	8960
1568788013	3	0	4229.230957	4190.769043	4203.589844	4232.820313	4214.358887	450	3				0	4	4	4	4	4	3	0	8192	8192	8192	3840	8064	8832	6336	11008	8960
1568788013	4	0	4240.512695	4203.077148	4238.974121	4236.922852	4216.922852	1023	3				0	4	4	4	4	4	4	0	8192	8192	8192	3776	8064	8896	6272	11008	8960
1568788013	5	0	4228.717773	4201.025879	4213.333496	4229.743652	4201.538574	450	3				0	4	4	4	4	4	5	0	8192	8192	8192	3776	8064	8896	6272	11008	8960
1568788013	6	0	4216.922852	4198.974121	4207.692383	4222.05127	4197.94873	1023	3				0	4	4	4	4	4	6	0	8192	8192	8192	3776	8064	8896	6336	10944	8896
1568788013	7	0	4218.461426	4201.025879	4238.974121	4210.256348	4204.615234	450	3				0	4	4	4	4	4	7	0	8192	8192	8192	3776	8064	8832	6336	11008	8960
1568788013	8	0	4215.384766	4194.871582	4208.717773	4196.922852	4197.94873	450	3				0	4	4	4	4	4	8	0	8192	8192	8192	3840	8064	8896	6336	11008	8896
1568788013	9	0	4213.333496	4194.871582	4224.102539	4195.384766	4194.358887	1023	3				0	4	4	4	4	4	9	0	8192	8192	8192	3840	8064	8832	6336	11008	8640
1568788013	10	0	4222.563965	4209.230957	4233.333496	4203.077148	4204.615234	450	3				0	4	4	4	4	4	10	0	8192	8192	8192	3776	8064	8896	6336	11008	8640
1568788013	11	0	4222.05127	4217.436035	4218.461426	4200	4198.974121	1023	3				0	4	4	4	4	4	11	0	8192	8192	8192	3840	8064	8896	6336	11008	8832
1568788013	12	0	4209.743652	4205.128418	4214.871582	4192.307617	4180	450	3				0	4	4	4	4	4	12	0	8192	8192	8192	3840	8064	8896	6336	11008	8960
1568788013	13	0	4213.846191	4198.974121	4190.256348	4206.666504	4185.641113	450	3				0	4	4	4	4	4	13	0	8192	8192	8192	3776	8064	8896	6336	11008	8896
1568788013	14	0	4224.102539	4201.025879	4205.128418	4216.410156	4201.538574	450	3				0	4	4	4	4	4	14	0	8192	8192	8192	3840	8064	8896	6400	10944	8896
1568788013	15	0	4223.077148	4196.922852	4192.307617	4207.179688	4199.487305	1023	3				0	4	4	4	4	4	15	0	8192	8192	8192	3840	8064	8896	6400	10944	8896
1568788013	16	0	4228.205078	4201.025879	4192.820313	4210.769043	4197.94873	0	3				0	4	4	4	4	4	16	0	8192	8192	8192	3776	8064	8896	6400	11008	8896
1568788013	17	0	4236.922852	4203.077148	4230.769043	4224.615234	4206.153809	0	3				0	4	4	4	4	4	17	0	8192	8192	8192	3840	8064	8896	6400	10944	8896
1568788013	18	0	4232.820313	4188.717773	4201.025879	4220.512695	4208.717773	0	3				0	4	4	4	4	4	18	0	8192	8192	8192	3776	8064	8896	6272	11008	8896
1568788013	19	0	4228.205078	4194.871582	4213.846191	4209.230957	4210.256348	0	3				0	4	4	4	4	4	19	0	8192	8192	8192	3840	8064	8896	6272	11008	8896
1568788013	20	0	4232.820313	4217.436035	4232.307617	4209.743652	4216.922852	0	3				0	4	4	4	4	4	20	0	8192	8192	8192	3776	8064	8832	6336	11008	8960
1568788013	21	0	4235.897461	4217.436035	4218.461426	4206.153809	4218.461426	0	3				0	4	4	4	4	4	21	0	8192	8192	8192	3840	8064	8896	6336	11008	8896
1568788013	22	0	4230.256348	4209.230957	4228.717773	4196.922852	4220	0	3				0	4	4	4	4	4	22	0	8192	8192	8192	3776	8064	8896	6336	11008	8960
1568788013	23	0	4225.641113	4217.436035	4208.205078	4194.871582	4217.94873	0	3				0	4	4	4	4	4	23	0	8192	8192	8192	3776	8064	8832	6336	11008	8960
1568788013	24	0	4227.692383	4217.436035	4222.563965	4194.871582	4213.333496	0	3				0	4	4	4	4	4	24	0	8192	8192	8192	3840	8064	8896	6336	11008	8896
1568788013	25	0	4233.333496	4209.230957	4222.05127	4202.563965	4221.538574	0	3				0	4	4	4	4	4	25	0	8192	8192	8192	3776	8064	8896	6272	11008	8896
1568788013	26	0	4232.820313	4217.436035	4194.871582	4216.410156	4230.256348	0	3				0	4	4	4	4	4	26	0	8192	8192	8192	3776	8064	8896	6272	11008	8896
1568788013	27	0	4223.589844	4217.436035	4208.717773	4209.230957	4214.871582	0	3				0	4	4	4	4	4	27	0	8192	8192	8192	3776	8064	8832	6272	11008	8896
1568788013	28	0	4208.717773	4201.025879	4174.871582	4180.512695	4185.128418	0	3				0	4	4	4	4	4	28	0	8192	8192	8192	3776	8064	8896	6336	11008	8832
1568788013	29	0	4204.615234	4196.922852	4189.230957	4184.102539	4182.563965	0	3				0	4	4	4	4	4	29	0	8192	8192	8192	3840	8064	8896	6272	11008	8896
1568788013	30	0	4206.666504	4211.282227	4231.282227	4207.692383	4194.358887	0	3				0	4	4	4	4	4	30	0	8192	8192	8192	3776	8064	8896	6208	11008	8896
1568788013	31	0	4201.025879	4215.384766	4217.436035	4197.94873	4184.615234	0	3				0	4	4	4	4	4	31	0	8192	8192	8192	3776	8064	8896	6272	11008	9024
1568788013	32	0	4207.692383	4217.436035	4225.128418	4187.692383	4182.05127	0	3				0	4	4	4	4	4	32	0	8192	8192	8192	3840	8064	8896	6336	11072	8960
1568788013	33	0	4224.102539	4217.436035	4203.077148	4204.102539	4201.025879	0	3				0	4	4	4	4	4	33	0	8192	8192	8192	3840	8064	8832	6336	11072	8960
1568788013	34	0	4214.358887	4205.128418	4206.153809	4213.846191	4199.487305	0	3				0	4	4	4	4	4	34	0	8192	8192	8192	3776	8064	8832	6336	11008	8960
1568788013	35	0	4198.461426	4198.974121	4216.410156	4205.641113	4182.05127	0	3				0	4	4	4	4	4	35	0	8192	8192	8192	3840	8064	8896	6336	11008	8960
1568788013	36	0	4202.05127	4198.974121	4178.974121	4194.358887	4185.128418	0	3				0	4	4	4	4	4	36	0	8192	8192	8192	3776	8064	8896	6336	11008	8896
1568788013	37	0	4198.461426	4184.615234	4191.794922	4185.128418	4187.179688	0	3				0	4	4	4	4	4	37	0	8192	8192	8192	3840	8064	8832	6336	11008	8896
1568788013	38	0	4183.589844	4174.358887	4188.717773	4184.615234	4174.358887	0	3				0	4	4	4	4	4	38	0	8192	8192	8192	3840	8064	8896	6336	11008	8896
1568788013	39	0	4181.025879	4188.717773	4190.769043	4191.794922	4167.692383	0	3				0	4	4	4	4	4	39	0	8192	8192	8192	3776	8064	8832	6336	11008	8960
1568788013	40	0	4187.179688	4207.179688	4209.743652	4187.692383	4169.743652	0	3				0	4	4	4	4	4	40	0	8192	8192	8192	3840	8064	8896	6336	11072	9088
1568788013	41	0	4189.230957	4215.384766	4190.256348	4184.615234	4173.846191	0	3				0	4	4	4	4	4	41	0	8192	8192	8192	3840	8064	8896	6336	11072	9088
1568788013	42	0	4186.666504	4219.487305	4206.153809	4192.307617	4176.410156	0	3				0	4	4	4	4	4	42	0	8192	8192	8128	3840	8064	8832	6400	11072	8896
1568788013	43	0	4181.025879	4213.333496	4189.230957	4190.769043	4167.692383	0	3				0	4	4	4	4	4	43	0	8192	8192	8192	3776	8064	8896	6336	11008	8960
1568788013	44	0	4175.897461	4203.077148	4171.794922	4183.589844	4160.512695	0	3				0	4	4	4	4	4	44	0	8192	8192	8192	3776	8064	8896	6336	11008	8960
1568788013	45	0	4190.256348	4207.179688	4200.512695	4201.025879	4178.974121	0	3				0	4	4	4	4	4	45	0	8192	8192	8192	3776	8064	8832	6336	11008	8960
1568788013	46	0	4209.230957	4211.282227	4189.230957	4223.589844	4192.820313	0	3				0	4	4	4	4	4	46	0	8192	8192	8192	3776	8064	8896	6336	11008	8768
1568788013	47	0	4202.563965	4194.871582	4200.512695	4215.897461	4176.922852	0	3				0	4	4	4	4	4	47	0	8192	8192	8192	3840	8064	8896	6400	11008	8896
1568788013	48	0	4190.769043	4186.666504	4195.897461	4205.128418	4168.717773	0	3				0	4	4	4	4	4	48	0	8192	8192	8192	3776	8064	8896	6336	11008	8896
1568788013	49	0	4206.666504	4203.077148	4195.897461	4210.769043	4183.077148	0	3				0	4	4	4	4	4	49	0	8192	8192	8192	3776	8064	8896	6336	11008	8960
1568788013	50	0	4226.153809	4215.384766	4224.615234	4203.589844	4192.820313	0	3				0	4	4	4	4	4	50	0	8192	8192	8192	3840	8064	8832	6336	11008	8896
1568788013	51	0	4216.922852	4215.384766	4190.769043	4189.743652	4187.179688	0	3				0	4	4	4	4	4	51	0	8192	8192	8192	3776	8064	8896	6272	11008	8896
1568788013	52	0	4192.307617	4217.436035	4192.820313	4183.589844	4167.179688	0	3				0	4	4	4	4	4	52	0	8192	8192	8192	3840	8064	8896	6336	11008	8896
1568788013	53	0	4172.820313	4217.436035	4190.256348	4177.94873	4144.615234	0	3				0	4	4	4	4	4	53	0	8192	8192	8192	3776	8064	8896	6400	11008	8960
1568788013	54	0	4170.769043	4219.487305	4167.692383	4178.461426	4144.102539	0	3				0	4	4	4	4	4	54	0	8192	8192	8192	3776	8064	8896	6400	11008	8896
1568788013	55	0	4169.743652	4217.436035	4183.589844	4170.769043	4148.717773	0	3				0	4	4	4	4	4	55	0	8192	8192	8192	3776	8064	8832	6400	11008	8896
1568788013	56	0	4141.025879	4192.820313	4147.692383	4135.384766	4119.487305	0	3				0	4	4	4	4	4	56	0	8192	8192	8192	3776	8064	8896	6336	11008	8896
1568788014	57	0	4111.794922	4164.102539	4153.333496	4111.282227	4089.743652	0	3				0	4	4	4	4	4	57	0	8192	8192	8192	3840	8064	8896	6400	11008	8960
1568788014	58	0	4122.563965	4162.05127	4175.897461	4128.205078	4100	0	3				0	4	4	4	4	4	58	0	8192	8192	8192	3840	8064	8896	6336	11008	8704
1568788014	59	0	4158.974121	4174.358887	4167.692383	4163.077148	4133.846191	0	3				0	4	4	4	4	4	59	0	8192	8192	8192	3776	8064	8896	6336	11008	8704
1568788014	60	0	4192.307617	4190.769043	4205.128418	4195.384766	4172.307617	0	3				0	4	4	4	4	4	60	0	8192	8192	8192	3840	8064	8832	6272	11008	8896
1568788014	61	0	4213.846191	4205.128418	4206.666504	4220	4201.025879	0	3				0	4	4	4	4	4	61	0	8192	8192	8192	3776	8064	8896	6400	11008	8896
1568788014	62	0	4222.05127	4201.025879	4213.846191	4223.589844	4209.230957	0	3				0	4	4	4	4	4	62	0	8192	8192	8192	3840	8064	8896	6336	11008	8896
1568788014	63	0	4220.512695	4186.666504	4215.384766	4208.717773	4204.615234	0	3				0	4	4	4	4	4	63	0	8192	8192	8192	3776	8064	8896	6336	11008	8896
1568788014	64	0	4214.871582	4182.563965	4181.538574	4187.179688	4201.538574	450	3				0	4	4	4	4	4	64	0	8192	8192	8192	3776	8064	8896	6336	11008	8768
1568788014	65	0	4213.333496	4192.820313	4201.538574	4182.05127	4202.05127	450	3				0	4	4	4	4	4	65	0	8192	8192	8192	3776	8064	8896	6336	11008	8896
1568788014	66	0	4217.436035	4203.077148	4192.307617	4191.794922	4203.589844	1023	3				0	4	4	4	4	4	66	0	8192	8192	8192	3840	8064	8896	6272	11008	8896
1568788014	67	0	4213.846191	4205.128418	4187.692383	4186.153809	4198.974121	450	3				0	4	4	4	4	4	67	0	8192	8192	8192	3776	8064	8832	6400	11072	8640
1568788014	68	0	4207.179688	4203.077148	4200	4184.102539	4190.256348	1023	3				0	4	4	4	4	4	68	0	8192	8192	8192	3776	8064	8896	6400	11072	8768
1568788014	69	0	4196.410156	4201.025879	4177.94873	4197.436035	4184.102539	450	3				0	4	4	4	4	4	69	0	8192	8192	8192	3776	8064	8896	6272	11008	8768
1568788014	70	0	4184.102539	4205.128418	4195.384766	4201.025879	4181.025879	1023	3				0	4	4	4	4	4	70	0	8192	8192	8192	3776	8064	8896	6336	11008	8896
1568788014	71	0	4191.282227	4215.384766	4186.666504	4198.461426	4186.153809	450	3				0	4	4	4	4	4	71	0	8192	8192	8192	3776	8064	8896	6272	11008	8960
1568788014	72	0	4197.436035	4215.384766	4184.615234	4202.563965	4183.589844	450	3				0	4	4	4	4	4	72	0	8192	8192	8192	3776	8064	8832	6336	11008	8960
1568788014	73	0	4185.641113	4213.333496	4202.563965	4203.077148	4173.846191	1023	3				0	4	4	4	4	4	73	0	8192	8128	8192	3776	8064	8896	6336	11008	8960
1568788014	74	0	4180.512695	4215.384766	4178.461426	4188.717773	4176.922852	450	3				0	4	4	4	4	4	74	0	8192	8128	8192	3840	8064	8896	6272	11008	8896
1568788014	75	0	4187.179688	4217.436035	4203.077148	4180.512695	4185.641113	1023	3				0	4	4	4	4	4	75	0	8192	8128	8192	3776	8064	8832	6336	10944	8896
1568788014	76	0	4186.666504	4215.384766	4201.538574	4190.256348	4184.615234	450	3				0	4	4	4	4	4	76	0	8192	8128	8192	3776	8064	8896	6336	10944	8448
1568788014	77	0	4189.230957	4207.179688	4189.230957	4203.589844	4183.589844	450	3				0	4	4	4	4	4	77	0	8192	8192	8192	3840	8128	8896	6336	10944	8448
1568788014	78	0	4200	4196.922852	4201.025879	4202.563965	4188.717773	450	3				0	4	4	4	4	4	78	0	8192	8192	8192	3776	8064	8832	6272	11072	8896
1568788014	79	0	4202.563965	4188.717773	4173.846191	4198.461426	4193.846191	1023	3				0	4	4	4	4	4	79	0	8192	8192	8192	3776	8064	8896	6336	11072	8896
1568788014	80	0	4203.077148	4190.769043	4197.436035	4202.563965	4202.05127	450	3				0	4	4	4	4	4	80	0	8192	8192	8192	3776	8064	8896	6400	11008	8960
1568788014	81	0	4199.487305	4188.717773	4190.256348	4194.871582	4200	450	3				0	4	4	4	4	4	81	0	8192	8192	8192	3776	8128	8832	6400	11008	8960
1568788014	82	0	4195.384766	4184.615234	4163.589844	4184.615234	4197.436035	450	3				0	4	4	4	4	4	82	0	8192	8192	8192	3840	8064	8896	6272	11008	9088
1568788014	83	0	4202.563965	4194.871582	4198.974121	4193.333496	4210.769043	1023	3				0	4	4	4	4	4	83	0	8192	8192	8192	3840	8064	8896	6400	11008	8960
1568788014	84	0	4203.589844	4198.974121	4183.589844	4204.102539	4208.717773	450	3				0	4	4	4	4	4	84	0	8192	8192	8192	3840	8064	8896	6336	10944	8896
1568788014	85	0	4192.307617	4186.666504	4177.94873	4198.974121	4187.692383	450	3				0	4	4	4	4	4	85	0	8192	8192	8192	3776	8064	8896	6400	11008	8832
1568788014	86	0	4183.077148	4184.615234	4182.05127	4196.922852	4180	450	3				0	4	4	4	4	4	86	0	8192	8192	8192	3840	8064	8896	6400	11008	8832
1568788014	87	0	4179.487305	4201.025879	4185.128418	4209.743652	4181.025879	1023	3				0	4	4	4	4	4	87	0	8192	8192	8192	3776	8064	8896	6336	11008	8960
1568788014	88	0	4186.153809	4203.077148	4212.307617	4216.922852	4181.538574	450	3				0	4	4	4	4	4	88	0	8192	8192	8192	3776	8064	8896	6400	11008	8960
1568788014	89	0	4199.487305	4198.974121	4184.102539	4212.307617	4188.717773	450	3				0	4	4	4	4	4	89	0	8192	8192	8192	3776	8064	8896	6336	11008	8960
1568788014	90	0	4194.358887	4203.077148	4192.820313	4204.102539	4183.077148	450	3				0	4	4	4	4	4	90	0	8192	8192	8192	3840	8064	8896	6272	11008	8960
1568788014	91	0	4179.487305	4192.820313	4198.461426	4196.410156	4166.153809	1023	3				0	4	4	4	4	4	91	0	8192	8192	8192	3776	8064	8832	6272	11008	8960
1568788014	92	0	4189.230957	4184.615234	4170.769043	4206.666504	4178.974121	450	3				0	4	4	4	4	4	92	0	8192	8192	8192	3776	8064	8896	6336	10944	8960
1568788014	93	0	4206.666504	4190.769043	4204.102539	4229.743652	4206.153809	450	3				0	4	4	4	4	4	93	0	8192	8192	8192	3776	8064	8896	6336	11008	8896
1568788014	94	0	4207.179688	4194.871582	4198.974121	4232.820313	4214.358887	450	3				0	4	4	4	4	4	94	0	8192	8192	8192	3840	8064	8832	6336	11008	8896
1568788014	95	0	4210.769043	4194.871582	4201.538574	4230.256348	4219.487305	1023	3				0	4	4	4	4	4	95	0	8192	8192	8192	3840	8064	8896	6336	11008	8896
1568788014	96	0	4213.333496	4196.922852	4206.153809	4232.307617	4218.974121	450	3				0	4	4	4	4	4	96	0	8192	8128	8192	3776	8064	8832	6336	11008	8896
1568788014	97	0	4203.077148	4192.820313	4172.820313	4220	4206.666504	450	3				0	4	4	4	4	4	97	0	8192	8128	8192	3776	8128	8896	6336	11008	8896
1568788014	98	0	4198.461426	4192.820313	4196.410156	4204.102539	4196.922852	450	3				0	4	4	4	4	4	98	0	8192	8192	8192	3776	8064	8896	6336	11072	8896
1568788014	99	0	4201.025879	4205.128418	4195.897461	4200	4190.256348	1023	3				0	4	4	4	4	4	99	0	8192	8192	8192	3776	8064	8832	6336	11072	8896
1568788014	100	0	4198.974121	4205.128418	4188.205078	4197.94873	4189.743652	450	3				0	4	4	4	4	4	100	0	8192	8192	8192	3840	8128	8896	6336	11008	8896
1568788014	101	0	4202.05127	4196.922852	4200.512695	4198.461426	4198.461426	450	3				0	4	4	4	4	4	101	0	8192	8192	8192	3776	8128	8832	6400	11008	8960
1568788014	102	0	4205.641113	4201.025879	4184.615234	4203.589844	4191.794922	450	3				0	4	4	4	4	4	102	0	8192	8192	8192	3840	8128	8832	6400	11008	8960
1568788014	103	0	4186.666504	4194.871582	4191.282227	4196.922852	4168.717773	1023	3				0	4	4	4	4	4	103	0	8192	8192	8192	3840	8128	8896	6336	11008	8704
1568788014	104	0	4177.436035	4188.717773	4169.743652	4197.94873	4167.179688	450	3				0	4	4	4	4	4	104	0	8192	8192	8192	3776	8128	8832	6336	11008	8704
1568788014	105	0	4190.256348	4194.871582	4172.820313	4209.743652	4177.94873	450	3				0	4	4	4	4	4	105	0	8192	8192	8192	3776	8128	8832	6336	10944	8768
1568788014	106	0	4192.307617	4196.922852	4203.077148	4212.820313	4177.94873	450	3				0	4	4	4	4	4	106	0	8192	8192	8192	3776	8064	8896	6336	10944	8960
1568788014	107	0	4190.769043	4198.974121	4178.461426	4216.922852	4179.487305	1023	3				0	4	4	4	4	4	107	0	8192	8192	8192	3776	8064	8896	6336	11008	8960
1568788014	108	0	4200.512695	4194.871582	4188.205078	4214.871582	4184.615234	450	3				0	4	4	4	4	4	108	0	8192	8192	8192	3840	8064	8896	6336	11136	8960
1568788014	109	0	4197.436035	4186.666504	4181.025879	4202.563965	4183.589844	450	3				0	4	4	4	4	4	109	0	8192	8192	8192	3776	8064	8832	6336	11136	8960
1568788014	110	0	4183.589844	4178.461426	4172.820313	4200.512695	4179.487305	450	3				0	4	4	4	4	4	110	0	8192	8192	8192	3776	8064	8896	6336	11008	8960
1568788014	111	0	4186.153809	4180.512695	4196.410156	4205.128418	4186.153809	1023	3				0	4	4	4	4	4	111	0	8192	8192	8192	3840	8064	8896	6336	10944	8960
1568788014	112	0	4188.717773	4188.717773	4177.94873	4200	4189.743652	450	3				0	4	4	4	4	4	112	0	8192	8192	8192	3776	8064	8832	6336	11008	8960
1568788014	113	0	4182.563965	4201.025879	4207.179688	4200.512695	4185.641113	450	3				0	4	4	4	4	4	113	0	8192	8192	8192	3776	8064	8896	6336	11008	8960
1568788014	114	0	4188.205078	4205.128418	4218.974121	4215.897461	4193.333496	450	3				0	4	4	4	4	4	114	0	8192	8192	8192	3776	8064	8832	6336	11008	8896
1568788014	115	0	4193.846191	4198.974121	4194.871582	4221.538574	4202.563965	1023	3				0	4	4	4	4	4	115	0	8192	8192	8192	3776	8064	8896	6336	11008	8960
1568788014	116	0	4187.692383	4190.769043	4204.615234	4213.846191	4197.436035	450	3				0	4	4	4	4	4	116	0	8192	8192	8192	3776	8064	8896	6400	11008	8960
1568788014	117	0	4181.538574	4184.615234	4175.384766	4206.153809	4188.717773	450	3				0	4	4	4	4	4	117	0	8192	8192	8192	3776	8064	8896	6400	11008	8960
1568788014	118	0	4181.025879	4182.563965	4182.05127	4194.871582	4186.666504	450	3				0	4	4	4	4	4	118	0	8192	8192	8192	3776	8064	8896	6336	11008	8896
1568788014	119	0	4181.025879	4186.666504	4193.333496	4184.102539	4185.641113	1023	3				0	4	4	4	4	4	119	0	8192	8192	8192	3776	8064	8896	6336	11008	8896
1568788014	120	0	4180	4184.615234	4180.512695	4179.487305	4182.563965	450	3				0	4	4	4	4	4	120	0	8192	8192	8192	3776	8064	8832	6336	11008	8896
1568788014	121	0	4186.153809	4180.512695	4203.077148	4179.487305	4182.05127	450	3				0	4	4	4	4	4	121	0	8192	8192	8192	3776	8064	8832	6336	11008	8576
1568788014	122	0	4204.102539	4198.974121	4194.871582	4192.307617	4191.794922	450	3				0	4	4	4	4	4	122	0	8192	8192	8192	3776	8064	8896	6336	11008	8576
1568788014	123	0	4216.922852	4219.487305	4208.205078	4203.589844	4204.102539	1023	3				0	4	4	4	4	4	123	0	8192	8192	8192	3840	8064	8896	6400	11008	9152
1568788014	124	0	4204.615234	4205.128418	4200.512695	4191.794922	4195.384766	450	3				0	4	4	4	4	4	124	0	8192	8192	8192	3776	8064	8832	6336	11008	8896
1568788014	125	0	4193.846191	4192.820313	4168.717773	4181.538574	4180.512695	450	3				0	4	4	4	4	4	125	0	8192	8192	8192	3776	8064	8896	6272	11008	8896
1568788014	126	0	4201.538574	4205.128418	4210.769043	4192.820313	4192.307617	450	3				0	4	4	4	4	4	126	0	8192	8192	8192	3776	8064	8832	6400	11008	8896
1568788014	127	0	4197.94873	4209.230957	4202.563965	4197.94873	4204.102539	233	3				0	4	4	4	4	4	127	0	8192	8192	8192	3776	8064	8832	6400	11008	8896
1568788014	0	0	4181.025879	4198.974121	4185.641113	4192.820313	4189.230957	450	3				0	4	4	4	4	4	0	0	8192	8192	8192	3776	8064	8896	6272	10944	8896
1568788014	1	0	4181.538574	4194.871582	4192.820313	4195.897461	4182.05127	450	3				0	4	4	4	4	4	1	0	8192	8192	8192	3840	8064	8896	6336	11008	8960
1568788014	2	0	4196.410156	4201.025879	4179.487305	4203.077148	4195.384766	1023	3				0	4	4	4	4	4	2	0	8192	8192	8192	3776	8064	8896	6336	11008	8896
1568788014	3	0	4197.94873	4205.128418	4196.410156	4200.512695	4194.871582	450	3				0	4	4	4	4	4	3	0	8192	8192	8192	3776	8064	8832	6336	11008	8896
1568788014	4	0	4176.410156	4194.871582	4165.128418	4178.974121	4170.769043	1023	3				0	4	4	4	4	4	4	0	8192	8192	8192	3840	8064	8832	6400	11008	8960
1568788014	5	0	4162.05127	4190.769043	4164.615234	4168.205078	4158.461426	450	3				0	4	4	4	4	4	5	0	8192	8192	8192	3776	8064	8896	6336	11008	8896
1568788014	6	0	4173.846191	4201.025879	4202.563965	4178.461426	4172.307617	1023	3				0	4	4	4	4	4	6	0	8192	8192	8192	3776	8064	8896	6336	11008	8960
1568788014	7	0	4189.743652	4209.230957	4178.974121	4171.282227	4184.615234	450	3				0	4	4	4	4	4	7	0	8192	8192	8192	3840	8064	8832	6336	11008	8960
1568788014	8	0	4196.410156	4205.128418	4189.743652	4164.615234	4185.128418	450	3				0	4	4	4	4	4	8	0	8192	8192	8192	3776	8064	8832	6336	11008	8768
1568788014	9	0	4198.974121	4203.077148	4181.025879	4181.025879	4192.307617	1023	3				0	4	4	4	4	4	9	0	8192	8192	8192	3776	8064	8896	6400	11008	8896
1568788014	10	0	4203.589844	4207.179688	4171.794922	4190.769043	4202.05127	450	3				0	4	4	4	4	4	10	0	8192	8192	8192	3776	8064	8896	6400	10944	8896
1568788014	11	0	4211.794922	4205.128418	4195.384766	4189.230957	4204.102539	1023	3				0	4	4	4	4	4	11	0	8192	8192	8192	3776	8064	8832	6272	11008	9024
1568788014	12	0	4216.922852	4198.974121	4171.282227	4199.487305	4209.743652	450	3				0	4	4	4	4	4	12	0	8192	8192	8192	3840	8064	8896	6272	11008	9024
1568788014	13	0	4220.512695	4203.077148	4181.538574	4210.769043	4222.563965	450	3				0	4	4	4	4	4	13	0	8192	8192	8192	3840	8064	8832	6336	11008	8896
1568788014	14	0	4221.538574	4205.128418	4178.974121	4216.922852	4220	450	3				0	4	4	4	4	4	14	0	8192	8192	8192	3840	8064	8896	6336	10944	8896
1568788014	15	0	4209.743652	4198.974121	4165.128418	4215.384766	4206.666504	1023	3				0	4	4	4	4	4	15	0	8192	8192	8192	3840	8064	8896	6400	11072	8960
1568788014	16	0	4193.333496	4201.025879	4183.589844	4204.102539	4198.461426	0	3				0	4	4	4	4	4	16	0	8192	8192	8192	3840	8064	8832	6400	11072	8960
1568788014	17	0	4186.153809	4213.333496	4164.615234	4200.512695	4189.743652	0	3				0	4	4	4	4	4	17	0	8192	8192	8192	3776	8064	8832	6400	11072	8960
1568788014	18	0	4178.461426	4211.282227	4184.102539	4197.94873	4180	0	3				0	4	4	4	4	4	18	0	8192	8192	8192	3776	8064	8832	6336	11072	8896
1568788014	19	0	4176.922852	4211.282227	4192.820313	4193.333496	4182.563965	0	3				0	4	4	4	4	4	19	0	8192	8192	8192	3776	8064	8832	6336	11008	8960
1568788014	20	0	4183.077148	4215.384766	4170.256348	4191.282227	4183.077148	0	3				0	4	4	4	4	4	20	0	8192	8192	8192	3776	8064	8896	6272	11008	8832
1568788014	21	0	4182.05127	4207.179688	4184.102539	4184.102539	4181.025879	0	3				0	4	4	4	4	4	21	0	8192	8192	8192	3840	8064	8832	6272	11008	8832
1568788014	22	0	4193.333496	4211.282227	4175.897461	4194.358887	4200.512695	0	3				0	4	4	4	4	4	22	0	8192	8192	8192	3840	8064	8832	6272	11008	8896
1568788014	23	0	4216.410156	4223.589844	4198.461426	4214.358887	4224.102539	0	3				0	4	4	4	4	4	23	0	8192	8192	8192	3776	8064	8832	6336	11072	8960
1568788014	24	0	4221.538574	4213.333496	4194.871582	4207.692383	4226.666504	0	3				0	4	4	4	4	4	24	0	8192	8192	8192	3840	8064	8896	6336	11008	8960
1568788014	25	0	4224.102539	4207.179688	4166.153809	4201.538574	4229.230957	0	3				0	4	4	4	4	4	25	0	8192	8192	8192	3776	8064	8832	6336	11008	8960
1568788014	26	0	4237.436035	4217.436035	4192.307617	4217.94873	4241.025879	0	3				0	4	4	4	4	4	26	0	8192	8192	8192	3840	8064	8896	6400	11072	8960
1568788014	27	0	4217.94873	4201.025879	4157.436035	4197.436035	4220.512695	0	3				0	4	4	4	4	4	27	0	8192	8192	8192	3840	8064	8896	6272	11008	8896
1568788014	28	0	4172.820313	4168.205078	4137.436035	4146.153809	4172.307617	0	3				0	4	4	4	4	4	28	0	8192	8192	8192	3776	8064	8832	6400	11008	8960
1568788014	29	0	4157.436035	4160	4153.333496	4131.282227	4150.256348	0	3				0	4	4	4	4	4	29	0	8192	8192	8192	3776	8064	8896	6272	11008	8896
1568788014	30	0	4167.692383	4176.410156	4156.922852	4153.846191	4162.05127	0	3				0	4	4	4	4	4	30	0	8192	8192	8192	3840	8064	8896	6272	11008	8896
1568788014	31	0	4181.538574	4192.820313	4204.102539	4179.487305	4185.128418	0	3				0	4	4	4	4	4	31	0	8192	8192	8192	3776	8064	8832	6336	11008	8832
1568788014	32	0	4195.384766	4207.179688	4199.487305	4192.307617	4199.487305	0	3				0	4	4	4	4	4	32	0	8192	8192	8192	3776	8064	8896	6336	10944	8896
1568788014	33	0	4196.410156	4213.333496	4189.743652	4192.820313	4196.922852	0	3				0	4	4	4	4	4	33	0	8192	8192	8192	3776	8064	8832	6336	11008	8960
1568788014	34	0	4193.846191	4215.384766	4197.436035	4200	4200.512695	0	3				0	4	4	4	4	4	34	0	8192	8192	8192	3776	8064	8832	6336	11008	8960
1568788014	35	0	4202.563965	4217.436035	4175.384766	4207.692383	4214.358887	0	3				0	4	4	4	4	4	35	0	8192	8192	8192	3776	8064	8896	6336	11008	8960
1568788014	36	0	4202.563965	4211.282227	4189.743652	4190.769043	4209.230957	0	3				0	4	4	4	4	4	36	0	8192	8192	8192	3776	8064	8832	6336	11008	8896
1568788014	37	0	4194.358887	4198.974121	4173.846191	4176.410156	4199.487305	0	3				0	4	4	4	4	4	37	0	8192	8192	8192	3776	8128	8960	6272	11008	8960
1568788014	38	0	4213.333496	4215.384766	4183.589844	4202.05127	4223.589844	0	3				0	4	4	4	4	4	38	0	8192	8192	8192	3840	8064	8832	6336	11072	8832
1568788014	39	0	4237.436035	4233.846191	4212.820313	4223.077148	4243.589844	0	3				0	4	4	4	4	4	39	0	8192	8192	8128	3776	8064	8896	6336	11072	8832
1568788014	40	0	4226.153809	4223.589844	4175.384766	4203.589844	4233.846191	0	3				0	4	4	4	4	4	40	0	8192	8192	8192	3776	8128	8896	6272	10944	8960
1568788014	41	0	4213.333496	4209.230957	4178.461426	4189.743652	4230.256348	0	3				0	4	4	4	4	4	41	0	8192	8192	8128	3840	8064	8896	6336	11008	8896
1568788014	42	0	4217.436035	4205.128418	4173.846191	4205.128418	4237.436035	0	3				0	4	4	4	4	4	42	0	8192	8192	8128	3776	8128	8896	6272	10944	8960
1568788014	43	0	4211.282227	4198.974121	4169.743652	4208.205078	4235.897461	0	3				0	4	4	4	4	4	43	0	8192	8192	8192	3776	8128	8896	6272	10944	8960
1568788014	44	0	4208.717773	4198.974121	4194.358887	4202.05127	4237.94873	0	3				0	4	4	4	4	4	44	0	8192	8192	8192	3776	8128	8896	6336	11072	8896
1568788014	45	0	4212.820313	4201.025879	4172.820313	4208.717773	4241.025879	0	3				0	4	4	4	4	4	45	0	8192	8192	8192	3776	8128	8832	6400	11008	8896
1568788014	46	0	4203.589844	4196.922852	4190.769043	4206.153809	4233.333496	0	3				0	4	4	4	4	4	46	0	8192	8192	8192	3840	8128	8896	6400	11008	8896
1568788014	47	0	4201.025879	4198.974121	4194.358887	4200	4231.794922	0	3				0	4	4	4	4	4	47	0	8192	8192	8192	3840	8064	8832	6400	10944	9024
1568788014	48	0	4209.743652	4203.077148	4188.205078	4198.974121	4232.820313	0	3				0	4	4	4	4	4	48	0	8192	8192	8192	3776	8128	8896	6400	10944	9024
1568788014	49	0	4198.461426	4190.769043	4209.230957	4180.512695	4217.436035	0	3				0	4	4	4	4	4	49	0	8192	8192	8192	3840	8064	8896	6336	11008	8960
1568788014	50	0	4188.205078	4182.563965	4179.487305	4169.743652	4204.615234	0	3				0	4	4	4	4	4	50	0	8192	8192	8192	3776	8128	8832	6400	11008	8960
1568788014	51	0	4201.538574	4188.717773	4192.820313	4187.692383	4210.769043	0	3				0	4	4	4	4	4	51	0	8192	8192	8192	3776	8128	8832	6400	11008	8960
1568788014	52	0	4201.025879	4186.666504	4189.230957	4189.230957	4208.717773	0	3				0	4	4	4	4	4	52	0	8192	8192	8192	3840	8128	8832	6272	11008	9088
1568788014	53	0	4188.205078	4170.256348	4160.512695	4173.333496	4196.410156	0	3				0	4	4	4	4	4	53	0	8192	8192	8192	3840	8128	8896	6272	11008	9088
1568788014	54	0	4196.410156	4166.153809	4186.666504	4182.05127	4205.641113	0	3				0	4	4	4	4	4	54	0	8192	8192	8192	3840	8064	8896	6400	11008	8960
1568788014	55	0	4205.128418	4168.205078	4161.025879	4189.743652	4217.436035	0	3				0	4	4	4	4	4	55	0	8192	8192	8192	3840	8064	8832	6336	11008	8896
1568788015	56	0	4200.512695	4168.205078	4160	4181.538574	4206.666504	0	3				0	4	4	4	4	4	56	0	8192	8192	8192	3840	8064	8896	6336	11008	8896
1568788015	57	0	4197.94873	4166.153809	4180.512695	4183.589844	4198.461426	0	3				0	4	4	4	4	4	57	0	8192	8192	8192	3840	8064	8896	6336	11008	8896
1568788015	58	0	4200	4172.307617	4176.922852	4192.820313	4206.153809	0	3				0	4	4	4	4	4	58	0	8192	8192	8192	3776	8064	8832	6400	11008	8960
1568788015	59	0	4200	4174.358887	4202.05127	4194.871582	4208.205078	0	3				0	4	4	4	4	4	59	0	8192	8192	8192	3776	8064	8896	6336	11072	8960
1568788015	60	0	4198.461426	4170.256348	4186.153809	4197.94873	4199.487305	0	3				0	4	4	4	4	4	60	0	8192	8192	8192	3840	8064	8832	6336	11008	8960
1568788015	61	0	4198.461426	4176.410156	4194.358887	4205.128418	4198.974121	0	3				0	4	4	4	4	4	61	0	8192	8192	8192	3776	8064	8832	6336	11008	8960
1568788015	62	0	4198.461426	4182.563965	4208.205078	4199.487305	4202.05127	0	3				0	4	4	4	4	4	62	0	8192	8192	8192	3776	8064	8896	6400	11008	8896
1568788015	63	0	4196.922852	4172.307617	4184.615234	4191.282227	4193.846191	0	3				0	4	4	4	4	4	63	0	8192	8192	8192	3840	8064	8832	6336	10944	8960
1568788015	64	0	4200	4176.410156	4211.282227	4196.922852	4190.769043	450	3				0	4	4	4	4	4	64	0	8192	8192	8192	3776	8064	8832	6400	11008	8960
1568788015	65	0	4204.615234	4190.769043	4194.871582	4196.922852	4196.922852	450	3				0	4	4	4	4	4	65	0	8192	8192	8192	3776	8064	8896	6400	11008	8768
1568788015	66	0	4197.436035	4184.615234	4172.307617	4183.077148	4191.794922	1023	3				0	4	4	4	4	4	66	0	8192	8192	8192	3840	8064	8832	6336	11008	8768
1568788015	67	0	4200	4180.512695	4187.692383	4183.077148	4190.769043	450	3				0	4	4	4	4	4	67	0	8192	8192	8192	3776	8064	8896	6336	11008	9088
1568788015	68	0	4218.974121	4196.922852	4190.256348	4204.615234	4211.282227	1023	3				0	4	4	4	4	4	68	0	8192	8192	8192	3776	8064	8896	6336	10944	8960
1568788015	69	0	4227.179688	4203.077148	4218.461426	4224.102539	4226.153809	450	3				0	4	4	4	4	4	69	0	8192	8192	8192	3840	8064	8832	6336	10944	8960
1568788015	70	0	4222.05127	4196.922852	4200	4231.794922	4218.461426	1023	3				0	4	4	4	4	4	70	0	8192	8192	8192	3776	8128	8896	6336	11008	8896
1568788015	71	0	4222.563965	4201.025879	4197.94873	4232.820313	4213.333496	450	3				0	4	4	4	4	4	71	0	8192	8192	8192	3776	8128	8896	6336	11008	8896
1568788015	72	0	4231.794922	4196.922852	4222.05127	4233.846191	4222.05127	450	3				0	4	4	4	4	4	72	0	8192	8192	8192	3776	8128	8832	6400	11072	8960
1568788015	73	0	4229.743652	4184.615234	4185.128418	4231.794922	4216.922852	1023	3				0	4	4	4	4	4	73	0	8192	8192	8192	3776	8128	8832	6336	11008	8896
1568788015	74	0	4220	4184.615234	4190.769043	4220	4203.077148	450	3				0	4	4	4	4	4	74	0	8192	8192	8192	3840	8128	8832	6400	11008	8896
1568788015	75	0	4223.077148	4196.922852	4191.282227	4214.871582	4204.102539	1023	3				0	4	4	4	4	4	75	0	8192	8192	8192	3776	8128	8832	6400	11008	8896
1568788015	76	0	4234.358887	4209.230957	4190.769043	4220.512695	4215.897461	450	3				0	4	4	4	4	4	76	0	8192	8192	8192	3776	8128	8832	6400	11072	8896
1568788015	77	0	4237.94873	4217.436035	4212.307617	4219.487305	4220	450	3				0	4	4	4	4	4	77	0	8192	8192	8192	3840	8128	8832	6272	11008	8896
1568788015	78	0	4231.282227	4213.333496	4182.05127	4212.307617	4219.487305	450	3				0	4	4	4	4	4	78	0	8192	8192	8192	3776	8128	8832	6400	11008	8960
1568788015	79	0	4218.974121	4201.025879	4190.769043	4209.230957	4215.384766	1023	3				0	4	4	4	4	4	79	0	8192	8192	8192	3776	8128	8896	6400	11008	8960
1568788015	80	0	4207.179688	4194.871582	4185.128418	4204.615234	4205.128418	450	3				0	4	4	4	4	4	80	0	8192	8192	8192	3840	8128	8832	6400	11008	8960
1568788015	81	0	4221.025879	4201.025879	4173.333496	4214.358887	4214.358887	450	3				0	4	4	4	4	4	81	0	8192	8192	8192	3776	8128	8896	6336	10944	8960
1568788015	82	0	4237.436035	4203.077148	4197.94873	4227.692383	4233.333496	450	3				0	4	4	4	4	4	82	0	8192	8192	8192	3840	8064	8896	6272	11008	8960
1568788015	83	0	4216.922852	4190.769043	4162.05127	4209.743652	4222.05127	1023	3				0	4	4	4	4	4	83	0	8192	8192	8192	3776	8064	8832	6272	11008	8960
1568788015	84	0	4205.128418	4186.666504	4171.794922	4196.922852	4210.256348	450	3				0	4	4	4	4	4	84	0	8192	8192	8192	3776	8128	8896	6336	11008	8640
1568788015	85	0	4223.589844	4203.077148	4194.358887	4222.563965	4227.692383	450	3				0	4	4	4	4	4	85	0	8192	8192	8192	3776	8128	8896	6336	11072	8960
1568788015	86	0	4226.153809	4215.384766	4185.641113	4237.436035	4234.871582	450	3				0	4	4	4	4	4	86	0	8192	8192	8192	3776	8128	8832	6400	11072	8896
1568788015	87	0	4213.846191	4213.333496	4211.794922	4213.333496	4220.512695	1023	3				0	4	4	4	4	4	87	0	8192	8192	8192	3776	8128	8832	6336	11008	8960
1568788015	88	0	4212.820313	4207.179688	4189.230957	4196.410156	4211.794922	450	3				0	4	4	4	4	4	88	0	8192	8192	8192	3776	8064	8896	6336	11008	8960
1568788015	89	0	4206.153809	4188.717773	4180.512695	4198.974121	4206.153809	450	3				0	4	4	4	4	4	89	0	8192	8192	8192	3776	8128	8832	6336	11008	8960
1568788015	90	0	4197.94873	4176.410156	4184.615234	4198.461426	4196.410156	450	3				0	4	4	4	4	4	90	0	8192	8192	8192	3776	8128	8896	6400	11008	8960
1568788015	91	0	4210.769043	4194.871582	4178.461426	4203.589844	4200.512695	1023	3				0	4	4	4	4	4	91	0	8192	8192	8192	3776	8128	8896	6400	11008	8960
1568788015	92	0	4218.974121	4211.282227	4202.05127	4208.717773	4208.717773	450	3				0	4	4	4	4	4	92	0	8192	8192	8192	3776	8128	8896	6336	11008	8960
1568788015	93	0	4211.282227	4205.128418	4175.384766	4204.102539	4205.641113	450	3				0	4	4	4	4	4	93	0	8192	8192	8192	3776	8128	8896	6336	11008	8960
1568788015	94	0	4211.282227	4198.974121	4178.461426	4199.487305	4202.563965	450	3				0	4	4	4	4	4	94	0	8192	8192	8192	3776	8128	8832	6400	10944	8896
1568788015	95	0	4217.436035	4201.025879	4201.538574	4200	4200	1023	3				0	4	4	4	4	4	95	0	8192	8192	8192	3776	8128	8896	6336	11008	8960
1568788015	96	0	4217.94873	4207.179688	4186.153809	4196.410156	4200.512695	450	3				0	4	4	4	4	4	96	0	8192	8192	8192	3840	8128	8896	6400	11008	8960
1568788015	97	0	4215.384766	4211.282227	4207.179688	4201.025879	4208.717773	450	3				0	4	4	4	4	4	97	0	8192	8192	8192	3776	8128	8832	6400	11008	8960
1568788015	98	0	4216.410156	4225.641113	4193.333496	4219.487305	4216.922852	450	3				0	4	4	4	4	4	98	0	8192	8192	8192	3776	8128	8896	6336	11008	8960
1568788015	99	0	4222.05127	4235.897461	4189.743652	4218.461426	4218.974121	1023	3				0	4	4	4	4	4	99	0	8192	8192	8192	3776	8128	8896	6400	11008	8896
1568788015	100	0	4220.512695	4221.538574	4199.487305	4196.922852	4215.384766	450	3				0	4	4	4	4	4	100	0	8192	8192	8192	3840	8128	8832	6272	11008	8896
1568788015	101	0	4214.358887	4211.282227	4172.820313	4193.846191	4213.846191	450	3				0	4	4	4	4	4	101	0	8192	8192	8192	3840	8128	8896	6272	11008	8896
1568788015	102	0	4225.128418	4227.692383	4205.641113	4210.769043	4225.641113	450	3				0	4	4	4	4	4	102	0	8192	8192	8192	3840	8128	8832	6336	11008	8896
1568788015	103	0	4232.307617	4221.538574	4195.897461	4206.666504	4234.871582	1023	3				0	4	4	4	4	4	103	0	8192	8192	8192	3776	8128	8832	6272	11008	8896
1568788015	104	0	4218.974121	4192.820313	4166.666504	4187.692383	4221.538574	450	3				0	4	4	4	4	4	104	0	8192	8192	8192	3840	8128	8832	6400	11008	8896
1568788015	105	0	4221.025879	4207.179688	4184.615234	4190.769043	4213.333496	450	3				0	4	4	4	4	4	105	0	8192	8192	8192	3776	8128	8832	6336	11008	8832
1568788015	106	0	4225.128418	4227.692383	4171.282227	4198.461426	4215.897461	450	3				0	4	4	4	4	4	106	0	8192	8192	8192	3840	8128	8832	6336	11008	8768
1568788015	107	0	4207.692383	4203.077148	4189.743652	4192.820313	4206.666504	1023	3				0	4	4	4	4	4	107	0	8192	8192	8192	3776	8128	8832	6336	11008	8768
1568788015	108	0	4202.05127	4182.563965	4192.307617	4190.256348	4194.358887	450	3				0	4	4	4	4	4	108	0	8192	8192	8192	3776	8128	8832	6400	10944	8960
1568788015	109	0	4216.922852	4219.487305	4198.461426	4200.512695	4194.871582	450	3				0	4	4	4	4	4	109	0	8192	8192	8192	3776	8128	8896	6336	11008	8896
1568788015	110	0	4222.05127	4223.589844	4229.743652	4208.205078	4203.589844	450	3				0	4	4	4	4	4	110	0	8192	8192	8192	3776	8128	8832	6336	11008	8960
1568788015	111	0	4234.871582	4162.05127	4205.128418	4215.384766	4222.05127	1023	3				0	4	4	4	4	4	111	0	8192	8192	8192	3776	8064	8896	6336	11008	8960
1568788015	112	0	4267.692383	4166.153809	4213.333496	4222.563965	4238.974121	450	3				0	4	4	4	4	4	112	0	8192	8192	8192	3776	8064	8832	6400	11008	8960
1568788015	113	0	4320	4260.512695	4210.769043	4225.128418	4261.025879	450	3				0	4	4	4	4	4	113	0	8192	8192	8192	3776	8064	8896	6400	11008	8960
1568788015	114	0	4398.461426	4291.282227	4193.846191	4234.871582	4314.358887	450	3				0	4	4	4	4	4	114	0	8192	8192	8192	3840	8064	8832	6400	11008	9152
1568788015	115	0	4463.589844	4217.436035	4207.692383	4233.846191	4354.358887	1023	3				0	4	4	4	4	4	115	0	8192	8192	8192	3776	8064	8896	6400	11008	9152
1568788015	116	0	4537.436035	4201.025879	4189.230957	4228.717773	4364.102539	450	3				0	4	4	4	4	4	116	0	8192	8192	8192	3776	8064	8896	6272	11008	8960
1568788015	117	0	4671.282227	4266.666504	4219.487305	4244.615234	4396.922852	450	3				0	4	4	4	4	4	117	0	8192	8192	8192	3840	8064	8832	6400	11008	8896
1568788015	118	0	4815.384766	4301.538574	4245.641113	4267.692383	4458.461426	450	3				0	4	4	4	4	4	118	0	8192	8192	8192	3776	8064	8832	6336	11008	9024
1568788015	119	0	4906.153809	4297.436035	4238.461426	4271.282227	4503.077148	1023	3				0	4	4	4	4	4	119	0	8192	8192	8192	3776	8064	8832	6336	11008	9024
1568788015	120	0	4960	4289.230957	4253.846191	4260	4518.461426	450	3				0	4	4	4	4	4	120	0	8192	8192	8192	3840	8064	8832	6336	11008	8896
1568788015	121	0	5005.641113	4303.589844	4223.589844	4267.692383	4535.897461	450	3				0	4	4	4	4	4	121	0	8192	8192	8192	3776	8064	8832	6336	11008	8960
1568788015	122	0	5038.461426	4307.692383	4235.384766	4275.384766	4559.487305	450	3				0	4	4	4	4	4	122	0	8192	8192	8192	3776	8128	8896	6336	11008	8960
1568788015	123	0	5066.153809	4303.589844	4254.871582	4269.743652	4574.871582	1023	3				0	4	4	4	4	4	123	0	8192	8192	8192	3840	8128	8832	6336	11008	8960
1568788015	124	0	5084.615234	4299.487305	4223.077148	4271.282227	4575.384766	450	3				0	4	4	4	4	4	124	0	8192	8192	8192	3776	8064	8832	6336	11008	9152
1568788015	125	0	5086.153809	4299.487305	4236.410156	4271.794922	4573.333496	450	3				0	4	4	4	4	4	125	0	8192	8192	8192	3840	8064	8896	6400	11008	9152
1568788015	126	0	5069.230957	4285.128418	4214.358887	4254.358887	4561.538574	450	3				0	4	4	4	4	4	126	0	8192	8192	8192	3840	8064	8832	6400	10944	8960
1568788015	127	0	5049.743652	4272.820313	4205.128418	4247.179688	4543.589844	233	3				0	4	4	4	4	4	127	0	8192	8192	8192	3840	8064	8896	6400	11008	9024
1568788015	0	0	5044.615234	4293.333496	4228.205078	4265.128418	4547.692383	450	3				0	4	4	4	4	4	0	0	8192	8192	8192	3840	8128	8832	6272	11008	9024
1568788015	1	0	5009.743652	4297.436035	4201.538574	4253.333496	4536.410156	450	3				0	4	4	4	4	4	1	0	8192	8192	8192	3776	8128	8832	6272	11008	9024
1568788015	2	0	4928.717773	4260.512695	4186.153809	4195.384766	4479.487305	1023	3				0	4	4	4	4	4	2	0	8192	8192	8192	3840	8128	8832	6400	11008	8896
1568788015	3	0	4854.871582	4227.692383	4144.615234	4151.282227	4423.077148	450	3				0	4	4	4	4	4	3	0	8192	8192	8192	3776	8128	8896	6400	11008	8960
1568788015	4	0	4838.461426	4231.794922	4154.358887	4157.436035	4418.461426	1023	3				0	4	4	4	4	4	4	0	8192	8192	8192	3840	8128	8896	6400	11008	8960
1568788015	5	0	4858.974121	4264.615234	4216.410156	4196.410156	4449.230957	450	3				0	4	4	4	4	4	5	0	8192	8192	8192	3776	8128	8832	6400	11008	8960
1568788015	6	0	4855.897461	4283.077148	4210.256348	4233.333496	4463.077148	1023	3				0	4	4	4	4	4	6	0	8192	8192	8192	3776	8128	8832	6336	11072	9024
1568788015	7	0	4813.846191	4270.769043	4216.410156	4246.153809	4450.256348	450	3				0	4	4	4	4	4	7	0	8192	8192	8192	3776	8128	8896	6336	11008	8896
1568788015	8	0	4760	4258.461426	4205.641113	4238.461426	4432.820313	450	3				0	4	4	4	4	4	8	0	8192	8192	8192	3776	8064	8896	6336	11008	8960
1568788015	9	0	4719.487305	4262.563965	4207.692383	4237.94873	4424.102539	1023	3				0	4	4	4	4	4	9	0	8192	8192	8192	3776	8064	8832	6336	11008	8960
1568788015	10	0	4681.538574	4264.615234	4225.641113	4247.179688	4418.461426	450	3				0	4	4	4	4	4	10	0	8192	8192	8192	3776	8064	8896	6336	11008	8832
1568788015	11	0	4618.974121	4256.410156	4190.769043	4249.743652	4406.666504	1023	3				0	4	4	4	4	4	11	0	8192	8192	8192	3776	8064	8832	6336	11008	9024
1568788015	12	0	4542.563965	4256.410156	4209.743652	4252.307617	4385.128418	450	3				0	4	4	4	4	4	12	0	8192	8192	8192	3776	8064	8960	6336	11008	8960
1568788015	13	0	4478.974121	4260.512695	4211.282227	4244.615234	4361.538574	450	3				0	4	4	4	4	4	13	0	8192	8192	8192	3776	8064	8896	6272	11008	8832
1568788015	14	0	4426.666504	4248.205078	4194.358887	4232.820313	4346.666504	450	3				0	4	4	4	4	4	14	0	8192	8192	8128	3776	8128	8896	6272	11008	8832
1568788015	15	0	4374.871582	4227.692383	4216.922852	4236.922852	4330.256348	1023	3				0	4	4	4	4	4	15	0	8192	8192	8128	3776	8128	8832	6336	11008	9088
1568788015	16	0	4343.589844	4237.94873	4202.05127	4242.05127	4318.974121	0	3				0	4	4	4	4	4	16	0	8192	8192	8192	3776	8128	8832	6400	11008	8896
1568788015	17	0	4333.333496	4264.615234	4217.436035	4238.974121	4322.563965	0	3				0	4	4	4	4	4	17	0	8192	8192	8192	3776	8128	8896	6400	11072	8960
1568788015	18	0	4315.384766	4258.461426	4214.871582	4237.94873	4313.846191	0	3				0	4	4	4	4	4	18	0	8192	8192	8192	3840	8128	8896	6400	11008	8960
1568788015	19	0	4278.461426	4231.794922	4189.230957	4230.769043	4281.025879	0	3				0	4	4	4	4	4	19	0	8192	8128	8192	3776	8128	8832	6400	11008	8960
1568788015	20	0	4237.436035	4215.384766	4198.461426	4214.871582	4253.333496	0	3				0	4	4	4	4	4	20	0	8192	8128	8192	3840	8128	8896	6400	11008	8960
1568788015	21	0	4211.282227	4203.077148	4171.794922	4210.256348	4243.589844	0	3				0	4	4	4	4	4	21	0	8192	8192	8192	3840	8128	8832	6464	11008	8960
1568788015	22	0	4198.461426	4198.974121	4185.128418	4215.897461	4236.410156	0	3				0	4	4	4	4	4	22	0	8192	8128	8192	3776	8128	8896	6336	11008	8896
1568788015	23	0	4182.05127	4201.025879	4192.820313	4213.846191	4230.769043	0	3				0	4	4	4	4	4	23	0	8192	8192	8192	3840	8128	8832	6336	11008	8896
1568788015	24	0	4163.077148	4198.974121	4174.871582	4207.179688	4229.230957	0	3				0	4	4	4	4	4	24	0	8192	8192	8192	3776	8128	8832	6400	11008	8896
1568788015	25	0	4153.333496	4198.974121	4201.538574	4195.384766	4222.05127	0	3				0	4	4	4	4	4	25	0	8192	8192	8192	3840	8128	8832	6336	10944	8896
1568788015	26	0	4146.666504	4205.128418	4183.077148	4192.307617	4210.256348	0	3				0	4	4	4	4	4	26	0	8192	8192	8192	3840	8128	8896	6400	10944	9024
1568788015	27	0	4127.179688	4192.820313	4186.153809	4190.256348	4193.333496	0	3				0	4	4	4	4	4	27	0	8192	8192	8192	3840	8128	8832	6400	10944	9024
1568788015	28	0	4097.436035	4170.256348	4197.436035	4175.897461	4169.743652	0	3				0	4	4	4	4	4	28	0	8192	8192	8192	3776	8128	8896	6336	11008	9024
1568788015	29	0	4078.974365	4166.153809	4171.282227	4163.589844	4153.333496	0	3				0	4	4	4	4	4	29	0	8192	8192	8192	3840	8128	8896	6336	11008	8960
1568788015	30	0	4077.435791	4172.307617	4189.743652	4169.230957	4148.205078	0	3				0	4	4	4	4	4	30	0	8192	8192	8192	3776	8064	8832	6336	11008	8896
1568788015	31	0	4074.358887	4160	4173.333496	4177.436035	4141.025879	0	3				0	4	4	4	4	4	31	0	8192	8192	8192	3840	8064	8896	6272	11008	8768
1568788015	32	0	4065.641113	4149.743652	4175.897461	4172.307617	4135.384766	0	3				0	4	4	4	4	4	32	0	8192	8192	8192	3840	8064	8832	6272	11008	8768
1568788015	33	0	4061.538574	4153.846191	4195.897461	4170.769043	4139.487305	0	3				0	4	4	4	4	4	33	0	8192	8192	8192	3776	8064	8896	6336	11008	9216
1568788015	34	0	4049.230713	4151.794922	4165.128418	4171.794922	4134.871582	0	3				0	4	4	4	4	4	34	0	8192	8192	8192	3776	8064	8896	6336	11008	8960
1568788015	35	0	4043.589844	4153.846191	4187.179688	4171.794922	4133.846191	0	3				0	4	4	4	4	4	35	0	8192	8192	8192	3776	8064	8832	6400	11072	8960
1568788015	36	0	4054.871826	4162.05127	4191.794922	4180.512695	4145.641113	0	3				0	4	4	4	4	4	36	0	8192	8192	8192	3776	8064	8896	6336	11008	8896
1568788015	37	0	4049.230713	4157.94873	4180.512695	4171.282227	4139.487305	0	3				0	4	4	4	4	4	37	0	8192	8192	8192	3776	8064	8832	6336	11008	8896
1568788015	38	0	4033.846191	4145.641113	4189.230957	4154.871582	4124.615234	0	3				0	4	4	4	4	4	38	0	8192	8192	8192	3776	8064	8832	6336	11008	8960
1568788015	39	0	4040	4149.743652	4173.846191	4167.692383	4128.205078	0	3				0	4	4	4	4	4	39	0	8192	8192	8192	3776	8064	8896	6400	11008	8960
1568788015	40	0	4054.358887	4164.102539	4198.461426	4188.717773	4142.05127	0	3				0	4	4	4	4	4	40	0	8192	8192	8192	3776	8128	8832	6400	11008	9024
1568788015	41	0	4054.358887	4168.205078	4189.743652	4191.282227	4148.205078	0	3				0	4	4	4	4	4	41	0	8192	8192	8192	3776	8064	8896	6400	11008	9024
1568788015	42	0	4057.94873	4166.153809	4183.077148	4192.820313	4153.846191	0	3				0	4	4	4	4	4	42	0	8192	8192	8192	3840	8128	8832	6400	11008	8896
1568788015	43	0	4075.384521	4176.410156	4213.846191	4198.974121	4167.179688	0	3				0	4	4	4	4	4	43	0	8192	8192	8192	3776	8128	8896	6400	11008	8960
1568788015	44	0	4079.487061	4188.717773	4187.179688	4192.307617	4172.307617	0	3				0	4	4	4	4	4	44	0	8192	8192	8192	3840	8128	8896	6400	11008	9024
1568788015	45	0	4063.076904	4188.717773	4189.743652	4187.692383	4161.025879	0	3				0	4	4	4	4	4	45	0	8192	8192	8192	3840	8128	8832	6400	11008	9024
1568788015	46	0	4047.692383	4180.512695	4190.256348	4197.94873	4149.743652	0	3				0	4	4	4	4	4	46	0	8192	8192	8192	3776	8128	8896	6400	11008	8896
1568788015	47	0	4045.128174	4178.461426	4190.256348	4204.102539	4148.717773	0	3				0	4	4	4	4	4	47	0	8192	8192	8192	3840	8128	8896	6400	11008	8960
1568788015	48	0	4043.076904	4182.563965	4210.256348	4193.333496	4142.05127	0	3				0	4	4	4	4	4	48	0	8192	8192	8192	3776	8128	8832	6272	11008	8960
1568788015	49	0	4046.666748	4190.769043	4180.512695	4182.05127	4138.461426	0	3				0	4	4	4	4	4	49	0	8192	8192	8192	3776	8128	8832	6336	11008	8768
1568788015	50	0	4046.666748	4184.615234	4187.692383	4172.820313	4137.94873	0	3				0	4	4	4	4	4	50	0	8192	8192	8192	3840	8128	8832	6336	11008	8768
1568788015	51	0	4034.358887	4155.897461	4177.94873	4163.589844	4124.102539	0	3				0	4	4	4	4	4	51	0	8192	8192	8192	3776	8128	8832	6336	11008	8896
1568788015	52	0	4043.076904	4153.846191	4163.077148	4177.436035	4134.871582	0	3				0	4	4	4	4	4	52	0	8192	8192	8192	3840	8128	8832	6336	11008	8960
1568788015	53	0	4060.512939	4178.461426	4199.487305	4193.333496	4160	0	3				0	4	4	4	4	4	53	0	8192	8192	8192	3840	8128	8832	6400	11008	8960
1568788015	54	0	4050.769287	4184.615234	4175.897461	4182.563965	4150.256348	0	3				0	4	4	4	4	4	54	0	8192	8192	8192	3776	8128	8832	6336	11008	8960
1568788016	55	0	4043.589844	4182.563965	4185.641113	4180	4135.897461	0	3				0	4	4	4	4	4	55	0	8192	8192	8192	3840	8128	8832	6336	11008	8960
1568788016	56	0	4051.281982	4184.615234	4200.512695	4189.743652	4144.102539	0	3				0	4	4	4	4	4	56	0	8192	8192	8192	3776	8128	8896	6400	11008	8960
1568788016	57	0	4045.128174	4172.307617	4165.641113	4185.128418	4142.563965	0	3				0	4	4	4	4	4	57	0	8192	8192	8192	3776	8128	8896	6400	11008	8960
1568788016	58	0	4048.205078	4170.256348	4185.641113	4186.153809	4147.692383	0	3				0	4	4	4	4	4	58	0	8192	8192	8192	3776	8128	8896	6400	11008	8960
1568788016	59	0	4075.384521	4194.871582	4189.230957	4202.563965	4177.94873	0	3				0	4	4	4	4	4	59	0	8192	8192	8192	3776	8128	8832	6400	11008	8960
1568788016	60	0	4084.102539	4194.871582	4194.358887	4210.769043	4187.179688	0	3				0	4	4	4	4	4	60	0	8192	8192	8192	3840	8128	8832	6400	11008	8960
1568788016	61	0	4068.718018	4182.563965	4192.307617	4201.025879	4166.153809	0	3				0	4	4	4	4	4	61	0	8192	8192	8192	3776	8128	8896	6400	11008	8896
1568788016	62	0	4055.384521	4182.563965	4161.538574	4188.205078	4151.794922	0	3				0	4	4	4	4	4	62	0	8192	8192	8192	3840	8128	8896	6400	10944	8960
1568788016	63	0	4056.410156	4184.615234	4187.692383	4187.179688	4156.410156	0	3				0	4	4	4	4	4	63	0	8192	8192	8192	3840	8128	8832	6400	10944	8960
1568788016	64	0	4068.205078	4184.615234	4181.538574	4194.358887	4169.230957	450	3				0	4	4	4	4	4	64	0	8192	8192	8192	3776	8128	8832	6336	11008	9024
1568788016	65	0	4074.871826	4188.717773	4178.974121	4202.563965	4174.358887	450	3				0	4	4	4	4	4	65	0	8192	8192	8192	3776	8128	8896	6400	11008	8896
1568788016	66	0	4058.461426	4188.717773	4189.230957	4194.358887	4160.512695	1023	3				0	4	4	4	4	4	66	0	8192	8192	8192	3840	8128	8832	6400	11072	9024
1568788016	67	0	4040	4190.769043	4164.102539	4169.743652	4143.077148	450	3				0	4	4	4	4	4	67	0	8192	8192	8192	3776	8128	8832	6400	11008	8960
1568788016	68	0	4053.333252	4201.025879	4192.307617	4166.153809	4153.333496	1023	3				0	4	4	4	4	4	68	0	8192	8192	8192	3776	8128	8832	6400	11008	8960
1568788016	69	0	4071.794922	4207.179688	4188.717773	4194.871582	4174.358887	450	3				0	4	4	4	4	4	69	0	8192	8192	8192	3776	8128	8896	6400	11072	8640
1568788016	70	0	4063.076904	4198.974121	4174.871582	4208.717773	4166.153809	1023	3				0	4	4	4	4	4	70	0	8192	8192	8192	3776	8128	8896	6336	11008	8960
1568788016	71	0	4057.94873	4190.769043	4184.102539	4198.974121	4151.282227	450	3				0	4	4	4	4	4	71	0	8192	8192	8192	3840	8128	8896	6400	11008	9024
1568788016	72	0	4075.384521	4198.974121	4164.615234	4200.512695	4163.589844	450	3				0	4	4	4	4	4	72	0	8192	8192	8192	3776	8128	8832	6336	11072	8960
1568788016	73	0	4082.564209	4203.077148	4186.153809	4202.563965	4172.820313	1023	3				0	4	4	4	4	4	73	0	8192	8192	8192	3776	8128	8896	6336	11072	8960
1568788016	74	0	4078.974365	4201.025879	4180.512695	4204.615234	4164.102539	450	3				0	4	4	4	4	4	74	0	8192	8192	8192	3776	8128	8768	6272	11008	8960
1568788016	75	0	4091.281982	4209.230957	4178.974121	4210.769043	4174.358887	1023	3				0	4	4	4	4	4	75	0	8192	8192	8192	3776	8128	8896	6400	11008	8896
1568788016	76	0	4100.512695	4209.230957	4208.717773	4204.615234	4193.846191	450	3				0	4	4	4	4	4	76	0	8192	8192	8192	3840	8128	8832	6400	11008	8960
1568788016	77	0	4095.384521	4198.974121	4184.102539	4197.436035	4186.153809	450	3				0	4	4	4	4	4	77	0	8192	8192	8192	3776	8128	8832	6400	11008	8960
1568788016	78	0	4090.256348	4209.230957	4199.487305	4201.538574	4168.205078	450	3				0	4	4	4	4	4	78	0	8192	8192	8192	3776	8128	8832	6400	11008	8960
1568788016	79	0	4085.128174	4219.487305	4199.487305	4201.025879	4167.179688	1023	3				0	4	4	4	4	4	79	0	8192	8192	8192	3776	8128	8896	6336	11008	8960
1568788016	80	0	4080	4207.179688	4178.974121	4193.846191	4168.717773	450	3				0	4	4	4	4	4	80	0	8192	8192	8192	3776	8128	8832	6336	11008	9024
1568788016	81	0	4073.846191	4194.871582	4195.384766	4183.589844	4157.94873	450	3				0	4	4	4	4	4	81	0	8192	8192	8192	3776	8128	8896	6336	11008	9024
1568788016	82	0	4070.769287	4198.974121	4164.615234	4171.794922	4149.230957	450	3				0	4	4	4	4	4	82	0	8192	8192	8192	3776	8128	8768	6400	11008	8832
1568788016	83	0	4078.461426	4201.025879	4170.256348	4175.897461	4156.410156	1023	3				0	4	4	4	4	4	83	0	8192	8192	8192	3776	8128	8896	6400	11008	8960
1568788016	84	0	4084.615479	4194.871582	4175.384766	4184.102539	4157.436035	450	3				0	4	4	4	4	4	84	0	8192	8192	8192	3840	8128	8896	6400	11008	9024
1568788016	85	0	4079.487061	4192.820313	4150.769043	4173.846191	4147.692383	450	3				0	4	4	4	4	4	85	0	8192	8192	8192	3840	8128	8832	6336	11072	8512
1568788016	86	0	4083.589844	4194.871582	4177.436035	4171.282227	4155.897461	450	3				0	4	4	4	4	4	86	0	8192	8192	8192	3776	8128	8832	6336	11072	8512
1568788016	87	0	4100.512695	4198.974121	4178.461426	4192.820313	4178.974121	1023	3				0	4	4	4	4	4	87	0	8192	8192	8192	3776	8128	8832	6336	11008	9024
1568788016	88	0	4110.256348	4209.230957	4195.897461	4205.128418	4188.717773	450	3				0	4	4	4	4	4	88	0	8192	8192	8192	3776	8128	8832	6400	11008	8960
1568788016	89	0	4111.794922	4217.436035	4202.563965	4198.461426	4189.743652	450	3				0	4	4	4	4	4	89	0	8192	8192	8192	3776	8128	8832	6400	11008	8896
1568788016	90	0	4106.666504	4217.436035	4178.461426	4190.256348	4187.692383	450	3				0	4	4	4	4	4	90	0	8192	8192	8192	3840	8128	8832	6336	11008	8960
1568788016	91	0	4093.846191	4207.179688	4196.922852	4185.641113	4173.333496	1023	3				0	4	4	4	4	4	91	0	8192	8192	8192	3776	8128	8896	6336	11008	8960
1568788016	92	0	4093.846191	4213.333496	4180.512695	4195.897461	4164.615234	450	3				0	4	4	4	4	4	92	0	8192	8192	8192	3840	8128	8832	6336	11008	8960
1568788016	93	0	4103.589844	4217.436035	4192.820313	4208.205078	4172.820313	450	3				0	4	4	4	4	4	93	0	8192	8192	8192	3776	8064	8832	6400	11008	8960
1568788016	94	0	4109.743652	4211.282227	4210.256348	4204.615234	4180	450	3				0	4	4	4	4	4	94	0	8192	8192	8192	3776	8128	8896	6400	11008	9280
1568788016	95	0	4117.436035	4219.487305	4176.922852	4201.025879	4181.538574	1023	3				0	4	4	4	4	4	95	0	8192	8192	8192	3776	8128	8832	6400	11008	9280
1568788016	96	0	4123.589844	4229.743652	4190.769043	4203.589844	4181.025879	450	3				0	4	4	4	4	4	96	0	8192	8192	8192	3776	8128	8832	6272	11072	8960
1568788016	97	0	4122.05127	4219.487305	4179.487305	4200	4185.641113	450	3				0	4	4	4	4	4	97	0	8192	8192	8192	3776	8128	8832	6336	10944	8960
1568788016	98	0	4128.205078	4207.179688	4182.563965	4208.205078	4197.94873	450	3				0	4	4	4	4	4	98	0	8192	8192	8192	3840	8128	8896	6336	11072	8960
1568788016	99	0	4142.05127	4217.436035	4207.179688	4228.717773	4209.743652	1023	3				0	4	4	4	4	4	99	0	8192	8192	8192	3776	8128	8768	6336	11072	8960
1568788016	100	0	4137.94873	4225.641113	4183.589844	4222.563965	4206.666504	450	3				0	4	4	4	4	4	100	0	8192	8192	8192	3840	8128	8832	6400	11008	8960
1568788016	101	0	4123.589844	4213.333496	4196.410156	4198.461426	4197.436035	450	3				0	4	4	4	4	4	101	0	8192	8192	8192	3840	8128	8896	6400	11008	9024
1568788016	102	0	4112.820313	4201.025879	4181.538574	4186.153809	4185.641113	450	3				0	4	4	4	4	4	102	0	8192	8192	8192	3776	8128	8896	6400	11008	8960
1568788016	103	0	4100	4196.922852	4169.230957	4180.512695	4167.692383	1023	3				0	4	4	4	4	4	103	0	8192	8192	8192	3776	8128	8832	6400	11008	8512
1568788016	104	0	4087.179443	4192.820313	4185.128418	4163.589844	4151.794922	450	3				0	4	4	4	4	4	104	0	8192	8192	8192	3776	8128	8832	6400	11008	8512
1568788016	105	0	4069.230713	4178.461426	4153.846191	4134.871582	4128.205078	450	3				0	4	4	4	4	4	105	0	8192	8192	8192	3776	8128	8832	6400	11008	9024
1568788016	106	0	4051.794922	4164.102539	4171.794922	4125.128418	4107.692383	450	3				0	4	4	4	4	4	106	0	8192	8192	8192	3840	8128	8832	6400	11008	8896
1568788016	107	0	4061.025635	4172.307617	4187.692383	4152.307617	4125.128418	1023	3				0	4	4	4	4	4	107	0	8192	8192	8192	3840	8128	8896	6400	11008	8960
1568788016	108	0	4092.307617	4192.820313	4190.769043	4182.563965	4161.538574	450	3				0	4	4	4	4	4	108	0	8192	8192	8192	3776	8128	8832	6400	11008	8960
1568788016	109	0	4112.820313	4196.922852	4205.641113	4182.563965	4176.922852	450	3				0	4	4	4	4	4	109	0	8192	8192	8192	3840	8128	8896	6400	11008	8960
1568788016	110	0	4115.897461	4196.922852	4173.846191	4182.563965	4177.436035	450	3				0	4	4	4	4	4	110	0	8192	8192	8192	3776	8128	8896	6400	10944	8960
1568788016	111	0	4129.743652	4211.282227	4192.820313	4206.666504	4194.871582	1023	3				0	4	4	4	4	4	111	0	8192	8192	8192	3776	8128	8896	6400	11008	8896
1568788016	112	0	4149.743652	4221.538574	4202.05127	4220.512695	4217.94873	450	3				0	4	4	4	4	4	112	0	8192	8192	8192	3840	8128	8896	6400	11008	9024
1568788016	113	0	4152.307617	4217.436035	4188.205078	4211.794922	4221.538574	450	3				0	4	4	4	4	4	113	0	8192	8192	8192	3776	8128	8896	6400	11008	9024
1568788016	114	0	4140	4211.282227	4208.205078	4196.410156	4206.666504	450	3				0	4	4	4	4	4	114	0	8192	8192	8192	3840	8128	8896	6400	11008	8896
1568788016	115	0	4132.820313	4201.025879	4183.077148	4187.692383	4193.846191	1023	3				0	4	4	4	4	4	115	0	8192	8192	8192	3776	8128	8896	6336	11008	8896
1568788016	116	0	4134.871582	4203.077148	4196.410156	4193.333496	4196.410156	450	3				0	4	4	4	4	4	116	0	8192	8192	8192	3776	8128	8896	6336	11072	8960
1568788016	117	0	4137.94873	4217.436035	4212.307617	4202.05127	4201.538574	450	3				0	4	4	4	4	4	117	0	8192	8192	8192	3776	8128	8896	6336	11072	8960
1568788016	118	0	4137.436035	4219.487305	4193.846191	4192.820313	4194.871582	450	3				0	4	4	4	4	4	118	0	8192	8192	8192	3776	8128	8832	6336	10944	8960
1568788016	119	0	4132.307617	4211.282227	4218.461426	4186.666504	4184.102539	1023	3				0	4	4	4	4	4	119	0	8192	8192	8192	3776	8128	8896	6336	11008	9024
1568788016	120	0	4134.871582	4225.641113	4206.153809	4198.974121	4183.077148	450	3				0	4	4	4	4	4	120	0	8192	8192	8192	3840	8128	8832	6336	11008	8960
1568788016	121	0	4142.05127	4233.846191	4200.512695	4197.94873	4186.666504	450	3				0	4	4	4	4	4	121	0	8192	8192	8192	3776	8128	8832	6272	11072	8896
1568788016	122	0	4138.461426	4213.333496	4194.358887	4181.538574	4182.563965	450	3				0	4	4	4	4	4	122	0	8192	8192	8192	3840	8128	8896	6272	11072	8896
1568788016	123	0	4135.384766	4205.128418	4175.384766	4185.641113	4180	1023	3				0	4	4	4	4	4	123	0	8192	8192	8192	3840	8128	8896	6400	11008	9024
1568788016	124	0	4141.538574	4217.436035	4205.641113	4194.871582	4185.641113	450	3				0	4	4	4	4	4	124	0	8192	8192	8192	3840	8128	8832	6464	11008	8960
1568788016	125	0	4136.410156	4203.077148	4179.487305	4191.282227	4181.025879	450	3				0	4	4	4	4	4	125	0	8192	8192	8192	3840	8128	8896	6400	11008	8960
1568788016	126	0	4128.205078	4180.512695	4169.743652	4189.230957	4172.307617	450	3				0	4	4	4	4	4	126	0	8192	8192	8192	3776	8128	8832	6400	11008	8960
1568788016	127	0	4133.846191	4180.512695	4191.794922	4188.717773	4180	233	3				0	4	4	4	4	4	127	0	8192	8192	8192	3776	8128	8896	6400	11008	8960
1568788016	0	0	4141.025879	4178.461426	4170.769043	4181.025879	4189.743652	450	3				0	4	4	4	4	4	0	0	8192	8192	8192	3840	8128	8832	6400	11008	8960
1568788016	1	0	4133.846191	4162.05127	4180	4163.589844	4183.589844	450	3				0	4	4	4	4	4	1	0	8192	8192	8192	3776	8128	8896	6400	11072	8896
1568788016	2	0	4132.820313	4164.102539	4177.436035	4162.05127	4190.769043	1023	3				0	4	4	4	4	4	2	0	8192	8192	8192	3840	8128	8832	6336	11008	9024
1568788016	3	0	4150.256348	4184.615234	4199.487305	4187.692383	4214.358887	450	3				0	4	4	4	4	4	3	0	8192	8192	8192	3776	8128	8832	6336	11008	9024
1568788016	4	0	4147.692383	4184.615234	4213.333496	4192.307617	4207.692383	1023	3				0	4	4	4	4	4	4	0	8192	8192	8192	3776	8128	8832	6464	11072	9024
1568788016	5	0	4129.743652	4174.358887	4180	4174.358887	4187.179688	450	3				0	4	4	4	4	4	5	0	8128	8192	8192	3840	8128	8832	6272	11008	8960
1568788016	6	0	4134.358887	4180.512695	4214.358887	4181.538574	4198.974121	1023	3				0	4	4	4	4	4	6	0	8192	8192	8192	3776	8128	8832	6336	11008	8960
1568788016	7	0	4144.615234	4182.563965	4207.692383	4199.487305	4205.128418	450	3				0	4	4	4	4	4	7	0	8192	8192	8192	3776	8064	8896	6336	11008	8960
1568788016	8	0	4135.897461	4166.153809	4188.717773	4188.717773	4187.692383	450	3				0	4	4	4	4	4	8	0	8192	8192	8192	3776	8064	8832	6336	11008	8960
1568788016	9	0	4131.282227	4164.102539	4219.487305	4176.410156	4188.205078	1023	3				0	4	4	4	4	4	9	0	8192	8192	8192	3776	8064	8832	6400	11008	8896
1568788016	10	0	4128.717773	4176.410156	4195.897461	4186.666504	4193.333496	450	3				0	4	4	4	4	4	10	0	8192	8192	8192	3776	8064	8896	6464	11008	8896
1568788016	11	0	4118.461426	4182.563965	4198.974121	4194.871582	4182.563965	1023	3				0	4	4	4	4	4	11	0	8192	8192	8192	3776	8128	8832	6464	11008	9152
1568788016	12	0	4124.615234	4182.563965	4201.538574	4197.94873	4182.05127	450	3				0	4	4	4	4	4	12	0	8192	8192	8192	3776	8128	8896	6336	11008	9152
1568788016	13	0	4134.358887	4184.615234	4192.307617	4205.128418	4185.641113	450	3				0	4	4	4	4	4	13	0	8192	8192	8192	3840	8064	8896	6464	11008	8896
1568788016	14	0	4142.05127	4190.769043	4214.358887	4211.794922	4186.153809	450	3				0	4	4	4	4	4	14	0	8192	8192	8192	3776	8128	8832	6400	11008	8960
1568788016	15	0	4149.230957	4192.820313	4196.410156	4214.871582	4193.333496	1023	3				0	4	4	4	4	4	15	0	8192	8192	8192	3776	8128	8896	6272	11008	8960
1568788016	16	0	4153.333496	4190.769043	4202.563965	4215.384766	4200.512695	0	3				0	4	4	4	4	4	16	0	8192	8192	8192	3840	8128	8832	6336	10944	9024
1568788016	17	0	4163.589844	4196.922852	4203.077148	4208.205078	4206.153809	0	3				0	4	4	4	4	4	17	0	8192	8192	8128	3776	8128	8832	6336	10944	9024
1568788016	18	0	4168.717773	4205.128418	4200.512695	4198.461426	4211.282227	0	3				0	4	4	4	4	4	18	0	8192	8192	8192	3840	8128	8896	6400	11008	8960
1568788016	19	0	4156.410156	4203.077148	4226.666504	4203.077148	4203.589844	0	3				0	4	4	4	4	4	19	0	8192	8192	8192	3776	8128	8832	6400	11008	8960
1568788016	20	0	4151.794922	4198.974121	4201.538574	4218.461426	4200	0	3				0	4	4	4	4	4	20	0	8192	8192	8192	3840	8128	8832	6400	11008	8960
1568788016	21	0	4156.922852	4205.128418	4215.384766	4217.94873	4206.153809	0	3				0	4	4	4	4	4	21	0	8192	8192	8192	3776	8128	8832	6400	11008	8960
1568788016	22	0	4148.717773	4203.077148	4221.538574	4201.538574	4196.922852	0	3				0	4	4	4	4	4	22	0	8192	8192	8192	3776	8128	8896	6336	11008	8960
1568788016	23	0	4144.102539	4201.025879	4199.487305	4207.179688	4188.717773	0	3				0	4	4	4	4	4	23	0	8192	8192	8192	3840	8128	8896	6400	11008	8960
1568788016	24	0	4155.384766	4207.179688	4228.717773	4229.230957	4200	0	3				0	4	4	4	4	4	24	0	8192	8192	8192	3776	8128	8896	6400	11008	8960
1568788016	25	0	4160	4215.384766	4207.179688	4228.717773	4205.641113	0	3				0	4	4	4	4	4	25	0	8192	8192	8192	3840	8128	8896	6400	11008	8960
1568788016	26	0	4170.256348	4225.641113	4212.820313	4224.615234	4211.282227	0	3				0	4	4	4	4	4	26	0	8192	8192	8192	3776	8128	8832	6464	11008	8896
1568788016	27	0	4182.563965	4235.897461	4231.794922	4237.436035	4224.102539	0	3				0	4	4	4	4	4	27	0	8192	8192	8192	3776	8128	8896	6400	11008	8960
1568788016	28	0	4174.871582	4227.692383	4192.820313	4231.282227	4219.487305	0	3				0	4	4	4	4	4	28	0	8192	8192	8192	3776	8128	8832	6528	11008	8896
1568788016	29	0	4167.179688	4209.230957	4203.077148	4212.820313	4210.256348	0	3				0	4	4	4	4	4	29	0	8192	8192	8192	3776	8128	8832	6528	11008	8960
1568788016	30	0	4171.282227	4215.384766	4203.077148	4216.922852	4217.436035	0	3				0	4	4	4	4	4	30	0	8192	8192	8192	3776	8128	8896	6336	11008	8960
1568788016	31	0	4159.487305	4217.436035	4202.05127	4214.358887	4207.179688	0	3				0	4	4	4	4	4	31	0	8192	8192	8192	3776	8128	8896	6400	10944	8896
1568788016	32	0	4133.846191	4194.871582	4205.641113	4191.794922	4181.025879	0	3				0	4	4	4	4	4	32	0	8192	8192	8192	3776	8128	8896	6400	11008	8960
1568788016	33	0	4131.794922	4196.922852	4193.333496	4187.179688	4184.615234	0	3				0	4	4	4	4	4	33	0	8192	8192	8192	3840	8128	8896	6336	11008	9024
1568788016	34	0	4147.179688	4219.487305	4224.615234	4200	4205.641113	0	3				0	4	4	4	4	4	34	0	8192	8192	8192	3776	8128	8896	6400	11072	9280
1568788016	35	0	4147.692383	4217.436035	4200.512695	4204.102539	4205.641113	0	3				0	4	4	4	4	4	35	0	8192	8192	8192	3776	8128	8896	6400	11072	9280
1568788016	36	0	4136.922852	4201.025879	4186.153809	4198.461426	4191.794922	0	3				0	4	4	4	4	4	36	0	8192	8192	8192	3776	8128	8832	6336	11008	8896
1568788016	37	0	4137.436035	4211.282227	4219.487305	4203.589844	4193.333496	0	3				0	4	4	4	4	4	37	0	8192	8192	8192	3776	8128	8896	6400	11008	8896
1568788016	38	0	4146.153809	4225.641113	4200.512695	4223.589844	4198.461426	0	3				0	4	4	4	4	4	38	0	8192	8192	8192	3776	8128	8832	6336	11008	8896
1568788016	39	0	4141.025879	4209.230957	4201.538574	4222.05127	4188.717773	0	3				0	4	4	4	4	4	39	0	8192	8192	8192	3776	8128	8896	6336	11008	8896
1568788016	40	0	4140	4196.922852	4190.769043	4207.179688	4185.128418	0	3				0	4	4	4	4	4	40	0	8192	8192	8192	3840	8128	8832	6400	10944	9024
1568788016	41	0	4161.025879	4211.282227	4188.205078	4221.025879	4198.461426	0	3				0	4	4	4	4	4	41	0	8192	8192	8192	3776	8128	8896	6400	11008	8896
1568788016	42	0	4178.974121	4223.589844	4209.230957	4237.94873	4214.358887	0	3				0	4	4	4	4	4	42	0	8192	8192	8192	3776	8128	8896	6336	11008	8896
1568788016	43	0	4170.256348	4219.487305	4178.974121	4220	4211.282227	0	3				0	4	4	4	4	4	43	0	8192	8192	8192	3776	8128	8832	6336	11008	8896
1568788016	44	0	4154.358887	4207.179688	4198.974121	4202.05127	4201.025879	0	3				0	4	4	4	4	4	44	0	8192	8192	8192	3776	8128	8896	6400	11008	8960
1568788016	45	0	4154.871582	4207.179688	4211.282227	4211.794922	4204.615234	0	3				0	4	4	4	4	4	45	0	8192	8192	8192	3776	8128	8896	6336	11008	9024
1568788016	46	0	4156.922852	4211.282227	4194.871582	4209.743652	4210.769043	0	3				0	4	4	4	4	4	46	0	8192	8192	8192	3776	8128	8832	6464	11008	8896
1568788016	47	0	4151.794922	4205.128418	4199.487305	4191.282227	4203.589844	0	3				0	4	4	4	4	4	47	0	8192	8128	8192	3776	8128	8896	6464	11008	8896
1568788016	48	0	4145.641113	4201.025879	4170.769043	4192.820313	4193.846191	0	3				0	4	4	4	4	4	48	0	8192	8192	8192	3776	8128	8832	6400	11008	9024
1568788016	49	0	4150.256348	4211.282227	4195.384766	4199.487305	4200.512695	0	3				0	4	4	4	4	4	49	0	8192	8192	8192	3776	8128	8832	6400	11008	8960
1568788016	50	0	4158.461426	4221.538574	4211.282227	4192.820313	4203.589844	0	3				0	4	4	4	4	4	50	0	8192	8128	8192	3776	8128	8896	6336	11008	8896
1568788016	51	0	4156.410156	4225.641113	4195.384766	4195.384766	4195.384766	0	3				0	4	4	4	4	4	51	0	8192	8192	8192	3776	8128	8832	6336	11072	8960
1568788016	52	0	4155.384766	4227.692383	4218.461426	4209.230957	4192.820313	0	3				0	4	4	4	4	4	52	0	8192	8192	8192	3776	8128	8896	6464	11008	8960
1568788016	53	0	4163.589844	4227.692383	4199.487305	4217.94873	4197.94873	0	3				0	4	4	4	4	4	53	0	8192	8192	8192	3776	8128	8832	6464	11008	8960
1568788017	54	0	4174.358887	4227.692383	4210.769043	4226.153809	4206.666504	0	3				0	4	4	4	4	4	54	0	8192	8192	8192	3776	8128	8832	6464	11008	8960
1568788017	55	0	4183.589844	4235.897461	4216.410156	4231.282227	4214.358887	0	3				0	4	4	4	4	4	55	0	8192	8192	8192	3840	8128	8896	6400	11008	8960
1568788017	56	0	4190.256348	4229.743652	4192.820313	4229.230957	4217.436035	0	3				0	4	4	4	4	4	56	0	8192	8192	8192	3776	8128	8896	6336	11072	8960
1568788017	57	0	4182.563965	4213.333496	4218.461426	4226.666504	4208.717773	0	3				0	4	4	4	4	4	57	0	8192	8192	8192	3840	8128	8832	6336	11072	8960
1568788017	58	0	4169.743652	4217.436035	4198.974121	4223.077148	4199.487305	0	3				0	4	4	4	4	4	58	0	8192	8192	8192	3776	8128	8832	6400	11008	8960
1568788017	59	0	4171.282227	4233.846191	4195.384766	4219.487305	4204.102539	0	3				0	4	4	4	4	4	59	0	8192	8192	8192	3776	8128	8832	6400	11072	8960
1568788017	60	0	4176.922852	4231.794922	4208.717773	4222.05127	4211.282227	0	3				0	4	4	4	4	4	60	0	8192	8192	8192	3776	8128	8832	6336	10944	8832
1568788017	61	0	4166.153809	4217.436035	4186.666504	4212.820313	4198.461426	0	3				0	4	4	4	4	4	61	0	8192	8192	8192	3776	8128	8832	6336	10944	8832
1568788017	62	0	4157.436035	4215.384766	4212.307617	4200	4187.179688	0	3				0	4	4	4	4	4	62	0	8192	8192	8192	3776	8128	8832	6400	11008	8960
1568788017	63	0	4165.641113	4225.641113	4208.717773	4205.641113	4199.487305	0	3				0	4	4	4	4	4	63	0	8192	8192	8192	3776	8128	8832	6400	11008	8896
1568788017	64	0	4171.282227	4233.846191	4207.179688	4206.666504	4206.153809	450	3				0	4	4	4	4	4	64	0	8192	8192	8192	3776	8128	8832	6336	11072	8960
1568788017	65	0	4166.666504	4231.794922	4213.846191	4197.94873	4193.333496	450	3				0	4	4	4	4	4	65	0	8192	8192	8192	3840	8128	8832	6336	11072	8960
1568788017	66	0	4164.615234	4219.487305	4184.102539	4203.589844	4190.256348	1023	3				0	4	4	4	4	4	66	0	8192	8192	8192	3776	8128	8896	6400	11008	8960
1568788017	67	0	4171.282227	4215.384766	4204.102539	4205.128418	4201.025879	450	3				0	4	4	4	4	4	67	0	8192	8192	8192	3840	8128	8832	6400	11008	8896
1568788017	68	0	4180	4215.384766	4191.794922	4191.282227	4208.205078	1023	3				0	4	4	4	4	4	68	0	8192	8192	8192	3776	8128	8896	6400	11008	8960
1568788017	69	0	4186.666504	4215.384766	4188.717773	4189.743652	4214.871582	450	3				0	4	4	4	4	4	69	0	8192	8192	8192	3840	8128	8896	6400	11072	8960
1568788017	70	0	4188.205078	4219.487305	4211.794922	4202.05127	4221.025879	1023	3				0	4	4	4	4	4	70	0	8192	8192	8192	3776	8128	8832	6336	11008	8960
1568788017	71	0	4182.563965	4225.641113	4177.436035	4198.974121	4216.922852	450	3				0	4	4	4	4	4	71	0	8192	8192	8192	3840	8128	8832	6336	11008	8960
1568788017	72	0	4181.025879	4231.794922	4193.333496	4193.846191	4214.358887	450	3				0	4	4	4	4	4	72	0	8192	8192	8192	3840	8128	8832	6400	11008	8960
1568788017	73	0	4187.179688	4240	4204.102539	4215.384766	4217.436035	1023	3				0	4	4	4	4	4	73	0	8192	8192	8192	3840	8128	8896	6400	11008	8896
1568788017	74	0	4183.077148	4242.05127	4201.538574	4240.512695	4216.410156	450	3				0	4	4	4	4	4	74	0	8192	8192	8192	3776	8128	8832	6336	11008	8896
1568788017	75	0	4171.282227	4227.692383	4220	4233.333496	4212.307617	1023	3				0	4	4	4	4	4	75	0	8192	8192	8192	3776	8128	8896	6336	11008	8896
1568788017	76	0	4176.410156	4223.589844	4192.820313	4216.922852	4213.846191	450	3				0	4	4	4	4	4	76	0	8192	8192	8192	3776	8128	8896	6400	11008	8896
1568788017	77	0	4191.282227	4233.846191	4205.128418	4213.846191	4218.974121	450	3				0	4	4	4	4	4	77	0	8192	8192	8192	3776	8128	8832	6336	11072	8960
1568788017	78	0	4197.436035	4235.897461	4205.128418	4213.333496	4221.538574	450	3				0	4	4	4	4	4	78	0	8192	8192	8192	3840	8128	8832	6400	10944	8832
1568788017	79	0	4193.846191	4227.692383	4190.769043	4203.589844	4216.410156	1023	3				0	4	4	4	4	4	79	0	8192	8192	8192	3776	8128	8832	6400	10944	8832
1568788017	80	0	4185.128418	4219.487305	4206.153809	4186.153809	4207.179688	450	3				0	4	4	4	4	4	80	0	8192	8192	8192	3840	8128	8896	6464	11072	8960
1568788017	81	0	4181.025879	4215.384766	4182.05127	4188.205078	4209.230957	450	3				0	4	4	4	4	4	81	0	8192	8192	8192	3840	8128	8832	6400	11008	8960
1568788017	82	0	4190.769043	4217.436035	4201.538574	4208.717773	4220	450	3				0	4	4	4	4	4	82	0	8192	8192	8192	3776	8128	8832	6464	11008	8960
1568788017	83	0	4184.102539	4215.384766	4190.256348	4184.102539	4207.179688	1023	3				0	4	4	4	4	4	83	0	8192	8192	8192	3776	8128	8896	6464	11008	8960
1568788017	84	0	4151.282227	4194.871582	4138.974121	4123.077148	4171.282227	450	3				0	4	4	4	4	4	84	0	8192	8192	8192	3776	8128	8832	6336	11008	8832
1568788017	85	0	4137.436035	4186.666504	4166.153809	4110.769043	4157.94873	450	3				0	4	4	4	4	4	85	0	8192	8192	8192	3776	8128	8896	6400	11072	8896
1568788017	86	0	4155.384766	4196.922852	4172.820313	4144.615234	4183.077148	450	3				0	4	4	4	4	4	86	0	8192	8192	8192	3840	8128	8832	6400	11008	8960
1568788017	87	0	4188.205078	4215.384766	4199.487305	4181.025879	4220.512695	1023	3				0	4	4	4	4	4	87	0	8192	8192	8192	3840	8128	8896	6464	11008	9024
1568788017	88	0	4213.333496	4231.794922	4224.615234	4211.282227	4244.102539	450	3				0	4	4	4	4	4	88	0	8192	8192	8192	3776	8128	8896	6464	11072	8832
1568788017	89	0	4219.487305	4242.05127	4205.641113	4223.077148	4248.205078	450	3				0	4	4	4	4	4	89	0	8192	8192	8192	3776	8128	8832	6400	11072	8832
1568788017	90	0	4216.922852	4235.897461	4217.436035	4223.077148	4247.692383	450	3				0	4	4	4	4	4	90	0	8192	8192	8192	3776	8128	8896	6400	11008	8960
1568788017	91	0	4212.307617	4231.794922	4197.94873	4224.615234	4252.820313	1023	3				0	4	4	4	4	4	91	0	8192	8192	8192	3840	8128	8896	6400	11008	8960
1568788017	92	0	4198.974121	4233.846191	4209.743652	4223.589844	4250.769043	450	3				0	4	4	4	4	4	92	0	8192	8192	8192	3776	8128	8896	6336	11008	9024
1568788017	93	0	4184.615234	4225.641113	4226.666504	4213.846191	4236.410156	450	3				0	4	4	4	4	4	93	0	8192	8192	8192	3776	8128	8896	6336	11008	9024
1568788017	94	0	4181.025879	4217.436035	4193.846191	4202.563965	4228.717773	450	3				0	4	4	4	4	4	94	0	8192	8192	8192	3776	8128	8896	6464	10944	8960
1568788017	95	0	4184.615234	4223.589844	4207.179688	4203.589844	4236.922852	1023	3				0	4	4	4	4	4	95	0	8192	8192	8192	3776	8128	8832	6400	11072	8960
1568788017	96	0	4195.384766	4240	4198.974121	4220	4246.666504	450	3				0	4	4	4	4	4	96	0	8192	8192	8192	3776	8128	8832	6400	11008	8576
1568788017	97	0	4203.589844	4235.897461	4194.871582	4227.179688	4250.256348	450	3				0	4	4	4	4	4	97	0	8192	8192	8192	3776	8128	8896	6400	11008	8576
1568788017	98	0	4202.563965	4229.743652	4202.563965	4216.922852	4250.769043	450	3				0	4	4	4	4	4	98	0	8192	8192	8192	3776	8192	8896	6336	11008	8896
1568788017	99	0	4203.077148	4237.94873	4176.922852	4211.794922	4244.102539	1023	3				0	4	4	4	4	4	99	0	8192	8192	8192	3840	8128	8896	6400	11072	8960
1568788017	100	0	4197.436035	4227.692383	4196.410156	4204.102539	4233.333496	450	3				0	4	4	4	4	4	100	0	8192	8192	8192	3776	8128	8896	6400	11072	8960
1568788017	101	0	4186.666504	4213.333496	4190.256348	4195.897461	4227.179688	450	3				0	4	4	4	4	4	101	0	8192	8192	8192	3840	8128	8832	6400	11072	8960
1568788017	102	0	4182.563965	4217.436035	4185.128418	4201.538574	4222.05127	450	3				0	4	4	4	4	4	102	0	8192	8192	8128	3776	8192	8832	6400	10944	8896
1568788017	103	0	4175.384766	4211.282227	4196.410156	4191.794922	4214.871582	1023	3				0	4	4	4	4	4	103	0	8192	8192	8192	3776	8128	8896	6336	11008	8960
1568788017	104	0	4169.743652	4194.871582	4168.205078	4181.025879	4211.794922	450	3				0	4	4	4	4	4	104	0	8192	8192	8192	3776	8128	8832	6400	11008	8960
1568788017	105	0	4181.025879	4196.922852	4199.487305	4194.871582	4215.897461	450	3				0	4	4	4	4	4	105	0	8192	8192	8192	3776	8192	8832	6400	11072	9024
1568788017	106	0	4188.717773	4196.922852	4205.128418	4203.077148	4219.487305	450	3				0	4	4	4	4	4	106	0	8192	8192	8192	3776	8128	8832	6400	11072	8960
1568788017	107	0	4182.05127	4182.563965	4183.589844	4183.589844	4216.922852	1023	3				0	4	4	4	4	4	107	0	8192	8192	8192	3776	8128	8896	6464	11072	8960
1568788017	108	0	4183.589844	4180.512695	4198.974121	4175.897461	4220	450	3				0	4	4	4	4	4	108	0	8192	8192	8192	3840	8128	8832	6400	11072	8960
1568788017	109	0	4191.282227	4190.769043	4181.025879	4194.871582	4228.205078	450	3				0	4	4	4	4	4	109	0	8192	8192	8192	3776	8128	8896	6464	11008	8960
1568788017	110	0	4188.717773	4184.615234	4191.282227	4197.436035	4225.641113	450	3				0	4	4	4	4	4	110	0	8192	8192	8192	3776	8128	8832	6400	11008	8960
1568788017	111	0	4186.153809	4176.410156	4178.461426	4174.358887	4216.922852	1023	3				0	4	4	4	4	4	111	0	8192	8192	8192	3776	8128	8832	6400	11008	8960
1568788017	112	0	4178.974121	4164.102539	4151.282227	4158.461426	4209.743652	450	3				0	4	4	4	4	4	112	0	8192	8192	8192	3840	8128	8896	6336	11008	8896
1568788017	113	0	4169.230957	4149.743652	4178.461426	4163.077148	4202.05127	450	3				0	4	4	4	4	4	113	0	8192	8192	8192	3776	8128	8896	6336	11072	8896
1568788017	114	0	4176.922852	4157.94873	4172.820313	4175.384766	4209.743652	450	3				0	4	4	4	4	4	114	0	8192	8192	8192	3776	8128	8896	6336	11008	8960
1568788017	115	0	4183.589844	4172.307617	4187.692383	4175.384766	4218.461426	1023	3				0	4	4	4	4	4	115	0	8192	8192	8192	3776	8064	8832	6336	11008	8960
1568788017	116	0	4166.666504	4168.205078	4188.205078	4171.794922	4203.077148	450	3				0	4	4	4	4	4	116	0	8192	8192	8192	3776	8128	8832	6400	11008	8896
1568788017	117	0	4164.615234	4170.256348	4180	4186.153809	4197.94873	450	3				0	4	4	4	4	4	117	0	8192	8192	8192	3776	8128	8896	6400	11008	8960
1568788017	118	0	4188.205078	4184.615234	4220	4203.589844	4218.461426	450	3				0	4	4	4	4	4	118	0	8192	8192	8192	3776	8128	8896	6464	10944	8960
1568788017	119	0	4182.563965	4180.512695	4192.307617	4194.871582	4218.461426	1023	3				0	4	4	4	4	4	119	0	8192	8192	8192	3776	8128	8832	6464	10944	8960
1568788017	120	0	4162.563965	4172.307617	4183.589844	4181.025879	4208.717773	450	3				0	4	4	4	4	4	120	0	8192	8192	8192	3776	8128	8896	6400	11008	8832
1568788017	121	0	4174.871582	4176.410156	4194.871582	4184.102539	4215.897461	450	3				0	4	4	4	4	4	121	0	8192	8192	8192	3776	8128	8832	6400	11072	9024
1568788017	122	0	4186.153809	4172.307617	4166.666504	4185.128418	4216.410156	450	3				0	4	4	4	4	4	122	0	8192	8192	8192	3776	8128	8896	6400	11008	8896
1568788017	123	0	4182.05127	4162.05127	4182.05127	4176.922852	4209.743652	1023	3				0	4	4	4	4	4	123	0	8192	8192	8192	3840	8128	8832	6464	10944	9024
1568788017	124	0	4189.743652	4176.410156	4178.974121	4176.922852	4212.820313	450	3				0	4	4	4	4	4	124	0	8192	8192	8192	3776	8128	8896	6464	10944	8896
1568788017	125	0	4203.589844	4196.922852	4194.871582	4193.333496	4220	450	3				0	4	4	4	4	4	125	0	8192	8192	8192	3776	8128	8896	6400	10944	8896
1568788017	126	0	4205.641113	4186.666504	4211.282227	4208.205078	4223.589844	450	3				0	4	4	4	4	4	126	0	8192	8192	8128	3776	8128	8896	6464	11008	8960
1568788017	127	0	4200.512695	4172.307617	4191.282227	4213.846191	4224.102539	233	3				0	4	4	4	4	4	127	0	8192	8192	8128	3776	8192	8896	6400	11008	8896
1568788017	0	0	4203.077148	4184.615234	4229.743652	4221.025879	4229.230957	450	3				0	4	4	4	4	4	0	0	8192	8192	8128	3840	8128	8832	6400	11072	8960
1568788017	1	0	4211.282227	4205.128418	4224.102539	4230.769043	4238.461426	450	3				0	4	4	4	4	4	1	0	8192	8192	8128	3776	8128	8832	6400	11072	8960
1568788017	2	0	4210.256348	4205.128418	4203.589844	4228.205078	4237.94873	1023	3				0	4	4	4	4	4	2	0	8192	8192	8192	3776	8192	8896	6336	11008	8960
1568788017	3	0	4198.974121	4192.820313	4211.282227	4209.743652	4225.641113	450	3				0	4	4	4	4	4	3	0	8192	8192	8192	3776	8192	8832	6400	11008	8960
1568788017	4	0	4196.410156	4194.871582	4193.333496	4208.205078	4225.128418	1023	3				0	4	4	4	4	4	4	0	8192	8192	8128	3776	8192	8832	6336	11008	9088
1568788017	5	0	4206.153809	4207.179688	4213.846191	4222.563965	4237.436035	450	3				0	4	4	4	4	4	5	0	8192	8192	8192	3776	8192	8896	6336	11008	9088
1568788017	6	0	4205.128418	4215.384766	4189.743652	4210.769043	4230.769043	1023	3				0	4	4	4	4	4	6	0	8192	8192	8192	3776	8192	8896	6464	11008	8960
1568788017	7	0	4196.410156	4211.282227	4166.666504	4187.179688	4214.871582	450	3				0	4	4	4	4	4	7	0	8192	8192	8192	3776	8192	8832	6400	11008	8896
1568788017	8	0	4203.077148	4209.230957	4198.461426	4192.307617	4226.153809	450	3				0	4	4	4	4	4	8	0	8192	8192	8192	3776	8192	8896	6336	11072	8960
1568788017	9	0	4220	4213.333496	4192.820313	4207.179688	4251.794922	1023	3				0	4	4	4	4	4	9	0	8192	8192	8192	3776	8192	8832	6336	11072	8960
1568788017	10	0	4222.563965	4217.436035	4207.692383	4201.538574	4252.307617	450	3				0	4	4	4	4	4	10	0	8192	8192	8192	3776	8128	8832	6464	11072	8896
1568788017	11	0	4207.692383	4209.230957	4194.871582	4194.871582	4235.897461	1023	3				0	4	4	4	4	4	11	0	8192	8192	8192	3776	8128	8896	6400	11008	8896
1568788017	12	0	4198.974121	4196.922852	4184.102539	4198.974121	4231.794922	450	3				0	4	4	4	4	4	12	0	8192	8192	8192	3840	8128	8832	6336	11008	8960
1568788017	13	0	4200	4198.974121	4219.487305	4209.743652	4233.333496	450	3				0	4	4	4	4	4	13	0	8192	8192	8192	3776	8128	8832	6400	10944	8896
1568788017	14	0	4205.128418	4217.436035	4208.205078	4229.743652	4232.820313	450	3				0	4	4	4	4	4	14	0	8192	8192	8192	3776	8128	8896	6400	10944	8896
1568788017	15	0	4202.05127	4223.589844	4220	4230.769043	4223.589844	1023	3				0	4	4	4	4	4	15	0	8192	8192	8192	3840	8128	8832	6400	10944	8896
1568788017	16	0	4181.025879	4205.128418	4200	4201.025879	4202.05127	0	3				0	4	4	4	4	4	16	0	8192	8192	8192	3840	8128	8896	6336	11008	8960
1568788017	17	0	4171.282227	4194.871582	4164.615234	4177.436035	4192.307617	0	3				0	4	4	4	4	4	17	0	8192	8192	8192	3776	8128	8832	6464	11008	8960
1568788017	18	0	4186.666504	4207.179688	4198.461426	4182.563965	4205.641113	0	3				0	4	4	4	4	4	18	0	8192	8192	8192	3776	8128	8832	6336	11008	8960
1568788017	19	0	4188.717773	4211.282227	4185.641113	4191.282227	4208.717773	0	3				0	4	4	4	4	4	19	0	8192	8192	8192	3776	8128	8832	6336	11008	8960
1568788017	20	0	4169.743652	4205.128418	4184.102539	4185.641113	4193.846191	0	3				0	4	4	4	4	4	20	0	8192	8192	8192	3776	8128	8832	6528	11008	8960
1568788017	21	0	4166.666504	4213.333496	4195.384766	4178.974121	4192.820313	0	3				0	4	4	4	4	4	21	0	8192	8192	8192	3776	8128	8896	6464	11008	9024
1568788017	22	0	4173.846191	4217.436035	4185.128418	4176.410156	4196.922852	0	3				0	4	4	4	4	4	22	0	8192	8192	8192	3840	8128	8832	6400	11072	8960
1568788017	23	0	4170.256348	4198.974121	4200.512695	4168.205078	4188.717773	0	3				0	4	4	4	4	4	23	0	8192	8192	8192	3776	8128	8832	6400	11072	8960
1568788017	24	0	4166.153809	4188.717773	4175.897461	4164.102539	4186.153809	0	3				0	4	4	4	4	4	24	0	8192	8192	8192	3776	8128	8896	6400	11008	8960
1568788017	25	0	4167.692383	4198.974121	4182.05127	4170.256348	4194.358887	0	3				0	4	4	4	4	4	25	0	8192	8192	8192	3840	8128	8832	6400	11008	8960
1568788017	26	0	4180.512695	4203.077148	4198.974121	4180.512695	4206.153809	0	3				0	4	4	4	4	4	26	0	8192	8192	8192	3776	8128	8832	6336	11008	9024
1568788017	27	0	4195.897461	4201.025879	4181.538574	4201.538574	4217.94873	0	3				0	4	4	4	4	4	27	0	8192	8192	8192	3776	8128	8832	6336	11008	9024
1568788017	28	0	4189.743652	4194.871582	4198.461426	4216.410156	4216.410156	0	3				0	4	4	4	4	4	28	0	8192	8192	8192	3776	8128	8896	6400	11008	9088
1568788017	29	0	4171.282227	4196.922852	4173.333496	4203.589844	4202.05127	0	3				0	4	4	4	4	4	29	0	8192	8192	8192	3776	8128	8832	6400	11008	8960
1568788017	30	0	4159.487305	4198.974121	4166.666504	4181.025879	4190.256348	0	3				0	4	4	4	4	4	30	0	8192	8192	8192	3776	8128	8896	6464	11008	8960
1568788017	31	0	4161.025879	4190.769043	4181.538574	4178.461426	4184.615234	0	3				0	4	4	4	4	4	31	0	8192	8192	8192	3840	8128	8832	6400	11008	8704
1568788017	32	0	4170.256348	4190.769043	4164.102539	4189.230957	4185.128418	0	3				0	4	4	4	4	4	32	0	8192	8192	8192	3776	8128	8832	6400	11008	8704
1568788017	33	0	4170.769043	4201.025879	4190.256348	4183.077148	4186.153809	0	3				0	4	4	4	4	4	33	0	8192	8192	8192	3776	8128	8896	6400	11072	8960
1568788017	34	0	4169.743652	4203.077148	4183.077148	4175.384766	4183.077148	0	3				0	4	4	4	4	4	34	0	8192	8192	8192	3776	8128	8832	6400	11008	8896
1568788017	35	0	4178.461426	4205.128418	4198.461426	4193.333496	4188.717773	0	3				0	4	4	4	4	4	35	0	8192	8192	8192	3776	8128	8896	6464	11008	8960
1568788017	36	0	4171.794922	4203.077148	4229.230957	4203.077148	4184.615234	0	3				0	4	4	4	4	4	36	0	8192	8192	8192	3840	8128	8832	6336	11008	8960
1568788017	37	0	4151.282227	4194.871582	4183.589844	4184.102539	4166.666504	0	3				0	4	4	4	4	4	37	0	8192	8192	8192	3776	8128	8832	6336	11008	8960
1568788017	38	0	4155.897461	4192.820313	4193.846191	4188.205078	4173.846191	0	3				0	4	4	4	4	4	38	0	8192	8192	8192	3840	8128	8832	6400	11008	8960
1568788017	39	0	4176.922852	4201.025879	4197.436035	4209.743652	4199.487305	0	3				0	4	4	4	4	4	39	0	8192	8192	8192	3776	8128	8896	6400	11072	8896
1568788017	40	0	4182.05127	4198.974121	4172.307617	4197.94873	4200.512695	0	3				0	4	4	4	4	4	40	0	8192	8192	8192	3776	8128	8832	6400	11008	8896
1568788017	41	0	4184.615234	4198.974121	4183.077148	4188.717773	4197.94873	0	3				0	4	4	4	4	4	41	0	8192	8192	8192	3840	8128	8896	6400	11008	8896
1568788017	42	0	4191.794922	4201.025879	4174.871582	4197.94873	4209.743652	0	3				0	4	4	4	4	4	42	0	8192	8192	8192	3776	8128	8832	6400	11008	8896
1568788017	43	0	4186.666504	4203.077148	4194.871582	4184.102539	4207.179688	0	3				0	4	4	4	4	4	43	0	8192	8192	8192	3776	8128	8832	6336	11072	8960
1568788017	44	0	4181.025879	4198.974121	4181.025879	4167.692383	4196.922852	0	3				0	4	4	4	4	4	44	0	8192	8192	8192	3776	8128	8832	6400	11008	8896
1568788017	45	0	4177.94873	4182.563965	4156.410156	4167.179688	4197.94873	0	3				0	4	4	4	4	4	45	0	8192	8192	8192	3776	8128	8832	6400	11008	8896
1568788017	46	0	4175.897461	4180.512695	4183.077148	4170.256348	4204.102539	0	3				0	4	4	4	4	4	46	0	8192	8192	8192	3776	8128	8896	6400	11072	8896
1568788017	47	0	4169.743652	4196.922852	4172.307617	4173.846191	4199.487305	0	3				0	4	4	4	4	4	47	0	8192	8192	8192	3840	8128	8832	6464	10944	8960
1568788017	48	0	4164.615234	4201.025879	4190.256348	4180	4193.333496	0	3				0	4	4	4	4	4	48	0	8192	8192	8192	3776	8128	8896	6400	11008	8896
1568788017	49	0	4176.922852	4205.128418	4203.589844	4193.846191	4206.666504	0	3				0	4	4	4	4	4	49	0	8192	8192	8192	3776	8128	8832	6336	11008	9088
1568788017	50	0	4190.256348	4221.538574	4195.384766	4206.666504	4221.538574	0	3				0	4	4	4	4	4	50	0	8192	8192	8192	3776	8128	8832	6336	11008	9088
1568788017	51	0	4174.358887	4209.230957	4205.641113	4196.410156	4206.666504	0	3				0	4	4	4	4	4	51	0	8192	8192	8192	3776	8128	8832	6400	11072	8960
1568788018	52	0	4146.666504	4180.512695	4163.589844	4176.922852	4177.94873	0	3				0	4	4	4	4	4	52	0	8192	8192	8192	3776	8128	8896	6400	11008	8896
1568788018	53	0	4155.897461	4188.717773	4176.922852	4181.538574	4178.461426	0	3				0	4	4	4	4	4	53	0	8192	8192	8192	3776	8128	8832	6400	10944	8960
1568788018	54	0	4175.384766	4209.230957	4196.410156	4191.282227	4189.743652	0	3				0	4	4	4	4	4	54	0	8192	8192	8192	3776	8128	8832	6400	11008	8960
1568788018	55	0	4167.692383	4201.025879	4158.461426	4175.897461	4183.589844	0	3				0	4	4	4	4	4	55	0	8192	8192	8192	3776	8128	8832	6400	11008	8960
1568788018	56	0	4173.846191	4194.871582	4178.461426	4166.153809	4192.307617	0	3				0	4	4	4	4	4	56	0	8192	8192	8192	3840	8128	8832	6400	10944	8960
1568788018	57	0	4204.102539	4205.128418	4184.615234	4181.025879	4218.974121	0	3				0	4	4	4	4	4	57	0	8192	8192	8192	3776	8128	8896	6400	11008	8960
1568788018	58	0	4205.128418	4205.128418	4194.358887	4188.717773	4220.512695	0	3				0	4	4	4	4	4	58	0	8192	8192	8192	3776	8128	8832	6336	11008	8960
1568788018	59	0	4187.179688	4198.974121	4202.563965	4184.615234	4213.846191	0	3				0	4	4	4	4	4	59	0	8192	8192	8192	3776	8128	8896	6336	11008	8960
1568788018	60	0	4186.666504	4198.974121	4180.512695	4187.179688	4217.436035	0	3				0	4	4	4	4	4	60	0	8192	8192	8192	3840	8128	8832	6336	10944	8896
1568788018	61	0	4169.743652	4188.717773	4190.769043	4175.384766	4192.820313	0	3				0	4	4	4	4	4	61	0	8192	8192	8192	3776	8128	8832	6400	11072	8896
1568788018	62	0	4122.563965	4170.256348	4162.563965	4147.179688	4141.538574	0	3				0	4	4	4	4	4	62	0	8192	8192	8192	3776	8128	8832	6400	11008	8960
1568788018	63	0	4084.615479	4157.94873	4150.256348	4123.077148	4105.128418	0	3				0	4	4	4	4	4	63	0	8192	8192	8192	3776	8128	8896	6400	11008	8960
1568788018	64	0	4087.179443	4147.692383	4159.487305	4117.436035	4104.102539	450	3				0	4	4	4	4	4	64	0	8192	8192	8192	3776	8128	8896	6400	11008	8832
1568788018	65	0	4129.230957	4164.102539	4150.256348	4147.179688	4140	450	3				0	4	4	4	4	4	65	0	8192	8192	8192	3776	8128	8896	6336	11008	8960
1568788018	66	0	4171.282227	4194.871582	4190.769043	4175.384766	4177.436035	1023	3				0	4	4	4	4	4	66	0	8192	8192	8192	3840	8128	8832	6400	11008	8960
1568788018	67	0	4173.333496	4203.077148	4175.897461	4169.230957	4176.410156	450	3				0	4	4	4	4	4	67	0	8192	8192	8192	3776	8128	8896	6400	11072	9024
1568788018	68	0	4166.666504	4196.922852	4165.128418	4171.794922	4166.666504	1023	3				0	4	4	4	4	4	68	0	8192	8192	8192	3776	8128	8896	6400	11072	9024
1568788018	69	0	4182.05127	4203.077148	4195.384766	4187.179688	4180.512695	450	3				0	4	4	4	4	4	69	0	8192	8192	8192	3776	8128	8896	6400	11008	8960
1568788018	70	0	4194.871582	4211.282227	4173.846191	4185.641113	4191.794922	1023	3				0	4	4	4	4	4	70	0	8192	8192	8192	3776	8128	8896	6464	11008	8960
1568788018	71	0	4198.974121	4213.333496	4198.461426	4188.205078	4196.922852	450	3				0	4	4	4	4	4	71	0	8192	8192	8192	3840	8128	8896	6464	11072	8960
1568788018	72	0	4200.512695	4213.333496	4204.615234	4195.384766	4197.94873	450	3				0	4	4	4	4	4	72	0	8192	8192	8128	3776	8128	8896	6400	11008	8960
1568788018	73	0	4198.461426	4213.333496	4187.179688	4187.179688	4187.692383	1023	3				0	4	4	4	4	4	73	0	8192	8192	8192	3776	8192	8896	6400	11008	8960
1568788018	74	0	4200	4213.333496	4205.641113	4180.512695	4185.128418	450	3				0	4	4	4	4	4	74	0	8192	8192	8192	3776	8192	8832	6400	11008	8960
1568788018	75	0	4203.589844	4213.333496	4189.743652	4187.692383	4189.230957	1023	3				0	4	4	4	4	4	75	0	8192	8192	8192	3776	8128	8896	6400	11008	8960
1568788018	76	0	4202.563965	4213.333496	4199.487305	4199.487305	4187.692383	450	3				0	4	4	4	4	4	76	0	8192	8192	8192	3776	8192	8896	6336	11008	8768
1568788018	77	0	4200.512695	4215.384766	4190.769043	4201.538574	4191.282227	450	3				0	4	4	4	4	4	77	0	8192	8192	8192	3776	8192	8832	6336	11008	8768
1568788018	78	0	4201.025879	4217.436035	4176.410156	4190.769043	4197.436035	450	3				0	4	4	4	4	4	78	0	8192	8128	8192	3840	8192	8896	6400	11008	8960
1568788018	79	0	4198.974121	4211.282227	4191.282227	4183.589844	4190.769043	1023	3				0	4	4	4	4	4	79	0	8192	8192	8192	3776	8192	8896	6464	11008	8960
1568788018	80	0	4200	4207.179688	4164.102539	4190.256348	4188.205078	450	3				0	4	4	4	4	4	80	0	8192	8192	8192	3840	8192	8832	6400	11008	8960
1568788018	81	0	4200	4201.025879	4178.974121	4187.692383	4191.282227	450	3				0	4	4	4	4	4	81	0	8192	8192	8192	3776	8192	8832	6400	11008	8960
1568788018	82	0	4195.384766	4184.615234	4173.333496	4172.307617	4181.538574	450	3				0	4	4	4	4	4	82	0	8192	8192	8192	3840	8192	8832	6400	11008	8960
1568788018	83	0	4198.974121	4186.666504	4161.025879	4172.820313	4184.615234	1023	3				0	4	4	4	4	4	83	0	8192	8192	8192	3776	8128	8832	6464	11008	8960
1568788018	84	0	4204.615234	4205.128418	4220.512695	4194.358887	4198.974121	450	3				0	4	4	4	4	4	84	0	8192	8192	8192	3776	8192	8896	6400	11008	8960
1568788018	85	0	4202.05127	4207.179688	4211.794922	4213.333496	4192.820313	450	3				0	4	4	4	4	4	85	0	8192	8192	8192	3776	8192	8832	6400	11008	8768
1568788018	86	0	4196.922852	4196.922852	4203.077148	4203.589844	4183.077148	450	3				0	4	4	4	4	4	86	0	8192	8192	8192	3840	8192	8832	6400	11008	8768
1568788018	87	0	4192.307617	4196.922852	4210.256348	4181.025879	4181.025879	1023	3				0	4	4	4	4	4	87	0	8192	8192	8192	3776	8192	8896	6400	11008	9216
1568788018	88	0	4180	4190.769043	4188.205078	4174.358887	4171.794922	450	3				0	4	4	4	4	4	88	0	8192	8192	8192	3840	8128	8896	6400	11008	8896
1568788018	89	0	4170.769043	4172.307617	4197.436035	4180	4164.615234	450	3				0	4	4	4	4	4	89	0	8128	8192	8192	3776	8128	8832	6464	11008	8960
1568788018	90	0	4170.769043	4170.256348	4168.205078	4169.230957	4162.563965	450	3				0	4	4	4	4	4	90	0	8128	8192	8192	3776	8128	8896	6400	11008	8896
1568788018	91	0	4181.538574	4184.615234	4175.897461	4162.05127	4169.230957	1023	3				0	4	4	4	4	4	91	0	8128	8192	8192	3776	8128	8832	6400	11008	8896
1568788018	92	0	4199.487305	4196.922852	4203.589844	4191.794922	4194.871582	450	3				0	4	4	4	4	4	92	0	8192	8192	8192	3840	8128	8896	6400	11008	8896
1568788018	93	0	4198.974121	4182.563965	4168.205078	4206.153809	4202.05127	450	3				0	4	4	4	4	4	93	0	8192	8192	8192	3776	8128	8832	6400	11008	8960
1568788018	94	0	4184.615234	4166.153809	4170.769043	4176.410156	4181.025879	450	3				0	4	4	4	4	4	94	0	8192	8192	8192	3776	8128	8832	6336	10944	9280
1568788018	95	0	4182.05127	4174.358887	4165.128418	4158.461426	4176.922852	1023	3				0	4	4	4	4	4	95	0	8192	8192	8192	3776	8128	8832	6336	10944	9280
1568788018	96	0	4186.666504	4186.666504	4176.922852	4172.820313	4182.563965	450	3				0	4	4	4	4	4	96	0	8192	8192	8192	3776	8128	8832	6336	11008	8896
1568788018	97	0	4185.641113	4180.512695	4198.974121	4184.615234	4171.794922	450	3				0	4	4	4	4	4	97	0	8192	8192	8192	3776	8128	8896	6272	11008	8960
1568788018	98	0	4178.461426	4176.410156	4175.384766	4183.589844	4162.05127	450	3				0	4	4	4	4	4	98	0	8192	8192	8192	3776	8128	8896	6336	11008	8960
1568788018	99	0	4178.974121	4178.461426	4202.05127	4190.256348	4166.153809	1023	3				0	4	4	4	4	4	99	0	8192	8192	8192	3776	8128	8832	6336	11008	8960
1568788018	100	0	4190.769043	4186.666504	4203.589844	4205.128418	4170.769043	450	3				0	4	4	4	4	4	100	0	8192	8192	8192	3776	8128	8832	6336	11008	8960
1568788018	101	0	4198.461426	4186.666504	4190.769043	4208.717773	4169.743652	450	3				0	4	4	4	4	4	101	0	8192	8192	8192	3840	8192	8896	6528	11008	8960
1568788018	102	0	4191.282227	4172.307617	4199.487305	4193.333496	4164.102539	450	3				0	4	4	4	4	4	102	0	8192	8192	8192	3776	8128	8832	6464	11072	8960
1568788018	103	0	4194.358887	4170.256348	4180	4185.128418	4169.743652	1023	3				0	4	4	4	4	4	103	0	8192	8192	8192	3776	8128	8832	6464	11008	9280
1568788018	104	0	4213.846191	4190.769043	4207.692383	4201.538574	4192.307617	450	3				0	4	4	4	4	4	104	0	8192	8192	8192	3840	8192	8896	6464	11008	9280
1568788018	105	0	4221.025879	4201.025879	4194.358887	4210.256348	4205.641113	450	3				0	4	4	4	4	4	105	0	8192	8192	8128	3776	8192	8832	6400	10944	8960
1568788018	106	0	4217.436035	4186.666504	4158.461426	4192.820313	4197.94873	450	3				0	4	4	4	4	4	106	0	8192	8192	8192	3776	8192	8832	6464	11008	8896
1568788018	107	0	4216.410156	4180.512695	4173.846191	4187.179688	4190.256348	1023	3				0	4	4	4	4	4	107	0	8192	8192	8192	3776	8192	8832	6464	11072	8960
1568788018	108	0	4208.717773	4186.666504	4161.025879	4203.589844	4188.717773	450	3				0	4	4	4	4	4	108	0	8192	8192	8192	3776	8192	8832	6464	11008	8896
1568788018	109	0	4196.922852	4186.666504	4186.666504	4202.05127	4182.563965	450	3				0	4	4	4	4	4	109	0	8192	8192	8192	3776	8192	8896	6464	11008	8896
1568788018	110	0	4184.615234	4184.615234	4188.717773	4185.128418	4168.717773	450	3				0	4	4	4	4	4	110	0	8192	8192	8128	3840	8192	8896	6464	11008	8960
1568788018	111	0	4178.974121	4188.717773	4165.641113	4188.205078	4164.102539	1023	3				0	4	4	4	4	4	111	0	8192	8192	8192	3776	8192	8832	6464	11008	8960
1568788018	112	0	4188.205078	4198.974121	4199.487305	4197.94873	4175.897461	450	3				0	4	4	4	4	4	112	0	8192	8192	8192	3840	8192	8832	6400	11008	8960
1568788018	113	0	4200.512695	4205.128418	4198.974121	4201.025879	4185.641113	450	3				0	4	4	4	4	4	113	0	8192	8192	8192	3840	8192	8832	6400	11008	8960
1568788018	114	0	4207.692383	4209.230957	4209.230957	4211.282227	4192.307617	450	3				0	4	4	4	4	4	114	0	8192	8192	8192	3776	8192	8832	6464	11072	8960
1568788018	115	0	4216.410156	4203.077148	4204.102539	4218.461426	4203.077148	1023	3				0	4	4	4	4	4	115	0	8192	8192	8192	3840	8192	8832	6400	11008	8960
1568788018	116	0	4221.538574	4201.025879	4190.769043	4217.436035	4209.230957	450	3				0	4	4	4	4	4	116	0	8192	8192	8192	3776	8192	8832	6464	11008	8960
1568788018	117	0	4210.256348	4207.179688	4216.922852	4219.487305	4202.563965	450	3				0	4	4	4	4	4	117	0	8192	8192	8192	3776	8192	8896	6464	11008	8960
1568788018	118	0	4193.333496	4207.179688	4180	4214.358887	4190.769043	450	3				0	4	4	4	4	4	118	0	8192	8192	8192	3776	8192	8832	6400	11008	8960
1568788018	119	0	4184.615234	4203.077148	4177.94873	4208.717773	4183.589844	1023	3				0	4	4	4	4	4	119	0	8192	8192	8192	3776	8192	8832	6464	11008	8960
1568788018	120	0	4184.615234	4207.179688	4197.94873	4213.333496	4184.615234	450	3				0	4	4	4	4	4	120	0	8192	8192	8192	3776	8192	8896	6400	11008	8960
1568788018	121	0	4185.128418	4207.179688	4171.282227	4204.102539	4185.641113	450	3				0	4	4	4	4	4	121	0	8192	8192	8192	3776	8128	8832	6400	11008	8960
1568788018	122	0	4182.563965	4194.871582	4184.102539	4184.615234	4182.05127	450	3				0	4	4	4	4	4	122	0	8192	8192	8192	3776	8128	8896	6336	11008	8960
1568788018	123	0	4189.230957	4198.974121	4179.487305	4193.846191	4188.205078	1023	3				0	4	4	4	4	4	123	0	8192	8192	8192	3776	8192	8896	6400	10944	9088
1568788018	124	0	4207.179688	4221.538574	4194.871582	4216.922852	4207.179688	450	3				0	4	4	4	4	4	124	0	8192	8192	8192	3776	8128	8832	6528	10944	8960
1568788018	125	0	4226.153809	4231.794922	4205.128418	4221.025879	4226.666504	450	3				0	4	4	4	4	4	125	0	8192	8192	8192	3776	8192	8896	6464	11008	8960
1568788018	126	0	4231.282227	4231.794922	4178.461426	4219.487305	4227.692383	450	3				0	4	4	4	4	4	126	0	8192	8192	8192	3776	8192	8832	6464	11008	8960
1568788018	127	0	4226.153809	4229.743652	4207.179688	4218.461426	4221.538574	233	3				0	4	4	4	4	4	127	0	8192	8192	8192	3776	8192	8832	6464	11008	8960
1568788018	0	0	4221.025879	4225.641113	4197.436035	4203.077148	4220	450	3				0	4	4	4	4	4	0	0	8192	8192	8192	3776	8128	8896	6464	11008	8960
1568788018	1	0	4208.205078	4211.282227	4195.384766	4189.743652	4210.256348	450	3				0	4	4	4	4	4	1	0	8192	8128	8192	3776	8192	8896	6464	11072	8960
1568788018	2	0	4202.563965	4209.230957	4227.692383	4201.025879	4202.563965	1023	3				0	4	4	4	4	4	2	0	8192	8192	8192	3776	8192	8896	6464	11008	9024
1568788018	3	0	4215.384766	4227.692383	4213.333496	4223.589844	4208.717773	450	3				0	4	4	4	4	4	3	0	8192	8192	8192	3776	8192	8896	6464	11008	9024
1568788018	4	0	4216.410156	4233.846191	4216.922852	4219.487305	4207.692383	1023	3				0	4	4	4	4	4	4	0	8192	8192	8192	3776	8192	8896	6464	11008	8896
1568788018	5	0	4191.794922	4217.436035	4186.153809	4197.436035	4188.717773	450	3				0	4	4	4	4	4	5	0	8192	8192	8192	3776	8192	8832	6400	11008	8960
1568788018	6	0	4178.974121	4211.282227	4174.358887	4191.282227	4174.871582	1023	3				0	4	4	4	4	4	6	0	8192	8192	8192	3776	8192	8896	6400	11008	9024
1568788018	7	0	4185.128418	4215.384766	4198.974121	4189.743652	4172.307617	450	3				0	4	4	4	4	4	7	0	8192	8192	8192	3776	8192	8832	6400	11008	9024
1568788018	8	0	4183.589844	4213.333496	4161.025879	4185.128418	4169.743652	450	3				0	4	4	4	4	4	8	0	8192	8192	8192	3776	8192	8896	6400	11008	9024
1568788018	9	0	4178.461426	4207.179688	4166.153809	4184.615234	4167.179688	1023	3				0	4	4	4	4	4	9	0	8192	8192	8192	3840	8192	8832	6464	11008	8960
1568788018	10	0	4187.179688	4211.282227	4185.128418	4189.743652	4176.410156	450	3				0	4	4	4	4	4	10	0	8192	8192	8192	3776	8192	8832	6464	11008	8960
1568788018	11	0	4201.538574	4225.641113	4195.384766	4194.871582	4197.94873	1023	3				0	4	4	4	4	4	11	0	8192	8192	8192	3840	8192	8832	6464	11008	8960
1568788018	12	0	4203.077148	4229.743652	4216.410156	4198.461426	4203.589844	450	3				0	4	4	4	4	4	12	0	8192	8192	8192	3840	8192	8832	6400	11072	8576
1568788018	13	0	4204.615234	4227.692383	4191.282227	4205.641113	4197.94873	450	3				0	4	4	4	4	4	13	0	8192	8192	8192	3776	8192	8832	6464	11008	9024
1568788018	14	0	4219.487305	4231.794922	4211.794922	4214.358887	4211.282227	450	3				0	4	4	4	4	4	14	0	8192	8192	8192	3840	8192	8832	6464	11008	8960
1568788018	15	0	4224.615234	4231.794922	4213.333496	4221.538574	4218.461426	1023	3				0	4	4	4	4	4	15	0	8192	8192	8192	3776	8192	8832	6464	11072	8960
1568788018	16	0	4214.871582	4223.589844	4189.743652	4218.974121	4198.461426	0	3				0	4	4	4	4	4	16	0	8192	8192	8192	3776	8192	8832	6464	11008	8896
1568788018	17	0	4214.871582	4225.641113	4221.025879	4209.743652	4189.743652	0	3				0	4	4	4	4	4	17	0	8192	8192	8192	3776	8128	8832	6464	11008	8896
1568788018	18	0	4217.94873	4233.846191	4201.025879	4197.94873	4196.922852	0	3				0	4	4	4	4	4	18	0	8192	8192	8192	3840	8128	8832	6400	11072	8896
1568788018	19	0	4217.94873	4231.794922	4205.641113	4200	4198.461426	0	3				0	4	4	4	4	4	19	0	8192	8192	8192	3776	8192	8896	6464	11072	8960
1568788018	20	0	4226.153809	4235.897461	4218.461426	4213.333496	4203.077148	0	3				0	4	4	4	4	4	20	0	8192	8192	8192	3840	8192	8896	6400	11008	8960
1568788018	21	0	4221.025879	4233.846191	4192.820313	4208.717773	4197.436035	0	3				0	4	4	4	4	4	21	0	8192	8192	8192	3776	8192	8832	6400	11008	8960
1568788018	22	0	4200.512695	4217.436035	4196.410156	4195.897461	4176.410156	0	3				0	4	4	4	4	4	22	0	8192	8192	8192	3776	8192	8896	6400	11072	8960
1568788018	23	0	4195.384766	4209.230957	4168.205078	4192.820313	4172.820313	0	3				0	4	4	4	4	4	23	0	8192	8192	8192	3776	8192	8832	6400	11008	8960
1568788018	24	0	4201.538574	4219.487305	4180.512695	4193.846191	4181.025879	0	3				0	4	4	4	4	4	24	0	8192	8192	8192	3776	8128	8832	6464	10944	9088
1568788018	25	0	4200	4225.641113	4204.102539	4195.384766	4179.487305	0	3				0	4	4	4	4	4	25	0	8192	8192	8192	3776	8128	8832	6464	10944	9088
1568788018	26	0	4201.538574	4231.794922	4185.128418	4201.538574	4182.563965	0	3				0	4	4	4	4	4	26	0	8192	8192	8192	3776	8128	8832	6400	11008	8960
1568788018	27	0	4205.128418	4231.794922	4205.128418	4208.717773	4186.666504	0	3				0	4	4	4	4	4	27	0	8192	8192	8192	3776	8192	8832	6464	11008	8896
1568788018	28	0	4206.153809	4227.692383	4194.871582	4219.487305	4186.666504	0	3				0	4	4	4	4	4	28	0	8192	8192	8192	3776	8192	8896	6464	10944	8960
1568788018	29	0	4217.94873	4235.897461	4208.205078	4230.769043	4197.94873	0	3				0	4	4	4	4	4	29	0	8192	8192	8192	3840	8192	8832	6464	10944	8960
1568788018	30	0	4224.102539	4246.153809	4222.05127	4224.615234	4206.153809	0	3				0	4	4	4	4	4	30	0	8192	8192	8192	3776	8192	8832	6400	11008	8896
1568788018	31	0	4216.922852	4233.846191	4183.589844	4218.974121	4200	0	3				0	4	4	4	4	4	31	0	8192	8192	8192	3840	8192	8832	6400	11008	9024
1568788018	32	0	4216.410156	4213.333496	4202.563965	4220.512695	4199.487305	0	3				0	4	4	4	4	4	32	0	8192	8192	8192	3776	8192	8832	6400	11008	8960
1568788018	33	0	4222.563965	4217.436035	4194.871582	4208.205078	4203.589844	0	3				0	4	4	4	4	4	33	0	8192	8192	8192	3776	8192	8896	6400	10944	8576
1568788018	34	0	4223.077148	4231.794922	4188.205078	4198.974121	4200.512695	0	3				0	4	4	4	4	4	34	0	8192	8192	8192	3776	8192	8896	6400	11008	8832
1568788018	35	0	4204.102539	4223.589844	4199.487305	4195.897461	4181.025879	0	3				0	4	4	4	4	4	35	0	8192	8192	8192	3776	8192	8832	6400	11008	8832
1568788018	36	0	4160	4194.871582	4156.922852	4161.025879	4137.436035	0	3				0	4	4	4	4	4	36	0	8192	8192	8192	3776	8128	8896	6464	11008	8960
1568788018	37	0	4129.743652	4176.410156	4165.128418	4123.589844	4106.666504	0	3				0	4	4	4	4	4	37	0	8192	8192	8192	3840	8192	8832	6400	11072	8896
1568788018	38	0	4157.94873	4192.820313	4181.538574	4152.307617	4129.743652	0	3				0	4	4	4	4	4	38	0	8192	8192	8192	3776	8192	8896	6400	11072	8960
1568788018	39	0	4206.153809	4223.589844	4201.025879	4209.230957	4177.94873	0	3				0	4	4	4	4	4	39	0	8192	8192	8192	3840	8192	8896	6400	11072	8960
1568788018	40	0	4222.563965	4233.846191	4220.512695	4222.05127	4201.025879	0	3				0	4	4	4	4	4	40	0	8192	8192	8192	3776	8192	8832	6464	11072	8960
1568788018	41	0	4225.641113	4235.897461	4188.717773	4213.333496	4201.025879	0	3				0	4	4	4	4	4	41	0	8192	8192	8192	3776	8128	8896	6336	11008	8960
1568788018	42	0	4232.820313	4242.05127	4211.282227	4219.487305	4202.563965	0	3				0	4	4	4	4	4	42	0	8192	8192	8192	3776	8128	8896	6400	11008	8640
1568788018	43	0	4228.717773	4240	4210.256348	4222.05127	4203.077148	0	3				0	4	4	4	4	4	43	0	8192	8192	8192	3776	8192	8832	6400	11008	8640
1568788018	44	0	4226.666504	4231.794922	4189.230957	4217.436035	4201.025879	0	3				0	4	4	4	4	4	44	0	8192	8192	8192	3776	8192	8896	6400	11008	8960
1568788018	45	0	4231.282227	4233.846191	4208.205078	4218.461426	4206.153809	0	3				0	4	4	4	4	4	45	0	8192	8192	8192	3840	8128	8896	6400	11008	8960
1568788018	46	0	4219.487305	4227.692383	4172.820313	4210.769043	4198.974121	0	3				0	4	4	4	4	4	46	0	8192	8192	8192	3776	8192	8832	6464	11008	8960
1568788018	47	0	4207.692383	4221.538574	4179.487305	4197.436035	4185.641113	0	3				0	4	4	4	4	4	47	0	8192	8192	8192	3776	8192	8896	6464	11008	8960
1568788018	48	0	4216.922852	4229.743652	4198.461426	4199.487305	4187.179688	0	3				0	4	4	4	4	4	48	0	8192	8192	8192	3776	8192	8832	6464	11008	8960
1568788018	49	0	4217.436035	4233.846191	4188.205078	4203.589844	4184.615234	0	3				0	4	4	4	4	4	49	0	8192	8192	8192	3776	8192	8832	6464	11008	8896
1568788018	50	0	4201.025879	4217.436035	4204.102539	4194.358887	4170.769043	0	3				0	4	4	4	4	4	50	0	8192	8192	8192	3776	8192	8896	6464	11072	8960
1568788019	51	0	4200	4209.230957	4186.153809	4188.205078	4173.333496	0	3				0	4	4	4	4	4	51	0	8192	8192	8192	3776	8192	8832	6464	11008	9216
1568788019	52	0	4217.94873	4221.538574	4204.615234	4197.436035	4188.205078	0	3				0	4	4	4	4	4	52	0	8192	8128	8192	3776	8192	8896	6464	11008	8192
1568788019	53	0	4219.487305	4225.641113	4205.641113	4196.410156	4187.692383	0	3				0	4	4	4	4	4	53	0	8192	8192	8192	3840	8192	8832	6464	11008	9088
1568788019	54	0	4207.179688	4215.384766	4162.05127	4188.717773	4184.102539	0	3				0	4	4	4	4	4	54	0	8192	8192	8192	3776	8192	8832	6528	11008	8960
1568788019	55	0	4218.974121	4209.230957	4187.692383	4196.922852	4198.461426	0	3				0	4	4	4	4	4	55	0	8192	8192	8192	3776	8192	8896	6464	11008	8960
1568788019	56	0	4234.358887	4221.538574	4188.717773	4208.205078	4207.692383	0	3				0	4	4	4	4	4	56	0	8192	8192	8192	3776	8192	8832	6400	11008	8960
1568788019	57	0	4227.179688	4217.436035	4186.153809	4206.153809	4201.025879	0	3				0	4	4	4	4	4	57	0	8192	8192	8192	3776	8192	8832	6400	11008	8960
1568788019	58	0	4225.641113	4201.025879	4194.358887	4212.307617	4205.641113	0	3				0	4	4	4	4	4	58	0	8192	8192	8192	3840	8192	8896	6464	11008	8960
1568788019	59	0	4233.333496	4196.922852	4186.666504	4222.563965	4217.436035	0	3				0	4	4	4	4	4	59	0	8192	8192	8192	3776	8192	8832	6400	11008	8960
1568788019	60	0	4222.563965	4198.974121	4208.205078	4207.179688	4209.743652	0	3				0	4	4	4	4	4	60	0	8192	8192	8192	3776	8192	8832	6400	11072	9216
1568788019	61	0	4213.846191	4188.717773	4185.128418	4195.384766	4196.410156	0	3				0	4	4	4	4	4	61	0	8192	8192	8192	3840	8192	8896	6400	11072	9216
1568788019	62	0	4217.436035	4182.563965	4192.307617	4206.153809	4193.333496	0	3				0	4	4	4	4	4	62	0	8192	8192	8192	3776	8192	8832	6336	11008	8960
1568788019	63	0	4205.128418	4180.512695	4210.256348	4197.94873	4181.025879	0	3				0	4	4	4	4	4	63	0	8192	8192	8192	3776	8192	8832	6400	11008	8960
1568788019	64	0	4188.205078	4176.410156	4175.897461	4173.333496	4166.666504	450	3				0	4	4	4	4	4	64	0	8192	8192	8192	3840	8128	8896	6528	11008	8960
1568788019	65	0	4202.563965	4182.563965	4204.615234	4183.077148	4179.487305	450	3				0	4	4	4	4	4	65	0	8192	8192	8192	3840	8128	8832	6528	11008	8960
1568788019	66	0	4217.436035	4203.077148	4208.717773	4207.692383	4197.94873	1023	3				0	4	4	4	4	4	66	0	8192	8192	8192	3776	8128	8896	6464	11072	8960
1568788019	67	0	4205.128418	4201.025879	4190.769043	4196.922852	4189.230957	450	3				0	4	4	4	4	4	67	0	8192	8192	8192	3840	8128	8832	6464	11008	8960
1568788019	68	0	4195.897461	4184.615234	4195.897461	4182.05127	4175.897461	1023	3				0	4	4	4	4	4	68	0	8192	8192	8192	3840	8128	8832	6464	11008	9024
1568788019	69	0	4213.333496	4186.666504	4178.974121	4203.077148	4191.794922	450	3				0	4	4	4	4	4	69	0	8192	8192	8192	3776	8128	8896	6400	11008	8704
1568788019	70	0	4229.230957	4196.922852	4205.128418	4223.077148	4217.436035	1023	3				0	4	4	4	4	4	70	0	8192	8192	8192	3840	8128	8896	6400	11008	8704
1568788019	71	0	4228.717773	4190.769043	4202.563965	4218.974121	4221.538574	450	3				0	4	4	4	4	4	71	0	8192	8192	8192	3776	8192	8832	6400	11008	9088
1568788019	72	0	4226.153809	4188.717773	4195.897461	4224.615234	4216.410156	450	3				0	4	4	4	4	4	72	0	8192	8192	8192	3776	8192	8896	6464	11008	8896
1568788019	73	0	4229.743652	4198.974121	4222.05127	4240	4218.974121	1023	3				0	4	4	4	4	4	73	0	8192	8192	8192	3776	8128	8896	6400	11008	8960
1568788019	74	0	4234.871582	4203.077148	4205.641113	4241.025879	4222.563965	450	3				0	4	4	4	4	4	74	0	8192	8192	8192	3840	8192	8832	6400	11008	8960
1568788019	75	0	4231.282227	4194.871582	4219.487305	4227.179688	4217.436035	1023	3				0	4	4	4	4	4	75	0	8192	8192	8192	3840	8192	8832	6400	11008	8960
1568788019	76	0	4228.205078	4194.871582	4213.846191	4227.179688	4213.846191	450	3				0	4	4	4	4	4	76	0	8192	8192	8192	3776	8192	8832	6400	11008	8960
1568788019	77	0	4231.282227	4203.077148	4208.205078	4244.102539	4218.974121	450	3				0	4	4	4	4	4	77	0	8192	8192	8192	3776	8192	8832	6400	10944	8896
1568788019	78	0	4217.94873	4201.025879	4231.282227	4236.922852	4211.794922	450	3				0	4	4	4	4	4	78	0	8192	8192	8192	3776	8192	8896	6464	11008	8960
1568788019	79	0	4194.871582	4184.615234	4184.102539	4204.615234	4187.692383	1023	3				0	4	4	4	4	4	79	0	8192	8192	8192	3840	8192	8832	6464	11008	8960
1568788019	80	0	4192.820313	4186.666504	4189.230957	4197.94873	4178.974121	450	3				0	4	4	4	4	4	80	0	8192	8192	8192	3776	8192	8832	6464	11008	8960
1568788019	81	0	4201.025879	4201.025879	4207.692383	4213.846191	4186.153809	450	3				0	4	4	4	4	4	81	0	8192	8192	8192	3776	8192	8832	6336	11008	8960
1568788019	82	0	4196.410156	4201.025879	4188.717773	4212.307617	4185.641113	450	3				0	4	4	4	4	4	82	0	8192	8192	8192	3840	8192	8832	6464	11008	8960
1568788019	83	0	4193.333496	4196.922852	4206.666504	4202.563965	4179.487305	1023	3				0	4	4	4	4	4	83	0	8192	8192	8192	3776	8192	8832	6464	11008	8960
1568788019	84	0	4206.153809	4198.974121	4191.282227	4212.820313	4185.128418	450	3				0	4	4	4	4	4	84	0	8192	8192	8192	3776	8192	8896	6400	10944	8832
1568788019	85	0	4220	4209.230957	4202.05127	4221.025879	4197.94873	450	3				0	4	4	4	4	4	85	0	8192	8192	8192	3840	8192	8896	6464	11008	8960
1568788019	86	0	4218.461426	4215.384766	4208.717773	4217.436035	4205.128418	450	3				0	4	4	4	4	4	86	0	8192	8192	8192	3776	8192	8832	6400	10944	8960
1568788019	87	0	4217.436035	4215.384766	4190.769043	4223.077148	4208.205078	1023	3				0	4	4	4	4	4	87	0	8192	8192	8192	3840	8192	8832	6400	11008	8768
1568788019	88	0	4239.487305	4219.487305	4229.230957	4235.897461	4222.05127	450	3				0	4	4	4	4	4	88	0	8192	8192	8192	3776	8192	8832	6400	11008	8768
1568788019	89	0	4253.333496	4223.589844	4214.871582	4238.974121	4237.94873	450	3				0	4	4	4	4	4	89	0	8192	8192	8192	3776	8192	8832	6400	11008	8960
1568788019	90	0	4240	4213.333496	4201.025879	4231.282227	4233.846191	450	3				0	4	4	4	4	4	90	0	8192	8192	8192	3840	8192	8832	6464	11008	8960
1568788019	91	0	4238.461426	4213.333496	4220	4231.282227	4232.820313	1023	3				0	4	4	4	4	4	91	0	8192	8192	8192	3776	8192	8832	6336	11008	8960
1568788019	92	0	4254.871582	4223.589844	4213.846191	4237.436035	4245.128418	450	3				0	4	4	4	4	4	92	0	8192	8192	8192	3776	8192	8832	6400	11008	8960
1568788019	93	0	4257.94873	4219.487305	4229.743652	4235.897461	4244.615234	450	3				0	4	4	4	4	4	93	0	8192	8192	8192	3776	8192	8832	6400	11008	8960
1568788019	94	0	4247.692383	4213.333496	4211.794922	4232.307617	4231.282227	450	3				0	4	4	4	4	4	94	0	8192	8192	8192	3776	8128	8832	6400	11008	8960
1568788019	95	0	4235.897461	4217.436035	4211.794922	4222.05127	4225.128418	1023	3				0	4	4	4	4	4	95	0	8192	8192	8192	3776	8128	8896	6400	11072	8960
1568788019	96	0	4220	4217.436035	4220	4201.538574	4212.307617	450	3				0	4	4	4	4	4	96	0	8192	8192	8192	3776	8128	8832	6400	10944	8960
1568788019	97	0	4210.769043	4211.282227	4186.666504	4196.922852	4195.897461	450	3				0	4	4	4	4	4	97	0	8192	8192	8192	3776	8128	8832	6400	10944	8960
1568788019	98	0	4217.94873	4215.384766	4209.743652	4212.820313	4197.94873	450	3				0	4	4	4	4	4	98	0	8192	8192	8192	3776	8128	8896	6400	11008	8960
1568788019	99	0	4222.563965	4221.538574	4198.461426	4221.025879	4206.666504	1023	3				0	4	4	4	4	4	99	0	8192	8192	8192	3776	8128	8832	6400	11008	8960
1568788019	100	0	4213.333496	4215.384766	4185.128418	4216.922852	4198.974121	450	3				0	4	4	4	4	4	100	0	8192	8192	8192	3776	8128	8896	6464	11008	8896
1568788019	101	0	4208.717773	4209.230957	4213.333496	4213.846191	4196.410156	450	3				0	4	4	4	4	4	101	0	8192	8192	8192	3776	8192	8832	6464	11008	8896
1568788019	102	0	4223.589844	4223.589844	4204.615234	4223.077148	4213.333496	450	3				0	4	4	4	4	4	102	0	8192	8192	8192	3840	8128	8832	6400	10944	9024
1568788019	103	0	4234.871582	4233.846191	4228.717773	4232.820313	4222.563965	1023	3				0	4	4	4	4	4	103	0	8192	8192	8192	3776	8128	8832	6400	11008	8960
1568788019	104	0	4220.512695	4213.333496	4209.230957	4213.333496	4204.102539	450	3				0	4	4	4	4	4	104	0	8192	8192	8192	3776	8128	8896	6400	11008	8960
1568788019	105	0	4210.256348	4196.922852	4182.05127	4195.897461	4190.256348	450	3				0	4	4	4	4	4	105	0	8192	8192	8192	3840	8128	8832	6400	11008	8896
1568788019	106	0	4226.153809	4213.333496	4220	4226.666504	4209.743652	450	3				0	4	4	4	4	4	106	0	8192	8192	8192	3776	8192	8832	6400	11008	8896
1568788019	107	0	4238.974121	4227.692383	4213.846191	4261.025879	4227.692383	1023	3				0	4	4	4	4	4	107	0	8192	8192	8192	3776	8192	8896	6400	11008	8896
1568788019	108	0	4231.282227	4223.589844	4217.436035	4248.717773	4213.333496	450	3				0	4	4	4	4	4	108	0	8192	8192	8192	3776	8128	8832	6464	11008	8960
1568788019	109	0	4225.641113	4225.641113	4209.743652	4227.692383	4203.589844	450	3				0	4	4	4	4	4	109	0	8192	8192	8192	3776	8128	8832	6400	11008	8960
1568788019	110	0	4232.307617	4231.794922	4198.461426	4233.846191	4212.307617	450	3				0	4	4	4	4	4	110	0	8192	8192	8192	3776	8192	8896	6400	11072	8960
1568788019	111	0	4232.820313	4229.743652	4220	4237.94873	4214.358887	1023	3				0	4	4	4	4	4	111	0	8192	8192	8192	3776	8192	8832	6400	11072	8960
1568788019	112	0	4217.94873	4225.641113	4186.666504	4216.922852	4200.512695	450	3				0	4	4	4	4	4	112	0	8192	8192	8192	3776	8192	8832	6464	11008	8960
1568788019	113	0	4212.820313	4223.589844	4191.794922	4202.05127	4194.871582	450	3				0	4	4	4	4	4	113	0	8192	8192	8192	3776	8192	8896	6464	11008	8960
1568788019	114	0	4234.358887	4240	4209.230957	4221.538574	4212.820313	450	3				0	4	4	4	4	4	114	0	8192	8192	8192	3776	8192	8832	6400	11008	8960
1568788019	115	0	4245.641113	4246.153809	4197.436035	4241.538574	4223.077148	1023	3				0	4	4	4	4	4	115	0	8192	8192	8192	3776	8192	8832	6400	11008	8960
1568788019	116	0	4232.307617	4233.846191	4213.846191	4231.794922	4210.256348	450	3				0	4	4	4	4	4	116	0	8192	8192	8192	3776	8128	8896	6528	11072	8960
1568788019	117	0	4227.692383	4229.743652	4193.846191	4221.025879	4202.563965	450	3				0	4	4	4	4	4	117	0	8192	8192	8192	3840	8192	8896	6464	11008	8960
1568788019	118	0	4228.717773	4231.794922	4203.077148	4217.436035	4206.153809	450	3				0	4	4	4	4	4	118	0	8192	8192	8192	3776	8192	8832	6464	11072	8960
1568788019	119	0	4223.077148	4225.641113	4209.230957	4215.897461	4204.615234	1023	3				0	4	4	4	4	4	119	0	8192	8192	8192	3776	8192	8896	6464	11072	8960
1568788019	120	0	4227.692383	4227.692383	4192.307617	4221.025879	4205.128418	450	3				0	4	4	4	4	4	120	0	8192	8192	8192	3840	8128	8832	6400	11008	8768
1568788019	121	0	4229.230957	4235.897461	4225.128418	4221.538574	4210.256348	450	3				0	4	4	4	4	4	121	0	8192	8192	8192	3776	8192	8832	6400	11008	8960
1568788019	122	0	4211.282227	4219.487305	4195.897461	4211.794922	4194.871582	450	3				0	4	4	4	4	4	122	0	8192	8192	8192	3840	8192	8832	6400	11008	8960
1568788019	123	0	4205.641113	4207.179688	4186.153809	4212.307617	4181.538574	1023	3				0	4	4	4	4	4	123	0	8192	8192	8192	3776	8128	8832	6464	11008	8896
1568788019	124	0	4222.05127	4221.538574	4220.512695	4222.563965	4193.846191	450	3				0	4	4	4	4	4	124	0	8192	8192	8192	3776	8192	8832	6464	11008	8896
1568788019	125	0	4229.230957	4233.846191	4208.717773	4225.641113	4208.205078	450	3				0	4	4	4	4	4	125	0	8192	8192	8192	3840	8128	8896	6400	11008	9280
1568788019	126	0	4219.487305	4223.589844	4208.717773	4214.358887	4199.487305	450	3				0	4	4	4	4	4	126	0	8192	8192	8192	3840	8128	8896	6464	11072	8960
1568788019	127	0	4209.743652	4211.282227	4175.384766	4200.512695	4180.512695	233	3				0	4	4	4	4	4	127	0	8192	8192	8192	3776	8192	8896	6464	11008	8960
1568788019	0	0	4221.025879	4217.436035	4177.94873	4203.077148	4186.153809	450	3				0	4	4	4	4	4	0	0	8192	8192	8192	3776	8192	8832	6400	11008	8960
1568788019	1	0	4238.974121	4231.794922	4213.333496	4217.436035	4212.820313	450	3				0	4	4	4	4	4	1	0	8192	8192	8192	3776	8128	8832	6400	11008	8960
1568788019	2	0	4237.436035	4233.846191	4194.871582	4230.256348	4221.025879	1023	3				0	4	4	4	4	4	2	0	8192	8192	8192	3776	8192	8832	6400	11008	8960
1568788019	3	0	4222.05127	4227.692383	4210.256348	4229.743652	4204.615234	450	3				0	4	4	4	4	4	3	0	8192	8192	8192	3840	8192	8896	6464	11008	8960
1568788019	4	0	4218.461426	4231.794922	4206.153809	4226.153809	4204.615234	1023	3				0	4	4	4	4	4	4	0	8192	8192	8192	3776	8128	8896	6400	11008	9152
1568788019	5	0	4217.94873	4229.743652	4195.897461	4218.461426	4207.692383	450	3				0	4	4	4	4	4	5	0	8192	8192	8192	3776	8192	8832	6400	11008	9152
1568788019	6	0	4183.589844	4201.025879	4191.794922	4183.077148	4168.717773	1023	3				0	4	4	4	4	4	6	0	8192	8192	8192	3776	8128	8832	6400	11008	8960
1568788019	7	0	4136.922852	4176.410156	4146.666504	4144.102539	4120.512695	450	3				0	4	4	4	4	4	7	0	8192	8192	8192	3776	8128	8896	6400	11008	8896
1568788019	8	0	4127.179688	4178.461426	4169.743652	4141.025879	4111.282227	450	3				0	4	4	4	4	4	8	0	8192	8192	8192	3840	8192	8832	6464	11008	8960
1568788019	9	0	4150.256348	4192.820313	4184.615234	4157.94873	4128.717773	1023	3				0	4	4	4	4	4	9	0	8192	8192	8192	3776	8192	8896	6464	11008	8960
1568788019	10	0	4173.333496	4203.077148	4178.461426	4172.307617	4150.769043	450	3				0	4	4	4	4	4	10	0	8192	8192	8192	3776	8192	8832	6400	11008	9024
1568788019	11	0	4194.358887	4215.384766	4210.256348	4200.512695	4175.897461	1023	3				0	4	4	4	4	4	11	0	8192	8192	8192	3776	8128	8896	6400	11072	8960
1568788019	12	0	4213.333496	4231.794922	4195.897461	4221.538574	4196.410156	450	3				0	4	4	4	4	4	12	0	8192	8192	8192	3776	8192	8832	6464	11008	9024
1568788019	13	0	4219.487305	4231.794922	4197.94873	4207.179688	4201.025879	450	3				0	4	4	4	4	4	13	0	8192	8192	8192	3776	8128	8832	6400	10944	8704
1568788019	14	0	4218.974121	4219.487305	4190.769043	4195.384766	4191.794922	450	3				0	4	4	4	4	4	14	0	8192	8192	8192	3776	8192	8832	6400	10944	8704
1568788019	15	0	4216.922852	4223.589844	4181.025879	4199.487305	4183.077148	1023	3				0	4	4	4	4	4	15	0	8192	8192	8192	3840	8128	8896	6400	11072	8960
1568788019	16	0	4217.94873	4225.641113	4204.615234	4201.025879	4189.743652	0	3				0	4	4	4	4	4	16	0	8192	8192	8192	3776	8128	8896	6464	11008	8960
1568788019	17	0	4228.717773	4223.589844	4177.94873	4203.077148	4199.487305	0	3				0	4	4	4	4	4	17	0	8192	8192	8192	3776	8128	8896	6464	11008	8960
1568788019	18	0	4230.769043	4229.743652	4192.307617	4205.641113	4202.05127	0	3				0	4	4	4	4	4	18	0	8192	8192	8192	3776	8192	8832	6400	11072	9152
1568788019	19	0	4218.974121	4231.794922	4206.153809	4203.077148	4198.974121	0	3				0	4	4	4	4	4	19	0	8192	8192	8192	3776	8192	8896	6400	11072	9152
1568788019	20	0	4215.897461	4221.538574	4185.641113	4205.641113	4196.922852	0	3				0	4	4	4	4	4	20	0	8192	8192	8192	3776	8192	8896	6464	11008	8960
1568788019	21	0	4225.641113	4225.641113	4207.179688	4215.897461	4201.025879	0	3				0	4	4	4	4	4	21	0	8192	8192	8192	3776	8192	8896	6464	11008	8960
1568788019	22	0	4231.794922	4237.94873	4195.897461	4223.589844	4206.153809	0	3				0	4	4	4	4	4	22	0	8192	8192	8192	3776	8192	8832	6336	11072	8704
1568788019	23	0	4225.128418	4229.743652	4209.230957	4214.871582	4197.436035	0	3				0	4	4	4	4	4	23	0	8192	8192	8192	3776	8192	8896	6336	11072	8704
1568788019	24	0	4212.820313	4215.384766	4213.333496	4203.077148	4186.153809	0	3				0	4	4	4	4	4	24	0	8192	8192	8192	3776	8192	8896	6464	11072	8896
1568788019	25	0	4213.846191	4211.282227	4180	4206.666504	4192.307617	0	3				0	4	4	4	4	4	25	0	8192	8192	8192	3776	8192	8832	6464	11008	9024
1568788019	26	0	4234.358887	4217.436035	4213.846191	4210.256348	4208.205078	0	3				0	4	4	4	4	4	26	0	8192	8192	8192	3840	8192	8832	6528	11008	8960
1568788019	27	0	4236.410156	4221.538574	4206.153809	4201.538574	4208.717773	0	3				0	4	4	4	4	4	27	0	8192	8192	8192	3840	8192	8832	6528	11008	8960
1568788019	28	0	4216.410156	4213.333496	4193.846191	4198.974121	4197.436035	0	3				0	4	4	4	4	4	28	0	8192	8192	8192	3840	8192	8832	6464	11072	8960
1568788019	29	0	4219.487305	4209.230957	4207.179688	4205.128418	4200	0	3				0	4	4	4	4	4	29	0	8192	8192	8192	3840	8192	8896	6464	11072	8960
1568788019	30	0	4230.256348	4198.974121	4182.05127	4196.410156	4203.589844	0	3				0	4	4	4	4	4	30	0	8192	8192	8192	3776	8192	8832	6400	10944	8960
1568788019	31	0	4220	4178.461426	4195.384766	4182.05127	4193.846191	0	3				0	4	4	4	4	4	31	0	8192	8192	8192	3776	8192	8896	6400	11008	9088
1568788019	32	0	4217.436035	4172.307617	4189.743652	4181.025879	4191.794922	0	3				0	4	4	4	4	4	32	0	8192	8192	8192	3776	8128	8896	6336	11008	9088
1568788019	33	0	4234.871582	4182.563965	4196.410156	4191.282227	4204.102539	0	3				0	4	4	4	4	4	33	0	8192	8192	8192	3840	8192	8832	6400	11008	9024
1568788019	34	0	4242.05127	4184.615234	4217.94873	4199.487305	4209.230957	0	3				0	4	4	4	4	4	34	0	8192	8192	8192	3776	8192	8896	6400	11008	8960
1568788019	35	0	4228.717773	4170.256348	4187.179688	4194.358887	4200.512695	0	3				0	4	4	4	4	4	35	0	8192	8192	8192	3840	8128	8832	6464	11072	8960
1568788019	36	0	4218.461426	4160	4197.94873	4188.205078	4195.384766	0	3				0	4	4	4	4	4	36	0	8192	8192	8192	3776	8128	8832	6400	11072	9024
1568788019	37	0	4215.384766	4162.05127	4184.102539	4179.487305	4196.922852	0	3				0	4	4	4	4	4	37	0	8192	8192	8192	3840	8128	8896	6400	11072	9024
1568788019	38	0	4218.461426	4166.153809	4174.358887	4174.871582	4196.922852	0	3				0	4	4	4	4	4	38	0	8192	8192	8192	3840	8128	8832	6464	11008	9024
1568788019	39	0	4219.487305	4164.102539	4196.922852	4184.102539	4193.846191	0	3				0	4	4	4	4	4	39	0	8192	8192	8192	3776	8128	8896	6400	11008	8960
1568788019	40	0	4206.153809	4153.846191	4166.153809	4185.128418	4185.641113	0	3				0	4	4	4	4	4	40	0	8192	8192	8192	3776	8128	8832	6400	11008	8960
1568788019	41	0	4195.897461	4160	4182.05127	4178.461426	4181.538574	0	3				0	4	4	4	4	4	41	0	8192	8192	8192	3776	8128	8832	6400	11008	8960
1568788019	42	0	4205.641113	4182.563965	4192.820313	4194.358887	4184.615234	0	3				0	4	4	4	4	4	42	0	8192	8192	8192	3776	8128	8896	6464	11008	9024
1568788019	43	0	4220	4184.615234	4181.538574	4212.820313	4190.256348	0	3				0	4	4	4	4	4	43	0	8192	8192	8192	3840	8128	8832	6464	10944	8960
1568788019	44	0	4214.871582	4172.307617	4191.794922	4203.077148	4191.794922	0	3				0	4	4	4	4	4	44	0	8192	8192	8192	3840	8128	8896	6400	11072	8960
1568788019	45	0	4203.589844	4168.205078	4160.512695	4197.94873	4186.153809	0	3				0	4	4	4	4	4	45	0	8192	8192	8192	3840	8128	8896	6400	11072	8960
1568788019	46	0	4200.512695	4172.307617	4180	4207.179688	4184.615234	0	3				0	4	4	4	4	4	46	0	8192	8192	8192	3776	8128	8832	6400	11008	8896
1568788019	47	0	4196.922852	4172.307617	4191.282227	4204.102539	4188.717773	0	3				0	4	4	4	4	4	47	0	8192	8192	8192	3776	8192	8832	6400	11008	8960
1568788019	48	0	4185.128418	4162.05127	4163.589844	4185.641113	4180.512695	0	3				0	4	4	4	4	4	48	0	8192	8192	8192	3776	8192	8832	6400	11008	8896
1568788019	49	0	4177.436035	4153.846191	4178.461426	4168.205078	4166.153809	0	3				0	4	4	4	4	4	49	0	8192	8192	8192	3776	8128	8832	6400	11008	9216
1568788020	50	0	4191.794922	4166.153809	4174.871582	4175.384766	4177.436035	0	3				0	4	4	4	4	4	50	0	8192	8192	8192	3776	8192	8832	6400	11008	9216
1568788020	51	0	4201.025879	4182.563965	4193.846191	4190.256348	4194.358887	0	3				0	4	4	4	4	4	51	0	8192	8192	8192	3776	8192	8896	6464	11008	8896
1568788020	52	0	4184.615234	4170.256348	4189.230957	4183.077148	4182.563965	0	3				0	4	4	4	4	4	52	0	8192	8192	8192	3776	8192	8896	6400	11008	8960
1568788020	53	0	4181.538574	4170.256348	4173.846191	4182.563965	4172.820313	0	3				0	4	4	4	4	4	53	0	8192	8192	8192	3776	8192	8896	6464	11072	8896
1568788020	54	0	4203.077148	4190.769043	4215.897461	4200.512695	4185.128418	0	3				0	4	4	4	4	4	54	0	8192	8192	8192	3776	8192	8896	6400	11008	8896
1568788020	55	0	4206.153809	4194.871582	4190.769043	4204.102539	4189.743652	0	3				0	4	4	4	4	4	55	0	8192	8192	8192	3776	8192	8896	6400	11008	8896
1568788020	56	0	4195.384766	4190.769043	4177.436035	4193.846191	4183.589844	0	3				0	4	4	4	4	4	56	0	8192	8192	8192	3840	8192	8832	6464	11008	8960
1568788020	57	0	4209.743652	4194.871582	4192.307617	4204.102539	4185.128418	0	3				0	4	4	4	4	4	57	0	8192	8192	8192	3840	8192	8832	6528	11072	8960
1568788020	58	0	4219.487305	4190.769043	4174.871582	4215.384766	4188.205078	0	3				0	4	4	4	4	4	58	0	8192	8192	8192	3776	8192	8896	6400	11008	8960
1568788020	59	0	4205.641113	4180.512695	4189.230957	4204.102539	4185.641113	0	3				0	4	4	4	4	4	59	0	8192	8192	8192	3840	8192	8832	6400	11008	8960
1568788020	60	0	4201.538574	4182.563965	4173.333496	4196.410156	4186.153809	0	3				0	4	4	4	4	4	60	0	8192	8192	8192	3776	8192	8896	6400	11008	8960
1568788020	61	0	4215.897461	4192.820313	4188.205078	4207.692383	4198.461426	0	3				0	4	4	4	4	4	61	0	8192	8192	8192	3776	8192	8832	6400	11008	8896
1568788020	62	0	4227.179688	4201.025879	4219.487305	4217.436035	4212.820313	0	3				0	4	4	4	4	4	62	0	8192	8192	8192	3776	8192	8896	6336	11008	8896
1568788020	63	0	4227.692383	4203.077148	4197.436035	4214.871582	4213.846191	0	3				0	4	4	4	4	4	63	0	8192	8192	8192	3840	8192	8896	6336	11008	8896
1568788020	64	0	4232.307617	4207.179688	4230.256348	4216.922852	4212.307617	450	3				0	4	4	4	4	4	64	0	8192	8192	8192	3840	8192	8832	6400	11008	8960
1568788020	65	0	4232.820313	4217.436035	4230.256348	4217.436035	4220.512695	450	3				0	4	4	4	4	4	65	0	8192	8192	8192	3776	8192	8832	6400	11072	8960
1568788020	66	0	4220	4219.487305	4209.743652	4203.589844	4215.897461	1023	3				0	4	4	4	4	4	66	0	8192	8192	8192	3776	8192	8896	6400	11008	8960
1568788020	67	0	4210.256348	4209.230957	4226.153809	4194.871582	4200	450	3				0	4	4	4	4	4	67	0	8192	8192	8192	3776	8192	8896	6400	11008	8960
1568788020	68	0	4216.410156	4211.282227	4215.384766	4200.512695	4200.512695	1023	3				0	4	4	4	4	4	68	0	8192	8192	8192	3776	8128	8896	6400	11008	9024
1568788020	69	0	4217.436035	4211.282227	4229.743652	4203.077148	4203.589844	450	3				0	4	4	4	4	4	69	0	8192	8192	8192	3776	8192	8896	6528	10944	8960
1568788020	70	0	4203.077148	4203.077148	4210.256348	4198.461426	4188.717773	1023	3				0	4	4	4	4	4	70	0	8192	8192	8192	3776	8128	8896	6400	11072	8896
1568788020	71	0	4206.153809	4198.974121	4194.871582	4205.128418	4186.153809	450	3				0	4	4	4	4	4	71	0	8192	8192	8192	3776	8192	8832	6400	11008	8960
1568788020	72	0	4218.461426	4203.077148	4217.436035	4217.436035	4203.589844	450	3				0	4	4	4	4	4	72	0	8192	8192	8192	3776	8192	8896	6400	11008	8960
1568788020	73	0	4208.717773	4201.025879	4191.282227	4218.974121	4201.025879	1023	3				0	4	4	4	4	4	73	0	8192	8192	8192	3840	8192	8832	6400	11008	8960
1568788020	74	0	4200.512695	4203.077148	4209.230957	4226.666504	4188.205078	450	3				0	4	4	4	4	4	74	0	8192	8192	8192	3776	8192	8832	6464	11072	8896
1568788020	75	0	4200	4203.077148	4206.666504	4229.230957	4186.153809	1023	3				0	4	4	4	4	4	75	0	8192	8192	8192	3776	8128	8896	6400	11008	8960
1568788020	76	0	4189.743652	4196.922852	4187.179688	4203.589844	4181.538574	450	3				0	4	4	4	4	4	76	0	8192	8192	8192	3776	8192	8896	6400	11008	9024
1568788020	77	0	4197.436035	4203.077148	4232.307617	4196.922852	4187.179688	450	3				0	4	4	4	4	4	77	0	8192	8192	8192	3776	8192	8832	6400	11008	9024
1568788020	78	0	4216.410156	4215.384766	4228.205078	4223.589844	4198.974121	450	3				0	4	4	4	4	4	78	0	8192	8192	8192	3840	8192	8896	6400	11008	9024
1568788020	79	0	4208.205078	4207.179688	4220	4221.025879	4190.256348	1023	3				0	4	4	4	4	4	79	0	8192	8192	8192	3840	8192	8896	6528	11072	8960
1568788020	80	0	4193.333496	4198.974121	4207.179688	4192.307617	4175.897461	450	3				0	4	4	4	4	4	80	0	8192	8192	8192	3776	8192	8896	6400	11008	8960
1568788020	81	0	4201.538574	4211.282227	4193.846191	4193.846191	4183.077148	450	3				0	4	4	4	4	4	81	0	8192	8192	8192	3840	8192	8896	6400	11008	8960
1568788020	82	0	4210.769043	4215.384766	4214.358887	4209.743652	4194.871582	450	3				0	4	4	4	4	4	82	0	8192	8192	8192	3776	8192	8832	6528	11008	8960
1568788020	83	0	4214.871582	4203.077148	4190.256348	4216.410156	4198.461426	1023	3				0	4	4	4	4	4	83	0	8192	8192	8192	3776	8192	8896	6464	11008	8960
1568788020	84	0	4223.077148	4207.179688	4201.538574	4214.871582	4206.153809	450	3				0	4	4	4	4	4	84	0	8192	8192	8192	3840	8192	8896	6400	11072	8960
1568788020	85	0	4215.897461	4205.128418	4205.641113	4204.102539	4205.128418	450	3				0	4	4	4	4	4	85	0	8192	8192	8192	3840	8192	8832	6400	11072	8960
1568788020	86	0	4199.487305	4184.615234	4175.897461	4205.641113	4190.769043	450	3				0	4	4	4	4	4	86	0	8192	8192	8192	3776	8192	8832	6400	11072	8768
1568788020	87	0	4195.384766	4182.563965	4203.077148	4223.077148	4188.205078	1023	3				0	4	4	4	4	4	87	0	8192	8192	8192	3776	8192	8896	6464	11008	8896
1568788020	88	0	4203.077148	4205.128418	4201.025879	4234.358887	4202.05127	450	3				0	4	4	4	4	4	88	0	8192	8192	8192	3776	8192	8832	6400	11008	8896
1568788020	89	0	4196.410156	4209.230957	4207.692383	4231.794922	4196.410156	450	3				0	4	4	4	4	4	89	0	8192	8192	8192	3776	8192	8896	6464	11008	8896
1568788020	90	0	4168.717773	4184.615234	4204.102539	4210.256348	4168.205078	450	3				0	4	4	4	4	4	90	0	8192	8192	8192	3840	8192	8832	6400	11072	8768
1568788020	91	0	4157.436035	4184.615234	4174.871582	4190.769043	4158.974121	1023	3				0	4	4	4	4	4	91	0	8192	8192	8192	3776	8192	8832	6400	11072	8768
1568788020	92	0	4173.333496	4211.282227	4218.461426	4201.538574	4170.256348	450	3				0	4	4	4	4	4	92	0	8192	8192	8192	3776	8192	8896	6464	11008	8960
1568788020	93	0	4185.128418	4217.436035	4216.922852	4217.436035	4170.256348	450	3				0	4	4	4	4	4	93	0	8192	8192	8192	3776	8192	8832	6464	11072	8960
1568788020	94	0	4175.384766	4198.974121	4195.897461	4198.974121	4164.615234	450	3				0	4	4	4	4	4	94	0	8192	8192	8192	3840	8192	8832	6400	11072	8960
1568788020	95	0	4174.358887	4198.974121	4197.94873	4189.743652	4172.820313	1023	3				0	4	4	4	4	4	95	0	8192	8192	8192	3776	8192	8896	6400	11072	8960
1568788020	96	0	4194.871582	4209.230957	4170.256348	4212.307617	4187.179688	450	3				0	4	4	4	4	4	96	0	8192	8192	8192	3840	8192	8832	6400	11008	8960
1568788020	97	0	4209.743652	4201.025879	4187.692383	4214.871582	4195.384766	450	3				0	4	4	4	4	4	97	0	8192	8192	8192	3776	8192	8832	6464	11072	8960
1568788020	98	0	4213.846191	4198.974121	4186.666504	4202.05127	4198.974121	450	3				0	4	4	4	4	4	98	0	8192	8192	8192	3840	8192	8832	6400	10944	8896
1568788020	99	0	4217.436035	4213.333496	4191.282227	4210.769043	4203.077148	1023	3				0	4	4	4	4	4	99	0	8192	8192	8192	3776	8192	8832	6400	10944	8896
1568788020	100	0	4212.820313	4217.436035	4215.897461	4220	4203.077148	450	3				0	4	4	4	4	4	100	0	8192	8192	8192	3776	8192	8832	6400	11008	8960
1568788020	101	0	4211.794922	4223.589844	4196.410156	4222.563965	4204.615234	450	3				0	4	4	4	4	4	101	0	8192	8192	8192	3776	8192	8896	6464	11008	8960
1568788020	102	0	4218.974121	4233.846191	4209.743652	4228.717773	4207.179688	450	3				0	4	4	4	4	4	102	0	8192	8192	8192	3776	8192	8896	6464	11072	8960
1568788020	103	0	4212.820313	4223.589844	4189.743652	4220	4196.922852	1023	3				0	4	4	4	4	4	103	0	8192	8192	8192	3776	8192	8832	6464	11072	8960
1568788020	104	0	4202.05127	4207.179688	4174.871582	4205.641113	4187.692383	450	3				0	4	4	4	4	4	104	0	8192	8192	8192	3776	8192	8832	6336	11008	8960
1568788020	105	0	4187.179688	4198.974121	4190.769043	4188.205078	4176.922852	450	3				0	4	4	4	4	4	105	0	8192	8192	8192	3840	8192	8896	6400	11072	8960
1568788020	106	0	4144.102539	4172.307617	4136.922852	4143.077148	4133.846191	450	3				0	4	4	4	4	4	106	0	8192	8192	8192	3776	8192	8896	6400	11008	8960
1568788020	107	0	4115.897461	4147.692383	4145.641113	4113.846191	4095.897461	1023	3				0	4	4	4	4	4	107	0	8192	8192	8192	3840	8192	8832	6400	11008	9152
1568788020	108	0	4143.077148	4164.102539	4175.384766	4144.615234	4118.974121	450	3				0	4	4	4	4	4	108	0	8192	8192	8192	3776	8192	8832	6400	11008	9152
1568788020	109	0	4167.692383	4184.615234	4162.05127	4170.769043	4158.461426	450	3				0	4	4	4	4	4	109	0	8192	8192	8192	3776	8192	8832	6400	11008	8960
1568788020	110	0	4175.897461	4194.871582	4186.666504	4174.358887	4173.846191	450	3				0	4	4	4	4	4	110	0	8192	8192	8192	3776	8192	8896	6400	11008	8960
1568788020	111	0	4202.563965	4221.538574	4194.358887	4195.897461	4192.820313	1023	3				0	4	4	4	4	4	111	0	8192	8192	8192	3776	8128	8896	6400	11008	8960
1568788020	112	0	4213.333496	4231.794922	4213.846191	4204.615234	4207.179688	450	3				0	4	4	4	4	4	112	0	8192	8192	8192	3776	8128	8832	6464	11008	8960
1568788020	113	0	4199.487305	4219.487305	4209.743652	4197.94873	4201.538574	450	3				0	4	4	4	4	4	113	0	8192	8192	8192	3840	8128	8896	6464	11008	8960
1568788020	114	0	4204.615234	4223.589844	4192.820313	4211.794922	4202.05127	450	3				0	4	4	4	4	4	114	0	8192	8192	8192	3840	8128	8896	6464	11072	9024
1568788020	115	0	4218.974121	4235.897461	4217.436035	4225.641113	4212.820313	1023	3				0	4	4	4	4	4	115	0	8192	8192	8192	3776	8128	8896	6464	11008	8896
1568788020	116	0	4223.077148	4233.846191	4196.922852	4221.538574	4217.436035	450	3				0	4	4	4	4	4	116	0	8192	8192	8192	3776	8128	8896	6400	11008	8960
1568788020	117	0	4228.717773	4231.794922	4202.563965	4216.922852	4217.436035	450	3				0	4	4	4	4	4	117	0	8192	8192	8192	3776	8128	8896	6400	11008	8960
1568788020	118	0	4229.743652	4231.794922	4209.230957	4215.897461	4215.897461	450	3				0	4	4	4	4	4	118	0	8192	8192	8192	3776	8192	8832	6336	11008	8896
1568788020	119	0	4221.538574	4221.538574	4180.512695	4212.307617	4205.641113	1023	3				0	4	4	4	4	4	119	0	8192	8192	8192	3776	8192	8896	6528	11008	8896
1568788020	120	0	4211.794922	4209.230957	4193.846191	4194.871582	4188.717773	450	3				0	4	4	4	4	4	120	0	8192	8192	8192	3776	8192	8896	6400	11008	8960
1568788020	121	0	4209.743652	4211.282227	4170.769043	4182.05127	4186.666504	450	3				0	4	4	4	4	4	121	0	8192	8192	8192	3776	8192	8896	6400	11008	8960
1568788020	122	0	4224.615234	4221.538574	4175.897461	4198.974121	4206.153809	450	3				0	4	4	4	4	4	122	0	8192	8192	8192	3840	8192	8896	6400	11008	8832
1568788020	123	0	4238.974121	4229.743652	4195.384766	4221.025879	4221.025879	1023	3				0	4	4	4	4	4	123	0	8192	8128	8192	3776	8192	8832	6464	11008	9024
1568788020	124	0	4227.692383	4227.692383	4170.769043	4214.871582	4213.333496	450	3				0	4	4	4	4	4	124	0	8192	8192	8192	3776	8192	8832	6464	11008	8896
1568788020	125	0	4206.666504	4221.538574	4195.384766	4201.538574	4200.512695	450	3				0	4	4	4	4	4	125	0	8192	8192	8192	3840	8192	8896	6464	10944	8960
1568788020	126	0	4199.487305	4213.333496	4185.128418	4202.05127	4198.974121	450	3				0	4	4	4	4	4	126	0	8192	8192	8192	3776	8192	8832	6464	10944	8960
1568788020	127	0	4196.922852	4203.077148	4176.410156	4199.487305	4198.461426	233	3				0	4	4	4	4	4	127	0	8192	8192	8192	3776	8192	8832	6400	11008	9216
1568788020	0	0	4203.077148	4205.128418	4209.230957	4208.205078	4203.589844	450	3				0	4	4	4	4	4	0	0	8192	8192	8192	3776	8192	8832	6464	11008	8960
1568788020	1	0	4199.487305	4198.974121	4192.820313	4207.179688	4199.487305	450	3				0	4	4	4	4	4	1	0	8192	8192	8192	3776	8192	8832	6464	11008	8960
1568788020	2	0	4182.05127	4170.256348	4193.333496	4183.077148	4180	1023	3				0	4	4	4	4	4	2	0	8192	8192	8192	3776	8192	8832	6464	11008	8960
1568788020	3	0	4194.871582	4170.256348	4190.769043	4190.769043	4188.205078	450	3				0	4	4	4	4	4	3	0	8192	8192	8192	3776	8192	8832	6464	11008	8960
1568788020	4	0	4220.512695	4198.974121	4210.256348	4222.563965	4217.436035	1023	3				0	4	4	4	4	4	4	0	8192	8192	8192	3776	8192	8832	6464	11008	8896
1568788020	5	0	4211.282227	4192.820313	4224.102539	4216.410156	4212.307617	450	3				0	4	4	4	4	4	5	0	8192	8192	8192	3776	8192	8896	6400	11008	8960
1568788020	6	0	4189.743652	4162.05127	4175.384766	4182.05127	4187.179688	1023	3				0	4	4	4	4	4	6	0	8128	8192	8192	3840	8128	8832	6400	11072	8960
1568788020	7	0	4195.384766	4164.102539	4197.94873	4176.922852	4193.333496	450	3				0	4	4	4	4	4	7	0	8192	8192	8192	3776	8128	8832	6400	11072	8960
1568788020	8	0	4205.641113	4178.461426	4203.077148	4189.230957	4205.128418	450	3				0	4	4	4	4	4	8	0	8192	8192	8192	3776	8128	8832	6464	11072	8960
1568788020	9	0	4194.358887	4180.512695	4177.436035	4181.538574	4190.256348	1023	3				0	4	4	4	4	4	9	0	8192	8192	8192	3840	8128	8896	6464	11008	8960
1568788020	10	0	4186.666504	4178.461426	4198.461426	4170.256348	4178.974121	450	3				0	4	4	4	4	4	10	0	8192	8192	8192	3776	8128	8832	6400	11008	8960
1568788020	11	0	4200.512695	4184.615234	4188.205078	4184.615234	4190.769043	1023	3				0	4	4	4	4	4	11	0	8192	8192	8192	3776	8128	8832	6400	11008	8960
1568788020	12	0	4215.897461	4196.922852	4215.384766	4210.256348	4206.153809	450	3				0	4	4	4	4	4	12	0	8192	8192	8192	3776	8128	8896	6464	11008	8896
1568788020	13	0	4218.974121	4203.077148	4229.230957	4218.974121	4210.256348	450	3				0	4	4	4	4	4	13	0	8192	8192	8192	3840	8128	8896	6336	11072	8960
1568788020	14	0	4222.05127	4207.179688	4219.487305	4226.153809	4216.922852	450	3				0	4	4	4	4	4	14	0	8192	8192	8192	3776	8128	8960	6464	11008	8896
1568788020	15	0	4223.589844	4203.077148	4235.897461	4220.512695	4223.589844	1023	3				0	4	4	4	4	4	15	0	8192	8192	8192	3776	8192	8832	6272	11072	8960
1568788020	16	0	4212.307617	4188.717773	4198.461426	4197.94873	4211.794922	0	3				0	4	4	4	4	4	16	0	8192	8192	8192	3776	8128	8832	6272	11072	8960
1568788020	17	0	4217.94873	4196.922852	4215.897461	4199.487305	4207.179688	0	3				0	4	4	4	4	4	17	0	8192	8192	8192	3776	8128	8896	6464	11008	9152
1568788020	18	0	4234.871582	4209.230957	4237.94873	4209.743652	4223.077148	0	3				0	4	4	4	4	4	18	0	8192	8192	8192	3840	8128	8832	6464	11072	8960
1568788020	19	0	4236.410156	4201.025879	4203.589844	4202.563965	4229.743652	0	3				0	4	4	4	4	4	19	0	8192	8192	8192	3776	8192	8832	6464	11008	8960
1568788020	20	0	4232.820313	4188.717773	4211.794922	4208.205078	4220	0	3				0	4	4	4	4	4	20	0	8192	8192	8192	3776	8192	8832	6400	11008	8960
1568788020	21	0	4228.205078	4188.717773	4192.820313	4218.974121	4213.846191	0	3				0	4	4	4	4	4	21	0	8192	8192	8192	3776	8192	8832	6400	11008	8960
1568788020	22	0	4221.538574	4188.717773	4199.487305	4209.743652	4213.846191	0	3				0	4	4	4	4	4	22	0	8192	8192	8192	3776	8192	8896	6464	11008	8896
1568788020	23	0	4223.077148	4192.820313	4215.897461	4205.641113	4211.794922	0	3				0	4	4	4	4	4	23	0	8192	8192	8192	3776	8192	8832	6400	11008	8960
1568788020	24	0	4227.179688	4203.077148	4199.487305	4217.436035	4212.820313	0	3				0	4	4	4	4	4	24	0	8192	8192	8192	3776	8192	8832	6464	11008	8896
1568788020	25	0	4225.128418	4207.179688	4218.974121	4218.461426	4214.358887	0	3				0	4	4	4	4	4	25	0	8192	8192	8128	3776	8192	8832	6464	11008	8896
1568788020	26	0	4212.820313	4201.025879	4193.333496	4203.589844	4202.05127	0	3				0	4	4	4	4	4	26	0	8192	8192	8192	3840	8192	8896	6464	11008	8960
1568788020	27	0	4208.717773	4196.922852	4194.871582	4198.461426	4195.384766	0	3				0	4	4	4	4	4	27	0	8192	8192	8192	3776	8192	8896	6464	11008	8896
1568788020	28	0	4235.897461	4223.589844	4230.256348	4216.410156	4226.153809	0	3				0	4	4	4	4	4	28	0	8192	8192	8192	3776	8192	8896	6464	11008	8960
1568788020	29	0	4251.794922	4242.05127	4209.743652	4226.666504	4247.179688	0	3				0	4	4	4	4	4	29	0	8192	8192	8192	3840	8192	8896	6464	11008	8960
1568788020	30	0	4223.589844	4215.384766	4209.743652	4213.333496	4223.077148	0	3				0	4	4	4	4	4	30	0	8192	8192	8192	3776	8192	8896	6464	11008	9088
1568788020	31	0	4218.461426	4209.230957	4204.615234	4216.922852	4216.410156	0	3				0	4	4	4	4	4	31	0	8192	8192	8192	3776	8192	8896	6400	11008	8896
1568788020	32	0	4249.230957	4233.846191	4218.461426	4236.410156	4236.410156	0	3				0	4	4	4	4	4	32	0	8192	8192	8192	3840	8192	8832	6464	11008	8896
1568788020	33	0	4251.794922	4235.897461	4233.333496	4235.384766	4233.846191	0	3				0	4	4	4	4	4	33	0	8192	8192	8192	3776	8192	8832	6400	10944	8896
1568788020	34	0	4242.563965	4221.538574	4200.512695	4229.743652	4226.153809	0	3				0	4	4	4	4	4	34	0	8192	8192	8192	3776	8192	8832	6400	10944	8896
1568788020	35	0	4245.641113	4217.436035	4214.358887	4229.230957	4229.743652	0	3				0	4	4	4	4	4	35	0	8192	8192	8192	3776	8192	8896	6400	11072	9152
1568788020	36	0	4235.897461	4215.384766	4203.077148	4219.487305	4227.179688	0	3				0	4	4	4	4	4	36	0	8192	8192	8192	3840	8192	8896	6464	11008	8896
1568788020	37	0	4226.153809	4215.384766	4196.410156	4212.307617	4223.077148	0	3				0	4	4	4	4	4	37	0	8192	8192	8192	3776	8192	8896	6400	11008	8960
1568788020	38	0	4233.333496	4215.384766	4221.025879	4220.512695	4222.563965	0	3				0	4	4	4	4	4	38	0	8192	8192	8192	3776	8192	8896	6400	11008	8960
1568788020	39	0	4232.307617	4213.333496	4188.717773	4222.05127	4220	0	3				0	4	4	4	4	4	39	0	8192	8192	8192	3776	8192	8832	6400	11008	8960
1568788020	40	0	4228.717773	4223.589844	4204.102539	4214.871582	4224.615234	0	3				0	4	4	4	4	4	40	0	8192	8192	8192	3776	8192	8896	6464	11008	8896
1568788020	41	0	4241.025879	4233.846191	4214.871582	4215.897461	4238.461426	0	3				0	4	4	4	4	4	41	0	8192	8192	8192	3840	8192	8832	6464	11008	8960
1568788020	42	0	4246.666504	4225.641113	4200	4221.025879	4244.615234	0	3				0	4	4	4	4	4	42	0	8192	8192	8192	3776	8192	8896	6464	10944	9280
1568788020	43	0	4240	4227.692383	4221.538574	4218.461426	4242.563965	0	3				0	4	4	4	4	4	43	0	8192	8192	8192	3776	8192	8896	6464	10944	9280
1568788020	44	0	4228.717773	4235.897461	4197.94873	4207.692383	4229.743652	0	3				0	4	4	4	4	4	44	0	8192	8192	8192	3776	8192	8896	6464	10944	8960
1568788020	45	0	4218.461426	4227.692383	4201.538574	4202.05127	4216.922852	0	3				0	4	4	4	4	4	45	0	8192	8192	8192	3776	8192	8896	6528	11008	8960
1568788020	46	0	4221.538574	4221.538574	4202.563965	4213.333496	4223.077148	0	3				0	4	4	4	4	4	46	0	8192	8192	8192	3776	8192	8896	6464	11008	8896
1568788020	47	0	4232.307617	4229.743652	4186.153809	4224.615234	4235.384766	0	3				0	4	4	4	4	4	47	0	8192	8192	8192	3776	8192	8896	6464	11008	8896
1568788020	48	0	4233.333496	4231.794922	4207.179688	4217.94873	4234.358887	0	3				0	4	4	4	4	4	48	0	8192	8192	8192	3776	8192	8832	6400	11008	9024
1568788021	49	0	4229.230957	4221.538574	4180.512695	4204.102539	4227.692383	0	3				0	4	4	4	4	4	49	0	8192	8192	8192	3776	8192	8896	6464	11008	8960
1568788021	50	0	4227.179688	4213.333496	4180	4201.538574	4226.666504	0	3				0	4	4	4	4	4	50	0	8192	8192	8192	3840	8192	8896	6464	11008	8960
1568788021	51	0	4230.256348	4219.487305	4203.589844	4216.410156	4229.230957	0	3				0	4	4	4	4	4	51	0	8192	8192	8192	3776	8192	8832	6400	11008	9152
1568788021	52	0	4244.102539	4240	4220.512695	4234.871582	4238.974121	0	3				0	4	4	4	4	4	52	0	8192	8192	8192	3840	8192	8832	6400	11008	9152
1568788021	53	0	4246.666504	4242.05127	4247.692383	4230.256348	4239.487305	0	3				0	4	4	4	4	4	53	0	8192	8192	8192	3776	8192	8896	6400	11072	9216
1568788021	54	0	4224.102539	4233.846191	4203.589844	4214.871582	4220.512695	0	3				0	4	4	4	4	4	54	0	8192	8192	8192	3776	8192	8896	6400	11072	8896
1568788021	55	0	4211.794922	4233.846191	4198.461426	4210.769043	4213.333496	0	3				0	4	4	4	4	4	55	0	8192	8192	8192	3776	8192	8832	6400	11008	8896
1568788021	56	0	4222.563965	4229.743652	4210.256348	4214.871582	4225.128418	0	3				0	4	4	4	4	4	56	0	8192	8192	8192	3776	8192	8896	6400	11008	8960
1568788021	57	0	4234.871582	4229.743652	4186.153809	4218.974121	4234.358887	0	3				0	4	4	4	4	4	57	0	8192	8192	8192	3776	8192	8832	6400	11008	8960
1568788021	58	0	4232.307617	4242.05127	4212.820313	4212.307617	4232.820313	0	3				0	4	4	4	4	4	58	0	8192	8192	8192	3776	8192	8832	6400	11008	8960
1568788021	59	0	4210.256348	4240	4192.307617	4203.077148	4221.025879	0	3				0	4	4	4	4	4	59	0	8192	8192	8192	3776	8192	8896	6400	11008	8960
1568788021	60	0	4189.743652	4223.589844	4179.487305	4205.641113	4206.153809	0	3				0	4	4	4	4	4	60	0	8192	8192	8192	3776	8192	8832	6528	11072	9280
1568788021	61	0	4192.820313	4227.692383	4201.538574	4210.256348	4207.179688	0	3				0	4	4	4	4	4	61	0	8192	8192	8192	3776	8192	8896	6528	11072	9280
1568788021	62	0	4199.487305	4233.846191	4180.512695	4205.128418	4214.358887	0	3				0	4	4	4	4	4	62	0	8192	8192	8192	3776	8192	8832	6400	11008	8960
1568788021	63	0	4203.077148	4229.743652	4203.589844	4198.974121	4217.94873	0	3				0	4	4	4	4	4	63	0	8192	8192	8192	3776	8192	8832	6400	11008	9024
1568788021	64	0	4212.820313	4229.743652	4208.717773	4202.563965	4225.128418	450	3				0	4	4	4	4	4	64	0	8192	8192	8192	3840	8192	8832	6464	11008	8960
1568788021	65	0	4217.94873	4229.743652	4206.666504	4209.230957	4229.743652	450	3				0	4	4	4	4	4	65	0	8192	8192	8192	3776	8192	8896	6464	11008	8960
1568788021	66	0	4219.487305	4229.743652	4215.384766	4216.922852	4229.230957	1023	3				0	4	4	4	4	4	66	0	8192	8192	8192	3776	8192	8832	6464	11008	8960
1568788021	67	0	4230.256348	4244.102539	4186.153809	4230.769043	4231.282227	450	3				0	4	4	4	4	4	67	0	8192	8192	8192	3776	8192	8896	6464	11008	8960
1568788021	68	0	4231.282227	4244.102539	4194.358887	4229.230957	4231.794922	1023	3				0	4	4	4	4	4	68	0	8192	8192	8192	3840	8192	8896	6464	11008	9024
1568788021	69	0	4215.384766	4225.641113	4182.05127	4206.666504	4227.179688	450	3				0	4	4	4	4	4	69	0	8192	8192	8192	3776	8192	8832	6336	11008	9344
1568788021	70	0	4217.436035	4235.897461	4192.307617	4206.153809	4234.871582	1023	3				0	4	4	4	4	4	70	0	8192	8192	8192	3776	8192	8832	6336	11008	9344
1568788021	71	0	4225.641113	4246.153809	4224.615234	4213.846191	4238.461426	450	3				0	4	4	4	4	4	71	0	8192	8192	8192	3776	8192	8832	6464	11072	9024
1568788021	72	0	4216.410156	4231.794922	4184.102539	4202.05127	4228.205078	450	3				0	4	4	4	4	4	72	0	8192	8192	8192	3776	8192	8832	6400	11008	8960
1568788021	73	0	4219.487305	4231.794922	4202.05127	4210.769043	4236.922852	1023	3				0	4	4	4	4	4	73	0	8192	8192	8192	3776	8192	8896	6464	11008	8896
1568788021	74	0	4229.230957	4246.153809	4216.410156	4230.256348	4249.743652	450	3				0	4	4	4	4	4	74	0	8192	8192	8192	3776	8192	8896	6464	11072	8960
1568788021	75	0	4223.589844	4242.05127	4200.512695	4223.077148	4241.025879	1023	3				0	4	4	4	4	4	75	0	8192	8192	8192	3776	8192	8832	6464	11072	8960
1568788021	76	0	4214.358887	4231.794922	4214.358887	4207.692383	4227.179688	450	3				0	4	4	4	4	4	76	0	8192	8192	8192	3776	8192	8896	6464	11008	8896
1568788021	77	0	4186.153809	4219.487305	4170.256348	4175.384766	4195.384766	450	3				0	4	4	4	4	4	77	0	8192	8192	8192	3776	8192	8832	6336	10944	8960
1568788021	78	0	4144.615234	4196.922852	4162.563965	4138.974121	4151.282227	450	3				0	4	4	4	4	4	78	0	8192	8192	8192	3776	8192	8832	6464	11072	8896
1568788021	79	0	4137.436035	4184.615234	4172.307617	4138.461426	4147.179688	1023	3				0	4	4	4	4	4	79	0	8192	8192	8192	3776	8192	8896	6464	11072	8896
1568788021	80	0	4150.256348	4182.563965	4154.358887	4150.769043	4165.128418	450	3				0	4	4	4	4	4	80	0	8192	8192	8192	3776	8192	8832	6464	11072	8960
1568788021	81	0	4153.846191	4186.666504	4175.897461	4157.94873	4171.794922	450	3				0	4	4	4	4	4	81	0	8192	8192	8192	3776	8192	8896	6336	11008	8896
1568788021	82	0	4168.205078	4205.128418	4167.692383	4180.512695	4188.205078	450	3				0	4	4	4	4	4	82	0	8192	8192	8192	3776	8128	8832	6400	11072	8896
1568788021	83	0	4192.820313	4217.436035	4182.05127	4193.846191	4210.256348	1023	3				0	4	4	4	4	4	83	0	8192	8192	8192	3840	8128	8832	6400	11072	8896
1568788021	84	0	4208.717773	4215.384766	4201.538574	4194.871582	4220.512695	450	3				0	4	4	4	4	4	84	0	8192	8192	8192	3776	8128	8832	6528	11008	8960
1568788021	85	0	4218.974121	4221.538574	4191.794922	4212.307617	4230.769043	450	3				0	4	4	4	4	4	85	0	8192	8192	8192	3840	8128	8896	6400	11008	9024
1568788021	86	0	4219.487305	4223.589844	4211.794922	4217.436035	4236.410156	450	3				0	4	4	4	4	4	86	0	8192	8192	8192	3840	8192	8896	6464	11008	8960
1568788021	87	0	4221.025879	4221.538574	4196.922852	4204.615234	4234.358887	1023	3				0	4	4	4	4	4	87	0	8192	8192	8192	3776	8128	8832	6464	11008	8832
1568788021	88	0	4226.666504	4223.589844	4201.538574	4203.077148	4235.384766	450	3				0	4	4	4	4	4	88	0	8192	8192	8192	3776	8192	8832	6400	11008	8832
1568788021	89	0	4221.025879	4223.589844	4208.205078	4212.307617	4234.871582	450	3				0	4	4	4	4	4	89	0	8192	8192	8192	3776	8192	8896	6528	11008	8832
1568788021	90	0	4211.282227	4223.589844	4189.743652	4220.512695	4228.717773	450	3				0	4	4	4	4	4	90	0	8192	8192	8192	3776	8192	8832	6464	11072	8960
1568788021	91	0	4202.563965	4217.436035	4211.794922	4214.871582	4214.358887	1023	3				0	4	4	4	4	4	91	0	8192	8192	8192	3776	8192	8896	6400	11008	8960
1568788021	92	0	4191.282227	4203.077148	4184.102539	4201.538574	4197.94873	450	3				0	4	4	4	4	4	92	0	8192	8192	8192	3776	8192	8896	6464	11008	8576
1568788021	93	0	4193.333496	4207.179688	4186.666504	4205.641113	4201.538574	450	3				0	4	4	4	4	4	93	0	8192	8192	8192	3776	8192	8832	6464	11008	8576
1568788021	94	0	4210.769043	4227.692383	4221.538574	4227.179688	4217.436035	450	3				0	4	4	4	4	4	94	0	8192	8192	8192	3776	8192	8832	6400	11008	9024
1568788021	95	0	4217.94873	4231.794922	4192.307617	4221.025879	4221.025879	1023	3				0	4	4	4	4	4	95	0	8192	8192	8192	3840	8192	8896	6400	11008	8896
1568788021	96	0	4224.102539	4225.641113	4211.282227	4199.487305	4226.153809	450	3				0	4	4	4	4	4	96	0	8192	8192	8192	3776	8192	8832	6400	11072	8960
1568788021	97	0	4243.589844	4235.897461	4208.717773	4207.179688	4243.589844	450	3				0	4	4	4	4	4	97	0	8192	8128	8192	3776	8192	8832	6400	11072	8960
1568788021	98	0	4249.743652	4231.794922	4185.641113	4215.384766	4250.256348	450	3				0	4	4	4	4	4	98	0	8192	8192	8192	3776	8192	8896	6464	11072	8960
1568788021	99	0	4241.538574	4219.487305	4196.410156	4206.153809	4251.794922	1023	3				0	4	4	4	4	4	99	0	8192	8192	8192	3840	8192	8896	6464	11072	8960
1568788021	100	0	4233.846191	4215.384766	4180.512695	4204.102539	4250.256348	450	3				0	4	4	4	4	4	100	0	8192	8192	8192	3776	8192	8896	6464	11008	8896
1568788021	101	0	4222.563965	4205.128418	4198.461426	4204.102539	4234.358887	450	3				0	4	4	4	4	4	101	0	8192	8192	8192	3776	8192	8832	6464	11008	8896
1568788021	102	0	4198.974121	4184.615234	4191.794922	4187.692383	4213.846191	450	3				0	4	4	4	4	4	102	0	8192	8192	8192	3840	8192	8832	6464	11072	8896
1568788021	103	0	4180.512695	4168.205078	4183.589844	4180	4200.512695	1023	3				0	4	4	4	4	4	103	0	8192	8192	8192	3776	8192	8832	6464	11008	8960
1568788021	104	0	4180.512695	4166.153809	4204.615234	4193.846191	4199.487305	450	3				0	4	4	4	4	4	104	0	8192	8192	8192	3840	8192	8896	6464	11008	9024
1568788021	105	0	4184.615234	4168.205078	4169.230957	4195.384766	4197.94873	450	3				0	4	4	4	4	4	105	0	8192	8192	8192	3776	8192	8896	6464	11008	9024
1568788021	106	0	4184.615234	4166.153809	4178.974121	4183.589844	4190.769043	450	3				0	4	4	4	4	4	106	0	8128	8192	8192	3776	8192	8832	6464	11008	8960
1568788021	107	0	4184.102539	4164.102539	4190.256348	4182.563965	4189.743652	1023	3				0	4	4	4	4	4	107	0	8192	8192	8192	3776	8192	8832	6400	11008	8896
1568788021	108	0	4184.615234	4168.205078	4174.871582	4184.102539	4196.410156	450	3				0	4	4	4	4	4	108	0	8192	8192	8192	3840	8128	8896	6464	11008	8960
1568788021	109	0	4193.333496	4168.205078	4189.230957	4178.461426	4202.05127	450	3				0	4	4	4	4	4	109	0	8192	8192	8192	3776	8128	8832	6400	11008	9152
1568788021	110	0	4199.487305	4166.153809	4165.128418	4186.153809	4207.692383	450	3				0	4	4	4	4	4	110	0	8192	8192	8192	3776	8128	8896	6400	11072	8768
1568788021	111	0	4198.461426	4174.358887	4180.512695	4190.769043	4216.410156	1023	3				0	4	4	4	4	4	111	0	8192	8192	8192	3840	8192	8832	6464	11072	8768
1568788021	112	0	4214.871582	4192.820313	4200.512695	4186.666504	4232.307617	450	3				0	4	4	4	4	4	112	0	8192	8192	8192	3776	8128	8896	6464	11072	9024
1568788021	113	0	4236.410156	4205.128418	4201.538574	4207.179688	4249.743652	450	3				0	4	4	4	4	4	113	0	8192	8192	8192	3776	8192	8896	6400	11008	8960
1568788021	114	0	4223.077148	4203.077148	4226.153809	4225.128418	4242.05127	450	3				0	4	4	4	4	4	114	0	8192	8192	8192	3776	8192	8832	6400	11008	9024
1568788021	115	0	4195.897461	4188.717773	4189.743652	4207.692383	4216.410156	1023	3				0	4	4	4	4	4	115	0	8192	8192	8192	3776	8192	8896	6400	11008	9024
1568788021	116	0	4198.461426	4184.615234	4198.461426	4202.05127	4213.846191	450	3				0	4	4	4	4	4	116	0	8192	8192	8192	3776	8192	8896	6464	11008	8960
1568788021	117	0	4205.128418	4190.769043	4219.487305	4218.974121	4219.487305	450	3				0	4	4	4	4	4	117	0	8192	8192	8192	3776	8192	8896	6400	11072	9024
1568788021	118	0	4188.717773	4184.615234	4178.974121	4207.179688	4202.563965	450	3				0	4	4	4	4	4	118	0	8192	8192	8192	3776	8192	8832	6464	11008	9280
1568788021	119	0	4181.025879	4176.410156	4187.179688	4180.512695	4193.333496	1023	3				0	4	4	4	4	4	119	0	8192	8192	8192	3776	8192	8832	6464	11008	9280
1568788021	120	0	4196.410156	4186.666504	4180	4185.641113	4210.256348	450	3				0	4	4	4	4	4	120	0	8192	8192	8192	3776	8192	8832	6400	11008	8896
1568788021	121	0	4205.128418	4198.974121	4176.922852	4200.512695	4217.436035	450	3				0	4	4	4	4	4	121	0	8192	8192	8192	3776	8192	8832	6336	11072	8896
1568788021	122	0	4207.692383	4203.077148	4189.230957	4208.205078	4214.358887	450	3				0	4	4	4	4	4	122	0	8192	8192	8192	3776	8192	8896	6400	10944	8960
1568788021	123	0	4228.717773	4211.282227	4192.820313	4226.153809	4236.922852	1023	3				0	4	4	4	4	4	123	0	8192	8192	8192	3840	8192	8832	6400	10944	8960
1568788021	124	0	4237.436035	4217.436035	4228.717773	4235.384766	4253.846191	450	3				0	4	4	4	4	4	124	0	8192	8192	8192	3776	8192	8832	6400	11008	8768
1568788021	125	0	4221.025879	4211.282227	4204.615234	4225.641113	4237.436035	450	3				0	4	4	4	4	4	125	0	8192	8192	8192	3776	8192	8896	6336	11008	8960
1568788021	126	0	4210.769043	4213.333496	4197.94873	4214.358887	4223.589844	450	3				0	4	4	4	4	4	126	0	8192	8192	8192	3776	8192	8896	6464	11008	8960
1568788021	127	0	4206.153809	4213.333496	4213.333496	4194.871582	4220	233	3				0	4	4	4	4	4	127	0	8192	8192	8192	3840	8192	8832	6464	11008	8704
1568788021	0	0	4198.461426	4207.179688	4177.436035	4181.025879	4212.820313	450	3				0	4	4	4	4	4	0	0	8192	8192	8192	3776	8192	8896	6464	11008	8704
1568788021	1	0	4200	4203.077148	4197.94873	4200	4214.358887	450	3				0	4	4	4	4	4	1	0	8192	8192	8192	3776	8192	8896	6400	11008	9088
1568788021	2	0	4205.128418	4207.179688	4203.589844	4220	4220	1023	3				0	4	4	4	4	4	2	0	8192	8192	8192	3840	8192	8896	6464	11008	9024
1568788021	3	0	4203.077148	4211.282227	4198.461426	4220	4215.384766	450	3				0	4	4	4	4	4	3	0	8192	8192	8192	3776	8192	8896	6528	11008	8960
1568788021	4	0	4202.05127	4209.230957	4214.358887	4222.563965	4211.794922	1023	3				0	4	4	4	4	4	4	0	8192	8192	8192	3776	8192	8832	6400	11008	8960
1568788021	5	0	4209.743652	4207.179688	4178.461426	4225.128418	4219.487305	450	3				0	4	4	4	4	4	5	0	8192	8192	8192	3776	8192	8832	6400	11008	8960
1568788021	6	0	4214.871582	4209.230957	4184.102539	4217.94873	4226.666504	1023	3				0	4	4	4	4	4	6	0	8192	8192	8192	3776	8192	8832	6464	11008	8960
1568788021	7	0	4213.333496	4215.384766	4187.692383	4208.717773	4227.179688	450	3				0	4	4	4	4	4	7	0	8192	8192	8192	3840	8192	8832	6464	11008	8960
1568788021	8	0	4212.307617	4225.641113	4190.256348	4209.743652	4227.692383	450	3				0	4	4	4	4	4	8	0	8192	8192	8192	3776	8192	8832	6464	11072	8896
1568788021	9	0	4213.846191	4229.743652	4223.589844	4224.102539	4230.769043	1023	3				0	4	4	4	4	4	9	0	8192	8192	8192	3776	8192	8896	6464	11072	8896
1568788021	10	0	4214.871582	4223.589844	4197.436035	4229.743652	4231.282227	450	3				0	4	4	4	4	4	10	0	8192	8192	8192	3776	8128	8832	6400	11008	8960
1568788021	11	0	4212.307617	4219.487305	4197.436035	4217.436035	4229.230957	1023	3				0	4	4	4	4	4	11	0	8192	8192	8192	3776	8192	8896	6464	11008	8896
1568788021	12	0	4205.128418	4225.641113	4201.025879	4214.358887	4229.743652	450	3				0	4	4	4	4	4	12	0	8192	8192	8192	3776	8192	8832	6464	11008	8960
1568788021	13	0	4202.05127	4235.897461	4199.487305	4224.102539	4233.333496	450	3				0	4	4	4	4	4	13	0	8192	8192	8192	3776	8192	8896	6464	11008	8960
1568788021	14	0	4201.538574	4231.794922	4216.922852	4213.333496	4227.692383	450	3				0	4	4	4	4	4	14	0	8192	8192	8192	3776	8192	8832	6464	11008	9024
1568788021	15	0	4195.384766	4217.436035	4180	4197.94873	4215.897461	1023	3				0	4	4	4	4	4	15	0	8192	8192	8192	3776	8192	8832	6400	11008	8960
1568788021	16	0	4203.589844	4221.538574	4198.974121	4207.179688	4223.077148	0	3				0	4	4	4	4	4	16	0	8192	8192	8192	3776	8192	8896	6464	10944	9024
1568788021	17	0	4218.974121	4235.897461	4213.333496	4216.922852	4235.897461	0	3				0	4	4	4	4	4	17	0	8192	8192	8192	3776	8192	8832	6464	11008	8832
1568788021	18	0	4217.94873	4233.846191	4175.897461	4218.461426	4233.333496	0	3				0	4	4	4	4	4	18	0	8192	8192	8192	3776	8192	8896	6464	11008	8832
1568788021	19	0	4217.436035	4227.692383	4194.871582	4225.128418	4233.333496	0	3				0	4	4	4	4	4	19	0	8192	8192	8192	3776	8192	8832	6400	11072	8512
1568788021	20	0	4217.94873	4227.692383	4186.153809	4217.436035	4232.820313	0	3				0	4	4	4	4	4	20	0	8192	8192	8192	3776	8192	8832	6400	11008	9024
1568788021	21	0	4220.512695	4229.743652	4196.410156	4203.589844	4229.230957	0	3				0	4	4	4	4	4	21	0	8192	8192	8192	3776	8192	8896	6464	11072	8960
1568788021	22	0	4230.256348	4235.897461	4219.487305	4211.282227	4238.461426	0	3				0	4	4	4	4	4	22	0	8192	8192	8192	3776	8192	8768	6400	11008	8960
1568788021	23	0	4219.487305	4233.846191	4198.461426	4210.769043	4235.384766	0	3				0	4	4	4	4	4	23	0	8192	8192	8192	3776	8192	8832	6400	11008	8960
1568788021	24	0	4203.077148	4227.692383	4221.538574	4197.436035	4223.077148	0	3				0	4	4	4	4	4	24	0	8192	8192	8192	3776	8192	8832	6400	11008	8896
1568788021	25	0	4217.94873	4237.94873	4220	4202.563965	4233.333496	0	3				0	4	4	4	4	4	25	0	8192	8192	8192	3776	8192	8832	6400	10944	8960
1568788021	26	0	4219.487305	4237.94873	4212.820313	4202.563965	4231.282227	0	3				0	4	4	4	4	4	26	0	8192	8192	8192	3776	8192	8832	6400	11008	8960
1568788021	27	0	4198.461426	4221.538574	4211.282227	4195.897461	4210.256348	0	3				0	4	4	4	4	4	27	0	8192	8128	8192	3776	8192	8832	6400	11008	8960
1568788021	28	0	4200.512695	4227.692383	4187.692383	4210.769043	4216.922852	0	3				0	4	4	4	4	4	28	0	8192	8192	8192	3776	8192	8832	6400	11008	8960
1568788021	29	0	4207.179688	4227.692383	4200	4214.358887	4232.820313	0	3				0	4	4	4	4	4	29	0	8192	8192	8192	3840	8192	8832	6464	11008	8960
1568788021	30	0	4204.615234	4219.487305	4181.538574	4206.666504	4230.769043	0	3				0	4	4	4	4	4	30	0	8192	8192	8192	3776	8192	8832	6400	11008	8960
1568788021	31	0	4224.102539	4227.692383	4195.897461	4223.589844	4242.05127	0	3				0	4	4	4	4	4	31	0	8192	8192	8192	3776	8192	8832	6400	11008	8960
1568788021	32	0	4238.461426	4237.94873	4222.563965	4233.846191	4258.974121	0	3				0	4	4	4	4	4	32	0	8192	8192	8192	3776	8192	8896	6400	11008	9280
1568788021	33	0	4222.563965	4231.794922	4179.487305	4211.794922	4248.205078	0	3				0	4	4	4	4	4	33	0	8192	8192	8192	3776	8192	8832	6464	11008	8960
1568788021	34	0	4210.769043	4227.692383	4191.282227	4195.384766	4228.717773	0	3				0	4	4	4	4	4	34	0	8192	8192	8192	3776	8192	8832	6400	11008	8960
1568788021	35	0	4216.922852	4237.94873	4202.05127	4202.563965	4229.230957	0	3				0	4	4	4	4	4	35	0	8192	8192	8192	3776	8192	8832	6400	11072	9024
1568788021	36	0	4217.94873	4250.256348	4205.641113	4206.666504	4235.897461	0	3				0	4	4	4	4	4	36	0	8192	8192	8192	3776	8192	8832	6400	11072	9024
1568788021	37	0	4213.333496	4250.256348	4231.282227	4200.512695	4234.871582	0	3				0	4	4	4	4	4	37	0	8192	8192	8192	3776	8192	8832	6464	11008	8704
1568788021	38	0	4222.563965	4248.205078	4216.922852	4207.692383	4238.974121	0	3				0	4	4	4	4	4	38	0	8192	8192	8192	3776	8192	8896	6464	11008	8960
1568788021	39	0	4232.820313	4256.410156	4245.128418	4226.153809	4248.205078	0	3				0	4	4	4	4	4	39	0	8192	8192	8192	3776	8192	8832	6464	11008	8960
1568788021	40	0	4226.666504	4262.563965	4242.05127	4236.922852	4250.256348	0	3				0	4	4	4	4	4	40	0	8192	8192	8192	3776	8192	8832	6464	11008	8960
1568788021	41	0	4216.410156	4250.256348	4209.230957	4235.897461	4243.589844	0	3				0	4	4	4	4	4	41	0	8192	8192	8192	3776	8192	8896	6464	11008	8960
1568788021	42	0	4217.94873	4235.897461	4216.410156	4228.205078	4240.512695	0	3				0	4	4	4	4	4	42	0	8192	8192	8192	3776	8192	8832	6464	11072	8960
1568788021	43	0	4221.025879	4231.794922	4177.94873	4217.94873	4236.410156	0	3				0	4	4	4	4	4	43	0	8192	8192	8192	3776	8192	8832	6464	11072	8960
1568788021	44	0	4204.102539	4221.538574	4168.205078	4203.077148	4221.025879	0	3				0	4	4	4	4	4	44	0	8192	8192	8192	3776	8192	8832	6336	11008	8960
1568788021	45	0	4174.871582	4207.179688	4163.589844	4176.922852	4200.512695	0	3				0	4	4	4	4	4	45	0	8192	8192	8192	3776	8192	8832	6336	11008	8960
1568788021	46	0	4156.922852	4203.077148	4156.922852	4158.461426	4189.230957	0	3				0	4	4	4	4	4	46	0	8192	8192	8192	3776	8192	8832	6464	11072	8960
1568788021	47	0	4175.384766	4211.282227	4201.538574	4177.436035	4206.153809	0	3				0	4	4	4	4	4	47	0	8192	8192	8192	3776	8192	8832	6528	11008	9024
1568788022	48	0	4210.256348	4227.692383	4198.974121	4214.358887	4234.871582	0	3				0	4	4	4	4	4	48	0	8192	8192	8192	3776	8192	8832	6400	11008	8960
1568788022	49	0	4222.05127	4244.102539	4215.384766	4221.538574	4241.025879	0	3				0	4	4	4	4	4	49	0	8192	8192	8192	3776	8192	8832	6400	11008	8960
1568788022	50	0	4211.794922	4248.205078	4228.205078	4207.179688	4227.179688	0	3				0	4	4	4	4	4	50	0	8192	8192	8192	3776	8192	8832	6464	11072	8960
1568788022	51	0	4200.512695	4242.05127	4207.179688	4209.230957	4223.589844	0	3				0	4	4	4	4	4	51	0	8192	8192	8192	3776	8192	8896	6464	11008	8960
1568788022	52	0	4207.179688	4246.153809	4228.717773	4216.410156	4234.871582	0	3				0	4	4	4	4	4	52	0	8192	8192	8192	3776	8192	8832	6528	11008	8960
1568788022	53	0	4215.384766	4248.205078	4200	4205.128418	4232.820313	0	3				0	4	4	4	4	4	53	0	8192	8192	8192	3776	8192	8896	6464	11008	8960
1568788022	54	0	4218.974121	4242.05127	4190.256348	4198.461426	4229.230957	0	3				0	4	4	4	4	4	54	0	8192	8192	8192	3776	8192	8896	6464	11008	8960
1568788022	55	0	4235.384766	4246.153809	4208.717773	4218.461426	4244.102539	0	3				0	4	4	4	4	4	55	0	8192	8192	8192	3776	8192	8832	6464	11008	9152
1568788022	56	0	4251.282227	4254.358887	4195.897461	4236.922852	4258.461426	0	3				0	4	4	4	4	4	56	0	8192	8192	8192	3776	8192	8896	6528	11008	8896
1568788022	57	0	4241.538574	4246.153809	4217.94873	4232.820313	4251.282227	0	3				0	4	4	4	4	4	57	0	8192	8192	8192	3776	8192	8832	6528	11008	8960
1568788022	58	0	4217.94873	4233.846191	4204.102539	4228.717773	4232.820313	0	3				0	4	4	4	4	4	58	0	8192	8192	8192	3776	8192	8832	6464	10944	8960
1568788022	59	0	4213.333496	4237.94873	4203.077148	4231.282227	4228.717773	0	3				0	4	4	4	4	4	59	0	8192	8192	8192	3776	8192	8896	6464	10944	8960
1568788022	60	0	4228.717773	4248.205078	4230.256348	4231.282227	4244.102539	0	3				0	4	4	4	4	4	60	0	8192	8192	8192	3840	8192	8832	6464	11008	8960
1568788022	61	0	4230.256348	4252.307617	4218.461426	4224.102539	4249.743652	0	3				0	4	4	4	4	4	61	0	8192	8192	8192	3776	8192	8832	6464	11072	9024
1568788022	62	0	4198.974121	4235.897461	4222.563965	4200.512695	4217.436035	0	3				0	4	4	4	4	4	62	0	8192	8192	8192	3840	8192	8832	6400	11008	9216
1568788022	63	0	4179.487305	4219.487305	4191.794922	4178.461426	4191.794922	0	3				0	4	4	4	4	4	63	0	8192	8192	8192	3776	8192	8832	6400	11008	9216
1568788022	64	0	4206.666504	4229.743652	4191.794922	4190.769043	4214.871582	450	3				0	4	4	4	4	4	64	0	8192	8192	8192	3776	8192	8832	6400	11072	8960
1568788022	65	0	4229.230957	4237.94873	4219.487305	4216.922852	4240.512695	450	3				0	4	4	4	4	4	65	0	8192	8192	8192	3840	8192	8832	6464	11008	8960
1568788022	66	0	4215.897461	4215.384766	4181.025879	4211.282227	4229.230957	1023	3				0	4	4	4	4	4	66	0	8192	8192	8192	3840	8192	8832	6528	11008	8960
1568788022	67	0	4214.871582	4203.077148	4194.358887	4195.897461	4224.615234	450	3				0	4	4	4	4	4	67	0	8192	8192	8192	3776	8192	8832	6528	11008	8960
1568788022	68	0	4244.102539	4213.333496	4203.589844	4209.743652	4250.769043	1023	3				0	4	4	4	4	4	68	0	8192	8192	8192	3776	8192	8832	6464	11072	8960
1568788022	69	0	4255.384766	4215.384766	4194.871582	4225.128418	4260	450	3				0	4	4	4	4	4	69	0	8192	8192	8192	3776	8192	8832	6464	11008	8960
1568788022	70	0	4239.487305	4198.974121	4215.384766	4215.384766	4240	1023	3				0	4	4	4	4	4	70	0	8192	8192	8192	3776	8192	8896	6464	11072	8896
1568788022	71	0	4232.307617	4198.974121	4198.461426	4207.692383	4229.743652	450	3				0	4	4	4	4	4	71	0	8192	8192	8192	3776	8192	8896	6464	11008	9088
1568788022	72	0	4231.794922	4201.025879	4211.282227	4205.641113	4230.256348	450	3				0	4	4	4	4	4	72	0	8192	8192	8192	3776	8192	8832	6464	11008	9088
1568788022	73	0	4217.436035	4190.769043	4204.615234	4194.358887	4217.94873	1023	3				0	4	4	4	4	4	73	0	8192	8192	8192	3776	8192	8832	6400	11008	8768
1568788022	74	0	4210.769043	4194.871582	4197.436035	4196.922852	4210.256348	450	3				0	4	4	4	4	4	74	0	8192	8192	8192	3840	8192	8896	6464	11008	8960
1568788022	75	0	4217.94873	4207.179688	4227.692383	4209.230957	4217.436035	1023	3				0	4	4	4	4	4	75	0	8192	8192	8192	3776	8192	8832	6464	11072	8960
1568788022	76	0	4213.333496	4203.077148	4199.487305	4203.589844	4218.461426	450	3				0	4	4	4	4	4	76	0	8192	8192	8192	3776	8192	8832	6464	11008	8896
1568788022	77	0	4200	4188.717773	4202.05127	4196.922852	4206.153809	450	3				0	4	4	4	4	4	77	0	8192	8192	8192	3776	8192	8896	6464	11008	8896
1568788022	78	0	4195.384766	4184.615234	4200	4196.922852	4193.846191	450	3				0	4	4	4	4	4	78	0	8192	8192	8192	3776	8192	8832	6464	11008	9024
1568788022	79	0	4207.692383	4196.922852	4181.538574	4198.974121	4205.128418	1023	3				0	4	4	4	4	4	79	0	8192	8192	8192	3776	8192	8832	6464	11008	9024
1568788022	80	0	4228.205078	4209.230957	4206.153809	4210.769043	4229.743652	450	3				0	4	4	4	4	4	80	0	8192	8192	8192	3776	8192	8832	6400	11008	9280
1568788022	81	0	4233.846191	4203.077148	4178.461426	4212.820313	4228.717773	450	3				0	4	4	4	4	4	81	0	8192	8192	8192	3840	8192	8832	6400	11008	9280
1568788022	82	0	4225.128418	4194.871582	4189.743652	4196.922852	4212.820313	450	3				0	4	4	4	4	4	82	0	8192	8192	8192	3776	8192	8896	6528	11008	8960
1568788022	83	0	4225.128418	4201.025879	4218.461426	4198.461426	4214.871582	1023	3				0	4	4	4	4	4	83	0	8192	8192	8192	3776	8192	8832	6464	11008	8960
1568788022	84	0	4233.333496	4203.077148	4199.487305	4220	4229.230957	450	3				0	4	4	4	4	4	84	0	8192	8192	8192	3776	8192	8832	6464	11008	8960
1568788022	85	0	4236.922852	4207.179688	4225.128418	4230.256348	4235.897461	450	3				0	4	4	4	4	4	85	0	8192	8192	8192	3776	8192	8832	6464	11008	8960
1568788022	86	0	4235.384766	4219.487305	4221.025879	4234.871582	4233.333496	450	3				0	4	4	4	4	4	86	0	8192	8192	8192	3776	8192	8832	6400	11008	8960
1568788022	87	0	4233.846191	4215.384766	4217.94873	4238.461426	4234.358887	1023	3				0	4	4	4	4	4	87	0	8192	8192	8192	3840	8192	8832	6400	11072	9024
1568788022	88	0	4230.256348	4205.128418	4214.358887	4223.589844	4233.846191	450	3				0	4	4	4	4	4	88	0	8192	8192	8192	3776	8192	8832	6336	11008	8960
1568788022	89	0	4217.94873	4198.974121	4181.538574	4203.077148	4221.025879	450	3				0	4	4	4	4	4	89	0	8192	8192	8192	3776	8192	8896	6464	11072	8512
1568788022	90	0	4212.820313	4196.922852	4201.538574	4198.461426	4214.358887	450	3				0	4	4	4	4	4	90	0	8192	8192	8192	3776	8192	8768	6464	11072	8512
1568788022	91	0	4221.538574	4201.025879	4188.717773	4198.461426	4222.563965	1023	3				0	4	4	4	4	4	91	0	8192	8192	8192	3776	8192	8896	6464	11008	9024
1568788022	92	0	4232.307617	4213.333496	4189.230957	4197.94873	4229.230957	450	3				0	4	4	4	4	4	92	0	8192	8192	8192	3776	8192	8832	6400	11008	8960
1568788022	93	0	4234.871582	4215.384766	4208.205078	4202.05127	4231.794922	450	3				0	4	4	4	4	4	93	0	8192	8192	8192	3776	8192	8832	6336	11008	8896
1568788022	94	0	4232.307617	4203.077148	4172.820313	4203.589844	4228.205078	450	3				0	4	4	4	4	4	94	0	8192	8192	8192	3776	8192	8832	6464	11008	9088
1568788022	95	0	4245.128418	4205.128418	4202.05127	4213.333496	4235.384766	1023	3				0	4	4	4	4	4	95	0	8192	8192	8192	3776	8192	8768	6464	11008	9088
1568788022	96	0	4264.102539	4229.743652	4220.512695	4231.794922	4256.922852	450	3				0	4	4	4	4	4	96	0	8192	8192	8192	3776	8192	8832	6464	11008	8960
1568788022	97	0	4257.94873	4235.897461	4206.666504	4228.205078	4261.025879	450	3				0	4	4	4	4	4	97	0	8192	8192	8192	3776	8192	8896	6464	11008	8960
1568788022	98	0	4244.102539	4221.538574	4214.358887	4216.922852	4250.256348	450	3				0	4	4	4	4	4	98	0	8192	8192	8192	3776	8192	8896	6400	11008	8960
1568788022	99	0	4236.410156	4219.487305	4194.871582	4223.589844	4238.461426	1023	3				0	4	4	4	4	4	99	0	8192	8192	8192	3776	8192	8832	6400	11008	8960
1568788022	100	0	4212.820313	4213.333496	4199.487305	4213.333496	4212.820313	450	3				0	4	4	4	4	4	100	0	8192	8192	8192	3776	8192	8896	6400	11072	9024
1568788022	101	0	4202.05127	4209.230957	4191.794922	4191.794922	4202.563965	450	3				0	4	4	4	4	4	101	0	8192	8192	8192	3840	8192	8896	6400	11008	9024
1568788022	102	0	4213.846191	4215.384766	4188.205078	4192.307617	4212.820313	450	3				0	4	4	4	4	4	102	0	8192	8192	8192	3776	8192	8832	6464	11072	8960
1568788022	103	0	4201.025879	4198.974121	4188.717773	4184.102539	4196.922852	1023	3				0	4	4	4	4	4	103	0	8192	8192	8192	3776	8192	8896	6464	11072	8960
1568788022	104	0	4180	4178.461426	4151.282227	4169.743652	4176.410156	450	3				0	4	4	4	4	4	104	0	8192	8192	8192	3776	8192	8832	6464	11008	8960
1568788022	105	0	4196.922852	4190.769043	4183.589844	4182.05127	4194.358887	450	3				0	4	4	4	4	4	105	0	8192	8192	8192	3776	8192	8832	6464	11072	8960
1568788022	106	0	4224.102539	4209.230957	4192.307617	4201.025879	4223.589844	450	3				0	4	4	4	4	4	106	0	8192	8192	8192	3776	8192	8896	6400	11008	8960
1568788022	107	0	4236.410156	4215.384766	4177.436035	4213.846191	4236.410156	1023	3				0	4	4	4	4	4	107	0	8192	8192	8192	3776	8192	8832	6400	11008	9280
1568788022	108	0	4246.666504	4227.692383	4220.512695	4220	4240.512695	450	3				0	4	4	4	4	4	108	0	8192	8192	8192	3776	8192	8832	6464	11072	9280
1568788022	109	0	4242.563965	4227.692383	4203.589844	4208.717773	4231.282227	450	3				0	4	4	4	4	4	109	0	8192	8192	8192	3840	8192	8896	6464	11008	8960
1568788022	110	0	4231.794922	4221.538574	4212.820313	4202.05127	4227.692383	450	3				0	4	4	4	4	4	110	0	8192	8192	8192	3776	8192	8896	6400	11008	8960
1568788022	111	0	4234.358887	4231.794922	4229.743652	4219.487305	4235.384766	1023	3				0	4	4	4	4	4	111	0	8192	8192	8192	3776	8192	8832	6464	11008	8896
1568788022	112	0	4224.102539	4225.641113	4194.358887	4225.641113	4216.922852	450	3				0	4	4	4	4	4	112	0	8192	8192	8192	3776	8192	8832	6464	11072	9216
1568788022	113	0	4198.974121	4198.974121	4189.230957	4203.589844	4184.102539	450	3				0	4	4	4	4	4	113	0	8192	8192	8192	3776	8192	8768	6464	11072	9216
1568788022	114	0	4192.820313	4194.871582	4165.641113	4186.666504	4181.538574	450	3				0	4	4	4	4	4	114	0	8192	8192	8192	3776	8192	8896	6336	11008	8960
1568788022	115	0	4212.307617	4207.179688	4171.282227	4182.563965	4202.05127	1023	3				0	4	4	4	4	4	115	0	8192	8192	8192	3776	8192	8832	6464	11072	8960
1568788022	116	0	4218.461426	4209.230957	4172.820313	4177.94873	4201.538574	450	3				0	4	4	4	4	4	116	0	8192	8192	8192	3776	8192	8832	6464	11008	9024
1568788022	117	0	4207.179688	4205.128418	4148.205078	4173.333496	4187.179688	450	3				0	4	4	4	4	4	117	0	8192	8192	8192	3776	8192	8832	6464	11008	9024
1568788022	118	0	4195.897461	4196.922852	4179.487305	4161.538574	4181.025879	450	3				0	4	4	4	4	4	118	0	8192	8192	8192	3776	8192	8832	6400	11008	8960
1568788022	119	0	4196.410156	4192.820313	4169.230957	4155.897461	4183.589844	1023	3				0	4	4	4	4	4	119	0	8192	8192	8192	3776	8192	8832	6464	11008	8960
1568788022	120	0	4201.538574	4196.922852	4165.128418	4168.717773	4194.358887	450	3				0	4	4	4	4	4	120	0	8192	8192	8192	3776	8192	8832	6464	11008	8960
1568788022	121	0	4199.487305	4198.974121	4176.922852	4178.974121	4200	450	3				0	4	4	4	4	4	121	0	8192	8192	8192	3776	8192	8832	6464	11008	8960
1568788022	122	0	4208.205078	4205.128418	4170.769043	4186.153809	4202.05127	450	3				0	4	4	4	4	4	122	0	8192	8192	8192	3776	8192	8832	6464	10944	8960
1568788022	123	0	4218.974121	4213.333496	4207.692383	4205.128418	4207.692383	1023	3				0	4	4	4	4	4	123	0	8192	8192	8192	3776	8192	8896	6400	11072	8960
1568788022	124	0	4203.077148	4207.179688	4185.128418	4208.205078	4198.461426	450	3				0	4	4	4	4	4	124	0	8192	8192	8192	3840	8192	8832	6400	11008	8896
1568788022	125	0	4176.922852	4192.820313	4168.205078	4184.615234	4175.897461	450	3				0	4	4	4	4	4	125	0	8192	8192	8192	3776	8192	8832	6400	11008	8896
1568788022	126	0	4177.436035	4196.922852	4198.461426	4181.538574	4171.282227	450	3				0	4	4	4	4	4	126	0	8192	8192	8192	3840	8192	8832	6464	11008	9024
1568788022	127	0	4196.410156	4209.230957	4186.666504	4193.846191	4185.128418	233	3				0	4	4	4	4	4	127	0	8192	8192	8192	3776	8192	8896	6464	11008	8960
1568788022	0	0	4201.025879	4215.384766	4204.102539	4185.128418	4187.692383	450	3				0	4	4	4	4	4	0	0	8192	8192	8192	3776	8192	8832	6464	11072	8960
1568788022	1	0	4200	4221.538574	4196.410156	4180	4188.717773	450	3				0	4	4	4	4	4	1	0	8192	8192	8192	3776	8192	8896	6464	11008	8896
1568788022	2	0	4205.641113	4223.589844	4187.179688	4190.769043	4204.102539	1023	3				0	4	4	4	4	4	2	0	8192	8192	8192	3776	8192	8832	6464	11072	8960
1568788022	3	0	4221.025879	4223.589844	4212.820313	4200.512695	4218.461426	450	3				0	4	4	4	4	4	3	0	8192	8192	8192	3776	8192	8832	6464	11072	8960
1568788022	4	0	4240.512695	4229.743652	4196.410156	4207.179688	4229.743652	1023	3				0	4	4	4	4	4	4	0	8192	8192	8192	3776	8192	8832	6400	11008	8960
1568788022	5	0	4241.538574	4221.538574	4197.436035	4201.025879	4233.846191	450	3				0	4	4	4	4	4	5	0	8192	8192	8192	3776	8192	8896	6528	11008	8896
1568788022	6	0	4237.436035	4213.333496	4184.102539	4195.384766	4232.820313	1023	3				0	4	4	4	4	4	6	0	8192	8192	8192	3776	8192	8896	6400	11008	8960
1568788022	7	0	4248.717773	4227.692383	4188.205078	4215.897461	4241.538574	450	3				0	4	4	4	4	4	7	0	8192	8192	8192	3776	8192	8896	6400	11008	8960
1568788022	8	0	4247.692383	4235.897461	4216.410156	4224.102539	4241.538574	450	3				0	4	4	4	4	4	8	0	8192	8192	8192	3776	8192	8832	6400	10944	8896
1568788022	9	0	4206.153809	4207.179688	4164.615234	4183.077148	4204.615234	1023	3				0	4	4	4	4	4	9	0	8192	8192	8192	3776	8192	8832	6528	11008	8896
1568788022	10	0	4158.461426	4176.410156	4162.563965	4141.538574	4159.487305	450	3				0	4	4	4	4	4	10	0	8192	8192	8192	3776	8192	8896	6464	11008	9024
1568788022	11	0	4149.230957	4176.410156	4187.179688	4150.769043	4149.743652	1023	3				0	4	4	4	4	4	11	0	8192	8192	8192	3840	8192	8832	6464	11008	9024
1568788022	12	0	4168.205078	4192.820313	4185.128418	4180.512695	4165.128418	450	3				0	4	4	4	4	4	12	0	8192	8192	8192	3776	8192	8832	6464	11008	8960
1568788022	13	0	4195.897461	4211.282227	4209.743652	4196.410156	4190.769043	450	3				0	4	4	4	4	4	13	0	8192	8192	8192	3776	8192	8832	6464	11008	8960
1568788022	14	0	4215.384766	4225.641113	4193.846191	4204.102539	4211.794922	450	3				0	4	4	4	4	4	14	0	8192	8192	8192	3776	8192	8832	6464	11072	8960
1568788022	15	0	4214.358887	4225.641113	4195.384766	4197.94873	4208.717773	1023	3				0	4	4	4	4	4	15	0	8192	8192	8192	3776	8192	8832	6464	11072	8960
1568788022	16	0	4206.666504	4221.538574	4188.717773	4183.077148	4202.05127	0	3				0	4	4	4	4	4	16	0	8192	8192	8192	3840	8192	8896	6528	11072	9024
1568788022	17	0	4215.897461	4223.589844	4181.025879	4185.641113	4218.974121	0	3				0	4	4	4	4	4	17	0	8192	8192	8192	3840	8192	8832	6400	11008	9024
1568788022	18	0	4235.897461	4235.897461	4232.307617	4204.102539	4237.436035	0	3				0	4	4	4	4	4	18	0	8192	8192	8192	3776	8192	8832	6464	11008	8960
1568788022	19	0	4239.487305	4229.743652	4218.974121	4206.153809	4236.410156	0	3				0	4	4	4	4	4	19	0	8192	8192	8192	3776	8192	8832	6464	11008	8704
1568788022	20	0	4231.794922	4213.333496	4213.333496	4204.102539	4230.256348	0	3				0	4	4	4	4	4	20	0	8192	8192	8192	3776	8192	8832	6464	11072	8960
1568788022	21	0	4229.230957	4219.487305	4226.666504	4224.615234	4224.615234	0	3				0	4	4	4	4	4	21	0	8192	8192	8192	3776	8192	8896	6464	11072	8960
1568788022	22	0	4227.692383	4233.846191	4211.794922	4243.589844	4220.512695	0	3				0	4	4	4	4	4	22	0	8192	8192	8192	3776	8192	8896	6400	10944	8896
1568788022	23	0	4222.563965	4235.897461	4235.897461	4235.897461	4220	0	3				0	4	4	4	4	4	23	0	8192	8192	8192	3776	8192	8896	6400	11008	8960
1568788022	24	0	4211.794922	4229.743652	4211.794922	4222.563965	4211.794922	0	3				0	4	4	4	4	4	24	0	8192	8192	8192	3776	8192	8832	6400	11072	8960
1568788022	25	0	4198.974121	4219.487305	4195.384766	4216.922852	4197.436035	0	3				0	4	4	4	4	4	25	0	8192	8192	8192	3776	8192	8832	6400	11072	8960
1568788022	26	0	4198.461426	4211.282227	4203.077148	4205.641113	4194.871582	0	3				0	4	4	4	4	4	26	0	8192	8192	8192	3776	8192	8896	6464	11008	8960
1568788022	27	0	4209.743652	4221.538574	4181.025879	4205.128418	4204.615234	0	3				0	4	4	4	4	4	27	0	8192	8192	8192	3776	8192	8896	6464	11008	9024
1568788022	28	0	4220	4233.846191	4206.153809	4213.333496	4216.922852	0	3				0	4	4	4	4	4	28	0	8192	8192	8192	3776	8192	8832	6464	11008	8896
1568788022	29	0	4224.615234	4233.846191	4197.94873	4205.641113	4226.666504	0	3				0	4	4	4	4	4	29	0	8192	8192	8192	3840	8192	8896	6464	11008	8896
1568788022	30	0	4233.846191	4233.846191	4197.436035	4205.128418	4234.871582	0	3				0	4	4	4	4	4	30	0	8192	8192	8192	3840	8192	8832	6464	11008	8960
1568788022	31	0	4242.05127	4233.846191	4230.769043	4223.589844	4237.94873	0	3				0	4	4	4	4	4	31	0	8192	8192	8192	3776	8192	8896	6528	11072	8960
1568788022	32	0	4237.436035	4217.436035	4202.05127	4217.94873	4233.333496	0	3				0	4	4	4	4	4	32	0	8192	8192	8192	3840	8192	8832	6528	11008	8960
1568788022	33	0	4232.307617	4196.922852	4203.077148	4198.974121	4232.307617	0	3				0	4	4	4	4	4	33	0	8192	8192	8192	3776	8192	8832	6528	11008	8960
1568788022	34	0	4233.846191	4198.974121	4201.538574	4207.692383	4236.410156	0	3				0	4	4	4	4	4	34	0	8192	8192	8192	3776	8192	8896	6464	11008	8960
1568788022	35	0	4233.333496	4205.128418	4200	4217.436035	4229.230957	0	3				0	4	4	4	4	4	35	0	8192	8192	8192	3776	8192	8768	6464	10944	8960
1568788022	36	0	4231.282227	4196.922852	4222.05127	4212.820313	4223.589844	0	3				0	4	4	4	4	4	36	0	8192	8192	8192	3776	8192	8832	6464	11008	8960
1568788022	37	0	4236.922852	4198.974121	4209.230957	4218.461426	4238.974121	0	3				0	4	4	4	4	4	37	0	8192	8192	8192	3840	8192	8832	6464	10944	8832
1568788022	38	0	4233.333496	4198.974121	4226.666504	4218.974121	4240	0	3				0	4	4	4	4	4	38	0	8192	8192	8192	3840	8192	8832	6464	10944	8832
1568788022	39	0	4215.897461	4182.563965	4205.641113	4205.641113	4215.384766	0	3				0	4	4	4	4	4	39	0	8192	8192	8192	3776	8192	8832	6336	11008	9152
1568788022	40	0	4218.461426	4182.563965	4189.230957	4208.205078	4215.897461	0	3				0	4	4	4	4	4	40	0	8192	8192	8192	3840	8192	8896	6464	11008	8960
1568788022	41	0	4231.794922	4201.025879	4226.153809	4218.461426	4235.897461	0	3				0	4	4	4	4	4	41	0	8192	8192	8192	3776	8128	8832	6464	11008	8960
1568788022	42	0	4220	4196.922852	4194.358887	4203.077148	4222.563965	0	3				0	4	4	4	4	4	42	0	8192	8192	8192	3776	8192	8896	6464	11008	8960
1568788022	43	0	4208.717773	4186.666504	4200	4191.282227	4207.179688	0	3				0	4	4	4	4	4	43	0	8192	8192	8192	3776	8192	8896	6464	11008	8960
1568788022	44	0	4235.384766	4201.025879	4232.820313	4210.256348	4234.358887	0	3				0	4	4	4	4	4	44	0	8192	8192	8192	3776	8192	8832	6400	11072	9024
1568788022	45	0	4255.384766	4213.333496	4222.563965	4223.589844	4250.256348	0	3				0	4	4	4	4	4	45	0	8192	8192	8192	3776	8192	8832	6464	11008	8896
1568788022	46	0	4241.025879	4203.077148	4226.666504	4215.384766	4236.410156	0	3				0	4	4	4	4	4	46	0	8192	8192	8192	3840	8192	8768	6400	11008	8768
1568788023	47	0	4229.230957	4196.922852	4197.94873	4203.589844	4229.743652	0	3				0	4	4	4	4	4	47	0	8192	8192	8192	3776	8192	8832	6400	11008	8768
1568788023	48	0	4228.717773	4198.974121	4204.102539	4195.384766	4229.743652	0	3				0	4	4	4	4	4	48	0	8192	8192	8192	3776	8192	8832	6400	11008	8960
1568788023	49	0	4234.358887	4201.025879	4219.487305	4205.128418	4236.410156	0	3				0	4	4	4	4	4	49	0	8192	8192	8192	3776	8192	8832	6464	11072	8960
1568788023	50	0	4240.512695	4201.025879	4203.589844	4227.692383	4245.641113	0	3				0	4	4	4	4	4	50	0	8192	8192	8192	3776	8192	8896	6464	11072	8896
1568788023	51	0	4238.974121	4207.179688	4216.922852	4231.282227	4241.025879	0	3				0	4	4	4	4	4	51	0	8192	8192	8192	3776	8192	8832	6464	11072	8896
1568788023	52	0	4232.820313	4215.384766	4191.282227	4220	4232.820313	0	3				0	4	4	4	4	4	52	0	8192	8192	8192	3776	8192	8832	6400	11008	8832
1568788023	53	0	4228.717773	4213.333496	4194.871582	4212.820313	4230.256348	0	3				0	4	4	4	4	4	53	0	8192	8192	8192	3776	8192	8896	6464	11072	8896
1568788023	54	0	4221.025879	4201.025879	4199.487305	4207.179688	4224.102539	0	3				0	4	4	4	4	4	54	0	8192	8192	8192	3776	8192	8832	6464	11008	8960
1568788023	55	0	4211.282227	4194.871582	4161.538574	4200	4215.897461	0	3				0	4	4	4	4	4	55	0	8192	8192	8192	3776	8192	8832	6464	11008	9152
1568788023	56	0	4215.384766	4198.974121	4192.820313	4195.384766	4218.461426	0	3				0	4	4	4	4	4	56	0	8192	8192	8192	3776	8192	8896	6464	11008	8896
1568788023	57	0	4227.179688	4201.025879	4201.538574	4202.563965	4226.153809	0	3				0	4	4	4	4	4	57	0	8192	8192	8192	3840	8192	8832	6400	11008	8896
1568788023	58	0	4232.820313	4211.282227	4209.230957	4218.974121	4229.743652	0	3				0	4	4	4	4	4	58	0	8192	8192	8192	3776	8192	8832	6464	11008	9024
1568788023	59	0	4232.307617	4219.487305	4219.487305	4215.897461	4221.538574	0	3				0	4	4	4	4	4	59	0	8192	8192	8192	3776	8192	8832	6464	10944	8896
1568788023	60	0	4226.666504	4217.436035	4186.666504	4200	4214.871582	0	3				0	4	4	4	4	4	60	0	8192	8192	8192	3776	8192	8832	6464	11008	8960
1568788023	61	0	4226.153809	4215.384766	4208.205078	4204.102539	4215.897461	0	3				0	4	4	4	4	4	61	0	8192	8192	8192	3776	8192	8832	6464	11008	8960
1568788023	62	0	4226.666504	4219.487305	4200.512695	4214.871582	4208.717773	0	3				0	4	4	4	4	4	62	0	8192	8192	8192	3776	8192	8832	6464	11072	8960
1568788023	63	0	4217.94873	4219.487305	4183.589844	4204.615234	4197.436035	0	3				0	4	4	4	4	4	63	0	8192	8192	8192	3840	8192	8832	6464	11072	8960
1568788023	64	0	4217.436035	4215.384766	4200	4192.307617	4205.128418	450	3				0	4	4	4	4	4	64	0	8192	8192	8192	3776	8192	8896	6400	11072	8960
1568788023	65	0	4239.487305	4219.487305	4187.179688	4209.230957	4226.666504	450	3				0	4	4	4	4	4	65	0	8192	8192	8192	3776	8192	8832	6400	11072	8960
1568788023	66	0	4247.179688	4215.384766	4193.333496	4222.05127	4224.615234	1023	3				0	4	4	4	4	4	66	0	8192	8192	8192	3776	8192	8832	6400	11008	8960
1568788023	67	0	4227.179688	4196.922852	4167.692383	4205.641113	4204.615234	450	3				0	4	4	4	4	4	67	0	8192	8192	8192	3776	8192	8896	6464	11008	9024
1568788023	68	0	4228.205078	4205.128418	4169.230957	4206.666504	4210.769043	1023	3				0	4	4	4	4	4	68	0	8192	8192	8192	3776	8192	8832	6464	11008	8960
1568788023	69	0	4238.974121	4227.692383	4203.589844	4219.487305	4224.102539	450	3				0	4	4	4	4	4	69	0	8192	8192	8192	3776	8192	8832	6464	11008	8960
1568788023	70	0	4220.512695	4223.589844	4172.820313	4201.538574	4203.589844	1023	3				0	4	4	4	4	4	70	0	8192	8192	8192	3776	8192	8896	6464	11008	8768
1568788023	71	0	4213.333496	4219.487305	4201.025879	4195.897461	4194.358887	450	3				0	4	4	4	4	4	71	0	8192	8192	8192	3776	8192	8896	6528	11072	8896
1568788023	72	0	4228.717773	4233.846191	4225.641113	4218.974121	4212.307617	450	3				0	4	4	4	4	4	72	0	8192	8192	8192	3776	8192	8832	6336	11072	8960
1568788023	73	0	4225.128418	4235.897461	4207.692383	4213.333496	4208.205078	1023	3				0	4	4	4	4	4	73	0	8192	8192	8192	3776	8192	8896	6336	11072	8704
1568788023	74	0	4214.358887	4225.641113	4229.743652	4200	4196.922852	450	3				0	4	4	4	4	4	74	0	8192	8192	8192	3776	8192	8832	6336	11072	8704
1568788023	75	0	4218.461426	4219.487305	4202.05127	4217.436035	4206.153809	1023	3				0	4	4	4	4	4	75	0	8192	8192	8192	3776	8192	8832	6400	11008	8960
1568788023	76	0	4220	4213.333496	4188.717773	4222.563965	4210.769043	450	3				0	4	4	4	4	4	76	0	8192	8192	8192	3776	8192	8896	6464	11072	8960
1568788023	77	0	4216.410156	4201.025879	4185.641113	4201.538574	4201.025879	450	3				0	4	4	4	4	4	77	0	8192	8192	8192	3776	8192	8896	6400	11008	8960
1568788023	78	0	4223.589844	4196.922852	4170.256348	4190.256348	4200.512695	450	3				0	4	4	4	4	4	78	0	8192	8192	8192	3840	8192	8832	6400	11072	8896
1568788023	79	0	4233.333496	4196.922852	4197.436035	4198.974121	4212.820313	1023	3				0	4	4	4	4	4	79	0	8192	8192	8192	3776	8192	8832	6400	11072	8896
1568788023	80	0	4237.436035	4203.077148	4185.641113	4204.615234	4221.025879	450	3				0	4	4	4	4	4	80	0	8192	8192	8192	3776	8192	8832	6400	11008	8960
1568788023	81	0	4231.282227	4209.230957	4186.153809	4190.769043	4215.897461	450	3				0	4	4	4	4	4	81	0	8192	8192	8192	3776	8192	8896	6464	11008	8960
1568788023	82	0	4218.974121	4211.282227	4187.179688	4177.94873	4202.05127	450	3				0	4	4	4	4	4	82	0	8192	8192	8192	3840	8192	8896	6464	11008	8960
1568788023	83	0	4214.358887	4213.333496	4181.538574	4191.794922	4197.436035	1023	3				0	4	4	4	4	4	83	0	8192	8192	8192	3840	8192	8896	6464	11008	8960
1568788023	84	0	4216.410156	4221.538574	4227.179688	4198.461426	4201.025879	450	3				0	4	4	4	4	4	84	0	8192	8192	8192	3776	8192	8832	6528	11072	8960
1568788023	85	0	4213.333496	4227.692383	4214.871582	4189.230957	4196.922852	450	3				0	4	4	4	4	4	85	0	8192	8192	8192	3776	8192	8896	6400	11008	8896
1568788023	86	0	4203.589844	4219.487305	4210.256348	4190.256348	4185.128418	450	3				0	4	4	4	4	4	86	0	8192	8192	8192	3776	8192	8832	6528	11008	9024
1568788023	87	0	4197.94873	4201.025879	4214.871582	4190.769043	4181.538574	1023	3				0	4	4	4	4	4	87	0	8192	8192	8192	3776	8192	8832	6528	11008	9024
1568788023	88	0	4206.153809	4194.871582	4181.025879	4187.179688	4190.769043	450	3				0	4	4	4	4	4	88	0	8192	8192	8192	3840	8192	8832	6528	11008	9280
1568788023	89	0	4218.461426	4203.077148	4207.179688	4194.871582	4203.589844	450	3				0	4	4	4	4	4	89	0	8192	8192	8192	3776	8192	8896	6400	10944	8960
1568788023	90	0	4218.461426	4205.128418	4202.05127	4192.307617	4205.641113	450	3				0	4	4	4	4	4	90	0	8192	8192	8192	3776	8192	8896	6528	11008	8960
1568788023	91	0	4211.282227	4196.922852	4193.333496	4173.846191	4201.538574	1023	3				0	4	4	4	4	4	91	0	8192	8192	8192	3776	8192	8832	6400	11072	9088
1568788023	92	0	4216.410156	4211.282227	4211.794922	4191.282227	4211.794922	450	3				0	4	4	4	4	4	92	0	8192	8192	8192	3776	8192	8832	6400	11072	9088
1568788023	93	0	4219.487305	4231.794922	4180.512695	4214.871582	4220	450	3				0	4	4	4	4	4	93	0	8192	8192	8192	3776	8192	8896	6400	10944	9024
1568788023	94	0	4197.94873	4221.538574	4170.769043	4182.563965	4195.384766	450	3				0	4	4	4	4	4	94	0	8192	8192	8192	3776	8192	8832	6400	11008	8960
1568788023	95	0	4188.717773	4211.282227	4160.512695	4158.974121	4180.512695	1023	3				0	4	4	4	4	4	95	0	8192	8192	8192	3776	8192	8896	6400	10944	8896
1568788023	96	0	4212.820313	4229.743652	4178.461426	4180.512695	4197.436035	450	3				0	4	4	4	4	4	96	0	8192	8192	8192	3776	8192	8832	6464	11008	8960
1568788023	97	0	4236.410156	4237.94873	4211.282227	4188.205078	4208.717773	450	3				0	4	4	4	4	4	97	0	8192	8192	8192	3776	8192	8896	6464	11008	8960
1568788023	98	0	4237.94873	4225.641113	4183.589844	4180.512695	4209.743652	450	3				0	4	4	4	4	4	98	0	8192	8192	8192	3776	8192	8832	6400	11008	8960
1568788023	99	0	4234.358887	4213.333496	4198.974121	4177.94873	4213.333496	1023	3				0	4	4	4	4	4	99	0	8192	8192	8192	3776	8192	8832	6464	11008	8960
1568788023	100	0	4223.589844	4203.077148	4192.307617	4161.025879	4205.128418	450	3				0	4	4	4	4	4	100	0	8192	8192	8192	3776	8192	8896	6464	10944	8960
1568788023	101	0	4204.102539	4196.922852	4174.358887	4147.179688	4189.743652	450	3				0	4	4	4	4	4	101	0	8192	8192	8192	3776	8192	8832	6464	10944	8960
1568788023	102	0	4187.179688	4192.820313	4191.794922	4150.769043	4172.820313	450	3				0	4	4	4	4	4	102	0	8192	8192	8192	3776	8192	8896	6528	11072	8960
1568788023	103	0	4154.871582	4176.410156	4150.256348	4123.589844	4127.692383	1023	3				0	4	4	4	4	4	103	0	8192	8192	8192	3776	8192	8832	6464	11008	8960
1568788023	104	0	4114.871582	4160	4156.922852	4091.794922	4087.179443	450	3				0	4	4	4	4	4	104	0	8192	8192	8192	3776	8192	8832	6400	11008	8960
1568788023	105	0	4117.94873	4170.256348	4184.615234	4123.077148	4102.563965	450	3				0	4	4	4	4	4	105	0	8192	8192	8192	3776	8192	8896	6400	11008	8960
1568788023	106	0	4154.358887	4194.871582	4184.102539	4168.717773	4135.384766	450	3				0	4	4	4	4	4	106	0	8192	8192	8192	3776	8192	8832	6400	11008	8896
1568788023	107	0	4169.230957	4211.282227	4203.077148	4179.487305	4145.641113	1023	3				0	4	4	4	4	4	107	0	8192	8192	8192	3776	8192	8832	6400	11008	8960
1568788023	108	0	4166.153809	4217.436035	4178.974121	4182.563965	4150.769043	450	3				0	4	4	4	4	4	108	0	8192	8192	8192	3776	8192	8896	6400	11008	8960
1568788023	109	0	4185.641113	4225.641113	4192.307617	4187.179688	4174.871582	450	3				0	4	4	4	4	4	109	0	8192	8192	8192	3776	8192	8832	6400	11008	8832
1568788023	110	0	4212.307617	4233.846191	4208.717773	4186.153809	4199.487305	450	3				0	4	4	4	4	4	110	0	8192	8192	8192	3776	8192	8832	6400	11008	8832
1568788023	111	0	4217.436035	4223.589844	4186.153809	4192.307617	4203.589844	1023	3				0	4	4	4	4	4	111	0	8192	8192	8192	3840	8192	8896	6336	11008	8832
1568788023	112	0	4218.974121	4209.230957	4202.05127	4199.487305	4208.717773	450	3				0	4	4	4	4	4	112	0	8192	8192	8192	3776	8192	8896	6464	11008	8960
1568788023	113	0	4233.846191	4217.436035	4201.538574	4197.94873	4225.128418	450	3				0	4	4	4	4	4	113	0	8192	8192	8192	3776	8192	8896	6528	11008	8960
1568788023	114	0	4242.05127	4231.794922	4229.230957	4200	4229.230957	450	3				0	4	4	4	4	4	114	0	8192	8192	8192	3776	8192	8832	6464	11072	8896
1568788023	115	0	4235.384766	4231.794922	4240.512695	4203.077148	4217.94873	1023	3				0	4	4	4	4	4	115	0	8192	8192	8192	3776	8192	8832	6464	11072	8896
1568788023	116	0	4229.743652	4229.743652	4208.717773	4202.05127	4214.358887	450	3				0	4	4	4	4	4	116	0	8192	8192	8192	3776	8192	8896	6400	11072	8960
1568788023	117	0	4232.820313	4229.743652	4229.230957	4210.256348	4218.974121	450	3				0	4	4	4	4	4	117	0	8192	8192	8192	3776	8192	8832	6464	11008	8960
1568788023	118	0	4227.179688	4223.589844	4207.692383	4216.922852	4217.94873	450	3				0	4	4	4	4	4	118	0	8192	8192	8192	3776	8192	8896	6464	11008	9152
1568788023	119	0	4218.461426	4213.333496	4194.871582	4209.230957	4212.820313	1023	3				0	4	4	4	4	4	119	0	8192	8192	8192	3776	8192	8896	6464	11008	9152
1568788023	120	0	4212.820313	4213.333496	4202.563965	4199.487305	4200.512695	450	3				0	4	4	4	4	4	120	0	8192	8192	8192	3776	8192	8896	6400	11008	8896
1568788023	121	0	4205.128418	4215.384766	4173.333496	4196.410156	4187.179688	450	3				0	4	4	4	4	4	121	0	8192	8192	8192	3840	8192	8832	6464	11072	8960
1568788023	122	0	4201.025879	4207.179688	4189.743652	4194.871582	4183.077148	450	3				0	4	4	4	4	4	122	0	8192	8192	8192	3840	8192	8896	6464	11008	8960
1568788023	123	0	4213.846191	4207.179688	4187.692383	4197.436035	4190.256348	1023	3				0	4	4	4	4	4	123	0	8192	8192	8192	3840	8192	8832	6464	11008	8960
1568788023	124	0	4234.358887	4223.589844	4204.102539	4209.743652	4209.743652	450	3				0	4	4	4	4	4	124	0	8192	8192	8192	3776	8192	8832	6464	11008	8960
1568788023	125	0	4237.436035	4225.641113	4229.230957	4211.282227	4219.487305	450	3				0	4	4	4	4	4	125	0	8192	8192	8192	3840	8192	8832	6400	11072	8960
1568788023	126	0	4221.538574	4203.077148	4188.205078	4192.820313	4205.641113	450	3				0	4	4	4	4	4	126	0	8192	8192	8192	3776	8192	8832	6400	11072	8960
1568788023	127	0	4214.358887	4192.820313	4201.538574	4181.025879	4199.487305	233	3				0	4	4	4	4	4	127	0	8192	8192	8192	3776	8192	8832	6464	11072	8960
1568788023	0	0	4220.512695	4201.025879	4202.05127	4192.820313	4212.820313	450	3				0	4	4	4	4	4	0	0	8192	8192	8192	3776	8192	8832	6464	11072	8960
1568788023	1	0	4211.282227	4188.717773	4180.512695	4200.512695	4205.128418	450	3				0	4	4	4	4	4	1	0	8192	8192	8192	3776	8192	8832	6400	11008	9216
1568788023	2	0	4191.794922	4166.153809	4185.641113	4185.641113	4181.538574	1023	3				0	4	4	4	4	4	2	0	8192	8192	8192	3776	8192	8896	6464	11008	8896
1568788023	3	0	4196.922852	4164.102539	4172.307617	4185.641113	4187.692383	450	3				0	4	4	4	4	4	3	0	8192	8192	8192	3776	8192	8896	6528	11008	8960
1568788023	4	0	4205.128418	4170.256348	4200	4198.461426	4205.128418	1023	3				0	4	4	4	4	4	4	0	8192	8192	8192	3840	8192	8832	6400	11008	8896
1568788023	5	0	4202.05127	4168.205078	4196.410156	4191.794922	4201.025879	450	3				0	4	4	4	4	4	5	0	8192	8192	8192	3776	8192	8832	6400	11008	8896
1568788023	6	0	4209.743652	4172.307617	4183.589844	4182.05127	4199.487305	1023	3				0	4	4	4	4	4	6	0	8192	8192	8192	3840	8192	8832	6528	11008	8960
1568788023	7	0	4213.333496	4174.358887	4206.666504	4181.538574	4207.179688	450	3				0	4	4	4	4	4	7	0	8192	8192	8192	3776	8192	8832	6464	11072	8960
1568788023	8	0	4200.512695	4170.256348	4175.384766	4177.94873	4201.538574	450	3				0	4	4	4	4	4	8	0	8192	8192	8192	3776	8192	8832	6464	11008	8896
1568788023	9	0	4199.487305	4176.410156	4187.179688	4176.410156	4198.461426	1023	3				0	4	4	4	4	4	9	0	8192	8192	8192	3776	8192	8896	6464	11008	8896
1568788023	10	0	4203.077148	4186.666504	4200.512695	4185.641113	4202.563965	450	3				0	4	4	4	4	4	10	0	8192	8192	8192	3776	8192	8896	6400	11072	8960
1568788023	11	0	4186.666504	4180.512695	4177.436035	4190.256348	4192.307617	1023	3				0	4	4	4	4	4	11	0	8192	8192	8192	3776	8192	8896	6464	11008	8960
1568788023	12	0	4176.922852	4174.358887	4193.333496	4188.205078	4180	450	3				0	4	4	4	4	4	12	0	8192	8192	8192	3840	8192	8832	6464	11072	8960
1568788023	13	0	4191.282227	4178.461426	4176.410156	4187.692383	4182.563965	450	3				0	4	4	4	4	4	13	0	8192	8192	8192	3776	8192	8832	6464	11072	8960
1568788023	14	0	4201.538574	4182.563965	4187.179688	4183.077148	4190.256348	450	3				0	4	4	4	4	4	14	0	8192	8192	8192	3776	8192	8832	6464	11008	8960
1568788023	15	0	4207.179688	4184.615234	4202.05127	4182.563965	4197.94873	1023	3				0	4	4	4	4	4	15	0	8192	8192	8192	3776	8192	8896	6400	11072	8960
1568788023	16	0	4209.743652	4190.769043	4188.205078	4187.179688	4202.563965	0	3				0	4	4	4	4	4	16	0	8192	8192	8192	3776	8192	8896	6528	11072	8960
1568788023	17	0	4204.102539	4188.717773	4204.102539	4187.692383	4193.846191	0	3				0	4	4	4	4	4	17	0	8192	8192	8192	3776	8192	8896	6400	11008	8640
1568788023	18	0	4195.897461	4182.563965	4174.358887	4181.025879	4182.05127	0	3				0	4	4	4	4	4	18	0	8192	8192	8192	3776	8192	8832	6400	11008	8640
1568788023	19	0	4201.025879	4184.615234	4180	4181.538574	4189.230957	0	3				0	4	4	4	4	4	19	0	8192	8192	8192	3776	8192	8832	6464	11008	8896
1568788023	20	0	4210.769043	4188.717773	4196.922852	4196.922852	4204.615234	0	3				0	4	4	4	4	4	20	0	8192	8192	8192	3776	8192	8832	6528	11072	9024
1568788023	21	0	4201.538574	4184.615234	4155.897461	4197.94873	4198.461426	0	3				0	4	4	4	4	4	21	0	8192	8192	8192	3776	8192	8832	6464	11072	8960
1568788023	22	0	4194.871582	4188.717773	4171.794922	4190.256348	4189.230957	0	3				0	4	4	4	4	4	22	0	8192	8192	8192	3776	8192	8896	6400	11008	9152
1568788023	23	0	4210.256348	4203.077148	4186.153809	4196.922852	4200	0	3				0	4	4	4	4	4	23	0	8192	8192	8192	3776	8192	8832	6400	11008	9152
1568788023	24	0	4224.615234	4209.230957	4196.922852	4205.641113	4209.743652	0	3				0	4	4	4	4	4	24	0	8192	8192	8192	3776	8192	8832	6464	11008	8896
1568788023	25	0	4216.410156	4203.077148	4197.436035	4205.641113	4201.025879	0	3				0	4	4	4	4	4	25	0	8192	8192	8192	3840	8192	8896	6400	11008	8960
1568788023	26	0	4210.769043	4198.974121	4174.358887	4200.512695	4195.897461	0	3				0	4	4	4	4	4	26	0	8192	8192	8192	3776	8192	8832	6400	11072	8768
1568788023	27	0	4221.025879	4203.077148	4213.846191	4203.077148	4211.794922	0	3				0	4	4	4	4	4	27	0	8192	8192	8192	3776	8192	8896	6400	11072	8768
1568788023	28	0	4225.128418	4207.179688	4198.461426	4212.820313	4218.974121	0	3				0	4	4	4	4	4	28	0	8192	8192	8192	3776	8192	8832	6464	11008	8960
1568788023	29	0	4212.820313	4203.077148	4165.128418	4210.256348	4201.025879	0	3				0	4	4	4	4	4	29	0	8192	8192	8192	3776	8192	8832	6464	11072	8960
1568788023	30	0	4202.05127	4194.871582	4177.94873	4198.974121	4192.307617	0	3				0	4	4	4	4	4	30	0	8192	8192	8192	3840	8192	8832	6464	11072	8960
1568788023	31	0	4208.717773	4190.769043	4163.077148	4205.641113	4208.205078	0	3				0	4	4	4	4	4	31	0	8192	8192	8192	3776	8192	8832	6464	11072	8960
1568788023	32	0	4212.820313	4184.615234	4179.487305	4212.820313	4212.307617	0	3				0	4	4	4	4	4	32	0	8192	8192	8192	3776	8192	8896	6400	11008	8960
1568788023	33	0	4200.512695	4178.461426	4168.205078	4196.410156	4193.846191	0	3				0	4	4	4	4	4	33	0	8192	8192	8192	3840	8192	8896	6464	11008	9024
1568788023	34	0	4198.461426	4194.871582	4165.128418	4186.666504	4186.666504	0	3				0	4	4	4	4	4	34	0	8192	8192	8192	3776	8192	8832	6400	11072	8896
1568788023	35	0	4203.589844	4209.230957	4203.077148	4181.538574	4187.692383	0	3				0	4	4	4	4	4	35	0	8192	8192	8192	3776	8192	8832	6464	11072	8832
1568788023	36	0	4201.025879	4205.128418	4185.128418	4175.384766	4184.102539	0	3				0	4	4	4	4	4	36	0	8192	8192	8192	3776	8192	8832	6464	11072	8832
1568788023	37	0	4205.128418	4198.974121	4206.153809	4189.743652	4188.717773	0	3				0	4	4	4	4	4	37	0	8192	8192	8192	3776	8192	8832	6464	11008	8896
1568788023	38	0	4213.333496	4209.230957	4211.794922	4202.563965	4196.410156	0	3				0	4	4	4	4	4	38	0	8192	8192	8192	3776	8192	8832	6464	11008	8960
1568788023	39	0	4219.487305	4217.436035	4188.717773	4207.179688	4198.461426	0	3				0	4	4	4	4	4	39	0	8192	8192	8192	3776	8192	8832	6464	11008	8960
1568788023	40	0	4229.743652	4215.384766	4208.205078	4220.512695	4202.563965	0	3				0	4	4	4	4	4	40	0	8192	8192	8192	3776	8192	8896	6400	11008	8704
1568788023	41	0	4234.358887	4219.487305	4193.846191	4227.179688	4209.743652	0	3				0	4	4	4	4	4	41	0	8192	8192	8192	3776	8192	8896	6400	11008	8704
1568788023	42	0	4232.820313	4227.692383	4206.153809	4223.589844	4215.897461	0	3				0	4	4	4	4	4	42	0	8192	8192	8192	3840	8192	8832	6464	11072	8960
1568788023	43	0	4240	4231.794922	4208.717773	4229.743652	4224.615234	0	3				0	4	4	4	4	4	43	0	8192	8192	8192	3776	8192	8832	6400	11008	9024
1568788023	44	0	4244.615234	4229.743652	4190.256348	4236.410156	4226.153809	0	3				0	4	4	4	4	4	44	0	8192	8192	8192	3776	8192	8896	6464	11072	8960
1568788023	45	0	4234.871582	4225.641113	4205.641113	4225.128418	4213.846191	0	3				0	4	4	4	4	4	45	0	8192	8192	8192	3776	8192	8832	6464	11072	8960
1568788024	46	0	4221.538574	4221.538574	4172.820313	4207.179688	4198.974121	0	3				0	4	4	4	4	4	46	0	8192	8192	8192	3776	8192	8896	6464	11008	8896
1568788024	47	0	4202.563965	4211.282227	4166.666504	4187.179688	4179.487305	0	3				0	4	4	4	4	4	47	0	8192	8192	8192	3776	8192	8832	6528	11072	8960
1568788024	48	0	4195.897461	4207.179688	4180.512695	4177.94873	4170.256348	0	3				0	4	4	4	4	4	48	0	8192	8192	8192	3776	8192	8832	6400	10944	8896
1568788024	49	0	4212.820313	4221.538574	4180	4184.615234	4176.410156	0	3				0	4	4	4	4	4	49	0	8192	8192	8192	3776	8192	8832	6400	10944	8896
1568788024	50	0	4214.871582	4231.794922	4211.794922	4186.666504	4176.410156	0	3				0	4	4	4	4	4	50	0	8192	8192	8192	3776	8192	8832	6528	11008	8960
1568788024	51	0	4202.563965	4223.589844	4187.179688	4189.230957	4173.846191	0	3				0	4	4	4	4	4	51	0	8192	8192	8192	3776	8192	8896	6464	11072	8896
1568788024	52	0	4209.743652	4219.487305	4180.512695	4187.179688	4180	0	3				0	4	4	4	4	4	52	0	8192	8192	8192	3776	8192	8832	6400	11008	8896
1568788024	53	0	4224.102539	4221.538574	4195.897461	4179.487305	4191.282227	0	3				0	4	4	4	4	4	53	0	8192	8192	8192	3776	8192	8896	6400	11008	9024
1568788024	54	0	4230.256348	4231.794922	4174.358887	4197.436035	4205.128418	0	3				0	4	4	4	4	4	54	0	8192	8192	8192	3776	8192	8832	6400	11008	9024
1568788024	55	0	4235.897461	4244.102539	4190.256348	4229.230957	4217.94873	0	3				0	4	4	4	4	4	55	0	8192	8192	8192	3776	8192	8896	6464	11008	9216
1568788024	56	0	4228.717773	4237.94873	4164.102539	4225.128418	4208.717773	0	3				0	4	4	4	4	4	56	0	8192	8192	8192	3776	8192	8896	6528	11072	8960
1568788024	57	0	4203.589844	4215.384766	4140	4197.436035	4187.179688	0	3				0	4	4	4	4	4	57	0	8192	8192	8192	3840	8192	8832	6400	11072	8896
1568788024	58	0	4191.282227	4209.230957	4153.333496	4197.94873	4179.487305	0	3				0	4	4	4	4	4	58	0	8192	8192	8192	3776	8192	8896	6464	11072	9088
1568788024	59	0	4209.230957	4221.538574	4152.820313	4218.974121	4193.333496	0	3				0	4	4	4	4	4	59	0	8192	8192	8192	3776	8192	8896	6464	11072	9088
1568788024	60	0	4231.794922	4231.794922	4193.846191	4212.307617	4210.256348	0	3				0	4	4	4	4	4	60	0	8192	8192	8192	3776	8192	8832	6528	11072	8960
1568788024	61	0	4221.538574	4225.641113	4181.538574	4182.563965	4194.358887	0	3				0	4	4	4	4	4	61	0	8192	8192	8192	3776	8192	8896	6400	11008	8896
1568788024	62	0	4197.94873	4219.487305	4169.743652	4171.282227	4165.641113	0	3				0	4	4	4	4	4	62	0	8192	8192	8192	3776	8192	8832	6400	11072	8896
1568788024	63	0	4200	4231.794922	4209.743652	4183.589844	4168.717773	0	3				0	4	4	4	4	4	63	0	8192	8192	8192	3776	8192	8832	6400	11072	8896
1568788024	64	0	4214.358887	4237.94873	4193.333496	4197.436035	4183.077148	450	3				0	4	4	4	4	4	64	0	8192	8192	8192	3776	8192	8896	6464	11008	8960
1568788024	65	0	4217.436035	4233.846191	4190.256348	4196.922852	4184.102539	450	3				0	4	4	4	4	4	65	0	8192	8192	8192	3840	8192	8896	6400	11072	8896
1568788024	66	0	4218.461426	4231.794922	4176.410156	4175.897461	4180.512695	1023	3				0	4	4	4	4	4	66	0	8192	8192	8192	3776	8192	8896	6336	11008	8960
1568788024	67	0	4209.230957	4219.487305	4160	4152.307617	4176.410156	450	3				0	4	4	4	4	4	67	0	8192	8192	8192	3776	8192	8896	6336	11008	8960
1568788024	68	0	4184.102539	4194.871582	4163.589844	4146.153809	4165.128418	1023	3				0	4	4	4	4	4	68	0	8192	8192	8192	3776	8192	8896	6400	11008	8960
[truncated: 5,137 more rows]
