# Supplementary material for: The classification of EEG-based winking signals: a transfer learning and random forest pipeline
Source: PeerJ. 2021 Mar 31;9:e11182. doi: 10.7717/peerj.11182 (PMC8019310; doi:10.7717/peerj.11182)
Supplement: Supplemental Information 10 [file peerj-09-11182-s010.csv]

title:Blink1_4	start timestamp:2019-08-28T15:02:32.249357+08:00	stop timestamp:2019-08-28T15:03:31.233140+08:00	headset type:INSIGHT	headset serial:5A6897AC49	headset firmware:925	subject name:Sub_5	channels:30	sampling rate:eeg_128;mot_128	samples:7485	version:2.0
Timestamp	EEG.Counter	EEG.Interpolated	EEG.AF3	EEG.T7	EEG.Pz	EEG.T8	EEG.AF4	EEG.RawCq	EEG.Battery	MarkerIndex	MarkerType	MarkerValueInt	EEG.MarkerHardware	CQ.AF3	CQ.T7	CQ.Pz	CQ.T8	CQ.AF4	MOT.CounterMems	MOT.InterpolatedMems	MOT.GyroX	MOT.GyroY	MOT.GyroZ	MOT.AccX	MOT.AccY	MOT.AccZ	MOT.MagX	MOT.MagY	MOT.MagZ
1566975752	0	0	4167.179688	4123.077148	4146.666504	4170.769043	4162.05127	450	4				0	4	4	4	4	4	0	0	8192	8128	8192	3840	7552	8384	5888	11776	8512
1566975752	1	0	4153.846191	4139.487305	4135.897461	4174.871582	4137.94873	450	4				0	4	4	4	4	4	1	0	8192	8128	8192	3840	7552	8320	6016	11840	8640
1566975752	2	0	4189.743652	4178.461426	4177.436035	4196.410156	4177.436035	1023	4				0	4	4	4	4	4	2	0	8192	8128	8192	3840	7552	8384	5952	11840	8576
1566975752	3	0	4222.563965	4192.820313	4200.512695	4203.589844	4217.436035	450	4				0	4	4	4	4	4	3	0	8192	8128	8192	3840	7616	8384	5952	11840	8512
1566975752	4	0	4206.153809	4180.512695	4165.128418	4193.333496	4190.256348	1023	4				0	4	4	4	4	4	4	0	8192	8192	8128	3840	7616	8448	6016	11840	8512
1566975752	5	0	4190.256348	4162.05127	4139.487305	4181.538574	4161.538574	450	4				0	4	4	4	4	4	5	0	8192	8192	8192	3840	7616	8384	5952	11840	8576
1566975752	6	0	4209.743652	4160	4168.205078	4194.358887	4184.615234	1023	4				0	4	4	4	4	4	6	0	8192	8192	8192	3840	7616	8384	5952	11840	8576
1566975752	7	0	4222.563965	4182.563965	4188.717773	4204.102539	4203.589844	450	4				0	4	4	4	4	4	7	0	8192	8192	8192	3840	7616	8384	5952	11840	8512
1566975752	8	0	4204.615234	4170.256348	4172.820313	4197.94873	4185.641113	450	4				0	4	4	4	4	4	8	0	8192	8192	8192	3840	7616	8384	5952	11840	8512
1566975752	9	0	4197.436035	4141.538574	4165.641113	4197.436035	4182.563965	1023	4				0	4	4	4	4	4	9	0	8192	8192	8192	3840	7616	8384	6016	11840	8576
1566975752	10	0	4220.512695	4164.102539	4178.461426	4200.512695	4202.563965	450	4				0	4	4	4	4	4	10	0	8192	8192	8192	3840	7616	8384	6016	11776	8576
1566975752	11	0	4235.897461	4201.025879	4199.487305	4209.743652	4207.179688	1023	4				0	4	4	4	4	4	11	0	8128	8192	8192	3840	7616	8384	5952	11776	8448
1566975752	12	0	4220.512695	4192.820313	4196.922852	4201.025879	4191.794922	450	4				0	4	4	4	4	4	12	0	8128	8192	8192	3840	7616	8384	5952	11776	8448
1566975752	13	0	4203.589844	4176.410156	4174.871582	4188.205078	4177.94873	450	4				0	4	4	4	4	4	13	0	8128	8192	8192	3840	7616	8448	6016	11840	8576
1566975752	14	0	4211.794922	4184.615234	4176.922852	4200.512695	4184.615234	450	4				0	4	4	4	4	4	14	0	8128	8192	8192	3840	7616	8448	5952	11840	8576
1566975752	15	0	4224.615234	4190.769043	4193.333496	4207.179688	4202.563965	1023	4				0	4	4	4	4	4	15	0	8192	8192	8192	3840	7616	8448	5952	11840	8576
1566975752	16	0	4217.436035	4186.666504	4189.743652	4202.563965	4201.538574	0	4				0	4	4	4	4	4	16	0	8128	8192	8192	3840	7616	8448	5952	11840	8576
1566975752	17	0	4217.436035	4180.512695	4174.871582	4192.307617	4202.05127	0	4				0	4	4	4	4	4	17	0	8192	8192	8192	3840	7616	8512	5952	11776	8384
1566975752	18	0	4241.538574	4180.512695	4178.974121	4188.205078	4226.666504	0	4				0	4	4	4	4	4	18	0	8192	8256	8192	3840	7616	8512	6016	11840	8576
1566975752	19	0	4254.358887	4192.820313	4197.94873	4205.128418	4232.307617	0	4				0	4	4	4	4	4	19	0	8192	8192	8192	3776	7616	8512	5952	11776	8576
1566975752	20	0	4250.769043	4203.077148	4198.461426	4207.692383	4214.871582	0	4				0	4	4	4	4	4	20	0	8192	8192	8192	3776	7616	8512	6016	11840	8576
1566975752	21	0	4244.102539	4190.769043	4189.230957	4198.461426	4209.743652	0	4				0	4	4	4	4	4	21	0	8192	8192	8192	3776	7616	8512	6016	11840	8768
1566975752	22	0	4227.692383	4184.615234	4176.922852	4192.307617	4207.692383	0	4				0	4	4	4	4	4	22	0	8192	8192	8192	3776	7616	8576	5952	11776	8768
1566975752	23	0	4222.563965	4192.820313	4172.820313	4200	4201.025879	0	4				0	4	4	4	4	4	23	0	8192	8192	8192	3776	7616	8512	5952	11840	8576
1566975752	24	0	4245.641113	4194.871582	4191.794922	4218.461426	4213.846191	0	4				0	4	4	4	4	4	24	0	8192	8192	8192	3840	7616	8576	6016	11840	8576
1566975752	25	0	4270.769043	4196.922852	4207.179688	4215.897461	4240.512695	0	4				0	4	4	4	4	4	25	0	8192	8192	8192	3840	7616	8576	5888	11840	8576
1566975752	26	0	4254.358887	4201.025879	4212.820313	4210.769043	4248.717773	0	4				0	4	4	4	4	4	26	0	8192	8192	8192	3776	7616	8576	5888	11840	8576
1566975752	27	0	4254.871582	4194.871582	4208.717773	4219.487305	4226.666504	0	4				0	4	4	4	4	4	27	0	8192	8192	8192	3840	7616	8576	6016	11776	8576
1566975752	28	0	4251.794922	4203.077148	4198.974121	4218.461426	4202.05127	0	4				0	4	4	4	4	4	28	0	8192	8192	8192	3776	7616	8512	6016	11840	8512
1566975752	29	0	4235.384766	4223.589844	4203.589844	4217.94873	4198.461426	0	4				0	4	4	4	4	4	29	0	8192	8192	8192	3840	7616	8576	5952	11840	8896
1566975752	30	0	4229.743652	4229.743652	4210.256348	4221.538574	4206.153809	0	4				0	4	4	4	4	4	30	0	8192	8192	8192	3776	7616	8512	5952	11840	8896
1566975752	31	0	4229.230957	4225.641113	4212.307617	4224.102539	4208.205078	0	4				0	4	4	4	4	4	31	0	8192	8192	8192	3840	7616	8576	5888	11776	8576
1566975753	32	0	4229.743652	4215.384766	4202.05127	4214.358887	4201.025879	0	4				0	4	4	4	4	4	32	0	8192	8192	8192	3840	7616	8576	6016	11776	8576
1566975753	33	0	4255.384766	4205.128418	4189.230957	4207.692383	4194.358887	0	4				0	4	4	4	4	4	33	0	8192	8192	8192	3776	7616	8640	5952	11840	8512
1566975753	34	0	4273.333496	4217.436035	4207.692383	4233.846191	4201.025879	0	4				0	4	4	4	4	4	34	0	8192	8192	8192	3776	7616	8576	5952	11840	8512
1566975753	35	0	4257.94873	4217.436035	4212.307617	4233.333496	4200	0	4				0	4	4	4	4	4	35	0	8192	8192	8192	3776	7616	8576	5952	11776	8576
1566975753	36	0	4265.641113	4190.769043	4200	4214.358887	4197.436035	0	4				0	4	4	4	4	4	36	0	8128	8192	8192	3840	7616	8576	5952	11840	8576
1566975753	37	0	4290.256348	4203.077148	4226.153809	4236.410156	4232.820313	0	4				0	4	4	4	4	4	37	0	8128	8192	8192	3776	7616	8576	5952	11776	8512
1566975753	38	0	4276.410156	4235.897461	4238.461426	4241.538574	4255.384766	0	4				0	4	4	4	4	4	38	0	8128	8192	8192	3840	7616	8576	5952	11776	8384
1566975753	39	0	4253.333496	4231.794922	4215.897461	4217.94873	4232.307617	0	4				0	4	4	4	4	4	39	0	8128	8192	8192	3776	7616	8576	5952	11776	8448
1566975753	40	0	4253.846191	4229.743652	4217.94873	4210.256348	4231.794922	0	4				0	4	4	4	4	4	40	0	8128	8192	8192	3840	7552	8576	5952	11776	8448
1566975753	41	0	4242.05127	4246.153809	4231.282227	4215.384766	4246.666504	0	4				0	4	4	4	4	4	41	0	8192	8192	8192	3840	7552	8576	5952	11776	8576
1566975753	42	0	4218.461426	4227.692383	4211.794922	4206.153809	4221.025879	0	4				0	4	4	4	4	4	42	0	8192	8192	8192	3840	7552	8576	5888	11840	8576
1566975753	43	0	4236.922852	4207.179688	4189.743652	4189.230957	4197.436035	0	4				0	4	4	4	4	4	43	0	8192	8192	8192	3840	7552	8576	5888	11776	8640
1566975753	44	0	4268.717773	4237.94873	4202.563965	4206.153809	4217.436035	0	4				0	4	4	4	4	4	44	0	8192	8192	8192	3776	7552	8640	5888	11776	8640
1566975753	45	0	4254.871582	4262.563965	4218.974121	4229.230957	4236.922852	0	4				0	4	4	4	4	4	45	0	8192	8192	8192	3776	7616	8576	6016	11776	8512
1566975753	46	0	4239.487305	4240	4207.692383	4218.461426	4226.666504	0	4				0	4	4	4	4	4	46	0	8192	8192	8192	3776	7616	8576	5952	11776	8576
1566975753	47	0	4272.307617	4198.974121	4189.230957	4208.205078	4205.128418	0	4				0	4	4	4	4	4	47	0	8192	8192	8192	3776	7552	8576	5888	11776	8704
1566975753	48	0	4294.871582	4194.871582	4184.102539	4206.666504	4197.436035	0	4				0	4	4	4	4	4	48	0	8192	8192	8192	3776	7616	8576	5888	11776	8704
1566975753	49	0	4263.589844	4211.282227	4191.794922	4198.974121	4191.794922	0	4				0	4	4	4	4	4	49	0	8192	8128	8192	3776	7616	8512	5952	11776	8576
1566975753	50	0	4255.384766	4225.641113	4209.743652	4203.589844	4196.922852	0	4				0	4	4	4	4	4	50	0	8192	8128	8192	3776	7616	8576	6016	11776	8576
1566975753	51	0	4282.05127	4248.205078	4231.794922	4212.820313	4228.717773	0	4				0	4	4	4	4	4	51	0	8192	8128	8192	3776	7616	8512	5952	11776	8576
1566975753	52	0	4272.307617	4252.307617	4226.666504	4203.077148	4231.794922	0	4				0	4	4	4	4	4	52	0	8192	8128	8128	3776	7616	8512	5952	11776	8576
1566975753	53	0	4241.538574	4242.05127	4200.512695	4188.717773	4209.230957	0	4				0	4	4	4	4	4	53	0	8192	8128	8128	3776	7680	8512	6016	11776	8576
1566975753	54	0	4239.487305	4260.512695	4213.333496	4200	4232.307617	0	4				0	4	4	4	4	4	54	0	8192	8128	8128	3776	7680	8512	5888	11840	8576
1566975753	55	0	4253.846191	4260.512695	4229.230957	4218.974121	4260.512695	0	4				0	4	4	4	4	4	55	0	8192	8128	8128	3840	7680	8512	5952	11776	8576
1566975753	56	0	4272.307617	4223.589844	4194.358887	4205.641113	4233.333496	0	4				0	4	4	4	4	4	56	0	8192	8128	8128	3840	7680	8512	5952	11840	8512
1566975753	57	0	4289.743652	4215.384766	4176.922852	4206.153809	4207.179688	0	4				0	4	4	4	4	4	57	0	8192	8128	8128	3840	7616	8512	5952	11840	8512
1566975753	58	0	4276.410156	4242.05127	4193.846191	4214.871582	4220	0	4				0	4	4	4	4	4	58	0	8192	8128	8128	3904	7616	8448	5952	11776	8576
1566975753	59	0	4253.333496	4246.153809	4196.922852	4202.563965	4228.205078	0	4				0	4	4	4	4	4	59	0	8192	8128	8192	3904	7616	8512	5888	11776	8512
1566975753	60	0	4268.205078	4242.05127	4205.128418	4205.641113	4231.282227	0	4				0	4	4	4	4	4	60	0	8192	8128	8192	3904	7616	8448	6016	11840	8576
1566975753	61	0	4283.077148	4260.512695	4232.307617	4212.307617	4248.717773	0	4				0	4	4	4	4	4	61	0	8192	8128	8192	3840	7616	8512	5952	11776	8576
1566975753	62	0	4268.205078	4266.666504	4253.846191	4215.897461	4261.538574	0	4				0	4	4	4	4	4	62	0	8192	8128	8192	3904	7552	8512	5952	11776	8576
1566975753	63	0	4255.384766	4235.897461	4222.05127	4197.94873	4232.307617	0	4				0	4	4	4	4	4	63	0	8192	8128	8192	3840	7552	8512	5952	11840	8512
1566975753	64	0	4262.563965	4198.974121	4165.641113	4175.384766	4174.871582	450	4				0	4	4	4	4	4	64	0	8192	8128	8192	3904	7552	8448	5952	11776	8512
1566975753	65	0	4277.436035	4196.922852	4149.230957	4179.487305	4148.205078	450	4				0	4	4	4	4	4	65	0	8192	8128	8192	3840	7552	8448	5952	11840	8640
1566975753	66	0	4268.717773	4211.282227	4164.615234	4192.307617	4161.538574	1023	4				0	4	4	4	4	4	66	0	8192	8128	8256	3840	7552	8512	5952	11840	8640
1566975753	67	0	4227.692383	4227.692383	4192.820313	4213.846191	4197.436035	450	4				0	4	4	4	4	4	67	0	8192	8128	8256	3840	7552	8448	5952	11776	8576
1566975753	68	0	4195.897461	4250.256348	4209.230957	4224.615234	4229.743652	1023	4				0	4	4	4	4	4	68	0	8192	8128	8192	3840	7552	8448	5952	11776	8576
1566975753	69	0	4189.230957	4262.563965	4222.05127	4230.769043	4244.615234	450	4				0	4	4	4	4	4	69	0	8192	8128	8192	3776	7552	8448	5952	11776	8576
1566975753	70	0	4180.512695	4260.512695	4221.025879	4225.128418	4235.384766	1023	4				0	4	4	4	4	4	70	0	8192	8128	8192	3776	7552	8448	5952	11776	8576
1566975753	71	0	4191.282227	4254.358887	4194.358887	4200.512695	4216.922852	450	4				0	4	4	4	4	4	71	0	8192	8128	8192	3776	7552	8448	5952	11840	8704
1566975753	72	0	4244.615234	4252.307617	4196.410156	4209.230957	4231.282227	450	4				0	4	4	4	4	4	72	0	8192	8128	8192	3776	7552	8448	5888	11776	8576
1566975753	73	0	4280.512695	4244.102539	4201.538574	4218.461426	4250.769043	1023	4				0	4	4	4	4	4	73	0	8192	8128	8192	3776	7552	8448	5952	11840	8576
1566975753	74	0	4264.102539	4233.846191	4185.128418	4206.666504	4237.436035	450	4				0	4	4	4	4	4	74	0	8192	8128	8192	3776	7552	8448	5952	11776	8832
1566975753	75	0	4243.077148	4235.897461	4188.717773	4210.256348	4228.205078	1023	4				0	4	4	4	4	4	75	0	8192	8128	8192	3776	7552	8448	5952	11776	8832
1566975753	76	0	4248.205078	4246.153809	4207.692383	4216.922852	4246.666504	450	4				0	4	4	4	4	4	76	0	8192	8128	8192	3776	7552	8448	5888	11840	8704
1566975753	77	0	4265.641113	4246.153809	4209.230957	4221.025879	4250.769043	450	4				0	4	4	4	4	4	77	0	8192	8128	8128	3776	7552	8448	5888	11840	8576
1566975753	78	0	4273.846191	4250.256348	4205.641113	4219.487305	4249.743652	450	4				0	4	4	4	4	4	78	0	8192	8128	8192	3776	7552	8512	6016	11776	8576
1566975753	79	0	4256.922852	4248.205078	4208.717773	4209.743652	4249.230957	1023	4				0	4	4	4	4	4	79	0	8192	8128	8128	3840	7552	8448	5952	11840	8640
1566975753	80	0	4237.94873	4229.743652	4198.461426	4206.666504	4223.077148	450	4				0	4	4	4	4	4	80	0	8192	8128	8128	3840	7552	8448	5952	11840	8640
1566975753	81	0	4249.743652	4240	4188.205078	4199.487305	4209.743652	450	4				0	4	4	4	4	4	81	0	8192	8128	8128	3776	7552	8448	5888	11776	8576
1566975753	82	0	4245.128418	4254.358887	4194.358887	4193.333496	4221.025879	450	4				0	4	4	4	4	4	82	0	8192	8128	8128	3840	7552	8448	5952	11776	8640
1566975753	83	0	4191.794922	4231.794922	4191.282227	4188.717773	4223.589844	1023	4				0	4	4	4	4	4	83	0	8192	8128	8128	3840	7552	8384	6016	11776	8640
1566975753	84	0	4169.230957	4209.230957	4189.230957	4192.307617	4226.153809	450	4				0	4	4	4	4	4	84	0	8192	8128	8128	3840	7552	8448	6016	11776	8640
1566975753	85	0	4223.077148	4213.333496	4202.563965	4213.333496	4235.384766	450	4				0	4	4	4	4	4	85	0	8192	8128	8128	3840	7552	8384	5952	11776	8512
1566975753	86	0	4263.589844	4211.282227	4196.922852	4210.256348	4240	450	4				0	4	4	4	4	4	86	0	8192	8128	8128	3840	7616	8448	5888	11776	8576
1566975753	87	0	4237.436035	4182.563965	4175.384766	4194.871582	4230.256348	1023	4				0	4	4	4	4	4	87	0	8192	8128	8128	3840	7552	8384	6016	11840	8576
1566975753	88	0	4223.077148	4160	4161.025879	4191.794922	4214.871582	450	4				0	4	4	4	4	4	88	0	8192	8128	8128	3840	7616	8384	6016	11840	8576
1566975753	89	0	4255.384766	4172.307617	4160	4198.974121	4215.897461	450	4				0	4	4	4	4	4	89	0	8192	8192	8128	3840	7616	8448	5888	11840	8512
1566975753	90	0	4286.153809	4182.563965	4156.410156	4204.102539	4212.820313	450	4				0	4	4	4	4	4	90	0	8192	8192	8128	3840	7616	8384	5952	11776	8640
1566975753	91	0	4283.077148	4168.205078	4141.538574	4190.256348	4193.846191	1023	4				0	4	4	4	4	4	91	0	8192	8192	8128	3840	7616	8448	5952	11712	8576
1566975753	92	0	4249.743652	4164.102539	4149.743652	4197.436035	4203.589844	450	4				0	4	4	4	4	4	92	0	8192	8192	8128	3840	7616	8384	5952	11776	8640
1566975753	93	0	4214.871582	4186.666504	4165.128418	4209.230957	4225.128418	450	4				0	4	4	4	4	4	93	0	8192	8192	8128	3840	7616	8448	5952	11776	8640
1566975753	94	0	4202.563965	4194.871582	4169.743652	4195.897461	4223.589844	450	4				0	4	4	4	4	4	94	0	8192	8192	8128	3840	7616	8448	5952	11776	8256
1566975753	95	0	4205.128418	4186.666504	4174.358887	4189.743652	4210.769043	1023	4				0	4	4	4	4	4	95	0	8192	8192	8128	3840	7616	8448	5952	11776	8576
1566975753	96	0	4213.333496	4184.615234	4159.487305	4181.025879	4200.512695	450	4				0	4	4	4	4	4	96	0	8192	8192	8128	3776	7616	8448	6016	11776	8576
1566975753	97	0	4236.410156	4198.974121	4157.94873	4190.769043	4214.358887	450	4				0	4	4	4	4	4	97	0	8192	8192	8128	3840	7616	8448	5952	11840	8640
1566975753	98	0	4250.769043	4209.230957	4184.102539	4211.794922	4247.179688	450	4				0	4	4	4	4	4	98	0	8192	8192	8128	3776	7616	8448	5952	11840	8640
1566975753	99	0	4238.461426	4205.128418	4183.077148	4198.974121	4243.077148	1023	4				0	4	4	4	4	4	99	0	8192	8192	8128	3840	7616	8448	5952	11776	8576
1566975753	100	0	4228.205078	4194.871582	4168.717773	4190.769043	4213.333496	450	4				0	4	4	4	4	4	100	0	8192	8192	8128	3840	7616	8448	5888	11776	8512
1566975753	101	0	4233.846191	4188.717773	4168.205078	4194.358887	4211.794922	450	4				0	4	4	4	4	4	101	0	8192	8192	8128	3840	7616	8512	5952	11776	8384
1566975753	102	0	4238.974121	4180.512695	4175.384766	4197.94873	4224.615234	450	4				0	4	4	4	4	4	102	0	8192	8192	8128	3776	7616	8448	5952	11776	8384
1566975753	103	0	4222.563965	4182.563965	4193.333496	4209.743652	4238.974121	1023	4				0	4	4	4	4	4	103	0	8192	8192	8128	3840	7616	8512	5952	11904	8640
1566975753	104	0	4206.153809	4207.179688	4196.922852	4208.205078	4252.820313	450	4				0	4	4	4	4	4	104	0	8192	8192	8128	3840	7616	8448	6016	11776	8576
1566975753	105	0	4218.461426	4219.487305	4177.94873	4202.05127	4237.436035	450	4				0	4	4	4	4	4	105	0	8192	8192	8128	3776	7616	8512	5952	11840	8576
1566975753	106	0	4230.769043	4194.871582	4166.153809	4198.974121	4217.436035	450	4				0	4	4	4	4	4	106	0	8192	8192	8128	3776	7616	8512	5952	11840	8576
1566975753	107	0	4211.794922	4184.615234	4169.743652	4197.94873	4222.05127	1023	4				0	4	4	4	4	4	107	0	8192	8192	8128	3776	7616	8512	6016	11776	8640
1566975753	108	0	4197.94873	4194.871582	4166.153809	4207.692383	4228.205078	450	4				0	4	4	4	4	4	108	0	8192	8192	8128	3840	7616	8512	5952	11840	8576
1566975753	109	0	4216.410156	4190.769043	4158.974121	4212.820313	4229.230957	450	4				0	4	4	4	4	4	109	0	8192	8192	8192	3776	7616	8512	5952	11712	8576
1566975753	110	0	4245.641113	4186.666504	4158.974121	4208.205078	4220	450	4				0	4	4	4	4	4	110	0	8192	8192	8192	3840	7616	8512	6016	11776	8512
1566975753	111	0	4214.871582	4198.974121	4144.102539	4193.846191	4200.512695	1023	4				0	4	4	4	4	4	111	0	8192	8192	8192	3776	7680	8512	6016	11776	8512
1566975753	112	0	4221.538574	4209.230957	4149.230957	4194.871582	4201.025879	450	4				0	4	4	4	4	4	112	0	8192	8192	8192	3840	7616	8512	5888	11840	8512
1566975753	113	0	4244.615234	4205.128418	4178.974121	4213.333496	4221.025879	450	4				0	4	4	4	4	4	113	0	8192	8192	8192	3776	7680	8512	5952	11776	8576
1566975753	114	0	4245.128418	4203.077148	4180	4209.230957	4230.256348	450	4				0	4	4	4	4	4	114	0	8192	8192	8192	3840	7616	8576	5952	11840	8576
1566975753	115	0	4244.102539	4194.871582	4179.487305	4211.794922	4230.769043	1023	4				0	4	4	4	4	4	115	0	8192	8192	8192	3840	7616	8512	6016	11776	8576
1566975753	116	0	4253.333496	4182.563965	4187.692383	4221.025879	4235.384766	450	4				0	4	4	4	4	4	116	0	8192	8192	8192	3776	7616	8576	6016	11776	8576
1566975753	117	0	4254.358887	4188.717773	4181.538574	4213.846191	4237.436035	450	4				0	4	4	4	4	4	117	0	8192	8192	8192	3776	7616	8512	6016	11712	8576
1566975753	118	0	4254.871582	4215.384766	4186.153809	4216.922852	4244.102539	450	4				0	4	4	4	4	4	118	0	8192	8192	8192	3840	7616	8576	5952	11776	8576
1566975753	119	0	4251.794922	4227.692383	4195.897461	4217.436035	4252.307617	1023	4				0	4	4	4	4	4	119	0	8192	8192	8192	3840	7616	8512	5952	11840	8640
1566975753	120	0	4235.384766	4207.179688	4201.025879	4217.436035	4241.538574	450	4				0	4	4	4	4	4	120	0	8192	8192	8192	3840	7616	8512	5952	11840	8640
1566975753	121	0	4229.743652	4205.128418	4202.563965	4213.333496	4219.487305	450	4				0	4	4	4	4	4	121	0	8192	8192	8192	3776	7616	8512	6016	11776	8512
1566975753	122	0	4229.230957	4198.974121	4194.358887	4195.897461	4202.05127	450	4				0	4	4	4	4	4	122	0	8192	8192	8192	3776	7616	8576	6016	11776	8576
1566975753	123	0	4229.743652	4182.563965	4193.846191	4203.589844	4204.615234	1023	4				0	4	4	4	4	4	123	0	8192	8192	8192	3840	7616	8576	5952	11776	8576
1566975753	124	0	4255.384766	4211.282227	4211.794922	4221.025879	4236.410156	450	4				0	4	4	4	4	4	124	0	8192	8192	8192	3776	7616	8512	5952	11776	8576
1566975753	125	0	4273.333496	4252.307617	4222.563965	4224.102539	4255.897461	450	4				0	4	4	4	4	4	125	0	8192	8192	8192	3776	7616	8512	6016	11840	8512
1566975753	126	0	4257.94873	4233.846191	4202.05127	4212.820313	4235.384766	450	4				0	4	4	4	4	4	126	0	8192	8192	8192	3776	7616	8512	5888	11776	8576
1566975753	127	0	4265.641113	4215.384766	4198.461426	4212.820313	4239.487305	241	4				0	4	4	4	4	4	127	0	8192	8192	8192	3776	7616	8576	6016	11904	8576
1566975753	0	0	4290.256348	4244.102539	4228.717773	4233.846191	4278.974121	450	4				0	4	4	4	4	4	0	0	8192	8192	8192	3776	7616	8512	5824	11776	8320
1566975753	1	0	4276.410156	4237.94873	4226.666504	4226.153809	4274.871582	450	4				0	4	4	4	4	4	1	0	8192	8192	8192	3776	7616	8576	5824	11776	8320
1566975753	2	0	4253.333496	4213.333496	4206.153809	4207.692383	4236.410156	1023	4				0	4	4	4	4	4	2	0	8192	8192	8192	3776	7616	8512	5952	11840	8512
1566975753	3	0	4253.846191	4225.641113	4207.692383	4208.205078	4225.128418	450	4				0	4	4	4	4	4	3	0	8192	8192	8192	3840	7616	8512	5952	11776	8576
1566975753	4	0	4242.05127	4225.641113	4201.538574	4208.205078	4228.717773	1023	4				0	4	4	4	4	4	4	0	8192	8192	8192	3840	7616	8512	6016	11840	8512
1566975753	5	0	4218.461426	4196.922852	4189.743652	4212.820313	4230.256348	450	4				0	4	4	4	4	4	5	0	8192	8192	8192	3776	7616	8512	5952	11712	8576
1566975753	6	0	4236.922852	4211.282227	4205.128418	4211.282227	4254.358887	1023	4				0	4	4	4	4	4	6	0	8192	8192	8192	3776	7616	8512	5952	11712	8576
1566975753	7	0	4268.717773	4246.153809	4229.743652	4208.205078	4270.769043	450	4				0	4	4	4	4	4	7	0	8192	8192	8192	3776	7616	8512	5952	11840	8576
1566975753	8	0	4254.871582	4229.743652	4213.333496	4214.358887	4254.358887	450	4				0	4	4	4	4	4	8	0	8192	8192	8192	3840	7616	8512	6016	11840	8512
1566975753	9	0	4239.487305	4217.436035	4187.692383	4216.922852	4247.692383	1023	4				0	4	4	4	4	4	9	0	8192	8128	8192	3776	7616	8512	5952	11840	8768
1566975753	10	0	4272.307617	4246.153809	4208.205078	4226.666504	4267.179688	450	4				0	4	4	4	4	4	10	0	8192	8128	8192	3840	7616	8512	5952	11840	8768
1566975753	11	0	4294.871582	4260.512695	4221.538574	4227.179688	4278.461426	1023	4				0	4	4	4	4	4	11	0	8192	8128	8192	3840	7616	8512	5952	11840	8512
1566975753	12	0	4263.589844	4237.94873	4200	4220	4258.974121	450	4				0	4	4	4	4	4	12	0	8192	8128	8192	3840	7616	8512	5952	11840	8576
1566975753	13	0	4255.384766	4221.538574	4205.641113	4223.077148	4252.820313	450	4				0	4	4	4	4	4	13	0	8192	8128	8192	3776	7616	8512	6080	11840	8576
1566975753	14	0	4282.05127	4244.102539	4233.846191	4215.897461	4269.230957	450	4				0	4	4	4	4	4	14	0	8192	8128	8192	3840	7616	8512	6080	11840	8576
1566975753	15	0	4272.307617	4248.205078	4232.820313	4211.282227	4254.871582	1023	4				0	4	4	4	4	4	15	0	8192	8128	8192	3840	7616	8448	5952	11776	8704
1566975753	16	0	4241.538574	4223.589844	4211.794922	4205.128418	4226.666504	0	4				0	4	4	4	4	4	16	0	8192	8128	8192	3776	7616	8512	5952	11776	8576
1566975753	17	0	4239.487305	4225.641113	4210.256348	4202.05127	4231.282227	0	4				0	4	4	4	4	4	17	0	8192	8128	8192	3840	7616	8448	5952	11840	8576
1566975753	18	0	4253.846191	4254.358887	4221.025879	4219.487305	4245.641113	0	4				0	4	4	4	4	4	18	0	8192	8128	8192	3776	7616	8448	5952	11840	8704
1566975753	19	0	4272.307617	4252.307617	4226.666504	4224.102539	4258.461426	0	4				0	4	4	4	4	4	19	0	8192	8128	8192	3840	7616	8512	5952	11840	8704
1566975753	20	0	4289.743652	4221.538574	4236.922852	4214.358887	4272.307617	0	4				0	4	4	4	4	4	20	0	8192	8128	8192	3840	7616	8512	5888	11840	8384
1566975753	21	0	4276.410156	4203.077148	4221.538574	4201.025879	4251.794922	0	4				0	4	4	4	4	4	21	0	8192	8128	8192	3840	7616	8512	5952	11776	8576
1566975753	22	0	4253.333496	4205.128418	4195.897461	4205.128418	4224.615234	0	4				0	4	4	4	4	4	22	0	8192	8128	8192	3840	7616	8448	5888	11776	8576
1566975753	23	0	4268.205078	4207.179688	4213.846191	4222.563965	4243.589844	0	4				0	4	4	4	4	4	23	0	8192	8128	8192	3840	7616	8512	5888	11776	8576
1566975753	24	0	4283.077148	4219.487305	4231.282227	4205.641113	4259.487305	0	4				0	4	4	4	4	4	24	0	8192	8128	8192	3840	7616	8448	5888	11776	8576
1566975753	25	0	4268.205078	4244.102539	4226.153809	4196.410156	4238.974121	0	4				0	4	4	4	4	4	25	0	8192	8192	8192	3840	7616	8512	5888	11776	8576
1566975753	26	0	4255.384766	4256.410156	4223.077148	4200.512695	4226.153809	0	4				0	4	4	4	4	4	26	0	8192	8128	8192	3840	7616	8512	5952	11776	8576
1566975753	27	0	4262.563965	4244.102539	4222.563965	4190.769043	4234.871582	0	4				0	4	4	4	4	4	27	0	8192	8192	8192	3840	7616	8512	5952	11776	8576
1566975753	28	0	4277.436035	4248.205078	4228.205078	4200.512695	4249.230957	0	4				0	4	4	4	4	4	28	0	8192	8192	8192	3840	7616	8448	5952	11776	8576
1566975753	29	0	4268.717773	4242.05127	4217.436035	4203.589844	4244.615234	0	4				0	4	4	4	4	4	29	0	8192	8192	8192	3840	7616	8448	5952	11776	8576
1566975753	30	0	4227.692383	4201.025879	4190.769043	4189.743652	4205.128418	0	4				0	4	4	4	4	4	30	0	8192	8128	8192	3840	7616	8512	5952	11776	8576
1566975754	31	0	4195.897461	4184.615234	4171.794922	4187.692383	4168.205078	0	4				0	4	4	4	4	4	31	0	8192	8192	8192	3840	7616	8448	5952	11840	8576
1566975754	32	0	4189.230957	4198.974121	4167.179688	4197.94873	4162.05127	0	4				0	4	4	4	4	4	32	0	8192	8192	8192	3840	7616	8512	5952	11840	8576
1566975754	33	0	4180.512695	4201.025879	4168.205078	4207.179688	4158.974121	0	4				0	4	4	4	4	4	33	0	8192	8192	8192	3840	7616	8448	5952	11776	8576
1566975754	34	0	4191.282227	4203.077148	4171.282227	4203.589844	4163.589844	0	4				0	4	4	4	4	4	34	0	8192	8192	8192	3840	7616	8448	6016	11776	8576
1566975754	35	0	4244.615234	4227.692383	4201.025879	4217.94873	4212.307617	0	4				0	4	4	4	4	4	35	0	8192	8192	8192	3840	7616	8448	5888	11776	8576
1566975754	36	0	4280.512695	4242.05127	4229.230957	4232.307617	4260	0	4				0	4	4	4	4	4	36	0	8192	8192	8192	3776	7616	8448	6016	11840	8704
1566975754	37	0	4264.102539	4227.692383	4222.05127	4210.769043	4248.717773	0	4				0	4	4	4	4	4	37	0	8192	8192	8192	3840	7616	8512	6016	11840	8704
1566975754	38	0	4243.077148	4215.384766	4212.820313	4196.410156	4224.615234	0	4				0	4	4	4	4	4	38	0	8192	8192	8192	3776	7616	8448	6016	11840	8384
1566975754	39	0	4248.205078	4233.846191	4207.692383	4197.94873	4233.333496	0	4				0	4	4	4	4	4	39	0	8192	8192	8192	3840	7616	8512	5952	11776	8576
1566975754	40	0	4265.641113	4260.512695	4209.743652	4209.743652	4252.820313	0	4				0	4	4	4	4	4	40	0	8192	8192	8192	3840	7616	8448	6016	11776	8640
1566975754	41	0	4273.846191	4260.512695	4213.846191	4215.384766	4256.410156	0	4				0	4	4	4	4	4	41	0	8192	8192	8192	3840	7616	8512	5952	11840	8576
1566975754	42	0	4256.922852	4233.846191	4197.94873	4196.410156	4229.230957	0	4				0	4	4	4	4	4	42	0	8192	8192	8192	3840	7616	8448	5952	11840	8576
1566975754	43	0	4237.94873	4225.641113	4196.410156	4201.538574	4196.922852	0	4				0	4	4	4	4	4	43	0	8192	8192	8192	3776	7616	8448	6016	11840	8576
1566975754	44	0	4249.743652	4242.05127	4220.512695	4218.461426	4213.846191	0	4				0	4	4	4	4	4	44	0	8192	8192	8192	3840	7616	8512	5952	11776	8576
1566975754	45	0	4245.128418	4242.05127	4226.666504	4218.461426	4237.94873	0	4				0	4	4	4	4	4	45	0	8192	8192	8192	3840	7616	8512	5888	11776	8576
1566975754	46	0	4191.794922	4223.589844	4203.589844	4208.205078	4212.820313	0	4				0	4	4	4	4	4	46	0	8192	8192	8192	3840	7616	8512	5888	11776	8576
1566975754	47	0	4169.230957	4223.589844	4191.794922	4196.410156	4185.641113	0	4				0	4	4	4	4	4	47	0	8192	8192	8128	3840	7616	8448	6016	11840	8640
1566975754	48	0	4223.077148	4242.05127	4221.538574	4211.794922	4208.717773	0	4				0	4	4	4	4	4	48	0	8192	8192	8192	3776	7616	8512	5952	11840	8512
1566975754	49	0	4263.589844	4235.897461	4230.256348	4216.922852	4228.205078	0	4				0	4	4	4	4	4	49	0	8192	8192	8128	3840	7616	8512	6080	11840	8576
1566975754	50	0	4237.436035	4209.230957	4187.179688	4193.333496	4196.922852	0	4				0	4	4	4	4	4	50	0	8192	8192	8192	3840	7616	8448	6080	11840	8576
1566975754	51	0	4223.077148	4192.820313	4163.077148	4189.743652	4183.077148	0	4				0	4	4	4	4	4	51	0	8192	8192	8192	3840	7616	8512	6016	11840	8768
1566975754	52	0	4255.384766	4182.563965	4187.179688	4201.025879	4218.461426	0	4				0	4	4	4	4	4	52	0	8192	8192	8192	3840	7616	8512	5952	11776	8576
1566975754	53	0	4286.153809	4190.769043	4221.538574	4215.897461	4246.153809	0	4				0	4	4	4	4	4	53	0	8192	8192	8192	3840	7616	8512	5952	11776	8576
1566975754	54	0	4283.077148	4207.179688	4217.436035	4210.256348	4234.871582	0	4				0	4	4	4	4	4	54	0	8192	8192	8192	3840	7616	8448	6016	11776	8768
1566975754	55	0	4249.743652	4188.717773	4185.128418	4192.820313	4212.307617	0	4				0	4	4	4	4	4	55	0	8192	8192	8192	3840	7616	8512	6016	11776	8768
1566975754	56	0	4214.871582	4149.743652	4164.102539	4187.179688	4183.589844	0	4				0	4	4	4	4	4	56	0	8192	8192	8192	3840	7616	8512	5952	11776	8640
1566975754	57	0	4202.563965	4141.538574	4159.487305	4176.922852	4150.769043	0	4				0	4	4	4	4	4	57	0	8192	8192	8192	3840	7616	8512	6016	11776	8576
1566975754	58	0	4205.128418	4151.794922	4170.256348	4184.102539	4150.256348	0	4				0	4	4	4	4	4	58	0	8192	8192	8192	3840	7616	8512	5888	11840	8576
1566975754	59	0	4213.333496	4147.692383	4175.897461	4201.538574	4183.077148	0	4				0	4	4	4	4	4	59	0	8192	8192	8192	3840	7616	8448	5952	11776	8576
1566975754	60	0	4236.410156	4166.153809	4188.717773	4211.794922	4218.974121	0	4				0	4	4	4	4	4	60	0	8192	8192	8192	3840	7616	8512	5952	11776	8576
1566975754	61	0	4250.769043	4192.820313	4213.333496	4214.871582	4220	0	4				0	4	4	4	4	4	61	0	8192	8192	8192	3840	7616	8448	5952	11776	8576
1566975754	62	0	4238.461426	4186.666504	4206.666504	4199.487305	4198.974121	0	4				0	4	4	4	4	4	62	0	8192	8192	8192	3840	7616	8512	6016	11840	8512
1566975754	63	0	4228.205078	4168.205078	4183.589844	4200	4203.077148	0	4				0	4	4	4	4	4	63	0	8192	8192	8192	3840	7616	8512	5888	11776	8640
1566975754	64	0	4233.846191	4180.512695	4177.94873	4206.153809	4217.436035	450	4				0	4	4	4	4	4	64	0	8192	8192	8192	3840	7616	8512	5888	11776	8640
1566975754	65	0	4238.974121	4194.871582	4192.307617	4201.538574	4212.820313	450	4				0	4	4	4	4	4	65	0	8192	8192	8192	3840	7616	8512	5952	11776	8576
1566975754	66	0	4222.563965	4168.205078	4196.922852	4205.128418	4198.461426	1023	4				0	4	4	4	4	4	66	0	8192	8192	8192	3776	7616	8512	5952	11776	8576
1566975754	67	0	4206.153809	4153.846191	4174.871582	4198.974121	4199.487305	450	4				0	4	4	4	4	4	67	0	8192	8192	8192	3840	7616	8512	6080	11776	8640
1566975754	68	0	4218.461426	4172.307617	4168.717773	4197.436035	4213.333496	1023	4				0	4	4	4	4	4	68	0	8192	8192	8192	3840	7616	8512	6080	11776	8640
1566975754	69	0	4230.769043	4176.410156	4178.461426	4205.128418	4213.846191	450	4				0	4	4	4	4	4	69	0	8192	8192	8192	3840	7616	8512	6016	11840	8768
1566975754	70	0	4211.794922	4180.512695	4182.563965	4205.641113	4203.077148	1023	4				0	4	4	4	4	4	70	0	8192	8192	8192	3840	7616	8512	6016	11840	8640
1566975754	71	0	4197.94873	4182.563965	4193.846191	4211.794922	4203.077148	450	4				0	4	4	4	4	4	71	0	8192	8192	8192	3840	7616	8512	6016	11712	8512
1566975754	72	0	4216.410156	4153.846191	4198.461426	4208.205078	4214.358887	450	4				0	4	4	4	4	4	72	0	8192	8192	8192	3840	7616	8512	5952	11840	8576
1566975754	73	0	4245.641113	4160	4203.589844	4208.205078	4237.436035	1	4				0	4	4	4	0	4	73	0	8192	8192	8192	3776	7616	8512	5952	11840	8576
1566975754	74	0	4254.871582	4207.179688	4208.205078	4215.384766	4253.333496	450	4				0	4	4	4	0	4	74	0	8192	8192	8192	3840	7616	8512	5952	11776	8896
1566975754	75	0	4231.282227	4201.025879	4187.692383	4201.025879	4234.358887	1023	4				0	4	4	4	0	4	75	0	8192	8192	8192	3840	7616	8512	5952	11776	8640
1566975754	76	0	4214.358887	4170.256348	4180.512695	4197.94873	4217.94873	450	4				0	4	4	4	0	4	76	0	8192	8192	8192	3840	7616	8576	6016	11840	8512
1566975754	77	0	4231.282227	4184.615234	4188.717773	4210.769043	4238.974121	450	4				0	4	4	4	0	4	77	0	8192	8192	8192	3840	7616	8512	5952	11904	8576
1566975754	78	0	4233.846191	4186.666504	4181.025879	4212.307617	4245.128418	450	4				0	4	4	4	0	4	78	0	8192	8192	8192	3840	7616	8512	5952	11904	8576
1566975754	79	0	4222.05127	4176.410156	4178.974121	4212.820313	4230.256348	1023	4				0	4	4	4	0	4	79	0	8192	8192	8192	3840	7616	8512	6016	11776	8576
1566975754	80	0	4227.692383	4194.871582	4188.205078	4210.256348	4231.794922	450	4				0	4	4	4	0	4	80	0	8192	8192	8192	3776	7616	8512	5952	11840	8576
1566975754	81	0	4224.615234	4196.922852	4189.743652	4200	4225.128418	450	4				0	4	4	4	0	4	81	0	8192	8192	8192	3840	7616	8512	5952	11840	8512
1566975754	82	0	4213.846191	4176.410156	4184.102539	4188.717773	4212.820313	450	4				0	4	4	4	0	4	82	0	8192	8192	8192	3840	7616	8448	5952	11840	8512
1566975754	83	0	4221.025879	4184.615234	4188.205078	4201.538574	4213.846191	1023	4				0	4	4	4	0	4	83	0	8192	8192	8192	3840	7616	8512	5952	11840	8576
1566975754	84	0	4215.384766	4196.922852	4181.538574	4214.358887	4205.128418	450	4				0	4	4	4	0	4	84	0	8192	8192	8192	3840	7616	8512	5952	11840	8576
1566975754	85	0	4193.333496	4178.461426	4156.922852	4192.820313	4190.256348	450	4				0	4	4	4	0	4	85	0	8192	8192	8192	3840	7616	8512	5952	11776	8640
1566975754	86	0	4190.256348	4160	4153.846191	4189.743652	4194.871582	450	4				0	4	4	4	0	4	86	0	8192	8192	8192	3840	7616	8512	5952	11776	8640
1566975754	87	0	4200.512695	4174.358887	4168.205078	4205.128418	4201.538574	1023	4				0	4	4	4	0	4	87	0	8192	8192	8192	3840	7616	8512	6016	11776	8384
1566975754	88	0	4207.179688	4203.077148	4186.666504	4207.692383	4197.436035	450	4				0	4	4	4	0	4	88	0	8192	8192	8192	3776	7616	8512	5952	11776	8640
1566975754	89	0	4213.333496	4213.333496	4209.230957	4209.230957	4204.102539	450	4				0	4	4	4	0	4	89	0	8192	8192	8192	3840	7616	8448	5952	11840	8576
1566975754	90	0	4220.512695	4211.282227	4220.512695	4206.153809	4218.461426	450	4				0	4	4	4	0	4	90	0	8192	8192	8192	3776	7616	8512	6016	11840	8640
1566975754	91	0	4214.871582	4198.974121	4217.94873	4208.717773	4215.897461	1023	4				0	4	4	4	0	4	91	0	8192	8192	8192	3840	7616	8512	6016	11840	8640
1566975754	92	0	4205.641113	4182.563965	4206.666504	4200.512695	4208.717773	450	4				0	4	4	4	0	4	92	0	8192	8192	8192	3840	7616	8512	5888	11840	8640
1566975754	93	0	4223.589844	4201.025879	4215.384766	4196.410156	4228.717773	450	4				0	4	4	4	0	4	93	0	8192	8192	8192	3840	7616	8512	6016	11840	8576
1566975754	94	0	4232.820313	4219.487305	4212.820313	4211.282227	4237.436035	450	4				0	4	4	4	0	4	94	0	8192	8192	8192	3840	7616	8512	6016	11776	8576
1566975754	95	0	4216.922852	4203.077148	4175.384766	4206.666504	4215.384766	1023	4				0	4	4	4	0	4	95	0	8192	8192	8192	3840	7616	8512	5952	11776	8576
1566975754	96	0	4228.717773	4198.974121	4180	4207.692383	4217.436035	450	4				0	4	4	4	0	4	96	0	8192	8192	8192	3840	7616	8512	5952	11776	8576
1566975754	97	0	4237.94873	4211.282227	4202.05127	4208.717773	4223.077148	450	4				0	4	4	4	0	4	97	0	8192	8192	8192	3840	7616	8512	5952	11776	8576
1566975754	98	0	4195.384766	4194.871582	4174.871582	4191.794922	4187.692383	450	4				0	4	4	4	0	4	98	0	8192	8192	8192	3840	7616	8448	5952	11776	8576
1566975754	99	0	4177.94873	4176.410156	4172.820313	4198.974121	4174.871582	1023	4				0	4	4	4	0	4	99	0	8192	8192	8192	3840	7616	8512	6016	11840	8576
1566975754	100	0	4197.94873	4186.666504	4197.94873	4206.153809	4196.410156	450	4				0	4	4	4	0	4	100	0	8192	8192	8192	3840	7616	8512	6016	11840	8576
1566975754	101	0	4186.666504	4182.563965	4194.358887	4201.538574	4183.077148	450	4				0	4	4	4	0	4	101	0	8192	8192	8192	3840	7616	8512	6016	11776	8576
1566975754	102	0	4176.922852	4186.666504	4188.205078	4205.128418	4167.179688	450	4				0	4	4	4	0	4	102	0	8192	8192	8192	3840	7616	8512	5952	11840	8512
1566975754	103	0	4181.538574	4207.179688	4188.205078	4200	4177.94873	1023	4				0	4	4	4	0	4	103	0	8192	8192	8192	3840	7616	8512	6016	11776	8576
1566975754	104	0	4185.128418	4209.230957	4185.641113	4203.077148	4189.743652	450	4				0	4	4	4	0	4	104	0	8192	8192	8192	3840	7616	8512	6016	11776	8576
1566975754	105	0	4207.692383	4207.179688	4196.410156	4209.230957	4209.743652	450	4				0	4	4	4	0	4	105	0	8192	8192	8192	3840	7616	8448	6016	11776	8512
1566975754	106	0	4221.538574	4215.384766	4212.820313	4210.256348	4232.820313	450	4				0	4	4	4	0	4	106	0	8192	8192	8192	3776	7616	8512	5952	11776	8576
1566975754	107	0	4214.358887	4225.641113	4211.282227	4211.794922	4244.615234	1023	4				0	4	4	4	0	4	107	0	8192	8192	8192	3840	7616	8448	5952	11840	8512
1566975754	108	0	4222.05127	4242.05127	4209.743652	4211.794922	4256.410156	450	4				0	4	4	4	0	4	108	0	8192	8192	8192	3840	7616	8448	5888	11840	8192
1566975754	109	0	4230.256348	4254.358887	4221.538574	4220.512695	4263.589844	450	4				0	4	4	4	0	4	109	0	8192	8192	8192	3840	7616	8512	5888	11840	8192
1566975754	110	0	4215.897461	4242.05127	4218.974121	4218.461426	4254.871582	450	4				0	4	4	4	0	4	110	0	8192	8192	8192	3840	7616	8448	5952	11776	8640
1566975754	111	0	4193.846191	4221.538574	4206.666504	4207.692383	4231.794922	1023	4				0	4	4	4	0	4	111	0	8192	8192	8192	3840	7616	8512	5952	11776	8576
1566975754	112	0	4149.743652	4203.077148	4181.025879	4186.666504	4179.487305	450	4				0	4	4	4	0	4	112	0	8192	8192	8192	3840	7616	8512	5952	11776	8576
1566975754	113	0	4129.230957	4194.871582	4173.333496	4178.461426	4162.563965	450	4				0	4	4	4	0	4	113	0	8192	8192	8192	3840	7616	8512	5952	11776	8576
1566975754	114	0	4181.538574	4221.538574	4228.205078	4217.94873	4217.94873	450	4				0	4	4	4	0	4	114	0	8192	8192	8192	3840	7616	8448	5952	11776	8576
1566975754	115	0	4218.974121	4258.461426	4262.05127	4233.846191	4252.307617	1023	4				0	4	4	4	0	4	115	0	8192	8192	8192	3840	7616	8512	5952	11840	8576
1566975754	116	0	4205.128418	4270.769043	4238.461426	4211.794922	4240	450	4				0	4	4	4	0	4	116	0	8192	8192	8192	3840	7616	8512	5952	11840	8640
1566975754	117	0	4202.05127	4256.410156	4217.436035	4203.589844	4243.077148	450	4				0	4	4	4	0	4	117	0	8192	8192	8192	3776	7616	8512	5952	11840	8576
1566975754	118	0	4216.410156	4235.897461	4209.230957	4200.512695	4263.077148	450	4				0	4	4	4	0	4	118	0	8192	8192	8192	3840	7616	8512	5952	11840	8576
1566975754	119	0	4195.897461	4209.230957	4185.128418	4200.512695	4244.615234	1023	4				0	4	4	4	0	4	119	0	8192	8192	8192	3840	7616	8512	5952	11840	8576
1566975754	120	0	4160.512695	4188.717773	4155.384766	4201.538574	4208.205078	450	4				0	4	4	4	0	4	120	0	8192	8192	8192	3840	7616	8512	5952	11712	8576
1566975754	121	0	4173.846191	4198.974121	4177.436035	4211.794922	4215.384766	450	4				0	4	4	4	0	4	121	0	8192	8192	8192	3840	7616	8512	5952	11776	8576
1566975754	122	0	4205.128418	4227.692383	4223.077148	4224.102539	4241.538574	450	4				0	4	4	4	0	4	122	0	8192	8192	8192	3840	7616	8448	5952	11776	8576
1566975754	123	0	4195.897461	4237.94873	4216.410156	4210.769043	4235.384766	1023	4				0	4	4	4	0	4	123	0	8192	8192	8192	3840	7616	8512	6016	11840	8832
1566975754	124	0	4162.05127	4233.846191	4189.230957	4201.025879	4208.205078	450	4				0	4	4	4	0	4	124	0	8192	8192	8192	3840	7616	8512	5952	11776	8576
1566975754	125	0	4150.769043	4225.641113	4186.153809	4198.461426	4197.436035	450	4				0	4	4	4	0	4	125	0	8192	8192	8192	3840	7616	8512	6016	11776	8512
1566975754	126	0	4141.025879	4219.487305	4179.487305	4189.230957	4181.025879	450	4				0	4	4	4	0	4	126	0	8192	8192	8192	3840	7616	8448	5952	11840	8384
1566975754	127	0	4101.538574	4209.230957	4156.922852	4180.512695	4140.512695	241	4				0	4	4	4	0	4	127	0	8192	8192	8192	3840	7616	8512	5952	11840	8384
1566975754	0	0	4050.256348	4170.256348	4123.077148	4158.461426	4087.179443	450	4				0	4	4	4	0	4	0	0	8192	8192	8192	3840	7616	8512	5952	11840	8704
1566975754	1	0	4038.974365	4145.641113	4112.820313	4168.205078	4072.820557	450	4				0	4	4	4	0	4	1	0	8192	8192	8192	3840	7616	8512	5952	11840	8512
1566975754	2	0	4094.358887	4192.820313	4147.692383	4206.666504	4145.128418	1023	4				0	4	4	4	0	4	2	0	8192	8192	8192	3840	7616	8512	6016	11776	8512
1566975754	3	0	4143.077148	4237.94873	4169.230957	4214.358887	4218.974121	450	4				0	4	4	4	0	4	3	0	8192	8192	8192	3776	7616	8512	5952	11840	8576
1566975754	4	0	4149.743652	4235.897461	4166.153809	4212.820313	4224.102539	1023	4				0	4	4	4	0	4	4	0	8192	8192	8192	3840	7616	8448	5952	11840	8576
1566975754	5	0	4154.358887	4237.94873	4174.871582	4213.333496	4206.666504	450	4				0	4	4	4	0	4	5	0	8192	8192	8192	3840	7616	8512	5952	11712	8576
1566975754	6	0	4157.94873	4242.05127	4193.333496	4216.922852	4196.410156	1023	4				0	4	4	4	0	4	6	0	8192	8192	8192	3776	7616	8512	5952	11776	8512
1566975754	7	0	4158.974121	4233.846191	4195.384766	4216.922852	4190.769043	450	4				0	4	4	4	0	4	7	0	8192	8192	8192	3840	7616	8512	5952	11840	8576
1566975754	8	0	4155.384766	4217.436035	4184.615234	4198.461426	4181.025879	450	4				0	4	4	4	0	4	8	0	8192	8192	8192	3840	7616	8512	5952	11840	8576
1566975754	9	0	4137.436035	4203.077148	4178.974121	4193.846191	4167.692383	4	4				0	4	4	4	0	4	9	0	8192	8192	8192	3840	7616	8512	6016	11776	8640
1566975754	10	0	4143.077148	4215.384766	4187.179688	4206.153809	4173.333496	450	4				0	4	4	4	0	4	10	0	8192	8192	8192	3840	7616	8512	5952	11776	8576
1566975754	11	0	4170.769043	4235.897461	4209.230957	4213.333496	4198.461426	1023	4				0	4	4	4	0	4	11	0	8192	8192	8192	3776	7616	8512	6016	11776	8576
1566975754	12	0	4168.717773	4227.692383	4202.05127	4200.512695	4202.563965	450	4				0	4	4	4	0	4	12	0	8192	8192	8192	3840	7616	8512	6016	11776	8576
1566975754	13	0	4167.179688	4237.94873	4189.743652	4194.871582	4198.974121	450	4				0	4	4	4	0	4	13	0	8192	8192	8192	3776	7616	8512	5952	11776	8576
1566975754	14	0	4197.94873	4274.871582	4221.025879	4216.410156	4223.589844	450	4				0	4	4	4	0	4	14	0	8192	8192	8192	3776	7616	8512	5952	11840	8576
1566975754	15	0	4201.538574	4254.358887	4220	4207.179688	4237.94873	1023	4				0	4	4	4	0	4	15	0	8192	8192	8192	3776	7616	8448	5888	11840	8576
1566975754	16	0	4178.461426	4209.230957	4174.358887	4191.282227	4229.230957	0	4				0	4	4	4	0	4	16	0	8192	8192	8192	3776	7616	8512	5952	11840	8448
1566975754	17	0	4185.641113	4221.538574	4160.512695	4204.102539	4236.922852	0	4				0	4	4	4	0	4	17	0	8192	8192	8192	3840	7616	8512	5952	11840	8448
1566975754	18	0	4204.102539	4254.358887	4186.666504	4216.410156	4252.820313	0	4				0	4	4	4	0	4	18	0	8192	8192	8192	3840	7616	8512	5888	11776	8768
1566975754	19	0	4196.410156	4242.05127	4217.94873	4226.153809	4249.230957	0	4				0	4	4	4	0	4	19	0	8192	8192	8192	3840	7616	8512	6016	11840	8576
1566975754	20	0	4167.692383	4207.179688	4208.205078	4212.307617	4225.128418	0	4				0	4	4	4	0	4	20	0	8192	8192	8192	3840	7616	8512	5952	11776	8576
1566975754	21	0	4153.333496	4182.563965	4185.641113	4195.384766	4207.692383	0	4				0	4	4	4	0	4	21	0	8192	8192	8192	3840	7616	8512	5952	11776	8576
1566975754	22	0	4169.743652	4166.153809	4191.282227	4201.025879	4213.333496	0	4				0	4	4	4	0	4	22	0	8192	8192	8192	3840	7616	8512	5952	11776	8576
1566975754	23	0	4175.384766	4168.205078	4193.846191	4199.487305	4218.461426	0	4				0	4	4	4	0	4	23	0	8192	8192	8192	3840	7616	8512	5952	11840	8576
1566975754	24	0	4142.563965	4166.153809	4169.743652	4191.794922	4194.358887	0	4				0	4	4	4	0	4	24	0	8192	8192	8192	3840	7616	8512	6016	11840	8640
1566975754	25	0	4130.256348	4143.589844	4149.230957	4179.487305	4177.436035	0	4				0	4	4	4	0	4	25	0	8192	8192	8192	3840	7616	8512	5952	11840	8384
1566975754	26	0	4170.769043	4160	4173.333496	4184.615234	4208.717773	0	4				0	4	4	4	0	4	26	0	8192	8192	8192	3840	7616	8448	5952	11840	8384
1566975754	27	0	4200.512695	4201.025879	4202.563965	4205.128418	4240	0	4				0	4	4	4	0	4	27	0	8192	8192	8192	3840	7616	8512	6016	11776	8576
1566975754	28	0	4185.128418	4207.179688	4192.820313	4198.974121	4231.794922	0	4				0	4	4	4	0	4	28	0	8192	8192	8192	3840	7616	8512	5888	11840	8576
1566975754	29	0	4158.974121	4176.410156	4175.897461	4192.820313	4210.256348	0	4				0	4	4	4	0	4	29	0	8192	8192	8192	3840	7616	8512	6016	11840	8576
1566975755	30	0	4150.256348	4153.846191	4168.717773	4195.384766	4202.05127	0	4				0	4	4	4	0	4	30	0	8192	8192	8192	3840	7616	8512	6016	11840	8576
1566975755	31	0	4152.820313	4162.05127	4171.282227	4198.461426	4203.077148	0	4				0	4	4	4	0	4	31	0	8192	8192	8192	3840	7616	8512	5952	11776	8512
1566975755	32	0	4147.179688	4184.615234	4175.897461	4203.589844	4203.077148	0	4				0	4	4	4	0	4	32	0	8192	8192	8192	3840	7616	8512	5952	11776	8576
1566975755	33	0	4132.820313	4188.717773	4161.538574	4192.307617	4195.384766	0	4				0	4	4	4	0	4	33	0	8192	8192	8192	3840	7616	8448	5888	11776	8512
1566975755	34	0	4144.615234	4180.512695	4167.179688	4197.94873	4196.922852	0	4				0	4	4	4	0	4	34	0	8192	8192	8192	3840	7616	8512	5952	11840	8576
1566975755	35	0	4173.333496	4182.563965	4189.230957	4204.615234	4212.307617	0	4				0	4	4	4	0	4	35	0	8192	8192	8192	3840	7616	8512	5952	11840	8576
1566975755	36	0	4172.820313	4182.563965	4171.794922	4188.717773	4219.487305	0	4				0	4	4	4	0	4	36	0	8192	8192	8192	3840	7616	8448	5952	11840	8384
1566975755	37	0	4172.307617	4178.461426	4151.282227	4200	4235.384766	0	4				0	4	4	4	0	4	37	0	8192	8192	8192	3840	7616	8512	5952	11776	8512
1566975755	38	0	4194.871582	4178.461426	4161.538574	4209.743652	4264.102539	0	4				0	4	4	4	0	4	38	0	8192	8192	8192	3840	7616	8512	6016	11840	8640
1566975755	39	0	4207.179688	4188.717773	4183.589844	4204.102539	4266.153809	0	4				0	4	4	4	0	4	39	0	8192	8192	8192	3840	7616	8512	5888	11776	8576
1566975755	40	0	4198.461426	4209.230957	4189.230957	4201.025879	4238.974121	0	4				0	4	4	4	0	4	40	0	8192	8192	8192	3840	7616	8512	5888	11776	8576
1566975755	41	0	4184.102539	4196.922852	4173.333496	4190.769043	4216.410156	0	4				0	4	4	4	0	4	41	0	8192	8192	8192	3840	7616	8448	5952	11840	8576
1566975755	42	0	4189.743652	4180.512695	4175.384766	4190.769043	4223.077148	0	4				0	4	4	4	0	4	42	0	8192	8192	8192	3776	7616	8512	6016	11776	8576
1566975755	43	0	4218.974121	4211.282227	4206.153809	4205.641113	4254.871582	0	4				0	4	4	4	0	4	43	0	8192	8192	8192	3840	7616	8576	5952	11776	8576
1566975755	44	0	4231.282227	4235.897461	4227.692383	4220	4271.282227	0	4				0	4	4	4	0	4	44	0	8192	8192	8192	3840	7616	8448	5952	11776	8576
1566975755	45	0	4207.692383	4209.230957	4203.589844	4208.717773	4244.615234	0	4				0	4	4	4	0	4	45	0	8192	8192	8192	3776	7616	8512	5888	11776	8576
1566975755	46	0	4193.333496	4182.563965	4183.077148	4203.077148	4220	0	4				0	4	4	4	0	4	46	0	8192	8192	8192	3840	7616	8512	5952	11840	8576
1566975755	47	0	4207.692383	4190.769043	4202.05127	4230.769043	4235.897461	0	4				0	4	4	4	0	4	47	0	8192	8192	8192	3840	7616	8512	5888	11776	8512
1566975755	48	0	4206.153809	4201.025879	4190.256348	4228.717773	4237.94873	0	4				0	4	4	4	0	4	48	0	8192	8192	8192	3840	7616	8512	5888	11776	8512
1566975755	49	0	4178.974121	4188.717773	4154.871582	4210.256348	4197.94873	0	4				0	4	4	4	0	4	49	0	8192	8192	8192	3776	7616	8512	5952	11776	8576
1566975755	50	0	4168.717773	4178.461426	4143.077148	4209.743652	4180	0	4				0	4	4	4	0	4	50	0	8192	8192	8192	3776	7616	8512	5952	11776	8512
1566975755	51	0	4199.487305	4201.025879	4154.871582	4215.384766	4211.794922	0	4				0	4	4	4	0	4	51	0	8192	8192	8192	3840	7616	8512	6016	11776	8640
1566975755	52	0	4221.025879	4221.538574	4171.282227	4221.538574	4232.307617	0	4				0	4	4	4	0	4	52	0	8192	8192	8192	3776	7616	8512	5952	11840	8448
1566975755	53	0	4214.358887	4201.025879	4175.384766	4204.615234	4223.077148	0	4				0	4	4	4	0	4	53	0	8192	8192	8192	3840	7616	8512	5952	11840	8448
1566975755	54	0	4222.05127	4192.820313	4189.743652	4197.94873	4227.692383	0	4				0	4	4	4	0	4	54	0	8192	8192	8192	3840	7616	8512	5952	11840	8704
1566975755	55	0	4238.974121	4229.743652	4214.871582	4216.922852	4243.589844	0	4				0	4	4	4	0	4	55	0	8192	8192	8192	3840	7616	8512	5952	11776	8576
1566975755	56	0	4231.794922	4256.410156	4218.461426	4208.205078	4237.436035	0	4				0	4	4	4	0	4	56	0	8192	8192	8192	3840	7616	8512	6016	11776	8576
1566975755	57	0	4201.538574	4233.846191	4206.153809	4189.230957	4212.820313	0	4				0	4	4	4	0	4	57	0	8192	8192	8192	3840	7616	8512	6016	11776	8512
1566975755	58	0	4203.077148	4225.641113	4226.666504	4197.94873	4216.410156	0	4				0	4	4	4	0	4	58	0	8192	8192	8192	3776	7616	8512	6016	11776	8512
1566975755	59	0	4232.307617	4254.358887	4277.436035	4213.846191	4241.538574	0	4				0	4	4	4	0	4	59	0	8192	8192	8192	3840	7616	8512	5952	11840	8576
1566975755	60	0	4220.512695	4254.358887	4275.897461	4202.05127	4222.563965	0	4				0	4	4	4	0	4	60	0	8192	8192	8192	3840	7616	8448	5952	11776	8512
1566975755	61	0	4182.05127	4223.589844	4221.538574	4189.230957	4190.769043	0	4				0	4	4	4	0	4	61	0	8192	8192	8192	3840	7616	8512	5888	11840	8448
1566975755	62	0	4173.333496	4205.128418	4193.333496	4220	4193.846191	0	4				0	4	4	4	0	4	62	0	8192	8192	8192	3840	7616	8512	5888	11840	8448
1566975755	63	0	4169.743652	4192.820313	4164.102539	4226.666504	4187.692383	0	4				0	4	4	4	0	4	63	0	8192	8192	8192	3840	7616	8512	5952	11840	8512
1566975755	64	0	4160.512695	4201.025879	4129.743652	4202.563965	4172.307617	450	4				0	4	4	4	0	4	64	0	8192	8192	8192	3840	7616	8512	6080	11776	8576
1566975755	65	0	4190.769043	4231.794922	4143.589844	4216.410156	4206.153809	450	4				0	4	4	4	0	4	65	0	8192	8192	8192	3776	7616	8512	5888	11840	8576
1566975755	66	0	4216.410156	4235.897461	4151.282227	4218.974121	4237.94873	1023	4				0	4	4	4	0	4	66	0	8192	8192	8192	3840	7616	8512	5888	11840	8576
1566975755	67	0	4206.666504	4219.487305	4136.410156	4204.615234	4217.436035	450	4				0	4	4	4	0	4	67	0	8192	8192	8192	3840	7616	8512	5952	11840	8448
1566975755	68	0	4198.974121	4221.538574	4137.436035	4201.538574	4187.179688	1023	4				0	4	4	4	0	4	68	0	8192	8192	8192	3840	7616	8512	5952	11840	8512
1566975755	69	0	4197.94873	4227.692383	4156.410156	4201.538574	4187.179688	450	4				0	4	4	4	0	4	69	0	8192	8192	8192	3840	7616	8512	6016	11776	8640
1566975755	70	0	4192.307617	4215.384766	4175.384766	4205.128418	4192.820313	1023	4				0	4	4	4	0	4	70	0	8192	8192	8192	3776	7616	8512	5952	11840	8640
1566975755	71	0	4170.769043	4192.820313	4167.692383	4197.94873	4160.512695	450	4				0	4	4	4	0	4	71	0	8192	8192	8192	3840	7616	8448	5952	11840	8640
1566975755	72	0	4168.205078	4205.128418	4190.256348	4205.641113	4151.794922	450	4				0	4	4	4	0	4	72	0	8192	8192	8192	3776	7616	8448	5888	11776	8896
1566975755	73	0	4213.846191	4250.256348	4263.589844	4217.94873	4215.897461	3	4				0	4	4	4	0	4	73	0	8192	8192	8192	3840	7616	8512	6016	11776	8576
1566975755	74	0	4233.333496	4262.563965	4284.615234	4209.230957	4246.153809	450	4				0	4	4	4	0	4	74	0	8192	8192	8192	3840	7616	8512	6016	11840	8576
1566975755	75	0	4175.897461	4219.487305	4223.589844	4204.102539	4189.743652	1023	4				0	4	4	4	0	4	75	0	8192	8192	8192	3840	7616	8512	5952	11840	8576
1566975755	76	0	4140	4190.769043	4186.666504	4205.128418	4161.025879	450	4				0	4	4	4	0	4	76	0	8192	8192	8192	3840	7616	8512	5952	11840	8576
1566975755	77	0	4157.94873	4203.077148	4194.358887	4203.589844	4184.102539	450	4				0	4	4	4	0	4	77	0	8192	8192	8192	3840	7616	8512	5952	11776	8576
1566975755	78	0	4160	4221.538574	4174.871582	4193.333496	4182.563965	450	4				0	4	4	4	0	4	78	0	8192	8192	8192	3840	7616	8512	5888	11776	8576
1566975755	79	0	4167.692383	4235.897461	4163.077148	4197.436035	4190.769043	1023	4				0	4	4	4	0	4	79	0	8192	8192	8192	3840	7616	8512	5952	11840	8704
1566975755	80	0	4192.820313	4248.205078	4175.897461	4222.05127	4223.077148	450	4				0	4	4	4	0	4	80	0	8192	8192	8192	3776	7616	8512	5952	11840	8704
1566975755	81	0	4204.615234	4252.307617	4164.615234	4220.512695	4240.512695	450	4				0	4	4	4	0	4	81	0	8192	8192	8192	3840	7616	8512	5952	11840	8512
1566975755	82	0	4198.974121	4248.205078	4155.897461	4207.179688	4235.384766	450	4				0	4	4	4	0	4	82	0	8192	8192	8192	3840	7616	8448	6016	11840	8576
1566975755	83	0	4195.897461	4244.102539	4176.410156	4209.743652	4221.538574	1023	4				0	4	4	4	0	4	83	0	8192	8192	8192	3840	7616	8512	6016	11776	8576
1566975755	84	0	4183.077148	4229.743652	4186.666504	4202.05127	4198.974121	450	4				0	4	4	4	0	4	84	0	8192	8192	8192	3840	7616	8512	6016	11776	8576
1566975755	85	0	4150.256348	4209.230957	4189.743652	4194.871582	4172.820313	450	4				0	4	4	4	0	4	85	0	8192	8192	8192	3840	7616	8512	5952	11776	8576
1566975755	86	0	4129.743652	4217.436035	4213.846191	4202.563965	4165.128418	450	4				0	4	4	4	0	4	86	0	8192	8192	8192	3840	7616	8448	5952	11840	8576
1566975755	87	0	4134.358887	4231.794922	4237.436035	4215.897461	4165.641113	1023	4				0	4	4	4	0	4	87	0	8192	8192	8192	3840	7616	8512	6016	11840	8512
1566975755	88	0	4141.538574	4221.538574	4228.205078	4213.333496	4166.666504	450	4				0	4	4	4	0	4	88	0	8192	8192	8192	3840	7616	8512	5888	11840	8576
1566975755	89	0	4149.230957	4217.436035	4203.589844	4200	4178.974121	450	4				0	4	4	4	0	4	89	0	8192	8192	8192	3840	7616	8512	5888	11840	8576
1566975755	90	0	4172.820313	4248.205078	4204.102539	4215.384766	4207.692383	450	4				0	4	4	4	0	4	90	0	8192	8192	8192	3840	7616	8512	5952	11776	8768
1566975755	91	0	4182.563965	4254.358887	4189.230957	4211.282227	4220.512695	1023	4				0	4	4	4	0	4	91	0	8192	8192	8192	3776	7616	8512	5952	11776	8512
1566975755	92	0	4176.922852	4240	4155.897461	4189.743652	4207.179688	450	4				0	4	4	4	0	4	92	0	8192	8192	8192	3840	7616	8512	5952	11840	8576
1566975755	93	0	4184.102539	4246.153809	4140.512695	4190.769043	4203.589844	450	4				0	4	4	4	0	4	93	0	8192	8192	8192	3840	7616	8512	5952	11776	8576
1566975755	94	0	4175.384766	4242.05127	4123.589844	4188.717773	4199.487305	450	4				0	4	4	4	0	4	94	0	8192	8192	8192	3840	7616	8512	5952	11776	8576
1566975755	95	0	4138.461426	4209.230957	4112.307617	4192.307617	4172.820313	1023	4				0	4	4	4	0	4	95	0	8192	8192	8192	3840	7616	8576	6016	11776	8576
1566975755	96	0	4114.358887	4186.666504	4132.820313	4202.05127	4157.436035	450	4				0	4	4	4	0	4	96	0	8192	8192	8192	3840	7616	8512	5952	11840	8576
1566975755	97	0	4123.589844	4203.077148	4184.102539	4213.846191	4178.974121	450	4				0	4	4	4	0	4	97	0	8192	8192	8192	3776	7616	8512	5952	11776	8640
1566975755	98	0	4143.077148	4221.538574	4229.230957	4229.743652	4203.589844	450	4				0	4	4	4	0	4	98	0	8192	8192	8192	3840	7616	8512	5952	11776	8640
1566975755	99	0	4173.333496	4244.102539	4252.307617	4225.641113	4228.717773	1023	4				0	4	4	4	0	4	99	0	8192	8192	8192	3840	7616	8512	6016	11904	8576
1566975755	100	0	4184.615234	4276.922852	4267.179688	4215.384766	4245.641113	450	4				0	4	4	4	0	4	100	0	8192	8192	8192	3776	7616	8512	5952	11840	8576
1566975755	101	0	4162.563965	4274.871582	4248.717773	4203.077148	4225.128418	450	4				0	4	4	4	0	4	101	0	8192	8192	8192	3840	7616	8512	5952	11776	8576
1566975755	102	0	4150.769043	4248.205078	4212.820313	4195.897461	4197.94873	450	4				0	4	4	4	0	4	102	0	8192	8192	8192	3840	7616	8512	5952	11776	8576
1566975755	103	0	4164.102539	4237.94873	4197.436035	4203.589844	4198.461426	1023	4				0	4	4	4	0	4	103	0	8192	8192	8192	3840	7616	8448	6016	11776	8576
1566975755	104	0	4181.538574	4252.307617	4188.205078	4202.05127	4214.871582	450	4				0	4	4	4	0	4	104	0	8192	8192	8192	3840	7616	8512	6016	11840	8576
1566975755	105	0	4202.05127	4278.974121	4190.256348	4214.358887	4238.974121	450	4				0	4	4	4	0	4	105	0	8192	8192	8192	3840	7616	8448	6016	11840	8576
1566975755	106	0	4234.871582	4301.538574	4195.897461	4222.563965	4270.769043	450	4				0	4	4	4	0	4	106	0	8192	8192	8192	3840	7616	8512	5952	11840	8192
1566975755	107	0	4234.871582	4270.769043	4174.871582	4200	4262.05127	1023	4				0	4	4	4	0	4	107	0	8192	8192	8128	3840	7616	8512	5952	11840	8192
1566975755	108	0	4210.256348	4246.153809	4163.077148	4203.589844	4227.692383	450	4				0	4	4	4	0	4	108	0	8192	8192	8128	3776	7616	8512	5952	11840	8640
1566975755	109	0	4202.563965	4281.025879	4183.589844	4218.974121	4220.512695	450	4				0	4	4	4	0	4	109	0	8192	8192	8192	3840	7616	8512	6080	11776	8512
1566975755	110	0	4188.205078	4283.077148	4202.05127	4213.333496	4205.641113	450	4				0	4	4	4	0	4	110	0	8192	8192	8128	3840	7616	8512	5888	11776	8640
1566975755	111	0	4161.538574	4240	4212.307617	4199.487305	4172.307617	1023	4				0	4	4	4	0	4	111	0	8192	8192	8128	3840	7616	8512	5952	11776	8576
1566975755	112	0	4162.05127	4242.05127	4239.487305	4207.179688	4170.256348	450	4				0	4	4	4	0	4	112	0	8192	8192	8128	3840	7616	8448	5952	11776	8576
1566975755	113	0	4172.307617	4254.358887	4256.410156	4224.102539	4185.128418	450	4				0	4	4	4	0	4	113	0	8192	8192	8192	3840	7616	8512	5952	11776	8640
1566975755	114	0	4152.307617	4215.384766	4227.179688	4206.153809	4176.922852	450	4				0	4	4	4	0	4	114	0	8192	8192	8192	3840	7616	8512	6016	11776	8576
1566975755	115	0	4150.256348	4205.128418	4216.410156	4202.563965	4191.282227	1023	4				0	4	4	4	0	4	115	0	8192	8192	8192	3840	7616	8512	5952	11776	8576
1566975755	116	0	4180.512695	4233.846191	4221.538574	4212.820313	4223.077148	450	4				0	4	4	4	0	4	116	0	8192	8192	8192	3840	7616	8512	5952	11776	8576
1566975755	117	0	4187.179688	4229.743652	4192.820313	4194.871582	4218.974121	450	4				0	4	4	4	0	4	117	0	8192	8192	8192	3776	7616	8512	6016	11840	8576
1566975755	118	0	4192.820313	4213.333496	4180.512695	4195.897461	4222.563965	450	4				0	4	4	4	0	4	118	0	8192	8192	8192	3840	7616	8512	5952	11840	8576
1566975755	119	0	4210.769043	4217.436035	4182.05127	4202.563965	4246.666504	1023	4				0	4	4	4	0	4	119	0	8192	8192	8192	3840	7616	8512	5952	11776	8576
1566975755	120	0	4204.102539	4219.487305	4162.563965	4201.025879	4241.025879	450	4				0	4	4	4	0	4	120	0	8192	8192	8192	3840	7616	8512	5952	11776	8576
1566975755	121	0	4184.102539	4209.230957	4141.025879	4196.922852	4211.794922	450	4				0	4	4	4	0	4	121	0	8192	8192	8192	3840	7616	8512	5952	11776	8576
1566975755	122	0	4177.436035	4198.974121	4140	4184.102539	4202.05127	450	4				0	4	4	4	0	4	122	0	8192	8192	8192	3776	7616	8512	6016	11840	8576
1566975755	123	0	4171.282227	4184.615234	4161.025879	4195.897461	4202.563965	1023	4				0	4	4	4	0	4	123	0	8192	8192	8192	3840	7616	8512	6016	11840	8576
1566975755	124	0	4165.641113	4176.410156	4186.153809	4207.179688	4191.794922	450	4				0	4	4	4	0	4	124	0	8192	8192	8192	3840	7616	8448	5952	11840	8384
1566975755	125	0	4166.666504	4188.717773	4215.897461	4206.153809	4181.538574	450	4				0	4	4	4	0	4	125	0	8192	8192	8192	3840	7616	8512	5952	11840	8384
1566975755	126	0	4167.179688	4205.128418	4236.922852	4215.384766	4185.641113	450	4				0	4	4	4	0	4	126	0	8192	8192	8192	3840	7616	8448	6016	11776	8576
1566975755	127	0	4164.615234	4205.128418	4229.230957	4213.846191	4187.179688	241	4				0	4	4	4	0	4	127	0	8192	8192	8192	3840	7616	8512	5952	11776	8576
1566975755	0	0	4157.94873	4198.974121	4212.820313	4204.615234	4176.922852	450	4				0	4	4	4	0	4	0	0	8192	8192	8192	3840	7616	8512	5952	11712	8576
1566975755	1	0	4166.666504	4215.384766	4203.589844	4201.538574	4186.666504	450	4				0	4	4	4	0	4	1	0	8192	8192	8192	3840	7616	8512	5952	11840	8576
1566975755	2	0	4189.230957	4229.743652	4188.717773	4198.461426	4202.563965	1023	4				0	4	4	4	0	4	2	0	8192	8192	8192	3840	7616	8448	5952	11840	8576
1566975755	3	0	4202.05127	4217.436035	4173.333496	4196.922852	4201.025879	450	4				0	4	4	4	0	4	3	0	8192	8192	8192	3840	7616	8512	5952	11776	8576
1566975755	4	0	4224.102539	4231.794922	4189.230957	4204.102539	4227.692383	1023	4				0	4	4	4	0	4	4	0	8192	8192	8192	3840	7616	8512	5952	11840	8576
1566975755	5	0	4240.512695	4254.358887	4203.589844	4211.282227	4258.974121	450	4				0	4	4	4	0	4	5	0	8192	8192	8192	3776	7616	8512	6016	11776	8512
1566975755	6	0	4217.436035	4223.589844	4167.179688	4189.743652	4239.487305	1023	4				0	4	4	4	0	4	6	0	8192	8192	8192	3840	7616	8512	6016	11776	8512
1566975755	7	0	4195.384766	4174.358887	4149.743652	4179.487305	4211.282227	450	4				0	4	4	4	0	4	7	0	8192	8192	8192	3840	7616	8512	6016	11776	8512
1566975755	8	0	4196.410156	4180.512695	4186.666504	4204.102539	4210.256348	450	4				0	4	4	4	0	4	8	0	8192	8192	8192	3840	7616	8512	5952	11776	8576
1566975755	9	0	4196.410156	4211.282227	4221.025879	4216.410156	4212.307617	4	4				0	4	4	4	0	4	9	0	8192	8192	8192	3840	7616	8512	5952	11840	8576
1566975755	10	0	4173.846191	4194.871582	4232.307617	4211.794922	4185.641113	450	4				0	4	4	4	0	4	10	0	8192	8192	8192	3776	7616	8512	5952	11840	8576
1566975755	11	0	4137.436035	4168.205078	4216.922852	4199.487305	4142.05127	1023	4				0	4	4	4	0	4	11	0	8192	8192	8192	3840	7616	8512	5952	11904	8576
1566975755	12	0	4152.820313	4201.025879	4229.743652	4221.025879	4162.563965	450	4				0	4	4	4	0	4	12	0	8192	8192	8192	3840	7616	8448	6016	11840	8576
1566975755	13	0	4215.897461	4248.205078	4277.436035	4257.94873	4234.871582	450	4				0	4	4	4	0	4	13	0	8192	8192	8192	3840	7680	8576	5888	11840	8576
1566975755	14	0	4223.077148	4244.102539	4265.128418	4226.153809	4249.743652	450	4				0	4	4	4	0	4	14	0	8192	8192	8192	3840	7616	8512	5952	11776	8512
1566975755	15	0	4192.820313	4223.589844	4218.974121	4197.436035	4223.077148	1023	4				0	4	4	4	0	4	15	0	8192	8192	8192	3776	7616	8512	5952	11776	8512
1566975755	16	0	4212.307617	4235.897461	4217.94873	4213.333496	4240.512695	0	4				0	4	4	4	0	4	16	0	8192	8192	8192	3776	7616	8512	5952	11776	8256
1566975755	17	0	4237.436035	4240	4217.436035	4207.692383	4262.563965	0	4				0	4	4	4	0	4	17	0	8192	8192	8192	3840	7616	8512	5888	11840	8576
1566975755	18	0	4233.846191	4223.589844	4193.333496	4197.436035	4247.179688	0	4				0	4	4	4	0	4	18	0	8192	8192	8192	3776	7680	8512	5952	11776	8512
1566975755	19	0	4229.230957	4213.333496	4175.897461	4197.94873	4233.333496	0	4				0	4	4	4	0	4	19	0	8192	8192	8192	3840	7616	8512	5888	11840	8576
1566975755	20	0	4219.487305	4213.333496	4181.025879	4203.077148	4240.512695	0	4				0	4	4	4	0	4	20	0	8192	8192	8192	3840	7680	8512	5888	11840	8576
1566975755	21	0	4220	4221.538574	4206.153809	4211.794922	4254.871582	0	4				0	4	4	4	0	4	21	0	8192	8192	8192	3840	7616	8512	6080	11776	8640
1566975755	22	0	4225.641113	4215.384766	4212.820313	4205.128418	4240.512695	0	4				0	4	4	4	0	4	22	0	8192	8192	8192	3840	7616	8512	6016	11840	8576
1566975755	23	0	4205.641113	4196.922852	4211.282227	4203.589844	4212.307617	0	4				0	4	4	4	0	4	23	0	8192	8192	8192	3840	7616	8512	5952	11776	8512
1566975755	24	0	4188.717773	4207.179688	4233.846191	4209.230957	4217.94873	0	4				0	4	4	4	0	4	24	0	8192	8192	8192	3840	7616	8512	5952	11776	8512
1566975755	25	0	4207.692383	4223.589844	4266.666504	4217.436035	4234.871582	0	4				0	4	4	4	0	4	25	0	8192	8192	8192	3840	7616	8512	5952	11840	8576
1566975755	26	0	4221.025879	4221.538574	4261.538574	4218.974121	4222.563965	0	4				0	4	4	4	0	4	26	0	8192	8192	8192	3840	7616	8512	5952	11840	8640
1566975755	27	0	4206.153809	4219.487305	4234.358887	4209.230957	4208.205078	0	4				0	4	4	4	0	4	27	0	8192	8192	8192	3840	7616	8512	6016	11776	8576
1566975755	28	0	4207.692383	4233.846191	4244.102539	4211.794922	4226.153809	0	4				0	4	4	4	0	4	28	0	8192	8192	8192	3840	7616	8512	6016	11776	8576
1566975756	29	0	4231.794922	4240	4249.230957	4201.538574	4246.153809	0	4				0	4	4	4	0	4	29	0	8192	8192	8192	3840	7616	8576	6016	11776	8576
1566975756	30	0	4227.179688	4225.641113	4223.077148	4190.256348	4233.333496	0	4				0	4	4	4	0	4	30	0	8192	8192	8192	3840	7616	8512	5952	11776	8576
1566975756	31	0	4197.94873	4207.179688	4198.461426	4198.461426	4215.384766	0	4				0	4	4	4	0	4	31	0	8192	8192	8192	3840	7616	8512	6016	11840	8576
1566975756	32	0	4207.179688	4209.230957	4195.897461	4203.589844	4232.307617	0	4				0	4	4	4	0	4	32	0	8192	8192	8192	3840	7616	8512	5952	11840	8704
1566975756	33	0	4222.05127	4215.384766	4198.461426	4204.102539	4243.589844	0	4				0	4	4	4	0	4	33	0	8192	8192	8192	3776	7616	8512	5952	11840	8704
1566975756	34	0	4188.717773	4196.922852	4183.077148	4190.256348	4206.666504	0	4				0	4	4	4	0	4	34	0	8192	8192	8192	3840	7616	8512	5952	11840	8512
1566975756	35	0	4160.512695	4188.717773	4190.256348	4192.307617	4181.538574	0	4				0	4	4	4	0	4	35	0	8192	8192	8192	3840	7616	8512	5952	11776	8576
1566975756	36	0	4160	4201.025879	4214.871582	4206.666504	4185.128418	0	4				0	4	4	4	0	4	36	0	8192	8192	8192	3776	7616	8576	6016	11776	8576
1566975756	37	0	4158.461426	4207.179688	4220	4195.897461	4175.384766	0	4				0	4	4	4	0	4	37	0	8192	8192	8192	3840	7616	8512	5952	11840	8448
1566975756	38	0	4158.974121	4211.282227	4228.717773	4197.94873	4170.769043	0	4				0	4	4	4	0	4	38	0	8192	8192	8192	3776	7616	8512	5952	11840	8448
1566975756	39	0	4162.563965	4215.384766	4232.820313	4205.641113	4182.05127	0	4				0	4	4	4	0	4	39	0	8192	8192	8192	3840	7616	8448	5952	11840	8576
1566975756	40	0	4157.436035	4219.487305	4224.102539	4203.077148	4183.077148	0	4				0	4	4	4	0	4	40	0	8192	8192	8192	3840	7616	8512	5952	11904	8576
1566975756	41	0	4169.743652	4227.692383	4226.666504	4212.820313	4187.692383	0	4				0	4	4	4	0	4	41	0	8192	8192	8192	3840	7616	8512	5952	11904	8768
1566975756	42	0	4203.589844	4233.846191	4231.794922	4216.922852	4210.256348	0	4				0	4	4	4	0	4	42	0	8192	8192	8192	3776	7616	8512	5952	11904	8768
1566975756	43	0	4201.025879	4231.794922	4217.436035	4205.641113	4211.794922	0	4				0	4	4	4	0	4	43	0	8192	8192	8192	3840	7616	8512	5952	11840	8512
1566975756	44	0	4170.769043	4217.436035	4184.615234	4189.230957	4188.717773	0	4				0	4	4	4	0	4	44	0	8192	8192	8192	3840	7616	8512	6016	11776	8576
1566975756	45	0	4173.333496	4211.282227	4170.769043	4191.282227	4186.666504	0	4				0	4	4	4	0	4	45	0	8192	8192	8192	3840	7616	8512	6016	11776	8576
1566975756	46	0	4188.717773	4223.589844	4180	4207.692383	4193.333496	0	4				0	4	4	4	0	4	46	0	8192	8192	8192	3840	7616	8512	6016	11776	8576
1566975756	47	0	4167.179688	4215.384766	4163.589844	4198.974121	4169.230957	0	4				0	4	4	4	0	4	47	0	8192	8192	8192	3776	7616	8576	6016	11776	8576
1566975756	48	0	4146.666504	4190.769043	4150.769043	4200.512695	4148.205078	0	4				0	4	4	4	0	4	48	0	8192	8192	8192	3840	7616	8512	5952	11776	8576
1566975756	49	0	4167.692383	4207.179688	4184.615234	4215.897461	4168.717773	0	4				0	4	4	4	0	4	49	0	8192	8192	8192	3840	7616	8512	5952	11840	8576
1566975756	50	0	4175.384766	4227.692383	4218.461426	4202.05127	4178.974121	0	4				0	4	4	4	0	4	50	0	8192	8192	8192	3840	7616	8512	5952	11840	8960
1566975756	51	0	4158.461426	4215.384766	4222.05127	4191.282227	4164.615234	0	4				0	4	4	4	0	4	51	0	8192	8192	8192	3840	7616	8448	5952	11840	8960
1566975756	52	0	4175.897461	4225.641113	4234.358887	4203.077148	4191.282227	0	4				0	4	4	4	0	4	52	0	8192	8192	8192	3840	7616	8448	5952	11840	8640
1566975756	53	0	4195.897461	4248.205078	4258.461426	4215.897461	4218.974121	0	4				0	4	4	4	0	4	53	0	8192	8192	8192	3840	7616	8512	6016	11776	8576
1566975756	54	0	4185.641113	4235.897461	4245.641113	4204.102539	4197.436035	0	4				0	4	4	4	0	4	54	0	8192	8192	8192	3840	7616	8512	5952	11840	8576
1566975756	55	0	4201.025879	4223.589844	4227.692383	4193.846191	4203.589844	0	4				0	4	4	4	0	4	55	0	8192	8192	8192	3840	7616	8512	5952	11776	8896
1566975756	56	0	4229.743652	4231.794922	4229.743652	4207.179688	4235.897461	0	4				0	4	4	4	0	4	56	0	8192	8192	8192	3776	7616	8448	5952	11776	8896
1566975756	57	0	4210.256348	4225.641113	4198.974121	4195.897461	4213.333496	0	4				0	4	4	4	0	4	57	0	8192	8192	8192	3840	7616	8512	5952	11776	8512
1566975756	58	0	4191.282227	4227.692383	4170.256348	4194.358887	4188.717773	0	4				0	4	4	4	0	4	58	0	8192	8128	8192	3840	7616	8448	5952	11776	8576
1566975756	59	0	4212.820313	4248.205078	4180	4216.922852	4213.846191	0	4				0	4	4	4	0	4	59	0	8192	8192	8192	3840	7616	8576	6016	11840	8576
1566975756	60	0	4205.128418	4252.307617	4177.436035	4208.717773	4208.717773	0	4				0	4	4	4	0	4	60	0	8192	8192	8192	3840	7616	8512	6016	11840	8576
1566975756	61	0	4160	4225.641113	4165.641113	4193.333496	4163.077148	0	4				0	4	4	4	0	4	61	0	8192	8192	8192	3776	7616	8512	5952	11840	8576
1566975756	62	0	4127.179688	4180.512695	4167.692383	4181.538574	4137.94873	0	4				0	4	4	4	0	4	62	0	8192	8192	8192	3840	7616	8512	6080	11776	8576
1566975756	63	0	4116.410156	4157.94873	4188.717773	4183.077148	4133.333496	0	4				0	4	4	4	0	4	63	0	8192	8192	8192	3840	7616	8512	5952	11840	8512
1566975756	64	0	4127.692383	4190.769043	4212.820313	4204.102539	4138.974121	450	4				0	4	4	4	0	4	64	0	8192	8192	8192	3776	7616	8512	5952	11840	8512
1566975756	65	0	4154.871582	4237.94873	4233.333496	4215.384766	4165.641113	450	4				0	4	4	4	0	4	65	0	8192	8192	8192	3840	7616	8448	6016	11840	8576
1566975756	66	0	4177.94873	4254.358887	4255.897461	4222.05127	4191.282227	1023	4				0	4	4	4	0	4	66	0	8192	8192	8192	3776	7616	8512	5952	11840	8576
1566975756	67	0	4198.974121	4252.307617	4255.384766	4213.333496	4208.717773	450	4				0	4	4	4	0	4	67	0	8192	8192	8192	3840	7616	8512	5952	11776	8576
1566975756	68	0	4211.794922	4248.205078	4232.820313	4202.563965	4216.922852	1023	4				0	4	4	4	0	4	68	0	8192	8192	8192	3840	7616	8512	5952	11776	8576
1566975756	69	0	4212.820313	4246.153809	4226.666504	4211.282227	4220	450	4				0	4	4	4	0	4	69	0	8192	8192	8192	3840	7616	8512	5952	11840	8576
1566975756	70	0	4224.615234	4244.102539	4230.256348	4208.717773	4232.307617	1023	4				0	4	4	4	0	4	70	0	8192	8192	8192	3840	7616	8512	6016	11776	8384
1566975756	71	0	4235.897461	4244.102539	4218.974121	4200.512695	4233.333496	450	4				0	4	4	4	0	4	71	0	8192	8192	8192	3840	7616	8512	5952	11776	8512
1566975756	72	0	4217.94873	4254.358887	4185.128418	4194.358887	4205.128418	450	4				0	4	4	4	0	4	72	0	8192	8192	8192	3840	7616	8512	6016	11840	8576
1566975756	73	0	4191.794922	4246.153809	4162.563965	4205.641113	4177.94873	4	4				0	4	4	4	0	4	73	0	8192	8192	8128	3776	7616	8448	5952	11840	8704
1566975756	74	0	4206.153809	4240	4184.102539	4237.436035	4189.743652	450	4				0	4	4	4	0	4	74	0	8192	8192	8192	3840	7616	8512	5952	11840	8704
1566975756	75	0	4222.05127	4254.358887	4199.487305	4226.153809	4198.461426	1023	4				0	4	4	4	0	4	75	0	8192	8192	8192	3776	7616	8512	5952	11840	8640
1566975756	76	0	4186.666504	4252.307617	4184.615234	4196.410156	4158.974121	450	4				0	4	4	4	0	4	76	0	8192	8192	8192	3840	7616	8512	5952	11776	8576
1566975756	77	0	4178.461426	4235.897461	4202.05127	4205.641113	4150.256348	450	4				0	4	4	4	0	4	77	0	8192	8192	8192	3776	7616	8512	5952	11776	8576
1566975756	78	0	4208.717773	4233.846191	4241.538574	4221.538574	4180	450	4				0	4	4	4	0	4	78	0	8192	8192	8128	3776	7616	8512	5952	11776	8576
1566975756	79	0	4193.846191	4227.692383	4226.153809	4203.589844	4168.717773	1023	4				0	4	4	4	0	4	79	0	8192	8192	8192	3840	7616	8448	5888	11776	8576
1566975756	80	0	4167.692383	4213.333496	4187.692383	4175.384766	4141.538574	450	4				0	4	4	4	0	4	80	0	8192	8192	8192	3840	7616	8512	5952	11840	8576
1566975756	81	0	4196.922852	4229.743652	4208.717773	4191.794922	4163.077148	450	4				0	4	4	4	0	4	81	0	8192	8192	8192	3840	7616	8512	5952	11776	8640
1566975756	82	0	4234.871582	4250.256348	4242.563965	4213.333496	4203.077148	450	4				0	4	4	4	0	4	82	0	8192	8192	8192	3840	7616	8448	5952	11776	8640
1566975756	83	0	4227.179688	4231.794922	4221.025879	4197.436035	4205.641113	1023	4				0	4	4	4	0	4	83	0	8192	8192	8192	3840	7616	8512	5952	11776	8576
1566975756	84	0	4193.846191	4180.512695	4173.333496	4177.436035	4177.436035	450	4				0	4	4	4	0	4	84	0	8192	8192	8192	3840	7616	8512	6016	11840	8512
1566975756	85	0	4171.794922	4151.794922	4148.205078	4169.743652	4162.563965	450	4				0	4	4	4	0	4	85	0	8192	8192	8192	3840	7616	8512	5952	11840	8576
1566975756	86	0	4178.974121	4166.153809	4160	4186.153809	4166.666504	450	4				0	4	4	4	0	4	86	0	8192	8192	8192	3840	7616	8512	5952	11776	8832
1566975756	87	0	4194.871582	4186.666504	4164.615234	4197.436035	4170.769043	1023	4				0	4	4	4	0	4	87	0	8192	8192	8192	3776	7616	8448	5952	11776	8832
1566975756	88	0	4185.641113	4176.410156	4154.871582	4192.820313	4162.563965	450	4				0	4	4	4	0	4	88	0	8192	8192	8192	3776	7616	8512	6016	11776	8576
1566975756	89	0	4161.025879	4164.102539	4168.717773	4202.563965	4146.666504	450	4				0	4	4	4	0	4	89	0	8192	8192	8192	3840	7616	8448	5952	11776	8576
1566975756	90	0	4153.846191	4172.307617	4182.05127	4206.153809	4136.410156	450	4				0	4	4	4	0	4	90	0	8192	8192	8192	3840	7616	8512	6016	11840	8576
1566975756	91	0	4165.641113	4184.615234	4190.256348	4206.153809	4140.512695	1023	4				0	4	4	4	0	4	91	0	8192	8192	8192	3840	7616	8512	5952	11776	8512
1566975756	92	0	4152.307617	4160	4178.461426	4191.282227	4124.615234	450	4				0	4	4	4	0	4	92	0	8192	8192	8192	3840	7616	8512	5952	11776	8512
1566975756	93	0	4123.077148	4127.179688	4155.384766	4172.307617	4093.846191	450	4				0	4	4	4	0	4	93	0	8192	8192	8192	3840	7616	8512	6016	11776	8640
1566975756	94	0	4153.333496	4164.102539	4187.179688	4197.436035	4125.641113	450	4				0	4	4	4	0	4	94	0	8192	8192	8192	3840	7616	8448	6016	11776	8512
1566975756	95	0	4210.769043	4217.436035	4232.820313	4211.794922	4187.692383	1023	4				0	4	4	4	0	4	95	0	8192	8192	8192	3840	7616	8512	6016	11840	8576
1566975756	96	0	4222.05127	4190.769043	4228.717773	4200.512695	4198.461426	450	4				0	4	4	4	0	4	96	0	8192	8192	8192	3840	7616	8512	6016	11840	8576
1566975756	97	0	4213.846191	4160	4205.641113	4200	4194.358887	450	4				0	4	4	4	0	4	97	0	8192	8192	8192	3840	7616	8512	5952	11840	8576
1566975756	98	0	4221.538574	4182.563965	4191.282227	4197.436035	4213.846191	450	4				0	4	4	4	0	4	98	0	8192	8192	8192	3840	7616	8512	6016	11840	8576
1566975756	99	0	4220	4184.615234	4184.615234	4201.025879	4218.461426	1023	4				0	4	4	4	0	4	99	0	8192	8192	8192	3840	7616	8512	5952	11776	8512
1566975756	100	0	4200	4155.897461	4171.794922	4195.897461	4197.94873	450	4				0	4	4	4	0	4	100	0	8192	8192	8192	3840	7616	8512	5952	11776	8512
1566975756	101	0	4181.538574	4153.846191	4154.871582	4190.769043	4181.538574	450	4				0	4	4	4	0	4	101	0	8192	8192	8192	3840	7616	8448	5888	11776	8576
1566975756	102	0	4175.897461	4166.153809	4152.307617	4201.538574	4181.025879	450	4				0	4	4	4	0	4	102	0	8192	8192	8192	3840	7616	8512	6016	11776	8576
1566975756	103	0	4198.461426	4188.717773	4186.666504	4211.282227	4194.871582	1023	4				0	4	4	4	0	4	103	0	8192	8192	8192	3840	7616	8512	6080	11776	8640
1566975756	104	0	4224.102539	4213.333496	4235.384766	4223.077148	4203.077148	450	4				0	4	4	4	0	4	104	0	8192	8192	8192	3776	7616	8512	6080	11776	8640
1566975756	105	0	4209.230957	4205.128418	4230.256348	4205.128418	4190.256348	450	4				0	4	4	4	0	4	105	0	8192	8192	8192	3840	7616	8512	5952	11840	8448
1566975756	106	0	4191.794922	4194.871582	4218.461426	4188.205078	4177.94873	450	4				0	4	4	4	0	4	106	0	8192	8192	8192	3776	7616	8512	5888	11840	8576
1566975756	107	0	4201.025879	4213.333496	4236.410156	4206.666504	4176.410156	1023	4				0	4	4	4	0	4	107	0	8192	8192	8192	3840	7616	8512	6016	11776	8576
1566975756	108	0	4192.820313	4205.128418	4221.538574	4209.230957	4169.743652	450	4				0	4	4	4	0	4	108	0	8192	8192	8192	3840	7616	8448	6016	11776	8576
1566975756	109	0	4179.487305	4184.615234	4203.077148	4204.102539	4172.820313	450	4				0	4	4	4	0	4	109	0	8192	8192	8192	3776	7616	8512	5952	11840	8512
1566975756	110	0	4209.743652	4211.282227	4218.974121	4207.692383	4185.128418	450	4				0	4	4	4	0	4	110	0	8192	8192	8192	3776	7616	8448	5952	11840	8512
1566975756	111	0	4239.487305	4242.05127	4230.256348	4210.769043	4192.307617	1023	4				0	4	4	4	0	4	111	0	8192	8192	8192	3840	7680	8512	5888	11776	8576
1566975756	112	0	4216.410156	4225.641113	4203.589844	4203.589844	4187.692383	450	4				0	4	4	4	0	4	112	0	8192	8192	8192	3840	7616	8512	6016	11776	8576
1566975756	113	0	4182.05127	4201.025879	4169.743652	4187.692383	4178.461426	450	4				0	4	4	4	0	4	113	0	8192	8192	8192	3840	7616	8512	5952	11840	8512
1566975756	114	0	4188.205078	4203.077148	4181.538574	4200.512695	4186.666504	450	4				0	4	4	4	0	4	114	0	8192	8192	8192	3840	7616	8512	5952	11840	8512
1566975756	115	0	4216.922852	4217.436035	4214.871582	4214.871582	4209.743652	1023	4				0	4	4	4	0	4	115	0	8192	8192	8192	3840	7616	8512	6016	11776	8576
1566975756	116	0	4221.538574	4215.384766	4222.05127	4202.05127	4208.717773	450	4				0	4	4	4	0	4	116	0	8192	8192	8192	3840	7616	8512	5952	11776	8512
1566975756	117	0	4192.820313	4190.769043	4204.102539	4195.384766	4172.820313	450	4				0	4	4	4	0	4	117	0	8192	8192	8192	3840	7616	8512	5952	11776	8576
1566975756	118	0	4176.410156	4188.717773	4194.871582	4198.461426	4156.922852	450	4				0	4	4	4	0	4	118	0	8192	8192	8192	3840	7616	8512	5952	11776	8576
1566975756	119	0	4196.410156	4219.487305	4220.512695	4210.769043	4184.102539	1023	4				0	4	4	4	0	4	119	0	8192	8192	8192	3776	7616	8512	6016	11840	8576
1566975756	120	0	4217.436035	4237.94873	4238.461426	4210.769043	4206.153809	450	4				0	4	4	4	0	4	120	0	8192	8192	8192	3840	7616	8512	6016	11840	8576
1566975756	121	0	4213.846191	4219.487305	4225.641113	4194.871582	4201.025879	450	4				0	4	4	4	0	4	121	0	8192	8192	8192	3776	7616	8512	6016	11840	8576
1566975756	122	0	4221.538574	4211.282227	4233.333496	4208.205078	4214.358887	450	4				0	4	4	4	0	4	122	0	8192	8192	8192	3776	7616	8512	6016	11840	8576
1566975756	123	0	4254.358887	4237.94873	4258.461426	4226.666504	4255.384766	1023	4				0	4	4	4	0	4	123	0	8192	8192	8192	3840	7616	8512	5952	11840	8256
1566975756	124	0	4246.666504	4248.205078	4244.615234	4220	4249.743652	450	4				0	4	4	4	0	4	124	0	8192	8192	8192	3776	7616	8512	5952	11840	8576
1566975756	125	0	4206.153809	4225.641113	4204.102539	4200	4206.666504	450	4				0	4	4	4	0	4	125	0	8192	8192	8192	3840	7616	8512	5952	11840	8576
1566975756	126	0	4200	4215.384766	4194.358887	4189.743652	4198.461426	450	4				0	4	4	4	0	4	126	0	8192	8192	8192	3840	7616	8448	5888	11840	8576
1566975756	127	0	4217.94873	4217.436035	4218.974121	4206.153809	4216.410156	241	4				0	4	4	4	0	4	127	0	8192	8192	8192	3776	7616	8512	6016	11776	8512
1566975756	0	0	4215.897461	4221.538574	4229.743652	4212.820313	4217.436035	450	4				0	4	4	4	0	4	0	0	8192	8192	8192	3840	7616	8512	6016	11776	8512
1566975756	1	0	4205.128418	4219.487305	4228.717773	4211.794922	4208.717773	450	4				0	4	4	4	0	4	1	0	8192	8192	8192	3776	7616	8512	5888	11776	8576
1566975756	2	0	4194.871582	4198.974121	4220	4209.230957	4202.05127	1023	4				0	4	4	4	0	4	2	0	8192	8192	8192	3840	7616	8512	6016	11776	8576
1566975756	3	0	4178.974121	4192.820313	4197.94873	4194.871582	4191.794922	450	4				0	4	4	4	0	4	3	0	8192	8192	8192	3840	7616	8576	5952	11840	8576
1566975756	4	0	4183.589844	4215.384766	4200	4204.615234	4195.897461	1023	4				0	4	4	4	0	4	4	0	8192	8192	8192	3840	7616	8512	5952	11840	8576
1566975756	5	0	4210.769043	4221.538574	4214.358887	4215.897461	4213.333496	450	4				0	4	4	4	0	4	5	0	8192	8192	8192	3776	7616	8512	5952	11840	8576
1566975756	6	0	4208.205078	4194.871582	4208.205078	4212.307617	4206.666504	1023	4				0	4	4	4	0	4	6	0	8192	8192	8192	3840	7616	8512	5952	11840	8512
1566975756	7	0	4196.922852	4198.974121	4201.025879	4210.769043	4194.871582	450	4				0	4	4	4	0	4	7	0	8192	8192	8192	3776	7616	8512	6016	11840	8576
1566975756	8	0	4218.461426	4217.436035	4204.615234	4206.666504	4204.102539	450	4				0	4	4	4	0	4	8	0	8192	8192	8192	3776	7616	8512	6016	11840	8576
1566975756	9	0	4233.846191	4203.077148	4209.230957	4210.256348	4212.307617	4	4				0	4	4	4	0	4	9	0	8192	8192	8192	3776	7616	8512	5952	11776	8576
1566975756	10	0	4226.153809	4213.333496	4216.922852	4211.794922	4218.974121	450	4				0	4	4	4	0	4	10	0	8192	8192	8192	3840	7616	8512	5952	11776	8576
1566975756	11	0	4216.922852	4242.05127	4225.128418	4203.589844	4218.461426	1023	4				0	4	4	4	0	4	11	0	8192	8192	8192	3840	7616	8512	5952	11776	8576
1566975756	12	0	4197.94873	4229.743652	4207.179688	4189.230957	4190.256348	450	4				0	4	4	4	0	4	12	0	8192	8192	8192	3776	7616	8512	5952	11776	8576
1566975756	13	0	4188.205078	4209.230957	4192.820313	4184.102539	4178.974121	450	4				0	4	4	4	0	4	13	0	8192	8192	8192	3840	7616	8512	5952	11776	8000
1566975756	14	0	4220	4233.846191	4236.410156	4217.436035	4222.05127	450	4				0	4	4	4	0	4	14	0	8192	8192	8192	3840	7616	8512	5952	11776	8576
1566975756	15	0	4242.05127	4246.153809	4261.025879	4225.641113	4244.615234	1023	4				0	4	4	4	0	4	15	0	8192	8192	8192	3840	7616	8512	6016	11840	8576
1566975756	16	0	4231.794922	4229.743652	4235.897461	4202.563965	4228.205078	0	4				0	4	4	4	0	4	16	0	8192	8192	8192	3840	7616	8448	6016	11776	8640
1566975756	17	0	4231.282227	4237.94873	4231.794922	4207.692383	4231.794922	0	4				0	4	4	4	0	4	17	0	8192	8192	8192	3776	7616	8512	6080	11840	8640
1566975756	18	0	4232.820313	4240	4228.717773	4210.256348	4232.820313	0	4				0	4	4	4	0	4	18	0	8192	8192	8192	3840	7616	8512	6080	11840	8640
1566975756	19	0	4228.205078	4229.743652	4214.871582	4208.205078	4212.307617	0	4				0	4	4	4	0	4	19	0	8192	8192	8192	3840	7616	8512	5952	11712	8576
1566975756	20	0	4243.077148	4235.897461	4219.487305	4209.230957	4213.846191	0	4				0	4	4	4	0	4	20	0	8192	8192	8192	3840	7616	8512	6016	11776	8512
1566975756	21	0	4246.153809	4242.05127	4224.102539	4202.05127	4226.666504	0	4				0	4	4	4	0	4	21	0	8192	8192	8192	3840	7616	8512	5952	11840	8576
1566975756	22	0	4220.512695	4227.692383	4210.256348	4201.538574	4215.897461	0	4				0	4	4	4	0	4	22	0	8192	8192	8192	3840	7616	8512	5952	11840	8576
1566975756	23	0	4220.512695	4213.333496	4208.717773	4210.769043	4220	0	4				0	4	4	4	0	4	23	0	8192	8192	8192	3840	7616	8512	5952	11840	8576
1566975756	24	0	4237.94873	4213.333496	4232.307617	4216.922852	4235.384766	0	4				0	4	4	4	0	4	24	0	8192	8192	8192	3840	7616	8512	5952	11840	8512
1566975756	25	0	4222.05127	4215.384766	4221.538574	4197.94873	4211.282227	0	4				0	4	4	4	0	4	25	0	8192	8192	8192	3840	7616	8448	5952	11776	8384
1566975756	26	0	4207.692383	4235.897461	4201.025879	4189.230957	4186.153809	0	4				0	4	4	4	0	4	26	0	8192	8192	8192	3776	7616	8512	5952	11776	8384
1566975756	27	0	4218.461426	4252.307617	4205.641113	4204.615234	4191.794922	0	4				0	4	4	4	0	4	27	0	8192	8192	8192	3840	7616	8448	5952	11840	8576
1566975757	28	0	4213.333496	4231.794922	4192.307617	4192.820313	4189.743652	0	4				0	4	4	4	0	4	28	0	8192	8192	8192	3840	7616	8512	6016	11776	8512
1566975757	29	0	4204.102539	4217.436035	4181.025879	4189.743652	4180.512695	0	4				0	4	4	4	0	4	29	0	8192	8192	8192	3840	7616	8512	5952	11840	8576
1566975757	30	0	4192.307617	4215.384766	4170.256348	4192.820313	4154.358887	0	4				0	4	4	4	0	4	30	0	8192	8192	8192	3840	7616	8448	5952	11840	8576
1566975757	31	0	4165.641113	4205.128418	4145.641113	4176.922852	4110.256348	0	4				0	4	4	4	0	4	31	0	8192	8192	8192	3840	7616	8512	5952	11840	8448
1566975757	32	0	4193.846191	4225.641113	4177.436035	4204.102539	4142.05127	0	4				0	4	4	4	0	4	32	0	8192	8192	8192	3840	7616	8512	6016	11776	8576
1566975757	33	0	4269.743652	4256.410156	4228.205078	4233.333496	4223.077148	0	4				0	4	4	4	0	4	33	0	8192	8192	8192	3840	7616	8512	6016	11840	8576
1566975757	34	0	4287.692383	4246.153809	4215.897461	4218.974121	4220	0	4				0	4	4	4	0	4	34	0	8192	8192	8192	3840	7616	8512	6016	11776	8896
1566975757	35	0	4243.077148	4213.333496	4176.410156	4196.410156	4163.589844	0	4				0	4	4	4	0	4	35	0	8192	8192	8192	3776	7616	8512	6016	11776	8896
1566975757	36	0	4228.205078	4211.282227	4180	4192.307617	4155.897461	0	4				0	4	4	4	0	4	36	0	8192	8192	8192	3840	7616	8512	5952	11776	8896
1566975757	37	0	4250.769043	4227.692383	4209.743652	4209.230957	4184.102539	0	4				0	4	4	4	0	4	37	0	8192	8192	8192	3776	7616	8512	6016	11776	8512
1566975757	38	0	4251.794922	4237.94873	4203.077148	4206.666504	4192.307617	0	4				0	4	4	4	0	4	38	0	8192	8192	8192	3840	7616	8512	6016	11840	8576
1566975757	39	0	4251.282227	4246.153809	4193.333496	4198.974121	4197.94873	0	4				0	4	4	4	0	4	39	0	8192	8192	8192	3840	7616	8512	5952	11840	8576
1566975757	40	0	4282.05127	4254.358887	4217.436035	4213.333496	4222.05127	0	4				0	4	4	4	0	4	40	0	8192	8192	8192	3840	7616	8512	5952	11840	8576
1566975757	41	0	4301.025879	4270.769043	4229.230957	4216.410156	4229.743652	0	4				0	4	4	4	0	4	41	0	8192	8192	8192	3776	7616	8512	6016	11776	8576
1566975757	42	0	4266.153809	4260.512695	4198.461426	4198.461426	4194.358887	0	4				0	4	4	4	0	4	42	0	8192	8192	8192	3776	7616	8512	6016	11840	8576
1566975757	43	0	4233.333496	4221.538574	4171.794922	4179.487305	4168.205078	0	4				0	4	4	4	0	4	43	0	8192	8192	8128	3840	7616	8512	5952	11776	8448
1566975757	44	0	4254.871582	4227.692383	4200.512695	4196.410156	4194.871582	0	4				0	4	4	4	0	4	44	0	8192	8192	8192	3776	7616	8512	5952	11776	8448
1566975757	45	0	4274.358887	4264.615234	4226.666504	4220	4217.436035	0	4				0	4	4	4	0	4	45	0	8192	8192	8192	3840	7616	8448	5952	11840	8576
1566975757	46	0	4263.077148	4256.410156	4207.179688	4209.743652	4205.128418	0	4				0	4	4	4	0	4	46	0	8192	8192	8128	3840	7616	8512	6016	11776	8576
1566975757	47	0	4255.384766	4225.641113	4199.487305	4204.615234	4201.025879	0	4				0	4	4	4	0	4	47	0	8192	8192	8128	3840	7616	8512	6016	11840	8576
1566975757	48	0	4263.077148	4229.743652	4213.846191	4207.692383	4218.974121	0	4				0	4	4	4	0	4	48	0	8192	8192	8192	3840	7616	8512	6016	11840	8576
1566975757	49	0	4267.692383	4233.846191	4225.128418	4209.743652	4224.615234	0	4				0	4	4	4	0	4	49	0	8192	8192	8192	3840	7616	8512	5952	11840	8512
1566975757	50	0	4260.512695	4203.077148	4230.769043	4214.358887	4208.717773	0	4				0	4	4	4	0	4	50	0	8192	8192	8192	3840	7616	8512	5952	11776	8512
1566975757	51	0	4251.282227	4192.820313	4230.769043	4205.128418	4203.077148	0	4				0	4	4	4	0	4	51	0	8192	8192	8192	3840	7616	8512	5952	11776	8576
1566975757	52	0	4244.615234	4207.179688	4232.820313	4204.102539	4200	0	4				0	4	4	4	0	4	52	0	8192	8192	8192	3840	7616	8512	5952	11776	8576
1566975757	53	0	4236.922852	4203.077148	4227.692383	4202.05127	4188.205078	0	4				0	4	4	4	0	4	53	0	8192	8192	8192	3840	7616	8512	5952	11840	8704
1566975757	54	0	4221.538574	4186.666504	4211.794922	4188.205078	4182.05127	0	4				0	4	4	4	0	4	54	0	8192	8192	8192	3840	7616	8512	5952	11840	8704
1566975757	55	0	4207.692383	4182.563965	4199.487305	4191.794922	4181.538574	0	4				0	4	4	4	0	4	55	0	8192	8192	8192	3776	7616	8512	5888	11840	8640
1566975757	56	0	4206.666504	4182.563965	4198.461426	4187.692383	4177.94873	0	4				0	4	4	4	0	4	56	0	8192	8192	8192	3840	7616	8512	5952	11776	8576
1566975757	57	0	4194.871582	4166.153809	4201.538574	4177.94873	4168.205078	0	4				0	4	4	4	0	4	57	0	8192	8192	8192	3840	7616	8512	5952	11776	8576
1566975757	58	0	4169.230957	4162.05127	4186.153809	4180	4160.512695	0	4				0	4	4	4	0	4	58	0	8192	8192	8192	3776	7616	8512	5952	11776	8576
1566975757	59	0	4161.538574	4178.461426	4175.897461	4195.384766	4162.563965	0	4				0	4	4	4	0	4	59	0	8192	8192	8192	3840	7616	8448	5952	11776	8576
1566975757	60	0	4178.461426	4186.666504	4200	4209.230957	4176.922852	0	4				0	4	4	4	0	4	60	0	8192	8192	8192	3840	7616	8512	6016	11776	8512
1566975757	61	0	4187.692383	4182.563965	4213.846191	4195.384766	4184.102539	0	4				0	4	4	4	0	4	61	0	8192	8192	8192	3840	7616	8512	6080	11776	8512
1566975757	62	0	4167.692383	4168.205078	4199.487305	4186.666504	4169.230957	0	4				0	4	4	4	0	4	62	0	8192	8192	8192	3840	7616	8448	6080	11776	8512
1566975757	63	0	4150.256348	4153.846191	4187.692383	4184.615234	4157.94873	0	4				0	4	4	4	0	4	63	0	8192	8192	8192	3840	7616	8512	5952	11840	8576
1566975757	64	0	4170.769043	4178.461426	4206.153809	4189.743652	4170.769043	450	4				0	4	4	4	0	4	64	0	8192	8192	8192	3840	7616	8512	5952	11840	8576
1566975757	65	0	4196.410156	4209.230957	4221.025879	4206.666504	4183.077148	450	4				0	4	4	4	0	4	65	0	8192	8192	8192	3840	7616	8512	6016	11840	8512
1566975757	66	0	4196.922852	4190.769043	4198.461426	4195.897461	4186.666504	1023	4				0	4	4	4	0	4	66	0	8192	8192	8192	3840	7616	8512	6016	11840	8512
1566975757	67	0	4202.05127	4176.410156	4195.384766	4195.897461	4204.102539	450	4				0	4	4	4	0	4	67	0	8192	8192	8192	3776	7616	8512	5952	11840	8384
1566975757	68	0	4227.179688	4198.974121	4223.589844	4215.384766	4228.717773	1023	4				0	4	4	4	0	4	68	0	8192	8192	8192	3840	7616	8512	6016	11776	8576
1566975757	69	0	4225.641113	4188.717773	4222.05127	4207.692383	4221.538574	450	4				0	4	4	4	0	4	69	0	8192	8192	8192	3840	7616	8512	6016	11776	8576
1566975757	70	0	4193.333496	4162.05127	4204.102539	4200.512695	4186.666504	1023	4				0	4	4	4	0	4	70	0	8192	8192	8192	3840	7616	8512	5952	11840	8640
1566975757	71	0	4188.205078	4182.563965	4215.897461	4207.179688	4182.563965	450	4				0	4	4	4	0	4	71	0	8192	8192	8192	3840	7616	8448	5952	11840	8576
1566975757	72	0	4205.641113	4203.077148	4244.102539	4211.282227	4202.563965	450	4				0	4	4	4	0	4	72	0	8192	8192	8192	3840	7616	8512	5952	11840	8576
1566975757	73	0	4204.102539	4192.820313	4246.666504	4211.282227	4208.205078	4	4				0	4	4	4	0	4	73	0	8192	8192	8192	3840	7616	8512	6016	11776	8576
1566975757	74	0	4189.230957	4186.666504	4226.666504	4204.615234	4202.05127	450	4				0	4	4	4	0	4	74	0	8192	8192	8192	3840	7616	8448	5952	11840	8576
1566975757	75	0	4180.512695	4178.461426	4216.922852	4206.153809	4188.205078	1023	4				0	4	4	4	0	4	75	0	8192	8192	8192	3840	7616	8512	5952	11776	8512
1566975757	76	0	4191.282227	4196.922852	4223.589844	4205.641113	4182.05127	450	4				0	4	4	4	0	4	76	0	8192	8192	8192	3776	7616	8512	5952	11776	8512
1566975757	77	0	4200	4237.94873	4227.692383	4208.717773	4193.333496	450	4				0	4	4	4	0	4	77	0	8192	8192	8192	3840	7616	8512	6016	11776	8512
1566975757	78	0	4190.256348	4242.05127	4213.333496	4216.410156	4200	450	4				0	4	4	4	0	4	78	0	8192	8192	8192	3840	7616	8512	6016	11840	8576
1566975757	79	0	4195.384766	4231.794922	4206.153809	4213.846191	4205.641113	1023	4				0	4	4	4	0	4	79	0	8192	8192	8192	3776	7616	8512	5952	11776	8640
1566975757	80	0	4204.102539	4227.692383	4212.820313	4212.820313	4216.922852	450	4				0	4	4	4	0	4	80	0	8192	8192	8192	3840	7616	8512	5952	11776	8640
1566975757	81	0	4186.153809	4211.282227	4201.025879	4196.410156	4216.410156	450	4				0	4	4	4	0	4	81	0	8192	8192	8192	3776	7616	8512	5952	11904	8576
1566975757	82	0	4185.128418	4209.230957	4211.794922	4197.94873	4220.512695	450	4				0	4	4	4	0	4	82	0	8192	8192	8192	3840	7616	8512	5952	11840	8576
1566975757	83	0	4213.333496	4225.641113	4243.077148	4222.05127	4232.307617	1023	4				0	4	4	4	0	4	83	0	8192	8192	8192	3840	7616	8512	5952	11776	8576
1566975757	84	0	4208.205078	4219.487305	4232.820313	4216.410156	4225.128418	450	4				0	4	4	4	0	4	84	0	8192	8192	8192	3776	7616	8512	5952	11776	8576
1566975757	85	0	4173.846191	4209.230957	4220	4208.205078	4205.128418	450	4				0	4	4	4	0	4	85	0	8192	8192	8192	3840	7616	8512	5952	11776	8576
1566975757	86	0	4163.589844	4217.436035	4231.282227	4206.153809	4197.94873	450	4				0	4	4	4	0	4	86	0	8192	8192	8192	3776	7616	8512	6016	11840	8576
1566975757	87	0	4178.974121	4219.487305	4242.05127	4209.230957	4209.743652	1023	4				0	4	4	4	0	4	87	0	8192	8192	8192	3840	7616	8512	5952	11776	8576
1566975757	88	0	4196.922852	4213.333496	4243.077148	4216.922852	4225.641113	450	4				0	4	4	4	0	4	88	0	8192	8192	8192	3840	7616	8512	5888	11840	8704
1566975757	89	0	4187.179688	4201.025879	4219.487305	4198.461426	4214.358887	450	4				0	4	4	4	0	4	89	0	8192	8192	8192	3840	7616	8512	5888	11840	8512
1566975757	90	0	4169.743652	4198.974121	4204.615234	4193.846191	4198.974121	450	4				0	4	4	4	0	4	90	0	8192	8192	8192	3840	7616	8512	5952	11840	8512
1566975757	91	0	4187.179688	4215.384766	4214.358887	4202.05127	4220.512695	1023	4				0	4	4	4	0	4	91	0	8192	8192	8192	3840	7616	8512	6016	11840	8576
1566975757	92	0	4205.128418	4227.692383	4212.307617	4193.333496	4237.436035	450	4				0	4	4	4	0	4	92	0	8192	8192	8192	3840	7616	8512	6016	11776	8576
1566975757	93	0	4204.102539	4225.641113	4207.692383	4201.538574	4231.794922	450	4				0	4	4	4	0	4	93	0	8192	8192	8192	3776	7616	8512	6016	11840	8576
1566975757	94	0	4202.563965	4235.897461	4212.820313	4210.769043	4236.922852	450	4				0	4	4	4	0	4	94	0	8192	8192	8192	3840	7616	8512	6016	11840	8576
1566975757	95	0	4194.871582	4229.743652	4216.410156	4207.692383	4238.461426	1023	4				0	4	4	4	0	4	95	0	8192	8192	8192	3840	7616	8512	5888	11840	8640
1566975757	96	0	4181.025879	4198.974121	4206.666504	4204.615234	4228.205078	450	4				0	4	4	4	0	4	96	0	8192	8192	8192	3840	7616	8512	5952	11840	8576
1566975757	97	0	4181.025879	4203.077148	4204.615234	4205.641113	4229.743652	450	4				0	4	4	4	0	4	97	0	8192	8192	8192	3840	7616	8512	5952	11776	8768
1566975757	98	0	4185.128418	4225.641113	4216.410156	4212.307617	4234.358887	450	4				0	4	4	4	0	4	98	0	8192	8192	8192	3840	7616	8512	5952	11776	8768
1566975757	99	0	4183.589844	4219.487305	4216.922852	4210.256348	4231.794922	1023	4				0	4	4	4	0	4	99	0	8192	8192	8192	3776	7616	8448	5952	11776	8576
1566975757	100	0	4184.102539	4219.487305	4215.897461	4209.743652	4241.538574	450	4				0	4	4	4	0	4	100	0	8192	8192	8192	3840	7616	8512	6016	11776	8640
1566975757	101	0	4182.05127	4233.846191	4214.871582	4203.589844	4249.230957	450	4				0	4	4	4	0	4	101	0	8192	8192	8192	3840	7616	8512	5952	11840	8576
1566975757	102	0	4177.436035	4221.538574	4207.179688	4192.820313	4236.922852	450	4				0	4	4	4	0	4	102	0	8192	8192	8192	3776	7616	8448	5952	11840	8576
1566975757	103	0	4179.487305	4213.333496	4199.487305	4196.410156	4225.641113	1023	4				0	4	4	4	0	4	103	0	8192	8192	8192	3840	7616	8512	5952	11840	8576
1566975757	104	0	4189.743652	4237.94873	4195.897461	4192.820313	4229.230957	450	4				0	4	4	4	0	4	104	0	8192	8192	8192	3776	7616	8512	5952	11776	8576
1566975757	105	0	4205.128418	4250.256348	4206.153809	4200.512695	4235.384766	450	4				0	4	4	4	0	4	105	0	8192	8192	8192	3840	7616	8512	5952	11840	8576
1566975757	106	0	4203.077148	4240	4201.025879	4204.102539	4227.179688	450	4				0	4	4	4	0	4	106	0	8192	8192	8192	3840	7616	8512	5952	11776	8576
1566975757	107	0	4186.153809	4229.743652	4179.487305	4181.538574	4213.846191	1023	4				0	4	4	4	0	4	107	0	8192	8192	8192	3840	7616	8512	5952	11776	8576
1566975757	108	0	4192.307617	4233.846191	4198.461426	4188.205078	4222.563965	450	4				0	4	4	4	0	4	108	0	8192	8192	8192	3840	7616	8512	6016	11840	8768
1566975757	109	0	4201.025879	4229.743652	4223.077148	4198.974121	4238.974121	450	4				0	4	4	4	0	4	109	0	8192	8192	8192	3840	7616	8512	5952	11776	8512
1566975757	110	0	4184.615234	4227.692383	4216.922852	4194.358887	4231.282227	450	4				0	4	4	4	0	4	110	0	8192	8192	8192	3840	7616	8512	6016	11840	8576
1566975757	111	0	4190.769043	4254.358887	4224.615234	4206.666504	4229.230957	1023	4				0	4	4	4	0	4	111	0	8192	8192	8192	3840	7616	8512	6080	11776	8576
1566975757	112	0	4209.743652	4262.563965	4233.333496	4207.692383	4241.025879	450	4				0	4	4	4	0	4	112	0	8192	8192	8192	3840	7616	8512	6080	11776	8576
1566975757	113	0	4185.641113	4229.743652	4208.205078	4195.897461	4222.563965	450	4				0	4	4	4	0	4	113	0	8192	8192	8192	3840	7616	8512	5952	11840	8576
1566975757	114	0	4168.205078	4223.589844	4187.692383	4195.897461	4206.153809	450	4				0	4	4	4	0	4	114	0	8192	8192	8192	3840	7616	8512	5888	11840	8576
1566975757	115	0	4194.871582	4235.897461	4203.077148	4210.256348	4228.205078	1023	4				0	4	4	4	0	4	115	0	8192	8192	8192	3840	7616	8512	6016	11776	8576
1566975757	116	0	4198.461426	4219.487305	4198.461426	4208.717773	4235.897461	450	4				0	4	4	4	0	4	116	0	8192	8192	8192	3840	7616	8448	6016	11776	8576
1566975757	117	0	4190.256348	4223.589844	4185.128418	4198.974121	4232.820313	450	4				0	4	4	4	0	4	117	0	8192	8192	8192	3840	7616	8512	5952	11840	8512
1566975757	118	0	4229.230957	4272.820313	4226.153809	4229.230957	4272.820313	450	4				0	4	4	4	0	4	118	0	8192	8192	8192	3840	7616	8512	5952	11840	8576
1566975757	119	0	4253.846191	4281.025879	4240.512695	4231.282227	4298.461426	1023	4				0	4	4	4	0	4	119	0	8192	8192	8192	3840	7616	8512	6016	11840	8512
1566975757	120	0	4215.897461	4240	4192.307617	4194.358887	4255.384766	450	4				0	4	4	4	0	4	120	0	8192	8192	8192	3840	7616	8512	6016	11840	8512
1566975757	121	0	4191.282227	4227.692383	4183.077148	4200	4229.230957	450	4				0	4	4	4	0	4	121	0	8192	8192	8192	3840	7616	8448	5952	11776	8576
1566975757	122	0	4199.487305	4240	4202.563965	4213.333496	4239.487305	450	4				0	4	4	4	0	4	122	0	8192	8192	8192	3840	7616	8512	6016	11776	8512
1566975757	123	0	4178.974121	4225.641113	4195.897461	4205.128418	4216.410156	1023	4				0	4	4	4	0	4	123	0	8192	8192	8192	3840	7616	8512	5952	11776	8512
1566975757	124	0	4178.974121	4231.794922	4209.743652	4208.717773	4216.922852	450	4				0	4	4	4	0	4	124	0	8192	8192	8192	3840	7616	8512	5952	11776	8768
1566975757	125	0	4235.897461	4289.230957	4261.538574	4227.692383	4280	450	4				0	4	4	4	0	4	125	0	8192	8192	8192	3840	7616	8448	5952	11776	8768
1566975757	126	0	4262.05127	4303.589844	4271.794922	4223.077148	4302.05127	450	4				0	4	4	4	0	4	126	0	8192	8192	8192	3776	7616	8512	6016	11840	8512
1566975757	127	0	4237.436035	4266.666504	4230.256348	4196.922852	4269.230957	241	4				0	4	4	4	0	4	127	0	8192	8192	8192	3840	7616	8512	6016	11840	8576
1566975757	0	0	4217.94873	4246.153809	4207.179688	4195.897461	4250.256348	450	4				0	4	4	4	0	4	0	0	8192	8192	8192	3840	7616	8512	5952	11776	8576
1566975757	1	0	4185.128418	4219.487305	4177.436035	4181.538574	4216.922852	450	4				0	4	4	4	0	4	1	0	8192	8192	8192	3776	7616	8512	5952	11840	8576
1566975757	2	0	4136.410156	4174.358887	4131.794922	4155.897461	4158.461426	1023	4				0	4	4	4	0	4	2	0	8192	8192	8192	3840	7616	8512	5952	11840	8576
1566975757	3	0	4135.897461	4178.461426	4132.307617	4174.358887	4148.205078	450	4				0	4	4	4	0	4	3	0	8192	8192	8192	3840	7616	8576	5952	11840	8512
1566975757	4	0	4186.153809	4225.641113	4171.282227	4202.05127	4193.333496	1023	4				0	4	4	4	0	4	4	0	8192	8192	8192	3840	7616	8512	5952	11776	8576
1566975757	5	0	4217.436035	4244.102539	4201.025879	4213.846191	4232.307617	450	4				0	4	4	4	0	4	5	0	8192	8192	8192	3776	7616	8512	6016	11840	8384
1566975757	6	0	4210.256348	4233.846191	4196.922852	4212.307617	4232.820313	1023	4				0	4	4	4	0	4	6	0	8192	8192	8192	3840	7616	8512	6016	11840	8384
1566975757	7	0	4201.025879	4233.846191	4190.256348	4204.615234	4213.333496	450	4				0	4	4	4	0	4	7	0	8192	8192	8192	3776	7616	8448	5952	11840	8512
1566975757	8	0	4188.205078	4223.589844	4193.846191	4201.538574	4190.256348	450	4				0	4	4	4	0	4	8	0	8192	8192	8192	3776	7616	8512	6016	11840	8576
1566975757	9	0	4174.871582	4217.436035	4191.282227	4196.410156	4187.179688	2	4				0	4	4	4	0	4	9	0	8192	8192	8192	3840	7616	8512	5952	11776	8576
1566975757	10	0	4186.666504	4235.897461	4200.512695	4201.538574	4200.512695	450	4				0	4	4	4	0	4	10	0	8192	8192	8192	3840	7616	8448	5952	11776	8576
1566975757	11	0	4202.05127	4246.153809	4211.282227	4206.666504	4203.077148	1023	4				0	4	4	4	0	4	11	0	8192	8192	8192	3840	7616	8512	6016	11776	8576
1566975757	12	0	4203.077148	4237.94873	4206.666504	4199.487305	4207.179688	450	4				0	4	4	4	0	4	12	0	8192	8192	8192	3840	7616	8512	6016	11840	8576
1566975757	13	0	4203.589844	4242.05127	4204.102539	4199.487305	4218.974121	450	4				0	4	4	4	0	4	13	0	8192	8192	8192	3840	7616	8512	5952	11776	8512
1566975757	14	0	4190.256348	4237.94873	4184.102539	4185.641113	4204.102539	450	4				0	4	4	4	0	4	14	0	8192	8192	8192	3840	7616	8448	5952	11840	8640
1566975757	15	0	4161.538574	4207.179688	4156.922852	4180	4168.717773	1023	4				0	4	4	4	0	4	15	0	8192	8192	8192	3776	7616	8512	5952	11840	8640
1566975757	16	0	4167.179688	4207.179688	4166.666504	4201.025879	4182.05127	0	4				0	4	4	4	0	4	16	0	8192	8192	8192	3840	7616	8512	5888	11840	8896
1566975757	17	0	4189.230957	4233.846191	4177.436035	4194.871582	4214.871582	0	4				0	4	4	4	0	4	17	0	8192	8192	8192	3776	7616	8512	5952	11776	8512
1566975757	18	0	4183.077148	4229.743652	4164.615234	4183.589844	4205.128418	0	4				0	4	4	4	0	4	18	0	8192	8128	8192	3840	7616	8512	6016	11840	8576
1566975757	19	0	4192.820313	4227.692383	4169.743652	4191.794922	4212.307617	0	4				0	4	4	4	0	4	19	0	8192	8192	8128	3840	7616	8512	5888	11840	8576
1566975757	20	0	4214.871582	4242.05127	4195.384766	4200	4242.563965	0	4				0	4	4	4	0	4	20	0	8192	8192	8192	3840	7616	8512	5888	11840	8576
1566975757	21	0	4207.179688	4235.897461	4207.179688	4198.974121	4238.461426	0	4				0	4	4	4	0	4	21	0	8192	8128	8192	3776	7616	8512	5952	11840	8576
1566975757	22	0	4207.692383	4221.538574	4218.461426	4198.461426	4231.282227	0	4				0	4	4	4	0	4	22	0	8192	8192	8192	3840	7616	8512	5952	11840	8576
1566975757	23	0	4219.487305	4217.436035	4231.794922	4207.179688	4244.615234	0	4				0	4	4	4	0	4	23	0	8192	8192	8192	3840	7616	8448	5952	11840	8512
1566975757	24	0	4191.282227	4190.769043	4198.974121	4192.307617	4224.615234	0	4				0	4	4	4	0	4	24	0	8192	8192	8192	3840	7616	8512	5952	11840	8512
1566975757	25	0	4178.974121	4164.102539	4179.487305	4193.846191	4209.743652	0	4				0	4	4	4	0	4	25	0	8192	8192	8192	3840	7616	8448	6016	11776	8576
1566975757	26	0	4214.871582	4180.512695	4208.205078	4221.538574	4245.128418	0	4				0	4	4	4	0	4	26	0	8192	8192	8192	3840	7616	8512	5888	11840	8448
1566975758	27	0	4210.769043	4190.769043	4199.487305	4205.128418	4242.563965	0	4				0	4	4	4	0	4	27	0	8192	8192	8192	3840	7616	8512	6016	11840	8640
1566975758	28	0	4172.307617	4157.94873	4174.358887	4191.282227	4203.589844	0	4				0	4	4	4	0	4	28	0	8192	8192	8192	3840	7616	8512	6016	11840	8640
1566975758	29	0	4182.563965	4151.794922	4185.641113	4205.128418	4220.512695	0	4				0	4	4	4	0	4	29	0	8192	8192	8192	3840	7616	8512	5952	11776	8448
1566975758	30	0	4200.512695	4188.717773	4191.282227	4201.025879	4250.769043	0	4				0	4	4	4	0	4	30	0	8192	8128	8192	3840	7616	8512	5952	11776	8576
1566975758	31	0	4189.230957	4198.974121	4172.820313	4193.333496	4236.922852	0	4				0	4	4	4	0	4	31	0	8192	8128	8192	3840	7616	8512	5952	11776	8576
1566975758	32	0	4198.974121	4188.717773	4173.846191	4200	4235.897461	0	4				0	4	4	4	0	4	32	0	8192	8192	8192	3840	7616	8512	5952	11776	8448
1566975758	33	0	4215.897461	4192.820313	4195.384766	4209.230957	4252.307617	0	4				0	4	4	4	0	4	33	0	8192	8192	8192	3840	7616	8448	5952	11776	8448
1566975758	34	0	4201.025879	4192.820313	4193.333496	4203.589844	4234.358887	0	4				0	4	4	4	0	4	34	0	8192	8192	8192	3840	7616	8512	6016	11776	8832
1566975758	35	0	4192.820313	4196.922852	4198.974121	4204.615234	4223.589844	0	4				0	4	4	4	0	4	35	0	8192	8192	8192	3840	7616	8512	5888	11840	8576
1566975758	36	0	4207.692383	4221.538574	4226.153809	4214.871582	4247.179688	0	4				0	4	4	4	0	4	36	0	8192	8192	8192	3840	7616	8512	6080	11776	8512
1566975758	37	0	4200	4225.641113	4213.846191	4193.846191	4238.461426	0	4				0	4	4	4	0	4	37	0	8192	8192	8192	3840	7616	8512	5952	11840	8576
1566975758	38	0	4178.974121	4194.871582	4183.077148	4187.692383	4193.333496	0	4				0	4	4	4	0	4	38	0	8192	8192	8192	3840	7616	8448	5952	11840	8576
1566975758	39	0	4195.897461	4190.769043	4191.794922	4206.666504	4196.410156	0	4				0	4	4	4	0	4	39	0	8192	8192	8192	3776	7616	8512	5952	11776	8512
1566975758	40	0	4228.205078	4213.333496	4215.897461	4207.179688	4246.666504	0	4				0	4	4	4	0	4	40	0	8192	8192	8192	3840	7616	8512	5952	11776	8576
1566975758	41	0	4218.461426	4194.871582	4203.589844	4202.563965	4245.128418	0	4				0	4	4	4	0	4	41	0	8192	8192	8192	3840	7616	8512	6016	11776	8576
1566975758	42	0	4200	4160	4186.666504	4203.589844	4212.820313	0	4				0	4	4	4	0	4	42	0	8192	8192	8192	3840	7616	8448	6016	11776	8576
1566975758	43	0	4214.871582	4188.717773	4212.820313	4217.436035	4228.717773	0	4				0	4	4	4	0	4	43	0	8192	8192	8192	3840	7616	8512	5952	11840	8576
1566975758	44	0	4217.94873	4223.589844	4217.94873	4216.410156	4244.102539	0	4				0	4	4	4	0	4	44	0	8192	8192	8192	3840	7616	8512	6016	11840	8576
1566975758	45	0	4211.282227	4211.282227	4197.94873	4204.615234	4239.487305	0	4				0	4	4	4	0	4	45	0	8192	8192	8192	3840	7616	8512	5952	11776	8640
1566975758	46	0	4219.487305	4205.128418	4203.589844	4211.794922	4243.077148	0	4				0	4	4	4	0	4	46	0	8192	8192	8192	3840	7616	8512	5952	11776	8640
1566975758	47	0	4195.384766	4205.128418	4184.615234	4196.410156	4222.05127	0	4				0	4	4	4	0	4	47	0	8192	8192	8192	3776	7616	8512	5952	11840	8384
1566975758	48	0	4177.94873	4198.974121	4178.974121	4196.410156	4214.358887	0	4				0	4	4	4	0	4	48	0	8192	8192	8192	3776	7616	8512	5888	11840	8576
1566975758	49	0	4229.230957	4227.692383	4237.94873	4233.333496	4271.282227	0	4				0	4	4	4	0	4	49	0	8192	8192	8192	3776	7616	8512	6016	11776	8576
1566975758	50	0	4250.256348	4248.205078	4255.384766	4224.615234	4287.179688	0	4				0	4	4	4	0	4	50	0	8192	8192	8192	3776	7616	8448	5952	11776	8320
1566975758	51	0	4205.641113	4213.333496	4212.307617	4194.871582	4236.410156	0	4				0	4	4	4	0	4	51	0	8192	8192	8192	3840	7616	8512	5952	11776	8320
1566975758	52	0	4209.230957	4213.333496	4208.717773	4194.871582	4244.615234	0	4				0	4	4	4	0	4	52	0	8192	8192	8192	3776	7616	8512	5888	11840	8832
1566975758	53	0	4225.641113	4217.436035	4213.846191	4195.384766	4262.05127	0	4				0	4	4	4	0	4	53	0	8192	8192	8192	3840	7616	8512	5952	11776	8576
1566975758	54	0	4193.333496	4184.615234	4189.743652	4192.307617	4228.205078	0	4				0	4	4	4	0	4	54	0	8192	8192	8192	3776	7616	8512	5952	11776	8512
1566975758	55	0	4206.153809	4201.025879	4208.717773	4210.256348	4237.94873	0	4				0	4	4	4	0	4	55	0	8192	8192	8192	3776	7616	8512	5952	11776	8512
1566975758	56	0	4261.538574	4250.256348	4261.025879	4228.717773	4280	0	4				0	4	4	4	0	4	56	0	8192	8192	8192	3840	7616	8512	5952	11776	8512
1566975758	57	0	4247.692383	4231.794922	4240.512695	4201.025879	4255.897461	0	4				0	4	4	4	0	4	57	0	8192	8192	8192	3840	7616	8512	5952	11776	8576
1566975758	58	0	4197.436035	4192.820313	4191.794922	4182.563965	4209.743652	0	4				0	4	4	4	0	4	58	0	8192	8192	8192	3840	7616	8512	6016	11776	8576
1566975758	59	0	4197.94873	4211.282227	4193.846191	4200	4209.230957	0	4				0	4	4	4	0	4	59	0	8192	8192	8192	3840	7616	8512	5952	11840	8576
1566975758	60	0	4205.641113	4217.436035	4189.230957	4194.871582	4211.282227	0	4				0	4	4	4	0	4	60	0	8192	8192	8192	3840	7616	8512	5952	11840	8576
1566975758	61	0	4198.461426	4186.666504	4183.589844	4198.461426	4210.256348	0	4				0	4	4	4	0	4	61	0	8192	8192	8192	3776	7616	8512	5952	11840	8576
1566975758	62	0	4223.077148	4196.922852	4209.230957	4211.794922	4242.05127	0	4				0	4	4	4	0	4	62	0	8192	8192	8192	3840	7616	8512	6016	11776	8512
1566975758	63	0	4245.128418	4225.641113	4224.102539	4205.128418	4259.487305	0	4				0	4	4	4	0	4	63	0	8192	8192	8192	3840	7616	8448	6016	11776	8576
1566975758	64	0	4224.615234	4203.077148	4214.358887	4202.563965	4230.769043	450	4				0	4	4	4	0	4	64	0	8192	8192	8192	3776	7616	8512	6016	11776	8576
1566975758	65	0	4209.743652	4188.717773	4207.692383	4203.077148	4206.666504	450	4				0	4	4	4	0	4	65	0	8192	8192	8192	3840	7616	8512	5952	11776	8768
1566975758	66	0	4226.666504	4225.641113	4215.897461	4207.692383	4215.897461	1023	4				0	4	4	4	0	4	66	0	8192	8192	8192	3776	7616	8512	6016	11840	8640
1566975758	67	0	4215.897461	4231.794922	4197.94873	4194.871582	4215.897461	450	4				0	4	4	4	0	4	67	0	8192	8192	8192	3840	7616	8448	5888	11840	8576
1566975758	68	0	4176.410156	4198.974121	4167.179688	4182.563965	4190.256348	1023	4				0	4	4	4	0	4	68	0	8192	8192	8192	3840	7616	8512	6016	11840	8448
1566975758	69	0	4187.692383	4205.128418	4179.487305	4209.230957	4195.384766	450	4				0	4	4	4	0	4	69	0	8192	8192	8192	3840	7616	8512	6016	11840	8448
1566975758	70	0	4234.871582	4225.641113	4209.230957	4223.077148	4229.743652	1023	4				0	4	4	4	0	4	70	0	8192	8192	8192	3776	7616	8512	5952	11840	8576
1566975758	71	0	4235.897461	4217.436035	4223.077148	4216.922852	4237.94873	450	4				0	4	4	4	0	4	71	0	8192	8192	8192	3840	7616	8512	5888	11840	8576
1566975758	72	0	4215.897461	4211.282227	4226.153809	4208.717773	4232.307617	450	4				0	4	4	4	0	4	72	0	8192	8192	8192	3840	7616	8448	5952	11776	8576
1566975758	73	0	4223.589844	4229.743652	4226.153809	4198.461426	4229.743652	38	4				0	4	4	4	1	4	73	0	8192	8192	8192	3776	7616	8512	5952	11840	8512
1566975758	74	0	4222.563965	4233.846191	4215.897461	4202.563965	4210.256348	450	4				0	4	4	4	1	4	74	0	8192	8192	8192	3840	7616	8512	5952	11840	8512
1566975758	75	0	4206.153809	4231.794922	4202.563965	4201.538574	4198.461426	1023	4				0	4	4	4	1	4	75	0	8192	8192	8192	3840	7616	8512	5952	11840	8576
1566975758	76	0	4203.077148	4231.794922	4203.589844	4197.436035	4207.692383	450	4				0	4	4	4	1	4	76	0	8192	8192	8192	3840	7616	8512	5952	11840	8576
1566975758	77	0	4218.974121	4235.897461	4210.256348	4206.153809	4220.512695	450	4				0	4	4	4	1	4	77	0	8192	8192	8192	3840	7616	8512	5952	11776	8576
1566975758	78	0	4246.153809	4254.358887	4232.307617	4223.077148	4250.769043	450	4				0	4	4	4	1	4	78	0	8192	8192	8192	3840	7616	8512	5952	11776	8576
1566975758	79	0	4248.717773	4264.615234	4253.333496	4228.717773	4271.794922	1023	4				0	4	4	4	1	4	79	0	8192	8192	8192	3840	7616	8512	5888	11840	8576
1566975758	80	0	4217.94873	4235.897461	4221.538574	4201.538574	4240.512695	450	4				0	4	4	4	1	4	80	0	8192	8192	8192	3840	7616	8512	5952	11840	8576
1566975758	81	0	4207.179688	4215.384766	4200.512695	4198.974121	4219.487305	450	4				0	4	4	4	1	4	81	0	8192	8192	8192	3840	7616	8512	5952	11840	8576
1566975758	82	0	4216.410156	4235.897461	4211.282227	4208.205078	4235.384766	450	4				0	4	4	4	1	4	82	0	8192	8192	8192	3840	7616	8448	5952	11840	8576
1566975758	83	0	4189.743652	4246.153809	4189.230957	4188.717773	4216.922852	1023	4				0	4	4	4	1	4	83	0	8192	8192	8192	3840	7616	8512	6016	11776	8704
1566975758	84	0	4164.102539	4221.538574	4169.743652	4195.384766	4183.077148	450	4				0	4	4	4	1	4	84	0	8192	8192	8192	3840	7616	8512	5888	11840	8576
1566975758	85	0	4191.282227	4221.538574	4199.487305	4216.922852	4198.974121	450	4				0	4	4	4	1	4	85	0	8192	8192	8192	3840	7616	8512	5952	11776	8640
1566975758	86	0	4233.333496	4256.410156	4244.615234	4225.641113	4240	450	4				0	4	4	4	1	4	86	0	8192	8192	8192	3840	7616	8448	6016	11840	8576
1566975758	87	0	4236.922852	4268.717773	4249.230957	4222.05127	4248.205078	1023	4				0	4	4	4	1	4	87	0	8192	8192	8192	3840	7616	8512	6016	11840	8576
1566975758	88	0	4216.410156	4246.153809	4225.641113	4206.153809	4232.307617	450	4				0	4	4	4	1	4	88	0	8192	8192	8192	3840	7616	8512	5952	11776	8896
1566975758	89	0	4208.205078	4237.94873	4216.410156	4214.358887	4222.05127	450	4				0	4	4	4	1	4	89	0	8192	8192	8192	3840	7616	8512	6016	11840	8512
1566975758	90	0	4215.384766	4246.153809	4217.94873	4224.102539	4227.692383	450	4				0	4	4	4	1	4	90	0	8192	8192	8192	3840	7616	8512	5952	11840	8576
1566975758	91	0	4218.974121	4248.205078	4220.512695	4211.794922	4235.384766	1023	4				0	4	4	4	1	4	91	0	8192	8192	8192	3840	7616	8448	6016	11840	8512
1566975758	92	0	4214.871582	4246.153809	4214.871582	4200.512695	4227.179688	450	4				0	4	4	4	1	4	92	0	8192	8192	8192	3840	7616	8512	6016	11840	8512
1566975758	93	0	4229.230957	4252.307617	4216.410156	4205.641113	4232.820313	450	4				0	4	4	4	1	4	93	0	8192	8192	8192	3840	7616	8448	5952	11840	8576
1566975758	94	0	4236.410156	4246.153809	4226.666504	4212.820313	4244.102539	450	4				0	4	4	4	1	4	94	0	8192	8192	8192	3840	7616	8512	6016	11776	8576
1566975758	95	0	4220.512695	4235.897461	4225.128418	4201.538574	4231.282227	1023	4				0	4	4	4	1	4	95	0	8192	8192	8192	3840	7616	8512	5888	11776	8576
1566975758	96	0	4212.820313	4233.846191	4221.025879	4201.538574	4216.922852	450	4				0	4	4	4	1	4	96	0	8192	8192	8192	3840	7616	8512	5888	11776	8576
1566975758	97	0	4210.256348	4233.846191	4218.461426	4216.922852	4210.769043	450	4				0	4	4	4	1	4	97	0	8192	8192	8192	3840	7616	8512	6016	11776	8576
1566975758	98	0	4212.307617	4231.794922	4208.205078	4215.897461	4210.256348	450	4				0	4	4	4	1	4	98	0	8192	8192	8192	3840	7616	8448	6016	11776	8576
1566975758	99	0	4215.897461	4229.743652	4210.769043	4215.897461	4211.282227	1023	4				0	4	4	4	1	4	99	0	8192	8192	8192	3840	7616	8512	5952	11840	8576
1566975758	100	0	4210.256348	4233.846191	4223.589844	4207.179688	4210.769043	450	4				0	4	4	4	1	4	100	0	8192	8192	8192	3840	7616	8512	5952	11840	8576
1566975758	101	0	4209.230957	4256.410156	4232.307617	4195.384766	4212.307617	450	4				0	4	4	4	1	4	101	0	8192	8192	8192	3840	7616	8512	6016	11840	8256
1566975758	102	0	4214.358887	4270.769043	4226.666504	4200.512695	4212.307617	450	4				0	4	4	4	1	4	102	0	8192	8192	8192	3840	7616	8576	5952	11776	8576
1566975758	103	0	4185.641113	4237.94873	4184.102539	4185.128418	4183.589844	1023	4				0	4	4	4	1	4	103	0	8192	8192	8192	3840	7616	8512	6016	11776	8576
1566975758	104	0	4142.563965	4209.230957	4154.871582	4184.615234	4138.974121	450	4				0	4	4	4	1	4	104	0	8192	8192	8192	3840	7616	8512	5952	11776	8512
1566975758	105	0	4137.94873	4213.333496	4155.384766	4204.615234	4130.769043	450	4				0	4	4	4	1	4	105	0	8192	8192	8192	3840	7616	8512	5952	11776	8512
1566975758	106	0	4155.897461	4211.282227	4158.974121	4209.230957	4153.333496	450	4				0	4	4	4	1	4	106	0	8192	8192	8192	3840	7616	8448	5952	11840	8576
1566975758	107	0	4181.025879	4219.487305	4181.538574	4222.05127	4184.102539	1023	4				0	4	4	4	1	4	107	0	8192	8192	8192	3840	7616	8512	6016	11776	8576
1566975758	108	0	4190.769043	4248.205078	4187.692383	4221.025879	4196.410156	450	4				0	4	4	4	1	4	108	0	8192	8192	8192	3776	7616	8512	6016	11776	8576
1566975758	109	0	4171.282227	4252.307617	4177.436035	4210.256348	4183.077148	450	4				0	4	4	4	1	4	109	0	8192	8192	8192	3776	7616	8448	5952	11840	8576
1566975758	110	0	4169.230957	4248.205078	4196.410156	4208.205078	4184.102539	450	4				0	4	4	4	1	4	110	0	8192	8192	8192	3840	7616	8512	5952	11840	8576
1566975758	111	0	4187.692383	4256.410156	4221.025879	4200.512695	4193.846191	1023	4				0	4	4	4	1	4	111	0	8192	8192	8192	3776	7616	8448	5952	11840	8576
1566975758	112	0	4178.974121	4250.256348	4208.205078	4195.384766	4180.512695	450	4				0	4	4	4	1	4	112	0	8192	8192	8192	3840	7616	8512	6016	11840	8576
1566975758	113	0	4164.615234	4240	4191.794922	4198.461426	4176.410156	450	4				0	4	4	4	1	4	113	0	8192	8192	8192	3840	7616	8512	5952	11840	8576
1566975758	114	0	4182.563965	4260.512695	4209.743652	4218.974121	4196.922852	450	4				0	4	4	4	1	4	114	0	8192	8192	8192	3840	7616	8512	5952	11840	8576
1566975758	115	0	4185.641113	4250.256348	4202.563965	4222.05127	4195.897461	1023	4				0	4	4	4	1	4	115	0	8192	8192	8192	3776	7616	8512	5952	11776	8512
1566975758	116	0	4169.743652	4205.128418	4178.461426	4203.077148	4185.641113	450	4				0	4	4	4	1	4	116	0	8192	8192	8192	3776	7616	8512	6016	11840	8640
1566975758	117	0	4190.769043	4219.487305	4206.666504	4213.846191	4210.256348	450	4				0	4	4	4	1	4	117	0	8192	8192	8192	3840	7616	8512	6016	11840	8576
1566975758	118	0	4208.717773	4256.410156	4223.077148	4217.94873	4224.615234	450	4				0	4	4	4	1	4	118	0	8192	8192	8192	3840	7616	8512	6016	11840	8576
1566975758	119	0	4186.666504	4231.794922	4194.871582	4207.692383	4193.846191	1023	4				0	4	4	4	1	4	119	0	8192	8192	8128	3776	7616	8512	5952	11776	8576
1566975758	120	0	4178.974121	4209.230957	4183.589844	4210.769043	4179.487305	450	4				0	4	4	4	1	4	120	0	8192	8192	8192	3840	7680	8512	6016	11840	8576
1566975758	121	0	4178.974121	4225.641113	4185.641113	4205.128418	4185.128418	450	4				0	4	4	4	1	4	121	0	8192	8192	8192	3840	7616	8512	5952	11840	8576
1566975758	122	0	4171.282227	4233.846191	4192.307617	4208.205078	4184.102539	450	4				0	4	4	4	1	4	122	0	8192	8192	8192	3840	7616	8512	5952	11840	8640
1566975758	123	0	4187.179688	4223.589844	4208.205078	4209.743652	4193.846191	1023	4				0	4	4	4	1	4	123	0	8192	8192	8192	3840	7616	8512	5952	11840	8640
1566975758	124	0	4189.743652	4211.282227	4197.94873	4196.922852	4189.743652	450	4				0	4	4	4	1	4	124	0	8192	8192	8192	3840	7680	8448	5952	11840	8320
1566975758	125	0	4176.410156	4194.871582	4172.307617	4195.384766	4169.230957	450	4				0	4	4	4	1	4	125	0	8192	8192	8192	3840	7680	8512	5952	11840	8576
1566975758	126	0	4205.641113	4198.974121	4186.666504	4202.563965	4178.974121	450	4				0	4	4	4	1	4	126	0	8192	8192	8192	3840	7680	8512	5952	11776	8576
1566975758	127	0	4230.256348	4203.077148	4210.256348	4212.307617	4198.461426	241	4				0	4	4	4	1	4	127	0	8192	8192	8192	3840	7680	8448	5952	11840	8576
1566975758	0	0	4202.563965	4180.512695	4185.641113	4205.128418	4180	450	4				0	4	4	4	1	4	0	0	8192	8192	8192	3840	7616	8512	5952	11840	8576
1566975758	1	0	4193.333496	4180.512695	4176.410156	4202.563965	4165.128418	450	4				0	4	4	4	1	4	1	0	8192	8192	8192	3840	7616	8512	5952	11840	8640
1566975758	2	0	4203.077148	4201.025879	4191.282227	4208.717773	4170.769043	1023	4				0	4	4	4	1	4	2	0	8192	8192	8192	3840	7616	8512	5952	11904	8576
1566975758	3	0	4192.307617	4198.974121	4179.487305	4202.05127	4172.820313	450	4				0	4	4	4	1	4	3	0	8192	8192	8192	3776	7616	8448	5952	11840	8320
1566975758	4	0	4195.897461	4174.358887	4176.922852	4203.589844	4180	1023	4				0	4	4	4	1	4	4	0	8192	8192	8192	3840	7616	8512	5952	11840	8320
1566975758	5	0	4219.487305	4160	4177.436035	4193.846191	4194.871582	450	4				0	4	4	4	1	4	5	0	8192	8192	8192	3840	7616	8512	5952	11776	8512
1566975758	6	0	4253.846191	4178.461426	4175.897461	4190.256348	4228.205078	1023	4				0	4	4	4	1	4	6	0	8192	8192	8192	3840	7616	8448	5952	11840	8576
1566975758	7	0	4308.717773	4198.974121	4185.128418	4209.230957	4276.410156	450	4				0	4	4	4	1	4	7	0	8192	8192	8192	3840	7616	8512	6016	11776	8512
1566975758	8	0	4383.077148	4188.717773	4185.641113	4206.666504	4329.230957	450	4				0	4	4	4	1	4	8	0	8192	8192	8192	3840	7616	8448	6016	11776	8512
1566975758	9	0	4492.820313	4186.666504	4204.615234	4214.358887	4406.666504	11	4				0	4	4	4	0	4	9	0	8192	8192	8192	3776	7616	8448	6016	11776	8576
1566975758	10	0	4612.307617	4207.179688	4232.307617	4224.102539	4488.717773	450	4				0	4	4	4	0	4	10	0	8192	8192	8192	3840	7616	8512	6016	11840	8576
1566975758	11	0	4661.025879	4198.974121	4221.538574	4207.692383	4516.922852	1023	4				0	4	4	4	0	4	11	0	8192	8192	8192	3840	7616	8512	6016	11776	8576
1566975758	12	0	4652.307617	4182.563965	4197.436035	4200.512695	4505.128418	450	4				0	4	4	4	0	4	12	0	8192	8192	8192	3840	7616	8512	5952	11840	8512
1566975758	13	0	4675.897461	4192.820313	4202.563965	4205.128418	4518.461426	450	4				0	4	4	4	0	4	13	0	8192	8192	8192	3776	7616	8512	5952	11840	8512
1566975758	14	0	4707.692383	4211.282227	4215.384766	4207.692383	4542.563965	450	4				0	4	4	4	0	4	14	0	8192	8192	8192	3776	7616	8512	5888	11776	8576
1566975758	15	0	4704.615234	4221.538574	4200.512695	4202.05127	4545.128418	1023	4				0	4	4	4	0	4	15	0	8192	8192	8192	3840	7616	8512	6016	11776	8576
1566975758	16	0	4711.794922	4242.05127	4198.461426	4209.230957	4547.692383	0	4				0	4	4	4	0	4	16	0	8192	8192	8192	3840	7616	8512	6016	11776	8576
1566975758	17	0	4736.922852	4256.410156	4223.077148	4226.666504	4561.025879	0	4				0	4	4	4	0	4	17	0	8192	8192	8192	3840	7616	8512	6016	11840	8576
1566975758	18	0	4729.230957	4244.102539	4215.897461	4207.179688	4569.743652	0	4				0	4	4	4	0	4	18	0	8192	8192	8192	3776	7616	8512	6016	11840	8576
1566975758	19	0	4718.974121	4229.743652	4207.179688	4201.538574	4573.846191	0	4				0	4	4	4	0	4	19	0	8192	8192	8192	3840	7616	8512	6016	11840	8576
1566975758	20	0	4730.256348	4244.102539	4227.179688	4222.563965	4576.410156	0	4				0	4	4	4	0	4	20	0	8192	8192	8192	3840	7616	8512	5952	11776	8512
1566975758	21	0	4716.410156	4244.102539	4225.128418	4215.897461	4558.461426	0	4				0	4	4	4	0	4	21	0	8192	8192	8192	3840	7680	8512	5952	11776	8640
1566975758	22	0	4691.282227	4215.384766	4207.179688	4207.692383	4541.538574	0	4				0	4	4	4	0	4	22	0	8192	8192	8192	3776	7680	8512	5952	11776	8640
1566975758	23	0	4699.487305	4219.487305	4208.717773	4206.153809	4546.666504	0	4				0	4	4	4	0	4	23	0	8192	8192	8192	3776	7680	8512	5952	11776	8576
1566975758	24	0	4711.794922	4244.102539	4215.384766	4205.641113	4552.307617	0	4				0	4	4	4	0	4	24	0	8192	8192	8192	3840	7680	8512	5952	11776	8512
1566975758	25	0	4716.410156	4250.256348	4221.538574	4212.307617	4557.436035	0	4				0	4	4	4	0	4	25	0	8192	8192	8192	3840	7680	8512	6016	11840	8576
1566975759	26	0	4743.077148	4258.461426	4241.538574	4218.461426	4577.94873	0	4				0	4	4	4	0	4	26	0	8192	8192	8192	3840	7680	8512	6016	11840	8576
1566975759	27	0	4761.538574	4264.615234	4254.871582	4221.025879	4593.846191	0	4				0	4	4	4	0	4	27	0	8192	8192	8192	3840	7616	8512	5888	11840	8640
1566975759	28	0	4743.077148	4246.153809	4234.358887	4201.538574	4585.128418	0	4				0	4	4	4	0	4	28	0	8192	8192	8192	3840	7616	8512	6016	11776	8576
1566975759	29	0	4716.410156	4244.102539	4217.94873	4196.922852	4566.666504	0	4				0	4	4	4	0	4	29	0	8192	8192	8192	3840	7616	8512	5952	11840	8512
1566975759	30	0	4711.794922	4258.461426	4220	4215.384766	4560.512695	0	4				0	4	4	4	0	4	30	0	8192	8192	8192	3840	7616	8448	5888	11776	8768
1566975759	31	0	4718.974121	4252.307617	4215.384766	4211.282227	4567.692383	0	4				0	4	4	4	0	4	31	0	8192	8192	8192	3840	7616	8512	5888	11776	8768
1566975759	32	0	4702.563965	4250.256348	4213.846191	4203.589844	4562.05127	0	4				0	4	4	4	0	4	32	0	8192	8192	8192	3840	7616	8512	6016	11776	8448
1566975759	33	0	4677.94873	4260.512695	4212.307617	4203.077148	4540	0	4				0	4	4	4	0	4	33	0	8192	8192	8192	3840	7616	8512	6016	11840	8576
1566975759	34	0	4670.256348	4246.153809	4206.153809	4204.615234	4523.077148	0	4				0	4	4	4	0	4	34	0	8192	8192	8192	3840	7616	8512	5952	11776	8576
1566975759	35	0	4680	4233.846191	4211.794922	4215.897461	4527.692383	0	4				0	4	4	4	0	4	35	0	8192	8192	8192	3840	7616	8512	6016	11840	8704
1566975759	36	0	4690.769043	4250.256348	4233.333496	4222.05127	4542.05127	0	4				0	4	4	4	0	4	36	0	8192	8192	8192	3840	7616	8512	6016	11840	8704
1566975759	37	0	4681.538574	4246.153809	4249.230957	4225.128418	4536.410156	0	4				0	4	4	4	0	4	37	0	8192	8192	8192	3776	7616	8512	6016	11776	8576
1566975759	38	0	4654.871582	4213.333496	4227.692383	4210.256348	4511.794922	0	4				0	4	4	4	0	4	38	0	8192	8192	8192	3840	7616	8512	6016	11840	8512
1566975759	39	0	4632.820313	4225.641113	4214.871582	4203.589844	4497.436035	0	4				0	4	4	4	0	4	39	0	8192	8192	8192	3776	7616	8512	5952	11776	8384
1566975759	40	0	4620.512695	4266.666504	4233.333496	4213.846191	4489.743652	0	4				0	4	4	4	0	4	40	0	8192	8192	8192	3840	7616	8512	5952	11776	8384
1566975759	41	0	4604.102539	4274.871582	4230.256348	4198.461426	4474.871582	0	4				0	4	4	4	0	4	41	0	8192	8192	8192	3776	7616	8512	6016	11776	8576
1566975759	42	0	4574.358887	4256.410156	4213.846191	4193.333496	4458.461426	0	4				0	4	4	4	0	4	42	0	8192	8192	8192	3840	7616	8512	5952	11840	8640
1566975759	43	0	4533.333496	4240	4192.820313	4195.384766	4424.102539	0	4				0	4	4	4	0	4	43	0	8192	8192	8192	3840	7616	8448	6016	11840	8576
1566975759	44	0	4506.153809	4235.897461	4179.487305	4193.333496	4391.282227	0	4				0	4	4	4	0	4	44	0	8192	8192	8192	3776	7616	8512	6016	11840	8576
1566975759	45	0	4498.461426	4244.102539	4203.077148	4217.436035	4392.307617	0	4				0	4	4	4	0	4	45	0	8192	8192	8192	3840	7616	8512	5888	11840	8576
1566975759	46	0	4470.256348	4254.358887	4216.410156	4223.589844	4382.563965	0	4				0	4	4	4	0	4	46	0	8192	8192	8192	3840	7616	8512	6016	11840	8512
1566975759	47	0	4417.436035	4254.358887	4190.769043	4204.615234	4332.820313	0	4				0	4	4	4	0	4	47	0	8192	8192	8192	3840	7616	8512	6016	11776	8576
1566975759	48	0	4377.94873	4258.461426	4182.563965	4207.179688	4297.436035	0	4				0	4	4	4	0	4	48	0	8192	8192	8192	3840	7616	8448	5952	11776	8448
1566975759	49	0	4347.179688	4256.410156	4206.666504	4223.589844	4281.025879	0	4				0	4	4	4	0	4	49	0	8192	8192	8192	3776	7616	8512	5952	11776	8448
1566975759	50	0	4280.512695	4231.794922	4197.436035	4214.358887	4216.922852	0	4				0	4	4	4	0	4	50	0	8192	8192	8192	3840	7616	8512	5952	11840	8448
1566975759	51	0	4211.794922	4213.333496	4171.282227	4191.794922	4149.743652	0	4				0	4	4	4	0	4	51	0	8192	8192	8192	3840	7616	8448	5952	11776	8576
1566975759	52	0	4169.743652	4211.282227	4183.077148	4202.563965	4124.615234	0	4				0	4	4	4	0	4	52	0	8192	8192	8192	3840	7616	8512	5888	11840	8512
1566975759	53	0	4127.179688	4201.025879	4186.153809	4212.307617	4096.922852	0	4				0	4	4	4	0	4	53	0	8192	8192	8192	3840	7616	8448	6016	11840	8704
1566975759	54	0	4087.692383	4198.974121	4173.846191	4202.563965	4066.666748	0	4				0	4	4	4	0	4	54	0	8192	8192	8192	3840	7616	8512	6016	11840	8704
1566975759	55	0	4056.410156	4221.538574	4177.94873	4207.179688	4050.256348	0	4				0	4	4	4	0	4	55	0	8192	8192	8192	3840	7616	8512	6016	11776	8576
1566975759	56	0	4015.897461	4227.692383	4168.717773	4197.94873	4029.230713	0	4				0	4	4	4	0	4	56	0	8192	8192	8192	3840	7616	8512	5952	11840	8576
1566975759	57	0	3980	4211.282227	4152.307617	4192.307617	4004.615479	0	4				0	4	4	4	0	4	57	0	8192	8192	8192	3840	7616	8448	6016	11840	8704
1566975759	58	0	3971.794922	4213.333496	4148.717773	4200	3995.384521	0	4				0	4	4	4	0	4	58	0	8192	8192	8192	3840	7616	8512	6016	11840	8704
1566975759	59	0	3963.076904	4215.384766	4142.05127	4192.307617	3985.128174	0	4				0	4	4	4	0	4	59	0	8192	8192	8192	3840	7616	8512	5952	11840	8640
1566975759	60	0	3955.384521	4213.333496	4158.461426	4203.589844	3984.615479	0	4				0	4	4	4	0	4	60	0	8192	8192	8192	3840	7616	8512	6016	11776	8512
1566975759	61	0	3954.358887	4217.436035	4174.358887	4208.205078	3996.410156	0	4				0	4	4	4	0	4	61	0	8192	8192	8192	3840	7616	8512	6016	11776	8576
1566975759	62	0	3948.718018	4213.333496	4170.769043	4203.077148	3998.461426	0	4				0	4	4	4	0	4	62	0	8192	8192	8192	3840	7616	8512	6016	11776	8576
1566975759	63	0	3963.589844	4217.436035	4182.05127	4212.820313	4010.769287	0	4				0	4	4	4	0	4	63	0	8192	8192	8192	3776	7616	8512	6016	11776	8576
1566975759	64	0	3976.410156	4215.384766	4180.512695	4202.05127	4016.410156	450	4				0	4	4	4	0	4	64	0	8192	8192	8192	3840	7616	8512	6016	11840	8576
1566975759	65	0	3963.076904	4196.922852	4169.230957	4191.282227	4004.615479	450	4				0	4	4	4	0	4	65	0	8192	8192	8192	3840	7616	8512	5952	11776	8576
1566975759	66	0	3983.076904	4207.179688	4183.589844	4200.512695	4024.615479	1023	4				0	4	4	4	0	4	66	0	8192	8192	8192	3840	7616	8512	5952	11840	8512
1566975759	67	0	4018.461426	4237.94873	4193.846191	4212.307617	4055.897461	450	4				0	4	4	4	0	4	67	0	8192	8192	8192	3840	7616	8512	5952	11840	8512
1566975759	68	0	3990.769287	4213.333496	4156.410156	4201.025879	4028.205078	1023	4				0	4	4	4	0	4	68	0	8192	8192	8192	3840	7616	8512	6016	11840	8448
1566975759	69	0	3957.435791	4178.461426	4138.461426	4188.717773	3997.94873	450	4				0	4	4	4	0	4	69	0	8192	8192	8192	3840	7616	8512	6016	11776	8576
1566975759	70	0	3982.564209	4201.025879	4183.077148	4213.846191	4025.128174	1023	4				0	4	4	4	0	4	70	0	8192	8192	8192	3840	7616	8512	5952	11840	8576
1566975759	71	0	4000	4233.846191	4195.897461	4220	4038.974365	450	4				0	4	4	4	0	4	71	0	8192	8192	8192	3840	7616	8512	5952	11840	8832
1566975759	72	0	3997.94873	4246.153809	4191.794922	4210.769043	4028.205078	450	4				0	4	4	4	0	4	72	0	8192	8192	8192	3776	7616	8512	5952	11840	8832
1566975759	73	0	4006.666748	4250.256348	4213.846191	4215.897461	4039.487061	3	4				0	4	4	4	0	4	73	0	8192	8192	8192	3840	7616	8576	5952	11776	8512
1566975759	74	0	3998.974365	4235.897461	4206.666504	4197.436035	4039.487061	450	4				0	4	4	4	0	4	74	0	8192	8192	8192	3840	7616	8512	5888	11840	8576
1566975759	75	0	3960	4194.871582	4172.307617	4182.563965	3991.281982	1023	4				0	4	4	4	0	4	75	0	8192	8192	8192	3840	7616	8512	5952	11776	8576
1566975759	76	0	3921.025635	4155.897461	4154.358887	4184.102539	3948.205078	450	4				0	4	4	4	0	4	76	0	8192	8192	8192	3840	7616	8512	5952	11776	8576
1566975759	77	0	3920.512939	4172.307617	4164.615234	4190.769043	3955.897461	450	4				0	4	4	4	0	4	77	0	8192	8192	8192	3840	7616	8512	6016	11840	8576
1566975759	78	0	3952.820557	4227.692383	4182.563965	4201.025879	3988.205078	450	4				0	4	4	4	0	4	78	0	8192	8192	8192	3840	7616	8512	6016	11776	8512
1566975759	79	0	3969.230713	4250.256348	4173.333496	4191.282227	4002.564209	1023	4				0	4	4	4	0	4	79	0	8192	8192	8192	3776	7616	8512	6016	11840	8576
1566975759	80	0	3980.512939	4237.94873	4171.794922	4197.436035	4014.871826	450	4				0	4	4	4	0	4	80	0	8192	8192	8192	3776	7616	8512	6016	11840	8576
1566975759	81	0	4019.487061	4256.410156	4204.615234	4217.94873	4050.769287	450	4				0	4	4	4	0	4	81	0	8192	8192	8192	3840	7616	8512	6016	11840	8576
1566975759	82	0	4038.461426	4270.769043	4219.487305	4214.871582	4065.641113	450	4				0	4	4	4	0	4	82	0	8192	8192	8192	3776	7616	8512	5888	11840	8576
1566975759	83	0	4025.128174	4252.307617	4209.743652	4209.743652	4050.769287	1023	4				0	4	4	4	0	4	83	0	8192	8192	8192	3840	7616	8448	5952	11840	8512
1566975759	84	0	4018.461426	4246.153809	4203.077148	4203.077148	4040	450	4				0	4	4	4	0	4	84	0	8192	8192	8192	3776	7616	8512	5952	11776	8512
1566975759	85	0	4012.307617	4248.205078	4197.94873	4205.128418	4033.846191	450	4				0	4	4	4	0	4	85	0	8192	8192	8192	3840	7616	8512	5952	11776	8512
1566975759	86	0	4018.974365	4244.102539	4193.333496	4211.282227	4040.512939	450	4				0	4	4	4	0	4	86	0	8192	8192	8192	3840	7616	8512	6016	11776	8576
1566975759	87	0	4043.589844	4248.205078	4204.102539	4209.743652	4064.102539	1023	4				0	4	4	4	0	4	87	0	8192	8192	8192	3840	7616	8512	5952	11776	8576
1566975759	88	0	4043.076904	4250.256348	4209.230957	4207.692383	4066.666748	450	4				0	4	4	4	0	4	88	0	8192	8192	8192	3840	7616	8512	6080	11776	8576
1566975759	89	0	4033.846191	4242.05127	4198.974121	4201.025879	4055.897461	450	4				0	4	4	4	0	4	89	0	8192	8192	8192	3840	7616	8512	5888	11776	8576
1566975759	90	0	4055.897461	4250.256348	4211.794922	4206.666504	4073.846191	450	4				0	4	4	4	0	4	90	0	8192	8192	8192	3840	7616	8512	5888	11776	8576
1566975759	91	0	4056.410156	4264.615234	4209.230957	4203.077148	4083.589844	1023	4				0	4	4	4	0	4	91	0	8192	8192	8192	3776	7616	8512	6016	11776	8576
1566975759	92	0	4020.512939	4252.307617	4177.94873	4186.153809	4053.333252	450	4				0	4	4	4	0	4	92	0	8192	8192	8192	3840	7616	8512	5888	11840	8576
1566975759	93	0	4021.538574	4240	4187.692383	4201.025879	4040.512939	450	4				0	4	4	4	0	4	93	0	8192	8192	8192	3840	7616	8512	5952	11776	8512
1566975759	94	0	4050.769287	4240	4205.641113	4215.897461	4067.692383	450	4				0	4	4	4	0	4	94	0	8192	8192	8192	3840	7616	8512	5952	11776	8512
1566975759	95	0	4037.435791	4209.230957	4186.153809	4206.666504	4061.538574	1023	4				0	4	4	4	0	4	95	0	8192	8192	8192	3840	7616	8512	6016	11840	8576
1566975759	96	0	4004.615479	4176.410156	4168.717773	4199.487305	4016.923096	450	4				0	4	4	4	0	4	96	0	8192	8192	8192	3776	7616	8512	6016	11840	8512
1566975759	97	0	4017.435791	4188.717773	4188.717773	4211.282227	4018.974365	450	4				0	4	4	4	0	4	97	0	8192	8192	8192	3840	7616	8512	6080	11776	8576
1566975759	98	0	4043.589844	4192.820313	4208.717773	4226.666504	4044.615479	450	4				0	4	4	4	0	4	98	0	8192	8192	8192	3840	7616	8448	6080	11776	8576
1566975759	99	0	4023.076904	4160	4180	4198.974121	4013.846191	1023	4				0	4	4	4	0	4	99	0	8192	8192	8192	3840	7616	8512	6016	11840	8512
1566975759	100	0	4013.846191	4164.102539	4171.282227	4185.641113	4000	450	4				0	4	4	4	0	4	100	0	8192	8192	8192	3840	7616	8512	5952	11776	8512
1566975759	101	0	4050.256348	4190.769043	4206.666504	4214.871582	4050.769287	450	4				0	4	4	4	0	4	101	0	8192	8192	8192	3840	7616	8512	5952	11776	8576
1566975759	102	0	4060	4184.615234	4204.102539	4210.256348	4074.358887	450	4				0	4	4	4	0	4	102	0	8192	8192	8192	3840	7616	8512	5952	11776	8576
1566975759	103	0	4041.025635	4182.563965	4184.615234	4191.794922	4056.410156	1023	4				0	4	4	4	0	4	103	0	8192	8192	8192	3840	7616	8448	5952	11840	8256
1566975759	104	0	4054.358887	4203.077148	4193.846191	4196.922852	4059.487061	450	4				0	4	4	4	0	4	104	0	8192	8192	8192	3840	7616	8448	6016	11776	8512
1566975759	105	0	4064.102539	4192.820313	4189.743652	4205.128418	4059.487061	450	4				0	4	4	4	0	4	105	0	8192	8192	8192	3840	7616	8512	6080	11776	8576
1566975759	106	0	4021.025635	4149.743652	4138.974121	4186.153809	4017.94873	450	4				0	4	4	4	0	4	106	0	8192	8192	8192	3840	7616	8512	6016	11840	8512
1566975759	107	0	4003.076904	4137.436035	4129.743652	4174.358887	4003.076904	1023	4				0	4	4	4	0	4	107	0	8192	8192	8192	3840	7616	8512	5952	11840	8704
1566975759	108	0	4047.179443	4174.358887	4196.410156	4217.436035	4041.538574	450	4				0	4	4	4	0	4	108	0	8192	8192	8192	3840	7616	8448	5952	11840	8704
1566975759	109	0	4068.718018	4205.128418	4221.538574	4231.794922	4066.153809	450	4				0	4	4	4	0	4	109	0	8192	8192	8192	3840	7616	8512	6016	11840	8512
1566975759	110	0	4053.333252	4192.820313	4190.256348	4194.871582	4053.333252	450	4				0	4	4	4	0	4	110	0	8192	8192	8192	3840	7616	8512	6016	11776	8576
1566975759	111	0	4046.153809	4160	4178.974121	4186.666504	4043.076904	1023	4				0	4	4	4	0	4	111	0	8192	8192	8192	3776	7616	8448	6016	11776	8512
1566975759	112	0	4053.846191	4172.307617	4188.717773	4206.153809	4056.923096	450	4				0	4	4	4	0	4	112	0	8192	8192	8192	3776	7616	8512	6016	11776	8512
1566975759	113	0	4068.718018	4201.025879	4202.563965	4221.538574	4074.358887	450	4				0	4	4	4	0	4	113	0	8192	8192	8192	3776	7616	8448	5952	11776	8576
1566975759	114	0	4078.974365	4196.922852	4206.666504	4212.307617	4084.102539	450	4				0	4	4	4	0	4	114	0	8192	8192	8192	3840	7616	8512	5888	11840	8576
1566975759	115	0	4063.589844	4180.512695	4190.256348	4198.461426	4075.384521	1023	4				0	4	4	4	0	4	115	0	8192	8192	8192	3840	7616	8512	5952	11776	8576
1566975759	116	0	4065.641113	4198.974121	4200	4216.410156	4082.05127	450	4				0	4	4	4	0	4	116	0	8192	8192	8192	3840	7616	8448	5952	11776	8576
1566975759	117	0	4108.205078	4231.794922	4235.897461	4226.153809	4127.692383	450	4				0	4	4	4	0	4	117	0	8192	8192	8192	3840	7616	8512	5952	11840	8576
1566975759	118	0	4112.307617	4229.743652	4233.846191	4220	4137.436035	450	4				0	4	4	4	0	4	118	0	8192	8192	8192	3840	7616	8512	6016	11840	8576
1566975759	119	0	4081.538574	4215.384766	4200	4214.871582	4104.615234	1023	4				0	4	4	4	0	4	119	0	8192	8192	8192	3840	7616	8512	6016	11776	8576
1566975759	120	0	4076.410156	4209.230957	4196.922852	4209.230957	4090.769287	450	4				0	4	4	4	0	4	120	0	8192	8192	8192	3776	7616	8512	6016	11776	8576
1566975759	121	0	4067.692383	4194.871582	4207.692383	4203.077148	4081.025635	450	4				0	4	4	4	0	4	121	0	8192	8192	8192	3840	7616	8512	5952	11840	8960
1566975759	122	0	4035.384521	4184.615234	4181.025879	4189.230957	4037.435791	450	4				0	4	4	4	0	4	122	0	8192	8192	8192	3776	7616	8448	6016	11776	8576
1566975759	123	0	4040.512939	4205.128418	4177.94873	4204.615234	4026.153809	1023	4				0	4	4	4	0	4	123	0	8192	8192	8192	3840	7616	8576	6016	11776	8576
1566975759	124	0	4089.743652	4237.94873	4218.974121	4225.641113	4081.538574	450	4				0	4	4	4	0	4	124	0	8192	8192	8192	3776	7616	8448	5952	11840	8448
1566975759	125	0	4110.769043	4252.307617	4235.897461	4211.794922	4119.487305	450	4				0	4	4	4	0	4	125	0	8192	8192	8192	3776	7616	8512	5888	11840	8448
1566975759	126	0	4104.615234	4246.153809	4223.077148	4208.717773	4113.333496	450	4				0	4	4	4	0	4	126	0	8192	8192	8192	3840	7616	8512	5888	11840	8448
1566975759	127	0	4105.128418	4227.692383	4206.153809	4207.692383	4101.025879	241	4				0	4	4	4	0	4	127	0	8192	8192	8192	3776	7616	8512	5952	11840	8576
1566975759	0	0	4100	4211.282227	4197.94873	4198.461426	4096.410156	450	4				0	4	4	4	0	4	0	0	8192	8192	8192	3840	7616	8512	6016	11776	8576
1566975759	1	0	4075.384521	4192.820313	4185.128418	4189.743652	4084.102539	450	4				0	4	4	4	0	4	1	0	8192	8192	8192	3840	7616	8576	6016	11776	8576
1566975759	2	0	4067.692383	4182.563965	4184.102539	4188.205078	4076.923096	1023	4				0	4	4	4	0	4	2	0	8192	8192	8192	3840	7616	8512	6016	11776	8576
1566975759	3	0	4100	4203.077148	4212.307617	4207.692383	4104.615234	450	4				0	4	4	4	0	4	3	0	8192	8192	8192	3840	7616	8448	6016	11840	8576
1566975759	4	0	4115.897461	4227.692383	4213.333496	4211.282227	4128.205078	1023	4				0	4	4	4	0	4	4	0	8192	8192	8192	3840	7616	8512	6016	11776	8576
1566975759	5	0	4090.769287	4217.436035	4196.410156	4204.102539	4114.358887	450	4				0	4	4	4	0	4	5	0	8192	8192	8192	3840	7616	8512	5952	11840	8640
1566975759	6	0	4077.435791	4198.974121	4199.487305	4205.128418	4101.025879	1023	4				0	4	4	4	0	4	6	0	8192	8192	8192	3776	7616	8512	5952	11840	8640
1566975759	7	0	4089.743652	4203.077148	4192.307617	4197.94873	4107.179688	450	4				0	4	4	4	0	4	7	0	8192	8192	8192	3840	7616	8512	5952	11904	8576
1566975759	8	0	4078.974365	4205.128418	4170.256348	4197.94873	4096.410156	450	4				0	4	4	4	0	4	8	0	8192	8192	8192	3840	7616	8512	6016	11776	8576
1566975759	9	0	4060.512939	4192.820313	4162.05127	4198.461426	4082.564209	1	4				0	4	4	4	0	4	9	0	8192	8192	8192	3840	7616	8576	5952	11776	8576
1566975759	10	0	4075.897461	4194.871582	4181.025879	4210.769043	4102.563965	450	4				0	4	4	4	0	4	10	0	8192	8192	8192	3840	7616	8512	5952	11776	8576
1566975759	11	0	4101.538574	4217.436035	4202.563965	4226.153809	4130.256348	1023	4				0	4	4	4	0	4	11	0	8192	8192	8192	3776	7616	8512	6016	11840	8640
1566975759	12	0	4115.897461	4223.589844	4210.256348	4212.820313	4147.179688	450	4				0	4	4	4	0	4	12	0	8192	8192	8192	3840	7616	8512	6016	11840	8576
1566975759	13	0	4124.615234	4211.282227	4220.512695	4207.179688	4154.358887	450	4				0	4	4	4	0	4	13	0	8192	8192	8192	3776	7616	8512	6016	11840	8576
1566975759	14	0	4121.538574	4215.384766	4213.333496	4203.589844	4146.153809	450	4				0	4	4	4	0	4	14	0	8192	8192	8192	3840	7616	8512	6080	11840	8576
1566975759	15	0	4114.871582	4213.333496	4201.025879	4196.410156	4136.410156	1023	4				0	4	4	4	0	4	15	0	8192	8192	8192	3776	7616	8448	6080	11840	8832
1566975759	16	0	4117.94873	4207.179688	4202.563965	4203.077148	4139.487305	0	4				0	4	4	4	0	4	16	0	8192	8192	8192	3840	7616	8512	5952	11840	8832
1566975759	17	0	4114.871582	4198.974121	4190.769043	4202.05127	4139.487305	0	4				0	4	4	4	0	4	17	0	8192	8192	8192	3840	7616	8512	5952	11840	8512
1566975759	18	0	4098.461426	4180.512695	4169.743652	4201.538574	4122.05127	0	4				0	4	4	4	0	4	18	0	8192	8192	8192	3840	7616	8512	5952	11840	8640
1566975759	19	0	4101.538574	4184.615234	4173.846191	4202.05127	4117.436035	0	4				0	4	4	4	0	4	19	0	8192	8192	8192	3840	7616	8448	5952	11840	8576
1566975759	20	0	4127.692383	4225.641113	4204.102539	4207.692383	4143.589844	0	4				0	4	4	4	0	4	20	0	8192	8192	8192	3776	7616	8512	5952	11840	8576
1566975759	21	0	4126.153809	4225.641113	4195.384766	4207.692383	4147.692383	0	4				0	4	4	4	0	4	21	0	8192	8192	8192	3840	7616	8512	6016	11840	8576
1566975759	22	0	4106.666504	4184.615234	4156.410156	4188.205078	4124.615234	0	4				0	4	4	4	0	4	22	0	8192	8192	8192	3840	7616	8448	6016	11840	8576
1566975759	23	0	4122.05127	4196.922852	4178.461426	4202.563965	4145.128418	0	4				0	4	4	4	0	4	23	0	8192	8192	8192	3840	7616	8512	5952	11840	8576
1566975759	24	0	4141.538574	4227.692383	4219.487305	4220.512695	4182.563965	0	4				0	4	4	4	0	4	24	0	8192	8192	8192	3840	7616	8448	5952	11840	8576
1566975760	25	0	4137.436035	4217.436035	4213.846191	4205.128418	4182.563965	0	4				0	4	4	4	0	4	25	0	8192	8192	8192	3840	7616	8512	5952	11776	8576
1566975760	26	0	4132.307617	4207.179688	4196.922852	4197.436035	4170.769043	0	4				0	4	4	4	0	4	26	0	8192	8192	8192	3840	7616	8512	5952	11840	8576
1566975760	27	0	4126.666504	4219.487305	4184.615234	4195.897461	4160	0	4				0	4	4	4	0	4	27	0	8192	8192	8192	3776	7616	8448	5952	11840	8576
1566975760	28	0	4125.641113	4225.641113	4184.102539	4204.102539	4154.871582	0	4				0	4	4	4	0	4	28	0	8192	8192	8192	3840	7616	8512	5952	11840	8576
1566975760	29	0	4142.563965	4227.692383	4192.820313	4209.230957	4171.794922	0	4				0	4	4	4	0	4	29	0	8192	8192	8192	3840	7616	8448	6016	11840	8704
1566975760	30	0	4139.487305	4223.589844	4182.05127	4195.897461	4169.230957	0	4				0	4	4	4	0	4	30	0	8192	8192	8192	3840	7616	8512	5952	11776	8512
1566975760	31	0	4110.769043	4198.974121	4158.974121	4191.794922	4133.333496	0	4				0	4	4	4	0	4	31	0	8192	8192	8192	3840	7616	8512	5952	11776	8512
1566975760	32	0	4106.666504	4182.563965	4152.820313	4194.871582	4128.717773	0	4				0	4	4	4	0	4	32	0	8192	8192	8192	3776	7616	8512	5952	11840	8832
1566975760	33	0	4127.179688	4207.179688	4169.230957	4210.256348	4157.94873	0	4				0	4	4	4	0	4	33	0	8192	8192	8192	3840	7616	8512	5952	11840	8640
1566975760	34	0	4139.487305	4244.102539	4185.128418	4229.230957	4174.358887	0	4				0	4	4	4	0	4	34	0	8192	8192	8192	3776	7616	8512	5952	11840	8640
1566975760	35	0	4146.153809	4250.256348	4197.436035	4224.615234	4183.589844	0	4				0	4	4	4	0	4	35	0	8192	8192	8192	3840	7616	8512	5952	11840	8576
1566975760	36	0	4163.077148	4248.205078	4215.897461	4215.897461	4197.94873	0	4				0	4	4	4	0	4	36	0	8192	8192	8192	3840	7616	8512	6016	11840	8512
1566975760	37	0	4171.282227	4250.256348	4212.307617	4206.153809	4200	0	4				0	4	4	4	0	4	37	0	8192	8192	8192	3840	7616	8512	5888	11776	8640
1566975760	38	0	4151.794922	4225.641113	4194.871582	4206.153809	4183.077148	0	4				0	4	4	4	0	4	38	0	8192	8192	8192	3840	7616	8512	5888	11776	8640
1566975760	39	0	4138.461426	4219.487305	4187.692383	4208.717773	4174.358887	0	4				0	4	4	4	0	4	39	0	8192	8192	8192	3840	7616	8512	6016	11840	8576
1566975760	40	0	4130.769043	4229.743652	4167.692383	4191.282227	4161.025879	0	4				0	4	4	4	0	4	40	0	8192	8192	8192	3840	7616	8512	6016	11840	8576
1566975760	41	0	4134.871582	4231.794922	4172.820313	4205.641113	4166.666504	0	4				0	4	4	4	0	4	41	0	8192	8192	8192	3840	7616	8512	5952	11840	8704
1566975760	42	0	4185.641113	4262.563965	4222.05127	4233.333496	4229.743652	0	4				0	4	4	4	0	4	42	0	8192	8192	8192	3840	7616	8512	5952	11840	8704
1566975760	43	0	4212.820313	4291.282227	4232.307617	4224.102539	4252.307617	0	4				0	4	4	4	0	4	43	0	8192	8192	8192	3840	7616	8512	6016	11840	8640
1566975760	44	0	4176.922852	4254.358887	4188.717773	4208.205078	4197.436035	0	4				0	4	4	4	0	4	44	0	8192	8192	8192	3840	7616	8512	5952	11776	8512
1566975760	45	0	4154.358887	4215.384766	4172.307617	4206.153809	4174.871582	0	4				0	4	4	4	0	4	45	0	8192	8192	8192	3840	7616	8512	5888	11840	8576
1566975760	46	0	4161.025879	4233.846191	4185.641113	4207.692383	4188.205078	0	4				0	4	4	4	0	4	46	0	8192	8192	8192	3840	7616	8512	5888	11840	8576
1566975760	47	0	4132.820313	4242.05127	4159.487305	4189.230957	4155.384766	0	4				0	4	4	4	0	4	47	0	8192	8192	8192	3840	7616	8512	6016	11776	8576
1566975760	48	0	4076.410156	4203.077148	4124.615234	4170.769043	4098.461426	0	4				0	4	4	4	0	4	48	0	8192	8192	8192	3776	7616	8512	6016	11840	8576
1566975760	49	0	4055.897461	4178.461426	4128.717773	4180.512695	4078.974365	0	4				0	4	4	4	0	4	49	0	8192	8192	8192	3840	7616	8512	5952	11840	8576
1566975760	50	0	4100	4207.179688	4161.025879	4206.153809	4117.94873	0	4				0	4	4	4	0	4	50	0	8192	8192	8192	3776	7616	8512	5952	11840	8256
1566975760	51	0	4155.897461	4240	4197.94873	4228.717773	4174.871582	0	4				0	4	4	4	0	4	51	0	8192	8192	8192	3840	7616	8512	5952	11840	8256
1566975760	52	0	4160.512695	4240	4195.384766	4212.307617	4182.05127	0	4				0	4	4	4	0	4	52	0	8192	8192	8192	3840	7616	8512	6016	11776	8256
1566975760	53	0	4152.307617	4248.205078	4180	4197.94873	4166.666504	0	4				0	4	4	4	0	4	53	0	8192	8192	8192	3840	7616	8576	6016	11776	8576
1566975760	54	0	4159.487305	4262.563965	4176.922852	4211.282227	4170.256348	0	4				0	4	4	4	0	4	54	0	8192	8192	8192	3776	7616	8512	5824	11840	8576
1566975760	55	0	4154.358887	4252.307617	4163.589844	4205.128418	4171.282227	0	4				0	4	4	4	0	4	55	0	8192	8192	8192	3776	7616	8512	6016	11840	8576
1566975760	56	0	4152.820313	4237.94873	4166.153809	4204.102539	4173.846191	0	4				0	4	4	4	0	4	56	0	8192	8192	8192	3840	7616	8512	6016	11840	8576
1566975760	57	0	4148.717773	4225.641113	4163.589844	4202.05127	4169.743652	0	4				0	4	4	4	0	4	57	0	8192	8192	8192	3840	7616	8512	6016	11840	8576
1566975760	58	0	4141.538574	4233.846191	4157.436035	4198.461426	4164.615234	0	4				0	4	4	4	0	4	58	0	8192	8192	8192	3840	7616	8512	6016	11776	8640
1566975760	59	0	4160.512695	4266.666504	4186.153809	4217.94873	4186.666504	0	4				0	4	4	4	0	4	59	0	8192	8192	8192	3776	7616	8512	5952	11840	8768
1566975760	60	0	4179.487305	4264.615234	4196.922852	4213.333496	4203.077148	0	4				0	4	4	4	0	4	60	0	8192	8192	8192	3776	7616	8512	5952	11840	8768
1566975760	61	0	4157.94873	4227.692383	4172.820313	4200.512695	4177.94873	0	4				0	4	4	4	0	4	61	0	8192	8192	8128	3776	7616	8512	6016	11840	8640
1566975760	62	0	4144.102539	4221.538574	4163.077148	4206.666504	4163.589844	0	4				0	4	4	4	0	4	62	0	8192	8192	8192	3840	7616	8576	6016	11776	8576
1566975760	63	0	4167.692383	4254.358887	4177.436035	4209.743652	4184.102539	0	4				0	4	4	4	0	4	63	0	8192	8192	8192	3840	7680	8512	5952	11840	8512
1566975760	64	0	4173.333496	4268.717773	4184.615234	4206.666504	4190.769043	450	4				0	4	4	4	0	4	64	0	8192	8192	8128	3840	7680	8448	5952	11840	8512
1566975760	65	0	4147.692383	4240	4158.461426	4191.794922	4170.256348	450	4				0	4	4	4	0	4	65	0	8192	8192	8192	3840	7680	8512	6016	11776	8512
1566975760	66	0	4131.282227	4205.128418	4126.153809	4187.179688	4148.717773	1023	4				0	4	4	4	0	4	66	0	8192	8192	8192	3840	7616	8448	6016	11776	8512
1566975760	67	0	4137.94873	4188.717773	4128.205078	4198.974121	4150.769043	450	4				0	4	4	4	0	4	67	0	8192	8192	8192	3840	7680	8512	6016	11840	8576
1566975760	68	0	4143.589844	4174.358887	4146.666504	4203.589844	4169.743652	1023	4				0	4	4	4	0	4	68	0	8192	8192	8192	3840	7680	8512	6080	11840	8192
1566975760	69	0	4137.94873	4164.102539	4147.179688	4209.230957	4171.794922	450	4				0	4	4	4	0	4	69	0	8192	8192	8192	3840	7680	8512	6080	11840	8640
1566975760	70	0	4145.128418	4170.256348	4146.666504	4212.820313	4172.307617	1023	4				0	4	4	4	0	4	70	0	8192	8192	8192	3840	7616	8512	6016	11776	8640
1566975760	71	0	4162.05127	4174.358887	4176.410156	4218.461426	4188.205078	450	4				0	4	4	4	0	4	71	0	8192	8192	8192	3776	7616	8448	5888	11840	8512
1566975760	72	0	4154.358887	4166.153809	4184.102539	4204.615234	4190.256348	450	4				0	4	4	4	0	4	72	0	8192	8192	8192	3840	7616	8512	6016	11840	8576
1566975760	73	0	4140.512695	4151.794922	4167.179688	4174.871582	4170.769043	1023	4				0	4	4	4	4	4	73	0	8192	8192	8192	3840	7616	8512	5888	11840	8576
1566975760	74	0	4152.307617	4153.846191	4185.128418	4185.641113	4164.102539	450	4				0	4	4	4	4	4	74	0	8192	8192	8192	3776	7616	8576	5888	11840	8576
1566975760	75	0	4143.077148	4151.794922	4178.461426	4189.230957	4155.384766	1023	4				0	4	4	4	4	4	75	0	8192	8192	8192	3776	7616	8448	5952	11840	8640
1566975760	76	0	4116.922852	4139.487305	4145.128418	4175.897461	4144.615234	450	4				0	4	4	4	4	4	76	0	8192	8192	8192	3776	7616	8512	5952	11776	8576
1566975760	77	0	4147.692383	4157.94873	4164.102539	4195.384766	4175.384766	450	4				0	4	4	4	4	4	77	0	8192	8192	8192	3840	7616	8512	6016	11840	8320
1566975760	78	0	4183.589844	4194.871582	4188.205078	4205.641113	4209.230957	450	4				0	4	4	4	4	4	78	0	8192	8192	8192	3776	7616	8512	6016	11840	8320
1566975760	79	0	4153.846191	4186.666504	4166.153809	4194.358887	4188.205078	1023	4				0	4	4	4	4	4	79	0	8192	8192	8192	3840	7616	8448	5952	11776	8512
1566975760	80	0	4132.307617	4170.256348	4153.333496	4190.769043	4161.538574	450	4				0	4	4	4	4	4	80	0	8192	8192	8192	3776	7616	8512	6016	11840	8512
1566975760	81	0	4160	4194.871582	4178.461426	4203.077148	4177.94873	450	4				0	4	4	4	4	4	81	0	8192	8192	8192	3840	7616	8512	5952	11840	8576
1566975760	82	0	4169.230957	4211.282227	4182.05127	4204.615234	4189.230957	450	4				0	4	4	4	4	4	82	0	8192	8192	8192	3840	7616	8448	5952	11840	8576
1566975760	83	0	4161.025879	4205.128418	4169.743652	4195.897461	4183.077148	1023	4				0	4	4	4	4	4	83	0	8192	8192	8192	3840	7616	8512	6016	11840	8640
1566975760	84	0	4176.922852	4201.025879	4187.179688	4212.820313	4190.256348	450	4				0	4	4	4	4	4	84	0	8192	8192	8192	3840	7616	8512	5952	11840	8576
1566975760	85	0	4187.692383	4192.820313	4192.307617	4208.717773	4200	450	4				0	4	4	4	4	4	85	0	8192	8192	8192	3840	7616	8512	5952	11840	8576
1566975760	86	0	4186.666504	4182.563965	4184.615234	4200.512695	4212.307617	450	4				0	4	4	4	4	4	86	0	8192	8192	8192	3840	7616	8512	5952	11776	8576
1566975760	87	0	4195.384766	4186.666504	4193.846191	4218.461426	4234.358887	1023	4				0	4	4	4	4	4	87	0	8192	8192	8192	3776	7616	8512	5952	11776	8576
1566975760	88	0	4195.897461	4184.615234	4198.461426	4208.205078	4240.512695	450	4				0	4	4	4	4	4	88	0	8192	8192	8192	3840	7616	8448	6016	11840	8704
1566975760	89	0	4184.102539	4176.410156	4195.384766	4198.974121	4225.128418	450	4				0	4	4	4	4	4	89	0	8192	8192	8192	3840	7616	8512	5952	11776	8512
1566975760	90	0	4197.436035	4205.128418	4209.230957	4210.256348	4232.820313	450	4				0	4	4	4	4	4	90	0	8192	8192	8192	3840	7616	8512	5952	11776	8576
1566975760	91	0	4216.410156	4221.538574	4223.589844	4212.307617	4249.230957	1023	4				0	4	4	4	4	4	91	0	8192	8192	8192	3840	7616	8512	6016	11776	8640
1566975760	92	0	4196.410156	4180.512695	4204.615234	4203.589844	4223.589844	450	4				0	4	4	4	4	4	92	0	8192	8192	8192	3776	7616	8512	6016	11776	8640
1566975760	93	0	4179.487305	4166.153809	4183.077148	4193.846191	4198.461426	450	4				0	4	4	4	4	4	93	0	8192	8192	8192	3776	7616	8448	5888	11776	8576
1566975760	94	0	4190.769043	4201.025879	4193.333496	4198.461426	4206.153809	450	4				0	4	4	4	4	4	94	0	8192	8192	8192	3776	7680	8512	5952	11776	8576
1566975760	95	0	4183.077148	4203.077148	4184.615234	4194.871582	4202.05127	1023	4				0	4	4	4	4	4	95	0	8192	8192	8192	3840	7680	8512	5952	11776	8384
1566975760	96	0	4171.282227	4184.615234	4173.333496	4198.974121	4197.436035	450	4				0	4	4	4	4	4	96	0	8192	8192	8192	3776	7680	8448	5952	11776	8384
1566975760	97	0	4195.384766	4203.077148	4202.05127	4223.077148	4229.743652	450	4				0	4	4	4	4	4	97	0	8192	8192	8192	3840	7680	8512	5952	11840	8576
1566975760	98	0	4205.128418	4209.230957	4207.179688	4214.871582	4242.563965	450	4				0	4	4	4	4	4	98	0	8192	8192	8192	3776	7616	8512	5952	11840	8576
1566975760	99	0	4186.153809	4203.077148	4192.820313	4204.615234	4220	1023	4				0	4	4	4	4	4	99	0	8192	8192	8192	3840	7616	8576	6016	11776	8576
1566975760	100	0	4183.589844	4223.589844	4210.256348	4214.358887	4218.461426	450	4				0	4	4	4	4	4	100	0	8192	8192	8192	3776	7616	8512	6016	11776	8576
1566975760	101	0	4176.410156	4225.641113	4215.384766	4205.128418	4211.282227	450	4				0	4	4	4	4	4	101	0	8192	8192	8192	3776	7616	8512	6016	11840	8576
1566975760	102	0	4155.384766	4190.769043	4193.846191	4194.871582	4181.025879	450	4				0	4	4	4	4	4	102	0	8192	8192	8192	3840	7680	8512	6016	11840	8576
1566975760	103	0	4163.589844	4188.717773	4190.769043	4196.922852	4177.94873	1023	4				0	4	4	4	4	4	103	0	8192	8192	8192	3776	7616	8512	5888	11840	8576
1566975760	104	0	4174.358887	4209.230957	4204.102539	4205.128418	4189.230957	450	4				0	4	4	4	4	4	104	0	8192	8192	8192	3840	7680	8512	5952	11840	8768
1566975760	105	0	4155.897461	4209.230957	4198.974121	4206.666504	4187.179688	450	4				0	4	4	4	4	4	105	0	8192	8192	8192	3840	7616	8512	5952	11840	8768
1566975760	106	0	4144.102539	4207.179688	4187.692383	4201.025879	4178.461426	450	4				0	4	4	4	4	4	106	0	8192	8192	8192	3776	7616	8512	5952	11776	8640
1566975760	107	0	4150.769043	4205.128418	4191.282227	4209.743652	4172.307617	1023	4				0	4	4	4	4	4	107	0	8192	8192	8192	3840	7616	8512	5888	11904	8576
1566975760	108	0	4146.153809	4186.666504	4174.871582	4204.102539	4169.743652	450	4				0	4	4	4	4	4	108	0	8192	8192	8192	3840	7680	8512	6016	11776	8576
1566975760	109	0	4127.692383	4164.102539	4145.128418	4191.794922	4154.871582	450	4				0	4	4	4	4	4	109	0	8192	8192	8192	3840	7616	8512	5952	11776	8576
1566975760	110	0	4138.461426	4182.563965	4158.461426	4202.563965	4157.436035	450	4				0	4	4	4	4	4	110	0	8192	8192	8192	3840	7616	8512	5952	11776	8576
1566975760	111	0	4178.461426	4219.487305	4192.820313	4213.333496	4200	1023	4				0	4	4	4	4	4	111	0	8192	8192	8192	3840	7616	8512	5888	11776	8512
1566975760	112	0	4193.846191	4225.641113	4202.563965	4215.384766	4222.05127	450	4				0	4	4	4	4	4	112	0	8192	8192	8192	3840	7616	8448	5952	11776	8512
1566975760	113	0	4181.538574	4219.487305	4191.794922	4205.641113	4203.589844	450	4				0	4	4	4	4	4	113	0	8192	8192	8192	3840	7616	8512	5952	11840	8704
1566975760	114	0	4173.333496	4219.487305	4195.897461	4206.153809	4201.025879	450	4				0	4	4	4	4	4	114	0	8192	8192	8192	3840	7616	8448	5952	11840	8704
1566975760	115	0	4172.307617	4213.333496	4204.615234	4211.794922	4204.102539	1023	4				0	4	4	4	4	4	115	0	8192	8192	8192	3776	7616	8512	5952	11776	8576
1566975760	116	0	4172.307617	4221.538574	4201.538574	4202.05127	4189.743652	450	4				0	4	4	4	4	4	116	0	8192	8192	8192	3840	7616	8512	6080	11840	8576
1566975760	117	0	4168.205078	4231.794922	4199.487305	4206.666504	4182.05127	450	4				0	4	4	4	4	4	117	0	8192	8192	8192	3840	7616	8448	5888	11840	8576
1566975760	118	0	4158.461426	4209.230957	4183.077148	4209.230957	4175.897461	450	4				0	4	4	4	4	4	118	0	8192	8192	8192	3840	7616	8512	5888	11840	8576
1566975760	119	0	4163.589844	4201.025879	4180.512695	4209.743652	4178.461426	1023	4				0	4	4	4	4	4	119	0	8192	8192	8192	3840	7616	8448	6016	11904	8576
1566975760	120	0	4185.641113	4219.487305	4198.974121	4217.436035	4197.94873	450	4				0	4	4	4	4	4	120	0	8192	8192	8192	3776	7616	8512	6016	11776	8576
1566975760	121	0	4200	4217.436035	4196.922852	4207.179688	4205.641113	450	4				0	4	4	4	4	4	121	0	8192	8192	8192	3840	7616	8448	5952	11840	8576
1566975760	122	0	4201.538574	4219.487305	4191.794922	4209.743652	4202.563965	450	4				0	4	4	4	4	4	122	0	8192	8192	8192	3776	7616	8512	5952	11776	8640
1566975760	123	0	4194.871582	4235.897461	4193.333496	4211.794922	4199.487305	1023	4				0	4	4	4	4	4	123	0	8192	8192	8192	3840	7616	8512	5952	11776	8640
1566975760	124	0	4181.025879	4219.487305	4184.615234	4195.384766	4180	450	4				0	4	4	4	4	4	124	0	8192	8192	8192	3840	7616	8512	5952	11840	8320
1566975760	125	0	4167.179688	4190.769043	4174.358887	4196.922852	4163.589844	450	4				0	4	4	4	4	4	125	0	8192	8192	8192	3840	7616	8512	6016	11776	8512
1566975760	126	0	4163.589844	4198.974121	4172.307617	4205.641113	4176.410156	450	4				0	4	4	4	4	4	126	0	8192	8192	8192	3840	7616	8448	5952	11840	8512
1566975760	127	0	4170.769043	4229.743652	4193.333496	4213.846191	4187.179688	241	4				0	4	4	4	4	4	127	0	8192	8192	8192	3840	7616	8512	6016	11840	8576
1566975760	0	0	4181.025879	4248.205078	4211.282227	4209.743652	4191.794922	450	4				0	4	4	4	4	4	0	0	8192	8192	8192	3840	7616	8448	6016	11840	8576
1566975760	1	0	4187.692383	4246.153809	4209.230957	4203.589844	4207.692383	450	4				0	4	4	4	4	4	1	0	8192	8192	8192	3840	7616	8512	6016	11776	8576
1566975760	2	0	4188.205078	4231.794922	4205.641113	4218.461426	4215.384766	1023	4				0	4	4	4	4	4	2	0	8192	8192	8192	3840	7616	8512	6016	11840	8576
1566975760	3	0	4182.563965	4221.538574	4200.512695	4213.846191	4201.538574	450	4				0	4	4	4	4	4	3	0	8192	8192	8192	3840	7616	8512	5952	11840	8576
1566975760	4	0	4181.538574	4213.333496	4203.077148	4201.538574	4193.333496	1023	4				0	4	4	4	4	4	4	0	8192	8192	8128	3840	7616	8512	5952	11840	8576
1566975760	5	0	4191.794922	4215.384766	4209.743652	4205.128418	4205.641113	450	4				0	4	4	4	4	4	5	0	8192	8192	8128	3776	7616	8448	5952	11840	8512
1566975760	6	0	4209.230957	4242.05127	4213.846191	4211.282227	4223.589844	1023	4				0	4	4	4	4	4	6	0	8192	8192	8128	3840	7616	8512	5952	11840	8576
1566975760	7	0	4228.205078	4264.615234	4220	4224.615234	4238.974121	450	4				0	4	4	4	4	4	7	0	8192	8192	8128	3840	7616	8448	6080	11776	8576
1566975760	8	0	4221.538574	4252.307617	4204.102539	4218.974121	4233.846191	450	4				0	4	4	4	4	4	8	0	8192	8192	8128	3776	7616	8512	6080	11776	8576
1566975760	9	0	4203.077148	4248.205078	4192.307617	4208.717773	4215.384766	9	4				0	4	4	4	0	4	9	0	8192	8192	8128	3840	7616	8512	5952	11840	8640
1566975760	10	0	4216.410156	4266.666504	4216.410156	4215.897461	4224.102539	450	4				0	4	4	4	0	4	10	0	8192	8192	8128	3840	7616	8512	6016	11840	8512
1566975760	11	0	4241.025879	4262.563965	4242.05127	4224.102539	4248.205078	1023	4				0	4	4	4	0	4	11	0	8192	8192	8128	3840	7616	8512	5952	11840	8512
1566975760	12	0	4235.384766	4250.256348	4236.410156	4227.179688	4248.717773	450	4				0	4	4	4	0	4	12	0	8192	8192	8128	3840	7616	8512	5952	11840	8384
1566975760	13	0	4212.307617	4252.307617	4206.666504	4209.743652	4228.205078	450	4				0	4	4	4	0	4	13	0	8192	8192	8128	3840	7616	8512	5952	11840	8384
1566975760	14	0	4201.538574	4250.256348	4198.974121	4205.128418	4213.846191	450	4				0	4	4	4	0	4	14	0	8192	8192	8128	3840	7616	8512	6016	11840	8384
1566975760	15	0	4201.538574	4244.102539	4211.282227	4214.358887	4213.846191	1023	4				0	4	4	4	0	4	15	0	8192	8192	8128	3776	7616	8576	6080	11776	8576
1566975760	16	0	4206.666504	4254.358887	4208.717773	4207.179688	4218.974121	0	4				0	4	4	4	0	4	16	0	8192	8192	8128	3840	7616	8512	5952	11840	8576
1566975760	17	0	4206.666504	4258.461426	4201.538574	4208.717773	4214.358887	0	4				0	4	4	4	0	4	17	0	8192	8192	8128	3776	7680	8512	6016	11840	8512
1566975760	18	0	4210.256348	4246.153809	4206.666504	4212.820313	4213.846191	0	4				0	4	4	4	0	4	18	0	8192	8192	8128	3840	7616	8512	6016	11840	8512
1566975760	19	0	4211.794922	4229.743652	4212.820313	4211.794922	4220.512695	0	4				0	4	4	4	0	4	19	0	8192	8192	8128	3840	7680	8512	6016	11776	8576
1566975760	20	0	4169.743652	4215.384766	4180	4193.333496	4183.077148	0	4				0	4	4	4	0	4	20	0	8192	8192	8128	3840	7680	8576	6016	11840	8576
1566975760	21	0	4121.025879	4217.436035	4142.05127	4167.692383	4128.717773	0	4				0	4	4	4	0	4	21	0	8192	8192	8128	3840	7680	8512	6016	11776	8576
1566975760	22	0	4135.384766	4235.897461	4165.128418	4188.717773	4138.974121	0	4				0	4	4	4	0	4	22	0	8192	8192	8128	3840	7680	8512	6016	11776	8576
1566975760	23	0	4190.769043	4262.563965	4205.128418	4218.974121	4186.666504	0	4				0	4	4	4	0	4	23	0	8192	8192	8128	3840	7680	8512	6016	11840	8576
1566975761	24	0	4228.717773	4285.128418	4224.102539	4223.589844	4210.256348	0	4				0	4	4	4	0	4	24	0	8192	8192	8128	3776	7680	8512	6016	11840	8576
1566975761	25	0	4236.410156	4276.922852	4230.256348	4218.461426	4214.871582	0	4				0	4	4	4	0	4	25	0	8192	8192	8128	3840	7680	8512	6016	11840	8576
1566975761	26	0	4227.179688	4254.358887	4221.025879	4208.717773	4221.025879	0	4				0	4	4	4	0	4	26	0	8192	8192	8128	3776	7680	8512	6016	11840	8576
1566975761	27	0	4216.410156	4258.461426	4219.487305	4210.769043	4222.05127	0	4				0	4	4	4	0	4	27	0	8192	8192	8192	3776	7680	8512	5952	11840	8448
1566975761	28	0	4201.025879	4256.410156	4207.179688	4200.512695	4202.05127	0	4				0	4	4	4	0	4	28	0	8192	8192	8192	3840	7680	8512	6080	11840	8576
1566975761	29	0	4185.641113	4237.94873	4186.153809	4192.820313	4187.692383	0	4				0	4	4	4	0	4	29	0	8192	8192	8192	3840	7680	8512	6080	11776	8512
1566975761	30	0	4204.615234	4250.256348	4205.641113	4222.563965	4206.666504	0	4				0	4	4	4	0	4	30	0	8192	8192	8192	3840	7680	8576	5952	11840	8320
1566975761	31	0	4222.05127	4262.563965	4219.487305	4223.077148	4209.230957	0	4				0	4	4	4	0	4	31	0	8192	8192	8192	3776	7680	8512	5952	11840	8320
1566975761	32	0	4198.974121	4244.102539	4192.307617	4201.538574	4180	0	4				0	4	4	4	0	4	32	0	8192	8192	8192	3840	7680	8512	5952	11840	8832
1566975761	33	0	4191.794922	4235.897461	4186.666504	4208.717773	4185.128418	0	4				0	4	4	4	0	4	33	0	8192	8192	8192	3840	7680	8512	6016	11904	8576
1566975761	34	0	4213.333496	4252.307617	4218.461426	4224.102539	4213.846191	0	4				0	4	4	4	0	4	34	0	8192	8192	8192	3776	7680	8512	5952	11840	8512
1566975761	35	0	4209.230957	4254.358887	4223.589844	4217.94873	4202.563965	0	4				0	4	4	4	0	4	35	0	8192	8192	8192	3776	7680	8512	6016	11840	8576
1566975761	36	0	4189.743652	4242.05127	4197.436035	4197.436035	4183.589844	0	4				0	4	4	4	0	4	36	0	8192	8192	8192	3776	7680	8512	6016	11840	8576
1566975761	37	0	4200	4237.94873	4212.820313	4211.794922	4199.487305	0	4				0	4	4	4	0	4	37	0	8192	8128	8192	3840	7680	8512	5952	11840	8576
1566975761	38	0	4232.307617	4260.512695	4243.589844	4227.179688	4219.487305	0	4				0	4	4	4	0	4	38	0	8192	8128	8192	3840	7680	8512	6080	11776	8640
1566975761	39	0	4237.436035	4274.871582	4230.769043	4211.794922	4217.94873	0	4				0	4	4	4	0	4	39	0	8192	8192	8192	3840	7680	8512	5952	11840	8576
1566975761	40	0	4211.794922	4237.94873	4202.563965	4203.589844	4210.256348	0	4				0	4	4	4	0	4	40	0	8192	8192	8192	3776	7680	8448	5952	11840	8576
1566975761	41	0	4207.692383	4209.230957	4201.538574	4199.487305	4218.461426	0	4				0	4	4	4	0	4	41	0	8192	8192	8192	3840	7680	8512	5952	11840	8576
1566975761	42	0	4216.922852	4219.487305	4211.794922	4205.128418	4217.436035	0	4				0	4	4	4	0	4	42	0	8192	8192	8192	3840	7680	8512	6016	11840	8576
1566975761	43	0	4211.282227	4215.384766	4197.94873	4210.256348	4206.666504	0	4				0	4	4	4	0	4	43	0	8192	8192	8192	3840	7680	8512	6016	11840	8576
1566975761	44	0	4207.692383	4205.128418	4186.666504	4205.641113	4213.333496	0	4				0	4	4	4	0	4	44	0	8192	8192	8192	3840	7680	8512	6016	11840	8576
1566975761	45	0	4204.102539	4209.230957	4187.692383	4204.102539	4209.743652	0	4				0	4	4	4	0	4	45	0	8192	8192	8192	3776	7680	8512	6016	11776	8512
1566975761	46	0	4201.538574	4209.230957	4188.205078	4197.436035	4198.974121	0	4				0	4	4	4	0	4	46	0	8192	8192	8192	3840	7680	8512	6080	11840	8512
1566975761	47	0	4226.153809	4209.230957	4212.820313	4209.743652	4218.974121	0	4				0	4	4	4	0	4	47	0	8192	8192	8192	3776	7680	8512	5952	11840	8576
1566975761	48	0	4245.128418	4207.179688	4227.179688	4217.436035	4237.436035	0	4				0	4	4	4	0	4	48	0	8192	8192	8192	3840	7680	8512	5952	11840	8640
1566975761	49	0	4222.563965	4186.666504	4199.487305	4194.358887	4218.974121	0	4				0	4	4	4	0	4	49	0	8192	8128	8192	3776	7616	8448	5952	11840	8640
1566975761	50	0	4198.974121	4182.563965	4183.589844	4190.256348	4200	0	4				0	4	4	4	0	4	50	0	8192	8128	8192	3776	7616	8512	6016	11840	8512
1566975761	51	0	4203.589844	4201.025879	4180	4191.282227	4202.563965	0	4				0	4	4	4	0	4	51	0	8192	8192	8192	3840	7616	8512	6016	11840	8512
1566975761	52	0	4197.94873	4186.666504	4164.615234	4182.563965	4196.922852	0	4				0	4	4	4	0	4	52	0	8192	8192	8192	3840	7616	8512	6016	11840	8576
1566975761	53	0	4180	4170.256348	4164.615234	4189.743652	4187.692383	0	4				0	4	4	4	0	4	53	0	8192	8192	8192	3840	7616	8512	6016	11840	8512
1566975761	54	0	4194.871582	4198.974121	4191.794922	4207.179688	4201.025879	0	4				0	4	4	4	0	4	54	0	8192	8192	8192	3776	7616	8512	6016	11840	8512
1566975761	55	0	4229.230957	4211.282227	4219.487305	4225.128418	4227.179688	0	4				0	4	4	4	0	4	55	0	8192	8192	8192	3840	7616	8512	6016	11840	8576
1566975761	56	0	4230.256348	4186.666504	4212.820313	4215.384766	4238.461426	0	4				0	4	4	4	0	4	56	0	8192	8192	8192	3776	7616	8448	6016	11840	8576
1566975761	57	0	4208.205078	4180.512695	4191.282227	4198.461426	4226.666504	0	4				0	4	4	4	0	4	57	0	8192	8192	8192	3840	7616	8512	6016	11840	8576
1566975761	58	0	4201.025879	4192.820313	4189.743652	4201.538574	4228.717773	0	4				0	4	4	4	0	4	58	0	8192	8192	8192	3840	7616	8448	6016	11840	8576
1566975761	59	0	4201.025879	4184.615234	4194.358887	4199.487305	4251.282227	0	4				0	4	4	4	0	4	59	0	8192	8192	8192	3840	7680	8512	6016	11840	8576
1566975761	60	0	4201.025879	4176.410156	4198.974121	4203.589844	4262.05127	0	4				0	4	4	4	0	4	60	0	8192	8192	8192	3840	7680	8512	6016	11776	8576
1566975761	61	0	4214.358887	4188.717773	4206.153809	4205.641113	4274.358887	0	4				0	4	4	4	0	4	61	0	8192	8192	8192	3776	7680	8448	6016	11840	8576
1566975761	62	0	4226.666504	4196.922852	4208.205078	4200	4297.94873	0	4				0	4	4	4	0	4	62	0	8192	8192	8192	3776	7680	8512	6016	11840	8576
1566975761	63	0	4230.769043	4203.077148	4208.205078	4208.717773	4311.794922	0	4				0	4	4	4	0	4	63	0	8192	8192	8192	3776	7680	8512	5952	11776	8512
1566975761	64	0	4239.487305	4223.589844	4215.897461	4211.794922	4321.538574	450	4				0	4	4	4	0	4	64	0	8192	8192	8192	3840	7680	8512	6016	11776	8512
1566975761	65	0	4247.179688	4231.794922	4233.846191	4216.410156	4335.384766	450	4				0	4	4	4	0	4	65	0	8192	8192	8192	3840	7680	8448	6016	11840	8576
1566975761	66	0	4234.871582	4213.333496	4223.589844	4214.358887	4331.794922	1023	4				0	4	4	4	0	4	66	0	8192	8192	8192	3776	7680	8512	5952	11776	8384
1566975761	67	0	4226.666504	4194.871582	4207.179688	4209.230957	4328.717773	450	4				0	4	4	4	0	4	67	0	8192	8192	8192	3840	7680	8448	5952	11776	8384
1566975761	68	0	4245.641113	4209.230957	4222.563965	4214.358887	4344.102539	1023	4				0	4	4	4	0	4	68	0	8192	8192	8192	3776	7680	8448	6016	11840	8512
1566975761	69	0	4236.922852	4215.384766	4208.205078	4206.153809	4327.692383	450	4				0	4	4	4	0	4	69	0	8192	8192	8192	3840	7680	8512	5952	11776	8512
1566975761	70	0	4194.358887	4194.871582	4176.922852	4204.102539	4291.794922	1023	4				0	4	4	4	0	4	70	0	8192	8192	8192	3840	7680	8512	6016	11840	8576
1566975761	71	0	4201.538574	4203.077148	4188.717773	4208.205078	4301.025879	450	4				0	4	4	4	0	4	71	0	8192	8192	8192	3840	7680	8512	6016	11840	8576
1566975761	72	0	4250.769043	4225.641113	4221.538574	4209.230957	4338.974121	450	4				0	4	4	4	0	4	72	0	8192	8192	8192	3840	7616	8448	6016	11840	8576
1566975761	73	0	4263.589844	4221.538574	4229.743652	4217.436035	4354.358887	4	4				0	4	4	4	0	4	73	0	8192	8192	8192	3840	7616	8512	6016	11776	8576
1566975761	74	0	4237.436035	4217.436035	4210.256348	4204.102539	4334.871582	450	4				0	4	4	4	0	4	74	0	8192	8192	8192	3840	7616	8512	6016	11776	8576
1566975761	75	0	4222.05127	4240	4201.538574	4196.410156	4309.230957	1023	4				0	4	4	4	0	4	75	0	8192	8192	8192	3776	7616	8512	6016	11840	8576
1566975761	76	0	4224.102539	4237.94873	4199.487305	4205.128418	4296.410156	450	4				0	4	4	4	0	4	76	0	8192	8192	8192	3840	7616	8512	6016	11840	8576
1566975761	77	0	4218.461426	4207.179688	4182.563965	4197.436035	4281.025879	450	4				0	4	4	4	0	4	77	0	8192	8192	8192	3776	7616	8512	5952	11776	8576
1566975761	78	0	4209.230957	4198.974121	4176.922852	4195.897461	4276.410156	450	4				0	4	4	4	0	4	78	0	8192	8192	8192	3840	7616	8512	5952	11840	8576
1566975761	79	0	4226.666504	4221.538574	4198.974121	4208.205078	4309.743652	1023	4				0	4	4	4	0	4	79	0	8192	8192	8192	3840	7616	8448	6080	11840	8640
1566975761	80	0	4256.410156	4235.897461	4223.077148	4227.179688	4334.871582	450	4				0	4	4	4	0	4	80	0	8192	8192	8192	3776	7616	8512	6080	11840	8640
1566975761	81	0	4268.205078	4248.205078	4225.128418	4235.897461	4322.05127	450	4				0	4	4	4	0	4	81	0	8192	8192	8192	3840	7616	8512	6016	11776	8320
1566975761	82	0	4270.256348	4268.717773	4219.487305	4222.05127	4312.307617	450	4				0	4	4	4	0	4	82	0	8192	8192	8192	3840	7616	8512	6016	11840	8576
1566975761	83	0	4253.846191	4246.153809	4207.179688	4208.205078	4300.512695	1023	4				0	4	4	4	0	4	83	0	8192	8192	8192	3840	7616	8512	6016	11776	8512
1566975761	84	0	4221.025879	4188.717773	4177.436035	4195.384766	4268.205078	450	4				0	4	4	4	0	4	84	0	8192	8192	8192	3840	7616	8512	6016	11840	8704
1566975761	85	0	4213.846191	4190.769043	4176.410156	4202.05127	4255.384766	450	4				0	4	4	4	0	4	85	0	8192	8192	8192	3776	7616	8512	6016	11840	8704
1566975761	86	0	4232.307617	4233.846191	4203.077148	4210.256348	4274.358887	450	4				0	4	4	4	0	4	86	0	8192	8192	8192	3840	7616	8512	5952	11840	8704
1566975761	87	0	4235.384766	4246.153809	4215.384766	4203.589844	4286.666504	1023	4				0	4	4	4	0	4	87	0	8192	8192	8192	3840	7616	8512	5952	11840	8576
1566975761	88	0	4241.538574	4246.153809	4226.153809	4222.05127	4290.256348	450	4				0	4	4	4	0	4	88	0	8192	8192	8192	3840	7616	8512	5952	11840	8512
1566975761	89	0	4250.769043	4254.358887	4226.666504	4222.563965	4294.871582	450	4				0	4	4	4	0	4	89	0	8192	8192	8192	3840	7616	8512	6016	11776	8512
1566975761	90	0	4233.846191	4240	4212.820313	4203.589844	4282.05127	450	4				0	4	4	4	0	4	90	0	8192	8192	8192	3776	7616	8512	6016	11776	8512
1566975761	91	0	4224.615234	4229.743652	4213.333496	4209.743652	4269.743652	1023	4				0	4	4	4	0	4	91	0	8192	8192	8192	3840	7616	8448	5952	11840	8512
1566975761	92	0	4228.205078	4242.05127	4210.769043	4210.769043	4264.615234	450	4				0	4	4	4	0	4	92	0	8192	8192	8192	3776	7616	8512	6016	11840	8576
1566975761	93	0	4216.410156	4231.794922	4195.897461	4201.538574	4247.179688	450	4				0	4	4	4	0	4	93	0	8192	8192	8192	3840	7616	8512	6016	11840	8768
1566975761	94	0	4228.717773	4225.641113	4197.436035	4200	4248.205078	450	4				0	4	4	4	0	4	94	0	8192	8192	8192	3776	7616	8512	6016	11840	8768
1566975761	95	0	4268.717773	4248.205078	4222.563965	4216.410156	4278.974121	1023	4				0	4	4	4	0	4	95	0	8192	8192	8192	3776	7616	8512	6016	11840	8640
1566975761	96	0	4257.436035	4233.846191	4211.794922	4217.436035	4274.358887	450	4				0	4	4	4	0	4	96	0	8192	8192	8192	3840	7616	8512	6016	11840	8512
1566975761	97	0	4219.487305	4209.230957	4179.487305	4192.820313	4240.512695	450	4				0	4	4	4	0	4	97	0	8192	8192	8192	3776	7616	8512	5952	11904	8576
1566975761	98	0	4231.282227	4233.846191	4204.615234	4202.05127	4246.153809	450	4				0	4	4	4	0	4	98	0	8192	8192	8192	3840	7616	8512	5952	11904	8576
1566975761	99	0	4229.743652	4244.102539	4211.794922	4204.615234	4244.615234	1023	4				0	4	4	4	0	4	99	0	8192	8192	8192	3776	7616	8448	6080	11840	8768
1566975761	100	0	4183.589844	4211.282227	4168.717773	4183.077148	4205.128418	450	4				0	4	4	4	0	4	100	0	8192	8192	8192	3840	7680	8512	5952	11840	8576
1566975761	101	0	4175.897461	4209.230957	4168.205078	4189.743652	4194.358887	450	4				0	4	4	4	0	4	101	0	8192	8192	8192	3840	7616	8512	6016	11776	8576
1566975761	102	0	4209.230957	4229.743652	4203.077148	4203.077148	4216.410156	450	4				0	4	4	4	0	4	102	0	8192	8192	8192	3776	7680	8448	5952	11840	8768
1566975761	103	0	4223.077148	4235.897461	4221.025879	4206.153809	4231.794922	1023	4				0	4	4	4	0	4	103	0	8192	8192	8192	3840	7680	8512	5952	11840	8768
1566975761	104	0	4214.871582	4240	4209.743652	4195.897461	4225.641113	450	4				0	4	4	4	0	4	104	0	8192	8192	8192	3776	7616	8512	5952	11840	8320
1566975761	105	0	4209.230957	4248.205078	4199.487305	4196.922852	4217.94873	450	4				0	4	4	4	0	4	105	0	8192	8192	8192	3840	7680	8512	6016	11840	8576
1566975761	106	0	4206.666504	4250.256348	4204.615234	4214.871582	4218.461426	450	4				0	4	4	4	0	4	106	0	8192	8192	8192	3840	7680	8512	6016	11840	8576
1566975761	107	0	4195.384766	4233.846191	4187.179688	4204.615234	4208.205078	1023	4				0	4	4	4	0	4	107	0	8192	8192	8192	3840	7680	8512	6016	11840	8576
1566975761	108	0	4190.256348	4217.436035	4175.897461	4205.128418	4199.487305	450	4				0	4	4	4	0	4	108	0	8192	8192	8192	3840	7680	8512	6016	11840	8576
1566975761	109	0	4205.641113	4213.333496	4190.769043	4214.358887	4222.563965	450	4				0	4	4	4	0	4	109	0	8192	8192	8192	3840	7680	8512	5952	11840	8512
1566975761	110	0	4217.94873	4221.538574	4192.820313	4200	4237.436035	450	4				0	4	4	4	0	4	110	0	8192	8192	8192	3840	7616	8512	6016	11840	8512
1566975761	111	0	4218.461426	4240	4193.846191	4207.179688	4215.897461	1023	4				0	4	4	4	0	4	111	0	8192	8192	8192	3776	7680	8512	6016	11840	8704
1566975761	112	0	4215.384766	4240	4196.922852	4211.794922	4202.05127	450	4				0	4	4	4	0	4	112	0	8192	8192	8192	3840	7680	8512	6016	11840	8704
1566975761	113	0	4206.666504	4221.538574	4187.179688	4198.974121	4191.794922	450	4				0	4	4	4	0	4	113	0	8192	8192	8192	3776	7680	8512	6016	11840	8576
1566975761	114	0	4201.538574	4209.230957	4185.128418	4201.025879	4178.974121	450	4				0	4	4	4	0	4	114	0	8192	8192	8192	3776	7680	8512	5952	11840	8576
1566975761	115	0	4220	4217.436035	4211.794922	4212.307617	4200	1023	4				0	4	4	4	0	4	115	0	8192	8192	8192	3776	7680	8512	5952	11776	8576
1566975761	116	0	4242.05127	4242.05127	4234.358887	4221.538574	4228.717773	450	4				0	4	4	4	0	4	116	0	8192	8192	8192	3776	7680	8512	5952	11776	8576
1566975761	117	0	4226.666504	4248.205078	4209.230957	4204.615234	4209.230957	450	4				0	4	4	4	0	4	117	0	8192	8192	8192	3776	7680	8512	6016	11840	8576
1566975761	118	0	4177.94873	4213.333496	4171.794922	4184.615234	4158.461426	450	4				0	4	4	4	0	4	118	0	8192	8192	8192	3840	7680	8512	6016	11776	8576
1566975761	119	0	4141.025879	4186.666504	4155.897461	4184.615234	4130.769043	1023	4				0	4	4	4	0	4	119	0	8192	8192	8192	3776	7680	8512	5952	11776	8512
1566975761	120	0	4136.922852	4194.871582	4156.922852	4188.717773	4128.205078	450	4				0	4	4	4	0	4	120	0	8192	8192	8192	3840	7680	8512	5952	11776	8576
1566975761	121	0	4158.461426	4190.769043	4165.641113	4205.641113	4135.897461	450	4				0	4	4	4	0	4	121	0	8192	8192	8192	3840	7680	8512	5952	11776	8576
1566975761	122	0	4188.717773	4203.077148	4169.743652	4209.743652	4160.512695	450	4				0	4	4	4	0	4	122	0	8192	8192	8192	3776	7680	8512	6016	11840	8768
1566975761	123	0	4200	4242.05127	4186.666504	4205.641113	4178.461426	1023	4				0	4	4	4	0	4	123	0	8192	8192	8192	3776	7680	8512	6080	11840	8512
1566975761	124	0	4208.717773	4264.615234	4203.589844	4211.794922	4182.05127	450	4				0	4	4	4	0	4	124	0	8192	8192	8192	3776	7680	8512	6016	11840	8576
1566975761	125	0	4251.282227	4281.025879	4215.897461	4219.487305	4213.846191	450	4				0	4	4	4	0	4	125	0	8192	8192	8192	3840	7680	8512	5952	11840	8640
1566975761	126	0	4270.256348	4278.974121	4223.077148	4217.436035	4236.410156	450	4				0	4	4	4	0	4	126	0	8192	8192	8192	3776	7616	8512	5952	11840	8640
1566975761	127	0	4234.871582	4233.846191	4194.871582	4189.743652	4203.589844	241	4				0	4	4	4	0	4	127	0	8192	8192	8192	3840	7680	8512	6080	11776	8640
1566975761	0	0	4234.871582	4223.589844	4184.615234	4191.794922	4202.05127	450	4				0	4	4	4	0	4	0	0	8192	8192	8192	3776	7616	8512	6080	11776	8640
1566975761	1	0	4274.358887	4264.615234	4221.538574	4222.563965	4248.205078	450	4				0	4	4	4	0	4	1	0	8192	8192	8192	3840	7680	8512	5952	11840	9024
1566975761	2	0	4262.563965	4266.666504	4212.307617	4206.666504	4231.282227	1023	4				0	4	4	4	0	4	2	0	8192	8192	8192	3776	7616	8512	5952	11840	9024
1566975761	3	0	4220.512695	4225.641113	4168.205078	4185.128418	4168.205078	450	4				0	4	4	4	0	4	3	0	8192	8192	8192	3776	7680	8512	6016	11776	8576
1566975761	4	0	4223.077148	4223.589844	4173.333496	4194.871582	4168.717773	1023	4				0	4	4	4	0	4	4	0	8192	8192	8192	3840	7680	8512	5952	11840	8512
1566975761	5	0	4233.333496	4237.94873	4197.436035	4208.717773	4190.256348	450	4				0	4	4	4	0	4	5	0	8192	8192	8192	3776	7680	8512	5952	11776	8512
1566975761	6	0	4222.563965	4233.846191	4195.384766	4212.820313	4176.410156	1023	4				0	4	4	4	0	4	6	0	8192	8192	8128	3776	7680	8512	5952	11776	8512
1566975761	7	0	4225.128418	4240	4191.794922	4204.102539	4173.846191	450	4				0	4	4	4	0	4	7	0	8192	8192	8192	3776	7680	8512	6016	11840	8576
1566975761	8	0	4229.743652	4244.102539	4194.358887	4207.179688	4187.179688	450	4				0	4	4	4	0	4	8	0	8192	8192	8192	3776	7680	8512	6016	11840	8576
1566975761	9	0	4220	4233.846191	4183.589844	4211.794922	4188.717773	4	4				0	4	4	4	0	4	9	0	8192	8192	8192	3840	7680	8512	5952	11776	8576
1566975761	10	0	4224.102539	4217.436035	4193.333496	4216.410156	4198.461426	450	4				0	4	4	4	0	4	10	0	8192	8192	8192	3840	7680	8448	6016	11776	8768
1566975761	11	0	4246.153809	4201.025879	4223.589844	4226.666504	4221.025879	1023	4				0	4	4	4	0	4	11	0	8192	8192	8192	3840	7680	8512	6016	11776	8768
1566975761	12	0	4245.641113	4194.871582	4215.897461	4211.794922	4223.589844	450	4				0	4	4	4	0	4	12	0	8192	8192	8192	3840	7680	8512	6016	11776	8576
1566975761	13	0	4218.974121	4194.871582	4183.589844	4198.461426	4200.512695	450	4				0	4	4	4	0	4	13	0	8192	8192	8192	3840	7680	8512	6016	11840	8640
1566975761	14	0	4191.282227	4168.205078	4148.205078	4190.256348	4174.358887	450	4				0	4	4	4	0	4	14	0	8192	8192	8192	3840	7680	8448	6016	11840	8512
1566975761	15	0	4196.922852	4153.846191	4144.615234	4190.769043	4175.384766	1023	4				0	4	4	4	0	4	15	0	8192	8192	8192	3840	7680	8512	6016	11776	8576
1566975761	16	0	4226.153809	4168.205078	4176.922852	4208.205078	4197.94873	0	4				0	4	4	4	0	4	16	0	8192	8192	8192	3840	7680	8512	6016	11776	8576
1566975761	17	0	4222.563965	4143.589844	4164.615234	4188.717773	4188.717773	0	4				0	4	4	4	0	4	17	0	8192	8192	8192	3840	7680	8512	6016	11840	8512
1566975761	18	0	4206.666504	4123.077148	4137.94873	4177.94873	4168.205078	0	4				0	4	4	4	0	4	18	0	8192	8192	8192	3840	7616	8512	5952	11776	8640
1566975761	19	0	4216.410156	4149.743652	4154.871582	4197.436035	4181.025879	0	4				0	4	4	4	0	4	19	0	8192	8192	8192	3840	7680	8512	5952	11840	8768
1566975761	20	0	4221.538574	4149.743652	4165.641113	4190.256348	4182.05127	0	4				0	4	4	4	0	4	20	0	8192	8192	8192	3776	7616	8512	5952	11840	8768
1566975761	21	0	4211.794922	4139.487305	4161.025879	4188.717773	4162.05127	0	4				0	4	4	4	0	4	21	0	8192	8192	8192	3840	7616	8448	6016	11904	8576
1566975762	22	0	4222.563965	4162.05127	4174.871582	4204.102539	4177.94873	0	4				0	4	4	4	0	4	22	0	8192	8192	8192	3840	7616	8512	6016	11840	8512
1566975762	23	0	4240	4162.05127	4198.974121	4208.205078	4213.846191	0	4				0	4	4	4	0	4	23	0	8192	8192	8192	3840	7616	8512	5952	11840	8576
1566975762	24	0	4236.410156	4147.692383	4199.487305	4194.358887	4210.256348	0	4				0	4	4	4	0	4	24	0	8192	8192	8192	3840	7616	8512	5952	11840	8576
1566975762	25	0	4226.153809	4172.307617	4187.692383	4186.153809	4183.589844	0	4				0	4	4	4	0	4	25	0	8192	8192	8192	3776	7616	8512	6016	11776	8512
1566975762	26	0	4232.307617	4184.615234	4194.358887	4201.538574	4188.717773	0	4				0	4	4	4	0	4	26	0	8192	8192	8192	3840	7616	8448	6080	11840	8576
1566975762	27	0	4247.692383	4170.256348	4201.538574	4202.05127	4218.461426	0	4				0	4	4	4	0	4	27	0	8192	8192	8192	3840	7616	8512	6016	11840	8576
1566975762	28	0	4248.205078	4164.102539	4198.974121	4201.025879	4224.615234	0	4				0	4	4	4	0	4	28	0	8192	8192	8192	3840	7616	8512	6016	11840	8384
1566975762	29	0	4245.641113	4170.256348	4197.436035	4211.794922	4217.94873	0	4				0	4	4	4	0	4	29	0	8192	8192	8192	3776	7616	8512	6016	11840	8384
1566975762	30	0	4238.461426	4176.410156	4186.153809	4205.641113	4220.512695	0	4				0	4	4	4	0	4	30	0	8192	8192	8192	3840	7616	8512	5952	11776	8384
1566975762	31	0	4219.487305	4178.461426	4167.179688	4197.94873	4209.230957	0	4				0	4	4	4	0	4	31	0	8192	8192	8192	3840	7616	8512	5952	11840	8512
1566975762	32	0	4227.692383	4180.512695	4167.692383	4203.589844	4206.153809	0	4				0	4	4	4	0	4	32	0	8192	8192	8192	3776	7616	8512	5952	11776	8576
1566975762	33	0	4258.974121	4178.461426	4191.282227	4216.922852	4231.282227	0	4				0	4	4	4	0	4	33	0	8192	8192	8192	3840	7616	8512	5952	11840	8576
1566975762	34	0	4260	4172.307617	4201.025879	4213.846191	4238.974121	0	4				0	4	4	4	0	4	34	0	8192	8192	8192	3840	7616	8512	5952	11840	8576
1566975762	35	0	4242.05127	4180.512695	4192.820313	4193.846191	4215.897461	0	4				0	4	4	4	0	4	35	0	8192	8192	8192	3840	7616	8512	6080	11840	8576
1566975762	36	0	4228.205078	4184.615234	4187.179688	4196.410156	4185.128418	0	4				0	4	4	4	0	4	36	0	8192	8192	8192	3776	7680	8576	6016	11840	8512
1566975762	37	0	4219.487305	4180.512695	4181.025879	4199.487305	4174.871582	0	4				0	4	4	4	0	4	37	0	8192	8192	8192	3840	7680	8512	6016	11840	8576
1566975762	38	0	4237.436035	4192.820313	4191.282227	4203.077148	4201.025879	0	4				0	4	4	4	0	4	38	0	8192	8192	8192	3840	7680	8448	6016	11840	8576
1566975762	39	0	4254.871582	4194.871582	4207.179688	4214.358887	4221.025879	0	4				0	4	4	4	0	4	39	0	8192	8192	8192	3840	7680	8512	6016	11840	8576
1566975762	40	0	4245.128418	4174.358887	4205.641113	4210.256348	4206.666504	0	4				0	4	4	4	0	4	40	0	8192	8192	8192	3776	7616	8512	6016	11904	8576
1566975762	41	0	4255.897461	4203.077148	4228.717773	4225.128418	4211.794922	0	4				0	4	4	4	0	4	41	0	8192	8192	8192	3776	7616	8512	6016	11840	8576
1566975762	42	0	4267.179688	4242.05127	4232.307617	4225.641113	4221.025879	0	4				0	4	4	4	0	4	42	0	8192	8192	8128	3840	7680	8512	6016	11840	8576
1566975762	43	0	4237.94873	4213.333496	4195.897461	4195.384766	4188.205078	0	4				0	4	4	4	0	4	43	0	8192	8192	8128	3776	7680	8512	6016	11840	8576
1566975762	44	0	4215.384766	4184.615234	4182.05127	4192.820313	4165.128418	0	4				0	4	4	4	0	4	44	0	8192	8192	8192	3840	7680	8512	6016	11840	8512
1566975762	45	0	4222.05127	4190.769043	4184.102539	4201.538574	4179.487305	0	4				0	4	4	4	0	4	45	0	8192	8192	8192	3840	7680	8512	5952	11840	8576
1566975762	46	0	4243.589844	4190.769043	4198.461426	4216.922852	4198.974121	0	4				0	4	4	4	0	4	46	0	8192	8192	8192	3776	7680	8512	5952	11840	8640
1566975762	47	0	4265.641113	4196.922852	4216.922852	4218.461426	4207.179688	0	4				0	4	4	4	0	4	47	0	8192	8192	8192	3840	7680	8512	5952	11840	8640
1566975762	48	0	4266.666504	4213.333496	4213.846191	4201.538574	4201.538574	0	4				0	4	4	4	0	4	48	0	8192	8192	8192	3840	7680	8512	6080	11840	8640
1566975762	49	0	4260.512695	4211.282227	4214.358887	4208.717773	4199.487305	0	4				0	4	4	4	0	4	49	0	8192	8192	8192	3840	7680	8512	6016	11840	8512
1566975762	50	0	4268.205078	4203.077148	4223.589844	4215.897461	4211.282227	0	4				0	4	4	4	0	4	50	0	8192	8192	8192	3776	7680	8512	6016	11840	8640
1566975762	51	0	4260.512695	4201.025879	4215.384766	4214.358887	4205.128418	0	4				0	4	4	4	0	4	51	0	8192	8192	8192	3840	7680	8512	5952	11840	8320
1566975762	52	0	4232.820313	4196.922852	4191.282227	4205.128418	4178.974121	0	4				0	4	4	4	0	4	52	0	8192	8192	8192	3840	7680	8512	5952	11840	8320
1566975762	53	0	4237.94873	4211.282227	4201.538574	4202.563965	4187.692383	0	4				0	4	4	4	0	4	53	0	8192	8192	8192	3840	7680	8512	6016	11840	8640
1566975762	54	0	4254.358887	4223.589844	4226.666504	4215.384766	4210.256348	0	4				0	4	4	4	0	4	54	0	8192	8192	8192	3840	7680	8512	6016	11776	8576
1566975762	55	0	4246.153809	4207.179688	4216.922852	4210.769043	4201.538574	0	4				0	4	4	4	0	4	55	0	8192	8192	8192	3840	7680	8512	5952	11776	8576
1566975762	56	0	4240	4192.820313	4212.307617	4208.205078	4191.794922	0	4				0	4	4	4	0	4	56	0	8192	8192	8192	3840	7680	8512	5952	11776	8576
1566975762	57	0	4246.153809	4207.179688	4223.589844	4214.358887	4202.05127	0	4				0	4	4	4	0	4	57	0	8192	8192	8192	3776	7680	8512	6016	11776	8640
1566975762	58	0	4243.589844	4221.538574	4213.846191	4209.230957	4201.538574	0	4				0	4	4	4	0	4	58	0	8192	8192	8192	3840	7680	8512	5952	11840	8576
1566975762	59	0	4243.077148	4211.282227	4206.666504	4215.384766	4194.871582	0	4				0	4	4	4	0	4	59	0	8192	8192	8192	3840	7680	8512	6016	11776	8576
1566975762	60	0	4253.333496	4221.538574	4218.461426	4218.974121	4207.692383	0	4				0	4	4	4	0	4	60	0	8192	8192	8192	3776	7680	8512	6016	11776	8576
1566975762	61	0	4247.179688	4244.102539	4225.128418	4215.384766	4213.846191	0	4				0	4	4	4	0	4	61	0	8192	8192	8192	3840	7680	8512	6016	11840	8576
1566975762	62	0	4243.589844	4240	4221.538574	4219.487305	4214.358887	0	4				0	4	4	4	0	4	62	0	8192	8192	8192	3776	7680	8512	6016	11840	8640
1566975762	63	0	4254.358887	4235.897461	4215.897461	4217.436035	4222.563965	0	4				0	4	4	4	0	4	63	0	8192	8192	8192	3776	7680	8512	5952	11840	8640
1566975762	64	0	4237.436035	4248.205078	4201.538574	4204.102539	4204.102539	450	4				0	4	4	4	0	4	64	0	8192	8192	8192	3840	7680	8512	5952	11776	8320
1566975762	65	0	4216.410156	4240	4184.615234	4185.641113	4177.436035	450	4				0	4	4	4	0	4	65	0	8192	8192	8192	3776	7680	8512	5952	11776	8320
1566975762	66	0	4228.205078	4227.692383	4191.794922	4196.922852	4192.307617	1023	4				0	4	4	4	0	4	66	0	8192	8192	8192	3840	7680	8512	6016	11840	8320
1566975762	67	0	4232.820313	4227.692383	4197.94873	4215.384766	4213.333496	450	4				0	4	4	4	0	4	67	0	8192	8192	8192	3840	7680	8512	6016	11840	8512
1566975762	68	0	4215.897461	4217.436035	4185.128418	4205.641113	4202.05127	1023	4				0	4	4	4	0	4	68	0	8192	8192	8192	3840	7616	8512	6016	11840	8576
1566975762	69	0	4210.769043	4207.179688	4188.717773	4204.615234	4191.282227	450	4				0	4	4	4	0	4	69	0	8192	8192	8192	3776	7616	8512	5952	11840	8576
1566975762	70	0	4224.615234	4215.384766	4202.563965	4208.205078	4207.692383	1023	4				0	4	4	4	0	4	70	0	8192	8192	8192	3840	7680	8512	5952	11840	8576
1566975762	71	0	4240.512695	4225.641113	4214.358887	4211.794922	4227.692383	450	4				0	4	4	4	0	4	71	0	8192	8192	8192	3840	7680	8512	5952	11840	8576
1566975762	72	0	4243.077148	4235.897461	4217.94873	4215.897461	4225.641113	450	4				0	4	4	4	0	4	72	0	8192	8192	8192	3840	7680	8512	6016	11840	8576
1566975762	73	0	4234.871582	4244.102539	4210.769043	4206.153809	4215.384766	4	4				0	4	4	4	0	4	73	0	8192	8192	8192	3840	7616	8512	6016	11840	8576
1566975762	74	0	4241.538574	4240	4223.077148	4217.436035	4228.205078	450	4				0	4	4	4	0	4	74	0	8192	8192	8192	3776	7616	8512	6016	11840	8576
1566975762	75	0	4246.153809	4235.897461	4221.538574	4219.487305	4249.230957	1023	4				0	4	4	4	0	4	75	0	8192	8192	8192	3840	7616	8512	6016	11840	8576
1566975762	76	0	4219.487305	4240	4193.846191	4200.512695	4243.077148	450	4				0	4	4	4	0	4	76	0	8192	8192	8192	3776	7616	8512	6016	11840	8512
1566975762	77	0	4218.974121	4254.358887	4206.153809	4214.871582	4252.820313	450	4				0	4	4	4	0	4	77	0	8192	8192	8192	3840	7616	8512	6016	11840	8576
1566975762	78	0	4263.077148	4272.820313	4240	4230.769043	4299.487305	450	4				0	4	4	4	0	4	78	0	8192	8192	8192	3840	7616	8448	6016	11840	8576
1566975762	79	0	4275.897461	4268.717773	4236.922852	4226.666504	4317.436035	1023	4				0	4	4	4	0	4	79	0	8192	8192	8192	3776	7616	8512	6016	11840	8576
1566975762	80	0	4251.794922	4250.256348	4210.256348	4213.333496	4291.794922	450	4				0	4	4	4	0	4	80	0	8192	8192	8192	3840	7616	8512	6016	11840	8576
1566975762	81	0	4241.025879	4252.307617	4207.692383	4202.05127	4272.307617	450	4				0	4	4	4	0	4	81	0	8192	8192	8192	3840	7680	8512	6016	11840	8576
1566975762	82	0	4241.025879	4262.563965	4221.025879	4203.077148	4278.974121	450	4				0	4	4	4	0	4	82	0	8192	8192	8192	3840	7680	8512	6016	11840	8704
1566975762	83	0	4233.333496	4252.307617	4214.358887	4203.077148	4291.794922	1023	4				0	4	4	4	0	4	83	0	8192	8192	8192	3776	7616	8512	5952	11840	8704
1566975762	84	0	4231.282227	4246.153809	4211.794922	4214.871582	4295.897461	450	4				0	4	4	4	0	4	84	0	8192	8192	8192	3840	7680	8512	6016	11840	8576
1566975762	85	0	4233.333496	4252.307617	4213.846191	4210.769043	4288.205078	450	4				0	4	4	4	0	4	85	0	8192	8192	8192	3840	7616	8448	5952	11840	8576
1566975762	86	0	4220.512695	4240	4202.05127	4193.846191	4274.358887	450	4				0	4	4	4	0	4	86	0	8192	8192	8192	3776	7616	8512	6016	11776	8640
1566975762	87	0	4189.230957	4223.589844	4186.666504	4202.05127	4246.153809	1023	4				0	4	4	4	0	4	87	0	8192	8192	8192	3840	7616	8512	6016	11840	8320
1566975762	88	0	4157.94873	4211.282227	4173.846191	4197.94873	4203.589844	450	4				0	4	4	4	0	4	88	0	8192	8192	8192	3776	7616	8448	6016	11840	8320
1566975762	89	0	4166.153809	4207.179688	4190.256348	4205.128418	4209.230957	450	4				0	4	4	4	0	4	89	0	8192	8192	8192	3840	7616	8512	6016	11840	8576
1566975762	90	0	4198.974121	4227.692383	4214.358887	4223.589844	4261.538574	450	4				0	4	4	4	0	4	90	0	8192	8192	8192	3840	7616	8512	5952	11840	8512
1566975762	91	0	4212.820313	4248.205078	4210.256348	4214.358887	4286.153809	1023	4				0	4	4	4	0	4	91	0	8192	8192	8192	3840	7616	8512	5952	11776	8512
1566975762	92	0	4223.589844	4260.512695	4211.282227	4218.974121	4288.717773	450	4				0	4	4	4	0	4	92	0	8192	8192	8192	3776	7616	8512	5952	11776	8512
1566975762	93	0	4247.692383	4276.922852	4223.077148	4227.179688	4309.743652	450	4				0	4	4	4	0	4	93	0	8192	8192	8192	3840	7680	8512	6016	11840	8576
1566975762	94	0	4254.358887	4278.974121	4221.538574	4210.256348	4321.025879	450	4				0	4	4	4	0	4	94	0	8192	8192	8192	3840	7616	8512	5952	11840	8576
1566975762	95	0	4229.743652	4252.307617	4194.871582	4187.179688	4293.846191	1023	4				0	4	4	4	0	4	95	0	8192	8192	8192	3776	7616	8512	5952	11840	8512
1566975762	96	0	4222.05127	4235.897461	4186.666504	4200.512695	4280	450	4				0	4	4	4	0	4	96	0	8192	8192	8192	3840	7616	8512	5952	11840	8512
1566975762	97	0	4249.230957	4258.461426	4221.025879	4237.436035	4311.794922	450	4				0	4	4	4	0	4	97	0	8192	8192	8192	3840	7680	8512	6016	11840	8576
1566975762	98	0	4250.769043	4272.820313	4226.153809	4223.589844	4328.717773	450	4				0	4	4	4	0	4	98	0	8192	8192	8192	3840	7680	8512	6080	11840	8512
1566975762	99	0	4212.820313	4242.05127	4196.410156	4197.94873	4302.563965	1023	4				0	4	4	4	0	4	99	0	8192	8192	8192	3776	7680	8512	6080	11840	8512
1566975762	100	0	4200	4219.487305	4189.743652	4205.641113	4292.820313	450	4				0	4	4	4	0	4	100	0	8192	8192	8192	3776	7680	8512	6080	11840	9024
1566975762	101	0	4229.230957	4254.358887	4206.666504	4207.692383	4316.410156	450	4				0	4	4	4	0	4	101	0	8192	8192	8192	3840	7680	8512	6016	11776	9024
1566975762	102	0	4243.077148	4272.820313	4220	4204.102539	4319.487305	450	4				0	4	4	4	0	4	102	0	8192	8192	8192	3776	7680	8512	6016	11840	8576
1566975762	103	0	4222.563965	4237.94873	4208.205078	4197.436035	4300	1023	4				0	4	4	4	0	4	103	0	8192	8192	8192	3776	7680	8512	6016	11776	8640
1566975762	104	0	4210.256348	4221.538574	4201.025879	4203.077148	4293.846191	450	4				0	4	4	4	0	4	104	0	8192	8192	8192	3840	7680	8512	5952	11840	8576
1566975762	105	0	4217.436035	4240	4208.717773	4214.871582	4295.384766	450	4				0	4	4	4	0	4	105	0	8192	8192	8192	3776	7680	8512	6016	11776	8704
1566975762	106	0	4216.410156	4240	4205.641113	4208.205078	4292.820313	450	4				0	4	4	4	0	4	106	0	8192	8192	8192	3840	7680	8512	6016	11776	8704
1566975762	107	0	4216.410156	4223.589844	4210.256348	4218.974121	4305.128418	1023	4				0	4	4	4	0	4	107	0	8192	8192	8192	3840	7680	8448	6016	11840	8576
1566975762	108	0	4225.641113	4196.922852	4217.94873	4222.563965	4313.846191	450	4				0	4	4	4	0	4	108	0	8192	8192	8192	3840	7680	8512	6016	11840	8576
1566975762	109	0	4211.794922	4166.153809	4203.077148	4197.94873	4284.102539	450	4				0	4	4	4	0	4	109	0	8192	8192	8192	3840	7680	8512	6016	11776	8576
1566975762	110	0	4206.666504	4170.256348	4199.487305	4198.974121	4266.666504	450	4				0	4	4	4	0	4	110	0	8192	8192	8192	3776	7680	8512	6016	11776	8576
1566975762	111	0	4235.384766	4192.820313	4218.974121	4212.307617	4292.820313	1023	4				0	4	4	4	0	4	111	0	8192	8192	8192	3840	7680	8512	6016	11776	8576
1566975762	112	0	4226.153809	4170.256348	4216.922852	4204.102539	4293.846191	450	4				0	4	4	4	0	4	112	0	8192	8192	8192	3840	7680	8448	5952	11840	8576
1566975762	113	0	4179.487305	4143.589844	4186.666504	4180.512695	4254.358887	450	4				0	4	4	4	0	4	113	0	8192	8192	8192	3840	7680	8512	6016	11840	8512
1566975762	114	0	4175.384766	4155.897461	4187.692383	4184.615234	4245.128418	450	4				0	4	4	4	0	4	114	0	8192	8192	8192	3840	7616	8448	6016	11840	8512
1566975762	115	0	4205.128418	4160	4213.846191	4213.333496	4267.179688	1023	4				0	4	4	4	0	4	115	0	8192	8192	8192	3840	7616	8512	5952	11840	8576
1566975762	116	0	4207.692383	4160	4207.179688	4205.128418	4264.615234	450	4				0	4	4	4	0	4	116	0	8192	8192	8192	3840	7616	8512	5952	11776	8576
1566975762	117	0	4179.487305	4168.205078	4178.461426	4188.205078	4234.358887	450	4				0	4	4	4	0	4	117	0	8192	8192	8192	3776	7616	8512	6016	11840	8640
1566975762	118	0	4162.563965	4168.205078	4160	4190.256348	4219.487305	450	4				0	4	4	4	0	4	118	0	8192	8192	8192	3840	7616	8512	6016	11840	8640
1566975762	119	0	4193.333496	4180.512695	4182.05127	4207.692383	4251.282227	1023	4				0	4	4	4	0	4	119	0	8192	8192	8192	3840	7616	8512	6016	11840	8640
1566975762	120	0	4224.615234	4198.974121	4207.179688	4218.974121	4282.05127	450	4				0	4	4	4	0	4	120	0	8192	8192	8192	3776	7616	8512	6016	11840	8576
1566975762	121	0	4196.922852	4176.410156	4176.410156	4194.358887	4262.05127	450	4				0	4	4	4	0	4	121	0	8192	8192	8192	3840	7616	8512	6016	11840	8576
1566975762	122	0	4181.025879	4160	4165.128418	4197.436035	4240	450	4				0	4	4	4	0	4	122	0	8192	8192	8192	3840	7616	8448	6016	11840	8448
1566975762	123	0	4212.307617	4182.563965	4195.897461	4219.487305	4252.820313	1023	4				0	4	4	4	0	4	123	0	8192	8192	8192	3840	7616	8512	5888	11840	8704
1566975762	124	0	4213.846191	4178.461426	4190.769043	4203.077148	4249.230957	450	4				0	4	4	4	0	4	124	0	8192	8192	8192	3840	7616	8448	5888	11840	8704
1566975762	125	0	4204.615234	4162.05127	4182.563965	4200.512695	4229.743652	450	4				0	4	4	4	0	4	125	0	8192	8192	8192	3776	7680	8512	6016	11840	8640
1566975762	126	0	4231.794922	4180.512695	4208.205078	4213.846191	4240.512695	450	4				0	4	4	4	0	4	126	0	8192	8192	8192	3840	7680	8512	6080	11840	8576
1566975762	127	0	4231.282227	4192.820313	4218.974121	4209.230957	4240	241	4				0	4	4	4	0	4	127	0	8192	8192	8192	3840	7616	8512	6016	11840	8576
1566975762	0	0	4202.563965	4180.512695	4202.05127	4197.436035	4213.846191	450	4				0	4	4	4	0	4	0	0	8192	8192	8192	3840	7680	8512	6016	11840	8576
1566975762	1	0	4212.307617	4184.615234	4204.102539	4197.436035	4215.897461	450	4				0	4	4	4	0	4	1	0	8192	8192	8192	3840	7680	8448	6016	11904	8512
1566975762	2	0	4220.512695	4184.615234	4214.871582	4205.128418	4220.512695	1023	4				0	4	4	4	0	4	2	0	8192	8192	8192	3840	7680	8512	6016	11840	8576
1566975762	3	0	4185.641113	4164.102539	4183.589844	4185.641113	4186.153809	450	4				0	4	4	4	0	4	3	0	8192	8192	8192	3840	7680	8448	6016	11840	8768
1566975762	4	0	4175.897461	4168.205078	4169.743652	4186.666504	4171.794922	1023	4				0	4	4	4	0	4	4	0	8192	8192	8192	3776	7680	8512	6016	11840	8768
1566975762	5	0	4204.615234	4188.717773	4196.922852	4212.820313	4195.384766	450	4				0	4	4	4	0	4	5	0	8192	8192	8192	3776	7680	8512	6016	11840	8576
1566975762	6	0	4202.563965	4168.205078	4192.820313	4204.615234	4184.615234	1023	4				0	4	4	4	0	4	6	0	8192	8192	8192	3840	7680	8512	6080	11840	8576
1566975762	7	0	4183.589844	4141.538574	4169.743652	4198.974121	4154.358887	450	4				0	4	4	4	0	4	7	0	8192	8192	8192	3776	7680	8512	6016	11840	8640
1566975762	8	0	4197.436035	4176.410156	4175.384766	4207.179688	4161.538574	450	4				0	4	4	4	0	4	8	0	8192	8192	8192	3840	7680	8512	6016	11840	8640
1566975762	9	0	4209.743652	4209.230957	4187.692383	4205.128418	4176.410156	2	4				0	4	4	4	0	4	9	0	8192	8192	8192	3776	7680	8512	5952	11840	8448
1566975762	10	0	4198.974121	4172.307617	4178.461426	4201.025879	4170.769043	450	4				0	4	4	4	0	4	10	0	8192	8192	8192	3840	7680	8512	6016	11904	8512
1566975762	11	0	4202.05127	4151.794922	4180	4202.563965	4172.820313	1023	4				0	4	4	4	0	4	11	0	8192	8192	8192	3776	7680	8512	6016	11776	8576
1566975762	12	0	4197.94873	4164.102539	4189.230957	4203.077148	4165.128418	450	4				0	4	4	4	0	4	12	0	8192	8192	8192	3840	7680	8512	5952	11840	8640
1566975762	13	0	4185.641113	4170.256348	4182.563965	4194.871582	4154.358887	450	4				0	4	4	4	0	4	13	0	8192	8192	8192	3840	7680	8512	5952	11840	8384
1566975762	14	0	4199.487305	4184.615234	4192.820313	4205.641113	4177.436035	450	4				0	4	4	4	0	4	14	0	8192	8192	8192	3840	7680	8512	5952	11840	8384
1566975762	15	0	4203.077148	4198.974121	4198.974121	4215.897461	4180.512695	1023	4				0	4	4	4	0	4	15	0	8192	8192	8192	3840	7680	8512	5952	11840	8576
1566975762	16	0	4195.384766	4196.922852	4191.282227	4204.615234	4158.974121	0	4				0	4	4	4	0	4	16	0	8192	8192	8192	3776	7680	8512	5952	11840	8512
1566975762	17	0	4210.256348	4196.922852	4208.717773	4212.820313	4161.025879	0	4				0	4	4	4	0	4	17	0	8192	8192	8192	3840	7680	8512	6016	11776	8576
1566975762	18	0	4212.307617	4207.179688	4216.410156	4214.871582	4163.077148	0	4				0	4	4	4	0	4	18	0	8192	8192	8192	3776	7680	8512	6016	11776	8576
1566975762	19	0	4191.794922	4196.922852	4204.102539	4206.153809	4141.538574	0	4				0	4	4	4	0	4	19	0	8192	8192	8192	3840	7680	8512	6016	11840	8576
1566975762	20	0	4205.641113	4203.077148	4217.436035	4225.128418	4147.692383	0	4				0	4	4	4	0	4	20	0	8192	8192	8192	3840	7616	8512	6080	11840	8576
1566975763	21	0	4227.692383	4219.487305	4212.820313	4222.05127	4168.717773	0	4				0	4	4	4	0	4	21	0	8192	8192	8192	3840	7680	8512	6016	11840	8640
1566975763	22	0	4205.641113	4207.179688	4182.05127	4200	4143.589844	0	4				0	4	4	4	0	4	22	0	8192	8192	8192	3840	7616	8512	6016	11840	8640
1566975763	23	0	4186.153809	4194.871582	4178.461426	4199.487305	4118.461426	0	4				0	4	4	4	0	4	23	0	8192	8192	8192	3840	7680	8512	6016	11840	8576
1566975763	24	0	4202.563965	4203.077148	4197.94873	4213.846191	4139.487305	0	4				0	4	4	4	0	4	24	0	8192	8192	8192	3840	7616	8512	6080	11840	8576
1566975763	25	0	4211.282227	4205.128418	4210.256348	4218.974121	4157.436035	0	4				0	4	4	4	0	4	25	0	8192	8192	8192	3776	7616	8512	6080	11776	8512
1566975763	26	0	4204.102539	4194.871582	4210.769043	4199.487305	4145.128418	0	4				0	4	4	4	0	4	26	0	8192	8192	8192	3840	7616	8512	6080	11776	8512
1566975763	27	0	4206.153809	4203.077148	4216.922852	4196.922852	4145.128418	0	4				0	4	4	4	0	4	27	0	8192	8192	8192	3776	7616	8512	6016	11840	8576
1566975763	28	0	4206.666504	4227.692383	4213.846191	4203.077148	4151.282227	0	4				0	4	4	4	0	4	28	0	8192	8192	8192	3776	7616	8576	5952	11840	8512
1566975763	29	0	4198.461426	4227.692383	4203.589844	4201.538574	4137.436035	0	4				0	4	4	4	0	4	29	0	8192	8192	8192	3840	7616	8512	5952	11840	8576
1566975763	30	0	4201.025879	4205.128418	4207.179688	4215.384766	4131.794922	0	4				0	4	4	4	0	4	30	0	8192	8192	8192	3776	7616	8512	5952	11840	8448
1566975763	31	0	4210.256348	4198.974121	4203.589844	4209.743652	4137.94873	0	4				0	4	4	4	0	4	31	0	8192	8192	8192	3840	7616	8512	5952	11840	8512
1566975763	32	0	4212.307617	4215.384766	4206.153809	4201.538574	4137.94873	0	4				0	4	4	4	0	4	32	0	8192	8192	8192	3840	7616	8512	5952	11776	8512
1566975763	33	0	4216.922852	4217.436035	4219.487305	4211.794922	4145.641113	0	4				0	4	4	4	0	4	33	0	8192	8128	8192	3840	7616	8512	6016	11840	8576
1566975763	34	0	4222.05127	4213.333496	4216.922852	4214.871582	4149.743652	0	4				0	4	4	4	0	4	34	0	8192	8192	8192	3776	7680	8512	6080	11776	8576
1566975763	35	0	4210.256348	4221.538574	4208.205078	4213.333496	4131.282227	0	4				0	4	4	4	0	4	35	0	8192	8192	8192	3840	7616	8512	6016	11776	8512
1566975763	36	0	4204.102539	4225.641113	4209.743652	4206.153809	4126.153809	0	4				0	4	4	4	0	4	36	0	8192	8192	8192	3840	7680	8448	6016	11776	8512
1566975763	37	0	4213.333496	4227.692383	4220.512695	4209.743652	4135.384766	0	4				0	4	4	4	0	4	37	0	8192	8192	8192	3840	7616	8512	6016	11840	8576
1566975763	38	0	4221.538574	4246.153809	4220	4215.384766	4128.205078	0	4				0	4	4	4	0	4	38	0	8192	8192	8192	3840	7616	8512	6016	11840	8576
1566975763	39	0	4214.871582	4242.05127	4209.743652	4210.256348	4122.05127	0	4				0	4	4	4	0	4	39	0	8192	8192	8192	3776	7616	8512	6016	11840	8704
1566975763	40	0	4213.333496	4227.692383	4224.102539	4226.666504	4141.538574	0	4				0	4	4	4	0	4	40	0	8192	8192	8192	3840	7680	8512	6016	11840	8704
1566975763	41	0	4231.282227	4258.461426	4240.512695	4232.307617	4159.487305	0	4				0	4	4	4	0	4	41	0	8192	8192	8192	3776	7616	8448	6016	11840	8512
1566975763	42	0	4240	4274.871582	4233.333496	4217.94873	4154.358887	0	4				0	4	4	4	0	4	42	0	8192	8192	8192	3840	7616	8512	5888	11840	8512
1566975763	43	0	4234.358887	4248.205078	4222.563965	4212.307617	4148.205078	0	4				0	4	4	4	0	4	43	0	8192	8192	8192	3840	7616	8512	6016	11840	8512
1566975763	44	0	4244.102539	4246.153809	4229.230957	4208.717773	4156.410156	0	4				0	4	4	4	0	4	44	0	8192	8192	8192	3776	7680	8512	6016	11840	8512
1566975763	45	0	4252.307617	4246.153809	4233.846191	4209.743652	4153.333496	0	4				0	4	4	4	0	4	45	0	8192	8192	8192	3840	7616	8512	6016	11840	8704
1566975763	46	0	4238.974121	4229.743652	4217.94873	4207.692383	4128.205078	0	4				0	4	4	4	0	4	46	0	8192	8192	8192	3776	7616	8512	6080	11840	8576
1566975763	47	0	4249.230957	4252.307617	4234.358887	4225.641113	4132.820313	0	4				0	4	4	4	0	4	47	0	8192	8192	8192	3840	7616	8512	5952	11840	8512
1566975763	48	0	4275.897461	4281.025879	4267.179688	4241.025879	4164.615234	0	4				0	4	4	4	0	4	48	0	8192	8192	8192	3840	7616	8512	6016	11840	8512
1566975763	49	0	4253.846191	4260.512695	4248.717773	4211.794922	4152.307617	0	4				0	4	4	4	0	4	49	0	8192	8192	8192	3840	7616	8512	6016	11840	8512
1566975763	50	0	4216.410156	4240	4222.563965	4202.05127	4111.794922	0	4				0	4	4	4	0	4	50	0	8192	8192	8192	3840	7680	8512	6016	11840	8320
1566975763	51	0	4209.743652	4246.153809	4215.897461	4216.410156	4107.179688	0	4				0	4	4	4	0	4	51	0	8192	8192	8192	3840	7616	8512	6016	11776	8512
1566975763	52	0	4224.102539	4256.410156	4226.153809	4224.615234	4128.717773	0	4				0	4	4	4	0	4	52	0	8192	8192	8192	3840	7680	8448	6016	11840	8576
1566975763	53	0	4231.282227	4242.05127	4236.922852	4220	4130.256348	0	4				0	4	4	4	0	4	53	0	8192	8192	8192	3776	7680	8512	6016	11840	8512
1566975763	54	0	4215.897461	4209.230957	4213.333496	4198.974121	4108.717773	0	4				0	4	4	4	0	4	54	0	8192	8192	8192	3840	7680	8512	6016	11840	8512
1566975763	55	0	4221.538574	4223.589844	4211.794922	4211.794922	4110.769043	0	4				0	4	4	4	0	4	55	0	8192	8192	8192	3776	7680	8512	6016	11840	8640
1566975763	56	0	4244.102539	4262.563965	4227.179688	4221.025879	4133.846191	0	4				0	4	4	4	0	4	56	0	8192	8192	8192	3840	7680	8512	6016	11840	8512
1566975763	57	0	4204.615234	4233.846191	4190.769043	4190.769043	4103.589844	0	4				0	4	4	4	0	4	57	0	8192	8192	8192	3840	7680	8512	6080	11776	8384
1566975763	58	0	4138.461426	4188.717773	4160	4184.615234	4047.692383	0	4				0	4	4	4	0	4	58	0	8192	8192	8192	3776	7616	8512	6080	11776	8384
1566975763	59	0	4137.436035	4205.128418	4175.897461	4198.974121	4047.692383	0	4				0	4	4	4	0	4	59	0	8192	8192	8192	3840	7680	8512	6080	11840	8512
1566975763	60	0	4170.769043	4203.077148	4186.153809	4207.179688	4079.487061	0	4				0	4	4	4	0	4	60	0	8192	8192	8192	3840	7680	8448	5952	11840	8576
1566975763	61	0	4187.692383	4192.820313	4178.461426	4210.769043	4095.897461	0	4				0	4	4	4	0	4	61	0	8192	8192	8192	3840	7616	8576	5952	11776	8576
1566975763	62	0	4195.897461	4231.794922	4189.743652	4211.282227	4105.641113	0	4				0	4	4	4	0	4	62	0	8192	8192	8192	3840	7616	8512	5952	11776	8576
1566975763	63	0	4190.769043	4254.358887	4198.461426	4208.717773	4102.05127	0	4				0	4	4	4	0	4	63	0	8192	8192	8192	3776	7680	8512	6080	11840	8384
1566975763	64	0	4198.461426	4246.153809	4197.94873	4206.666504	4107.179688	450	4				0	4	4	4	0	4	64	0	8192	8192	8192	3840	7616	8512	6080	11840	8576
1566975763	65	0	4231.794922	4262.563965	4223.077148	4224.615234	4139.487305	450	4				0	4	4	4	0	4	65	0	8192	8192	8192	3776	7680	8512	6016	11840	8576
1566975763	66	0	4231.794922	4256.410156	4224.615234	4218.974121	4138.974121	1023	4				0	4	4	4	0	4	66	0	8192	8192	8192	3776	7616	8512	6016	11776	8704
1566975763	67	0	4210.256348	4229.743652	4211.794922	4195.897461	4117.436035	450	4				0	4	4	4	0	4	67	0	8192	8192	8192	3840	7616	8512	6016	11776	8704
1566975763	68	0	4224.615234	4256.410156	4231.794922	4211.794922	4137.94873	1023	4				0	4	4	4	0	4	68	0	8192	8192	8192	3776	7680	8512	6016	11840	8704
1566975763	69	0	4226.153809	4276.922852	4220	4207.692383	4147.179688	450	4				0	4	4	4	0	4	69	0	8192	8192	8192	3840	7616	8512	5952	11776	8576
1566975763	70	0	4194.358887	4244.102539	4189.743652	4187.692383	4120.512695	1023	4				0	4	4	4	0	4	70	0	8192	8192	8192	3776	7680	8512	6016	11840	8512
1566975763	71	0	4208.205078	4242.05127	4214.358887	4203.077148	4139.487305	450	4				0	4	4	4	0	4	71	0	8192	8192	8192	3776	7680	8512	6016	11776	8512
1566975763	72	0	4242.563965	4264.615234	4236.922852	4213.846191	4177.94873	450	4				0	4	4	4	0	4	72	0	8192	8192	8192	3776	7680	8512	6016	11776	8512
1566975763	73	0	4230.769043	4252.307617	4221.025879	4206.153809	4168.205078	1	4				0	4	4	4	0	4	73	0	8192	8192	8128	3840	7680	8512	5952	11840	8512
1566975763	74	0	4213.333496	4244.102539	4209.230957	4194.358887	4152.820313	450	4				0	4	4	4	0	4	74	0	8192	8192	8192	3776	7680	8512	6080	11840	8576
1566975763	75	0	4206.153809	4248.205078	4208.205078	4197.94873	4146.153809	1023	4				0	4	4	4	0	4	75	0	8192	8192	8192	3840	7680	8512	6016	11904	8768
1566975763	76	0	4202.563965	4244.102539	4214.871582	4208.717773	4148.717773	450	4				0	4	4	4	0	4	76	0	8192	8192	8192	3840	7680	8512	6016	11904	8768
1566975763	77	0	4211.282227	4240	4229.743652	4204.615234	4165.128418	450	4				0	4	4	4	0	4	77	0	8192	8192	8192	3840	7680	8512	5952	11840	8512
1566975763	78	0	4213.846191	4203.077148	4220.512695	4207.179688	4154.358887	450	4				0	4	4	4	0	4	78	0	8192	8192	8192	3840	7680	8512	5952	11840	8576
1566975763	79	0	4192.307617	4162.05127	4186.153809	4203.077148	4117.94873	1023	4				0	4	4	4	0	4	79	0	8192	8192	8192	3840	7680	8512	5952	11840	8512
1566975763	80	0	4173.846191	4168.205078	4175.384766	4195.897461	4111.794922	450	4				0	4	4	4	0	4	80	0	8192	8192	8192	3840	7680	8512	5952	11840	8512
1566975763	81	0	4184.102539	4186.666504	4189.743652	4204.615234	4133.846191	450	4				0	4	4	4	0	4	81	0	8192	8192	8192	3776	7680	8512	6016	11840	8576
1566975763	82	0	4213.846191	4182.563965	4204.102539	4205.641113	4151.794922	450	4				0	4	4	4	0	4	82	0	8192	8192	8192	3840	7680	8512	5952	11840	8512
1566975763	83	0	4221.025879	4178.461426	4200.512695	4197.436035	4159.487305	1023	4				0	4	4	4	0	4	83	0	8192	8192	8192	3840	7680	8512	6016	11776	8576
1566975763	84	0	4196.922852	4166.153809	4170.256348	4184.615234	4153.333496	450	4				0	4	4	4	0	4	84	0	8192	8192	8192	3840	7680	8512	6016	11840	8640
1566975763	85	0	4197.94873	4164.102539	4180.512695	4200.512695	4151.282227	450	4				0	4	4	4	0	4	85	0	8192	8192	8192	3840	7680	8512	6016	11840	8640
1566975763	86	0	4216.922852	4184.615234	4223.077148	4223.589844	4155.384766	450	4				0	4	4	4	0	4	86	0	8192	8192	8192	3840	7616	8512	5888	11776	8512
1566975763	87	0	4209.230957	4188.717773	4210.256348	4206.153809	4144.102539	1023	4				0	4	4	4	0	4	87	0	8192	8192	8192	3840	7680	8512	6016	11776	8512
1566975763	88	0	4175.384766	4155.897461	4171.282227	4194.358887	4114.871582	450	4				0	4	4	4	0	4	88	0	8192	8192	8192	3840	7616	8512	6016	11840	8512
1566975763	89	0	4164.102539	4149.743652	4166.153809	4205.128418	4107.179688	450	4				0	4	4	4	0	4	89	0	8192	8192	8192	3776	7680	8512	5952	11776	8512
1566975763	90	0	4196.922852	4186.666504	4205.641113	4220.512695	4142.05127	450	4				0	4	4	4	0	4	90	0	8192	8192	8192	3840	7616	8512	5952	11776	8512
1566975763	91	0	4225.641113	4209.230957	4240.512695	4223.589844	4165.641113	1023	4				0	4	4	4	0	4	91	0	8192	8192	8192	3776	7616	8512	6080	11840	8512
1566975763	92	0	4220.512695	4201.025879	4226.666504	4207.179688	4155.384766	450	4				0	4	4	4	0	4	92	0	8192	8192	8192	3840	7616	8512	6016	11840	8576
1566975763	93	0	4216.410156	4196.922852	4211.282227	4208.717773	4148.205078	450	4				0	4	4	4	0	4	93	0	8192	8192	8192	3776	7680	8512	5952	11776	8448
1566975763	94	0	4221.025879	4188.717773	4209.743652	4207.692383	4148.205078	450	4				0	4	4	4	0	4	94	0	8192	8192	8192	3840	7616	8512	5952	11776	8448
1566975763	95	0	4217.436035	4172.307617	4204.102539	4202.563965	4143.589844	1023	4				0	4	4	4	0	4	95	0	8192	8192	8192	3776	7680	8512	6016	11776	8576
1566975763	96	0	4220.512695	4180.512695	4215.897461	4222.563965	4153.846191	450	4				0	4	4	4	0	4	96	0	8192	8192	8192	3776	7680	8512	6016	11840	8576
1566975763	97	0	4217.436035	4190.769043	4213.846191	4214.358887	4155.384766	450	4				0	4	4	4	0	4	97	0	8192	8192	8192	3840	7680	8512	6016	11776	8576
1566975763	98	0	4192.307617	4166.153809	4182.05127	4194.871582	4126.666504	450	4				0	4	4	4	0	4	98	0	8192	8192	8192	3840	7616	8448	6016	11776	8576
1566975763	99	0	4195.897461	4172.307617	4173.846191	4208.717773	4130.256348	1023	4				0	4	4	4	0	4	99	0	8192	8192	8192	3840	7680	8448	5952	11840	8512
1566975763	100	0	4235.384766	4223.589844	4206.666504	4231.282227	4173.846191	450	4				0	4	4	4	0	4	100	0	8192	8192	8192	3776	7680	8512	6016	11776	8512
1566975763	101	0	4240.512695	4235.897461	4220.512695	4232.820313	4187.179688	450	4				0	4	4	4	0	4	101	0	8192	8192	8192	3840	7680	8512	6016	11776	8576
1566975763	102	0	4213.333496	4207.179688	4194.871582	4207.179688	4167.692383	450	4				0	4	4	4	0	4	102	0	8192	8192	8192	3840	7680	8512	5952	11840	8640
1566975763	103	0	4235.384766	4196.922852	4209.743652	4217.94873	4184.615234	1023	4				0	4	4	4	0	4	103	0	8192	8192	8192	3776	7680	8512	5952	11840	8640
1566975763	104	0	4273.333496	4207.179688	4237.436035	4235.897461	4213.846191	450	4				0	4	4	4	0	4	104	0	8192	8192	8192	3776	7680	8512	6016	11840	8576
1566975763	105	0	4241.025879	4205.128418	4208.717773	4198.461426	4186.153809	450	4				0	4	4	4	0	4	105	0	8192	8192	8192	3776	7680	8512	5952	11840	8576
1566975763	106	0	4210.769043	4221.538574	4195.897461	4191.282227	4164.102539	450	4				0	4	4	4	0	4	106	0	8192	8192	8192	3840	7680	8512	6080	11840	8576
1566975763	107	0	4252.820313	4256.410156	4228.717773	4226.153809	4207.179688	1023	4				0	4	4	4	0	4	107	0	8192	8192	8192	3776	7680	8512	6016	11840	8512
1566975763	108	0	4287.179688	4268.717773	4250.256348	4236.922852	4244.102539	450	4				0	4	4	4	0	4	108	0	8192	8192	8192	3776	7680	8512	6016	11840	8512
1566975763	109	0	4265.641113	4242.05127	4236.922852	4215.384766	4222.563965	450	4				0	4	4	4	0	4	109	0	8192	8192	8192	3776	7680	8512	5952	11776	8512
1566975763	110	0	4241.538574	4217.436035	4225.128418	4205.128418	4198.974121	450	4				0	4	4	4	0	4	110	0	8192	8192	8192	3776	7680	8512	5952	11776	8576
1566975763	111	0	4233.846191	4221.538574	4218.974121	4214.358887	4196.410156	1023	4				0	4	4	4	0	4	111	0	8192	8192	8192	3840	7680	8448	6016	11840	8576
1566975763	112	0	4238.461426	4225.641113	4205.641113	4209.743652	4202.05127	450	4				0	4	4	4	0	4	112	0	8192	8192	8192	3840	7680	8448	6016	11840	8576
1566975763	113	0	4255.897461	4231.794922	4209.743652	4214.358887	4218.461426	450	4				0	4	4	4	0	4	113	0	8192	8192	8192	3840	7680	8512	6080	11840	8576
1566975763	114	0	4254.358887	4235.897461	4208.205078	4215.897461	4216.410156	450	4				0	4	4	4	0	4	114	0	8192	8192	8192	3776	7680	8512	6080	11776	8576
1566975763	115	0	4243.589844	4223.589844	4199.487305	4200.512695	4208.205078	1023	4				0	4	4	4	0	4	115	0	8192	8192	8192	3840	7680	8576	6016	11840	8576
1566975763	116	0	4249.743652	4211.282227	4217.436035	4208.717773	4219.487305	450	4				0	4	4	4	0	4	116	0	8192	8192	8192	3840	7680	8512	6016	11840	8576
1566975763	117	0	4238.461426	4203.077148	4206.666504	4202.563965	4209.230957	450	4				0	4	4	4	0	4	117	0	8192	8192	8192	3776	7680	8512	6016	11840	8448
1566975763	118	0	4202.563965	4186.666504	4163.589844	4177.436035	4172.307617	450	4				0	4	4	4	0	4	118	0	8192	8192	8192	3840	7680	8512	5952	11776	8576
1566975763	119	0	4194.358887	4174.358887	4162.563965	4184.615234	4174.358887	1023	4				0	4	4	4	0	4	119	0	8192	8192	8192	3776	7680	8512	6016	11840	8576
1566975763	120	0	4220	4188.717773	4200	4201.025879	4206.666504	450	4				0	4	4	4	0	4	120	0	8192	8192	8192	3776	7680	8576	6080	11840	8320
1566975763	121	0	4238.974121	4217.436035	4224.615234	4214.358887	4221.538574	450	4				0	4	4	4	0	4	121	0	8192	8192	8192	3840	7680	8512	6080	11840	8320
1566975763	122	0	4229.230957	4213.333496	4210.256348	4215.384766	4219.487305	450	4				0	4	4	4	0	4	122	0	8192	8192	8192	3776	7680	8512	6016	11776	8832
1566975763	123	0	4211.794922	4182.563965	4186.666504	4209.230957	4212.820313	1023	4				0	4	4	4	0	4	123	0	8192	8192	8192	3840	7680	8512	6016	11776	8576
1566975763	124	0	4221.538574	4194.871582	4194.358887	4216.922852	4226.153809	450	4				0	4	4	4	0	4	124	0	8192	8192	8192	3840	7680	8512	6080	11840	8576
1566975763	125	0	4242.563965	4227.692383	4203.077148	4208.717773	4252.820313	450	4				0	4	4	4	0	4	125	0	8192	8192	8192	3840	7680	8512	6016	11840	8576
1566975763	126	0	4234.358887	4209.230957	4189.743652	4196.922852	4250.769043	450	4				0	4	4	4	0	4	126	0	8192	8192	8192	3776	7680	8512	6016	11840	8576
1566975763	127	0	4222.05127	4190.769043	4179.487305	4201.538574	4241.025879	241	4				0	4	4	4	0	4	127	0	8192	8192	8192	3840	7616	8448	6016	11840	8512
1566975763	0	0	4238.974121	4211.282227	4197.436035	4210.769043	4256.410156	450	4				0	4	4	4	0	4	0	0	8192	8192	8192	3776	7680	8512	6080	11840	8576
1566975763	1	0	4232.307617	4215.384766	4199.487305	4204.102539	4242.563965	450	4				0	4	4	4	0	4	1	0	8192	8192	8192	3840	7680	8512	6016	11776	8512
1566975763	2	0	4208.717773	4213.333496	4185.128418	4193.333496	4212.307617	1023	4				0	4	4	4	0	4	2	0	8192	8192	8192	3776	7616	8448	6016	11776	8512
1566975763	3	0	4227.692383	4237.94873	4213.846191	4220.512695	4230.256348	450	4				0	4	4	4	0	4	3	0	8192	8192	8192	3776	7680	8512	6016	11776	8512
1566975763	4	0	4247.179688	4242.05127	4231.282227	4223.077148	4247.692383	1023	4				0	4	4	4	0	4	4	0	8192	8192	8192	3840	7616	8512	6016	11840	8576
1566975763	5	0	4220.512695	4219.487305	4196.410156	4191.282227	4229.743652	450	4				0	4	4	4	0	4	5	0	8192	8192	8192	3840	7680	8512	6016	11776	8576
1566975763	6	0	4204.102539	4209.230957	4182.05127	4199.487305	4217.436035	1023	4				0	4	4	4	0	4	6	0	8192	8192	8192	3840	7680	8512	6016	11776	8576
1566975763	7	0	4231.282227	4211.282227	4200	4211.282227	4224.615234	450	4				0	4	4	4	0	4	7	0	8192	8192	8192	3840	7680	8512	6016	11840	8512
1566975763	8	0	4238.461426	4217.436035	4192.820313	4199.487305	4218.974121	450	4				0	4	4	4	0	4	8	0	8192	8192	8192	3840	7680	8512	6080	11840	8576
1566975763	9	0	4217.94873	4233.846191	4175.897461	4193.333496	4201.538574	1	4				0	4	4	4	0	4	9	0	8192	8192	8192	3776	7616	8512	6080	11840	8512
1566975763	10	0	4225.641113	4246.153809	4201.538574	4210.769043	4201.538574	450	4				0	4	4	4	0	4	10	0	8192	8192	8192	3840	7680	8512	6016	11904	8448
1566975763	11	0	4243.589844	4252.307617	4234.871582	4233.846191	4216.922852	1023	4				0	4	4	4	0	4	11	0	8192	8192	8192	3840	7680	8512	6016	11904	8448
1566975763	12	0	4232.307617	4258.461426	4224.615234	4215.384766	4212.820313	450	4				0	4	4	4	0	4	12	0	8192	8192	8192	3840	7616	8512	5952	11904	8576
1566975763	13	0	4207.692383	4248.205078	4212.307617	4198.974121	4184.102539	450	4				0	4	4	4	0	4	13	0	8192	8192	8192	3840	7680	8512	5952	11776	8576
1566975763	14	0	4201.538574	4223.589844	4218.974121	4208.717773	4179.487305	450	4				0	4	4	4	0	4	14	0	8192	8192	8192	3776	7680	8512	5952	11840	8576
1566975763	15	0	4203.589844	4221.538574	4211.794922	4203.589844	4198.974121	1023	4				0	4	4	4	0	4	15	0	8192	8192	8192	3776	7680	8512	5952	11776	8576
1566975763	16	0	4200	4231.794922	4199.487305	4196.922852	4194.358887	0	4				0	4	4	4	0	4	16	0	8192	8192	8192	3840	7680	8512	5952	11776	8576
1566975763	17	0	4197.94873	4231.794922	4191.282227	4190.769043	4173.333496	0	4				0	4	4	4	0	4	17	0	8192	8192	8192	3840	7616	8576	6016	11776	8512
1566975763	18	0	4215.384766	4227.692383	4199.487305	4200.512695	4189.230957	0	4				0	4	4	4	0	4	18	0	8192	8192	8192	3840	7680	8512	6016	11840	8576
1566975763	19	0	4249.230957	4242.05127	4215.897461	4223.589844	4228.717773	0	4				0	4	4	4	0	4	19	0	8192	8192	8192	3840	7680	8512	6016	11840	8512
1566975764	20	0	4253.846191	4250.256348	4206.153809	4216.922852	4225.641113	0	4				0	4	4	4	0	4	20	0	8192	8192	8192	3840	7680	8512	6016	11840	8512
1566975764	21	0	4222.563965	4225.641113	4188.717773	4204.615234	4194.358887	0	4				0	4	4	4	0	4	21	0	8192	8192	8192	3840	7680	8512	6016	11840	8576
1566975764	22	0	4202.05127	4209.230957	4182.563965	4202.05127	4190.256348	0	4				0	4	4	4	0	4	22	0	8192	8192	8192	3840	7680	8512	5952	11840	8576
1566975764	23	0	4210.769043	4225.641113	4201.025879	4212.307617	4201.538574	0	4				0	4	4	4	0	4	23	0	8192	8192	8192	3776	7680	8512	5952	11776	8640
1566975764	24	0	4228.717773	4254.358887	4231.282227	4227.692383	4213.846191	0	4				0	4	4	4	0	4	24	0	8192	8192	8192	3840	7680	8512	5952	11776	8640
1566975764	25	0	4235.897461	4252.307617	4235.897461	4222.563965	4226.666504	0	4				0	4	4	4	0	4	25	0	8192	8192	8192	3840	7680	8512	6016	11840	8320
1566975764	26	0	4232.820313	4225.641113	4228.717773	4218.974121	4225.641113	0	4				0	4	4	4	0	4	26	0	8192	8192	8192	3776	7680	8512	6016	11840	8576
1566975764	27	0	4220	4217.436035	4217.94873	4207.692383	4211.282227	0	4				0	4	4	4	0	4	27	0	8192	8192	8192	3840	7680	8512	5952	11840	8576
1566975764	28	0	4185.641113	4211.282227	4189.230957	4189.230957	4174.871582	0	4				0	4	4	4	0	4	28	0	8192	8192	8192	3840	7680	8512	6016	11840	8640
1566975764	29	0	4152.307617	4196.922852	4171.282227	4191.794922	4134.358887	0	4				0	4	4	4	0	4	29	0	8192	8192	8192	3840	7680	8512	6016	11840	8640
1566975764	30	0	4147.692383	4201.025879	4180.512695	4205.641113	4127.179688	0	4				0	4	4	4	0	4	30	0	8192	8192	8192	3776	7680	8512	6016	11840	8576
1566975764	31	0	4153.846191	4213.333496	4186.153809	4216.410156	4137.436035	0	4				0	4	4	4	0	4	31	0	8192	8192	8192	3840	7680	8512	6016	11840	8640
1566975764	32	0	4167.179688	4211.282227	4179.487305	4209.230957	4150.769043	0	4				0	4	4	4	0	4	32	0	8192	8192	8192	3776	7680	8512	5952	11840	8576
1566975764	33	0	4195.897461	4219.487305	4191.794922	4207.692383	4176.922852	0	4				0	4	4	4	0	4	33	0	8192	8192	8192	3840	7616	8512	6080	11840	8576
1566975764	34	0	4209.743652	4237.94873	4194.871582	4218.461426	4194.358887	0	4				0	4	4	4	0	4	34	0	8192	8192	8192	3776	7616	8512	6080	11840	8576
1566975764	35	0	4193.333496	4231.794922	4157.436035	4203.077148	4178.461426	0	4				0	4	4	4	0	4	35	0	8192	8192	8192	3840	7616	8512	5952	11776	8512
1566975764	36	0	4193.846191	4219.487305	4158.974121	4204.615234	4173.846191	0	4				0	4	4	4	0	4	36	0	8192	8192	8192	3776	7616	8448	6016	11776	8576
1566975764	37	0	4230.256348	4242.05127	4204.102539	4224.102539	4207.692383	0	4				0	4	4	4	0	4	37	0	8192	8192	8192	3840	7616	8512	6016	11840	8576
1566975764	38	0	4250.256348	4256.410156	4223.077148	4221.025879	4233.333496	0	4				0	4	4	4	0	4	38	0	8192	8192	8192	3840	7616	8448	6016	11840	8576
1566975764	39	0	4230.256348	4244.102539	4215.897461	4211.282227	4218.974121	0	4				0	4	4	4	0	4	39	0	8192	8192	8192	3776	7680	8512	6016	11840	8576
1566975764	40	0	4203.589844	4248.205078	4200	4201.025879	4198.974121	0	4				0	4	4	4	0	4	40	0	8192	8192	8192	3840	7680	8448	6016	11840	8512
1566975764	41	0	4208.205078	4274.871582	4201.025879	4211.282227	4204.615234	0	4				0	4	4	4	0	4	41	0	8192	8192	8192	3776	7680	8512	6016	11840	8576
1566975764	42	0	4214.871582	4256.410156	4200.512695	4209.230957	4205.641113	0	4				0	4	4	4	0	4	42	0	8192	8192	8192	3776	7680	8512	6016	11840	8576
1566975764	43	0	4209.743652	4225.641113	4191.282227	4191.794922	4200	0	4				0	4	4	4	0	4	43	0	8192	8192	8128	3776	7680	8512	6080	11840	8448
1566975764	44	0	4207.692383	4229.743652	4190.256348	4202.05127	4204.102539	0	4				0	4	4	4	0	4	44	0	8192	8192	8192	3776	7680	8512	6016	11776	8576
1566975764	45	0	4197.94873	4219.487305	4184.102539	4204.102539	4195.384766	0	4				0	4	4	4	0	4	45	0	8192	8192	8192	3776	7680	8512	6016	11840	8576
1566975764	46	0	4187.179688	4205.128418	4188.717773	4203.077148	4181.025879	0	4				0	4	4	4	0	4	46	0	8192	8128	8192	3840	7680	8512	6016	11840	8512
1566975764	47	0	4177.436035	4223.589844	4183.077148	4205.641113	4180	0	4				0	4	4	4	0	4	47	0	8192	8128	8192	3840	7680	8448	6016	11840	8512
1566975764	48	0	4174.358887	4227.692383	4164.615234	4199.487305	4188.205078	0	4				0	4	4	4	0	4	48	0	8192	8192	8192	3840	7680	8512	6080	11776	8704
1566975764	49	0	4174.358887	4194.871582	4165.641113	4203.589844	4187.692383	0	4				0	4	4	4	0	4	49	0	8192	8192	8192	3840	7680	8512	6016	11840	8576
1566975764	50	0	4161.538574	4170.256348	4170.256348	4199.487305	4174.358887	0	4				0	4	4	4	0	4	50	0	8192	8192	8192	3840	7680	8512	6016	11904	8576
1566975764	51	0	4154.358887	4168.205078	4175.384766	4201.025879	4171.282227	0	4				0	4	4	4	0	4	51	0	8192	8192	8192	3840	7680	8448	5952	11840	8576
1566975764	52	0	4167.179688	4166.153809	4180	4210.256348	4186.153809	0	4				0	4	4	4	0	4	52	0	8192	8192	8192	3840	7680	8512	5952	11840	8576
1566975764	53	0	4172.307617	4168.205078	4174.871582	4197.436035	4188.205078	0	4				0	4	4	4	0	4	53	0	8192	8192	8192	3840	7680	8448	6016	11840	8576
1566975764	54	0	4164.102539	4166.153809	4181.538574	4195.897461	4175.384766	0	4				0	4	4	4	0	4	54	0	8192	8192	8192	3840	7680	8448	6016	11776	8576
1566975764	55	0	4188.717773	4166.153809	4199.487305	4211.794922	4193.846191	0	4				0	4	4	4	0	4	55	0	8192	8192	8192	3776	7616	8512	5952	11840	8576
1566975764	56	0	4206.153809	4157.94873	4192.307617	4207.692383	4209.230957	0	4				0	4	4	4	0	4	56	0	8192	8192	8192	3840	7680	8512	5952	11840	8576
1566975764	57	0	4182.563965	4145.641113	4169.743652	4189.230957	4184.102539	0	4				0	4	4	4	0	4	57	0	8192	8192	8192	3840	7616	8512	5888	11840	8576
1566975764	58	0	4186.666504	4153.846191	4182.05127	4191.282227	4187.692383	0	4				0	4	4	4	0	4	58	0	8192	8192	8192	3776	7616	8448	6016	11840	8512
1566975764	59	0	4202.563965	4170.256348	4198.461426	4209.743652	4215.897461	0	4				0	4	4	4	0	4	59	0	8192	8192	8192	3840	7616	8512	6016	11840	8576
1566975764	60	0	4174.871582	4176.410156	4166.666504	4195.897461	4198.974121	0	4				0	4	4	4	0	4	60	0	8192	8192	8192	3776	7616	8512	6016	11840	8576
1566975764	61	0	4162.05127	4178.461426	4154.358887	4187.692383	4176.922852	0	4				0	4	4	4	0	4	61	0	8192	8192	8192	3840	7616	8448	5952	11904	8576
1566975764	62	0	4194.871582	4188.717773	4184.102539	4209.743652	4206.153809	0	4				0	4	4	4	0	4	62	0	8192	8192	8192	3776	7616	8512	6016	11776	8576
1566975764	63	0	4198.461426	4194.871582	4178.974121	4205.128418	4227.692383	0	4				0	4	4	4	0	4	63	0	8192	8192	8192	3840	7616	8512	6016	11776	8576
1566975764	64	0	4176.410156	4180.512695	4164.615234	4197.94873	4214.871582	450	4				0	4	4	4	0	4	64	0	8192	8192	8192	3776	7616	8448	6016	11840	8704
1566975764	65	0	4182.05127	4168.205078	4177.436035	4202.05127	4206.153809	450	4				0	4	4	4	0	4	65	0	8192	8192	8192	3840	7616	8512	6016	11840	8704
1566975764	66	0	4179.487305	4166.153809	4170.769043	4197.436035	4198.461426	1023	4				0	4	4	4	0	4	66	0	8192	8192	8192	3776	7616	8512	6080	11840	8384
1566975764	67	0	4166.666504	4164.102539	4158.461426	4204.615234	4202.05127	450	4				0	4	4	4	0	4	67	0	8192	8192	8192	3776	7680	8512	6016	11776	8576
1566975764	68	0	4180	4174.358887	4176.922852	4209.230957	4228.205078	1023	4				0	4	4	4	0	4	68	0	8192	8192	8192	3840	7680	8512	6016	11840	8640
1566975764	69	0	4192.820313	4176.410156	4190.256348	4209.743652	4236.410156	450	4				0	4	4	4	0	4	69	0	8192	8192	8192	3840	7680	8512	6016	11840	8576
1566975764	70	0	4185.128418	4166.153809	4168.717773	4203.589844	4227.179688	1023	4				0	4	4	4	0	4	70	0	8192	8192	8192	3776	7680	8448	6016	11840	8576
1566975764	71	0	4178.461426	4162.05127	4156.410156	4201.538574	4230.256348	450	4				0	4	4	4	0	4	71	0	8192	8192	8192	3840	7680	8512	5952	11840	8576
1566975764	72	0	4191.282227	4182.563965	4178.974121	4218.461426	4236.922852	450	4				0	4	4	4	0	4	72	0	8192	8192	8192	3840	7680	8512	6016	11840	8576
1566975764	73	0	4205.641113	4211.282227	4188.205078	4211.282227	4236.922852	7	4				0	4	4	4	0	4	73	0	8192	8192	8192	3840	7680	8512	6016	11776	8576
1566975764	74	0	4189.743652	4213.333496	4175.384766	4198.461426	4233.333496	450	4				0	4	4	4	0	4	74	0	8192	8192	8192	3776	7680	8512	6016	11776	8576
1566975764	75	0	4168.717773	4194.871582	4165.641113	4197.436035	4228.717773	1023	4				0	4	4	4	0	4	75	0	8192	8192	8192	3840	7680	8512	6016	11840	8512
1566975764	76	0	4180.512695	4194.871582	4175.897461	4197.436035	4236.922852	450	4				0	4	4	4	0	4	76	0	8192	8192	8192	3776	7680	8512	6016	11840	8576
1566975764	77	0	4196.410156	4203.077148	4190.256348	4203.589844	4246.666504	450	4				0	4	4	4	0	4	77	0	8192	8192	8192	3776	7680	8512	6016	11840	8512
1566975764	78	0	4195.384766	4186.666504	4182.05127	4197.94873	4238.974121	450	4				0	4	4	4	0	4	78	0	8192	8192	8192	3840	7680	8512	6016	11840	8512
1566975764	79	0	4201.025879	4188.717773	4183.077148	4200	4236.410156	1023	4				0	4	4	4	0	4	79	0	8192	8192	8192	3776	7680	8512	5888	11840	8256
1566975764	80	0	4201.538574	4215.384766	4182.05127	4204.615234	4235.897461	450	4				0	4	4	4	0	4	80	0	8192	8192	8192	3840	7680	8512	6016	11776	8512
1566975764	81	0	4187.692383	4217.436035	4165.641113	4198.974121	4223.077148	450	4				0	4	4	4	0	4	81	0	8192	8192	8192	3776	7680	8512	6016	11840	8576
1566975764	82	0	4182.05127	4196.922852	4165.641113	4200	4212.307617	450	4				0	4	4	4	0	4	82	0	8192	8192	8192	3840	7680	8512	5952	11840	8768
1566975764	83	0	4198.974121	4194.871582	4178.461426	4194.871582	4231.282227	1023	4				0	4	4	4	0	4	83	0	8192	8192	8192	3776	7680	8448	5952	11840	8768
1566975764	84	0	4221.538574	4215.384766	4198.974121	4201.025879	4263.589844	450	4				0	4	4	4	0	4	84	0	8192	8192	8192	3840	7680	8512	5952	11840	8704
1566975764	85	0	4216.410156	4219.487305	4204.615234	4208.717773	4258.974121	450	4				0	4	4	4	0	4	85	0	8192	8192	8192	3776	7616	8512	6016	11840	8576
1566975764	86	0	4198.461426	4213.333496	4185.641113	4199.487305	4237.94873	450	4				0	4	4	4	0	4	86	0	8192	8192	8192	3840	7680	8512	6016	11840	8576
1566975764	87	0	4199.487305	4209.230957	4178.974121	4203.589844	4247.692383	1023	4				0	4	4	4	0	4	87	0	8192	8192	8192	3776	7680	8512	6016	11840	8512
1566975764	88	0	4203.589844	4203.077148	4184.615234	4203.589844	4258.974121	450	4				0	4	4	4	0	4	88	0	8192	8192	8192	3840	7680	8512	6016	11840	8512
1566975764	89	0	4186.153809	4203.077148	4183.077148	4201.025879	4229.743652	450	4				0	4	4	4	0	4	89	0	8192	8192	8192	3776	7680	8512	6016	11840	8576
1566975764	90	0	4179.487305	4207.179688	4180.512695	4206.153809	4207.692383	450	4				0	4	4	4	0	4	90	0	8192	8192	8192	3840	7680	8512	6016	11840	8576
1566975764	91	0	4198.461426	4207.179688	4188.205078	4204.102539	4226.153809	1023	4				0	4	4	4	0	4	91	0	8192	8192	8192	3776	7680	8512	6016	11840	8576
1566975764	92	0	4209.230957	4213.333496	4203.077148	4217.436035	4241.538574	450	4				0	4	4	4	0	4	92	0	8192	8192	8192	3840	7680	8512	6016	11840	8576
1566975764	93	0	4208.205078	4223.589844	4202.05127	4220	4233.333496	450	4				0	4	4	4	0	4	93	0	8192	8192	8192	3776	7680	8512	6016	11840	8576
1566975764	94	0	4198.461426	4211.282227	4185.128418	4201.538574	4213.846191	450	4				0	4	4	4	0	4	94	0	8192	8192	8192	3840	7680	8512	5952	11840	8576
1566975764	95	0	4186.666504	4205.128418	4176.922852	4199.487305	4206.153809	1023	4				0	4	4	4	0	4	95	0	8192	8192	8192	3776	7680	8512	6016	11840	8576
1566975764	96	0	4188.717773	4217.436035	4177.94873	4201.025879	4214.358887	450	4				0	4	4	4	0	4	96	0	8192	8192	8192	3840	7680	8512	6016	11840	8576
1566975764	97	0	4197.436035	4213.333496	4181.025879	4204.615234	4219.487305	450	4				0	4	4	4	0	4	97	0	8192	8192	8192	3776	7680	8512	5952	11840	8512
1566975764	98	0	4180.512695	4196.922852	4160	4195.384766	4203.077148	450	4				0	4	4	4	0	4	98	0	8192	8192	8192	3840	7680	8512	6016	11840	8576
1566975764	99	0	4158.974121	4198.974121	4146.153809	4191.282227	4187.179688	1023	4				0	4	4	4	0	4	99	0	8192	8192	8192	3840	7680	8512	6016	11840	8576
1566975764	100	0	4166.153809	4211.282227	4162.05127	4204.102539	4191.794922	450	4				0	4	4	4	0	4	100	0	8192	8192	8192	3776	7680	8512	5952	11840	8704
1566975764	101	0	4167.179688	4203.077148	4153.333496	4191.794922	4185.128418	450	4				0	4	4	4	0	4	101	0	8192	8192	8192	3776	7616	8512	5952	11840	8704
1566975764	102	0	4172.820313	4207.179688	4163.077148	4195.897461	4184.615234	450	4				0	4	4	4	0	4	102	0	8192	8192	8192	3840	7680	8512	6016	11776	8192
1566975764	103	0	4213.846191	4233.846191	4208.717773	4216.922852	4221.538574	1023	4				0	4	4	4	0	4	103	0	8192	8192	8192	3840	7680	8448	5952	11840	8576
1566975764	104	0	4229.230957	4235.897461	4211.794922	4208.717773	4232.307617	450	4				0	4	4	4	0	4	104	0	8192	8192	8192	3840	7616	8512	5888	11840	8576
1566975764	105	0	4185.641113	4209.230957	4172.307617	4189.230957	4194.871582	450	4				0	4	4	4	0	4	105	0	8192	8192	8192	3840	7680	8448	6016	11840	8576
1566975764	106	0	4154.358887	4196.922852	4161.025879	4184.102539	4172.820313	450	4				0	4	4	4	0	4	106	0	8192	8192	8192	3840	7616	8512	6016	11840	8576
1566975764	107	0	4179.487305	4217.436035	4189.230957	4206.153809	4184.615234	1023	4				0	4	4	4	0	4	107	0	8192	8192	8192	3840	7680	8512	5888	11840	8512
1566975764	108	0	4191.282227	4225.641113	4180.512695	4208.205078	4186.666504	450	4				0	4	4	4	0	4	108	0	8192	8192	8192	3840	7680	8512	6016	11840	8576
1566975764	109	0	4155.897461	4192.820313	4146.153809	4186.666504	4174.358887	450	4				0	4	4	4	0	4	109	0	8192	8192	8192	3776	7680	8512	5952	11776	8576
1566975764	110	0	4153.846191	4184.615234	4159.487305	4196.922852	4187.692383	450	4				0	4	4	4	0	4	110	0	8192	8192	8192	3776	7680	8512	5952	11776	8576
1566975764	111	0	4197.436035	4231.794922	4191.282227	4207.179688	4220	1023	4				0	4	4	4	0	4	111	0	8192	8192	8192	3840	7680	8448	6144	11904	8640
1566975764	112	0	4202.05127	4240	4186.666504	4202.563965	4222.05127	450	4				0	4	4	4	0	4	112	0	8192	8192	8192	3840	7680	8512	5952	11776	8640
1566975764	113	0	4182.05127	4215.384766	4171.282227	4196.410156	4213.333496	450	4				0	4	4	4	0	4	113	0	8192	8192	8192	3840	7680	8512	6080	11776	8576
1566975764	114	0	4203.077148	4233.846191	4191.282227	4192.820313	4231.794922	450	4				0	4	4	4	0	4	114	0	8192	8192	8192	3776	7680	8512	6080	11776	8576
1566975764	115	0	4210.769043	4235.897461	4198.974121	4191.794922	4226.153809	1023	4				0	4	4	4	0	4	115	0	8192	8192	8192	3840	7680	8512	6016	11840	8640
1566975764	116	0	4177.436035	4207.179688	4163.077148	4181.025879	4182.563965	450	4				0	4	4	4	0	4	116	0	8192	8192	8192	3776	7680	8512	6016	11840	8512
1566975764	117	0	4169.230957	4221.538574	4161.025879	4195.384766	4175.897461	450	4				0	4	4	4	0	4	117	0	8192	8192	8192	3840	7616	8512	5952	11904	8576
1566975764	118	0	4196.410156	4248.205078	4194.358887	4218.974121	4217.436035	450	4				0	4	4	4	0	4	118	0	8192	8192	8192	3840	7680	8448	5952	11840	8448
1566975764	119	0	4208.717773	4231.794922	4194.358887	4211.282227	4232.307617	1023	4				0	4	4	4	0	4	119	0	8192	8192	8192	3840	7680	8512	5952	11840	8448
1566975764	120	0	4201.538574	4229.743652	4184.102539	4202.05127	4213.333496	450	4				0	4	4	4	0	4	120	0	8192	8192	8192	3840	7680	8512	6016	11840	8576
1566975764	121	0	4215.384766	4266.666504	4200	4203.589844	4227.179688	450	4				0	4	4	4	0	4	121	0	8192	8192	8192	3840	7680	8512	6080	11840	8512
1566975764	122	0	4224.615234	4260.512695	4203.589844	4202.563965	4242.05127	450	4				0	4	4	4	0	4	122	0	8192	8192	8192	3776	7680	8512	6016	11840	8576
1566975764	123	0	4183.589844	4215.384766	4160.512695	4188.205078	4195.897461	1023	4				0	4	4	4	0	4	123	0	8192	8192	8192	3840	7680	8512	6016	11776	8576
1566975764	124	0	4149.230957	4207.179688	4131.282227	4181.538574	4157.436035	450	4				0	4	4	4	0	4	124	0	8192	8192	8192	3776	7680	8512	6016	11776	8576
1566975764	125	0	4144.615234	4217.436035	4149.743652	4200.512695	4158.974121	450	4				0	4	4	4	0	4	125	0	8192	8192	8192	3840	7680	8512	6016	11776	8576
1566975764	126	0	4110.769043	4194.871582	4134.358887	4186.153809	4126.666504	450	4				0	4	4	4	0	4	126	0	8192	8192	8192	3776	7680	8512	6016	11840	8512
1566975764	127	0	4094.358887	4182.563965	4116.922852	4175.384766	4103.077148	241	4				0	4	4	4	0	4	127	0	8192	8192	8192	3840	7616	8512	6016	11840	8576
1566975764	0	0	4152.307617	4209.230957	4160.512695	4212.820313	4159.487305	450	4				0	4	4	4	0	4	0	0	8192	8192	8192	3840	7680	8512	6016	11840	8576
1566975764	1	0	4197.436035	4219.487305	4188.717773	4223.589844	4209.230957	450	4				0	4	4	4	0	4	1	0	8192	8192	8192	3776	7680	8512	6016	11840	8576
1566975764	2	0	4184.102539	4223.589844	4180	4206.666504	4201.025879	1023	4				0	4	4	4	0	4	2	0	8192	8192	8192	3840	7616	8512	6016	11904	8576
1566975764	3	0	4170.256348	4231.794922	4168.205078	4188.717773	4182.05127	450	4				0	4	4	4	0	4	3	0	8192	8192	8192	3776	7616	8512	6016	11840	8576
1566975764	4	0	4165.128418	4215.384766	4161.025879	4183.589844	4164.615234	1023	4				0	4	4	4	0	4	4	0	8192	8192	8192	3840	7616	8512	6016	11840	8576
1566975764	5	0	4172.820313	4223.589844	4174.871582	4205.128418	4168.717773	450	4				0	4	4	4	0	4	5	0	8192	8192	8192	3776	7680	8512	5952	11840	8832
1566975764	6	0	4200.512695	4260.512695	4195.897461	4209.743652	4201.538574	1023	4				0	4	4	4	0	4	6	0	8192	8192	8192	3840	7680	8512	5952	11776	8512
1566975764	7	0	4202.563965	4242.05127	4185.641113	4197.436035	4204.102539	450	4				0	4	4	4	0	4	7	0	8192	8192	8192	3840	7616	8512	6016	11840	8640
1566975764	8	0	4190.256348	4221.538574	4163.589844	4196.922852	4190.256348	450	4				0	4	4	4	0	4	8	0	8192	8192	8192	3776	7616	8512	6016	11840	8384
1566975764	9	0	4214.871582	4262.563965	4184.615234	4215.897461	4217.436035	7	4				0	4	4	4	0	4	9	0	8192	8192	8192	3776	7616	8512	6016	11840	8384
1566975764	10	0	4244.102539	4293.333496	4214.358887	4224.102539	4245.641113	450	4				0	4	4	4	0	4	10	0	8192	8192	8192	3776	7680	8512	5952	11840	8768
1566975764	11	0	4237.94873	4283.077148	4204.102539	4206.666504	4230.769043	1023	4				0	4	4	4	0	4	11	0	8192	8192	8192	3776	7680	8512	6016	11840	8512
1566975764	12	0	4208.717773	4260.512695	4186.153809	4204.102539	4197.94873	450	4				0	4	4	4	0	4	12	0	8192	8192	8192	3776	7680	8576	6016	11904	8576
1566975764	13	0	4197.94873	4246.153809	4194.871582	4206.666504	4194.358887	450	4				0	4	4	4	0	4	13	0	8192	8192	8192	3840	7680	8512	6016	11840	8576
1566975764	14	0	4211.282227	4258.461426	4215.897461	4203.589844	4212.820313	450	4				0	4	4	4	0	4	14	0	8192	8192	8128	3776	7680	8512	6016	11840	8576
1566975764	15	0	4198.461426	4256.410156	4201.025879	4201.538574	4198.974121	1023	4				0	4	4	4	0	4	15	0	8192	8192	8192	3840	7680	8512	6016	11776	8576
1566975764	16	0	4179.487305	4237.94873	4176.922852	4192.820313	4183.589844	0	4				0	4	4	4	0	4	16	0	8192	8192	8192	3776	7680	8512	5952	11840	8512
1566975764	17	0	4209.230957	4254.358887	4213.846191	4215.384766	4220.512695	0	4				0	4	4	4	0	4	17	0	8192	8192	8192	3840	7680	8512	6016	11904	8576
1566975764	18	0	4230.256348	4260.512695	4232.307617	4225.641113	4246.153809	0	4				0	4	4	4	0	4	18	0	8192	8192	8192	3840	7680	8448	6016	11904	8576
1566975765	19	0	4200.512695	4219.487305	4185.128418	4193.333496	4217.436035	0	4				0	4	4	4	0	4	19	0	8192	8192	8192	3840	7680	8512	6016	11904	8576
1566975765	20	0	4188.205078	4188.717773	4174.358887	4191.794922	4203.589844	0	4				0	4	4	4	0	4	20	0	8192	8192	8192	3840	7680	8512	6016	11904	8576
1566975765	21	0	4209.230957	4194.871582	4196.410156	4202.563965	4221.025879	0	4				0	4	4	4	0	4	21	0	8192	8192	8192	3840	7680	8512	6016	11840	8576
1566975765	22	0	4208.205078	4192.820313	4190.256348	4197.94873	4221.538574	0	4				0	4	4	4	0	4	22	0	8192	8192	8192	3840	7680	8512	6016	11840	8576
1566975765	23	0	4182.563965	4172.307617	4158.974121	4185.641113	4194.358887	0	4				0	4	4	4	0	4	23	0	8192	8192	8192	3840	7680	8512	6080	11776	8384
1566975765	24	0	4176.410156	4162.05127	4150.769043	4178.461426	4182.05127	0	4				0	4	4	4	0	4	24	0	8192	8192	8192	3840	7680	8512	6080	11840	8576
1566975765	25	0	4208.717773	4180.512695	4186.666504	4197.436035	4210.769043	0	4				0	4	4	4	0	4	25	0	8192	8192	8192	3840	7680	8512	6080	11840	8576
1566975765	26	0	4226.666504	4188.717773	4202.05127	4199.487305	4229.230957	0	4				0	4	4	4	0	4	26	0	8192	8192	8192	3840	7680	8512	6080	11840	8384
1566975765	27	0	4200	4180.512695	4187.692383	4196.410156	4205.128418	0	4				0	4	4	4	0	4	27	0	8192	8192	8192	3776	7680	8512	6080	11840	8384
1566975765	28	0	4178.974121	4174.358887	4176.922852	4200	4179.487305	0	4				0	4	4	4	0	4	28	0	8192	8192	8192	3840	7680	8512	5952	11904	8640
1566975765	29	0	4178.461426	4160	4170.256348	4185.641113	4166.666504	0	4				0	4	4	4	0	4	29	0	8192	8192	8192	3840	7680	8512	6016	11776	8576
1566975765	30	0	4178.461426	4157.94873	4173.846191	4189.230957	4160.512695	0	4				0	4	4	4	0	4	30	0	8192	8192	8192	3840	7680	8512	6016	11840	8576
1566975765	31	0	4192.820313	4192.820313	4184.102539	4197.436035	4172.820313	0	4				0	4	4	4	0	4	31	0	8192	8192	8192	3776	7680	8512	5952	11840	8576
1566975765	32	0	4224.615234	4219.487305	4194.358887	4201.025879	4201.025879	0	4				0	4	4	4	0	4	32	0	8192	8192	8192	3840	7616	8512	5952	11840	8576
1566975765	33	0	4232.307617	4203.077148	4189.230957	4202.05127	4214.871582	0	4				0	4	4	4	0	4	33	0	8192	8192	8192	3776	7680	8576	6080	11776	8576
1566975765	34	0	4222.563965	4201.025879	4185.128418	4194.358887	4212.307617	0	4				0	4	4	4	0	4	34	0	8192	8192	8192	3776	7680	8512	6016	11840	8576
1566975765	35	0	4246.666504	4233.846191	4219.487305	4207.179688	4227.179688	0	4				0	4	4	4	0	4	35	0	8192	8192	8192	3776	7680	8512	5952	11776	8576
1566975765	36	0	4263.077148	4240	4225.128418	4205.641113	4241.025879	0	4				0	4	4	4	0	4	36	0	8192	8192	8192	3840	7680	8512	5952	11776	8576
1566975765	37	0	4220	4190.769043	4177.94873	4185.128418	4210.769043	0	4				0	4	4	4	0	4	37	0	8192	8192	8192	3840	7680	8512	6016	11840	8576
1566975765	38	0	4204.102539	4164.102539	4173.846191	4192.307617	4204.102539	0	4				0	4	4	4	0	4	38	0	8192	8192	8192	3840	7680	8576	6080	11840	8576
1566975765	39	0	4251.282227	4201.025879	4215.384766	4210.769043	4252.820313	0	4				0	4	4	4	0	4	39	0	8192	8192	8192	3776	7680	8512	6080	11840	8576
1566975765	40	0	4255.384766	4221.538574	4210.769043	4214.871582	4261.025879	0	4				0	4	4	4	0	4	40	0	8192	8192	8192	3776	7680	8512	6080	11840	8576
1566975765	41	0	4221.538574	4213.333496	4178.974121	4203.589844	4230.769043	0	4				0	4	4	4	0	4	41	0	8192	8192	8192	3776	7680	8512	6080	11776	8448
1566975765	42	0	4233.846191	4217.436035	4193.846191	4204.615234	4231.282227	0	4				0	4	4	4	0	4	42	0	8192	8192	8192	3776	7680	8512	5952	11840	8576
1566975765	43	0	4245.641113	4223.589844	4205.641113	4209.743652	4226.153809	0	4				0	4	4	4	0	4	43	0	8192	8192	8192	3776	7680	8512	6016	11840	8576
1566975765	44	0	4218.974121	4203.077148	4176.410156	4195.384766	4196.410156	0	4				0	4	4	4	0	4	44	0	8192	8192	8192	3776	7680	8512	5952	11840	8640
1566975765	45	0	4206.153809	4186.666504	4171.794922	4197.436035	4188.205078	0	4				0	4	4	4	0	4	45	0	8192	8192	8192	3840	7680	8512	5952	11840	8640
1566975765	46	0	4219.487305	4211.282227	4193.333496	4206.153809	4204.615234	0	4				0	4	4	4	0	4	46	0	8192	8192	8192	3776	7680	8512	6016	11840	8320
1566975765	47	0	4235.384766	4248.205078	4212.820313	4209.743652	4220.512695	0	4				0	4	4	4	0	4	47	0	8192	8192	8192	3840	7680	8512	5952	11840	8576
1566975765	48	0	4232.820313	4250.256348	4220	4217.94873	4216.922852	0	4				0	4	4	4	0	4	48	0	8192	8192	8192	3840	7680	8512	6080	11840	8576
1566975765	49	0	4212.820313	4231.794922	4202.05127	4204.615234	4198.461426	0	4				0	4	4	4	0	4	49	0	8192	8192	8192	3840	7680	8512	5952	11840	8576
1566975765	50	0	4220.512695	4231.794922	4206.666504	4204.615234	4212.820313	0	4				0	4	4	4	0	4	50	0	8192	8192	8192	3776	7680	8512	5952	11840	8576
1566975765	51	0	4235.384766	4221.538574	4209.230957	4205.128418	4228.205078	0	4				0	4	4	4	0	4	51	0	8192	8192	8192	3840	7680	8512	6016	11840	8576
1566975765	52	0	4199.487305	4192.820313	4161.025879	4183.077148	4190.256348	0	4				0	4	4	4	0	4	52	0	8192	8192	8192	3776	7680	8448	6016	11840	8576
1566975765	53	0	4187.692383	4211.282227	4155.384766	4200.512695	4184.102539	0	4				0	4	4	4	0	4	53	0	8192	8192	8192	3840	7680	8512	6016	11840	8512
1566975765	54	0	4230.769043	4244.102539	4202.05127	4225.641113	4235.384766	0	4				0	4	4	4	0	4	54	0	8192	8192	8192	3840	7680	8512	6016	11840	8512
1566975765	55	0	4241.025879	4233.846191	4214.871582	4214.358887	4250.769043	0	4				0	4	4	4	0	4	55	0	8192	8192	8192	3840	7680	8512	6016	11840	8576
1566975765	56	0	4218.974121	4215.384766	4189.230957	4197.94873	4226.666504	0	4				0	4	4	4	0	4	56	0	8192	8192	8192	3840	7680	8448	6080	11776	8576
1566975765	57	0	4210.256348	4213.333496	4177.94873	4201.025879	4216.410156	0	4				0	4	4	4	0	4	57	0	8192	8192	8192	3840	7680	8512	6016	11840	8576
1566975765	58	0	4200.512695	4215.384766	4184.615234	4208.205078	4214.871582	0	4				0	4	4	4	0	4	58	0	8192	8192	8192	3840	7680	8448	6016	11840	8576
1566975765	59	0	4198.461426	4231.794922	4194.358887	4196.410156	4212.820313	0	4				0	4	4	4	0	4	59	0	8192	8192	8192	3840	7680	8576	6016	11840	8832
1566975765	60	0	4208.205078	4240	4204.102539	4196.410156	4208.717773	0	4				0	4	4	4	0	4	60	0	8192	8192	8192	3840	7680	8512	6016	11776	8576
1566975765	61	0	4197.436035	4217.436035	4187.179688	4198.974121	4194.358887	0	4				0	4	4	4	0	4	61	0	8192	8192	8192	3840	7680	8512	6016	11840	8576
1566975765	62	0	4197.94873	4219.487305	4186.153809	4197.436035	4201.538574	0	4				0	4	4	4	0	4	62	0	8192	8192	8192	3840	7616	8512	6016	11840	8704
1566975765	63	0	4217.94873	4244.102539	4214.358887	4213.333496	4227.179688	0	4				0	4	4	4	0	4	63	0	8192	8192	8192	3776	7616	8512	6016	11840	8704
1566975765	64	0	4213.333496	4250.256348	4204.615234	4209.230957	4235.384766	450	4				0	4	4	4	0	4	64	0	8192	8192	8192	3840	7616	8512	5952	11840	8640
1566975765	65	0	4194.871582	4242.05127	4178.974121	4202.05127	4230.256348	450	4				0	4	4	4	0	4	65	0	8192	8192	8192	3776	7680	8512	5952	11840	8576
1566975765	66	0	4205.641113	4233.846191	4181.025879	4213.846191	4232.307617	1023	4				0	4	4	4	0	4	66	0	8192	8192	8192	3840	7616	8512	6016	11840	8576
1566975765	67	0	4233.333496	4233.846191	4190.769043	4214.358887	4247.179688	450	4				0	4	4	4	0	4	67	0	8192	8192	8192	3776	7680	8448	6016	11840	8576
1566975765	68	0	4236.410156	4227.692383	4191.794922	4213.333496	4262.05127	1023	4				0	4	4	4	0	4	68	0	8192	8192	8192	3840	7680	8512	6016	11840	8576
1566975765	69	0	4219.487305	4213.333496	4179.487305	4207.179688	4266.666504	450	4				0	4	4	4	0	4	69	0	8192	8192	8192	3776	7680	8512	5952	11776	8640
1566975765	70	0	4206.153809	4209.230957	4172.307617	4202.05127	4256.410156	1023	4				0	4	4	4	0	4	70	0	8192	8192	8192	3840	7680	8512	6080	11776	8576
1566975765	71	0	4214.871582	4227.692383	4195.384766	4211.794922	4260	450	4				0	4	4	4	0	4	71	0	8192	8192	8192	3840	7680	8512	5952	11904	8512
1566975765	72	0	4224.615234	4240	4210.769043	4209.743652	4275.897461	450	4				0	4	4	4	0	4	72	0	8192	8192	8192	3840	7680	8512	5952	11904	8512
1566975765	73	0	4197.94873	4223.589844	4191.794922	4196.410156	4252.820313	4	4				0	4	4	4	0	4	73	0	8192	8192	8192	3776	7680	8512	6080	11776	8512
1566975765	74	0	4172.307617	4207.179688	4178.461426	4188.205078	4222.05127	450	4				0	4	4	4	0	4	74	0	8192	8192	8192	3840	7680	8576	6016	11840	8576
1566975765	75	0	4201.538574	4229.743652	4216.922852	4208.717773	4251.282227	1023	4				0	4	4	4	0	4	75	0	8192	8192	8192	3776	7680	8512	6016	11840	8576
1566975765	76	0	4233.846191	4258.461426	4243.077148	4226.666504	4286.153809	450	4				0	4	4	4	0	4	76	0	8192	8192	8192	3840	7680	8512	6016	11840	8576
1566975765	77	0	4217.94873	4229.743652	4204.102539	4197.94873	4263.589844	450	4				0	4	4	4	0	4	77	0	8192	8192	8192	3776	7680	8512	6016	11840	8448
1566975765	78	0	4209.230957	4213.333496	4185.128418	4192.820313	4254.358887	450	4				0	4	4	4	0	4	78	0	8192	8192	8192	3840	7680	8512	6016	11776	8576
1566975765	79	0	4223.077148	4244.102539	4198.974121	4206.153809	4282.05127	1023	4				0	4	4	4	0	4	79	0	8192	8192	8192	3840	7680	8448	6016	11840	8576
1566975765	80	0	4213.846191	4246.153809	4181.025879	4195.897461	4269.230957	450	4				0	4	4	4	0	4	80	0	8192	8192	8192	3776	7680	8512	6016	11840	8576
1566975765	81	0	4188.717773	4211.282227	4145.128418	4188.717773	4230.769043	450	4				0	4	4	4	0	4	81	0	8192	8192	8192	3840	7680	8512	6016	11840	8576
1566975765	82	0	4189.230957	4205.128418	4148.205078	4190.256348	4240.512695	450	4				0	4	4	4	0	4	82	0	8192	8192	8192	3776	7680	8512	6016	11840	8512
1566975765	83	0	4213.333496	4231.794922	4200	4203.077148	4280	1023	4				0	4	4	4	0	4	83	0	8192	8192	8192	3840	7680	8512	6080	11840	8640
1566975765	84	0	4222.563965	4235.897461	4219.487305	4199.487305	4281.025879	450	4				0	4	4	4	0	4	84	0	8192	8192	8192	3840	7680	8512	6016	11840	8512
1566975765	85	0	4212.820313	4233.846191	4205.641113	4194.358887	4258.974121	450	4				0	4	4	4	0	4	85	0	8192	8192	8192	3840	7680	8512	6016	11840	8576
1566975765	86	0	4215.897461	4248.205078	4213.846191	4204.102539	4256.922852	450	4				0	4	4	4	0	4	86	0	8192	8192	8192	3840	7680	8512	6016	11840	8576
1566975765	87	0	4216.922852	4244.102539	4209.743652	4184.615234	4250.769043	1023	4				0	4	4	4	0	4	87	0	8192	8192	8192	3840	7616	8512	6080	11840	8512
1566975765	88	0	4204.102539	4229.743652	4196.922852	4178.461426	4230.256348	450	4				0	4	4	4	0	4	88	0	8192	8192	8192	3840	7680	8512	5952	11840	8576
1566975765	89	0	4206.153809	4237.94873	4204.615234	4194.358887	4221.538574	450	4				0	4	4	4	0	4	89	0	8192	8192	8192	3840	7616	8512	5952	11840	8576
1566975765	90	0	4219.487305	4235.897461	4208.717773	4194.871582	4229.230957	450	4				0	4	4	4	0	4	90	0	8192	8192	8192	3840	7680	8512	5952	11840	8576
1566975765	91	0	4217.436035	4231.794922	4199.487305	4195.384766	4235.897461	1023	4				0	4	4	4	0	4	91	0	8192	8192	8192	3840	7616	8512	5952	11840	8576
1566975765	92	0	4198.974121	4237.94873	4183.589844	4187.692383	4223.077148	450	4				0	4	4	4	0	4	92	0	8192	8192	8192	3840	7680	8512	6016	11840	8576
1566975765	93	0	4166.666504	4213.333496	4162.563965	4180.512695	4188.717773	450	4				0	4	4	4	0	4	93	0	8192	8192	8192	3840	7616	8576	5952	11840	8640
1566975765	94	0	4148.717773	4186.666504	4147.692383	4191.794922	4173.846191	450	4				0	4	4	4	0	4	94	0	8192	8192	8192	3840	7680	8512	5952	11840	8640
1566975765	95	0	4180	4211.282227	4165.641113	4211.282227	4209.743652	1023	4				0	4	4	4	0	4	95	0	8192	8192	8192	3840	7680	8512	6016	11840	8832
1566975765	96	0	4214.358887	4237.94873	4199.487305	4221.538574	4238.974121	450	4				0	4	4	4	0	4	96	0	8192	8192	8192	3840	7616	8512	5952	11840	8512
1566975765	97	0	4216.410156	4237.94873	4212.820313	4209.230957	4234.358887	450	4				0	4	4	4	0	4	97	0	8192	8192	8192	3776	7680	8512	5952	11840	8512
1566975765	98	0	4223.077148	4254.358887	4228.205078	4209.230957	4232.307617	450	4				0	4	4	4	0	4	98	0	8192	8192	8192	3840	7680	8512	5952	11840	8576
1566975765	99	0	4232.307617	4278.974121	4242.05127	4215.897461	4237.436035	1023	4				0	4	4	4	0	4	99	0	8192	8192	8192	3776	7680	8512	5952	11840	8576
1566975765	100	0	4223.077148	4276.922852	4235.384766	4202.563965	4236.922852	450	4				0	4	4	4	0	4	100	0	8192	8192	8192	3840	7680	8512	6016	11840	8576
1566975765	101	0	4218.461426	4272.820313	4227.692383	4204.615234	4232.307617	450	4				0	4	4	4	0	4	101	0	8192	8192	8192	3840	7680	8512	6016	11776	8512
1566975765	102	0	4231.282227	4278.974121	4222.563965	4211.794922	4230.769043	450	4				0	4	4	4	0	4	102	0	8192	8192	8192	3840	7680	8512	6016	11840	8576
1566975765	103	0	4241.538574	4274.871582	4222.563965	4209.743652	4242.05127	1023	4				0	4	4	4	0	4	103	0	8192	8192	8192	3776	7680	8512	6016	11840	8512
1566975765	104	0	4228.717773	4256.410156	4211.282227	4201.025879	4250.256348	450	4				0	4	4	4	0	4	104	0	8192	8192	8128	3776	7680	8576	6016	11840	8512
1566975765	105	0	4210.769043	4242.05127	4187.179688	4197.94873	4235.384766	450	4				0	4	4	4	0	4	105	0	8192	8192	8192	3776	7680	8512	5952	11776	8640
1566975765	106	0	4226.153809	4252.307617	4204.615234	4221.538574	4234.358887	450	4				0	4	4	4	0	4	106	0	8192	8192	8192	3776	7680	8512	5952	11840	8576
1566975765	107	0	4246.666504	4262.563965	4221.025879	4219.487305	4253.333496	1023	4				0	4	4	4	0	4	107	0	8192	8192	8192	3840	7680	8512	5952	11840	8576
1566975765	108	0	4224.615234	4254.358887	4196.410156	4198.974121	4250.769043	450	4				0	4	4	4	0	4	108	0	8192	8192	8192	3776	7680	8512	5952	11840	8576
1566975765	109	0	4208.717773	4250.256348	4192.307617	4211.794922	4239.487305	450	4				0	4	4	4	0	4	109	0	8192	8192	8192	3840	7680	8512	6016	11840	8576
1566975765	110	0	4242.05127	4266.666504	4229.230957	4225.641113	4256.922852	450	4				0	4	4	4	0	4	110	0	8192	8192	8192	3776	7680	8512	6016	11840	8576
1566975765	111	0	4259.487305	4270.769043	4251.794922	4222.05127	4271.794922	1023	4				0	4	4	4	0	4	111	0	8192	8192	8192	3840	7680	8512	6016	11840	8576
1566975765	112	0	4221.025879	4237.94873	4220.512695	4197.436035	4242.563965	450	4				0	4	4	4	0	4	112	0	8192	8192	8192	3840	7680	8512	6016	11840	8576
1566975765	113	0	4178.461426	4196.922852	4187.692383	4177.436035	4202.05127	450	4				0	4	4	4	0	4	113	0	8192	8192	8192	3840	7680	8512	6016	11840	8768
1566975765	114	0	4173.846191	4184.615234	4192.307617	4183.589844	4198.974121	450	4				0	4	4	4	0	4	114	0	8192	8192	8192	3840	7680	8512	6016	11840	8576
1566975765	115	0	4207.179688	4211.282227	4218.974121	4192.307617	4235.897461	1023	4				0	4	4	4	0	4	115	0	8192	8192	8192	3840	7680	8512	5952	11776	8512
1566975765	116	0	4236.922852	4221.538574	4235.897461	4200	4258.974121	450	4				0	4	4	4	0	4	116	0	8192	8192	8192	3840	7680	8512	6016	11840	8448
1566975765	117	0	4233.333496	4196.922852	4211.282227	4196.410156	4244.615234	450	4				0	4	4	4	0	4	117	0	8192	8192	8192	3776	7680	8448	6016	11840	8448
1566975765	118	0	4230.256348	4196.922852	4192.307617	4196.410156	4245.128418	450	4				0	4	4	4	0	4	118	0	8192	8192	8192	3840	7680	8576	5952	11840	8512
1566975765	119	0	4237.436035	4211.282227	4205.128418	4207.179688	4262.05127	1023	4				0	4	4	4	0	4	119	0	8192	8192	8192	3776	7680	8512	6016	11776	8576
1566975765	120	0	4213.333496	4203.077148	4191.282227	4191.282227	4234.871582	450	4				0	4	4	4	0	4	120	0	8192	8192	8192	3840	7680	8512	6016	11840	8576
1566975765	121	0	4169.230957	4174.358887	4163.077148	4186.153809	4182.05127	450	4				0	4	4	4	0	4	121	0	8192	8192	8192	3840	7680	8512	5952	11840	8512
1566975765	122	0	4160.512695	4166.153809	4166.666504	4196.410156	4176.410156	450	4				0	4	4	4	0	4	122	0	8192	8192	8192	3840	7616	8512	5952	11840	8512
1566975765	123	0	4167.692383	4178.461426	4185.128418	4189.230957	4187.692383	1023	4				0	4	4	4	0	4	123	0	8192	8192	8192	3840	7680	8448	5952	11840	8576
1566975765	124	0	4162.563965	4190.769043	4197.436035	4189.743652	4178.974121	450	4				0	4	4	4	0	4	124	0	8192	8192	8192	3840	7680	8512	6080	11840	8576
1566975765	125	0	4180	4198.974121	4212.307617	4193.846191	4192.820313	450	4				0	4	4	4	0	4	125	0	8192	8192	8192	3840	7616	8512	6016	11840	8640
1566975765	126	0	4200	4201.025879	4218.974121	4196.410156	4208.717773	450	4				0	4	4	4	0	4	126	0	8192	8192	8192	3776	7616	8512	6016	11840	8640
1566975765	127	0	4186.153809	4192.820313	4201.538574	4197.94873	4197.436035	241	4				0	4	4	4	0	4	127	0	8192	8192	8192	3776	7616	8512	6080	11840	8512
1566975765	0	0	4185.641113	4186.666504	4194.358887	4196.922852	4204.102539	450	4				0	4	4	4	0	4	0	0	8192	8192	8192	3776	7680	8512	6016	11840	8640
1566975765	1	0	4200	4192.820313	4201.025879	4203.589844	4220.512695	450	4				0	4	4	4	0	4	1	0	8192	8192	8192	3776	7680	8512	5952	11776	8576
1566975765	2	0	4188.717773	4182.563965	4181.538574	4190.769043	4208.205078	1023	4				0	4	4	4	0	4	2	0	8192	8192	8192	3776	7616	8512	5952	11776	8576
1566975765	3	0	4186.666504	4170.256348	4179.487305	4184.615234	4206.666504	450	4				0	4	4	4	0	4	3	0	8192	8192	8192	3840	7680	8512	6016	11840	8576
1566975765	4	0	4230.256348	4196.922852	4217.94873	4205.128418	4243.589844	1023	4				0	4	4	4	0	4	4	0	8192	8192	8192	3840	7616	8512	6016	11840	8576
1566975765	5	0	4256.922852	4223.589844	4235.897461	4218.974121	4270.769043	450	4				0	4	4	4	0	4	5	0	8192	8192	8192	3840	7680	8512	6016	11776	8512
1566975765	6	0	4246.666504	4221.538574	4231.794922	4226.666504	4267.692383	1023	4				0	4	4	4	0	4	6	0	8192	8192	8192	3840	7680	8512	5952	11840	8832
1566975765	7	0	4243.077148	4229.743652	4226.666504	4211.794922	4251.794922	450	4				0	4	4	4	0	4	7	0	8192	8192	8192	3776	7680	8512	5952	11840	8832
1566975765	8	0	4223.077148	4223.589844	4202.05127	4184.102539	4211.794922	450	4				0	4	4	4	0	4	8	0	8192	8192	8192	3840	7680	8512	5952	11776	8576
1566975765	9	0	4183.077148	4198.974121	4173.333496	4180	4170.769043	4	4				0	4	4	4	0	4	9	0	8192	8192	8192	3840	7680	8512	6080	11840	8512
1566975765	10	0	4177.436035	4198.974121	4171.794922	4191.794922	4169.743652	450	4				0	4	4	4	0	4	10	0	8192	8192	8192	3776	7680	8512	6016	11840	8576
1566975765	11	0	4213.846191	4211.282227	4197.94873	4213.333496	4191.282227	1023	4				0	4	4	4	0	4	11	0	8192	8192	8192	3776	7680	8512	6016	11840	8576
1566975765	12	0	4240	4223.589844	4208.205078	4209.230957	4202.563965	450	4				0	4	4	4	0	4	12	0	8192	8192	8192	3840	7680	8512	6016	11840	8576
1566975765	13	0	4229.230957	4233.846191	4206.666504	4198.461426	4202.563965	450	4				0	4	4	4	0	4	13	0	8192	8192	8192	3776	7680	8512	5888	11840	8576
1566975765	14	0	4215.897461	4233.846191	4206.666504	4205.641113	4202.05127	450	4				0	4	4	4	0	4	14	0	8192	8192	8192	3840	7680	8512	6016	11840	8576
1566975765	15	0	4224.615234	4235.897461	4207.692383	4205.641113	4200	1023	4				0	4	4	4	0	4	15	0	8192	8192	8192	3776	7680	8512	6016	11840	8448
1566975765	16	0	4240	4242.05127	4222.563965	4212.820313	4203.589844	0	4				0	4	4	4	0	4	16	0	8192	8192	8192	3840	7680	8512	6016	11840	8448
1566975765	17	0	4231.282227	4225.641113	4208.717773	4203.589844	4205.128418	0	4				0	4	4	4	0	4	17	0	8192	8192	8192	3776	7680	8512	5952	11776	8512
1566975766	18	0	4206.153809	4196.922852	4171.794922	4185.641113	4189.230957	0	4				0	4	4	4	0	4	18	0	8192	8192	8192	3840	7680	8512	6016	11840	8576
1566975766	19	0	4199.487305	4196.922852	4165.128418	4196.410156	4176.922852	0	4				0	4	4	4	0	4	19	0	8192	8192	8192	3840	7680	8512	6016	11840	8576
1566975766	20	0	4211.794922	4211.282227	4174.358887	4206.666504	4179.487305	0	4				0	4	4	4	0	4	20	0	8192	8192	8192	3776	7680	8512	6016	11840	8576
1566975766	21	0	4202.05127	4198.974121	4167.179688	4203.589844	4163.077148	0	4				0	4	4	4	0	4	21	0	8192	8192	8192	3776	7680	8512	5952	11840	8576
1566975766	22	0	4177.94873	4166.153809	4145.641113	4186.666504	4132.820313	0	4				0	4	4	4	0	4	22	0	8192	8192	8192	3840	7680	8512	6016	11904	8576
1566975766	23	0	4190.256348	4168.205078	4160	4189.230957	4146.153809	0	4				0	4	4	4	0	4	23	0	8192	8192	8192	3776	7680	8512	6016	11840	8576
1566975766	24	0	4220.512695	4203.077148	4194.358887	4210.256348	4180.512695	0	4				0	4	4	4	0	4	24	0	8192	8192	8192	3840	7680	8512	6016	11904	8576
1566975766	25	0	4225.128418	4219.487305	4192.820313	4197.94873	4185.641113	0	4				0	4	4	4	0	4	25	0	8192	8192	8192	3776	7616	8448	6016	11904	8576
1566975766	26	0	4228.717773	4215.384766	4189.743652	4192.307617	4194.358887	0	4				0	4	4	4	0	4	26	0	8192	8192	8192	3776	7680	8512	6016	11840	8768
1566975766	27	0	4241.025879	4211.282227	4197.436035	4198.461426	4206.153809	0	4				0	4	4	4	0	4	27	0	8192	8192	8192	3840	7616	8512	6016	11840	8512
1566975766	28	0	4232.820313	4203.077148	4189.743652	4190.769043	4187.179688	0	4				0	4	4	4	0	4	28	0	8192	8192	8192	3840	7616	8512	5952	11840	8576
1566975766	29	0	4229.743652	4201.025879	4187.692383	4195.897461	4180.512695	0	4				0	4	4	4	0	4	29	0	8192	8192	8192	3840	7616	8512	6016	11840	8576
1566975766	30	0	4254.871582	4198.974121	4204.102539	4205.128418	4203.589844	0	4				0	4	4	4	0	4	30	0	8192	8192	8192	3840	7616	8512	6016	11840	8576
1566975766	31	0	4269.743652	4213.333496	4225.641113	4215.897461	4210.256348	0	4				0	4	4	4	0	4	31	0	8192	8192	8192	3840	7616	8512	6016	11776	8512
1566975766	32	0	4249.743652	4231.794922	4224.615234	4212.820313	4201.025879	0	4				0	4	4	4	0	4	32	0	8192	8192	8192	3840	7680	8512	5952	11776	8576
1566975766	33	0	4224.615234	4219.487305	4210.256348	4196.922852	4191.282227	0	4				0	4	4	4	0	4	33	0	8192	8192	8192	3840	7616	8512	6016	11840	8768
1566975766	34	0	4228.205078	4207.179688	4211.794922	4203.077148	4179.487305	0	4				0	4	4	4	0	4	34	0	8192	8192	8192	3776	7616	8512	6016	11840	8768
1566975766	35	0	4233.846191	4219.487305	4207.692383	4201.538574	4181.538574	0	4				0	4	4	4	0	4	35	0	8192	8192	8192	3776	7616	8512	5952	11776	8512
1566975766	36	0	4217.94873	4205.128418	4187.692383	4189.743652	4183.589844	0	4				0	4	4	4	0	4	36	0	8192	8192	8192	3840	7680	8512	6016	11840	8576
1566975766	37	0	4207.692383	4178.461426	4171.282227	4186.666504	4164.102539	0	4				0	4	4	4	0	4	37	0	8192	8192	8192	3840	7616	8512	6016	11776	8576
1566975766	38	0	4224.102539	4196.922852	4178.461426	4191.794922	4161.025879	0	4				0	4	4	4	0	4	38	0	8192	8192	8192	3776	7680	8512	6016	11776	8576
1566975766	39	0	4245.128418	4233.846191	4202.05127	4204.102539	4190.769043	0	4				0	4	4	4	0	4	39	0	8192	8192	8192	3840	7616	8512	5952	11776	8704
1566975766	40	0	4261.025879	4240	4214.871582	4205.128418	4221.025879	0	4				0	4	4	4	0	4	40	0	8192	8192	8192	3840	7680	8448	6016	11840	8576
1566975766	41	0	4278.461426	4217.436035	4223.589844	4211.794922	4227.179688	0	4				0	4	4	4	0	4	41	0	8192	8192	8192	3840	7680	8512	6080	11840	8576
1566975766	42	0	4285.641113	4223.589844	4232.307617	4217.436035	4226.153809	0	4				0	4	4	4	0	4	42	0	8192	8192	8192	3840	7616	8448	6016	11776	8704
1566975766	43	0	4268.717773	4242.05127	4217.94873	4198.461426	4223.077148	0	4				0	4	4	4	0	4	43	0	8192	8192	8192	3840	7680	8512	6016	11776	8704
1566975766	44	0	4228.717773	4215.384766	4186.666504	4182.563965	4189.743652	0	4				0	4	4	4	0	4	44	0	8192	8192	8192	3840	7680	8512	6016	11840	8768
1566975766	45	0	4213.846191	4188.717773	4176.922852	4182.05127	4169.230957	0	4				0	4	4	4	0	4	45	0	8192	8192	8192	3776	7680	8512	6016	11840	8576
1566975766	46	0	4233.846191	4215.384766	4198.461426	4200.512695	4187.179688	0	4				0	4	4	4	0	4	46	0	8192	8192	8192	3840	7680	8512	6016	11840	8576
1566975766	47	0	4235.384766	4227.692383	4202.563965	4210.256348	4188.205078	0	4				0	4	4	4	0	4	47	0	8192	8192	8192	3840	7680	8512	6016	11840	8512
1566975766	48	0	4219.487305	4209.230957	4184.102539	4193.846191	4169.230957	0	4				0	4	4	4	0	4	48	0	8192	8192	8192	3840	7680	8512	6016	11840	8512
1566975766	49	0	4221.538574	4221.538574	4191.794922	4196.922852	4180	0	4				0	4	4	4	0	4	49	0	8192	8192	8192	3840	7680	8512	6016	11840	8512
1566975766	50	0	4240.512695	4252.307617	4206.666504	4206.153809	4209.743652	0	4				0	4	4	4	0	4	50	0	8192	8192	8192	3840	7616	8576	5952	11776	8512
1566975766	51	0	4246.153809	4250.256348	4202.563965	4204.102539	4220	0	4				0	4	4	4	0	4	51	0	8192	8192	8192	3776	7680	8512	6016	11840	8512
1566975766	52	0	4237.436035	4235.897461	4193.846191	4202.563965	4214.358887	0	4				0	4	4	4	0	4	52	0	8192	8192	8192	3840	7680	8512	6016	11840	8512
1566975766	53	0	4245.641113	4240	4194.871582	4199.487305	4220	0	4				0	4	4	4	0	4	53	0	8192	8192	8192	3840	7680	8448	6016	11840	8512
1566975766	54	0	4271.794922	4250.256348	4216.922852	4214.358887	4241.538574	0	4				0	4	4	4	0	4	54	0	8192	8192	8192	3840	7680	8512	6016	11776	8576
1566975766	55	0	4275.897461	4254.358887	4218.461426	4206.666504	4242.05127	0	4				0	4	4	4	0	4	55	0	8192	8192	8192	3840	7680	8512	6016	11776	8512
1566975766	56	0	4253.333496	4256.410156	4204.615234	4191.794922	4217.436035	0	4				0	4	4	4	0	4	56	0	8192	8192	8192	3840	7680	8512	6016	11776	8512
1566975766	57	0	4244.102539	4258.461426	4212.820313	4210.769043	4215.384766	0	4				0	4	4	4	0	4	57	0	8192	8192	8192	3840	7680	8512	5952	11840	8512
1566975766	58	0	4236.922852	4248.205078	4213.846191	4210.256348	4224.615234	0	4				0	4	4	4	0	4	58	0	8192	8192	8192	3840	7616	8512	6016	11840	8576
1566975766	59	0	4217.436035	4233.846191	4202.05127	4199.487305	4207.179688	0	4				0	4	4	4	0	4	59	0	8192	8192	8192	3840	7680	8512	5952	11840	8576
1566975766	60	0	4189.743652	4209.230957	4172.307617	4193.846191	4165.641113	0	4				0	4	4	4	0	4	60	0	8192	8192	8192	3840	7680	8512	6016	11776	8640
1566975766	61	0	4162.563965	4190.769043	4142.05127	4182.05127	4135.897461	0	4				0	4	4	4	0	4	61	0	8192	8192	8192	3840	7680	8512	6016	11776	8640
1566975766	62	0	4154.358887	4205.128418	4146.153809	4177.94873	4131.794922	0	4				0	4	4	4	0	4	62	0	8192	8192	8192	3840	7680	8512	6016	11840	8384
1566975766	63	0	4141.538574	4215.384766	4151.794922	4173.333496	4118.974121	0	4				0	4	4	4	0	4	63	0	8192	8192	8192	3840	7680	8512	6016	11840	8576
1566975766	64	0	4138.974121	4213.333496	4157.94873	4188.205078	4115.384766	450	4				0	4	4	4	0	4	64	0	8192	8192	8192	3840	7680	8512	5952	11840	8576
1566975766	65	0	4178.974121	4233.846191	4177.94873	4205.128418	4164.102539	450	4				0	4	4	4	0	4	65	0	8192	8192	8192	3776	7680	8512	6016	11840	8640
1566975766	66	0	4212.307617	4242.05127	4186.153809	4200.512695	4211.282227	1023	4				0	4	4	4	0	4	66	0	8192	8192	8192	3776	7616	8512	6016	11840	8640
1566975766	67	0	4210.769043	4223.589844	4184.615234	4202.563965	4207.692383	450	4				0	4	4	4	0	4	67	0	8192	8192	8192	3840	7680	8512	6080	11840	8576
1566975766	68	0	4212.307617	4235.897461	4187.179688	4202.563965	4198.974121	1023	4				0	4	4	4	0	4	68	0	8192	8192	8192	3776	7616	8512	5888	11840	8576
1566975766	69	0	4224.102539	4260.512695	4193.846191	4202.05127	4210.769043	450	4				0	4	4	4	0	4	69	0	8192	8192	8192	3840	7616	8512	5952	11840	8384
1566975766	70	0	4219.487305	4254.358887	4184.102539	4197.94873	4205.128418	1023	4				0	4	4	4	0	4	70	0	8192	8192	8192	3840	7616	8512	5952	11840	8384
1566975766	71	0	4203.589844	4237.94873	4171.282227	4190.256348	4176.410156	450	4				0	4	4	4	0	4	71	0	8192	8192	8192	3776	7680	8512	5952	11904	8576
1566975766	72	0	4181.538574	4223.589844	4169.743652	4203.077148	4153.846191	450	4				0	4	4	4	0	4	72	0	8192	8192	8192	3840	7616	8576	6016	11840	8576
1566975766	73	0	4167.179688	4217.436035	4162.563965	4204.615234	4149.230957	10	4				0	4	4	4	0	4	73	0	8192	8192	8192	3840	7616	8512	5952	11840	8576
1566975766	74	0	4167.179688	4227.692383	4163.589844	4198.461426	4149.230957	450	4				0	4	4	4	0	4	74	0	8192	8192	8128	3776	7616	8512	5952	11840	8576
1566975766	75	0	4170.769043	4233.846191	4167.692383	4202.05127	4151.794922	1023	4				0	4	4	4	0	4	75	0	8192	8192	8192	3776	7616	8512	6016	11840	8576
1566975766	76	0	4167.692383	4219.487305	4156.410156	4194.871582	4148.205078	450	4				0	4	4	4	0	4	76	0	8192	8192	8192	3776	7680	8576	5952	11776	8576
1566975766	77	0	4149.743652	4194.871582	4143.589844	4184.102539	4126.666504	450	4				0	4	4	4	0	4	77	0	8192	8192	8192	3776	7680	8512	6080	11840	8576
1566975766	78	0	4156.922852	4190.769043	4149.230957	4181.538574	4128.205078	450	4				0	4	4	4	0	4	78	0	8192	8192	8192	3776	7680	8512	6016	11840	8576
1566975766	79	0	4212.820313	4221.538574	4188.717773	4207.692383	4176.922852	1023	4				0	4	4	4	0	4	79	0	8192	8192	8128	3840	7680	8512	6016	11840	8576
1566975766	80	0	4252.820313	4252.307617	4218.461426	4224.615234	4222.563965	450	4				0	4	4	4	0	4	80	0	8192	8192	8192	3840	7680	8512	5952	11840	8384
1566975766	81	0	4241.538574	4237.94873	4201.025879	4205.128418	4222.05127	450	4				0	4	4	4	0	4	81	0	8192	8192	8192	3840	7680	8512	6016	11840	8576
1566975766	82	0	4222.563965	4209.230957	4191.282227	4202.05127	4205.641113	450	4				0	4	4	4	0	4	82	0	8192	8192	8192	3840	7680	8512	6080	11904	8576
1566975766	83	0	4209.743652	4184.615234	4188.717773	4195.384766	4192.820313	1023	4				0	4	4	4	0	4	83	0	8192	8192	8192	3840	7680	8512	5952	11840	8576
1566975766	84	0	4187.692383	4160	4164.615234	4179.487305	4174.871582	450	4				0	4	4	4	0	4	84	0	8192	8192	8192	3840	7680	8512	5952	11840	8576
1566975766	85	0	4172.820313	4151.794922	4144.102539	4183.589844	4155.384766	450	4				0	4	4	4	0	4	85	0	8192	8192	8192	3840	7680	8512	6016	11840	8576
1566975766	86	0	4174.358887	4155.897461	4145.641113	4193.846191	4144.102539	450	4				0	4	4	4	0	4	86	0	8192	8192	8192	3840	7680	8448	5952	11776	8576
1566975766	87	0	4204.615234	4188.717773	4182.05127	4213.846191	4166.153809	1023	4				0	4	4	4	0	4	87	0	8192	8192	8192	3840	7680	8512	6016	11776	8384
1566975766	88	0	4224.102539	4211.282227	4201.025879	4206.666504	4192.820313	450	4				0	4	4	4	0	4	88	0	8192	8192	8192	3840	7680	8448	6016	11776	8384
1566975766	89	0	4186.666504	4170.256348	4172.307617	4177.94873	4170.256348	450	4				0	4	4	4	0	4	89	0	8192	8192	8192	3776	7680	8512	6080	11840	8576
1566975766	90	0	4169.743652	4127.179688	4158.974121	4185.128418	4152.307617	450	4				0	4	4	4	0	4	90	0	8192	8192	8192	3840	7680	8512	5952	11904	8512
1566975766	91	0	4206.666504	4153.846191	4174.871582	4194.871582	4178.974121	1023	4				0	4	4	4	0	4	91	0	8192	8192	8192	3840	7680	8512	6080	11840	8640
1566975766	92	0	4213.846191	4190.769043	4174.358887	4191.282227	4183.077148	450	4				0	4	4	4	0	4	92	0	8192	8192	8192	3840	7616	8512	6080	11840	8640
1566975766	93	0	4201.538574	4176.410156	4162.05127	4193.846191	4166.153809	450	4				0	4	4	4	0	4	93	0	8192	8192	8192	3776	7680	8512	5952	11840	8704
1566975766	94	0	4225.128418	4178.461426	4183.077148	4206.666504	4184.615234	450	4				0	4	4	4	0	4	94	0	8192	8192	8192	3840	7616	8512	6080	11840	8576
1566975766	95	0	4233.846191	4188.717773	4188.205078	4202.05127	4192.307617	1023	4				0	4	4	4	0	4	95	0	8192	8192	8192	3776	7616	8512	5952	11776	8512
1566975766	96	0	4212.307617	4168.205078	4158.461426	4180	4170.256348	450	4				0	4	4	4	0	4	96	0	8192	8192	8192	3840	7616	8512	5952	11840	8320
1566975766	97	0	4213.333496	4170.256348	4173.846191	4196.410156	4176.410156	450	4				0	4	4	4	0	4	97	0	8192	8192	8192	3840	7616	8512	5952	11840	8320
1566975766	98	0	4224.615234	4194.871582	4201.025879	4208.717773	4194.358887	450	4				0	4	4	4	0	4	98	0	8192	8192	8192	3840	7616	8512	6016	11776	8320
1566975766	99	0	4214.358887	4184.615234	4175.384766	4188.717773	4178.461426	1023	4				0	4	4	4	0	4	99	0	8192	8192	8192	3840	7616	8512	6016	11840	8576
1566975766	100	0	4207.692383	4168.205078	4156.410156	4190.769043	4162.05127	450	4				0	4	4	4	0	4	100	0	8192	8192	8192	3776	7680	8512	6016	11840	8512
1566975766	101	0	4225.128418	4192.820313	4181.025879	4199.487305	4176.922852	450	4				0	4	4	4	0	4	101	0	8192	8192	8192	3776	7680	8512	5952	11904	8576
1566975766	102	0	4236.410156	4198.974121	4196.410156	4204.102539	4189.230957	450	4				0	4	4	4	0	4	102	0	8192	8192	8192	3840	7680	8448	5952	11904	8576
1566975766	103	0	4229.230957	4180.512695	4176.410156	4205.128418	4183.077148	1023	4				0	4	4	4	0	4	103	0	8192	8192	8192	3840	7680	8448	6016	11840	8576
1566975766	104	0	4226.666504	4192.820313	4168.717773	4200.512695	4184.102539	450	4				0	4	4	4	0	4	104	0	8192	8192	8192	3776	7680	8512	6016	11776	8576
1566975766	105	0	4231.794922	4203.077148	4189.230957	4210.769043	4191.282227	450	4				0	4	4	4	0	4	105	0	8192	8192	8192	3840	7680	8512	6016	11776	8832
1566975766	106	0	4248.717773	4203.077148	4203.077148	4212.820313	4202.05127	450	4				0	4	4	4	0	4	106	0	8192	8192	8192	3840	7680	8512	6016	11776	8832
1566975766	107	0	4265.641113	4215.384766	4210.256348	4211.282227	4214.358887	1023	4				0	4	4	4	0	4	107	0	8192	8192	8192	3840	7680	8512	6016	11840	8576
1566975766	108	0	4252.820313	4201.025879	4205.641113	4210.769043	4207.692383	450	4				0	4	4	4	0	4	108	0	8192	8192	8192	3840	7680	8448	5952	11904	8576
1566975766	109	0	4232.307617	4176.410156	4193.333496	4207.179688	4199.487305	450	4				0	4	4	4	0	4	109	0	8192	8192	8192	3776	7680	8512	6080	11776	8576
1566975766	110	0	4222.563965	4192.820313	4185.641113	4207.692383	4200.512695	450	4				0	4	4	4	0	4	110	0	8192	8192	8192	3840	7680	8512	6080	11776	8576
1566975766	111	0	4205.641113	4201.025879	4161.538574	4197.436035	4186.153809	1023	4				0	4	4	4	0	4	111	0	8192	8192	8192	3776	7680	8512	6080	11840	8576
1566975766	112	0	4199.487305	4182.563965	4156.410156	4203.077148	4173.846191	450	4				0	4	4	4	0	4	112	0	8192	8192	8192	3840	7680	8512	6016	11840	8576
1566975766	113	0	4201.025879	4176.410156	4164.102539	4205.128418	4168.205078	450	4				0	4	4	4	0	4	113	0	8192	8192	8192	3776	7680	8512	6016	11904	8576
1566975766	114	0	4184.615234	4168.205078	4143.589844	4185.128418	4145.641113	450	4				0	4	4	4	0	4	114	0	8192	8192	8192	3840	7680	8512	6016	11840	8960
1566975766	115	0	4190.769043	4166.153809	4150.769043	4197.436035	4155.897461	1023	4				0	4	4	4	0	4	115	0	8192	8192	8192	3776	7680	8512	6016	11840	8960
1566975766	116	0	4210.256348	4196.922852	4176.922852	4207.692383	4189.230957	450	4				0	4	4	4	0	4	116	0	8192	8192	8192	3840	7680	8512	5952	11840	8768
1566975766	117	0	4190.256348	4205.128418	4170.256348	4195.384766	4167.179688	450	4				0	4	4	4	0	4	117	0	8192	8192	8192	3840	7680	8512	5952	11840	8576
1566975766	118	0	4182.05127	4178.461426	4166.153809	4198.461426	4152.307617	450	4				0	4	4	4	0	4	118	0	8192	8192	8192	3776	7680	8512	6080	11840	8576
1566975766	119	0	4222.563965	4188.717773	4194.358887	4211.282227	4200.512695	1023	4				0	4	4	4	0	4	119	0	8192	8192	8192	3840	7680	8448	5952	11840	8512
1566975766	120	0	4241.538574	4211.282227	4210.256348	4218.461426	4219.487305	450	4				0	4	4	4	0	4	120	0	8192	8192	8192	3840	7680	8512	5952	11840	8512
1566975766	121	0	4219.487305	4194.871582	4184.102539	4203.589844	4184.615234	450	4				0	4	4	4	0	4	121	0	8192	8192	8192	3840	7680	8512	6016	11840	8576
1566975766	122	0	4206.153809	4186.666504	4167.692383	4194.358887	4180	450	4				0	4	4	4	0	4	122	0	8192	8192	8192	3840	7680	8512	6016	11840	8576
1566975766	123	0	4220	4213.333496	4182.05127	4209.230957	4208.717773	1023	4				0	4	4	4	0	4	123	0	8192	8192	8192	3840	7680	8512	6016	11776	8896
1566975766	124	0	4235.897461	4223.589844	4185.128418	4208.717773	4220.512695	450	4				0	4	4	4	0	4	124	0	8192	8192	8192	3840	7680	8512	6016	11776	8896
1566975766	125	0	4230.769043	4203.077148	4173.333496	4201.538574	4214.358887	450	4				0	4	4	4	0	4	125	0	8192	8192	8192	3776	7680	8512	6080	11840	8640
1566975766	126	0	4227.179688	4209.230957	4173.846191	4200	4220.512695	450	4				0	4	4	4	0	4	126	0	8192	8192	8192	3840	7680	8512	6080	11776	8576
1566975766	127	0	4234.871582	4221.538574	4190.256348	4202.05127	4231.282227	241	4				0	4	4	4	0	4	127	0	8192	8192	8192	3840	7680	8512	6080	11840	8576
1566975766	0	0	4230.256348	4198.974121	4189.230957	4207.179688	4218.461426	450	4				0	4	4	4	0	4	0	0	8192	8192	8192	3840	7680	8512	6080	11840	8576
1566975766	1	0	4215.897461	4194.871582	4173.846191	4197.436035	4201.538574	450	4				0	4	4	4	0	4	1	0	8192	8192	8192	3776	7616	8512	6016	11776	8576
1566975766	2	0	4216.410156	4219.487305	4189.230957	4202.05127	4211.282227	1023	4				0	4	4	4	0	4	2	0	8192	8192	8192	3840	7680	8512	6016	11840	8576
1566975766	3	0	4228.205078	4219.487305	4207.179688	4207.179688	4230.256348	450	4				0	4	4	4	0	4	3	0	8192	8192	8192	3776	7680	8512	6016	11840	8512
1566975766	4	0	4230.256348	4205.128418	4201.538574	4198.461426	4229.230957	1023	4				0	4	4	4	0	4	4	0	8192	8192	8192	3776	7680	8512	6016	11776	8640
1566975766	5	0	4221.025879	4198.974121	4197.94873	4203.077148	4215.897461	450	4				0	4	4	4	0	4	5	0	8192	8192	8192	3840	7680	8512	6016	11776	8640
1566975766	6	0	4209.230957	4196.922852	4191.794922	4200.512695	4208.205078	1023	4				0	4	4	4	0	4	6	0	8192	8192	8192	3776	7680	8512	6016	11840	8704
1566975766	7	0	4213.846191	4209.230957	4197.436035	4208.205078	4218.461426	450	4				0	4	4	4	0	4	7	0	8192	8192	8192	3840	7680	8512	5952	11840	8576
1566975766	8	0	4223.589844	4219.487305	4200	4213.846191	4224.102539	450	4				0	4	4	4	0	4	8	0	8192	8192	8192	3776	7680	8576	6080	11840	8576
1566975766	9	0	4214.871582	4205.128418	4181.538574	4198.974121	4204.615234	7	4				0	4	4	4	0	4	9	0	8192	8192	8192	3840	7616	8512	6016	11840	8640
1566975766	10	0	4214.871582	4213.333496	4180.512695	4205.641113	4197.436035	450	4				0	4	4	4	0	4	10	0	8192	8192	8192	3776	7680	8512	6016	11840	8640
1566975766	11	0	4231.794922	4244.102539	4199.487305	4218.461426	4217.436035	1023	4				0	4	4	4	0	4	11	0	8192	8192	8192	3840	7616	8512	6016	11840	8576
1566975766	12	0	4228.717773	4233.846191	4201.538574	4217.94873	4221.025879	450	4				0	4	4	4	0	4	12	0	8192	8192	8192	3776	7680	8512	6016	11840	8576
1566975766	13	0	4198.461426	4205.128418	4170.769043	4200.512695	4194.358887	450	4				0	4	4	4	0	4	13	0	8192	8192	8192	3840	7680	8512	6016	11840	8576
1566975766	14	0	4183.589844	4209.230957	4155.384766	4193.333496	4189.743652	450	4				0	4	4	4	0	4	14	0	8192	8192	8192	3776	7680	8512	6016	11840	8576
1566975766	15	0	4187.692383	4217.436035	4168.717773	4207.692383	4201.025879	1023	4				0	4	4	4	0	4	15	0	8192	8192	8192	3840	7616	8448	6016	11840	8576
1566975766	16	0	4196.410156	4223.589844	4181.538574	4208.717773	4202.563965	0	4				0	4	4	4	0	4	16	0	8192	8192	8192	3776	7680	8512	5952	11840	8576
1566975767	17	0	4213.333496	4240	4199.487305	4219.487305	4212.820313	0	4				0	4	4	4	0	4	17	0	8192	8192	8192	3840	7680	8512	6016	11776	8576
1566975767	18	0	4218.461426	4242.05127	4204.102539	4225.641113	4221.538574	0	4				0	4	4	4	0	4	18	0	8192	8192	8192	3840	7680	8512	6016	11776	8576
1566975767	19	0	4204.615234	4231.794922	4191.794922	4203.077148	4216.410156	0	4				0	4	4	4	0	4	19	0	8192	8192	8192	3840	7680	8512	6016	11904	8512
1566975767	20	0	4197.436035	4240	4194.358887	4200.512695	4216.922852	0	4				0	4	4	4	0	4	20	0	8192	8192	8192	3840	7680	8512	6080	11840	8576
1566975767	21	0	4195.384766	4252.307617	4184.615234	4203.077148	4215.897461	0	4				0	4	4	4	0	4	21	0	8192	8192	8192	3840	7680	8576	6016	11840	8576
1566975767	22	0	4196.410156	4244.102539	4175.897461	4202.563965	4202.563965	0	4				0	4	4	4	0	4	22	0	8192	8192	8192	3840	7616	8512	5952	11840	8896
1566975767	23	0	4197.94873	4233.846191	4189.743652	4209.230957	4196.922852	0	4				0	4	4	4	0	4	23	0	8192	8192	8192	3840	7680	8512	5952	11840	8896
1566975767	24	0	4194.871582	4233.846191	4197.436035	4200	4201.025879	0	4				0	4	4	4	0	4	24	0	8192	8192	8192	3840	7680	8512	6016	11904	8384
1566975767	25	0	4216.410156	4252.307617	4219.487305	4208.717773	4222.05127	0	4				0	4	4	4	0	4	25	0	8192	8192	8192	3840	7680	8512	6016	11840	8512
1566975767	26	0	4254.871582	4276.922852	4241.538574	4219.487305	4249.230957	0	4				0	4	4	4	0	4	26	0	8192	8192	8192	3840	7616	8512	6016	11840	8576
1566975767	27	0	4245.641113	4272.820313	4222.05127	4212.307617	4242.563965	0	4				0	4	4	4	0	4	27	0	8192	8192	8192	3840	7680	8512	6016	11776	8576
1566975767	28	0	4218.974121	4262.563965	4201.025879	4208.205078	4229.743652	0	4				0	4	4	4	0	4	28	0	8192	8192	8192	3840	7680	8512	6016	11776	8576
1566975767	29	0	4216.410156	4262.563965	4201.025879	4197.94873	4230.256348	0	4				0	4	4	4	0	4	29	0	8192	8192	8192	3776	7680	8512	6016	11776	8576
1566975767	30	0	4194.871582	4242.05127	4185.128418	4196.922852	4200	0	4				0	4	4	4	0	4	30	0	8192	8192	8192	3840	7680	8512	6016	11840	8576
1566975767	31	0	4181.025879	4223.589844	4172.820313	4210.256348	4180.512695	0	4				0	4	4	4	0	4	31	0	8192	8192	8192	3776	7680	8512	5952	11904	8512
1566975767	32	0	4214.871582	4246.153809	4201.538574	4223.589844	4216.922852	0	4				0	4	4	4	0	4	32	0	8192	8192	8192	3840	7680	8512	5952	11904	8512
1566975767	33	0	4210.769043	4252.307617	4202.05127	4208.717773	4215.384766	0	4				0	4	4	4	0	4	33	0	8192	8192	8192	3776	7680	8512	5952	11840	8576
1566975767	34	0	4161.025879	4219.487305	4173.333496	4181.538574	4168.205078	0	4				0	4	4	4	0	4	34	0	8192	8192	8192	3840	7680	8576	5952	11840	8576
1566975767	35	0	4141.025879	4215.384766	4181.538574	4190.256348	4148.205078	0	4				0	4	4	4	0	4	35	0	8192	8192	8192	3840	7680	8512	5952	11840	8512
1566975767	36	0	4148.717773	4225.641113	4184.615234	4193.333496	4156.410156	0	4				0	4	4	4	0	4	36	0	8192	8192	8192	3840	7680	8512	5952	11840	8512
1566975767	37	0	4157.94873	4215.384766	4170.256348	4185.128418	4165.128418	0	4				0	4	4	4	0	4	37	0	8192	8192	8192	3840	7616	8448	6016	11840	8576
1566975767	38	0	4166.666504	4203.077148	4171.794922	4196.922852	4158.974121	0	4				0	4	4	4	0	4	38	0	8192	8192	8192	3840	7680	8512	6016	11840	8512
1566975767	39	0	4178.974121	4223.589844	4170.256348	4196.922852	4157.94873	0	4				0	4	4	4	0	4	39	0	8192	8192	8192	3776	7616	8512	6016	11840	8512
1566975767	40	0	4208.205078	4250.256348	4177.94873	4201.025879	4190.769043	0	4				0	4	4	4	0	4	40	0	8192	8192	8192	3776	7616	8512	6016	11840	8576
1566975767	41	0	4228.205078	4252.307617	4191.282227	4208.205078	4214.358887	0	4				0	4	4	4	0	4	41	0	8192	8192	8192	3776	7616	8512	6016	11840	8576
1566975767	42	0	4206.666504	4235.897461	4184.615234	4196.410156	4179.487305	0	4				0	4	4	4	0	4	42	0	8192	8192	8192	3840	7616	8512	6016	11840	8576
1566975767	43	0	4204.615234	4227.692383	4193.333496	4203.077148	4163.589844	0	4				0	4	4	4	0	4	43	0	8192	8192	8192	3840	7616	8576	6016	11840	8576
1566975767	44	0	4239.487305	4235.897461	4216.922852	4215.897461	4201.025879	0	4				0	4	4	4	0	4	44	0	8192	8192	8192	3840	7680	8512	5952	11840	8576
1566975767	45	0	4235.384766	4235.897461	4215.384766	4215.897461	4211.794922	0	4				0	4	4	4	0	4	45	0	8192	8192	8192	3776	7680	8512	5952	11776	8576
1566975767	46	0	4200	4227.692383	4192.820313	4205.641113	4186.666504	0	4				0	4	4	4	0	4	46	0	8192	8192	8192	3776	7680	8448	5952	11776	8576
1566975767	47	0	4201.538574	4227.692383	4186.666504	4205.128418	4178.974121	0	4				0	4	4	4	0	4	47	0	8192	8192	8192	3776	7680	8512	6016	11840	8576
1566975767	48	0	4220.512695	4240	4199.487305	4218.974121	4195.897461	0	4				0	4	4	4	0	4	48	0	8192	8192	8192	3840	7680	8512	6016	11840	8576
1566975767	49	0	4209.230957	4237.94873	4193.333496	4207.179688	4206.153809	0	4				0	4	4	4	0	4	49	0	8192	8192	8192	3776	7680	8512	5952	11840	8832
1566975767	50	0	4197.94873	4219.487305	4185.128418	4206.153809	4201.538574	0	4				0	4	4	4	0	4	50	0	8192	8192	8192	3840	7680	8512	5952	11840	8832
1566975767	51	0	4202.05127	4213.333496	4175.384766	4210.769043	4187.179688	0	4				0	4	4	4	0	4	51	0	8192	8192	8128	3840	7680	8512	6016	11776	8512
1566975767	52	0	4201.025879	4221.538574	4165.641113	4189.743652	4180.512695	0	4				0	4	4	4	0	4	52	0	8192	8192	8128	3840	7680	8512	6080	11840	8576
1566975767	53	0	4197.436035	4217.436035	4182.563965	4194.358887	4185.128418	0	4				0	4	4	4	0	4	53	0	8192	8128	8192	3840	7680	8512	6016	11904	8576
1566975767	54	0	4200.512695	4203.077148	4193.846191	4206.153809	4186.153809	0	4				0	4	4	4	0	4	54	0	8192	8192	8192	3840	7680	8512	6016	11904	8576
1566975767	55	0	4201.538574	4176.410156	4187.179688	4201.025879	4190.256348	0	4				0	4	4	4	0	4	55	0	8192	8192	8192	3840	7680	8512	6080	11840	8512
1566975767	56	0	4200	4147.692383	4187.179688	4201.025879	4197.436035	0	4				0	4	4	4	0	4	56	0	8192	8192	8192	3776	7680	8512	6016	11840	8576
1566975767	57	0	4200.512695	4153.846191	4190.769043	4204.615234	4202.563965	0	4				0	4	4	4	0	4	57	0	8192	8192	8192	3840	7680	8512	5952	11840	8576
1566975767	58	0	4196.922852	4168.205078	4184.615234	4208.717773	4208.205078	0	4				0	4	4	4	0	4	58	0	8192	8192	8192	3840	7680	8512	6016	11840	8512
1566975767	59	0	4196.922852	4174.358887	4170.256348	4196.922852	4210.769043	0	4				0	4	4	4	0	4	59	0	8192	8192	8192	3840	7680	8512	6016	11840	8512
1566975767	60	0	4193.846191	4166.153809	4168.205078	4190.256348	4203.077148	0	4				0	4	4	4	0	4	60	0	8192	8192	8192	3840	7680	8512	6080	11840	8960
1566975767	61	0	4187.179688	4157.94873	4173.333496	4194.871582	4198.974121	0	4				0	4	4	4	0	4	61	0	8192	8192	8192	3840	7680	8512	6016	11840	8576
1566975767	62	0	4188.205078	4174.358887	4173.846191	4190.256348	4203.589844	0	4				0	4	4	4	0	4	62	0	8192	8192	8192	3776	7680	8512	5952	11840	8576
1566975767	63	0	4185.641113	4186.666504	4178.461426	4202.563965	4203.077148	0	4				0	4	4	4	0	4	63	0	8192	8192	8192	3776	7680	8512	6016	11840	8576
1566975767	64	0	4174.358887	4174.358887	4168.717773	4204.615234	4199.487305	450	4				0	4	4	4	0	4	64	0	8192	8192	8192	3840	7616	8512	6016	11840	8576
1566975767	65	0	4177.436035	4170.256348	4164.102539	4193.846191	4205.128418	450	4				0	4	4	4	0	4	65	0	8192	8192	8192	3840	7616	8512	6016	11840	8576
1566975767	66	0	4194.358887	4174.358887	4183.077148	4197.436035	4219.487305	1023	4				0	4	4	4	0	4	66	0	8192	8192	8192	3840	7680	8512	5952	11840	8576
1566975767	67	0	4186.666504	4149.743652	4173.333496	4190.769043	4222.563965	450	4				0	4	4	4	0	4	67	0	8192	8192	8192	3840	7680	8512	6016	11840	8832
1566975767	68	0	4162.563965	4127.179688	4138.974121	4185.641113	4210.769043	1023	4				0	4	4	4	0	4	68	0	8192	8192	8192	3840	7616	8512	6016	11840	8832
1566975767	69	0	4169.743652	4153.846191	4140	4192.820313	4221.025879	450	4				0	4	4	4	0	4	69	0	8192	8192	8192	3840	7680	8512	6016	11904	8576
1566975767	70	0	4206.153809	4196.922852	4179.487305	4213.333496	4250.256348	1023	4				0	4	4	4	0	4	70	0	8192	8192	8192	3776	7680	8512	5952	11776	8576
1566975767	71	0	4227.179688	4205.128418	4192.307617	4221.538574	4253.846191	450	4				0	4	4	4	0	4	71	0	8192	8192	8192	3776	7680	8512	6016	11840	8576
1566975767	72	0	4215.384766	4186.666504	4168.717773	4196.410156	4233.333496	450	4				0	4	4	4	0	4	72	0	8192	8192	8192	3776	7680	8448	6016	11840	8576
1566975767	73	0	4203.589844	4184.615234	4178.461426	4200.512695	4229.230957	7	4				0	4	4	4	0	4	73	0	8192	8192	8192	3840	7680	8512	6016	11840	8576
1566975767	74	0	4203.077148	4182.563965	4195.384766	4213.846191	4235.897461	450	4				0	4	4	4	0	4	74	0	8192	8192	8192	3840	7680	8512	5952	11840	8576
1566975767	75	0	4195.384766	4168.205078	4180.512695	4197.436035	4226.666504	1023	4				0	4	4	4	0	4	75	0	8192	8192	8192	3776	7680	8512	5952	11840	8576
1566975767	76	0	4203.077148	4184.615234	4193.846191	4206.153809	4237.94873	450	4				0	4	4	4	0	4	76	0	8192	8192	8192	3776	7680	8512	6016	11840	8512
1566975767	77	0	4233.333496	4217.436035	4223.589844	4224.102539	4272.820313	450	4				0	4	4	4	0	4	77	0	8192	8192	8192	3840	7680	8448	6016	11840	8512
1566975767	78	0	4225.641113	4213.333496	4199.487305	4213.333496	4257.94873	450	4				0	4	4	4	0	4	78	0	8192	8192	8192	3840	7680	8512	6080	11840	8576
1566975767	79	0	4180.512695	4176.410156	4144.615234	4193.846191	4211.282227	1023	4				0	4	4	4	0	4	79	0	8192	8192	8192	3840	7680	8512	6016	11840	8640
1566975767	80	0	4182.05127	4168.205078	4150.256348	4202.563965	4221.025879	450	4				0	4	4	4	0	4	80	0	8192	8192	8192	3776	7680	8512	6016	11840	8512
1566975767	81	0	4227.692383	4188.717773	4191.282227	4223.077148	4258.461426	450	4				0	4	4	4	0	4	81	0	8192	8192	8192	3840	7680	8512	6016	11840	8320
1566975767	82	0	4233.846191	4190.769043	4181.025879	4209.743652	4251.794922	450	4				0	4	4	4	0	4	82	0	8192	8192	8192	3776	7680	8512	6016	11840	8320
1566975767	83	0	4214.871582	4176.410156	4167.179688	4207.179688	4227.179688	1023	4				0	4	4	4	0	4	83	0	8192	8192	8192	3840	7680	8512	5952	11776	8576
1566975767	84	0	4228.717773	4203.077148	4191.794922	4220.512695	4234.871582	450	4				0	4	4	4	0	4	84	0	8192	8192	8192	3776	7680	8512	5888	11840	8576
1566975767	85	0	4242.563965	4233.846191	4197.94873	4205.641113	4245.641113	450	4				0	4	4	4	0	4	85	0	8192	8192	8192	3776	7680	8512	5952	11776	8448
1566975767	86	0	4224.615234	4225.641113	4180.512695	4192.307617	4234.871582	450	4				0	4	4	4	0	4	86	0	8192	8192	8192	3776	7680	8512	5952	11776	8448
1566975767	87	0	4214.871582	4207.179688	4177.436035	4195.897461	4230.256348	1023	4				0	4	4	4	0	4	87	0	8192	8192	8192	3776	7680	8512	6016	11840	8576
1566975767	88	0	4222.563965	4201.025879	4196.922852	4212.820313	4237.94873	450	4				0	4	4	4	0	4	88	0	8192	8192	8192	3840	7680	8512	6016	11776	8576
1566975767	89	0	4200	4184.615234	4188.717773	4203.589844	4213.846191	450	4				0	4	4	4	0	4	89	0	8192	8192	8192	3776	7680	8512	6016	11904	8512
1566975767	90	0	4174.358887	4160	4169.743652	4185.641113	4181.025879	450	4				0	4	4	4	0	4	90	0	8192	8192	8192	3840	7680	8512	6016	11904	8512
1566975767	91	0	4199.487305	4166.153809	4193.333496	4213.333496	4198.461426	1023	4				0	4	4	4	0	4	91	0	8192	8192	8192	3840	7680	8512	6016	11840	8512
1566975767	92	0	4216.922852	4194.871582	4202.05127	4220.512695	4219.487305	450	4				0	4	4	4	0	4	92	0	8192	8192	8192	3840	7680	8512	6016	11840	8512
1566975767	93	0	4197.436035	4209.230957	4183.589844	4205.128418	4211.794922	450	4				0	4	4	4	0	4	93	0	8192	8192	8192	3840	7680	8512	5952	11776	8576
1566975767	94	0	4190.256348	4196.922852	4173.846191	4205.128418	4207.692383	450	4				0	4	4	4	0	4	94	0	8192	8192	8192	3840	7680	8512	6016	11840	8832
1566975767	95	0	4195.897461	4178.461426	4165.641113	4200.512695	4211.282227	1023	4				0	4	4	4	0	4	95	0	8192	8192	8192	3840	7680	8512	6016	11840	8832
1566975767	96	0	4203.589844	4196.922852	4173.333496	4211.794922	4222.05127	450	4				0	4	4	4	0	4	96	0	8192	8192	8192	3840	7680	8512	5952	11840	8576
1566975767	97	0	4226.666504	4217.436035	4191.282227	4213.333496	4236.922852	450	4				0	4	4	4	0	4	97	0	8192	8192	8192	3840	7680	8448	6016	11840	8576
1566975767	98	0	4235.897461	4203.077148	4194.871582	4202.05127	4236.410156	450	4				0	4	4	4	0	4	98	0	8192	8192	8192	3776	7680	8512	5952	11840	8512
1566975767	99	0	4224.615234	4198.974121	4194.358887	4208.717773	4228.717773	1023	4				0	4	4	4	0	4	99	0	8192	8192	8192	3840	7616	8512	6016	11840	8320
1566975767	100	0	4229.743652	4229.743652	4199.487305	4208.717773	4235.384766	450	4				0	4	4	4	0	4	100	0	8192	8192	8192	3840	7680	8512	6016	11840	8320
1566975767	101	0	4223.589844	4225.641113	4195.384766	4195.384766	4223.589844	450	4				0	4	4	4	0	4	101	0	8192	8192	8192	3840	7680	8512	6016	11840	8576
1566975767	102	0	4197.94873	4192.820313	4181.538574	4184.615234	4195.384766	450	4				0	4	4	4	0	4	102	0	8192	8192	8192	3776	7680	8512	6016	11776	8576
1566975767	103	0	4201.025879	4205.128418	4186.153809	4193.846191	4195.384766	1023	4				0	4	4	4	0	4	103	0	8192	8192	8192	3840	7616	8512	6016	11840	8576
1566975767	104	0	4211.794922	4221.538574	4188.717773	4206.153809	4206.666504	450	4				0	4	4	4	0	4	104	0	8192	8192	8192	3840	7616	8448	6016	11840	8576
1566975767	105	0	4207.179688	4211.282227	4179.487305	4198.974121	4208.205078	450	4				0	4	4	4	0	4	105	0	8192	8192	8192	3840	7616	8512	5952	11904	8640
1566975767	106	0	4213.333496	4211.282227	4196.922852	4207.179688	4217.94873	450	4				0	4	4	4	0	4	106	0	8192	8192	8192	3840	7616	8448	6080	11776	8576
1566975767	107	0	4217.94873	4221.538574	4196.922852	4208.717773	4218.974121	1023	4				0	4	4	4	0	4	107	0	8192	8192	8192	3840	7680	8512	6016	11840	8576
1566975767	108	0	4212.820313	4221.538574	4168.717773	4196.410156	4205.641113	450	4				0	4	4	4	0	4	108	0	8192	8192	8192	3840	7680	8448	6016	11840	8576
1566975767	109	0	4233.846191	4233.846191	4174.871582	4209.230957	4225.641113	450	4				0	4	4	4	0	4	109	0	8192	8192	8192	3776	7680	8512	6016	11840	8576
1566975767	110	0	4263.077148	4256.410156	4192.820313	4213.333496	4263.589844	450	4				0	4	4	4	0	4	110	0	8192	8192	8192	3840	7616	8512	5952	11840	8576
1566975767	111	0	4248.205078	4250.256348	4183.589844	4198.974121	4253.333496	1023	4				0	4	4	4	0	4	111	0	8192	8192	8192	3776	7680	8512	6016	11840	8512
1566975767	112	0	4234.358887	4242.05127	4183.077148	4198.974121	4241.025879	450	4				0	4	4	4	0	4	112	0	8192	8192	8192	3840	7680	8512	6016	11840	8768
1566975767	113	0	4252.820313	4252.307617	4209.230957	4211.794922	4263.077148	450	4				0	4	4	4	0	4	113	0	8192	8192	8192	3840	7680	8448	5952	11840	8768
1566975767	114	0	4238.974121	4246.153809	4209.743652	4206.666504	4252.307617	450	4				0	4	4	4	0	4	114	0	8192	8192	8192	3840	7680	8512	6016	11840	8576
1566975767	115	0	4197.94873	4223.589844	4180	4183.077148	4210.256348	1023	4				0	4	4	4	0	4	115	0	8192	8192	8192	3840	7680	8448	6016	11840	8576
1566975767	116	0	4200	4233.846191	4186.666504	4194.871582	4203.589844	450	4				0	4	4	4	0	4	116	0	8192	8192	8192	3776	7680	8512	6016	11776	8576
1566975767	117	0	4224.615234	4250.256348	4205.641113	4208.717773	4226.153809	450	4				0	4	4	4	0	4	117	0	8192	8192	8192	3840	7680	8448	6016	11776	8384
1566975767	118	0	4215.384766	4237.94873	4188.717773	4190.256348	4231.282227	450	4				0	4	4	4	0	4	118	0	8192	8192	8192	3840	7680	8512	6016	11776	8384
1566975767	119	0	4213.846191	4223.589844	4186.153809	4195.897461	4227.692383	1023	4				0	4	4	4	0	4	119	0	8192	8192	8192	3840	7680	8512	6016	11776	8512
1566975767	120	0	4236.410156	4237.94873	4197.436035	4207.179688	4231.794922	450	4				0	4	4	4	0	4	120	0	8192	8192	8192	3840	7680	8512	6016	11840	8512
1566975767	121	0	4241.025879	4262.563965	4195.897461	4214.358887	4231.794922	450	4				0	4	4	4	0	4	121	0	8192	8192	8192	3840	7680	8512	6016	11840	8512
1566975767	122	0	4248.205078	4274.871582	4197.436035	4221.538574	4236.410156	450	4				0	4	4	4	0	4	122	0	8192	8192	8192	3840	7680	8512	6016	11840	8512
1566975767	123	0	4260	4260.512695	4195.384766	4208.205078	4237.436035	1023	4				0	4	4	4	0	4	123	0	8192	8192	8192	3776	7616	8448	6080	11840	8576
1566975767	124	0	4256.922852	4242.05127	4191.282227	4209.743652	4230.769043	450	4				0	4	4	4	0	4	124	0	8192	8192	8192	3840	7680	8512	6016	11840	8576
1566975767	125	0	4264.615234	4266.666504	4197.94873	4222.05127	4234.871582	450	4				0	4	4	4	0	4	125	0	8192	8192	8192	3840	7616	8512	6016	11840	8576
1566975767	126	0	4267.179688	4268.717773	4203.589844	4217.436035	4228.717773	450	4				0	4	4	4	0	4	126	0	8192	8192	8192	3840	7680	8512	6016	11840	8576
1566975767	127	0	4241.025879	4223.589844	4186.666504	4198.974121	4206.153809	241	4				0	4	4	4	0	4	127	0	8192	8192	8192	3840	7616	8512	6016	11840	8576
1566975767	0	0	4251.794922	4246.153809	4197.94873	4208.205078	4230.256348	450	4				0	4	4	4	0	4	0	0	8192	8192	8192	3840	7680	8512	6016	11840	8576
1566975767	1	0	4283.077148	4297.436035	4231.282227	4234.358887	4261.538574	450	4				0	4	4	4	0	4	1	0	8192	8192	8192	3840	7680	8512	5952	11840	8576
1566975767	2	0	4246.666504	4256.410156	4204.615234	4208.205078	4217.94873	1023	4				0	4	4	4	0	4	2	0	8192	8192	8192	3776	7680	8512	5952	11840	8640
1566975767	3	0	4204.102539	4213.333496	4178.974121	4189.230957	4186.153809	450	4				0	4	4	4	0	4	3	0	8192	8192	8192	3840	7680	8512	5952	11840	8640
1566975767	4	0	4220.512695	4244.102539	4200.512695	4209.230957	4216.410156	1023	4				0	4	4	4	0	4	4	0	8192	8192	8192	3840	7616	8512	5952	11776	8768
1566975767	5	0	4211.282227	4250.256348	4187.692383	4195.897461	4207.692383	450	4				0	4	4	4	0	4	5	0	8192	8192	8192	3840	7680	8512	6016	11776	8576
1566975767	6	0	4148.717773	4205.128418	4145.641113	4179.487305	4148.717773	1023	4				0	4	4	4	0	4	6	0	8192	8192	8192	3840	7680	8448	6016	11840	8576
1566975767	7	0	4137.436035	4198.974121	4146.666504	4192.820313	4143.589844	450	4				0	4	4	4	0	4	7	0	8192	8192	8192	3776	7680	8512	6016	11840	8896
1566975767	8	0	4194.871582	4240	4191.794922	4212.307617	4198.461426	450	4				0	4	4	4	0	4	8	0	8192	8192	8192	3840	7680	8448	6016	11840	8896
1566975767	9	0	4244.102539	4276.922852	4226.153809	4227.179688	4237.94873	7	4				0	4	4	4	0	4	9	0	8192	8192	8192	3776	7680	8512	6016	11840	8512
1566975767	10	0	4242.05127	4276.922852	4218.461426	4221.025879	4233.333496	450	4				0	4	4	4	0	4	10	0	8192	8192	8192	3776	7616	8512	6016	11840	8576
1566975767	11	0	4193.846191	4229.743652	4184.615234	4206.666504	4197.436035	1023	4				0	4	4	4	0	4	11	0	8192	8192	8192	3840	7680	8512	6016	11840	8576
1566975767	12	0	4165.641113	4205.128418	4166.153809	4197.436035	4179.487305	450	4				0	4	4	4	0	4	12	0	8192	8192	8192	3840	7680	8512	6016	11840	8576
1566975767	13	0	4204.102539	4250.256348	4198.461426	4214.871582	4211.282227	450	4				0	4	4	4	0	4	13	0	8192	8192	8192	3776	7680	8512	5952	11840	8576
1566975767	14	0	4247.179688	4293.333496	4237.94873	4234.358887	4250.256348	450	4				0	4	4	4	0	4	14	0	8192	8192	8192	3840	7680	8576	6016	11840	8512
1566975767	15	0	4229.743652	4270.769043	4228.717773	4206.153809	4245.128418	1023	4				0	4	4	4	0	4	15	0	8192	8192	8192	3776	7680	8512	5952	11904	8640
1566975768	16	0	4206.666504	4250.256348	4218.461426	4197.94873	4223.077148	0	4				0	4	4	4	0	4	16	0	8192	8192	8192	3840	7680	8512	5952	11904	8640
1566975768	17	0	4218.461426	4270.769043	4212.307617	4210.256348	4220	0	4				0	4	4	4	0	4	17	0	8192	8192	8128	3776	7680	8512	6016	11840	8576
1566975768	18	0	4213.333496	4260.512695	4187.179688	4199.487305	4213.333496	0	4				0	4	4	4	0	4	18	0	8192	8192	8128	3776	7680	8576	5952	11776	8512
1566975768	19	0	4194.871582	4242.05127	4182.05127	4200.512695	4213.333496	0	4				0	4	4	4	0	4	19	0	8192	8192	8192	3776	7680	8512	6016	11840	8512
1566975768	20	0	4209.743652	4258.461426	4198.974121	4207.692383	4238.974121	0	4				0	4	4	4	0	4	20	0	8192	8192	8192	3776	7680	8512	6016	11840	8896
1566975768	21	0	4236.922852	4289.230957	4218.461426	4220	4254.871582	0	4				0	4	4	4	0	4	21	0	8192	8192	8128	3776	7680	8512	5952	11904	8896
1566975768	22	0	4230.256348	4291.282227	4213.333496	4215.897461	4234.358887	0	4				0	4	4	4	0	4	22	0	8192	8192	8192	3776	7680	8512	6016	11776	8512
1566975768	23	0	4197.94873	4262.563965	4186.153809	4199.487305	4201.538574	0	4				0	4	4	4	0	4	23	0	8192	8192	8192	3840	7680	8512	6016	11840	8576
1566975768	24	0	4185.641113	4235.897461	4189.230957	4211.282227	4193.846191	0	4				0	4	4	4	0	4	24	0	8192	8192	8192	3776	7680	8512	6016	11840	8512
1566975768	25	0	4190.769043	4231.794922	4203.589844	4210.769043	4196.922852	0	4				0	4	4	4	0	4	25	0	8192	8192	8192	3840	7680	8512	6016	11840	8896
1566975768	26	0	4184.102539	4217.436035	4191.282227	4202.05127	4186.153809	0	4				0	4	4	4	0	4	26	0	8192	8192	8192	3776	7680	8512	6016	11840	8896
1566975768	27	0	4183.589844	4192.820313	4180.512695	4211.282227	4190.769043	0	4				0	4	4	4	0	4	27	0	8192	8192	8192	3840	7680	8512	6016	11904	8640
1566975768	28	0	4209.230957	4205.128418	4210.769043	4223.589844	4224.102539	0	4				0	4	4	4	0	4	28	0	8192	8192	8192	3840	7680	8512	6016	11840	8576
1566975768	29	0	4222.563965	4223.589844	4236.410156	4219.487305	4238.461426	0	4				0	4	4	4	0	4	29	0	8192	8192	8192	3840	7680	8512	6016	11840	8576
1566975768	30	0	4203.589844	4198.974121	4206.666504	4190.769043	4215.897461	0	4				0	4	4	4	0	4	30	0	8192	8192	8192	3840	7680	8448	6016	11840	8576
1566975768	31	0	4186.666504	4174.358887	4176.922852	4184.102539	4193.333496	0	4				0	4	4	4	0	4	31	0	8192	8192	8192	3840	7680	8512	6016	11840	8576
1566975768	32	0	4187.692383	4182.563965	4177.94873	4196.922852	4200.512695	0	4				0	4	4	4	0	4	32	0	8192	8192	8192	3840	7680	8448	6016	11776	8576
1566975768	33	0	4196.410156	4190.769043	4182.05127	4197.94873	4214.358887	0	4				0	4	4	4	0	4	33	0	8128	8192	8192	3840	7680	8512	6080	11840	8576
1566975768	34	0	4212.307617	4192.820313	4194.358887	4208.717773	4217.436035	0	4				0	4	4	4	0	4	34	0	8192	8192	8192	3776	7680	8512	6080	11840	8576
1566975768	35	0	4231.282227	4209.230957	4206.153809	4210.256348	4227.692383	0	4				0	4	4	4	0	4	35	0	8192	8192	8192	3776	7680	8512	5952	11840	8576
1566975768	36	0	4224.615234	4209.230957	4196.410156	4197.436035	4229.743652	0	4				0	4	4	4	0	4	36	0	8192	8192	8192	3840	7680	8512	6016	11840	8576
1566975768	37	0	4185.128418	4178.461426	4164.615234	4184.102539	4191.282227	0	4				0	4	4	4	0	4	37	0	8192	8192	8192	3840	7680	8512	6080	11776	8576
1566975768	38	0	4173.846191	4182.563965	4162.563965	4188.205078	4174.358887	0	4				0	4	4	4	0	4	38	0	8192	8192	8192	3840	7680	8512	6080	11776	8320
1566975768	39	0	4206.666504	4217.436035	4202.05127	4223.077148	4218.974121	0	4				0	4	4	4	0	4	39	0	8192	8192	8192	3776	7680	8512	5952	11840	8320
1566975768	40	0	4213.846191	4205.128418	4196.922852	4214.358887	4238.461426	0	4				0	4	4	4	0	4	40	0	8192	8192	8192	3840	7616	8512	6016	11840	8384
1566975768	41	0	4202.05127	4178.461426	4169.230957	4186.153809	4218.461426	0	4				0	4	4	4	0	4	41	0	8192	8192	8192	3840	7616	8512	6016	11776	8576
1566975768	42	0	4215.897461	4194.871582	4185.641113	4204.102539	4219.487305	0	4				0	4	4	4	0	4	42	0	8192	8192	8192	3840	7680	8512	6016	11840	8576
1566975768	43	0	4231.794922	4215.384766	4204.615234	4213.846191	4235.897461	0	4				0	4	4	4	0	4	43	0	8192	8192	8192	3776	7680	8448	6016	11840	8384
1566975768	44	0	4239.487305	4219.487305	4211.794922	4207.179688	4245.128418	0	4				0	4	4	4	0	4	44	0	8192	8192	8192	3840	7616	8512	6016	11840	8384
1566975768	45	0	4243.077148	4215.384766	4209.230957	4201.538574	4249.743652	0	4				0	4	4	4	0	4	45	0	8192	8192	8192	3840	7680	8448	6016	11840	8576
1566975768	46	0	4236.922852	4211.282227	4200.512695	4200	4246.666504	0	4				0	4	4	4	0	4	46	0	8192	8192	8192	3840	7616	8512	6016	11776	8512
1566975768	47	0	4229.230957	4196.922852	4200.512695	4206.153809	4244.102539	0	4				0	4	4	4	0	4	47	0	8192	8192	8192	3776	7680	8512	6016	11840	8576
1566975768	48	0	4226.666504	4180.512695	4202.563965	4206.153809	4246.666504	0	4				0	4	4	4	0	4	48	0	8192	8192	8192	3840	7680	8512	6016	11840	8576
1566975768	49	0	4224.615234	4192.820313	4202.05127	4212.307617	4240	0	4				0	4	4	4	0	4	49	0	8192	8192	8192	3776	7680	8512	6016	11776	8576
1566975768	50	0	4212.820313	4207.179688	4185.128418	4198.461426	4224.615234	0	4				0	4	4	4	0	4	50	0	8192	8192	8192	3840	7680	8512	5952	11840	8576
1566975768	51	0	4197.436035	4203.077148	4170.256348	4186.153809	4220	0	4				0	4	4	4	0	4	51	0	8192	8192	8192	3776	7680	8512	6080	11904	8576
1566975768	52	0	4210.769043	4221.538574	4193.333496	4211.794922	4240.512695	0	4				0	4	4	4	0	4	52	0	8192	8192	8192	3776	7680	8512	6080	11904	8576
1566975768	53	0	4246.153809	4240	4221.538574	4221.538574	4264.615234	0	4				0	4	4	4	0	4	53	0	8192	8192	8192	3776	7680	8512	6016	11776	8512
1566975768	54	0	4256.922852	4219.487305	4229.743652	4213.333496	4268.717773	0	4				0	4	4	4	0	4	54	0	8192	8192	8192	3776	7680	8512	6080	11840	8576
1566975768	55	0	4244.102539	4219.487305	4224.102539	4212.820313	4264.615234	0	4				0	4	4	4	0	4	55	0	8192	8192	8192	3776	7680	8512	6080	11840	8576
1566975768	56	0	4245.128418	4244.102539	4223.077148	4217.94873	4265.641113	0	4				0	4	4	4	0	4	56	0	8192	8192	8192	3776	7680	8512	6080	11840	8384
1566975768	57	0	4260	4244.102539	4232.820313	4218.974121	4270.256348	0	4				0	4	4	4	0	4	57	0	8192	8192	8192	3776	7680	8512	6016	11840	8384
1566975768	58	0	4270.256348	4252.307617	4243.077148	4208.205078	4286.666504	0	4				0	4	4	4	0	4	58	0	8192	8192	8192	3776	7680	8512	6016	11840	8512
1566975768	59	0	4261.538574	4250.256348	4246.666504	4207.179688	4294.358887	0	4				0	4	4	4	0	4	59	0	8192	8192	8192	3840	7680	8512	6016	11776	8576
1566975768	60	0	4238.461426	4213.333496	4230.769043	4204.615234	4265.641113	0	4				0	4	4	4	0	4	60	0	8192	8192	8192	3840	7680	8512	6016	11840	8576
1566975768	61	0	4235.897461	4215.384766	4224.615234	4198.974121	4246.153809	0	4				0	4	4	4	0	4	61	0	8192	8192	8192	3840	7680	8512	5952	11840	8768
1566975768	62	0	4229.230957	4233.846191	4224.102539	4200	4247.179688	0	4				0	4	4	4	0	4	62	0	8192	8192	8192	3840	7680	8512	5952	11840	8768
1566975768	63	0	4197.436035	4198.974121	4199.487305	4189.743652	4235.384766	0	4				0	4	4	4	0	4	63	0	8192	8192	8192	3840	7680	8512	5952	11840	8576
1566975768	64	0	4188.717773	4190.769043	4201.025879	4201.025879	4228.717773	450	4				0	4	4	4	0	4	64	0	8192	8192	8192	3776	7680	8512	5952	11840	8576
1566975768	65	0	4217.436035	4229.743652	4229.743652	4216.922852	4248.717773	450	4				0	4	4	4	0	4	65	0	8192	8192	8192	3840	7680	8512	6016	11840	8576
1566975768	66	0	4238.461426	4227.692383	4238.974121	4203.077148	4269.743652	1023	4				0	4	4	4	0	4	66	0	8192	8192	8192	3840	7680	8512	6016	11840	8576
1566975768	67	0	4233.846191	4207.179688	4234.871582	4205.641113	4269.743652	450	4				0	4	4	4	0	4	67	0	8192	8192	8192	3840	7680	8512	6016	11840	8512
1566975768	68	0	4224.102539	4217.436035	4221.538574	4208.717773	4266.153809	1023	4				0	4	4	4	0	4	68	0	8192	8192	8192	3840	7680	8512	5952	11840	8576
1566975768	69	0	4219.487305	4227.692383	4214.358887	4202.563965	4264.102539	450	4				0	4	4	4	0	4	69	0	8192	8192	8192	3840	7680	8512	6016	11840	8576
1566975768	70	0	4215.384766	4223.589844	4215.384766	4206.666504	4253.846191	1023	4				0	4	4	4	0	4	70	0	8192	8192	8192	3840	7680	8512	6016	11840	8576
1566975768	71	0	4221.538574	4235.897461	4211.794922	4208.205078	4250.256348	450	4				0	4	4	4	0	4	71	0	8192	8192	8192	3776	7680	8512	6016	11840	8576
1566975768	72	0	4240	4240	4215.897461	4212.820313	4262.05127	450	4				0	4	4	4	0	4	72	0	8192	8192	8192	3840	7680	8512	6016	11840	8576
1566975768	73	0	4246.153809	4219.487305	4221.025879	4206.153809	4264.615234	2	4				0	4	4	4	0	4	73	0	8192	8192	8192	3840	7680	8512	6016	11840	8576
1566975768	74	0	4232.307617	4227.692383	4223.077148	4209.743652	4250.769043	450	4				0	4	4	4	0	4	74	0	8192	8192	8192	3840	7680	8512	6016	11840	8576
1566975768	75	0	4225.128418	4254.358887	4222.05127	4222.05127	4244.102539	1023	4				0	4	4	4	0	4	75	0	8192	8192	8192	3776	7680	8512	6016	11840	8576
1566975768	76	0	4211.282227	4235.897461	4203.077148	4200.512695	4231.794922	450	4				0	4	4	4	0	4	76	0	8192	8192	8192	3840	7680	8512	6016	11840	8576
1566975768	77	0	4204.102539	4225.641113	4207.179688	4198.461426	4231.794922	450	4				0	4	4	4	0	4	77	0	8192	8192	8192	3776	7680	8512	6016	11840	8576
[truncated: 5,487 more rows]
