# Supplementary material for: The classification of EEG-based winking signals: a transfer learning and random forest pipeline
Source: PeerJ. 2021 Mar 31;9:e11182. doi: 10.7717/peerj.11182 (PMC8019310; doi:10.7717/peerj.11182)
Supplement: Supplemental Information 11 [file peerj-09-11182-s011.csv]

title:RightWink_T3	start timestamp:2019-08-30T16:17:16.529296+08:00	stop timestamp:2019-08-30T16:18:12.446900+08:00	headset type:INSIGHT	headset serial:5A6897AC49	headset firmware:925	subject name:Sub_2	channels:30	sampling rate:eeg_128;mot_128	samples:7096	version:2.0
Timestamp	EEG.Counter	EEG.Interpolated	EEG.AF3	EEG.T7	EEG.Pz	EEG.T8	EEG.AF4	EEG.RawCq	EEG.Battery	MarkerIndex	MarkerType	MarkerValueInt	EEG.MarkerHardware	CQ.AF3	CQ.T7	CQ.Pz	CQ.T8	CQ.AF4	MOT.CounterMems	MOT.InterpolatedMems	MOT.GyroX	MOT.GyroY	MOT.GyroZ	MOT.AccX	MOT.AccY	MOT.AccZ	MOT.MagX	MOT.MagY	MOT.MagZ
1567153037	78	0	4180.512695	4160	4150.256348	4180.512695	4155.897461	450	4				0	4	4	4	4	4	78	0	8192	8192	8192	3840	8960	8320	7424	12160	8768
1567153037	79	0	4186.153809	4149.743652	4149.230957	4173.333496	4161.538574	1023	4				0	4	4	4	4	4	79	0	8192	8192	8192	3776	8960	8256	7296	12160	8512
1567153037	80	0	4200	4143.589844	4152.307617	4169.230957	4160	450	4				0	4	4	4	4	4	80	0	8192	8192	8192	3840	8960	8320	7424	12160	8576
1567153037	81	0	4185.641113	4139.487305	4151.794922	4173.333496	4159.487305	450	4				0	4	4	4	4	4	81	0	8192	8192	8192	3776	8960	8256	7424	12096	8576
1567153037	82	0	4165.128418	4135.384766	4138.974121	4180.512695	4164.102539	450	4				0	4	4	4	4	4	82	0	8192	8192	8192	3840	8960	8256	7424	12096	8576
1567153037	83	0	4178.461426	4141.538574	4135.384766	4183.589844	4158.974121	1023	4				0	4	4	4	4	4	83	0	8192	8192	8192	3776	8960	8256	7360	12160	8704
1567153037	84	0	4179.487305	4155.897461	4143.077148	4175.897461	4152.307617	450	4				0	4	4	4	4	4	84	0	8192	8192	8192	3840	8960	8256	7424	12160	8576
1567153037	85	0	4155.897461	4157.94873	4150.256348	4174.358887	4155.384766	450	4				0	4	4	4	4	4	85	0	8192	8192	8192	3776	8960	8256	7488	12160	8576
1567153037	86	0	4164.102539	4133.333496	4152.307617	4177.436035	4147.179688	450	4				0	4	4	4	4	4	86	0	8192	8192	8192	3840	8960	8256	7296	12224	8576
1567153037	87	0	4185.641113	4121.025879	4153.333496	4174.358887	4136.410156	1023	4				0	4	4	4	4	4	87	0	8192	8192	8192	3776	8960	8320	7296	12224	8576
1567153037	88	0	4173.846191	4137.436035	4152.820313	4170.256348	4154.871582	450	4				0	4	4	4	4	4	88	0	8192	8192	8192	3776	8896	8256	7424	12096	8640
1567153037	89	0	4166.666504	4141.538574	4141.025879	4164.615234	4172.820313	450	4				0	4	4	4	4	4	89	0	8192	8192	8192	3776	8960	8256	7360	12096	8576
1567153037	90	0	4179.487305	4133.333496	4132.307617	4167.179688	4162.563965	450	4				0	4	4	4	4	4	90	0	8192	8192	8192	3840	8896	8256	7360	12096	8576
1567153037	91	0	4159.487305	4137.436035	4129.743652	4174.358887	4150.256348	1023	4				0	4	4	4	4	4	91	0	8192	8192	8192	3776	8896	8256	7360	12224	8576
1567153037	92	0	4143.077148	4135.384766	4126.666504	4172.820313	4154.358887	450	4				0	4	4	4	4	4	92	0	8192	8192	8192	3776	8896	8256	7360	12224	8576
1567153037	93	0	4175.897461	4123.077148	4130.256348	4166.153809	4160	450	4				0	4	4	4	4	4	93	0	8192	8192	8192	3840	8896	8256	7360	12096	8576
1567153037	94	0	4200.512695	4125.128418	4138.461426	4164.615234	4156.410156	450	4				0	4	4	4	4	4	94	0	8192	8192	8192	3776	8896	8256	7360	12160	8576
1567153037	95	0	4180.512695	4149.743652	4148.205078	4172.307617	4145.128418	1023	4				0	4	4	4	4	4	95	0	8192	8192	8192	3840	8896	8320	7424	12160	8448
1567153037	96	0	4160.512695	4155.897461	4149.230957	4165.128418	4144.102539	450	4				0	4	4	4	4	4	96	0	8192	8192	8192	3840	8896	8256	7424	12160	8448
1567153037	97	0	4165.641113	4129.230957	4149.230957	4158.974121	4157.436035	450	4				0	4	4	4	4	4	97	0	8192	8192	8192	3840	8896	8256	7360	12160	8576
1567153037	98	0	4178.461426	4121.025879	4154.358887	4173.333496	4163.589844	450	4				0	4	4	4	4	4	98	0	8192	8192	8192	3776	8896	8256	7488	12096	8640
1567153037	99	0	4177.94873	4135.384766	4147.692383	4176.922852	4163.589844	1023	4				0	4	4	4	4	4	99	0	8192	8192	8192	3776	8896	8320	7424	12160	8576
1567153037	100	0	4172.820313	4123.077148	4137.436035	4155.897461	4165.128418	450	4				0	4	4	4	4	4	100	0	8192	8192	8192	3840	8896	8256	7424	12160	8576
1567153037	101	0	4178.974121	4112.820313	4138.974121	4150.256348	4164.102539	450	4				0	4	4	4	4	4	101	0	8192	8192	8192	3840	8960	8256	7360	12096	8704
1567153037	102	0	4181.538574	4139.487305	4138.974121	4155.897461	4151.282227	450	4				0	4	4	4	4	4	102	0	8192	8192	8192	3840	8896	8256	7424	12096	8576
1567153037	103	0	4174.358887	4141.538574	4136.922852	4141.025879	4128.205078	1023	4				0	4	4	4	4	4	103	0	8192	8192	8192	3840	8960	8256	7488	12160	8576
1567153037	104	0	4171.794922	4127.179688	4149.743652	4137.94873	4128.205078	450	4				0	4	4	4	4	4	104	0	8192	8192	8192	3776	8896	8256	7296	12160	8576
1567153037	105	0	4174.358887	4149.743652	4172.820313	4158.974121	4161.538574	450	4				0	4	4	4	4	4	105	0	8192	8192	8192	3776	8960	8320	7296	12096	8448
1567153037	106	0	4182.563965	4151.794922	4178.974121	4171.282227	4178.461426	450	4				0	4	4	4	4	4	106	0	8192	8192	8192	3776	8960	8256	7424	12096	8448
1567153037	107	0	4193.333496	4118.974121	4175.384766	4173.333496	4166.666504	1023	4				0	4	4	4	4	4	107	0	8192	8192	8192	3840	8960	8320	7360	12160	8576
1567153037	108	0	4201.538574	4133.333496	4176.410156	4180.512695	4167.692383	450	4				0	4	4	4	4	4	108	0	8192	8192	8192	3840	8960	8256	7360	12096	8576
1567153037	109	0	4205.641113	4168.205078	4170.256348	4186.153809	4175.384766	450	4				0	4	4	4	4	4	109	0	8192	8192	8192	3776	8960	8256	7360	12160	8512
1567153037	110	0	4192.307617	4153.846191	4163.077148	4182.563965	4167.692383	450	4				0	4	4	4	4	4	110	0	8192	8192	8192	3776	8960	8256	7360	12160	8512
1567153037	111	0	4177.436035	4143.589844	4169.743652	4175.384766	4165.128418	1023	4				0	4	4	4	4	4	111	0	8192	8192	8192	3776	8960	8256	7360	12224	8640
1567153037	112	0	4202.05127	4164.102539	4177.436035	4175.384766	4174.871582	450	4				0	4	4	4	4	4	112	0	8192	8192	8192	3776	8960	8256	7424	12160	8576
1567153037	113	0	4226.153809	4157.94873	4179.487305	4187.179688	4185.641113	450	4				0	4	4	4	4	4	113	0	8192	8192	8192	3840	8960	8256	7424	12160	8704
1567153037	114	0	4204.102539	4141.538574	4177.94873	4189.230957	4188.205078	450	4				0	4	4	4	4	4	114	0	8192	8192	8192	3776	8960	8256	7424	12160	8704
1567153037	115	0	4198.974121	4160	4176.410156	4174.358887	4181.025879	1023	4				0	4	4	4	4	4	115	0	8192	8192	8192	3840	8960	8256	7424	12160	8512
1567153037	116	0	4216.922852	4176.410156	4178.461426	4168.205078	4177.94873	450	4				0	4	4	4	4	4	116	0	8192	8192	8192	3776	8960	8256	7424	12160	8576
1567153037	117	0	4198.461426	4160	4181.025879	4177.436035	4174.358887	450	4				0	4	4	4	4	4	117	0	8192	8192	8192	3840	8960	8256	7424	12096	8512
1567153037	118	0	4174.358887	4143.589844	4178.461426	4185.128418	4168.205078	450	4				0	4	4	4	4	4	118	0	8192	8192	8192	3776	8960	8256	7424	12096	8512
1567153037	119	0	4186.666504	4151.794922	4167.179688	4178.974121	4173.846191	1023	4				0	4	4	4	4	4	119	0	8192	8192	8192	3840	8960	8256	7360	12160	8704
1567153037	120	0	4199.487305	4155.897461	4159.487305	4163.589844	4161.538574	450	4				0	4	4	4	4	4	120	0	8192	8192	8192	3776	8896	8256	7360	12096	8576
1567153037	121	0	4194.358887	4147.692383	4173.333496	4167.179688	4140.512695	450	4				0	4	4	4	4	4	121	0	8192	8192	8192	3840	8896	8256	7360	12096	8576
1567153037	122	0	4200	4153.846191	4195.384766	4189.743652	4170.256348	450	4				0	4	4	4	4	4	122	0	8192	8192	8192	3840	8896	8256	7360	12160	8576
1567153037	123	0	4230.769043	4186.666504	4211.282227	4207.692383	4226.153809	1023	4				0	4	4	4	4	4	123	0	8192	8192	8192	3840	8896	8256	7360	12096	8384
1567153037	124	0	4243.589844	4201.025879	4211.794922	4213.846191	4227.179688	450	4				0	4	4	4	4	4	124	0	8192	8192	8192	3776	8960	8320	7360	12096	8384
1567153037	125	0	4222.05127	4170.256348	4204.615234	4210.256348	4197.436035	450	4				0	4	4	4	4	4	125	0	8192	8192	8192	3840	8896	8320	7360	12160	8512
1567153037	126	0	4211.282227	4151.794922	4200	4201.025879	4199.487305	450	4				0	4	4	4	4	4	126	0	8192	8192	8192	3776	8960	8320	7360	12224	8576
1567153037	127	0	4216.410156	4164.102539	4195.897461	4192.820313	4204.615234	236	4				0	4	4	4	4	4	127	0	8192	8192	8192	3840	8960	8256	7296	12096	8576
1567153037	0	0	4218.461426	4168.205078	4198.974121	4189.743652	4196.410156	450	4				0	4	4	4	4	4	0	0	8192	8192	8192	3840	8960	8256	7296	12096	8576
1567153037	1	0	4229.743652	4164.102539	4206.666504	4190.256348	4198.974121	450	4				0	4	4	4	4	4	1	0	8192	8192	8192	3776	8960	8256	7424	12160	8576
1567153037	2	0	4234.358887	4168.205078	4202.05127	4192.307617	4197.436035	1023	4				0	4	4	4	4	4	2	0	8192	8192	8192	3840	8960	8320	7360	12160	8576
1567153037	3	0	4217.436035	4170.256348	4189.230957	4180	4187.692383	450	4				0	4	4	4	4	4	3	0	8192	8192	8192	3840	8960	8256	7360	12160	8640
1567153037	4	0	4201.538574	4164.102539	4181.025879	4168.205078	4185.641113	1023	4				0	4	4	4	4	4	4	0	8192	8192	8192	3840	8960	8256	7360	12160	8640
1567153037	5	0	4212.820313	4170.256348	4191.794922	4184.615234	4187.179688	450	4				0	4	4	4	4	4	5	0	8192	8192	8192	3776	8960	8320	7424	12160	8576
1567153037	6	0	4230.256348	4182.563965	4206.666504	4201.538574	4194.358887	1023	4				0	4	4	4	4	4	6	0	8192	8192	8192	3776	8960	8256	7424	12160	8576
1567153037	7	0	4222.05127	4184.615234	4201.538574	4197.94873	4198.974121	450	4				0	4	4	4	4	4	7	0	8192	8192	8192	3776	8960	8320	7488	12160	8576
1567153037	8	0	4221.538574	4186.666504	4198.461426	4198.974121	4192.820313	450	4				0	4	4	4	4	4	8	0	8192	8192	8192	3776	8960	8256	7488	12160	8576
1567153037	9	0	4237.94873	4190.769043	4206.153809	4203.077148	4194.871582	1023	4				0	4	4	4	4	4	9	0	8192	8192	8192	3776	8960	8320	7360	12224	8448
1567153037	10	0	4234.871582	4182.563965	4200	4189.743652	4192.820313	450	4				0	4	4	4	4	4	10	0	8192	8192	8192	3776	8960	8256	7360	12160	8576
1567153037	11	0	4213.333496	4168.205078	4181.538574	4177.94873	4168.205078	1023	4				0	4	4	4	4	4	11	0	8192	8192	8192	3776	8960	8320	7488	12160	8576
1567153037	12	0	4200.512695	4172.307617	4174.358887	4178.461426	4155.384766	450	4				0	4	4	4	4	4	12	0	8192	8192	8192	3776	8960	8256	7360	12160	8320
1567153037	13	0	4200.512695	4166.153809	4178.461426	4174.871582	4170.256348	450	4				0	4	4	4	4	4	13	0	8192	8192	8192	3776	8960	8256	7360	12224	8576
1567153037	14	0	4208.717773	4149.743652	4178.974121	4175.897461	4181.025879	450	4				0	4	4	4	4	4	14	0	8192	8192	8192	3776	8960	8256	7424	12224	8576
1567153037	15	0	4226.666504	4162.05127	4186.666504	4183.077148	4181.538574	1023	4				0	4	4	4	4	4	15	0	8192	8192	8192	3776	8960	8320	7424	12160	8576
1567153037	16	0	4225.641113	4186.666504	4197.436035	4184.102539	4181.538574	0	4				0	4	4	4	4	4	16	0	8192	8192	8192	3840	8960	8256	7424	12160	8576
1567153037	17	0	4202.563965	4178.461426	4191.794922	4185.128418	4177.436035	0	4				0	4	4	4	4	4	17	0	8192	8192	8192	3776	8960	8256	7424	12160	8576
1567153037	18	0	4201.538574	4164.102539	4181.025879	4189.743652	4175.897461	0	4				0	4	4	4	4	4	18	0	8192	8192	8192	3776	8960	8256	7424	12160	8576
1567153037	19	0	4218.461426	4168.205078	4177.436035	4189.230957	4168.717773	0	4				0	4	4	4	4	4	19	0	8192	8192	8192	3840	8896	8256	7360	12096	8640
1567153037	20	0	4209.743652	4166.153809	4177.94873	4181.538574	4156.922852	0	4				0	4	4	4	4	4	20	0	8192	8192	8192	3776	8960	8256	7424	12160	8576
1567153037	21	0	4193.846191	4168.205078	4174.871582	4181.025879	4167.179688	0	4				0	4	4	4	4	4	21	0	8192	8128	8192	3840	8896	8256	7360	12160	8640
1567153037	22	0	4208.717773	4176.410156	4172.820313	4187.179688	4181.538574	0	4				0	4	4	4	4	4	22	0	8192	8128	8192	3840	8896	8256	7360	12160	8640
1567153037	23	0	4212.820313	4166.153809	4177.436035	4182.563965	4169.230957	0	4				0	4	4	4	4	4	23	0	8192	8192	8192	3840	8896	8256	7424	12160	8576
1567153037	24	0	4197.436035	4153.846191	4177.94873	4171.282227	4158.974121	0	4				0	4	4	4	4	4	24	0	8192	8192	8192	3776	8896	8256	7360	12160	8576
1567153037	25	0	4194.358887	4164.102539	4182.05127	4178.461426	4166.153809	0	4				0	4	4	4	4	4	25	0	8192	8192	8192	3840	8896	8256	7424	12160	8640
1567153037	26	0	4202.05127	4172.307617	4187.692383	4196.410156	4173.333496	0	4				0	4	4	4	4	4	26	0	8192	8192	8192	3840	8896	8256	7424	12160	8640
1567153037	27	0	4215.384766	4166.153809	4182.05127	4195.384766	4181.025879	0	4				0	4	4	4	4	4	27	0	8192	8192	8192	3840	8896	8256	7488	12160	8320
1567153037	28	0	4224.615234	4162.05127	4178.461426	4182.563965	4174.358887	0	4				0	4	4	4	4	4	28	0	8192	8192	8192	3840	8896	8256	7360	12096	8576
1567153037	29	0	4221.025879	4178.461426	4190.256348	4187.179688	4166.153809	0	4				0	4	4	4	4	4	29	0	8192	8192	8192	3776	8896	8256	7360	12160	8640
1567153037	30	0	4217.94873	4190.769043	4205.128418	4204.102539	4189.743652	0	4				0	4	4	4	4	4	30	0	8192	8192	8192	3776	8896	8320	7488	12096	8576
1567153037	31	0	4219.487305	4180.512695	4202.05127	4205.128418	4204.615234	0	4				0	4	4	4	4	4	31	0	8192	8192	8192	3776	8896	8256	7360	12160	8640
1567153037	32	0	4223.589844	4170.256348	4190.256348	4196.922852	4184.615234	0	4				0	4	4	4	4	4	32	0	8192	8192	8192	3840	8896	8256	7360	12160	8640
1567153037	33	0	4220	4168.205078	4189.230957	4198.974121	4177.436035	0	4				0	4	4	4	4	4	33	0	8192	8192	8192	3840	8896	8256	7424	12096	8512
1567153037	34	0	4206.153809	4162.05127	4191.794922	4201.538574	4184.615234	0	4				0	4	4	4	4	4	34	0	8192	8192	8192	3840	8896	8256	7360	12224	8576
1567153037	35	0	4210.256348	4168.205078	4192.820313	4197.94873	4179.487305	0	4				0	4	4	4	4	4	35	0	8192	8192	8192	3840	8896	8256	7360	12160	8512
1567153037	36	0	4237.94873	4186.666504	4201.538574	4201.025879	4183.077148	0	4				0	4	4	4	4	4	36	0	8192	8192	8192	3776	8896	8256	7360	12160	8512
1567153037	37	0	4246.666504	4190.769043	4204.102539	4206.153809	4192.307617	0	4				0	4	4	4	4	4	37	0	8192	8192	8192	3776	8896	8256	7424	12096	8576
1567153037	38	0	4231.794922	4182.563965	4195.384766	4203.077148	4187.692383	0	4				0	4	4	4	4	4	38	0	8192	8192	8192	3840	8960	8256	7424	12096	8576
1567153037	39	0	4226.666504	4182.563965	4193.333496	4205.128418	4189.230957	0	4				0	4	4	4	4	4	39	0	8192	8192	8192	3776	8960	8256	7424	12160	8448
1567153037	40	0	4229.743652	4194.871582	4196.922852	4215.897461	4197.436035	0	4				0	4	4	4	4	4	40	0	8192	8192	8192	3840	8960	8256	7424	12160	8448
1567153037	41	0	4237.436035	4201.025879	4202.563965	4222.05127	4202.05127	0	4				0	4	4	4	4	4	41	0	8192	8192	8128	3840	8960	8256	7424	12160	8576
1567153037	42	0	4240	4190.769043	4204.615234	4213.333496	4192.307617	0	4				0	4	4	4	4	4	42	0	8192	8192	8192	3776	8960	8256	7424	12224	8640
1567153037	43	0	4226.666504	4178.461426	4198.461426	4205.641113	4181.538574	0	4				0	4	4	4	4	4	43	0	8192	8192	8192	3840	8960	8256	7424	12160	8576
1567153037	44	0	4217.94873	4182.563965	4194.358887	4213.333496	4189.230957	0	4				0	4	4	4	4	4	44	0	8192	8192	8192	3840	8960	8256	7424	12160	8576
1567153037	45	0	4220.512695	4188.717773	4192.307617	4215.897461	4185.641113	0	4				0	4	4	4	4	4	45	0	8192	8192	8192	3840	8960	8256	7360	12160	8832
1567153037	46	0	4227.692383	4188.717773	4191.282227	4202.563965	4175.384766	0	4				0	4	4	4	4	4	46	0	8192	8192	8192	3840	8960	8320	7360	12160	8576
1567153037	47	0	4232.820313	4182.563965	4189.230957	4199.487305	4185.641113	0	4				0	4	4	4	4	4	47	0	8192	8192	8192	3776	8960	8256	7488	12160	8640
1567153037	48	0	4228.205078	4166.153809	4189.743652	4211.282227	4180.512695	0	4				0	4	4	4	4	4	48	0	8192	8192	8192	3776	8960	8256	7424	12160	8576
1567153037	49	0	4226.153809	4174.358887	4195.897461	4221.538574	4171.282227	0	4				0	4	4	4	4	4	49	0	8192	8192	8192	3776	8960	8256	7360	12096	8448
1567153037	50	0	4231.282227	4190.769043	4201.538574	4218.461426	4191.282227	0	4				0	4	4	4	4	4	50	0	8192	8192	8192	3776	8960	8256	7360	12096	8448
1567153037	51	0	4223.589844	4168.205078	4193.846191	4204.615234	4191.794922	0	4				0	4	4	4	4	4	51	0	8192	8192	8192	3840	8960	8256	7424	12160	8512
1567153037	52	0	4204.615234	4149.743652	4179.487305	4195.897461	4163.589844	0	4				0	4	4	4	4	4	52	0	8192	8192	8192	3776	8960	8320	7424	12096	8576
1567153037	53	0	4212.820313	4166.153809	4184.615234	4202.563965	4165.128418	0	4				0	4	4	4	4	4	53	0	8192	8192	8192	3776	8960	8256	7360	12160	8576
1567153037	54	0	4228.205078	4176.410156	4189.230957	4204.102539	4182.05127	0	4				0	4	4	4	4	4	54	0	8192	8192	8192	3776	8960	8256	7360	12160	8576
1567153037	55	0	4206.153809	4166.153809	4172.820313	4190.256348	4167.692383	0	4				0	4	4	4	4	4	55	0	8192	8192	8192	3776	8960	8256	7360	12160	8640
1567153037	56	0	4187.692383	4164.102539	4171.282227	4181.538574	4148.717773	0	4				0	4	4	4	4	4	56	0	8192	8192	8192	3776	8960	8256	7424	12160	8512
1567153037	57	0	4202.563965	4172.307617	4178.461426	4186.666504	4153.846191	0	4				0	4	4	4	4	4	57	0	8192	8192	8192	3840	8960	8256	7360	12160	8576
1567153037	58	0	4218.461426	4162.05127	4173.333496	4196.410156	4163.589844	0	4				0	4	4	4	4	4	58	0	8192	8192	8192	3776	8896	8256	7360	12160	8576
1567153037	59	0	4218.461426	4147.692383	4171.282227	4197.436035	4158.974121	0	4				0	4	4	4	4	4	59	0	8192	8192	8192	3840	8960	8256	7424	12096	8576
1567153037	60	0	4213.333496	4157.94873	4178.974121	4198.461426	4153.846191	0	4				0	4	4	4	4	4	60	0	8192	8192	8192	3776	8896	8256	7360	12160	8576
1567153037	61	0	4214.871582	4166.153809	4188.717773	4206.153809	4171.282227	0	4				0	4	4	4	4	4	61	0	8192	8192	8192	3840	8896	8256	7424	12160	8576
1567153037	62	0	4222.563965	4164.102539	4190.256348	4202.05127	4176.410156	0	4				0	4	4	4	4	4	62	0	8192	8192	8192	3840	8896	8256	7424	12160	8576
1567153037	63	0	4217.436035	4178.461426	4187.179688	4195.897461	4149.743652	0	4				0	4	4	4	4	4	63	0	8192	8192	8192	3840	8960	8256	7424	12160	8192
1567153037	64	0	4200	4198.974121	4193.333496	4200	4138.974121	450	4				0	4	4	4	4	4	64	0	8192	8192	8192	3840	8896	8256	7360	12160	8576
1567153037	65	0	4205.128418	4186.666504	4191.794922	4194.358887	4149.743652	450	4				0	4	4	4	4	4	65	0	8192	8192	8192	3776	8896	8320	7360	12160	8576
1567153037	66	0	4220.512695	4166.153809	4178.974121	4183.589844	4153.846191	1023	4				0	4	4	4	4	4	66	0	8192	8192	8192	3776	8896	8256	7424	12096	8576
1567153037	67	0	4211.282227	4174.358887	4174.358887	4186.153809	4144.615234	450	4				0	4	4	4	4	4	67	0	8192	8192	8192	3840	8896	8256	7360	12160	8384
1567153037	68	0	4191.794922	4162.05127	4171.282227	4186.153809	4120.512695	1023	4				0	4	4	4	4	4	68	0	8192	8192	8192	3776	8960	8256	7360	12160	8384
1567153037	69	0	4194.358887	4127.179688	4165.128418	4180.512695	4110.256348	450	4				0	4	4	4	4	4	69	0	8192	8192	8192	3840	8896	8320	7424	12160	8576
1567153037	70	0	4201.025879	4145.641113	4171.794922	4185.128418	4136.922852	1023	4				0	4	4	4	4	4	70	0	8192	8192	8192	3776	8896	8256	7424	12096	8640
1567153037	71	0	4188.205078	4182.563965	4183.077148	4184.615234	4155.384766	450	4				0	4	4	4	4	4	71	0	8192	8192	8192	3840	8896	8256	7360	12160	8640
1567153037	72	0	4186.666504	4182.563965	4181.538574	4178.461426	4145.128418	450	4				0	4	4	4	4	4	72	0	8192	8192	8192	3776	8896	8256	7360	12160	8640
1567153037	73	0	4194.871582	4172.307617	4178.974121	4180	4141.538574	1023	4				0	4	4	4	4	4	73	0	8192	8192	8192	3776	8896	8256	7424	12160	8576
1567153038	74	0	4184.615234	4178.461426	4187.179688	4186.153809	4154.871582	450	4				0	4	4	4	4	4	74	0	8192	8192	8192	3776	8896	8192	7360	12096	8640
1567153038	75	0	4180	4174.358887	4190.769043	4194.871582	4166.666504	1023	4				0	4	4	4	4	4	75	0	8192	8192	8192	3840	8896	8256	7360	12160	8576
1567153038	76	0	4200.512695	4162.05127	4195.897461	4204.102539	4165.128418	450	4				0	4	4	4	4	4	76	0	8192	8192	8192	3776	8960	8256	7360	12160	8576
1567153038	77	0	4207.179688	4172.307617	4204.615234	4202.05127	4156.410156	450	4				0	4	4	4	4	4	77	0	8192	8192	8192	3776	8896	8256	7424	12160	8576
1567153038	78	0	4194.871582	4194.871582	4200	4190.256348	4157.94873	450	4				0	4	4	4	4	4	78	0	8192	8192	8192	3776	8960	8256	7360	12096	8640
1567153038	79	0	4206.666504	4201.025879	4195.897461	4189.230957	4173.846191	1023	4				0	4	4	4	4	4	79	0	8192	8192	8192	3840	8960	8256	7232	12096	8576
1567153038	80	0	4220	4184.615234	4199.487305	4194.871582	4184.615234	450	4				0	4	4	4	4	4	80	0	8192	8192	8192	3776	8960	8256	7232	12096	8576
1567153038	81	0	4198.974121	4184.615234	4197.436035	4198.461426	4176.410156	450	4				0	4	4	4	4	4	81	0	8192	8192	8192	3840	8960	8256	7360	12160	8256
1567153038	82	0	4183.589844	4194.871582	4189.743652	4202.563965	4156.410156	450	4				0	4	4	4	4	4	82	0	8192	8192	8192	3776	8896	8256	7360	12160	8576
1567153038	83	0	4193.333496	4184.615234	4188.717773	4200	4147.692383	1023	4				0	4	4	4	4	4	83	0	8192	8192	8192	3776	8896	8256	7424	12160	8512
1567153038	84	0	4196.410156	4190.769043	4198.974121	4201.025879	4165.641113	450	4				0	4	4	4	4	4	84	0	8192	8192	8192	3776	8960	8256	7424	12096	8576
1567153038	85	0	4193.333496	4209.230957	4201.025879	4216.922852	4183.589844	450	4				0	4	4	4	4	4	85	0	8192	8192	8192	3840	8896	8256	7424	12160	8768
1567153038	86	0	4204.615234	4213.333496	4196.410156	4221.538574	4177.436035	450	4				0	4	4	4	4	4	86	0	8192	8192	8192	3776	8896	8256	7424	12160	8768
1567153038	87	0	4209.743652	4194.871582	4191.794922	4201.538574	4167.692383	1023	4				0	4	4	4	4	4	87	0	8192	8192	8192	3840	8896	8256	7424	12160	8576
1567153038	88	0	4199.487305	4186.666504	4194.871582	4194.871582	4174.358887	450	4				0	4	4	4	4	4	88	0	8192	8192	8192	3776	8960	8256	7424	12224	8576
1567153038	89	0	4200.512695	4203.077148	4209.743652	4212.820313	4188.205078	450	4				0	4	4	4	4	4	89	0	8192	8192	8192	3776	8896	8192	7360	12224	8576
1567153038	90	0	4207.692383	4205.128418	4210.256348	4217.436035	4189.230957	450	4				0	4	4	4	4	4	90	0	8192	8192	8192	3776	8896	8320	7360	12224	8576
1567153038	91	0	4205.128418	4184.615234	4195.384766	4203.589844	4173.333496	1023	4				0	4	4	4	4	4	91	0	8192	8192	8192	3776	8896	8256	7424	12160	8576
1567153038	92	0	4193.846191	4178.461426	4192.307617	4201.538574	4158.461426	450	4				0	4	4	4	4	4	92	0	8192	8192	8192	3776	8960	8256	7360	12160	8576
1567153038	93	0	4178.974121	4190.769043	4192.820313	4204.615234	4157.436035	450	4				0	4	4	4	4	4	93	0	8192	8192	8192	3776	8896	8256	7360	12096	8512
1567153038	94	0	4185.641113	4188.717773	4180.512695	4191.794922	4164.615234	450	4				0	4	4	4	4	4	94	0	8192	8192	8192	3840	8896	8320	7360	12096	8512
1567153038	95	0	4204.102539	4201.025879	4171.794922	4181.538574	4166.666504	1023	4				0	4	4	4	4	4	95	0	8192	8192	8192	3776	8896	8256	7424	12032	8640
1567153038	96	0	4187.179688	4205.128418	4168.717773	4170.769043	4151.794922	450	4				0	4	4	4	4	4	96	0	8192	8192	8192	3776	8896	8256	7360	12160	8576
1567153038	97	0	4145.128418	4162.05127	4155.897461	4152.820313	4129.743652	450	4				0	4	4	4	4	4	97	0	8192	8192	8192	3776	8896	8256	7296	12160	8576
1567153038	98	0	4149.230957	4153.846191	4160.512695	4167.179688	4136.410156	450	4				0	4	4	4	4	4	98	0	8192	8192	8192	3776	8896	8320	7296	12160	8576
1567153038	99	0	4195.384766	4207.179688	4196.922852	4201.538574	4170.769043	1023	4				0	4	4	4	4	4	99	0	8192	8192	8192	3776	8896	8256	7360	12160	9024
1567153038	100	0	4211.282227	4221.538574	4207.692383	4207.179688	4183.077148	450	4				0	4	4	4	4	4	100	0	8192	8192	8192	3840	8960	8256	7424	12160	8576
1567153038	101	0	4187.692383	4182.563965	4181.538574	4200.512695	4163.589844	450	4				0	4	4	4	4	4	101	0	8192	8192	8192	3776	8896	8256	7360	12160	8512
1567153038	102	0	4176.410156	4174.358887	4170.256348	4201.025879	4162.563965	450	4				0	4	4	4	4	4	102	0	8192	8192	8192	3840	8896	8256	7424	12160	8576
1567153038	103	0	4185.128418	4198.974121	4177.436035	4194.358887	4178.974121	1023	4				0	4	4	4	4	4	103	0	8192	8192	8192	3776	8896	8256	7360	12160	8448
1567153038	104	0	4186.666504	4198.974121	4180.512695	4195.384766	4170.769043	450	4				0	4	4	4	4	4	104	0	8192	8192	8192	3776	8896	8256	7360	12160	8448
1567153038	105	0	4182.563965	4184.615234	4176.922852	4203.077148	4154.871582	450	4				0	4	4	4	4	4	105	0	8192	8192	8192	3776	8896	8256	7360	12096	8576
1567153038	106	0	4182.05127	4182.563965	4169.743652	4193.846191	4154.871582	450	4				0	4	4	4	4	4	106	0	8192	8192	8192	3840	8960	8256	7424	12096	8512
1567153038	107	0	4183.077148	4176.410156	4166.153809	4179.487305	4157.436035	1023	4				0	4	4	4	4	4	107	0	8192	8192	8192	3840	8896	8320	7360	12160	8640
1567153038	108	0	4181.025879	4172.307617	4166.153809	4181.538574	4161.025879	450	4				0	4	4	4	4	4	108	0	8192	8192	8192	3840	8896	8256	7360	12160	8640
1567153038	109	0	4178.974121	4184.615234	4172.307617	4192.820313	4165.641113	450	4				0	4	4	4	4	4	109	0	8192	8192	8192	3840	8960	8320	7296	12096	8576
1567153038	110	0	4181.538574	4196.922852	4176.922852	4195.897461	4160	450	4				0	4	4	4	4	4	110	0	8192	8192	8192	3840	8896	8256	7424	12160	8576
1567153038	111	0	4179.487305	4172.307617	4171.794922	4182.563965	4148.717773	1023	4				0	4	4	4	4	4	111	0	8192	8192	8192	3776	8960	8320	7424	12096	8576
1567153038	112	0	4185.641113	4166.153809	4176.410156	4180.512695	4152.820313	450	4				0	4	4	4	4	4	112	0	8192	8192	8128	3776	8960	8256	7424	12096	8576
1567153038	113	0	4200.512695	4196.922852	4186.666504	4202.05127	4165.128418	450	4				0	4	4	4	4	4	113	0	8192	8192	8192	3776	8960	8256	7424	12096	8576
1567153038	114	0	4188.205078	4201.025879	4178.974121	4205.128418	4166.153809	450	4				0	4	4	4	4	4	114	0	8192	8192	8192	3776	8960	8256	7424	12160	8640
1567153038	115	0	4168.205078	4178.461426	4165.641113	4187.179688	4162.563965	1023	4				0	4	4	4	4	4	115	0	8192	8192	8192	3776	8960	8256	7424	12160	8640
1567153038	116	0	4168.717773	4178.461426	4161.538574	4176.410156	4149.743652	450	4				0	4	4	4	4	4	116	0	8192	8192	8192	3840	8960	8256	7424	12160	8640
1567153038	117	0	4166.153809	4190.769043	4165.641113	4174.871582	4140	450	4				0	4	4	4	4	4	117	0	8192	8192	8192	3776	8896	8320	7360	12096	8448
1567153038	118	0	4161.538574	4186.666504	4170.769043	4178.974121	4143.077148	450	4				0	4	4	4	4	4	118	0	8192	8192	8192	3840	8896	8256	7488	12160	8448
1567153038	119	0	4178.974121	4180.512695	4176.410156	4188.205078	4146.153809	1023	4				0	4	4	4	4	4	119	0	8192	8192	8192	3840	8960	8256	7360	12096	8576
1567153038	120	0	4197.436035	4190.769043	4178.461426	4188.205078	4160	450	4				0	4	4	4	4	4	120	0	8192	8192	8192	3840	8896	8256	7360	12160	8640
1567153038	121	0	4187.692383	4201.025879	4171.794922	4184.615234	4171.282227	450	4				0	4	4	4	4	4	121	0	8192	8192	8192	3776	8960	8256	7424	12096	8512
1567153038	122	0	4173.333496	4194.871582	4164.102539	4188.717773	4151.282227	450	4				0	4	4	4	4	4	122	0	8192	8192	8192	3776	8960	8256	7424	12096	8512
1567153038	123	0	4170.256348	4180.512695	4160	4183.077148	4135.384766	1023	4				0	4	4	4	4	4	123	0	8192	8192	8192	3776	8960	8320	7424	12160	8576
1567153038	124	0	4161.538574	4172.307617	4160	4170.256348	4143.077148	450	4				0	4	4	4	4	4	124	0	8192	8192	8192	3776	8896	8256	7360	12096	8512
1567153038	125	0	4150.769043	4170.256348	4157.436035	4167.179688	4138.461426	450	4				0	4	4	4	4	4	125	0	8192	8192	8192	3840	8896	8256	7424	12160	8576
1567153038	126	0	4164.102539	4170.256348	4160	4176.922852	4134.358887	450	4				0	4	4	4	4	4	126	0	8192	8192	8192	3776	8896	8256	7424	12160	8576
1567153038	127	0	4186.666504	4178.461426	4174.358887	4190.769043	4151.794922	236	4				0	4	4	4	4	4	127	0	8192	8192	8192	3840	8896	8256	7296	12160	8576
1567153038	0	0	4190.769043	4192.820313	4177.436035	4187.692383	4164.102539	450	4				0	4	4	4	4	4	0	0	8192	8192	8192	3776	8896	8256	7424	12160	8576
1567153038	1	0	4190.769043	4205.128418	4178.974121	4181.025879	4177.436035	450	4				0	4	4	4	4	4	1	0	8192	8192	8192	3840	8896	8256	7424	12224	8512
1567153038	2	0	4191.794922	4207.179688	4187.692383	4195.384766	4189.743652	1023	4				0	4	4	4	4	4	2	0	8192	8192	8192	3776	8896	8256	7424	12224	8512
1567153038	3	0	4188.717773	4194.871582	4181.025879	4207.692383	4179.487305	450	4				0	4	4	4	4	4	3	0	8192	8192	8192	3840	8896	8256	7296	12160	8640
1567153038	4	0	4201.025879	4182.563965	4174.871582	4203.077148	4178.974121	1023	4				0	4	4	4	4	4	4	0	8192	8192	8192	3776	8896	8256	7424	12096	8576
1567153038	5	0	4209.743652	4188.717773	4182.563965	4204.102539	4192.307617	450	4				0	4	4	4	4	4	5	0	8192	8192	8192	3776	8896	8320	7360	12160	8576
1567153038	6	0	4198.461426	4209.230957	4187.692383	4207.179688	4185.128418	1023	4				0	4	4	4	4	4	6	0	8192	8192	8192	3776	8896	8256	7360	12160	8512
1567153038	7	0	4207.692383	4223.589844	4191.794922	4208.717773	4186.153809	450	4				0	4	4	4	4	4	7	0	8192	8192	8192	3776	8896	8256	7360	12160	8512
1567153038	8	0	4229.230957	4215.384766	4199.487305	4217.436035	4202.05127	450	4				0	4	4	4	4	4	8	0	8192	8192	8192	3776	8896	8256	7424	12160	8640
1567153038	9	0	4223.077148	4201.025879	4197.436035	4220.512695	4202.563965	1023	4				0	4	4	4	4	4	9	0	8192	8192	8192	3840	8896	8256	7360	12160	8576
1567153038	10	0	4206.153809	4192.820313	4182.563965	4212.820313	4189.230957	450	4				0	4	4	4	4	4	10	0	8192	8192	8192	3776	8896	8256	7360	12224	8576
1567153038	11	0	4193.846191	4190.769043	4175.384766	4206.666504	4178.461426	1023	4				0	4	4	4	4	4	11	0	8192	8192	8192	3776	8896	8256	7360	12096	8960
1567153038	12	0	4201.025879	4196.922852	4184.102539	4207.179688	4191.282227	450	4				0	4	4	4	4	4	12	0	8192	8192	8192	3840	8896	8320	7360	12096	8960
1567153038	13	0	4227.692383	4211.282227	4188.205078	4209.743652	4213.333496	450	4				0	4	4	4	4	4	13	0	8192	8192	8192	3840	8896	8256	7296	12160	8576
1567153038	14	0	4228.717773	4215.384766	4188.205078	4209.230957	4206.153809	450	4				0	4	4	4	4	4	14	0	8192	8192	8192	3840	8960	8320	7360	12160	8512
1567153038	15	0	4205.128418	4207.179688	4192.307617	4216.410156	4192.307617	1023	4				0	4	4	4	4	4	15	0	8192	8192	8128	3776	8960	8256	7360	12224	8576
1567153038	16	0	4211.794922	4209.230957	4196.922852	4228.717773	4202.05127	0	4				0	4	4	4	4	4	16	0	8192	8192	8128	3776	8960	8320	7360	12224	8576
1567153038	17	0	4237.436035	4213.333496	4198.974121	4227.179688	4216.410156	0	4				0	4	4	4	4	4	17	0	8192	8192	8128	3776	8960	8256	7424	12160	8640
1567153038	18	0	4230.256348	4194.871582	4196.410156	4216.922852	4216.922852	0	4				0	4	4	4	4	4	18	0	8192	8192	8128	3840	8960	8320	7360	12160	8640
1567153038	19	0	4213.846191	4188.717773	4188.205078	4214.358887	4208.205078	0	4				0	4	4	4	4	4	19	0	8192	8192	8128	3776	8960	8256	7424	12160	8576
1567153038	20	0	4215.897461	4201.025879	4181.538574	4215.384766	4201.025879	0	4				0	4	4	4	4	4	20	0	8192	8192	8128	3776	8960	8256	7424	12160	8576
1567153038	21	0	4216.410156	4213.333496	4180	4212.820313	4197.94873	0	4				0	4	4	4	4	4	21	0	8192	8192	8192	3776	8960	8256	7424	12096	8576
1567153038	22	0	4211.794922	4215.384766	4182.563965	4215.384766	4195.384766	0	4				0	4	4	4	4	4	22	0	8192	8192	8192	3776	8960	8320	7424	12160	8640
1567153037	79	0	4186.153809	4149.743652	4149.230957	4173.333496	4161.538574	1023	4				0	4	4	4	4	4	79	0	8192	8192	8192	3776	8960	8256	7296	12160	8512
1567153037	80	0	4200	4143.589844	4152.307617	4169.230957	4160	450	4				0	4	4	4	4	4	80	0	8192	8192	8192	3840	8960	8320	7424	12160	8576
1567153037	81	0	4185.641113	4139.487305	4151.794922	4173.333496	4159.487305	450	4				0	4	4	4	4	4	81	0	8192	8192	8192	3776	8960	8256	7424	12096	8576
1567153037	82	0	4165.128418	4135.384766	4138.974121	4180.512695	4164.102539	450	4				0	4	4	4	4	4	82	0	8192	8192	8192	3840	8960	8256	7424	12096	8576
1567153037	83	0	4178.461426	4141.538574	4135.384766	4183.589844	4158.974121	1023	4				0	4	4	4	4	4	83	0	8192	8192	8192	3776	8960	8256	7360	12160	8704
1567153037	84	0	4179.487305	4155.897461	4143.077148	4175.897461	4152.307617	450	4				0	4	4	4	4	4	84	0	8192	8192	8192	3840	8960	8256	7424	12160	8576
1567153037	85	0	4155.897461	4157.94873	4150.256348	4174.358887	4155.384766	450	4				0	4	4	4	4	4	85	0	8192	8192	8192	3776	8960	8256	7488	12160	8576
1567153037	86	0	4164.102539	4133.333496	4152.307617	4177.436035	4147.179688	450	4				0	4	4	4	4	4	86	0	8192	8192	8192	3840	8960	8256	7296	12224	8576
1567153037	87	0	4185.641113	4121.025879	4153.333496	4174.358887	4136.410156	1023	4				0	4	4	4	4	4	87	0	8192	8192	8192	3776	8960	8320	7296	12224	8576
1567153037	88	0	4173.846191	4137.436035	4152.820313	4170.256348	4154.871582	450	4				0	4	4	4	4	4	88	0	8192	8192	8192	3776	8896	8256	7424	12096	8640
1567153037	89	0	4166.666504	4141.538574	4141.025879	4164.615234	4172.820313	450	4				0	4	4	4	4	4	89	0	8192	8192	8192	3776	8960	8256	7360	12096	8576
1567153037	90	0	4179.487305	4133.333496	4132.307617	4167.179688	4162.563965	450	4				0	4	4	4	4	4	90	0	8192	8192	8192	3840	8896	8256	7360	12096	8576
1567153037	91	0	4159.487305	4137.436035	4129.743652	4174.358887	4150.256348	1023	4				0	4	4	4	4	4	91	0	8192	8192	8192	3776	8896	8256	7360	12224	8576
1567153037	92	0	4143.077148	4135.384766	4126.666504	4172.820313	4154.358887	450	4				0	4	4	4	4	4	92	0	8192	8192	8192	3776	8896	8256	7360	12224	8576
1567153037	93	0	4175.897461	4123.077148	4130.256348	4166.153809	4160	450	4				0	4	4	4	4	4	93	0	8192	8192	8192	3840	8896	8256	7360	12096	8576
1567153037	94	0	4200.512695	4125.128418	4138.461426	4164.615234	4156.410156	450	4				0	4	4	4	4	4	94	0	8192	8192	8192	3776	8896	8256	7360	12160	8576
1567153037	95	0	4180.512695	4149.743652	4148.205078	4172.307617	4145.128418	1023	4				0	4	4	4	4	4	95	0	8192	8192	8192	3840	8896	8320	7424	12160	8448
1567153037	96	0	4160.512695	4155.897461	4149.230957	4165.128418	4144.102539	450	4				0	4	4	4	4	4	96	0	8192	8192	8192	3840	8896	8256	7424	12160	8448
1567153037	97	0	4165.641113	4129.230957	4149.230957	4158.974121	4157.436035	450	4				0	4	4	4	4	4	97	0	8192	8192	8192	3840	8896	8256	7360	12160	8576
1567153037	98	0	4178.461426	4121.025879	4154.358887	4173.333496	4163.589844	450	4				0	4	4	4	4	4	98	0	8192	8192	8192	3776	8896	8256	7488	12096	8640
1567153037	99	0	4177.94873	4135.384766	4147.692383	4176.922852	4163.589844	1023	4				0	4	4	4	4	4	99	0	8192	8192	8192	3776	8896	8320	7424	12160	8576
1567153037	100	0	4172.820313	4123.077148	4137.436035	4155.897461	4165.128418	450	4				0	4	4	4	4	4	100	0	8192	8192	8192	3840	8896	8256	7424	12160	8576
1567153037	101	0	4178.974121	4112.820313	4138.974121	4150.256348	4164.102539	450	4				0	4	4	4	4	4	101	0	8192	8192	8192	3840	8960	8256	7360	12096	8704
1567153037	102	0	4181.538574	4139.487305	4138.974121	4155.897461	4151.282227	450	4				0	4	4	4	4	4	102	0	8192	8192	8192	3840	8896	8256	7424	12096	8576
1567153037	103	0	4174.358887	4141.538574	4136.922852	4141.025879	4128.205078	1023	4				0	4	4	4	4	4	103	0	8192	8192	8192	3840	8960	8256	7488	12160	8576
1567153037	104	0	4171.794922	4127.179688	4149.743652	4137.94873	4128.205078	450	4				0	4	4	4	4	4	104	0	8192	8192	8192	3776	8896	8256	7296	12160	8576
1567153037	105	0	4174.358887	4149.743652	4172.820313	4158.974121	4161.538574	450	4				0	4	4	4	4	4	105	0	8192	8192	8192	3776	8960	8320	7296	12096	8448
1567153037	106	0	4182.563965	4151.794922	4178.974121	4171.282227	4178.461426	450	4				0	4	4	4	4	4	106	0	8192	8192	8192	3776	8960	8256	7424	12096	8448
1567153037	107	0	4193.333496	4118.974121	4175.384766	4173.333496	4166.666504	1023	4				0	4	4	4	4	4	107	0	8192	8192	8192	3840	8960	8320	7360	12160	8576
1567153037	108	0	4201.538574	4133.333496	4176.410156	4180.512695	4167.692383	450	4				0	4	4	4	4	4	108	0	8192	8192	8192	3840	8960	8256	7360	12096	8576
1567153037	109	0	4205.641113	4168.205078	4170.256348	4186.153809	4175.384766	450	4				0	4	4	4	4	4	109	0	8192	8192	8192	3776	8960	8256	7360	12160	8512
1567153037	110	0	4192.307617	4153.846191	4163.077148	4182.563965	4167.692383	450	4				0	4	4	4	4	4	110	0	8192	8192	8192	3776	8960	8256	7360	12160	8512
1567153037	111	0	4177.436035	4143.589844	4169.743652	4175.384766	4165.128418	1023	4				0	4	4	4	4	4	111	0	8192	8192	8192	3776	8960	8256	7360	12224	8640
1567153037	112	0	4202.05127	4164.102539	4177.436035	4175.384766	4174.871582	450	4				0	4	4	4	4	4	112	0	8192	8192	8192	3776	8960	8256	7424	12160	8576
1567153037	113	0	4226.153809	4157.94873	4179.487305	4187.179688	4185.641113	450	4				0	4	4	4	4	4	113	0	8192	8192	8192	3840	8960	8256	7424	12160	8704
1567153037	114	0	4204.102539	4141.538574	4177.94873	4189.230957	4188.205078	450	4				0	4	4	4	4	4	114	0	8192	8192	8192	3776	8960	8256	7424	12160	8704
1567153037	115	0	4198.974121	4160	4176.410156	4174.358887	4181.025879	1023	4				0	4	4	4	4	4	115	0	8192	8192	8192	3840	8960	8256	7424	12160	8512
1567153037	116	0	4216.922852	4176.410156	4178.461426	4168.205078	4177.94873	450	4				0	4	4	4	4	4	116	0	8192	8192	8192	3776	8960	8256	7424	12160	8576
1567153037	117	0	4198.461426	4160	4181.025879	4177.436035	4174.358887	450	4				0	4	4	4	4	4	117	0	8192	8192	8192	3840	8960	8256	7424	12096	8512
1567153037	118	0	4174.358887	4143.589844	4178.461426	4185.128418	4168.205078	450	4				0	4	4	4	4	4	118	0	8192	8192	8192	3776	8960	8256	7424	12096	8512
1567153037	119	0	4186.666504	4151.794922	4167.179688	4178.974121	4173.846191	1023	4				0	4	4	4	4	4	119	0	8192	8192	8192	3840	8960	8256	7360	12160	8704
1567153037	120	0	4199.487305	4155.897461	4159.487305	4163.589844	4161.538574	450	4				0	4	4	4	4	4	120	0	8192	8192	8192	3776	8896	8256	7360	12096	8576
1567153037	121	0	4194.358887	4147.692383	4173.333496	4167.179688	4140.512695	450	4				0	4	4	4	4	4	121	0	8192	8192	8192	3840	8896	8256	7360	12096	8576
1567153037	122	0	4200	4153.846191	4195.384766	4189.743652	4170.256348	450	4				0	4	4	4	4	4	122	0	8192	8192	8192	3840	8896	8256	7360	12160	8576
1567153037	123	0	4230.769043	4186.666504	4211.282227	4207.692383	4226.153809	1023	4				0	4	4	4	4	4	123	0	8192	8192	8192	3840	8896	8256	7360	12096	8384
1567153037	124	0	4243.589844	4201.025879	4211.794922	4213.846191	4227.179688	450	4				0	4	4	4	4	4	124	0	8192	8192	8192	3776	8960	8320	7360	12096	8384
1567153037	125	0	4222.05127	4170.256348	4204.615234	4210.256348	4197.436035	450	4				0	4	4	4	4	4	125	0	8192	8192	8192	3840	8896	8320	7360	12160	8512
1567153037	126	0	4211.282227	4151.794922	4200	4201.025879	4199.487305	450	4				0	4	4	4	4	4	126	0	8192	8192	8192	3776	8960	8320	7360	12224	8576
1567153037	127	0	4216.410156	4164.102539	4195.897461	4192.820313	4204.615234	236	4				0	4	4	4	4	4	127	0	8192	8192	8192	3840	8960	8256	7296	12096	8576
1567153037	0	0	4218.461426	4168.205078	4198.974121	4189.743652	4196.410156	450	4				0	4	4	4	4	4	0	0	8192	8192	8192	3840	8960	8256	7296	12096	8576
1567153037	1	0	4229.743652	4164.102539	4206.666504	4190.256348	4198.974121	450	4				0	4	4	4	4	4	1	0	8192	8192	8192	3776	8960	8256	7424	12160	8576
1567153037	2	0	4234.358887	4168.205078	4202.05127	4192.307617	4197.436035	1023	4				0	4	4	4	4	4	2	0	8192	8192	8192	3840	8960	8320	7360	12160	8576
1567153037	3	0	4217.436035	4170.256348	4189.230957	4180	4187.692383	450	4				0	4	4	4	4	4	3	0	8192	8192	8192	3840	8960	8256	7360	12160	8640
1567153037	4	0	4201.538574	4164.102539	4181.025879	4168.205078	4185.641113	1023	4				0	4	4	4	4	4	4	0	8192	8192	8192	3840	8960	8256	7360	12160	8640
1567153037	5	0	4212.820313	4170.256348	4191.794922	4184.615234	4187.179688	450	4				0	4	4	4	4	4	5	0	8192	8192	8192	3776	8960	8320	7424	12160	8576
1567153037	6	0	4230.256348	4182.563965	4206.666504	4201.538574	4194.358887	1023	4				0	4	4	4	4	4	6	0	8192	8192	8192	3776	8960	8256	7424	12160	8576
1567153037	7	0	4222.05127	4184.615234	4201.538574	4197.94873	4198.974121	450	4				0	4	4	4	4	4	7	0	8192	8192	8192	3776	8960	8320	7488	12160	8576
1567153037	8	0	4221.538574	4186.666504	4198.461426	4198.974121	4192.820313	450	4				0	4	4	4	4	4	8	0	8192	8192	8192	3776	8960	8256	7488	12160	8576
1567153037	9	0	4237.94873	4190.769043	4206.153809	4203.077148	4194.871582	1023	4				0	4	4	4	4	4	9	0	8192	8192	8192	3776	8960	8320	7360	12224	8448
1567153037	10	0	4234.871582	4182.563965	4200	4189.743652	4192.820313	450	4				0	4	4	4	4	4	10	0	8192	8192	8192	3776	8960	8256	7360	12160	8576
1567153037	11	0	4213.333496	4168.205078	4181.538574	4177.94873	4168.205078	1023	4				0	4	4	4	4	4	11	0	8192	8192	8192	3776	8960	8320	7488	12160	8576
1567153037	12	0	4200.512695	4172.307617	4174.358887	4178.461426	4155.384766	450	4				0	4	4	4	4	4	12	0	8192	8192	8192	3776	8960	8256	7360	12160	8320
1567153037	13	0	4200.512695	4166.153809	4178.461426	4174.871582	4170.256348	450	4				0	4	4	4	4	4	13	0	8192	8192	8192	3776	8960	8256	7360	12224	8576
1567153037	14	0	4208.717773	4149.743652	4178.974121	4175.897461	4181.025879	450	4				0	4	4	4	4	4	14	0	8192	8192	8192	3776	8960	8256	7424	12224	8576
1567153037	15	0	4226.666504	4162.05127	4186.666504	4183.077148	4181.538574	1023	4				0	4	4	4	4	4	15	0	8192	8192	8192	3776	8960	8320	7424	12160	8576
1567153037	16	0	4225.641113	4186.666504	4197.436035	4184.102539	4181.538574	0	4				0	4	4	4	4	4	16	0	8192	8192	8192	3840	8960	8256	7424	12160	8576
1567153037	17	0	4202.563965	4178.461426	4191.794922	4185.128418	4177.436035	0	4				0	4	4	4	4	4	17	0	8192	8192	8192	3776	8960	8256	7424	12160	8576
1567153037	18	0	4201.538574	4164.102539	4181.025879	4189.743652	4175.897461	0	4				0	4	4	4	4	4	18	0	8192	8192	8192	3776	8960	8256	7424	12160	8576
1567153037	19	0	4218.461426	4168.205078	4177.436035	4189.230957	4168.717773	0	4				0	4	4	4	4	4	19	0	8192	8192	8192	3840	8896	8256	7360	12096	8640
1567153037	20	0	4209.743652	4166.153809	4177.94873	4181.538574	4156.922852	0	4				0	4	4	4	4	4	20	0	8192	8192	8192	3776	8960	8256	7424	12160	8576
1567153037	21	0	4193.846191	4168.205078	4174.871582	4181.025879	4167.179688	0	4				0	4	4	4	4	4	21	0	8192	8128	8192	3840	8896	8256	7360	12160	8640
1567153037	22	0	4208.717773	4176.410156	4172.820313	4187.179688	4181.538574	0	4				0	4	4	4	4	4	22	0	8192	8128	8192	3840	8896	8256	7360	12160	8640
1567153037	23	0	4212.820313	4166.153809	4177.436035	4182.563965	4169.230957	0	4				0	4	4	4	4	4	23	0	8192	8192	8192	3840	8896	8256	7424	12160	8576
1567153037	24	0	4197.436035	4153.846191	4177.94873	4171.282227	4158.974121	0	4				0	4	4	4	4	4	24	0	8192	8192	8192	3776	8896	8256	7360	12160	8576
1567153037	25	0	4194.358887	4164.102539	4182.05127	4178.461426	4166.153809	0	4				0	4	4	4	4	4	25	0	8192	8192	8192	3840	8896	8256	7424	12160	8640
1567153037	26	0	4202.05127	4172.307617	4187.692383	4196.410156	4173.333496	0	4				0	4	4	4	4	4	26	0	8192	8192	8192	3840	8896	8256	7424	12160	8640
1567153037	27	0	4215.384766	4166.153809	4182.05127	4195.384766	4181.025879	0	4				0	4	4	4	4	4	27	0	8192	8192	8192	3840	8896	8256	7488	12160	8320
1567153037	28	0	4224.615234	4162.05127	4178.461426	4182.563965	4174.358887	0	4				0	4	4	4	4	4	28	0	8192	8192	8192	3840	8896	8256	7360	12096	8576
1567153037	29	0	4221.025879	4178.461426	4190.256348	4187.179688	4166.153809	0	4				0	4	4	4	4	4	29	0	8192	8192	8192	3776	8896	8256	7360	12160	8640
1567153037	30	0	4217.94873	4190.769043	4205.128418	4204.102539	4189.743652	0	4				0	4	4	4	4	4	30	0	8192	8192	8192	3776	8896	8320	7488	12096	8576
1567153037	31	0	4219.487305	4180.512695	4202.05127	4205.128418	4204.615234	0	4				0	4	4	4	4	4	31	0	8192	8192	8192	3776	8896	8256	7360	12160	8640
1567153037	32	0	4223.589844	4170.256348	4190.256348	4196.922852	4184.615234	0	4				0	4	4	4	4	4	32	0	8192	8192	8192	3840	8896	8256	7360	12160	8640
1567153037	33	0	4220	4168.205078	4189.230957	4198.974121	4177.436035	0	4				0	4	4	4	4	4	33	0	8192	8192	8192	3840	8896	8256	7424	12096	8512
1567153037	34	0	4206.153809	4162.05127	4191.794922	4201.538574	4184.615234	0	4				0	4	4	4	4	4	34	0	8192	8192	8192	3840	8896	8256	7360	12224	8576
1567153037	35	0	4210.256348	4168.205078	4192.820313	4197.94873	4179.487305	0	4				0	4	4	4	4	4	35	0	8192	8192	8192	3840	8896	8256	7360	12160	8512
1567153037	36	0	4237.94873	4186.666504	4201.538574	4201.025879	4183.077148	0	4				0	4	4	4	4	4	36	0	8192	8192	8192	3776	8896	8256	7360	12160	8512
1567153037	37	0	4246.666504	4190.769043	4204.102539	4206.153809	4192.307617	0	4				0	4	4	4	4	4	37	0	8192	8192	8192	3776	8896	8256	7424	12096	8576
1567153037	38	0	4231.794922	4182.563965	4195.384766	4203.077148	4187.692383	0	4				0	4	4	4	4	4	38	0	8192	8192	8192	3840	8960	8256	7424	12096	8576
1567153037	39	0	4226.666504	4182.563965	4193.333496	4205.128418	4189.230957	0	4				0	4	4	4	4	4	39	0	8192	8192	8192	3776	8960	8256	7424	12160	8448
1567153037	40	0	4229.743652	4194.871582	4196.922852	4215.897461	4197.436035	0	4				0	4	4	4	4	4	40	0	8192	8192	8192	3840	8960	8256	7424	12160	8448
1567153037	41	0	4237.436035	4201.025879	4202.563965	4222.05127	4202.05127	0	4				0	4	4	4	4	4	41	0	8192	8192	8128	3840	8960	8256	7424	12160	8576
1567153037	42	0	4240	4190.769043	4204.615234	4213.333496	4192.307617	0	4				0	4	4	4	4	4	42	0	8192	8192	8192	3776	8960	8256	7424	12224	8640
1567153037	43	0	4226.666504	4178.461426	4198.461426	4205.641113	4181.538574	0	4				0	4	4	4	4	4	43	0	8192	8192	8192	3840	8960	8256	7424	12160	8576
1567153037	44	0	4217.94873	4182.563965	4194.358887	4213.333496	4189.230957	0	4				0	4	4	4	4	4	44	0	8192	8192	8192	3840	8960	8256	7424	12160	8576
1567153037	45	0	4220.512695	4188.717773	4192.307617	4215.897461	4185.641113	0	4				0	4	4	4	4	4	45	0	8192	8192	8192	3840	8960	8256	7360	12160	8832
1567153037	46	0	4227.692383	4188.717773	4191.282227	4202.563965	4175.384766	0	4				0	4	4	4	4	4	46	0	8192	8192	8192	3840	8960	8320	7360	12160	8576
1567153037	47	0	4232.820313	4182.563965	4189.230957	4199.487305	4185.641113	0	4				0	4	4	4	4	4	47	0	8192	8192	8192	3776	8960	8256	7488	12160	8640
1567153037	48	0	4228.205078	4166.153809	4189.743652	4211.282227	4180.512695	0	4				0	4	4	4	4	4	48	0	8192	8192	8192	3776	8960	8256	7424	12160	8576
1567153037	49	0	4226.153809	4174.358887	4195.897461	4221.538574	4171.282227	0	4				0	4	4	4	4	4	49	0	8192	8192	8192	3776	8960	8256	7360	12096	8448
1567153037	50	0	4231.282227	4190.769043	4201.538574	4218.461426	4191.282227	0	4				0	4	4	4	4	4	50	0	8192	8192	8192	3776	8960	8256	7360	12096	8448
1567153037	51	0	4223.589844	4168.205078	4193.846191	4204.615234	4191.794922	0	4				0	4	4	4	4	4	51	0	8192	8192	8192	3840	8960	8256	7424	12160	8512
1567153037	52	0	4204.615234	4149.743652	4179.487305	4195.897461	4163.589844	0	4				0	4	4	4	4	4	52	0	8192	8192	8192	3776	8960	8320	7424	12096	8576
1567153037	53	0	4212.820313	4166.153809	4184.615234	4202.563965	4165.128418	0	4				0	4	4	4	4	4	53	0	8192	8192	8192	3776	8960	8256	7360	12160	8576
1567153037	54	0	4228.205078	4176.410156	4189.230957	4204.102539	4182.05127	0	4				0	4	4	4	4	4	54	0	8192	8192	8192	3776	8960	8256	7360	12160	8576
1567153037	55	0	4206.153809	4166.153809	4172.820313	4190.256348	4167.692383	0	4				0	4	4	4	4	4	55	0	8192	8192	8192	3776	8960	8256	7360	12160	8640
1567153037	56	0	4187.692383	4164.102539	4171.282227	4181.538574	4148.717773	0	4				0	4	4	4	4	4	56	0	8192	8192	8192	3776	8960	8256	7424	12160	8512
1567153037	57	0	4202.563965	4172.307617	4178.461426	4186.666504	4153.846191	0	4				0	4	4	4	4	4	57	0	8192	8192	8192	3840	8960	8256	7360	12160	8576
1567153037	58	0	4218.461426	4162.05127	4173.333496	4196.410156	4163.589844	0	4				0	4	4	4	4	4	58	0	8192	8192	8192	3776	8896	8256	7360	12160	8576
1567153037	59	0	4218.461426	4147.692383	4171.282227	4197.436035	4158.974121	0	4				0	4	4	4	4	4	59	0	8192	8192	8192	3840	8960	8256	7424	12096	8576
1567153037	60	0	4213.333496	4157.94873	4178.974121	4198.461426	4153.846191	0	4				0	4	4	4	4	4	60	0	8192	8192	8192	3776	8896	8256	7360	12160	8576
1567153037	61	0	4214.871582	4166.153809	4188.717773	4206.153809	4171.282227	0	4				0	4	4	4	4	4	61	0	8192	8192	8192	3840	8896	8256	7424	12160	8576
1567153037	62	0	4222.563965	4164.102539	4190.256348	4202.05127	4176.410156	0	4				0	4	4	4	4	4	62	0	8192	8192	8192	3840	8896	8256	7424	12160	8576
1567153037	63	0	4217.436035	4178.461426	4187.179688	4195.897461	4149.743652	0	4				0	4	4	4	4	4	63	0	8192	8192	8192	3840	8960	8256	7424	12160	8192
1567153037	64	0	4200	4198.974121	4193.333496	4200	4138.974121	450	4				0	4	4	4	4	4	64	0	8192	8192	8192	3840	8896	8256	7360	12160	8576
1567153037	65	0	4205.128418	4186.666504	4191.794922	4194.358887	4149.743652	450	4				0	4	4	4	4	4	65	0	8192	8192	8192	3776	8896	8320	7360	12160	8576
1567153037	66	0	4220.512695	4166.153809	4178.974121	4183.589844	4153.846191	1023	4				0	4	4	4	4	4	66	0	8192	8192	8192	3776	8896	8256	7424	12096	8576
1567153037	67	0	4211.282227	4174.358887	4174.358887	4186.153809	4144.615234	450	4				0	4	4	4	4	4	67	0	8192	8192	8192	3840	8896	8256	7360	12160	8384
1567153037	68	0	4191.794922	4162.05127	4171.282227	4186.153809	4120.512695	1023	4				0	4	4	4	4	4	68	0	8192	8192	8192	3776	8960	8256	7360	12160	8384
1567153037	69	0	4194.358887	4127.179688	4165.128418	4180.512695	4110.256348	450	4				0	4	4	4	4	4	69	0	8192	8192	8192	3840	8896	8320	7424	12160	8576
1567153037	70	0	4201.025879	4145.641113	4171.794922	4185.128418	4136.922852	1023	4				0	4	4	4	4	4	70	0	8192	8192	8192	3776	8896	8256	7424	12096	8640
1567153037	71	0	4188.205078	4182.563965	4183.077148	4184.615234	4155.384766	450	4				0	4	4	4	4	4	71	0	8192	8192	8192	3840	8896	8256	7360	12160	8640
1567153037	72	0	4186.666504	4182.563965	4181.538574	4178.461426	4145.128418	450	4				0	4	4	4	4	4	72	0	8192	8192	8192	3776	8896	8256	7360	12160	8640
1567153037	73	0	4194.871582	4172.307617	4178.974121	4180	4141.538574	1023	4				0	4	4	4	4	4	73	0	8192	8192	8192	3776	8896	8256	7424	12160	8576
1567153038	74	0	4184.615234	4178.461426	4187.179688	4186.153809	4154.871582	450	4				0	4	4	4	4	4	74	0	8192	8192	8192	3776	8896	8192	7360	12096	8640
1567153038	75	0	4180	4174.358887	4190.769043	4194.871582	4166.666504	1023	4				0	4	4	4	4	4	75	0	8192	8192	8192	3840	8896	8256	7360	12160	8576
1567153038	76	0	4200.512695	4162.05127	4195.897461	4204.102539	4165.128418	450	4				0	4	4	4	4	4	76	0	8192	8192	8192	3776	8960	8256	7360	12160	8576
1567153038	77	0	4207.179688	4172.307617	4204.615234	4202.05127	4156.410156	450	4				0	4	4	4	4	4	77	0	8192	8192	8192	3776	8896	8256	7424	12160	8576
1567153038	78	0	4194.871582	4194.871582	4200	4190.256348	4157.94873	450	4				0	4	4	4	4	4	78	0	8192	8192	8192	3776	8960	8256	7360	12096	8640
1567153038	79	0	4206.666504	4201.025879	4195.897461	4189.230957	4173.846191	1023	4				0	4	4	4	4	4	79	0	8192	8192	8192	3840	8960	8256	7232	12096	8576
1567153038	80	0	4220	4184.615234	4199.487305	4194.871582	4184.615234	450	4				0	4	4	4	4	4	80	0	8192	8192	8192	3776	8960	8256	7232	12096	8576
1567153038	81	0	4198.974121	4184.615234	4197.436035	4198.461426	4176.410156	450	4				0	4	4	4	4	4	81	0	8192	8192	8192	3840	8960	8256	7360	12160	8256
1567153038	82	0	4183.589844	4194.871582	4189.743652	4202.563965	4156.410156	450	4				0	4	4	4	4	4	82	0	8192	8192	8192	3776	8896	8256	7360	12160	8576
1567153038	83	0	4193.333496	4184.615234	4188.717773	4200	4147.692383	1023	4				0	4	4	4	4	4	83	0	8192	8192	8192	3776	8896	8256	7424	12160	8512
1567153038	84	0	4196.410156	4190.769043	4198.974121	4201.025879	4165.641113	450	4				0	4	4	4	4	4	84	0	8192	8192	8192	3776	8960	8256	7424	12096	8576
1567153038	85	0	4193.333496	4209.230957	4201.025879	4216.922852	4183.589844	450	4				0	4	4	4	4	4	85	0	8192	8192	8192	3840	8896	8256	7424	12160	8768
1567153038	86	0	4204.615234	4213.333496	4196.410156	4221.538574	4177.436035	450	4				0	4	4	4	4	4	86	0	8192	8192	8192	3776	8896	8256	7424	12160	8768
1567153038	87	0	4209.743652	4194.871582	4191.794922	4201.538574	4167.692383	1023	4				0	4	4	4	4	4	87	0	8192	8192	8192	3840	8896	8256	7424	12160	8576
1567153038	88	0	4199.487305	4186.666504	4194.871582	4194.871582	4174.358887	450	4				0	4	4	4	4	4	88	0	8192	8192	8192	3776	8960	8256	7424	12224	8576
1567153038	89	0	4200.512695	4203.077148	4209.743652	4212.820313	4188.205078	450	4				0	4	4	4	4	4	89	0	8192	8192	8192	3776	8896	8192	7360	12224	8576
1567153038	90	0	4207.692383	4205.128418	4210.256348	4217.436035	4189.230957	450	4				0	4	4	4	4	4	90	0	8192	8192	8192	3776	8896	8320	7360	12224	8576
1567153038	91	0	4205.128418	4184.615234	4195.384766	4203.589844	4173.333496	1023	4				0	4	4	4	4	4	91	0	8192	8192	8192	3776	8896	8256	7424	12160	8576
1567153038	92	0	4193.846191	4178.461426	4192.307617	4201.538574	4158.461426	450	4				0	4	4	4	4	4	92	0	8192	8192	8192	3776	8960	8256	7360	12160	8576
1567153038	93	0	4178.974121	4190.769043	4192.820313	4204.615234	4157.436035	450	4				0	4	4	4	4	4	93	0	8192	8192	8192	3776	8896	8256	7360	12096	8512
1567153038	94	0	4185.641113	4188.717773	4180.512695	4191.794922	4164.615234	450	4				0	4	4	4	4	4	94	0	8192	8192	8192	3840	8896	8320	7360	12096	8512
1567153038	95	0	4204.102539	4201.025879	4171.794922	4181.538574	4166.666504	1023	4				0	4	4	4	4	4	95	0	8192	8192	8192	3776	8896	8256	7424	12032	8640
1567153038	96	0	4187.179688	4205.128418	4168.717773	4170.769043	4151.794922	450	4				0	4	4	4	4	4	96	0	8192	8192	8192	3776	8896	8256	7360	12160	8576
1567153038	97	0	4145.128418	4162.05127	4155.897461	4152.820313	4129.743652	450	4				0	4	4	4	4	4	97	0	8192	8192	8192	3776	8896	8256	7296	12160	8576
1567153038	98	0	4149.230957	4153.846191	4160.512695	4167.179688	4136.410156	450	4				0	4	4	4	4	4	98	0	8192	8192	8192	3776	8896	8320	7296	12160	8576
1567153038	99	0	4195.384766	4207.179688	4196.922852	4201.538574	4170.769043	1023	4				0	4	4	4	4	4	99	0	8192	8192	8192	3776	8896	8256	7360	12160	9024
1567153038	100	0	4211.282227	4221.538574	4207.692383	4207.179688	4183.077148	450	4				0	4	4	4	4	4	100	0	8192	8192	8192	3840	8960	8256	7424	12160	8576
1567153038	101	0	4187.692383	4182.563965	4181.538574	4200.512695	4163.589844	450	4				0	4	4	4	4	4	101	0	8192	8192	8192	3776	8896	8256	7360	12160	8512
1567153038	102	0	4176.410156	4174.358887	4170.256348	4201.025879	4162.563965	450	4				0	4	4	4	4	4	102	0	8192	8192	8192	3840	8896	8256	7424	12160	8576
1567153038	103	0	4185.128418	4198.974121	4177.436035	4194.358887	4178.974121	1023	4				0	4	4	4	4	4	103	0	8192	8192	8192	3776	8896	8256	7360	12160	8448
1567153038	104	0	4186.666504	4198.974121	4180.512695	4195.384766	4170.769043	450	4				0	4	4	4	4	4	104	0	8192	8192	8192	3776	8896	8256	7360	12160	8448
1567153038	105	0	4182.563965	4184.615234	4176.922852	4203.077148	4154.871582	450	4				0	4	4	4	4	4	105	0	8192	8192	8192	3776	8896	8256	7360	12096	8576
1567153038	106	0	4182.05127	4182.563965	4169.743652	4193.846191	4154.871582	450	4				0	4	4	4	4	4	106	0	8192	8192	8192	3840	8960	8256	7424	12096	8512
1567153038	107	0	4183.077148	4176.410156	4166.153809	4179.487305	4157.436035	1023	4				0	4	4	4	4	4	107	0	8192	8192	8192	3840	8896	8320	7360	12160	8640
1567153038	108	0	4181.025879	4172.307617	4166.153809	4181.538574	4161.025879	450	4				0	4	4	4	4	4	108	0	8192	8192	8192	3840	8896	8256	7360	12160	8640
1567153038	109	0	4178.974121	4184.615234	4172.307617	4192.820313	4165.641113	450	4				0	4	4	4	4	4	109	0	8192	8192	8192	3840	8960	8320	7296	12096	8576
1567153038	110	0	4181.538574	4196.922852	4176.922852	4195.897461	4160	450	4				0	4	4	4	4	4	110	0	8192	8192	8192	3840	8896	8256	7424	12160	8576
1567153038	111	0	4179.487305	4172.307617	4171.794922	4182.563965	4148.717773	1023	4				0	4	4	4	4	4	111	0	8192	8192	8192	3776	8960	8320	7424	12096	8576
1567153038	112	0	4185.641113	4166.153809	4176.410156	4180.512695	4152.820313	450	4				0	4	4	4	4	4	112	0	8192	8192	8128	3776	8960	8256	7424	12096	8576
1567153038	113	0	4200.512695	4196.922852	4186.666504	4202.05127	4165.128418	450	4				0	4	4	4	4	4	113	0	8192	8192	8192	3776	8960	8256	7424	12096	8576
1567153038	114	0	4188.205078	4201.025879	4178.974121	4205.128418	4166.153809	450	4				0	4	4	4	4	4	114	0	8192	8192	8192	3776	8960	8256	7424	12160	8640
1567153038	115	0	4168.205078	4178.461426	4165.641113	4187.179688	4162.563965	1023	4				0	4	4	4	4	4	115	0	8192	8192	8192	3776	8960	8256	7424	12160	8640
1567153038	116	0	4168.717773	4178.461426	4161.538574	4176.410156	4149.743652	450	4				0	4	4	4	4	4	116	0	8192	8192	8192	3840	8960	8256	7424	12160	8640
1567153038	117	0	4166.153809	4190.769043	4165.641113	4174.871582	4140	450	4				0	4	4	4	4	4	117	0	8192	8192	8192	3776	8896	8320	7360	12096	8448
1567153038	118	0	4161.538574	4186.666504	4170.769043	4178.974121	4143.077148	450	4				0	4	4	4	4	4	118	0	8192	8192	8192	3840	8896	8256	7488	12160	8448
1567153038	119	0	4178.974121	4180.512695	4176.410156	4188.205078	4146.153809	1023	4				0	4	4	4	4	4	119	0	8192	8192	8192	3840	8960	8256	7360	12096	8576
1567153038	120	0	4197.436035	4190.769043	4178.461426	4188.205078	4160	450	4				0	4	4	4	4	4	120	0	8192	8192	8192	3840	8896	8256	7360	12160	8640
1567153038	121	0	4187.692383	4201.025879	4171.794922	4184.615234	4171.282227	450	4				0	4	4	4	4	4	121	0	8192	8192	8192	3776	8960	8256	7424	12096	8512
1567153038	122	0	4173.333496	4194.871582	4164.102539	4188.717773	4151.282227	450	4				0	4	4	4	4	4	122	0	8192	8192	8192	3776	8960	8256	7424	12096	8512
1567153038	123	0	4170.256348	4180.512695	4160	4183.077148	4135.384766	1023	4				0	4	4	4	4	4	123	0	8192	8192	8192	3776	8960	8320	7424	12160	8576
1567153038	124	0	4161.538574	4172.307617	4160	4170.256348	4143.077148	450	4				0	4	4	4	4	4	124	0	8192	8192	8192	3776	8896	8256	7360	12096	8512
1567153038	125	0	4150.769043	4170.256348	4157.436035	4167.179688	4138.461426	450	4				0	4	4	4	4	4	125	0	8192	8192	8192	3840	8896	8256	7424	12160	8576
1567153038	126	0	4164.102539	4170.256348	4160	4176.922852	4134.358887	450	4				0	4	4	4	4	4	126	0	8192	8192	8192	3776	8896	8256	7424	12160	8576
1567153038	127	0	4186.666504	4178.461426	4174.358887	4190.769043	4151.794922	236	4				0	4	4	4	4	4	127	0	8192	8192	8192	3840	8896	8256	7296	12160	8576
1567153038	0	0	4190.769043	4192.820313	4177.436035	4187.692383	4164.102539	450	4				0	4	4	4	4	4	0	0	8192	8192	8192	3776	8896	8256	7424	12160	8576
1567153038	1	0	4190.769043	4205.128418	4178.974121	4181.025879	4177.436035	450	4				0	4	4	4	4	4	1	0	8192	8192	8192	3840	8896	8256	7424	12224	8512
1567153038	2	0	4191.794922	4207.179688	4187.692383	4195.384766	4189.743652	1023	4				0	4	4	4	4	4	2	0	8192	8192	8192	3776	8896	8256	7424	12224	8512
1567153038	3	0	4188.717773	4194.871582	4181.025879	4207.692383	4179.487305	450	4				0	4	4	4	4	4	3	0	8192	8192	8192	3840	8896	8256	7296	12160	8640
1567153038	4	0	4201.025879	4182.563965	4174.871582	4203.077148	4178.974121	1023	4				0	4	4	4	4	4	4	0	8192	8192	8192	3776	8896	8256	7424	12096	8576
1567153038	5	0	4209.743652	4188.717773	4182.563965	4204.102539	4192.307617	450	4				0	4	4	4	4	4	5	0	8192	8192	8192	3776	8896	8320	7360	12160	8576
1567153038	6	0	4198.461426	4209.230957	4187.692383	4207.179688	4185.128418	1023	4				0	4	4	4	4	4	6	0	8192	8192	8192	3776	8896	8256	7360	12160	8512
1567153038	7	0	4207.692383	4223.589844	4191.794922	4208.717773	4186.153809	450	4				0	4	4	4	4	4	7	0	8192	8192	8192	3776	8896	8256	7360	12160	8512
1567153038	8	0	4229.230957	4215.384766	4199.487305	4217.436035	4202.05127	450	4				0	4	4	4	4	4	8	0	8192	8192	8192	3776	8896	8256	7424	12160	8640
1567153038	9	0	4223.077148	4201.025879	4197.436035	4220.512695	4202.563965	1023	4				0	4	4	4	4	4	9	0	8192	8192	8192	3840	8896	8256	7360	12160	8576
1567153038	10	0	4206.153809	4192.820313	4182.563965	4212.820313	4189.230957	450	4				0	4	4	4	4	4	10	0	8192	8192	8192	3776	8896	8256	7360	12224	8576
1567153038	11	0	4193.846191	4190.769043	4175.384766	4206.666504	4178.461426	1023	4				0	4	4	4	4	4	11	0	8192	8192	8192	3776	8896	8256	7360	12096	8960
1567153038	12	0	4201.025879	4196.922852	4184.102539	4207.179688	4191.282227	450	4				0	4	4	4	4	4	12	0	8192	8192	8192	3840	8896	8320	7360	12096	8960
1567153038	13	0	4227.692383	4211.282227	4188.205078	4209.743652	4213.333496	450	4				0	4	4	4	4	4	13	0	8192	8192	8192	3840	8896	8256	7296	12160	8576
1567153038	14	0	4228.717773	4215.384766	4188.205078	4209.230957	4206.153809	450	4				0	4	4	4	4	4	14	0	8192	8192	8192	3840	8960	8320	7360	12160	8512
1567153038	15	0	4205.128418	4207.179688	4192.307617	4216.410156	4192.307617	1023	4				0	4	4	4	4	4	15	0	8192	8192	8128	3776	8960	8256	7360	12224	8576
1567153038	16	0	4211.794922	4209.230957	4196.922852	4228.717773	4202.05127	0	4				0	4	4	4	4	4	16	0	8192	8192	8128	3776	8960	8320	7360	12224	8576
1567153038	17	0	4237.436035	4213.333496	4198.974121	4227.179688	4216.410156	0	4				0	4	4	4	4	4	17	0	8192	8192	8128	3776	8960	8256	7424	12160	8640
1567153038	18	0	4230.256348	4194.871582	4196.410156	4216.922852	4216.922852	0	4				0	4	4	4	4	4	18	0	8192	8192	8128	3840	8960	8320	7360	12160	8640
1567153038	19	0	4213.846191	4188.717773	4188.205078	4214.358887	4208.205078	0	4				0	4	4	4	4	4	19	0	8192	8192	8128	3776	8960	8256	7424	12160	8576
1567153038	20	0	4215.897461	4201.025879	4181.538574	4215.384766	4201.025879	0	4				0	4	4	4	4	4	20	0	8192	8192	8128	3776	8960	8256	7424	12160	8576
1567153038	21	0	4216.410156	4213.333496	4180	4212.820313	4197.94873	0	4				0	4	4	4	4	4	21	0	8192	8192	8192	3776	8960	8256	7424	12096	8576
1567153038	22	0	4211.794922	4215.384766	4182.563965	4215.384766	4195.384766	0	4				0	4	4	4	4	4	22	0	8192	8192	8192	3776	8960	8320	7424	12160	8640
1567153038	23	0	4221.025879	4211.282227	4183.589844	4217.94873	4200	0	4				0	4	4	4	4	4	23	0	8192	8192	8192	3776	8960	8256	7424	12224	8640
1567153038	24	0	4235.384766	4217.436035	4187.692383	4212.820313	4219.487305	0	4				0	4	4	4	4	4	24	0	8192	8192	8192	3840	8960	8256	7360	12096	8768
1567153038	25	0	4233.846191	4219.487305	4191.794922	4214.871582	4224.102539	0	4				0	4	4	4	4	4	25	0	8192	8192	8192	3776	8960	8256	7360	12096	8768
1567153038	26	0	4228.205078	4196.922852	4190.256348	4223.589844	4210.256348	0	4				0	4	4	4	4	4	26	0	8192	8192	8192	3840	8960	8256	7552	12160	8320
1567153038	27	0	4226.666504	4194.871582	4190.769043	4221.538574	4213.846191	0	4				0	4	4	4	4	4	27	0	8192	8192	8192	3776	8960	8320	7360	12096	8576
1567153038	28	0	4225.641113	4229.743652	4195.384766	4222.563965	4222.563965	0	4				0	4	4	4	4	4	28	0	8192	8192	8192	3840	8960	8256	7424	12160	8576
1567153038	29	0	4227.692383	4240	4200.512695	4230.256348	4219.487305	0	4				0	4	4	4	4	4	29	0	8192	8192	8192	3776	8960	8256	7424	12160	8640
1567153038	30	0	4241.025879	4215.384766	4198.974121	4222.05127	4215.384766	0	4				0	4	4	4	4	4	30	0	8192	8192	8192	3776	8896	8256	7424	12160	8640
1567153038	31	0	4258.461426	4221.538574	4194.871582	4212.820313	4220	0	4				0	4	4	4	4	4	31	0	8192	8192	8192	3776	8896	8320	7424	12096	8512
1567153038	32	0	4253.333496	4237.94873	4200.512695	4219.487305	4227.692383	0	4				0	4	4	4	4	4	32	0	8192	8192	8192	3776	8896	8256	7296	12160	8640
1567153038	33	0	4229.230957	4209.230957	4199.487305	4217.436035	4223.589844	0	4				0	4	4	4	4	4	33	0	8192	8192	8192	3776	8896	8256	7360	12160	8576
1567153038	34	0	4223.589844	4186.666504	4187.179688	4208.205078	4207.179688	0	4				0	4	4	4	4	4	34	0	8192	8192	8192	3840	8896	8256	7360	12160	8576
1567153038	35	0	4231.794922	4219.487305	4189.230957	4222.05127	4202.05127	0	4				0	4	4	4	4	4	35	0	8192	8192	8192	3840	8896	8320	7424	12160	8576
1567153038	36	0	4215.384766	4242.05127	4196.410156	4232.307617	4206.153809	0	4				0	4	4	4	4	4	36	0	8192	8192	8192	3840	8896	8256	7296	12224	8576
1567153038	37	0	4208.205078	4221.538574	4200	4222.05127	4198.974121	0	4				0	4	4	4	4	4	37	0	8192	8192	8192	3840	8896	8320	7424	12160	8640
1567153038	38	0	4236.922852	4209.230957	4205.641113	4221.025879	4208.717773	0	4				0	4	4	4	4	4	38	0	8192	8192	8192	3776	8896	8256	7424	12160	8640
1567153038	39	0	4251.794922	4227.692383	4209.230957	4231.282227	4233.333496	0	4				0	4	4	4	4	4	39	0	8192	8192	8192	3840	8896	8320	7360	12160	8576
1567153038	40	0	4237.436035	4227.692383	4204.615234	4234.358887	4230.769043	0	4				0	4	4	4	4	4	40	0	8192	8192	8192	3776	8896	8256	7424	12160	8576
1567153038	41	0	4223.589844	4203.077148	4202.563965	4233.333496	4215.897461	0	4				0	4	4	4	4	4	41	0	8192	8192	8192	3840	8896	8320	7424	12160	8576
1567153038	42	0	4218.974121	4194.871582	4206.153809	4234.871582	4215.384766	0	4				0	4	4	4	4	4	42	0	8192	8192	8192	3776	8896	8256	7360	12160	8832
1567153038	43	0	4219.487305	4213.333496	4207.179688	4228.205078	4211.794922	0	4				0	4	4	4	4	4	43	0	8192	8192	8192	3840	8896	8256	7360	12160	8832
1567153038	44	0	4225.641113	4227.692383	4208.205078	4221.025879	4209.230957	0	4				0	4	4	4	4	4	44	0	8192	8192	8192	3776	8896	8256	7360	12160	8576
1567153038	45	0	4237.436035	4219.487305	4212.307617	4218.461426	4224.102539	0	4				0	4	4	4	4	4	45	0	8192	8192	8192	3776	8896	8320	7360	12096	8576
1567153038	46	0	4238.461426	4219.487305	4209.743652	4213.333496	4207.179688	0	4				0	4	4	4	4	4	46	0	8192	8192	8192	3840	8896	8256	7360	12160	8576
1567153038	47	0	4217.94873	4211.282227	4205.128418	4214.358887	4178.461426	0	4				0	4	4	4	4	4	47	0	8192	8192	8192	3776	8896	8256	7360	12160	8448
1567153038	48	0	4200	4190.769043	4200	4213.333496	4193.333496	0	4				0	4	4	4	4	4	48	0	8192	8192	8192	3776	8896	8256	7360	12160	8448
1567153038	49	0	4200.512695	4190.769043	4191.282227	4203.077148	4204.615234	0	4				0	4	4	4	4	4	49	0	8192	8192	8192	3840	8896	8256	7424	12096	8576
1567153038	50	0	4209.230957	4203.077148	4185.641113	4196.410156	4187.692383	0	4				0	4	4	4	4	4	50	0	8192	8192	8192	3776	8896	8256	7360	12224	8512
1567153038	51	0	4217.436035	4209.230957	4188.717773	4205.128418	4188.717773	0	4				0	4	4	4	4	4	51	0	8192	8192	8192	3776	8896	8256	7360	12160	8448
1567153038	52	0	4212.307617	4217.436035	4203.077148	4217.94873	4201.538574	0	4				0	4	4	4	4	4	52	0	8192	8192	8192	3776	8896	8256	7360	12160	8448
1567153038	53	0	4207.692383	4227.692383	4213.333496	4220	4198.461426	0	4				0	4	4	4	4	4	53	0	8192	8192	8192	3776	8896	8256	7360	12096	8576
1567153038	54	0	4220	4211.282227	4209.230957	4207.179688	4196.922852	0	4				0	4	4	4	4	4	54	0	8192	8192	8192	3776	8896	8320	7424	12096	8576
1567153038	55	0	4228.717773	4192.820313	4206.666504	4198.461426	4196.922852	0	4				0	4	4	4	4	4	55	0	8192	8192	8192	3776	8896	8256	7488	12096	8576
1567153038	56	0	4225.128418	4209.230957	4208.717773	4209.230957	4193.333496	0	4				0	4	4	4	4	4	56	0	8192	8192	8192	3776	8896	8256	7488	12096	8576
1567153038	57	0	4225.641113	4231.794922	4207.179688	4205.641113	4192.820313	0	4				0	4	4	4	4	4	57	0	8192	8192	8192	3776	8896	8256	7360	12160	8576
1567153038	58	0	4222.05127	4225.641113	4204.615234	4190.769043	4189.743652	0	4				0	4	4	4	4	4	58	0	8192	8192	8192	3840	8896	8256	7424	12096	8576
1567153038	59	0	4209.743652	4209.230957	4205.128418	4204.615234	4187.179688	0	4				0	4	4	4	4	4	59	0	8192	8192	8192	3776	8896	8256	7296	12160	8512
1567153038	60	0	4214.871582	4217.436035	4206.666504	4222.563965	4190.769043	0	4				0	4	4	4	4	4	60	0	8192	8192	8128	3776	8960	8320	7360	12160	8640
1567153038	61	0	4240	4217.436035	4210.769043	4220	4198.974121	0	4				0	4	4	4	4	4	61	0	8192	8192	8192	3776	8896	8256	7360	12160	8640
1567153038	62	0	4260.512695	4209.230957	4220	4220	4211.794922	0	4				0	4	4	4	4	4	62	0	8192	8192	8192	3776	8960	8320	7360	12096	8512
1567153038	63	0	4257.436035	4221.538574	4221.025879	4225.641113	4224.615234	0	4				0	4	4	4	4	4	63	0	8192	8192	8192	3776	8896	8256	7360	12096	8576
1567153038	64	0	4238.461426	4231.794922	4208.205078	4222.563965	4215.384766	450	4				0	4	4	4	4	4	64	0	8192	8192	8192	3776	8960	8320	7360	12160	8640
1567153038	65	0	4242.05127	4217.436035	4204.615234	4224.615234	4195.897461	450	4				0	4	4	4	4	4	65	0	8192	8192	8192	3776	8896	8256	7360	12160	8576
1567153038	66	0	4252.820313	4211.282227	4209.743652	4234.358887	4205.128418	1023	4				0	4	4	4	4	4	66	0	8192	8192	8192	3840	8960	8256	7360	12160	8576
1567153038	67	0	4238.974121	4229.743652	4208.205078	4238.461426	4218.461426	450	4				0	4	4	4	4	4	67	0	8192	8192	8192	3840	8896	8256	7360	12096	8576
1567153038	68	0	4229.230957	4223.589844	4204.615234	4233.846191	4206.153809	1023	4				0	4	4	4	4	4	68	0	8192	8192	8192	3776	8960	8320	7360	12096	8576
1567153038	69	0	4240.512695	4205.128418	4204.615234	4223.077148	4200	450	4				0	4	4	4	4	4	69	0	8192	8192	8192	3776	8896	8256	7424	12160	8256
1567153038	70	0	4247.179688	4211.282227	4205.128418	4217.94873	4211.794922	1023	4				0	4	4	4	4	4	70	0	8192	8192	8192	3776	8960	8320	7424	12160	8256
1567153038	71	0	4229.230957	4213.333496	4192.307617	4204.615234	4193.333496	450	4				0	4	4	4	4	4	71	0	8192	8192	8192	3776	8896	8256	7424	12160	8640
1567153038	72	0	4206.666504	4194.871582	4176.410156	4187.692383	4166.666504	450	4				0	4	4	4	4	4	72	0	8192	8192	8192	3776	8960	8320	7296	12160	8512
1567153039	73	0	4221.538574	4194.871582	4190.256348	4209.743652	4193.846191	1023	4				0	4	4	4	4	4	73	0	8192	8192	8192	3840	8896	8256	7360	12160	8576
1567153039	74	0	4264.102539	4223.589844	4220.512695	4251.282227	4224.615234	450	4				0	4	4	4	4	4	74	0	8192	8192	8192	3840	8896	8256	7360	12160	8576
1567153039	75	0	4277.436035	4237.94873	4230.769043	4253.846191	4216.922852	1023	4				0	4	4	4	4	4	75	0	8192	8192	8192	3840	8896	8256	7424	12224	8512
1567153039	76	0	4248.717773	4221.538574	4215.897461	4224.615234	4212.307617	450	4				0	4	4	4	4	4	76	0	8192	8192	8192	3776	8960	8320	7296	12160	8640
1567153039	77	0	4241.025879	4213.333496	4207.692383	4222.05127	4224.615234	450	4				0	4	4	4	4	4	77	0	8192	8192	8192	3840	8960	8256	7424	12160	8576
1567153039	78	0	4264.615234	4221.538574	4213.846191	4240	4218.974121	450	4				0	4	4	4	4	4	78	0	8192	8192	8128	3776	8960	8256	7424	12160	9088
1567153039	79	0	4260.512695	4225.641113	4211.282227	4231.794922	4200.512695	1023	4				0	4	4	4	4	4	79	0	8192	8192	8128	3776	8960	8256	7424	12160	9088
1567153039	80	0	4234.358887	4221.538574	4203.077148	4212.820313	4202.563965	450	4				0	4	4	4	4	4	80	0	8192	8192	8192	3776	8960	8320	7424	12160	8384
1567153039	81	0	4230.256348	4211.282227	4197.436035	4215.897461	4204.102539	450	4				0	4	4	4	4	4	81	0	8192	8192	8192	3776	8960	8256	7360	12160	8576
1567153039	82	0	4237.436035	4205.128418	4194.871582	4221.025879	4186.153809	450	4				0	4	4	4	4	4	82	0	8192	8192	8192	3840	8960	8320	7424	12096	8576
1567153039	83	0	4230.769043	4207.179688	4192.307617	4208.717773	4181.025879	1023	4				0	4	4	4	4	4	83	0	8192	8192	8128	3840	8960	8320	7360	12160	8768
1567153039	84	0	4225.128418	4205.128418	4194.358887	4204.615234	4199.487305	450	4				0	4	4	4	4	4	84	0	8192	8192	8128	3776	8960	8256	7360	12160	8768
1567153039	85	0	4225.641113	4201.025879	4198.974121	4207.692383	4194.871582	450	4				0	4	4	4	4	4	85	0	8192	8192	8128	3776	8960	8256	7424	12096	8576
1567153039	86	0	4215.897461	4201.025879	4189.743652	4191.794922	4172.307617	450	4				0	4	4	4	4	4	86	0	8192	8192	8128	3776	8960	8256	7424	12160	8640
1567153039	87	0	4207.692383	4203.077148	4173.333496	4180	4175.897461	1023	4				0	4	4	4	4	4	87	0	8192	8192	8128	3776	8960	8256	7424	12160	8576
1567153039	88	0	4223.589844	4205.128418	4178.461426	4194.871582	4183.589844	450	4				0	4	4	4	4	4	88	0	8192	8192	8192	3776	8960	8320	7424	12160	8576
1567153039	89	0	4237.94873	4207.179688	4191.794922	4205.641113	4176.410156	450	4				0	4	4	4	4	4	89	0	8192	8192	8192	3776	8960	8256	7360	12160	8576
1567153039	90	0	4225.641113	4198.974121	4189.743652	4194.871582	4180	450	4				0	4	4	4	4	4	90	0	8192	8192	8192	3776	8960	8256	7360	12160	8512
1567153039	91	0	4223.589844	4196.922852	4189.743652	4196.410156	4201.025879	1023	4				0	4	4	4	4	4	91	0	8192	8192	8192	3840	8960	8256	7424	12160	8640
1567153039	92	0	4236.922852	4209.230957	4196.410156	4208.205078	4207.179688	450	4				0	4	4	4	4	4	92	0	8192	8192	8192	3776	8960	8256	7424	12160	8640
1567153039	93	0	4234.358887	4215.384766	4198.974121	4201.025879	4198.461426	450	4				0	4	4	4	4	4	93	0	8192	8192	8192	3840	8960	8256	7424	12096	8576
1567153039	94	0	4231.282227	4215.384766	4204.102539	4197.436035	4195.384766	450	4				0	4	4	4	4	4	94	0	8192	8192	8192	3840	8960	8256	7424	12160	8576
1567153039	95	0	4248.717773	4219.487305	4214.871582	4212.820313	4207.179688	1023	4				0	4	4	4	4	4	95	0	8192	8192	8192	3840	8960	8320	7360	12160	8512
1567153039	96	0	4256.410156	4223.589844	4220	4223.589844	4224.615234	450	4				0	4	4	4	4	4	96	0	8192	8192	8192	3776	8960	8256	7360	12160	8960
1567153039	97	0	4236.410156	4219.487305	4208.205078	4217.436035	4217.436035	450	4				0	4	4	4	4	4	97	0	8192	8192	8192	3840	8960	8256	7360	12160	8960
1567153039	98	0	4222.563965	4211.282227	4195.897461	4209.743652	4193.846191	450	4				0	4	4	4	4	4	98	0	8192	8128	8192	3776	8960	8256	7360	12096	8576
1567153039	99	0	4240.512695	4213.333496	4201.538574	4217.94873	4201.538574	1023	4				0	4	4	4	4	4	99	0	8192	8192	8192	3776	8960	8320	7488	12160	8576
1567153039	100	0	4250.256348	4217.436035	4214.358887	4225.641113	4232.820313	450	4				0	4	4	4	4	4	100	0	8192	8192	8192	3840	8960	8256	7360	12096	8576
1567153039	101	0	4235.384766	4219.487305	4213.333496	4220.512695	4231.282227	450	4				0	4	4	4	4	4	101	0	8192	8192	8192	3776	8896	8320	7360	12224	8640
1567153039	102	0	4231.794922	4213.333496	4205.641113	4211.282227	4198.461426	450	4				0	4	4	4	4	4	102	0	8192	8192	8192	3776	8896	8256	7360	12224	8640
1567153039	103	0	4244.102539	4207.179688	4215.897461	4210.769043	4196.410156	1023	4				0	4	4	4	4	4	103	0	8192	8192	8192	3840	8960	8256	7488	12160	8576
1567153039	104	0	4255.897461	4229.743652	4225.641113	4227.692383	4234.871582	450	4				0	4	4	4	4	4	104	0	8192	8192	8192	3776	8960	8256	7360	12160	8576
1567153039	105	0	4265.641113	4246.153809	4216.410156	4243.077148	4248.205078	450	4				0	4	4	4	4	4	105	0	8192	8192	8192	3840	8896	8256	7360	12096	8512
1567153039	106	0	4264.615234	4221.538574	4208.717773	4236.922852	4230.769043	450	4				0	4	4	4	4	4	106	0	8192	8192	8192	3776	8896	8256	7360	12096	8512
1567153039	107	0	4243.589844	4198.974121	4206.666504	4219.487305	4227.179688	1023	4				0	4	4	4	4	4	107	0	8192	8192	8192	3776	8896	8256	7424	12096	8640
1567153039	108	0	4226.666504	4213.333496	4206.153809	4214.358887	4224.615234	450	4				0	4	4	4	4	4	108	0	8192	8192	8192	3776	8960	8256	7424	12096	8576
1567153039	109	0	4232.820313	4223.589844	4204.615234	4218.974121	4216.922852	450	4				0	4	4	4	4	4	109	0	8192	8192	8192	3776	8960	8320	7424	12160	8576
1567153039	110	0	4242.563965	4209.230957	4209.743652	4228.205078	4229.230957	450	4				0	4	4	4	4	4	110	0	8192	8192	8192	3776	8960	8256	7424	12160	8576
1567153039	111	0	4235.897461	4213.333496	4220	4235.384766	4241.025879	1023	4				0	4	4	4	4	4	111	0	8192	8192	8192	3840	8960	8256	7488	12160	8576
1567153039	112	0	4231.282227	4221.538574	4217.94873	4225.128418	4228.205078	450	4				0	4	4	4	4	4	112	0	8192	8128	8192	3840	8960	8256	7360	12160	8576
1567153039	113	0	4247.179688	4209.230957	4217.94873	4216.410156	4224.102539	450	4				0	4	4	4	4	4	113	0	8192	8192	8192	3840	8960	8256	7488	12160	8576
1567153039	114	0	4257.436035	4219.487305	4227.179688	4226.153809	4237.94873	450	4				0	4	4	4	4	4	114	0	8192	8192	8192	3840	8960	8256	7424	12160	8512
1567153039	115	0	4245.128418	4242.05127	4226.153809	4234.871582	4228.717773	1023	4				0	4	4	4	4	4	115	0	8192	8192	8192	3840	8960	8320	7424	12160	8512
1567153039	116	0	4233.846191	4223.589844	4205.641113	4222.05127	4206.153809	450	4				0	4	4	4	4	4	116	0	8192	8192	8128	3840	8960	8256	7360	12160	8448
1567153039	117	0	4229.230957	4194.871582	4187.692383	4204.615234	4202.563965	450	4				0	4	4	4	4	4	117	0	8192	8192	8192	3776	8960	8320	7360	12096	8576
1567153039	118	0	4229.230957	4211.282227	4201.538574	4221.538574	4213.333496	450	4				0	4	4	4	4	4	118	0	8192	8192	8192	3776	8960	8256	7360	12096	8640
1567153039	119	0	4243.589844	4229.743652	4227.692383	4249.230957	4227.179688	1023	4				0	4	4	4	4	4	119	0	8192	8192	8128	3776	8960	8320	7360	12096	8704
1567153039	120	0	4250.256348	4215.384766	4226.153809	4243.077148	4237.94873	450	4				0	4	4	4	4	4	120	0	8192	8192	8128	3840	8960	8256	7360	12096	8704
1567153039	121	0	4237.436035	4211.282227	4216.410156	4229.230957	4244.615234	450	4				0	4	4	4	4	4	121	0	8192	8128	8192	3776	8960	8256	7424	12160	8576
1567153039	122	0	4240	4237.94873	4221.538574	4233.846191	4245.128418	450	4				0	4	4	4	4	4	122	0	8192	8192	8192	3840	8960	8256	7424	12160	8576
1567153039	123	0	4261.025879	4246.153809	4227.179688	4233.846191	4240	1023	4				0	4	4	4	4	4	123	0	8192	8192	8192	3840	8960	8256	7360	12160	8704
1567153039	124	0	4272.307617	4254.358887	4234.358887	4239.487305	4244.102539	450	4				0	4	4	4	4	4	124	0	8192	8192	8128	3840	8960	8256	7360	12160	8704
1567153039	125	0	4276.410156	4254.358887	4239.487305	4253.846191	4248.717773	450	4				0	4	4	4	4	4	125	0	8192	8192	8192	3840	8960	8256	7488	12160	8640
1567153039	126	0	4285.641113	4221.538574	4229.743652	4239.487305	4245.641113	450	4				0	4	4	4	4	4	126	0	8192	8192	8192	3840	8960	8256	7424	12096	8576
1567153039	127	0	4286.153809	4215.384766	4220.512695	4229.743652	4233.333496	236	4				0	4	4	4	4	4	127	0	8192	8192	8192	3840	8960	8256	7360	12160	8576
1567153039	0	0	4260.512695	4248.205078	4216.410156	4244.102539	4215.897461	450	4				0	4	4	4	4	4	0	0	8192	8192	8192	3840	8960	8256	7360	12160	8576
1567153039	1	0	4248.205078	4244.102539	4210.256348	4246.153809	4218.461426	450	4				0	4	4	4	4	4	1	0	8192	8192	8192	3776	8960	8256	7424	12160	8512
1567153039	2	0	4269.743652	4229.743652	4215.897461	4242.05127	4239.487305	1023	4				0	4	4	4	4	4	2	0	8192	8192	8192	3840	8960	8256	7360	12160	8576
1567153039	3	0	4281.538574	4250.256348	4232.820313	4249.230957	4246.666504	450	4				0	4	4	4	4	4	3	0	8192	8192	8192	3776	8960	8256	7424	12160	8576
1567153039	4	0	4263.077148	4246.153809	4224.102539	4245.128418	4232.820313	1023	4				0	4	4	4	4	4	4	0	8192	8192	8192	3776	8960	8320	7360	12160	8448
1567153039	5	0	4253.846191	4209.230957	4205.128418	4230.769043	4221.538574	450	4				0	4	4	4	4	4	5	0	8192	8192	8192	3776	8960	8256	7360	12160	8448
1567153039	6	0	4268.717773	4215.384766	4211.794922	4234.358887	4223.589844	1023	4				0	4	4	4	4	4	6	0	8192	8192	8192	3776	8960	8256	7360	12160	8768
1567153039	7	0	4264.102539	4240	4222.05127	4232.820313	4221.538574	450	4				0	4	4	4	4	4	7	0	8192	8192	8192	3776	8960	8256	7424	12160	8576
1567153039	8	0	4246.153809	4237.94873	4225.641113	4221.025879	4208.717773	450	4				0	4	4	4	4	4	8	0	8192	8192	8192	3840	8960	8320	7424	12160	8576
1567153039	9	0	4255.897461	4225.641113	4231.282227	4230.256348	4210.256348	1023	4				0	4	4	4	4	4	9	0	8192	8192	8192	3776	8960	8192	7424	12160	8576
1567153039	10	0	4267.179688	4237.94873	4241.538574	4248.205078	4233.846191	450	4				0	4	4	4	4	4	10	0	8192	8192	8192	3776	8960	8256	7424	12160	8576
1567153039	11	0	4251.282227	4244.102539	4237.94873	4241.538574	4240	1023	4				0	4	4	4	4	4	11	0	8192	8192	8192	3776	8960	8256	7360	12160	8576
1567153039	12	0	4250.256348	4221.538574	4214.358887	4227.692383	4225.641113	450	4				0	4	4	4	4	4	12	0	8192	8192	8192	3840	8896	8256	7360	12096	8576
1567153039	13	0	4286.666504	4221.538574	4204.615234	4234.871582	4230.256348	450	4				0	4	4	4	4	4	13	0	8192	8192	8192	3776	8960	8320	7424	12160	8576
1567153039	14	0	4287.692383	4233.846191	4207.179688	4236.410156	4245.641113	450	4				0	4	4	4	4	4	14	0	8192	8192	8192	3840	8896	8256	7424	12160	8576
1567153039	15	0	4257.94873	4233.846191	4214.358887	4230.769043	4243.077148	1023	4				0	4	4	4	4	4	15	0	8192	8192	8192	3776	8960	8256	7360	12160	8576
1567153039	16	0	4272.820313	4244.102539	4231.282227	4240.512695	4238.461426	0	4				0	4	4	4	4	4	16	0	8192	8192	8192	3840	8896	8320	7424	12160	8576
1567153039	17	0	4287.692383	4260.512695	4235.384766	4238.461426	4237.436035	0	4				0	4	4	4	4	4	17	0	8192	8192	8192	3840	8960	8256	7296	12160	8512
1567153039	18	0	4261.025879	4256.410156	4225.641113	4218.461426	4230.769043	0	4				0	4	4	4	4	4	18	0	8192	8192	8192	3840	8896	8256	7296	12160	8512
1567153039	19	0	4241.025879	4233.846191	4224.102539	4213.333496	4221.025879	0	4				0	4	4	4	4	4	19	0	8192	8192	8192	3776	8960	8256	7424	12224	8576
1567153039	20	0	4247.179688	4223.589844	4229.230957	4214.871582	4213.846191	0	4				0	4	4	4	4	4	20	0	8192	8192	8192	3840	8896	8320	7424	12096	8512
1567153039	21	0	4254.871582	4225.641113	4223.589844	4208.717773	4212.307617	0	4				0	4	4	4	4	4	21	0	8192	8192	8192	3840	8896	8256	7360	12160	8576
1567153039	22	0	4244.102539	4221.538574	4216.410156	4211.282227	4207.692383	0	4				0	4	4	4	4	4	22	0	8192	8192	8192	3840	8896	8256	7424	12096	8576
1567153039	23	0	4229.743652	4213.333496	4220	4219.487305	4209.743652	0	4				0	4	4	4	4	4	23	0	8192	8192	8192	3776	8960	8256	7424	12096	8576
1567153039	24	0	4240	4217.436035	4222.563965	4221.025879	4222.563965	0	4				0	4	4	4	4	4	24	0	8192	8192	8192	3840	8896	8256	7360	12160	8640
1567153039	25	0	4263.589844	4215.384766	4226.666504	4232.307617	4228.205078	0	4				0	4	4	4	4	4	25	0	8192	8192	8192	3776	8896	8256	7488	12096	8576
1567153039	26	0	4272.307617	4198.974121	4245.641113	4250.256348	4240.512695	0	4				0	4	4	4	4	4	26	0	8192	8192	8192	3776	8896	8256	7360	12160	8576
1567153039	27	0	4274.358887	4211.282227	4256.922852	4251.282227	4255.384766	0	4				0	4	4	4	4	4	27	0	8192	8192	8192	3776	8896	8256	7360	12096	8576
1567153039	28	0	4268.717773	4242.05127	4249.230957	4233.846191	4237.436035	0	4				0	4	4	4	4	4	28	0	8192	8192	8192	3776	8960	8256	7360	12096	8576
1567153039	29	0	4252.307617	4252.307617	4242.563965	4220.512695	4217.436035	0	4				0	4	4	4	4	4	29	0	8192	8192	8192	3776	8960	8256	7424	12096	8640
1567153039	30	0	4250.769043	4240	4235.897461	4214.871582	4229.743652	0	4				0	4	4	4	4	4	30	0	8192	8192	8192	3840	8960	8256	7424	12160	8576
1567153039	31	0	4252.820313	4225.641113	4222.563965	4204.615234	4226.153809	0	4				0	4	4	4	4	4	31	0	8192	8192	8192	3776	8896	8256	7360	12160	8896
1567153039	32	0	4246.666504	4233.846191	4217.94873	4200	4203.589844	0	4				0	4	4	4	4	4	32	0	8192	8192	8192	3776	8960	8256	7360	12160	8896
1567153039	33	0	4242.05127	4235.897461	4227.179688	4210.769043	4213.333496	0	4				0	4	4	4	4	4	33	0	8192	8192	8192	3840	8960	8256	7360	12096	8576
1567153039	34	0	4232.820313	4217.436035	4227.179688	4219.487305	4221.025879	0	4				0	4	4	4	4	4	34	0	8192	8192	8192	3840	8960	8256	7360	12160	8576
1567153039	35	0	4230.769043	4213.333496	4226.153809	4224.615234	4211.794922	0	4				0	4	4	4	4	4	35	0	8192	8192	8192	3840	8960	8256	7424	12160	8576
1567153039	36	0	4247.692383	4219.487305	4237.436035	4233.333496	4215.384766	0	4				0	4	4	4	4	4	36	0	8192	8192	8192	3776	8960	8256	7424	12160	8576
1567153039	37	0	4253.333496	4198.974121	4241.025879	4239.487305	4214.358887	0	4				0	4	4	4	4	4	37	0	8192	8192	8192	3840	8960	8256	7424	12096	8576
1567153039	38	0	4245.641113	4207.179688	4245.128418	4245.128418	4223.077148	0	4				0	4	4	4	4	4	38	0	8192	8192	8192	3776	8960	8256	7360	12096	8576
1567153039	39	0	4267.692383	4223.589844	4260.512695	4255.897461	4253.846191	0	4				0	4	4	4	4	4	39	0	8192	8192	8192	3840	8960	8320	7424	12160	8576
1567153039	40	0	4294.358887	4203.077148	4264.102539	4253.333496	4258.974121	0	4				0	4	4	4	4	4	40	0	8192	8192	8192	3776	8960	8256	7360	12096	8576
1567153039	41	0	4283.077148	4201.025879	4252.820313	4233.333496	4235.897461	0	4				0	4	4	4	4	4	41	0	8192	8192	8192	3776	8960	8256	7360	12096	8576
1567153039	42	0	4252.307617	4223.589844	4239.487305	4217.436035	4225.641113	0	4				0	4	4	4	4	4	42	0	8192	8192	8192	3840	8896	8256	7424	12160	8512
1567153039	43	0	4223.589844	4217.436035	4226.666504	4217.436035	4213.846191	0	4				0	4	4	4	4	4	43	0	8192	8192	8192	3840	8896	8320	7360	12160	8512
1567153039	44	0	4209.743652	4213.333496	4214.871582	4215.384766	4192.307617	0	4				0	4	4	4	4	4	44	0	8192	8192	8192	3776	8960	8256	7424	12160	8576
1567153039	45	0	4210.256348	4219.487305	4197.436035	4196.922852	4179.487305	0	4				0	4	4	4	4	4	45	0	8192	8192	8192	3776	8960	8256	7360	12096	8576
1567153039	46	0	4210.769043	4201.025879	4188.205078	4180.512695	4172.307617	0	4				0	4	4	4	4	4	46	0	8192	8192	8192	3776	8960	8256	7360	12096	8576
1567153039	47	0	4220	4203.077148	4207.692383	4198.461426	4192.820313	0	4				0	4	4	4	4	4	47	0	8192	8192	8192	3840	8960	8256	7360	12160	8640
1567153039	48	0	4239.487305	4229.743652	4229.743652	4239.487305	4225.128418	0	4				0	4	4	4	4	4	48	0	8192	8192	8192	3776	8960	8320	7360	12160	8576
1567153039	49	0	4256.410156	4225.641113	4229.743652	4258.974121	4235.897461	0	4				0	4	4	4	4	4	49	0	8192	8192	8192	3840	8960	8256	7424	12160	8320
1567153039	50	0	4255.897461	4211.282227	4220.512695	4244.102539	4231.282227	0	4				0	4	4	4	4	4	50	0	8192	8192	8192	3776	8960	8256	7424	12160	8320
1567153039	51	0	4251.794922	4213.333496	4229.230957	4231.794922	4227.179688	0	4				0	4	4	4	4	4	51	0	8192	8192	8192	3840	8960	8256	7360	12160	8640
1567153039	52	0	4250.769043	4203.077148	4242.563965	4234.871582	4227.179688	0	4				0	4	4	4	4	4	52	0	8192	8192	8192	3776	8960	8256	7424	12160	8576
1567153039	53	0	4245.128418	4188.717773	4237.436035	4232.820313	4223.589844	0	4				0	4	4	4	4	4	53	0	8192	8192	8192	3776	8960	8256	7424	12160	8512
1567153039	54	0	4247.692383	4207.179688	4227.179688	4227.179688	4227.179688	0	4				0	4	4	4	4	4	54	0	8192	8192	8192	3776	8960	8256	7424	12160	8512
1567153039	55	0	4264.102539	4223.589844	4225.641113	4234.871582	4230.256348	0	4				0	4	4	4	4	4	55	0	8192	8192	8192	3840	8960	8256	7360	12160	8576
1567153039	56	0	4257.94873	4205.128418	4225.128418	4238.974121	4214.871582	0	4				0	4	4	4	4	4	56	0	8192	8192	8192	3840	8960	8256	7360	12160	8576
1567153039	57	0	4226.153809	4198.974121	4219.487305	4231.794922	4206.153809	0	4				0	4	4	4	4	4	57	0	8192	8192	8192	3840	8960	8256	7488	12160	8640
1567153039	58	0	4233.333496	4235.897461	4224.102539	4235.897461	4223.077148	0	4				0	4	4	4	4	4	58	0	8192	8192	8192	3776	8960	8256	7360	12160	8576
1567153039	59	0	4268.717773	4244.102539	4234.358887	4243.589844	4232.820313	0	4				0	4	4	4	4	4	59	0	8192	8192	8192	3776	8960	8256	7360	12160	8576
1567153039	60	0	4261.025879	4213.333496	4227.692383	4227.179688	4217.436035	0	4				0	4	4	4	4	4	60	0	8192	8192	8128	3776	8960	8256	7296	12224	8704
1567153039	61	0	4234.871582	4211.282227	4212.307617	4199.487305	4204.615234	0	4				0	4	4	4	4	4	61	0	8192	8192	8192	3776	8960	8320	7360	12096	8576
1567153039	62	0	4236.922852	4235.897461	4203.589844	4194.871582	4204.102539	0	4				0	4	4	4	4	4	62	0	8192	8192	8128	3776	8960	8256	7360	12160	8576
1567153039	63	0	4240.512695	4235.897461	4203.077148	4206.666504	4207.179688	0	4				0	4	4	4	4	4	63	0	8192	8192	8192	3776	8960	8256	7424	12160	8512
1567153039	64	0	4239.487305	4225.641113	4209.743652	4213.333496	4218.461426	450	4				0	4	4	4	4	4	64	0	8192	8192	8192	3776	8960	8256	7424	12160	8512
1567153039	65	0	4237.436035	4215.384766	4210.769043	4222.563965	4225.641113	450	4				0	4	4	4	4	4	65	0	8192	8192	8192	3840	8896	8256	7424	12096	8640
1567153039	66	0	4233.333496	4217.436035	4208.205078	4235.384766	4229.743652	1023	4				0	4	4	4	4	4	66	0	8192	8192	8192	3776	8960	8256	7424	12160	8576
1567153039	67	0	4245.128418	4233.846191	4206.153809	4237.436035	4234.871582	450	4				0	4	4	4	4	4	67	0	8192	8192	8192	3840	8896	8256	7424	12160	8448
1567153039	68	0	4249.743652	4233.846191	4207.692383	4229.230957	4232.307617	1023	4				0	4	4	4	4	4	68	0	8192	8192	8192	3776	8960	8256	7424	12160	8448
1567153039	69	0	4235.897461	4225.641113	4223.077148	4234.358887	4229.230957	450	4				0	4	4	4	4	4	69	0	8192	8192	8192	3840	8896	8256	7360	12160	8576
1567153039	70	0	4240.512695	4235.897461	4230.256348	4241.025879	4228.717773	1023	4				0	4	4	4	4	4	70	0	8192	8192	8192	3776	8960	8256	7360	12160	8576
1567153039	71	0	4250.256348	4237.94873	4221.025879	4221.538574	4223.077148	450	4				0	4	4	4	4	4	71	0	8192	8192	8192	3840	8960	8320	7424	12032	8576
1567153040	72	0	4233.333496	4233.846191	4215.897461	4193.333496	4218.974121	450	4				0	4	4	4	4	4	72	0	8192	8192	8192	3776	8960	8256	7424	12032	8576
1567153040	73	0	4207.179688	4244.102539	4215.897461	4187.179688	4212.307617	1023	4				0	4	4	4	4	4	73	0	8192	8192	8192	3776	8960	8320	7360	12160	8576
1567153040	74	0	4209.230957	4240	4209.230957	4200	4205.128418	450	4				0	4	4	4	4	4	74	0	8192	8192	8192	3840	8896	8256	7296	12096	8576
1567153040	75	0	4236.922852	4225.641113	4203.077148	4209.230957	4204.615234	1023	4				0	4	4	4	4	4	75	0	8192	8192	8192	3776	8896	8320	7360	12160	8576
1567153040	76	0	4242.05127	4229.743652	4208.717773	4218.461426	4208.717773	450	4				0	4	4	4	4	4	76	0	8192	8192	8192	3840	8960	8256	7424	12096	8256
1567153040	77	0	4222.563965	4235.897461	4211.282227	4231.282227	4222.563965	450	4				0	4	4	4	4	4	77	0	8192	8192	8192	3840	8960	8256	7424	12096	8256
1567153040	78	0	4231.282227	4227.692383	4201.538574	4230.769043	4233.846191	450	4				0	4	4	4	4	4	78	0	8192	8192	8192	3840	8896	8256	7360	12160	8704
1567153040	79	0	4257.436035	4229.743652	4201.025879	4220	4226.153809	1023	4				0	4	4	4	4	4	79	0	8192	8192	8192	3776	8960	8256	7424	12096	8512
1567153040	80	0	4250.769043	4242.05127	4209.743652	4215.897461	4219.487305	450	4				0	4	4	4	4	4	80	0	8192	8192	8192	3776	8960	8256	7360	12160	8576
1567153040	81	0	4235.384766	4250.256348	4207.179688	4215.384766	4222.05127	450	4				0	4	4	4	4	4	81	0	8192	8192	8192	3776	8896	8256	7424	12096	8576
1567153040	82	0	4255.897461	4246.153809	4211.794922	4218.974121	4225.128418	450	4				0	4	4	4	4	4	82	0	8192	8192	8192	3776	8960	8256	7424	12096	8576
1567153040	83	0	4266.666504	4237.94873	4224.615234	4216.922852	4231.794922	1023	4				0	4	4	4	4	4	83	0	8192	8192	8192	3776	8960	8256	7360	12160	8576
1567153040	84	0	4242.05127	4227.692383	4224.102539	4206.666504	4232.820313	450	4				0	4	4	4	4	4	84	0	8192	8192	8192	3776	8896	8256	7360	12160	8576
1567153040	85	0	4225.641113	4227.692383	4218.461426	4213.333496	4216.922852	450	4				0	4	4	4	4	4	85	0	8192	8192	8192	3776	8960	8320	7424	12160	8576
1567153040	86	0	4240	4252.307617	4225.641113	4234.358887	4212.307617	450	4				0	4	4	4	4	4	86	0	8192	8192	8192	3840	8960	8256	7424	12160	8576
1567153040	87	0	4250.256348	4252.307617	4229.743652	4237.436035	4228.717773	1023	4				0	4	4	4	4	4	87	0	8192	8192	8192	3840	8960	8256	7424	12160	8640
1567153040	88	0	4230.769043	4211.282227	4212.820313	4229.743652	4235.897461	450	4				0	4	4	4	4	4	88	0	8192	8192	8192	3840	8960	8256	7360	12160	8640
1567153040	89	0	4221.025879	4201.025879	4202.563965	4229.230957	4222.563965	450	4				0	4	4	4	4	4	89	0	8192	8192	8128	3840	8960	8256	7488	12160	8576
1567153040	90	0	4244.615234	4225.641113	4215.384766	4233.333496	4213.846191	450	4				0	4	4	4	4	4	90	0	8192	8192	8192	3840	8960	8256	7488	12160	8576
1567153040	91	0	4261.538574	4235.897461	4227.692383	4236.922852	4221.538574	1023	4				0	4	4	4	4	4	91	0	8192	8192	8128	3776	8960	8256	7424	12160	8576
1567153040	92	0	4255.897461	4227.692383	4214.871582	4225.641113	4228.205078	450	4				0	4	4	4	4	4	92	0	8192	8192	8128	3776	8960	8256	7488	12160	8576
1567153040	93	0	4236.410156	4223.589844	4192.820313	4205.128418	4223.589844	450	4				0	4	4	4	4	4	93	0	8192	8192	8128	3776	8960	8320	7424	12096	8576
1567153040	94	0	4211.282227	4217.436035	4199.487305	4208.205078	4229.230957	450	4				0	4	4	4	4	4	94	0	8192	8192	8128	3776	8960	8256	7360	12160	8128
1567153040	95	0	4225.128418	4221.538574	4212.307617	4224.102539	4245.641113	1023	4				0	4	4	4	4	4	95	0	8192	8192	8128	3840	8960	8256	7360	12160	8128
1567153040	96	0	4274.358887	4233.846191	4204.102539	4215.384766	4246.153809	450	4				0	4	4	4	4	4	96	0	8192	8192	8128	3840	8960	8256	7424	12160	8704
1567153040	97	0	4295.384766	4235.897461	4200.512695	4196.922852	4235.384766	450	4				0	4	4	4	4	4	97	0	8192	8192	8192	3840	8960	8256	7424	12160	8512
1567153040	98	0	4278.974121	4227.692383	4210.256348	4205.128418	4228.717773	450	4				0	4	4	4	4	4	98	0	8192	8192	8192	3840	8960	8256	7360	12160	8640
1567153040	99	0	4266.666504	4227.692383	4222.05127	4216.922852	4233.846191	1023	4				0	4	4	4	4	4	99	0	8192	8192	8128	3840	8960	8256	7424	12096	8576
1567153040	100	0	4266.153809	4250.256348	4230.769043	4211.794922	4250.769043	450	4				0	4	4	4	4	4	100	0	8192	8192	8128	3776	8960	8256	7424	12096	8576
1567153040	101	0	4276.922852	4254.358887	4230.256348	4221.538574	4261.538574	450	4				0	4	4	4	4	4	101	0	8192	8192	8128	3776	8960	8256	7424	12160	8576
1567153040	102	0	4286.153809	4229.743652	4218.974121	4236.922852	4265.128418	450	4				0	4	4	4	4	4	102	0	8192	8192	8192	3776	8960	8256	7424	12096	8640
1567153040	103	0	4278.974121	4235.897461	4210.256348	4223.077148	4273.333496	1023	4				0	4	4	4	4	4	103	0	8192	8192	8192	3840	8960	8256	7424	12160	8704
1567153040	104	0	4302.05127	4268.717773	4211.794922	4217.94873	4290.256348	450	4				0	4	4	4	4	4	104	0	8192	8192	8192	3776	8960	8256	7424	12160	8704
1567153040	105	0	4338.461426	4252.307617	4214.358887	4234.871582	4299.487305	450	4				0	4	4	4	4	4	105	0	8192	8192	8192	3840	8960	8256	7424	12096	8576
1567153040	106	0	4326.666504	4221.538574	4207.692383	4228.717773	4287.179688	450	4				0	4	4	4	4	4	106	0	8192	8192	8192	3840	8960	8256	7424	12096	8576
1567153040	107	0	4304.102539	4229.743652	4206.153809	4209.230957	4275.897461	1023	4				0	4	4	4	4	4	107	0	8192	8192	8192	3776	8960	8256	7424	12160	8576
1567153040	108	0	4310.769043	4252.307617	4214.871582	4209.743652	4284.102539	450	4				0	4	4	4	4	4	108	0	8192	8192	8192	3776	8960	8320	7424	12160	8576
1567153040	109	0	4307.179688	4250.256348	4222.563965	4213.333496	4284.615234	450	4				0	4	4	4	4	4	109	0	8192	8192	8192	3776	8960	8256	7424	12096	8576
1567153040	110	0	4292.820313	4250.256348	4225.641113	4214.871582	4282.05127	450	4				0	4	4	4	4	4	110	0	8192	8192	8192	3840	8960	8320	7424	12160	8512
1567153040	111	0	4300.512695	4260.512695	4228.205078	4226.666504	4291.282227	1023	4				0	4	4	4	4	4	111	0	8192	8192	8192	3840	8960	8256	7424	12160	8576
1567153040	112	0	4306.153809	4254.358887	4228.205078	4227.179688	4278.974121	450	4				0	4	4	4	4	4	112	0	8192	8192	8192	3776	8960	8256	7360	12160	8576
1567153040	113	0	4296.922852	4240	4220.512695	4218.974121	4252.820313	450	4				0	4	4	4	4	4	113	0	8192	8192	8192	3776	8960	8256	7360	12160	8576
1567153040	114	0	4289.743652	4242.05127	4217.436035	4217.94873	4252.307617	450	4				0	4	4	4	4	4	114	0	8192	8192	8192	3776	8960	8320	7424	12160	8704
1567153040	115	0	4280.512695	4250.256348	4217.94873	4219.487305	4256.922852	1023	4				0	4	4	4	4	4	115	0	8192	8192	8192	3776	8960	8320	7424	12160	8576
1567153040	116	0	4272.820313	4242.05127	4210.256348	4221.538574	4248.205078	450	4				0	4	4	4	4	4	116	0	8192	8192	8192	3776	8960	8256	7360	12160	8576
1567153040	117	0	4274.358887	4237.94873	4213.846191	4224.102539	4257.436035	450	4				0	4	4	4	4	4	117	0	8192	8192	8192	3840	8960	8256	7424	12160	8576
1567153040	118	0	4270.769043	4231.794922	4224.102539	4223.077148	4269.743652	450	4				0	4	4	4	4	4	118	0	8192	8192	8192	3840	8960	8320	7424	12160	8576
1567153040	119	0	4270.769043	4215.384766	4221.538574	4215.897461	4263.589844	1023	4				0	4	4	4	4	4	119	0	8192	8192	8192	3776	8960	8256	7424	12096	8640
1567153040	120	0	4298.974121	4231.794922	4228.205078	4216.410156	4271.794922	450	4				0	4	4	4	4	4	120	0	8192	8192	8192	3776	8960	8256	7424	12160	8640
1567153040	121	0	4317.94873	4256.410156	4240.512695	4226.153809	4289.743652	450	4				0	4	4	4	4	4	121	0	8192	8192	8192	3840	8960	8256	7424	12096	8576
1567153040	122	0	4304.102539	4248.205078	4243.077148	4230.769043	4291.282227	450	4				0	4	4	4	4	4	122	0	8192	8192	8192	3776	8960	8256	7424	12096	8576
1567153040	123	0	4292.820313	4248.205078	4244.615234	4229.230957	4289.230957	1023	4				0	4	4	4	4	4	123	0	8192	8192	8192	3776	8896	8256	7488	12160	8576
1567153040	124	0	4299.487305	4260.512695	4238.974121	4226.153809	4287.692383	450	4				0	4	4	4	4	4	124	0	8192	8192	8192	3776	8896	8256	7360	12160	8576
1567153040	125	0	4308.205078	4244.102539	4227.692383	4228.717773	4285.128418	450	4				0	4	4	4	4	4	125	0	8192	8192	8192	3840	8896	8256	7424	12224	8576
1567153040	126	0	4308.717773	4229.743652	4229.743652	4232.307617	4290.769043	450	4				0	4	4	4	4	4	126	0	8192	8192	8192	3840	8896	8256	7424	12224	8576
1567153040	127	0	4308.205078	4246.153809	4240.512695	4235.384766	4296.410156	236	4				0	4	4	4	4	4	127	0	8192	8192	8192	3840	8960	8256	7424	12160	8576
1567153040	0	0	4301.538574	4256.410156	4237.436035	4236.922852	4295.384766	450	4				0	4	4	4	4	4	0	0	8192	8192	8192	3840	8896	8256	7488	12160	8576
1567153040	1	0	4286.666504	4240	4234.358887	4229.230957	4290.769043	450	4				0	4	4	4	4	4	1	0	8192	8192	8192	3840	8960	8256	7360	12160	8576
1567153040	2	0	4293.846191	4227.692383	4245.641113	4229.743652	4290.769043	1023	4				0	4	4	4	4	4	2	0	8192	8192	8192	3840	8960	8256	7360	12160	8640
1567153040	3	0	4323.077148	4233.846191	4253.846191	4244.102539	4303.077148	450	4				0	4	4	4	4	4	3	0	8192	8192	8192	3776	8960	8256	7360	12160	8640
1567153040	4	0	4326.666504	4250.256348	4252.307617	4249.230957	4308.717773	1023	4				0	4	4	4	4	4	4	0	8192	8192	8192	3840	8960	8320	7360	12160	8384
1567153040	5	0	4294.358887	4240	4242.563965	4237.94873	4297.94873	450	4				0	4	4	4	4	4	5	0	8192	8192	8192	3776	8960	8256	7424	12160	8576
1567153040	6	0	4274.871582	4221.538574	4232.820313	4226.666504	4289.230957	1023	4				0	4	4	4	4	4	6	0	8192	8192	8192	3840	8960	8256	7360	12160	8576
1567153040	7	0	4280.512695	4223.589844	4224.615234	4221.538574	4280.512695	450	4				0	4	4	4	4	4	7	0	8192	8192	8192	3776	8960	8256	7488	12096	8576
1567153040	8	0	4285.128418	4244.102539	4213.333496	4215.384766	4261.538574	450	4				0	4	4	4	4	4	8	0	8192	8192	8192	3840	8960	8256	7488	12096	8576
1567153040	9	0	4272.820313	4262.563965	4212.820313	4214.358887	4258.461426	1023	4				0	4	4	4	4	4	9	0	8192	8192	8192	3840	8960	8256	7424	12160	8576
1567153040	10	0	4262.05127	4250.256348	4215.384766	4216.410156	4266.153809	450	4				0	4	4	4	4	4	10	0	8192	8192	8192	3840	8960	8256	7424	12224	8576
1567153040	11	0	4271.282227	4227.692383	4205.128418	4216.410156	4260.512695	1023	4				0	4	4	4	4	4	11	0	8192	8192	8192	3776	8960	8256	7488	12160	8576
1567153040	12	0	4283.077148	4235.897461	4206.153809	4223.077148	4265.128418	450	4				0	4	4	4	4	4	12	0	8192	8192	8192	3776	8960	8320	7488	12160	8576
1567153040	13	0	4281.538574	4244.102539	4217.436035	4229.230957	4284.102539	450	4				0	4	4	4	4	4	13	0	8192	8192	8192	3776	8960	8256	7296	12160	8576
1567153040	14	0	4279.487305	4229.743652	4219.487305	4226.666504	4278.974121	450	4				0	4	4	4	4	4	14	0	8192	8192	8192	3840	8960	8256	7360	12160	8512
1567153040	15	0	4281.538574	4227.692383	4221.025879	4227.179688	4266.666504	1023	4				0	4	4	4	4	4	15	0	8192	8192	8192	3776	8960	8256	7360	12160	8576
1567153040	16	0	4276.410156	4237.94873	4226.666504	4236.410156	4272.820313	0	4				0	4	4	4	4	4	16	0	8192	8192	8192	3776	8960	8256	7360	12160	8576
1567153040	17	0	4282.563965	4237.94873	4227.179688	4238.974121	4269.230957	0	4				0	4	4	4	4	4	17	0	8192	8192	8192	3776	8960	8256	7360	12224	8576
1567153040	18	0	4307.179688	4258.461426	4223.077148	4228.717773	4266.153809	0	4				0	4	4	4	4	4	18	0	8192	8192	8192	3776	8960	8256	7488	12160	8576
1567153040	19	0	4309.230957	4274.871582	4224.615234	4225.641113	4280.512695	0	4				0	4	4	4	4	4	19	0	8192	8192	8192	3840	8896	8256	7360	12096	8576
1567153040	20	0	4297.94873	4258.461426	4228.205078	4232.307617	4284.615234	0	4				0	4	4	4	4	4	20	0	8192	8192	8192	3776	8960	8256	7424	12160	8320
1567153040	21	0	4295.897461	4250.256348	4220	4232.307617	4267.179688	0	4				0	4	4	4	4	4	21	0	8192	8192	8192	3776	8896	8256	7424	12160	8320
1567153040	22	0	4265.641113	4235.897461	4195.384766	4202.563965	4234.871582	0	4				0	4	4	4	4	4	22	0	8192	8192	8192	3776	8896	8256	7360	12160	8704
1567153040	23	0	4221.025879	4201.025879	4178.974121	4178.461426	4213.846191	0	4				0	4	4	4	4	4	23	0	8192	8192	8192	3776	8896	8256	7360	12160	8576
1567153040	24	0	4247.179688	4219.487305	4198.461426	4205.641113	4231.794922	0	4				0	4	4	4	4	4	24	0	8192	8192	8192	3776	8896	8256	7424	12096	8576
1567153040	25	0	4304.102539	4260.512695	4222.05127	4242.563965	4260.512695	0	4				0	4	4	4	4	4	25	0	8192	8192	8192	3840	8896	8256	7424	12224	8576
1567153040	26	0	4291.794922	4242.05127	4216.922852	4242.05127	4255.897461	0	4				0	4	4	4	4	4	26	0	8192	8192	8192	3776	8896	8256	7424	12224	8576
1567153040	27	0	4254.358887	4221.538574	4216.410156	4227.179688	4251.794922	0	4				0	4	4	4	4	4	27	0	8192	8192	8192	3840	8896	8256	7360	12096	8576
1567153040	28	0	4265.128418	4256.410156	4230.256348	4232.307617	4266.153809	0	4				0	4	4	4	4	4	28	0	8192	8192	8192	3840	8960	8256	7296	12160	8576
1567153040	29	0	4280	4256.410156	4222.563965	4244.102539	4260	0	4				0	4	4	4	4	4	29	0	8192	8192	8192	3776	8896	8192	7360	12160	8448
1567153040	30	0	4268.717773	4225.641113	4203.077148	4235.384766	4248.205078	0	4				0	4	4	4	4	4	30	0	8192	8192	8192	3776	8960	8256	7360	12160	8448
1567153040	31	0	4268.205078	4237.94873	4198.461426	4213.333496	4257.436035	0	4				0	4	4	4	4	4	31	0	8192	8192	8192	3776	8960	8256	7424	12096	8576
1567153040	32	0	4281.538574	4258.461426	4209.230957	4214.358887	4268.205078	0	4				0	4	4	4	4	4	32	0	8192	8192	8192	3840	8960	8320	7424	12096	8576
1567153040	33	0	4271.794922	4235.897461	4214.358887	4237.94873	4256.922852	0	4				0	4	4	4	4	4	33	0	8192	8192	8192	3840	8960	8256	7424	12160	8640
1567153040	34	0	4257.94873	4221.538574	4207.692383	4228.717773	4237.436035	0	4				0	4	4	4	4	4	34	0	8192	8192	8192	3840	8960	8256	7424	12160	8640
1567153040	35	0	4280.512695	4242.05127	4210.256348	4216.922852	4246.666504	0	4				0	4	4	4	4	4	35	0	8192	8192	8192	3776	8896	8256	7424	12160	8576
1567153040	36	0	4302.05127	4256.410156	4223.589844	4245.641113	4276.922852	0	4				0	4	4	4	4	4	36	0	8192	8192	8192	3840	8960	8320	7424	12160	8640
1567153040	37	0	4266.666504	4246.153809	4220	4253.333496	4269.743652	0	4				0	4	4	4	4	4	37	0	8192	8192	8192	3776	8960	8256	7424	12224	8576
1567153040	38	0	4234.871582	4227.692383	4197.94873	4222.563965	4229.743652	0	4				0	4	4	4	4	4	38	0	8192	8192	8128	3776	8960	8256	7360	12160	8704
1567153040	39	0	4268.205078	4215.384766	4195.897461	4211.282227	4233.846191	0	4				0	4	4	4	4	4	39	0	8192	8192	8192	3776	8960	8256	7360	12160	8704
1567153040	40	0	4290.769043	4215.384766	4210.256348	4215.897461	4270.769043	0	4				0	4	4	4	4	4	40	0	8192	8192	8128	3776	8960	8320	7360	12160	8896
1567153040	41	0	4261.538574	4217.436035	4202.05127	4205.641113	4261.025879	0	4				0	4	4	4	4	4	41	0	8192	8192	8192	3776	8960	8256	7360	12224	8576
1567153040	42	0	4250.769043	4217.436035	4184.615234	4188.717773	4214.358887	0	4				0	4	4	4	4	4	42	0	8192	8192	8192	3776	8960	8320	7360	12160	8576
1567153040	43	0	4265.641113	4225.641113	4185.641113	4187.692383	4209.230957	0	4				0	4	4	4	4	4	43	0	8192	8192	8192	3840	8960	8256	7424	12096	8640
1567153040	44	0	4240	4219.487305	4191.282227	4200	4237.94873	0	4				0	4	4	4	4	4	44	0	8192	8192	8192	3840	8960	8256	7424	12096	8640
1567153040	45	0	4217.94873	4198.974121	4188.205078	4197.94873	4236.410156	0	4				0	4	4	4	4	4	45	0	8192	8192	8192	3840	8960	8256	7488	12160	8576
1567153040	46	0	4253.333496	4205.128418	4185.128418	4180.512695	4220	0	4				0	4	4	4	4	4	46	0	8192	8192	8192	3840	8960	8320	7424	12160	8576
1567153040	47	0	4277.94873	4233.846191	4191.282227	4189.230957	4233.333496	0	4				0	4	4	4	4	4	47	0	8192	8192	8192	3840	8960	8256	7360	12160	8576
1567153040	48	0	4251.794922	4229.743652	4196.410156	4208.717773	4249.230957	0	4				0	4	4	4	4	4	48	0	8192	8192	8192	3840	8960	8256	7360	12160	8576
1567153040	49	0	4229.743652	4198.974121	4181.538574	4192.307617	4221.538574	0	4				0	4	4	4	4	4	49	0	8192	8192	8192	3776	8960	8256	7424	12160	8640
1567153040	50	0	4234.871582	4194.871582	4172.307617	4173.333496	4199.487305	0	4				0	4	4	4	4	4	50	0	8192	8192	8192	3776	8960	8256	7296	12160	8512
1567153040	51	0	4223.589844	4207.179688	4180.512695	4185.641113	4219.487305	0	4				0	4	4	4	4	4	51	0	8192	8192	8192	3840	8960	8256	7360	12160	8512
1567153040	52	0	4217.436035	4196.922852	4178.461426	4190.256348	4229.230957	0	4				0	4	4	4	4	4	52	0	8192	8192	8192	3840	8960	8256	7360	12160	8512
1567153040	53	0	4247.692383	4201.025879	4175.384766	4180.512695	4230.256348	0	4				0	4	4	4	4	4	53	0	8192	8192	8192	3840	8896	8256	7424	12160	8640
1567153040	54	0	4267.179688	4225.641113	4194.358887	4193.846191	4242.05127	0	4				0	4	4	4	4	4	54	0	8192	8192	8192	3840	8960	8256	7360	12096	8640
1567153040	55	0	4256.410156	4235.897461	4210.769043	4220	4239.487305	0	4				0	4	4	4	4	4	55	0	8192	8192	8192	3776	8896	8256	7424	12160	8576
1567153040	56	0	4249.230957	4231.794922	4202.563965	4215.897461	4237.436035	0	4				0	4	4	4	4	4	56	0	8192	8192	8192	3840	8960	8256	7424	12096	8448
1567153040	57	0	4246.153809	4215.384766	4192.820313	4196.922852	4248.717773	0	4				0	4	4	4	4	4	57	0	8192	8192	8192	3776	8896	8256	7424	12096	8448
1567153040	58	0	4234.358887	4201.025879	4191.282227	4197.436035	4231.282227	0	4				0	4	4	4	4	4	58	0	8192	8192	8192	3776	8896	8320	7424	12160	8576
1567153040	59	0	4237.94873	4209.230957	4186.666504	4198.974121	4213.333496	0	4				0	4	4	4	4	4	59	0	8192	8192	8192	3776	8960	8256	7424	12160	8576
1567153040	60	0	4249.743652	4219.487305	4188.717773	4190.769043	4235.384766	0	4				0	4	4	4	4	4	60	0	8192	8192	8192	3776	8896	8256	7360	12160	8576
1567153040	61	0	4252.820313	4213.333496	4190.769043	4185.128418	4244.615234	0	4				0	4	4	4	4	4	61	0	8192	8192	8192	3776	8960	8256	7360	12096	8576
1567153040	62	0	4245.641113	4213.333496	4186.153809	4182.563965	4232.820313	0	4				0	4	4	4	4	4	62	0	8192	8192	8192	3776	8960	8256	7360	12096	8576
1567153040	63	0	4235.384766	4221.538574	4188.205078	4191.282227	4244.102539	0	4				0	4	4	4	4	4	63	0	8192	8192	8192	3776	8960	8256	7488	12160	8576
1567153040	64	0	4240	4213.333496	4190.769043	4207.179688	4250.769043	450	4				0	4	4	4	4	4	64	0	8192	8192	8192	3840	8896	8256	7296	12096	8576
1567153040	65	0	4255.384766	4209.230957	4190.769043	4204.102539	4234.358887	450	4				0	4	4	4	4	4	65	0	8192	8192	8192	3776	8960	8256	7360	12160	8512
1567153040	66	0	4243.589844	4219.487305	4191.282227	4196.410156	4227.692383	1023	4				0	4	4	4	4	4	66	0	8192	8192	8192	3840	8896	8256	7360	12160	8512
1567153040	67	0	4232.307617	4225.641113	4191.282227	4209.230957	4236.410156	450	4				0	4	4	4	4	4	67	0	8192	8192	8192	3840	8896	8320	7488	12224	8576
1567153040	68	0	4260.512695	4217.436035	4192.820313	4218.974121	4252.820313	1023	4				0	4	4	4	4	4	68	0	8192	8192	8192	3840	8960	8256	7360	12224	8576
1567153040	69	0	4271.794922	4207.179688	4186.153809	4207.179688	4262.563965	450	4				0	4	4	4	4	4	69	0	8192	8192	8192	3776	8960	8256	7360	12096	8640
1567153041	70	0	4243.589844	4211.282227	4173.333496	4196.922852	4241.025879	1023	4				0	4	4	4	4	4	70	0	8192	8192	8192	3840	8960	8320	7360	12096	8640
1567153041	71	0	4243.589844	4213.333496	4177.94873	4205.641113	4230.769043	450	4				0	4	4	4	4	4	71	0	8192	8192	8192	3776	8960	8256	7360	12160	8640
1567153041	72	0	4256.922852	4219.487305	4200.512695	4217.94873	4253.333496	450	4				0	4	4	4	4	4	72	0	8192	8192	8192	3840	8960	8256	7360	12160	8576
1567153041	73	0	4250.769043	4235.897461	4210.769043	4218.461426	4255.897461	1023	4				0	4	4	4	4	4	73	0	8192	8192	8192	3776	8960	8320	7360	12096	8576
1567153041	74	0	4256.922852	4221.538574	4196.410156	4215.897461	4227.179688	450	4				0	4	4	4	4	4	74	0	8192	8192	8192	3840	8960	8320	7360	12160	8512
1567153041	75	0	4255.897461	4194.871582	4187.692383	4214.358887	4221.025879	1023	4				0	4	4	4	4	4	75	0	8192	8192	8192	3776	8960	8256	7360	12160	8512
1567153041	76	0	4234.358887	4203.077148	4194.871582	4216.410156	4243.077148	450	4				0	4	4	4	4	4	76	0	8192	8192	8192	3840	8960	8256	7360	12096	8576
1567153041	77	0	4232.820313	4219.487305	4191.282227	4216.410156	4237.436035	450	4				0	4	4	4	4	4	77	0	8192	8192	8192	3776	8960	8256	7424	12096	8576
1567153041	78	0	4241.025879	4213.333496	4181.538574	4213.846191	4220.512695	450	4				0	4	4	4	4	4	78	0	8192	8192	8192	3776	8960	8256	7424	12160	8576
1567153041	79	0	4232.820313	4215.384766	4185.641113	4215.384766	4237.436035	1023	4				0	4	4	4	4	4	79	0	8192	8192	8192	3776	8960	8256	7360	12160	8576
1567153041	80	0	4227.179688	4231.794922	4193.846191	4215.897461	4257.94873	450	4				0	4	4	4	4	4	80	0	8192	8192	8192	3840	8960	8256	7360	12160	8576
1567153041	81	0	4238.461426	4233.846191	4188.205078	4208.717773	4247.692383	450	4				0	4	4	4	4	4	81	0	8192	8192	8192	3776	8960	8320	7424	12160	8576
1567153041	82	0	4240.512695	4223.589844	4177.436035	4193.333496	4219.487305	450	4				0	4	4	4	4	4	82	0	8192	8192	8192	3776	8960	8256	7424	12160	8576
1567153041	83	0	4234.871582	4213.333496	4181.025879	4188.717773	4210.769043	1023	4				0	4	4	4	4	4	83	0	8192	8192	8192	3776	8960	8320	7424	12160	8512
1567153041	84	0	4238.461426	4211.282227	4188.205078	4201.538574	4225.641113	450	4				0	4	4	4	4	4	84	0	8192	8192	8192	3776	8896	8256	7424	12160	8512
1567153041	85	0	4249.743652	4227.692383	4187.692383	4206.153809	4232.820313	450	4				0	4	4	4	4	4	85	0	8192	8192	8192	3776	8896	8320	7360	12160	8512
1567153041	86	0	4257.94873	4240	4183.077148	4196.410156	4227.179688	450	4				0	4	4	4	4	4	86	0	8192	8192	8192	3840	8896	8256	7424	12160	8576
1567153041	87	0	4252.307617	4229.743652	4181.025879	4204.102539	4226.153809	1023	4				0	4	4	4	4	4	87	0	8192	8192	8192	3776	8896	8256	7360	12160	8576
1567153041	88	0	4230.256348	4219.487305	4185.641113	4221.025879	4231.794922	450	4				0	4	4	4	4	4	88	0	8192	8192	8192	3840	8896	8256	7360	12160	8576
1567153041	89	0	4211.794922	4215.384766	4181.538574	4211.282227	4232.820313	450	4				0	4	4	4	4	4	89	0	8192	8192	8192	3776	8896	8256	7424	12160	8640
1567153041	90	0	4220	4209.230957	4169.230957	4186.153809	4222.05127	450	4				0	4	4	4	4	4	90	0	8192	8192	8192	3776	8896	8256	7360	12160	8576
1567153041	91	0	4230.769043	4198.974121	4162.05127	4178.461426	4207.692383	1023	4				0	4	4	4	4	4	91	0	8192	8192	8192	3776	8896	8256	7424	12160	8576
1567153041	92	0	4228.717773	4186.666504	4162.05127	4190.256348	4203.589844	450	4				0	4	4	4	4	4	92	0	8192	8192	8192	3776	8896	8320	7296	12096	8512
1567153041	93	0	4241.025879	4192.820313	4171.282227	4203.077148	4215.384766	450	4				0	4	4	4	4	4	93	0	8192	8192	8192	3776	8896	8256	7296	12096	8512
1567153041	94	0	4238.461426	4219.487305	4180.512695	4197.94873	4225.128418	450	4				0	4	4	4	4	4	94	0	8192	8192	8192	3840	8896	8256	7424	12160	8704
1567153041	95	0	4204.615234	4217.436035	4177.94873	4183.077148	4216.922852	1023	4				0	4	4	4	4	4	95	0	8192	8192	8192	3776	8896	8256	7360	12160	8512
1567153041	96	0	4210.769043	4211.282227	4175.897461	4181.538574	4198.974121	450	4				0	4	4	4	4	4	96	0	8192	8192	8192	3776	8896	8256	7360	12160	8576
1567153041	97	0	4252.820313	4223.589844	4188.717773	4192.307617	4200	450	4				0	4	4	4	4	4	97	0	8192	8192	8192	3776	8896	8256	7360	12096	8576
1567153041	98	0	4255.384766	4227.692383	4203.589844	4196.410156	4221.538574	450	4				0	4	4	4	4	4	98	0	8192	8192	8192	3840	8896	8256	7360	12096	8576
1567153041	99	0	4231.794922	4219.487305	4204.615234	4197.94873	4232.307617	1023	4				0	4	4	4	4	4	99	0	8192	8192	8192	3776	8896	8256	7360	12160	8576
1567153041	100	0	4225.128418	4203.077148	4196.410156	4207.179688	4232.307617	450	4				0	4	4	4	4	4	100	0	8192	8192	8192	3840	8896	8320	7424	12160	8576
1567153041	101	0	4237.436035	4184.615234	4192.820313	4213.846191	4235.897461	450	4				0	4	4	4	4	4	101	0	8192	8192	8192	3776	8896	8320	7360	12160	8576
1567153041	102	0	4241.025879	4213.333496	4193.333496	4214.871582	4233.333496	450	4				0	4	4	4	4	4	102	0	8192	8192	8192	3840	8896	8256	7360	12160	8576
1567153041	103	0	4230.256348	4244.102539	4192.820313	4212.307617	4227.692383	1023	4				0	4	4	4	4	4	103	0	8192	8192	8192	3776	8960	8256	7360	12096	8512
1567153041	104	0	4238.974121	4217.436035	4191.794922	4215.384766	4231.282227	450	4				0	4	4	4	4	4	104	0	8192	8192	8192	3840	8896	8320	7360	12160	8576
1567153041	105	0	4253.846191	4209.230957	4189.230957	4220.512695	4233.333496	450	4				0	4	4	4	4	4	105	0	8192	8192	8192	3776	8896	8256	7360	12096	8576
1567153041	106	0	4233.333496	4233.846191	4184.615234	4207.692383	4227.692383	450	4				0	4	4	4	4	4	106	0	8192	8192	8192	3840	8896	8256	7360	12096	8576
1567153041	107	0	4207.692383	4217.436035	4177.436035	4191.282227	4227.179688	1023	4				0	4	4	4	4	4	107	0	8192	8192	8192	3776	8896	8256	7488	12160	8576
1567153041	108	0	4216.410156	4198.974121	4177.94873	4194.358887	4225.641113	450	4				0	4	4	4	4	4	108	0	8192	8192	8192	3840	8896	8320	7360	12160	8512
1567153041	109	0	4221.025879	4215.384766	4180.512695	4195.384766	4225.641113	450	4				0	4	4	4	4	4	109	0	8192	8192	8192	3776	8896	8256	7424	12160	8576
1567153041	110	0	4210.769043	4221.538574	4173.333496	4187.692383	4221.538574	450	4				0	4	4	4	4	4	110	0	8192	8192	8192	3776	8960	8320	7424	12160	8640
1567153041	111	0	4228.717773	4211.282227	4174.871582	4197.436035	4222.05127	1023	4				0	4	4	4	4	4	111	0	8192	8192	8192	3776	8960	8256	7424	12160	8640
1567153041	112	0	4242.563965	4211.282227	4178.974121	4205.641113	4228.717773	450	4				0	4	4	4	4	4	112	0	8192	8192	8192	3776	8960	8256	7424	12160	8576
1567153041	113	0	4216.410156	4219.487305	4178.461426	4196.410156	4216.922852	450	4				0	4	4	4	4	4	113	0	8192	8192	8192	3776	8896	8256	7360	12096	8576
1567153041	114	0	4201.025879	4211.282227	4185.128418	4199.487305	4202.563965	450	4				0	4	4	4	4	4	114	0	8192	8192	8192	3776	8896	8256	7424	12160	8512
1567153041	115	0	4214.358887	4201.025879	4190.256348	4204.102539	4215.384766	1023	4				0	4	4	4	4	4	115	0	8192	8192	8192	3776	8896	8256	7360	12096	8576
1567153041	116	0	4207.692383	4205.128418	4191.282227	4190.256348	4224.102539	450	4				0	4	4	4	4	4	116	0	8192	8192	8192	3840	8896	8256	7360	12096	8576
1567153041	117	0	4181.538574	4215.384766	4192.307617	4181.538574	4201.538574	450	4				0	4	4	4	4	4	117	0	8192	8192	8192	3776	8896	8256	7296	12160	8576
1567153041	118	0	4184.102539	4198.974121	4192.307617	4188.717773	4200	450	4				0	4	4	4	4	4	118	0	8192	8192	8192	3840	8896	8256	7424	12160	8576
1567153041	119	0	4207.179688	4192.820313	4195.897461	4195.897461	4232.307617	1023	4				0	4	4	4	4	4	119	0	8192	8192	8192	3840	8960	8256	7360	12160	8384
1567153041	120	0	4216.922852	4219.487305	4207.179688	4204.102539	4244.102539	450	4				0	4	4	4	4	4	120	0	8192	8192	8192	3776	8896	8256	7360	12160	8384
1567153041	121	0	4222.05127	4225.641113	4214.358887	4216.922852	4242.563965	450	4				0	4	4	4	4	4	121	0	8192	8192	8192	3840	8896	8256	7360	12096	8576
1567153041	122	0	4222.563965	4217.436035	4207.692383	4209.743652	4239.487305	450	4				0	4	4	4	4	4	122	0	8192	8192	8192	3840	8896	8256	7424	12160	8576
1567153041	123	0	4207.179688	4227.692383	4202.05127	4197.94873	4224.102539	1023	4				0	4	4	4	4	4	123	0	8192	8192	8192	3776	8960	8320	7424	12160	8576
1567153041	124	0	4197.436035	4231.794922	4201.538574	4208.717773	4215.897461	450	4				0	4	4	4	4	4	124	0	8192	8192	8192	3776	8896	8320	7424	12160	8576
1567153041	125	0	4209.230957	4215.384766	4197.94873	4211.794922	4226.666504	450	4				0	4	4	4	4	4	125	0	8192	8192	8192	3776	8896	8320	7360	12160	8512
1567153041	126	0	4213.333496	4205.128418	4189.743652	4198.974121	4227.692383	450	4				0	4	4	4	4	4	126	0	8192	8192	8192	3776	8896	8256	7360	12096	8576
1567153041	127	0	4197.436035	4209.230957	4178.974121	4190.256348	4212.820313	236	4				0	4	4	4	4	4	127	0	8192	8192	8192	3776	8896	8256	7360	12160	8576
1567153041	0	0	4170.256348	4203.077148	4170.256348	4171.794922	4187.692383	450	4				0	4	4	4	4	4	0	0	8192	8192	8192	3840	8896	8256	7424	12160	8896
1567153041	1	0	4147.692383	4184.615234	4167.179688	4151.282227	4168.717773	450	4				0	4	4	4	4	4	1	0	8192	8192	8192	3776	8896	8256	7424	12160	8896
1567153041	2	0	4156.922852	4186.666504	4171.794922	4168.205078	4184.102539	1023	4				0	4	4	4	4	4	2	0	8192	8192	8192	3840	8896	8256	7360	12160	8576
1567153041	3	0	4189.743652	4215.384766	4193.333496	4201.538574	4220.512695	450	4				0	4	4	4	4	4	3	0	8192	8192	8192	3776	8896	8320	7296	12096	8576
1567153041	4	0	4204.102539	4227.692383	4211.282227	4212.820313	4229.743652	1023	4				0	4	4	4	4	4	4	0	8192	8192	8192	3776	8896	8256	7424	12160	8576
1567153041	5	0	4193.333496	4209.230957	4200.512695	4200	4213.333496	450	4				0	4	4	4	4	4	5	0	8192	8192	8192	3776	8896	8320	7360	12096	8576
1567153041	6	0	4195.384766	4207.179688	4185.641113	4188.205078	4213.333496	1023	4				0	4	4	4	4	4	6	0	8192	8192	8192	3776	8896	8256	7360	12096	8576
1567153041	7	0	4198.974121	4221.538574	4184.102539	4194.871582	4218.461426	450	4				0	4	4	4	4	4	7	0	8192	8192	8192	3840	8896	8320	7360	12160	8576
1567153041	8	0	4188.205078	4217.436035	4183.077148	4201.538574	4205.128418	450	4				0	4	4	4	4	4	8	0	8192	8192	8192	3776	8896	8256	7360	12160	8576
1567153041	9	0	4181.025879	4198.974121	4178.461426	4197.436035	4196.410156	1023	4				0	4	4	4	4	4	9	0	8192	8192	8192	3776	8896	8320	7424	12160	8576
1567153041	10	0	4177.436035	4196.922852	4182.05127	4196.410156	4205.641113	450	4				0	4	4	4	4	4	10	0	8192	8192	8192	3840	8896	8256	7424	12160	8576
1567153041	11	0	4182.563965	4215.384766	4191.794922	4200.512695	4203.589844	1023	4				0	4	4	4	4	4	11	0	8192	8192	8192	3840	8896	8256	7424	12160	8512
1567153041	12	0	4192.307617	4219.487305	4192.307617	4201.538574	4184.615234	450	4				0	4	4	4	4	4	12	0	8192	8192	8192	3840	8896	8256	7424	12160	8576
1567153041	13	0	4190.769043	4209.230957	4188.205078	4194.871582	4191.794922	450	4				0	4	4	4	4	4	13	0	8192	8192	8192	3840	8896	8320	7424	12160	8576
1567153041	14	0	4182.05127	4217.436035	4188.717773	4194.358887	4215.897461	450	4				0	4	4	4	4	4	14	0	8192	8192	8192	3840	8896	8256	7424	12160	8576
1567153041	15	0	4177.436035	4213.333496	4180	4201.025879	4197.94873	1023	4				0	4	4	4	4	4	15	0	8192	8192	8192	3776	8896	8320	7296	12160	8640
1567153041	16	0	4155.384766	4178.461426	4162.05127	4192.307617	4163.077148	0	4				0	4	4	4	4	4	16	0	8192	8192	8192	3776	8960	8256	7360	12096	8576
1567153041	17	0	4130.256348	4182.563965	4155.897461	4177.436035	4171.794922	0	4				0	4	4	4	4	4	17	0	8192	8192	8192	3776	8960	8256	7360	12160	8576
1567153041	18	0	4149.230957	4209.230957	4167.179688	4183.589844	4189.230957	0	4				0	4	4	4	4	4	18	0	8192	8192	8192	3776	8960	8256	7360	12096	8384
1567153041	19	0	4177.436035	4188.717773	4170.256348	4189.743652	4179.487305	0	4				0	4	4	4	4	4	19	0	8192	8192	8192	3776	8960	8256	7360	12096	8384
1567153041	20	0	4164.615234	4160	4156.410156	4179.487305	4166.666504	0	4				0	4	4	4	4	4	20	0	8192	8192	8192	3776	8896	8320	7360	12224	8512
1567153041	21	0	4146.153809	4186.666504	4158.974121	4180	4168.717773	0	4				0	4	4	4	4	4	21	0	8192	8192	8192	3776	8960	8256	7424	12160	8512
1567153041	22	0	4161.538574	4211.282227	4179.487305	4193.333496	4177.94873	0	4				0	4	4	4	4	4	22	0	8192	8192	8192	3840	8896	8256	7424	12160	8576
1567153041	23	0	4175.897461	4201.025879	4185.128418	4194.871582	4183.589844	0	4				0	4	4	4	4	4	23	0	8192	8192	8192	3776	8896	8256	7360	12160	8576
1567153041	24	0	4157.436035	4201.025879	4174.358887	4183.077148	4172.820313	0	4				0	4	4	4	4	4	24	0	8192	8192	8192	3840	8896	8256	7360	12160	8576
1567153041	25	0	4143.077148	4201.025879	4167.692383	4177.94873	4165.641113	0	4				0	4	4	4	4	4	25	0	8192	8192	8192	3840	8896	8320	7360	12160	8576
1567153041	26	0	4162.05127	4190.769043	4178.974121	4195.897461	4183.077148	0	4				0	4	4	4	4	4	26	0	8192	8192	8192	3840	8896	8256	7360	12096	8576
1567153041	27	0	4180.512695	4198.974121	4183.077148	4200	4191.794922	0	4				0	4	4	4	4	4	27	0	8192	8192	8192	3776	8896	8256	7424	12160	8576
1567153041	28	0	4168.205078	4213.333496	4171.794922	4174.871582	4181.538574	0	4				0	4	4	4	4	4	28	0	8192	8192	8192	3840	8896	8256	7424	12160	8576
1567153041	29	0	4153.846191	4207.179688	4165.641113	4171.794922	4183.589844	0	4				0	4	4	4	4	4	29	0	8192	8192	8192	3776	8896	8256	7360	12160	8512
1567153041	30	0	4149.230957	4182.563965	4162.563965	4184.102539	4182.05127	0	4				0	4	4	4	4	4	30	0	8192	8192	8192	3840	8896	8256	7360	12096	8512
1567153041	31	0	4150.256348	4182.563965	4165.128418	4168.205078	4171.282227	0	4				0	4	4	4	4	4	31	0	8192	8192	8192	3776	8896	8256	7360	12096	8640
1567153041	32	0	4167.692383	4205.128418	4174.871582	4166.153809	4180	0	4				0	4	4	4	4	4	32	0	8192	8192	8192	3776	8896	8256	7360	12096	8640
1567153041	33	0	4158.461426	4198.974121	4178.461426	4186.666504	4187.179688	0	4				0	4	4	4	4	4	33	0	8192	8192	8192	3776	8896	8256	7360	12160	8512
1567153041	34	0	4133.333496	4182.563965	4174.358887	4177.436035	4182.05127	0	4				0	4	4	4	4	4	34	0	8192	8192	8192	3776	8896	8256	7360	12160	8576
1567153041	35	0	4167.179688	4198.974121	4173.333496	4170.256348	4191.282227	0	4				0	4	4	4	4	4	35	0	8192	8192	8192	3776	8896	8256	7424	12160	8576
1567153041	36	0	4210.769043	4209.230957	4177.94873	4199.487305	4199.487305	0	4				0	4	4	4	4	4	36	0	8192	8192	8192	3776	8896	8256	7360	12160	8704
1567153041	37	0	4194.358887	4203.077148	4180	4212.820313	4196.410156	0	4				0	4	4	4	4	4	37	0	8192	8192	8192	3776	8896	8256	7360	12160	8704
1567153041	38	0	4177.94873	4205.128418	4176.922852	4196.922852	4193.846191	0	4				0	4	4	4	4	4	38	0	8192	8192	8192	3776	8896	8320	7360	12160	8640
1567153041	39	0	4182.05127	4196.922852	4175.384766	4194.871582	4190.256348	0	4				0	4	4	4	4	4	39	0	8192	8192	8192	3776	8896	8256	7360	12160	8576
1567153041	40	0	4159.487305	4196.922852	4177.94873	4207.692383	4185.128418	0	4				0	4	4	4	4	4	40	0	8192	8192	8192	3776	8960	8320	7360	12160	8576
1567153041	41	0	4142.05127	4207.179688	4173.333496	4202.563965	4184.615234	0	4				0	4	4	4	4	4	41	0	8192	8192	8192	3840	8896	8320	7360	12096	8576
1567153041	42	0	4149.743652	4190.769043	4157.94873	4182.05127	4181.538574	0	4				0	4	4	4	4	4	42	0	8192	8192	8192	3776	8896	8256	7360	12096	8576
1567153041	43	0	4150.769043	4188.717773	4159.487305	4182.05127	4174.358887	0	4				0	4	4	4	4	4	43	0	8192	8192	8192	3776	8896	8256	7360	12160	8576
1567153041	44	0	4150.769043	4196.922852	4172.307617	4202.563965	4179.487305	0	4				0	4	4	4	4	4	44	0	8192	8192	8192	3776	8960	8256	7424	12160	8576
1567153041	45	0	4154.871582	4188.717773	4164.615234	4201.025879	4188.717773	0	4				0	4	4	4	4	4	45	0	8192	8192	8192	3776	8896	8256	7360	12160	8576
1567153041	46	0	4158.461426	4196.922852	4163.077148	4194.871582	4179.487305	0	4				0	4	4	4	4	4	46	0	8192	8192	8192	3776	8896	8256	7360	12160	8576
1567153041	47	0	4173.333496	4213.333496	4179.487305	4208.717773	4171.282227	0	4				0	4	4	4	4	4	47	0	8192	8192	8192	3776	8896	8256	7296	12160	8576
1567153041	48	0	4187.692383	4198.974121	4184.615234	4202.05127	4197.436035	0	4				0	4	4	4	4	4	48	0	8192	8192	8192	3776	8960	8320	7424	12160	8512
1567153041	49	0	4179.487305	4194.871582	4181.538574	4181.538574	4213.333496	0	4				0	4	4	4	4	4	49	0	8192	8192	8192	3840	8960	8256	7424	12160	8576
1567153041	50	0	4151.794922	4205.128418	4179.487305	4189.743652	4166.666504	0	4				0	4	4	4	4	4	50	0	8192	8192	8192	3840	8896	8256	7424	12160	8576
1567153041	51	0	4137.94873	4196.922852	4177.94873	4203.589844	4136.410156	0	4				0	4	4	4	4	4	51	0	8192	8192	8192	3840	8896	8256	7296	12096	8384
1567153041	52	0	4167.692383	4203.077148	4181.538574	4202.05127	4180.512695	0	4				0	4	4	4	4	4	52	0	8192	8192	8192	3840	8960	8256	7424	12160	8512
1567153041	53	0	4200.512695	4225.641113	4182.563965	4197.94873	4210.769043	0	4				0	4	4	4	4	4	53	0	8192	8192	8192	3840	8960	8256	7360	12096	8576
1567153041	54	0	4186.153809	4215.384766	4183.589844	4192.820313	4172.307617	0	4				0	4	4	4	4	4	54	0	8192	8192	8192	3776	8896	8256	7296	12160	8768
1567153041	55	0	4168.205078	4205.128418	4183.589844	4188.205078	4136.410156	0	4				0	4	4	4	4	4	55	0	8192	8192	8192	3776	8896	8320	7296	12160	8768
1567153041	56	0	4192.820313	4213.333496	4174.358887	4179.487305	4156.922852	0	4				0	4	4	4	4	4	56	0	8192	8192	8192	3840	8960	8256	7360	12160	8704
1567153041	57	0	4228.717773	4207.179688	4172.307617	4175.897461	4191.282227	0	4				0	4	4	4	4	4	57	0	8192	8192	8192	3776	8960	8320	7424	12224	8512
1567153041	58	0	4240	4198.974121	4186.153809	4190.256348	4181.538574	0	4				0	4	4	4	4	4	58	0	8192	8192	8192	3776	8960	8256	7360	12160	8576
1567153041	59	0	4269.230957	4209.230957	4191.282227	4198.461426	4179.487305	0	4				0	4	4	4	4	4	59	0	8192	8192	8192	3840	8960	8320	7296	12160	8576
1567153041	60	0	4318.974121	4213.333496	4180	4192.307617	4262.05127	0	4				0	4	4	4	4	4	60	0	8192	8192	8192	3776	8896	8256	7296	12160	8576
1567153041	61	0	4337.94873	4190.769043	4177.94873	4204.102539	4384.615234	0	4				0	4	4	4	4	4	61	0	8192	8192	8192	3840	8896	8320	7296	12160	8576
1567153041	62	0	4352.820313	4182.563965	4186.153809	4220.512695	4505.128418	0	4				0	4	4	4	4	4	62	0	8192	8192	8192	3776	8896	8256	7360	12160	8576
1567153041	63	0	4390.256348	4205.128418	4181.538574	4208.717773	4639.487305	0	4				0	4	4	4	4	4	63	0	8192	8192	8192	3840	8896	8320	7424	12160	8576
1567153041	64	0	4403.077148	4207.179688	4174.358887	4193.333496	4763.589844	450	4				0	4	4	4	4	4	64	0	8192	8192	8192	3776	8832	8256	7424	12160	8576
1567153041	65	0	4385.128418	4176.410156	4175.384766	4201.025879	4858.974121	450	4				0	4	4	4	4	4	65	0	8192	8192	8192	3776	8896	8256	7360	12160	8576
1567153041	66	0	4394.871582	4178.461426	4176.410156	4209.230957	4978.461426	1023	4				0	4	4	4	4	4	66	0	8192	8192	8192	3840	8896	8320	7424	12096	8576
1567153041	67	0	4438.461426	4207.179688	4180	4208.717773	5138.461426	450	4				0	4	4	4	4	4	67	0	8192	8192	8192	3776	8896	8320	7360	12160	8576
1567153041	68	0	4463.589844	4207.179688	4188.205078	4217.436035	5263.077148	1023	4				0	4	4	4	4	4	68	0	8192	8192	8192	3776	8896	8256	7360	12160	8576
1567153042	69	0	4462.05127	4205.128418	4206.666504	4231.794922	5316.922852	450	4				0	4	4	4	4	4	69	0	8192	8192	8192	3776	8896	8256	7360	12160	8256
1567153042	70	0	4466.666504	4217.436035	4224.102539	4236.410156	5350.256348	1023	4				0	4	4	4	4	4	70	0	8192	8192	8192	3840	8896	8256	7296	12160	8576
1567153042	71	0	4496.922852	4215.384766	4226.153809	4240	5421.538574	450	4				0	4	4	4	4	4	71	0	8192	8192	8192	3776	8896	8256	7424	12160	8512
1567153042	72	0	4522.563965	4207.179688	4230.769043	4247.692383	5516.922852	450	4				0	4	4	4	4	4	72	0	8192	8192	8192	3776	8896	8320	7360	12160	8704
1567153042	73	0	4510.256348	4213.333496	4237.436035	4248.205078	5589.230957	1023	4				0	4	4	4	4	4	73	0	8192	8192	8192	3840	8896	8256	7360	12160	8704
1567153042	74	0	4508.205078	4223.589844	4233.846191	4243.077148	5638.461426	450	4				0	4	4	4	4	4	74	0	8192	8192	8192	3840	8896	8256	7360	12160	8640
1567153042	75	0	4530.256348	4211.282227	4224.102539	4233.333496	5674.871582	1023	4				0	4	4	4	4	4	75	0	8192	8192	8192	3840	8896	8256	7360	12224	8576
1567153042	76	0	4532.307617	4190.769043	4225.128418	4225.641113	5694.358887	450	4				0	4	4	4	4	4	76	0	8192	8192	8192	3840	8896	8256	7360	12160	8512
1567153042	77	0	4518.974121	4198.974121	4230.256348	4239.487305	5706.666504	450	4				0	4	4	4	4	4	77	0	8192	8192	8192	3776	8896	8256	7424	12160	8512
1567153042	78	0	4531.794922	4227.692383	4226.666504	4249.230957	5732.307617	450	4				0	4	4	4	4	4	78	0	8192	8192	8192	3776	8896	8256	7424	12160	8512
1567153042	79	0	4544.615234	4227.692383	4224.615234	4234.358887	5761.025879	1023	4				0	4	4	4	4	4	79	0	8192	8192	8192	3776	8896	8320	7424	12096	8576
1567153042	80	0	4524.102539	4213.333496	4217.94873	4224.102539	5776.922852	450	4				0	4	4	4	4	4	80	0	8192	8192	8192	3840	8896	8320	7296	12224	8576
1567153042	81	0	4512.307617	4213.333496	4210.256348	4234.871582	5785.641113	450	4				0	4	4	4	4	4	81	0	8192	8192	8192	3776	8896	8256	7296	12096	8512
1567153042	82	0	4534.358887	4201.025879	4211.282227	4238.461426	5796.410156	450	4				0	4	4	4	4	4	82	0	8192	8192	8192	3840	8896	8256	7296	12096	8512
1567153042	83	0	4543.077148	4184.615234	4209.230957	4221.025879	5803.077148	1023	4				0	4	4	4	4	4	83	0	8192	8192	8192	3840	8896	8256	7296	12224	8512
1567153042	84	0	4524.102539	4207.179688	4211.794922	4215.897461	5789.743652	450	4				0	4	4	4	4	4	84	0	8192	8192	8192	3840	8896	8320	7424	12096	8448
1567153042	85	0	4531.794922	4246.153809	4226.666504	4240.512695	5790.256348	450	4				0	4	4	4	4	4	85	0	8192	8192	8192	3840	8896	8320	7296	12160	8576
1567153042	86	0	4549.230957	4248.205078	4227.692383	4250.769043	5815.384766	450	4				0	4	4	4	4	4	86	0	8192	8192	8192	3840	8896	8256	7296	12160	8576
1567153042	87	0	4525.128418	4233.846191	4221.025879	4232.820313	5811.794922	1023	4				0	4	4	4	4	4	87	0	8192	8192	8192	3776	8896	8256	7424	12160	8896
1567153042	88	0	4503.589844	4237.94873	4229.230957	4238.974121	5790.256348	450	4				0	4	4	4	4	4	88	0	8192	8192	8192	3776	8896	8320	7424	12160	8576
1567153042	89	0	4515.897461	4223.589844	4231.282227	4249.230957	5804.102539	450	4				0	4	4	4	4	4	89	0	8192	8192	8192	3776	8896	8256	7360	12096	8576
1567153042	90	0	4525.641113	4207.179688	4225.641113	4232.820313	5808.717773	450	4				0	4	4	4	4	4	90	0	8192	8192	8192	3776	8896	8320	7424	12224	8576
1567153042	91	0	4518.974121	4223.589844	4225.641113	4232.820313	5773.333496	1023	4				0	4	4	4	4	4	91	0	8192	8192	8192	3776	8896	8256	7424	12224	8576
1567153042	92	0	4510.256348	4237.94873	4227.179688	4247.179688	5763.589844	450	4				0	4	4	4	4	4	92	0	8192	8192	8192	3776	8896	8256	7360	12096	8704
1567153042	93	0	4493.333496	4229.743652	4224.102539	4241.538574	5771.282227	450	4				0	4	4	4	4	4	93	0	8192	8192	8192	3776	8896	8256	7360	12160	8640
1567153042	94	0	4478.461426	4227.692383	4224.102539	4240	5758.974121	450	4				0	4	4	4	4	4	94	0	8192	8192	8192	3776	8896	8256	7424	12096	8576
1567153042	95	0	4487.692383	4219.487305	4223.589844	4254.358887	5760	1023	4				0	4	4	4	4	4	95	0	8192	8192	8192	3776	8896	8256	7360	12160	8576
1567153042	96	0	4482.563965	4217.436035	4215.384766	4241.538574	5761.025879	450	4				0	4	4	4	4	4	96	0	8192	8192	8192	3840	8896	8256	7360	12160	8576
1567153042	97	0	4462.05127	4237.94873	4221.025879	4225.641113	5727.179688	450	4				0	4	4	4	4	4	97	0	8192	8192	8192	3776	8896	8256	7232	12160	8512
1567153042	98	0	4469.743652	4237.94873	4234.871582	4244.102539	5695.897461	450	4				0	4	4	4	4	4	98	0	8192	8192	8192	3776	8896	8320	7424	12160	8576
1567153042	99	0	4488.717773	4221.538574	4236.922852	4250.256348	5710.769043	1023	4				0	4	4	4	4	4	99	0	8192	8192	8192	3776	8896	8256	7296	12096	8512
1567153042	100	0	4491.794922	4235.897461	4236.922852	4235.384766	5722.563965	450	4				0	4	4	4	4	4	100	0	8192	8192	8192	3776	8896	8320	7296	12096	8512
1567153042	101	0	4489.743652	4237.94873	4245.128418	4242.563965	5683.589844	450	4				0	4	4	4	4	4	101	0	8192	8192	8192	3776	8896	8256	7424	12160	8576
1567153042	102	0	4478.974121	4217.436035	4248.205078	4256.922852	5648.717773	450	4				0	4	4	4	4	4	102	0	8192	8192	8192	3840	8896	8320	7360	12224	8512
1567153042	103	0	4455.897461	4231.794922	4236.410156	4237.436035	5656.922852	1023	4				0	4	4	4	4	4	103	0	8192	8192	8192	3776	8896	8256	7424	12224	8576
1567153042	104	0	4450.769043	4250.256348	4226.153809	4215.384766	5640.512695	450	4				0	4	4	4	4	4	104	0	8192	8192	8192	3776	8896	8256	7424	12224	8576
1567153042	105	0	4455.384766	4225.641113	4219.487305	4214.871582	5605.128418	450	4				0	4	4	4	4	4	105	0	8192	8192	8192	3776	8896	8256	7360	12224	8384
1567153042	106	0	4467.692383	4225.641113	4228.205078	4227.179688	5629.743652	450	4				0	4	4	4	4	4	106	0	8192	8192	8192	3776	8896	8256	7296	12160	8512
1567153042	107	0	4510.769043	4242.05127	4265.128418	4258.461426	5675.897461	1023	4				0	4	4	4	4	4	107	0	8192	8128	8192	3840	8896	8256	7360	12224	8512
1567153042	108	0	4526.666504	4227.692383	4282.05127	4284.102539	5659.487305	450	4				0	4	4	4	4	4	108	0	8192	8192	8192	3776	8896	8256	7360	12160	8512
1567153042	109	0	4498.461426	4244.102539	4261.025879	4272.820313	5616.410156	450	4				0	4	4	4	4	4	109	0	8192	8192	8192	3840	8896	8256	7360	12160	8512
1567153042	110	0	4498.974121	4278.974121	4244.615234	4247.179688	5605.128418	450	4				0	4	4	4	4	4	110	0	8192	8192	8192	3776	8896	8256	7296	12096	8384
1567153042	111	0	4525.128418	4262.563965	4248.205078	4250.769043	5591.794922	1023	4				0	4	4	4	4	4	111	0	8192	8192	8192	3840	8896	8320	7360	12160	8512
1567153042	112	0	4503.589844	4233.846191	4251.794922	4263.589844	5537.436035	450	4				0	4	4	4	4	4	112	0	8192	8192	8192	3776	8896	8320	7424	12096	8512
1567153042	113	0	4461.538574	4235.897461	4246.153809	4250.256348	5509.230957	450	4				0	4	4	4	4	4	113	0	8192	8192	8192	3840	8896	8256	7424	12096	8576
1567153042	114	0	4475.897461	4244.102539	4244.102539	4228.717773	5537.436035	450	4				0	4	4	4	4	4	114	0	8192	8192	8128	3776	8896	8256	7424	12096	8576
1567153042	115	0	4502.05127	4237.94873	4251.794922	4229.230957	5523.077148	1023	4				0	4	4	4	4	4	115	0	8192	8192	8192	3840	8896	8256	7424	12096	8512
1567153042	116	0	4476.922852	4229.743652	4252.307617	4240	5449.743652	450	4				0	4	4	4	4	4	116	0	8192	8192	8192	3776	8896	8256	7424	12160	8512
1567153042	117	0	4443.077148	4223.589844	4243.077148	4229.743652	5418.974121	450	4				0	4	4	4	4	4	117	0	8192	8192	8192	3840	8896	8320	7360	12160	8576
1567153042	118	0	4444.615234	4227.692383	4245.128418	4217.436035	5425.128418	450	4				0	4	4	4	4	4	118	0	8192	8192	8192	3776	8896	8320	7360	12160	8576
1567153042	119	0	4443.589844	4223.589844	4250.769043	4226.666504	5398.974121	1023	4				0	4	4	4	4	4	119	0	8192	8192	8128	3776	8896	8320	7424	12096	8576
1567153042	120	0	4431.282227	4215.384766	4249.230957	4234.871582	5375.897461	450	4				0	4	4	4	4	4	120	0	8192	8192	8192	3776	8896	8256	7424	12160	8512
1567153042	121	0	4434.871582	4217.436035	4246.153809	4225.641113	5380	450	4				0	4	4	4	4	4	121	0	8192	8192	8192	3776	8960	8256	7424	12160	8512
1567153042	122	0	4444.615234	4223.589844	4248.205078	4217.94873	5363.589844	450	4				0	4	4	4	4	4	122	0	8192	8192	8128	3776	8960	8256	7424	12160	8512
1567153042	123	0	4447.179688	4240	4253.333496	4223.077148	5342.05127	1023	4				0	4	4	4	4	4	123	0	8192	8128	8128	3776	8896	8320	7360	12160	8768
1567153042	124	0	4441.025879	4240	4252.820313	4229.743652	5334.871582	450	4				0	4	4	4	4	4	124	0	8192	8128	8192	3776	8896	8256	7296	12160	8576
1567153042	125	0	4445.128418	4231.794922	4254.358887	4233.333496	5323.589844	450	4				0	4	4	4	4	4	125	0	8192	8128	8192	3840	8960	8256	7360	12096	8512
1567153042	126	0	4450.256348	4233.846191	4253.846191	4223.589844	5314.358887	450	4				0	4	4	4	4	4	126	0	8192	8192	8192	3840	8960	8256	7296	12160	8704
1567153042	127	0	4421.538574	4242.05127	4246.666504	4203.077148	5293.333496	236	4				0	4	4	4	4	4	127	0	8192	8192	8192	3840	8896	8320	7296	12160	8704
1567153042	0	0	4396.410156	4256.410156	4246.153809	4203.589844	5250.769043	450	4				0	4	4	4	4	4	0	0	8192	8192	8192	3840	8896	8256	7296	12160	8704
1567153042	1	0	4409.743652	4231.794922	4241.538574	4215.897461	5240	450	4				0	4	4	4	4	4	1	0	8192	8192	8192	3840	8896	8320	7296	12096	8512
1567153042	2	0	4420	4215.384766	4237.436035	4213.333496	5261.025879	1023	4				0	4	4	4	4	4	2	0	8192	8192	8192	3840	8896	8256	7424	12160	8576
1567153042	3	0	4409.743652	4233.846191	4241.025879	4214.871582	5250.769043	450	4				0	4	4	4	4	4	3	0	8192	8192	8192	3776	8896	8256	7360	12096	8576
1567153042	4	0	4400	4229.743652	4234.358887	4219.487305	5222.563965	1023	4				0	4	4	4	4	4	4	0	8192	8192	8192	3776	8896	8256	7360	12096	8576
1567153042	5	0	4386.153809	4221.538574	4220	4209.230957	5207.692383	450	4				0	4	4	4	4	4	5	0	8192	8192	8192	3776	8896	8320	7424	12160	8576
1567153042	6	0	4364.615234	4242.05127	4223.077148	4202.05127	5183.077148	1023	4				0	4	4	4	4	4	6	0	8192	8192	8192	3776	8896	8256	7360	12224	8576
1567153042	7	0	4354.871582	4235.897461	4241.025879	4203.077148	5158.974121	450	4				0	4	4	4	4	4	7	0	8192	8192	8192	3776	8896	8256	7296	12160	8576
1567153042	8	0	4367.179688	4219.487305	4250.256348	4204.615234	5158.461426	450	4				0	4	4	4	4	4	8	0	8192	8192	8192	3840	8896	8256	7296	12160	8576
1567153042	9	0	4376.410156	4242.05127	4252.307617	4212.307617	5142.05127	1023	4				0	4	4	4	4	4	9	0	8192	8192	8192	3776	8896	8256	7360	12160	8576
1567153042	10	0	4362.05127	4246.153809	4251.794922	4218.974121	5096.410156	450	4				0	4	4	4	4	4	10	0	8192	8192	8192	3840	8896	8256	7360	12160	8512
1567153042	11	0	4356.410156	4227.692383	4247.692383	4220	5084.102539	1023	4				0	4	4	4	4	4	11	0	8192	8192	8192	3776	8896	8256	7360	12224	8512
1567153042	12	0	4392.307617	4235.897461	4253.333496	4229.743652	5101.025879	450	4				0	4	4	4	4	4	12	0	8192	8192	8192	3776	8896	8256	7360	12224	8512
1567153042	13	0	4402.563965	4240	4254.871582	4237.436035	5091.282227	450	4				0	4	4	4	4	4	13	0	8192	8192	8192	3776	8896	8256	7424	12160	8576
1567153042	14	0	4380	4221.538574	4247.179688	4229.743652	5088.717773	450	4				0	4	4	4	4	4	14	0	8192	8192	8192	3776	8896	8256	7360	12160	8576
1567153042	15	0	4399.487305	4229.743652	4257.94873	4231.282227	5109.230957	1023	4				0	4	4	4	4	4	15	0	8192	8192	8192	3776	8896	8256	7360	12160	8576
1567153042	16	0	4427.692383	4254.358887	4273.333496	4238.461426	5092.820313	0	4				0	4	4	4	4	4	16	0	8192	8192	8192	3776	8896	8256	7424	12096	8512
1567153042	17	0	4405.641113	4256.410156	4267.692383	4231.794922	5050.256348	0	4				0	4	4	4	4	4	17	0	8192	8192	8192	3776	8896	8256	7424	12096	8512
1567153042	18	0	4367.692383	4244.102539	4255.897461	4229.230957	5033.333496	0	4				0	4	4	4	4	4	18	0	8192	8192	8192	3840	8896	8256	7360	12160	8576
1567153042	19	0	4358.461426	4244.102539	4262.563965	4235.897461	5035.384766	0	4				0	4	4	4	4	4	19	0	8192	8192	8192	3840	8896	8320	7360	12096	8576
1567153042	20	0	4367.179688	4262.563965	4274.358887	4243.589844	5037.94873	0	4				0	4	4	4	4	4	20	0	8192	8192	8192	3776	8896	8256	7296	12160	8576
1567153042	21	0	4352.820313	4262.563965	4258.461426	4236.922852	5012.307617	0	4				0	4	4	4	4	4	21	0	8192	8192	8192	3840	8896	8320	7424	12160	8576
1567153042	22	0	4345.128418	4244.102539	4250.256348	4226.153809	4987.692383	0	4				0	4	4	4	4	4	22	0	8192	8192	8192	3776	8896	8256	7424	12160	8576
1567153042	23	0	4396.410156	4240	4277.94873	4248.205078	5027.179688	0	4				0	4	4	4	4	4	23	0	8192	8192	8192	3776	8896	8256	7360	12160	8576
1567153042	24	0	4438.461426	4256.410156	4298.974121	4276.410156	5055.897461	0	4				0	4	4	4	4	4	24	0	8192	8192	8192	3776	8896	8320	7360	12096	8512
1567153042	25	0	4408.205078	4260.512695	4286.666504	4259.487305	5012.307617	0	4				0	4	4	4	4	4	25	0	8192	8192	8192	3840	8896	8256	7360	12160	8576
1567153042	26	0	4371.794922	4256.410156	4271.794922	4234.871582	4975.897461	0	4				0	4	4	4	4	4	26	0	8192	8128	8128	3776	8896	8192	7360	12160	8576
1567153042	27	0	4362.05127	4266.666504	4268.205078	4236.410156	4967.692383	0	4				0	4	4	4	4	4	27	0	8192	8192	8128	3840	8896	8256	7360	12096	8512
1567153042	28	0	4361.025879	4268.717773	4260	4222.563965	4945.641113	0	4				0	4	4	4	4	4	28	0	8192	8192	8192	3840	8896	8256	7360	12224	8576
1567153042	29	0	4353.333496	4250.256348	4255.897461	4210.769043	4913.333496	0	4				0	4	4	4	4	4	29	0	8192	8192	8192	3840	8960	8320	7296	12160	8576
1567153042	30	0	4331.794922	4240	4255.897461	4226.666504	4896.922852	0	4				0	4	4	4	4	4	30	0	8192	8192	8192	3840	8960	8256	7296	12160	8576
1567153042	31	0	4330.256348	4252.307617	4244.615234	4230.769043	4893.846191	0	4				0	4	4	4	4	4	31	0	8192	8192	8192	3776	8896	8256	7360	12160	8192
1567153042	32	0	4362.563965	4264.615234	4245.128418	4231.794922	4898.974121	0	4				0	4	4	4	4	4	32	0	8192	8192	8192	3840	8896	8256	7360	12160	8512
1567153042	33	0	4384.102539	4262.563965	4264.615234	4245.128418	4913.333496	0	4				0	4	4	4	4	4	33	0	8192	8192	8192	3840	8896	8256	7360	12160	8576
1567153042	34	0	4381.025879	4254.358887	4280	4249.230957	4917.94873	0	4				0	4	4	4	4	4	34	0	8192	8192	8192	3776	8896	8256	7360	12096	8576
1567153042	35	0	4385.641113	4260.512695	4293.846191	4256.922852	4908.205078	0	4				0	4	4	4	4	4	35	0	8192	8192	8192	3776	8960	8256	7360	12096	8576
1567153042	36	0	4398.974121	4264.615234	4305.641113	4272.820313	4904.102539	0	4				0	4	4	4	4	4	36	0	8192	8192	8192	3840	8896	8256	7360	12160	8512
1567153042	37	0	4393.333496	4248.205078	4295.897461	4258.974121	4893.846191	0	4				0	4	4	4	4	4	37	0	8192	8192	8192	3776	8896	8256	7360	12096	8576
1567153042	38	0	4362.05127	4250.256348	4276.410156	4225.641113	4881.025879	0	4				0	4	4	4	4	4	38	0	8192	8192	8192	3776	8896	8256	7360	12096	8576
1567153042	39	0	4337.94873	4270.769043	4264.102539	4213.333496	4871.282227	0	4				0	4	4	4	4	4	39	0	8192	8192	8192	3776	8896	8256	7360	12160	8576
1567153042	40	0	4336.410156	4262.563965	4256.922852	4213.846191	4842.563965	0	4				0	4	4	4	4	4	40	0	8192	8192	8192	3840	8896	8256	7360	12160	8576
1567153042	41	0	4348.205078	4250.256348	4256.410156	4218.461426	4825.641113	0	4				0	4	4	4	4	4	41	0	8192	8192	8192	3840	8896	8256	7360	12160	8576
1567153042	42	0	4363.077148	4266.666504	4261.025879	4223.589844	4840	0	4				0	4	4	4	4	4	42	0	8192	8192	8192	3776	8896	8256	7360	12160	8512
1567153042	43	0	4356.922852	4268.717773	4268.205078	4232.820313	4827.179688	0	4				0	4	4	4	4	4	43	0	8192	8192	8192	3840	8896	8320	7360	12160	8576
1567153042	44	0	4342.05127	4244.102539	4274.871582	4241.025879	4808.205078	0	4				0	4	4	4	4	4	44	0	8192	8192	8192	3776	8896	8256	7360	12160	8576
1567153042	45	0	4353.846191	4240	4282.563965	4245.641113	4830.769043	0	4				0	4	4	4	4	4	45	0	8192	8192	8192	3840	8896	8320	7424	12160	8576
1567153042	46	0	4369.230957	4258.461426	4287.179688	4258.461426	4824.615234	0	4				0	4	4	4	4	4	46	0	8192	8192	8192	3776	8896	8256	7424	12224	8576
1567153042	47	0	4363.077148	4270.769043	4288.717773	4265.641113	4787.179688	0	4				0	4	4	4	4	4	47	0	8192	8192	8192	3840	8896	8256	7360	12160	8512
1567153042	48	0	4370.769043	4272.820313	4292.307617	4264.615234	4813.846191	0	4				0	4	4	4	4	4	48	0	8192	8192	8192	3840	8896	8256	7360	12160	8512
1567153042	49	0	4380.512695	4260.512695	4293.846191	4263.589844	4844.615234	0	4				0	4	4	4	4	4	49	0	8192	8192	8192	3776	8896	8320	7360	12224	8384
1567153042	50	0	4355.384766	4248.205078	4285.641113	4250.769043	4791.794922	0	4				0	4	4	4	4	4	50	0	8192	8192	8192	3840	8896	8256	7360	12160	8512
1567153042	51	0	4335.897461	4252.307617	4268.717773	4229.230957	4736.922852	0	4				0	4	4	4	4	4	51	0	8192	8192	8192	3776	8896	8256	7296	12160	8576
1567153042	52	0	4342.563965	4258.461426	4256.922852	4222.563965	4744.102539	0	4				0	4	4	4	4	4	52	0	8192	8192	8192	3776	8896	8256	7360	12160	8384
1567153042	53	0	4343.589844	4264.615234	4263.589844	4230.769043	4757.436035	0	4				0	4	4	4	4	4	53	0	8192	8192	8192	3776	8896	8256	7360	12160	8384
1567153042	54	0	4323.589844	4262.563965	4267.692383	4232.820313	4733.333496	0	4				0	4	4	4	4	4	54	0	8192	8192	8192	3840	8896	8320	7360	12160	8512
1567153042	55	0	4304.615234	4252.307617	4267.179688	4226.153809	4707.692383	0	4				0	4	4	4	4	4	55	0	8192	8192	8192	3776	8896	8256	7360	12160	8512
1567153042	56	0	4311.794922	4242.05127	4275.897461	4231.282227	4706.666504	0	4				0	4	4	4	4	4	56	0	8192	8192	8192	3776	8896	8256	7360	12160	8640
1567153042	57	0	4335.384766	4248.205078	4278.461426	4251.282227	4704.615234	0	4				0	4	4	4	4	4	57	0	8192	8192	8192	3776	8896	8256	7360	12160	8448
1567153042	58	0	4341.538574	4266.666504	4278.974121	4258.974121	4687.179688	0	4				0	4	4	4	4	4	58	0	8192	8192	8192	3840	8896	8256	7360	12160	8448
1567153042	59	0	4327.692383	4268.717773	4287.179688	4248.205078	4673.846191	0	4				0	4	4	4	4	4	59	0	8192	8192	8192	3776	8896	8256	7296	12224	8576
1567153042	60	0	4314.871582	4248.205078	4289.230957	4245.128418	4666.153809	0	4				0	4	4	4	4	4	60	0	8192	8192	8192	3776	8896	8256	7360	12096	8576
1567153042	61	0	4314.871582	4254.358887	4279.487305	4243.077148	4661.538574	0	4				0	4	4	4	4	4	61	0	8192	8192	8192	3840	8896	8320	7360	12160	8576
1567153042	62	0	4322.05127	4276.922852	4270.769043	4227.179688	4665.128418	0	4				0	4	4	4	4	4	62	0	8192	8192	8192	3776	8896	8256	7360	12160	8576
1567153042	63	0	4318.974121	4274.871582	4275.897461	4224.615234	4652.307617	0	4				0	4	4	4	4	4	63	0	8192	8192	8192	3840	8896	8256	7360	12096	8576
1567153042	64	0	4304.102539	4262.563965	4276.410156	4242.563965	4617.436035	450	4				0	4	4	4	4	4	64	0	8192	8192	8192	3776	8896	8256	7424	12160	8640
1567153042	65	0	4287.179688	4242.05127	4261.025879	4242.05127	4600.512695	450	4				0	4	4	4	4	4	65	0	8192	8192	8192	3776	8896	8320	7360	12160	8576
1567153042	66	0	4283.589844	4223.589844	4247.692383	4227.179688	4607.179688	1023	4				0	4	4	4	4	4	66	0	8192	8192	8192	3840	8896	8256	7360	12160	8576
1567153042	67	0	4295.384766	4240	4250.256348	4231.282227	4599.487305	450	4				0	4	4	4	4	4	67	0	8192	8192	8192	3840	8896	8256	7360	12160	8832
1567153043	68	0	4308.205078	4262.563965	4259.487305	4246.153809	4580.512695	1023	4				0	4	4	4	4	4	68	0	8192	8192	8192	3840	8896	8320	7424	12096	8576
1567153043	69	0	4296.922852	4240	4253.333496	4241.025879	4582.563965	450	4				0	4	4	4	4	4	69	0	8192	8192	8192	3840	8896	8320	7360	12224	8576
1567153043	70	0	4275.897461	4223.589844	4241.025879	4221.538574	4582.563965	1023	4				0	4	4	4	4	4	70	0	8192	8192	8192	3840	8896	8256	7360	12096	8704
1567153043	71	0	4268.205078	4231.794922	4231.282227	4213.333496	4553.846191	450	4				0	4	4	4	4	4	71	0	8192	8192	8192	3776	8896	8256	7360	12096	8704
1567153043	72	0	4267.692383	4235.897461	4226.153809	4220.512695	4523.077148	450	4				0	4	4	4	4	4	72	0	8192	8192	8192	3776	8896	8256	7360	12160	8640
1567153043	73	0	4275.897461	4235.897461	4233.846191	4234.358887	4517.94873	1023	4				0	4	4	4	4	4	73	0	8192	8192	8192	3776	8896	8256	7360	12160	8576
1567153043	74	0	4281.025879	4250.256348	4243.589844	4235.384766	4519.487305	450	4				0	4	4	4	4	4	74	0	8192	8192	8192	3776	8896	8256	7360	12160	8576
1567153043	75	0	4283.077148	4258.461426	4246.153809	4225.641113	4515.384766	1023	4				0	4	4	4	4	4	75	0	8192	8192	8192	3776	8896	8256	7360	12160	8512
1567153043	76	0	4283.077148	4240	4244.615234	4231.794922	4506.153809	450	4				0	4	4	4	4	4	76	0	8192	8192	8192	3776	8896	8256	7360	12160	8512
1567153043	77	0	4277.94873	4240	4244.102539	4242.563965	4487.179688	450	4				0	4	4	4	4	4	77	0	8192	8192	8192	3776	8896	8256	7296	12160	8576
1567153043	78	0	4286.153809	4266.666504	4255.897461	4243.589844	4482.05127	450	4				0	4	4	4	4	4	78	0	8192	8192	8192	3776	8896	8256	7360	12160	8512
1567153043	79	0	4293.846191	4276.922852	4266.666504	4252.307617	4500	1023	4				0	4	4	4	4	4	79	0	8192	8192	8192	3776	8896	8256	7360	12160	8512
1567153043	80	0	4279.487305	4264.615234	4263.077148	4266.153809	4490.769043	450	4				0	4	4	4	4	4	80	0	8192	8192	8192	3840	8896	8256	7360	12160	8512
1567153043	81	0	4262.05127	4237.94873	4253.846191	4258.974121	4457.94873	450	4				0	4	4	4	4	4	81	0	8192	8192	8192	3776	8896	8256	7296	12160	8576
1567153043	82	0	4264.615234	4227.692383	4243.077148	4229.743652	4437.436035	450	4				0	4	4	4	4	4	82	0	8192	8192	8192	3776	8896	8256	7424	12160	8576
1567153043	83	0	4267.179688	4250.256348	4236.410156	4212.820313	4414.358887	1023	4				0	4	4	4	4	4	83	0	8192	8192	8192	3776	8896	8256	7296	12096	8576
1567153043	84	0	4259.487305	4258.461426	4246.153809	4225.641113	4391.794922	450	4				0	4	4	4	4	4	84	0	8192	8192	8192	3776	8896	8320	7296	12096	8576
1567153043	85	0	4272.307617	4254.358887	4268.205078	4254.358887	4402.563965	450	4				0	4	4	4	4	4	85	0	8192	8192	8192	3776	8896	8256	7296	12160	8448
1567153043	86	0	4287.692383	4274.871582	4275.897461	4271.794922	4424.615234	450	4				0	4	4	4	4	4	86	0	8192	8192	8192	3776	8896	8256	7360	12160	8576
1567153043	87	0	4267.179688	4272.820313	4260	4264.102539	4406.666504	1023	4				0	4	4	4	4	4	87	0	8192	8192	8192	3776	8896	8256	7360	12224	8576
1567153043	88	0	4256.410156	4242.05127	4251.794922	4248.205078	4375.384766	450	4				0	4	4	4	4	4	88	0	8192	8192	8192	3776	8896	8320	7296	12096	8448
1567153043	89	0	4291.282227	4248.205078	4255.384766	4245.641113	4365.641113	450	4				0	4	4	4	4	4	89	0	8192	8192	8192	3776	8896	8256	7296	12096	8448
1567153043	90	0	4302.563965	4262.563965	4258.461426	4255.897461	4342.05127	450	4				0	4	4	4	4	4	90	0	8192	8192	8192	3776	8896	8256	7360	12160	8256
1567153043	91	0	4264.102539	4252.307617	4262.05127	4246.153809	4288.205078	1023	4				0	4	4	4	4	4	91	0	8192	8192	8192	3776	8896	8256	7424	12224	8576
1567153043	92	0	4238.461426	4248.205078	4262.05127	4234.358887	4247.179688	450	4				0	4	4	4	4	4	92	0	8192	8192	8192	3840	8896	8256	7424	12096	8512
1567153043	93	0	4243.077148	4248.205078	4254.871582	4245.128418	4223.077148	450	4				0	4	4	4	4	4	93	0	8192	8192	8192	3840	8896	8256	7360	12160	8576
1567153043	94	0	4256.922852	4242.05127	4244.102539	4236.922852	4181.025879	450	4				0	4	4	4	4	4	94	0	8192	8192	8192	3776	8896	8320	7360	12160	8576
1567153043	95	0	4247.179688	4231.794922	4237.94873	4216.922852	4142.563965	1023	4				0	4	4	4	4	4	95	0	8192	8192	8192	3776	8896	8256	7360	12160	8576
1567153043	96	0	4234.358887	4235.897461	4238.461426	4222.563965	4137.436035	450	4				0	4	4	4	4	4	96	0	8192	8192	8192	3776	8896	8256	7424	12160	8512
1567153043	97	0	4246.153809	4256.410156	4235.384766	4230.256348	4134.871582	450	4				0	4	4	4	4	4	97	0	8192	8192	8192	3776	8960	8192	7296	12224	8576
1567153043	98	0	4232.820313	4244.102539	4227.179688	4210.769043	4101.538574	450	4				0	4	4	4	4	4	98	0	8192	8192	8128	3776	8960	8320	7296	12224	8576
1567153043	99	0	4210.769043	4225.641113	4226.666504	4194.358887	4064.615479	1023	4				0	4	4	4	4	4	99	0	8192	8192	8192	3776	8896	8256	7360	12224	8512
1567153043	100	0	4222.05127	4217.436035	4229.743652	4204.615234	4042.05127	450	4				0	4	4	4	4	4	100	0	8192	8192	8192	3776	8896	8256	7360	12160	8576
1567153043	101	0	4222.05127	4203.077148	4234.358887	4225.641113	4018.461426	450	4				0	4	4	4	4	4	101	0	8192	8192	8192	3840	8896	8320	7360	12160	8512
1567153043	102	0	4194.871582	4217.436035	4243.077148	4240.512695	3990.769287	450	4				0	4	4	4	4	4	102	0	8192	8192	8192	3776	8896	8256	7360	12160	8512
1567153043	103	0	4189.743652	4252.307617	4247.692383	4230.769043	3974.871826	1023	4				0	4	4	4	4	4	103	0	8192	8192	8192	3840	8896	8256	7296	12160	8512
1567153043	104	0	4196.410156	4248.205078	4246.666504	4223.077148	3958.461426	450	4				0	4	4	4	4	4	104	0	8192	8192	8192	3840	8896	8256	7424	12160	8576
1567153043	105	0	4175.384766	4221.538574	4243.589844	4232.307617	3903.589844	450	4				0	4	4	4	4	4	105	0	8192	8192	8192	3840	8896	8256	7296	12160	8576
1567153043	106	0	4165.128418	4227.692383	4242.05127	4225.641113	3849.743652	450	4				0	4	4	4	4	4	106	0	8192	8192	8192	3840	8896	8256	7360	12160	8448
1567153043	107	0	4181.025879	4246.153809	4236.922852	4201.538574	3826.666748	1023	4				0	4	4	4	4	4	107	0	8192	8192	8192	3776	8896	8320	7360	12160	8448
1567153043	108	0	4174.871582	4227.692383	4223.589844	4191.794922	3798.974365	450	4				0	4	4	4	4	4	108	0	8192	8192	8192	3840	8896	8256	7360	12160	8640
1567153043	109	0	4150.256348	4205.128418	4208.717773	4206.666504	3768.718018	450	4				0	4	4	4	4	4	109	0	8192	8192	8192	3776	8896	8320	7360	12160	8512
1567153043	110	0	4156.922852	4217.436035	4206.153809	4217.94873	3760	450	4				0	4	4	4	4	4	110	0	8192	8192	8192	3776	8896	8256	7360	12160	8576
1567153043	111	0	4166.666504	4252.307617	4219.487305	4220.512695	3766.153809	1023	4				0	4	4	4	4	4	111	0	8192	8192	8192	3776	8896	8256	7360	12160	8576
1567153043	112	0	4138.461426	4237.94873	4218.461426	4216.922852	3753.333252	450	4				0	4	4	4	4	4	112	0	8192	8192	8192	3840	8896	8256	7360	12160	8576
1567153043	113	0	4133.846191	4205.128418	4208.717773	4213.846191	3724.615479	450	4				0	4	4	4	4	4	113	0	8192	8192	8192	3840	8896	8256	7360	12160	8576
1567153043	114	0	4161.025879	4213.333496	4222.05127	4218.461426	3712.307617	450	4				0	4	4	4	4	4	114	0	8192	8192	8192	3840	8896	8256	7424	12160	8576
1567153043	115	0	4148.205078	4227.692383	4236.410156	4217.94873	3714.871826	1023	4				0	4	4	4	4	4	115	0	8192	8192	8192	3840	8896	8256	7360	12160	8576
1567153043	116	0	4118.461426	4211.282227	4233.333496	4218.974121	3713.846191	450	4				0	4	4	4	4	4	116	0	8192	8192	8192	3840	8896	8256	7360	12160	8576
1567153043	117	0	4122.05127	4201.025879	4229.743652	4229.743652	3717.94873	450	4				0	4	4	4	4	4	117	0	8192	8192	8192	3840	8896	8256	7424	12160	8512
1567153043	118	0	4140.512695	4227.692383	4230.769043	4236.922852	3724.102539	450	4				0	4	4	4	4	4	118	0	8192	8192	8192	3840	8896	8256	7360	12160	8512
1567153043	119	0	4147.179688	4246.153809	4230.769043	4232.820313	3703.076904	1023	4				0	4	4	4	4	4	119	0	8192	8192	8192	3776	8896	8256	7424	12160	8576
1567153043	120	0	4128.205078	4227.692383	4224.615234	4223.589844	3662.564209	450	4				0	4	4	4	4	4	120	0	8192	8192	8192	3776	8896	8320	7424	12160	8576
1567153043	121	0	4105.641113	4217.436035	4215.384766	4218.461426	3628.205078	450	4				0	4	4	4	4	4	121	0	8192	8192	8192	3776	8896	8256	7360	12160	8320
1567153043	122	0	4109.230957	4240	4214.358887	4210.769043	3604.615479	450	4				0	4	4	4	4	4	122	0	8192	8192	8192	3776	8896	8320	7360	12096	8576
1567153043	123	0	4112.820313	4250.256348	4217.94873	4207.179688	3588.205078	1023	4				0	4	4	4	4	4	123	0	8192	8192	8192	3776	8896	8256	7360	12160	8576
1567153043	124	0	4102.563965	4225.641113	4217.94873	4218.461426	3580.512939	450	4				0	4	4	4	4	4	124	0	8192	8192	8192	3840	8896	8256	7296	12160	8704
1567153043	125	0	4105.128418	4219.487305	4216.922852	4230.256348	3574.871826	450	4				0	4	4	4	4	4	125	0	8192	8192	8192	3776	8896	8256	7296	12160	8704
1567153043	126	0	4128.205078	4242.05127	4221.025879	4223.589844	3558.974365	450	4				0	4	4	4	4	4	126	0	8192	8192	8192	3776	8896	8320	7360	12160	8640
1567153043	127	0	4128.717773	4240	4221.025879	4225.128418	3548.205078	236	4				0	4	4	4	4	4	127	0	8192	8192	8128	3776	8896	8256	7360	12160	8576
1567153043	0	0	4094.871826	4219.487305	4215.897461	4234.358887	3551.281982	450	4				0	4	4	4	4	4	0	0	8192	8192	8128	3776	8896	8256	7296	12160	8576
1567153043	1	0	4083.589844	4231.794922	4213.846191	4214.358887	3543.589844	450	4				0	4	4	4	4	4	1	0	8192	8192	8128	3776	8896	8256	7360	12160	8512
1567153043	2	0	4089.743652	4229.743652	4209.743652	4198.461426	3523.076904	1023	4				0	4	4	4	4	4	2	0	8192	8192	8128	3840	8896	8256	7360	12160	8512
1567153043	3	0	4072.820557	4196.922852	4209.230957	4215.384766	3516.410156	450	4				0	4	4	4	4	4	3	0	8192	8192	8128	3776	8896	8320	7360	12160	8512
1567153043	4	0	4073.846191	4205.128418	4214.358887	4223.077148	3522.05127	1023	4				0	4	4	4	4	4	4	0	8192	8192	8192	3840	8896	8256	7424	12160	8640
1567153043	5	0	4109.743652	4246.153809	4213.333496	4213.333496	3517.94873	450	4				0	4	4	4	4	4	5	0	8192	8192	8128	3776	8896	8320	7360	12096	8512
1567153043	6	0	4110.769043	4246.153809	4214.358887	4221.025879	3511.281982	1023	4				0	4	4	4	4	4	6	0	8192	8192	8128	3840	8896	8256	7360	12096	8512
1567153043	7	0	4077.94873	4225.641113	4217.94873	4235.384766	3514.358887	450	4				0	4	4	4	4	4	7	0	8192	8192	8128	3840	8960	8256	7296	12224	8512
1567153043	8	0	4071.794922	4229.743652	4214.871582	4219.487305	3513.846191	450	4				0	4	4	4	4	4	8	0	8192	8192	8128	3840	8896	8320	7424	12160	8576
1567153043	9	0	4078.461426	4227.692383	4208.717773	4197.94873	3497.94873	1023	4				0	4	4	4	4	4	9	0	8192	8192	8192	3776	8960	8256	7360	12160	8640
1567153043	10	0	4065.641113	4205.128418	4205.128418	4206.153809	3484.615479	450	4				0	4	4	4	4	4	10	0	8192	8192	8128	3840	8896	8320	7360	12160	8640
1567153043	11	0	4060.512939	4215.384766	4209.743652	4219.487305	3493.846191	1023	4				0	4	4	4	4	4	11	0	8192	8192	8192	3776	8896	8256	7360	12160	8320
1567153043	12	0	4093.333252	4235.897461	4220	4216.922852	3497.435791	450	4				0	4	4	4	4	4	12	0	8192	8192	8192	3840	8896	8256	7360	12160	8576
1567153043	13	0	4107.179688	4229.743652	4228.717773	4218.974121	3470.769287	450	4				0	4	4	4	4	4	13	0	8192	8192	8192	3776	8960	8256	7360	12160	8512
1567153043	14	0	4078.974365	4235.897461	4232.820313	4225.128418	3457.435791	450	4				0	4	4	4	4	4	14	0	8192	8192	8192	3776	8896	8256	7360	12160	8704
1567153043	15	0	4067.179443	4252.307617	4226.666504	4217.94873	3457.94873	1023	4				0	4	4	4	4	4	15	0	8192	8192	8192	3840	8896	8256	7360	12160	8704
1567153043	16	0	4069.230713	4237.94873	4218.461426	4209.743652	3426.153809	0	4				0	4	4	4	4	4	16	0	8192	8192	8192	3776	8896	8320	7360	12160	8448
1567153043	17	0	4060	4209.230957	4217.94873	4214.871582	3403.589844	0	4				0	4	4	4	4	4	17	0	8192	8192	8192	3776	8896	8256	7424	12160	8640
1567153043	18	0	4065.641113	4215.384766	4220	4221.025879	3418.461426	0	4				0	4	4	4	4	4	18	0	8192	8192	8192	3840	8896	8256	7296	12160	8576
1567153043	19	0	4083.589844	4221.538574	4216.922852	4215.384766	3429.230713	0	4				0	4	4	4	4	4	19	0	8192	8192	8192	3776	8896	8256	7424	12160	8576
1567153043	20	0	4071.281982	4217.436035	4218.461426	4216.410156	3427.179443	0	4				0	4	4	4	4	4	20	0	8192	8192	8192	3840	8896	8256	7424	12160	8576
1567153043	21	0	4061.538574	4227.692383	4234.871582	4233.333496	3434.358887	0	4				0	4	4	4	4	4	21	0	8192	8192	8192	3776	8896	8256	7424	12096	8512
1567153043	22	0	4084.102539	4246.153809	4239.487305	4241.025879	3442.564209	0	4				0	4	4	4	4	4	22	0	8192	8192	8192	3840	8896	8320	7360	12160	8576
1567153043	23	0	4090.769287	4252.307617	4228.717773	4231.794922	3447.179443	0	4				0	4	4	4	4	4	23	0	8192	8192	8192	3776	8896	8320	7360	12160	8576
1567153043	24	0	4070.256348	4240	4230.256348	4226.153809	3458.974365	0	4				0	4	4	4	4	4	24	0	8192	8192	8192	3840	8896	8256	7360	12160	8576
1567153043	25	0	4056.410156	4215.384766	4226.153809	4221.538574	3459.487061	0	4				0	4	4	4	4	4	25	0	8192	8192	8192	3776	8896	8256	7424	12224	8576
1567153043	26	0	4077.435791	4217.436035	4215.897461	4214.358887	3461.025635	0	4				0	4	4	4	4	4	26	0	8192	8192	8192	3776	8896	8320	7296	12160	8576
1567153043	27	0	4098.974121	4244.102539	4212.820313	4215.897461	3472.307617	0	4				0	4	4	4	4	4	27	0	8192	8192	8192	3776	8896	8256	7360	12160	8576
1567153043	28	0	4088.205078	4242.05127	4207.179688	4217.436035	3463.076904	0	4				0	4	4	4	4	4	28	0	8192	8192	8192	3840	8896	8256	7360	12160	8576
1567153043	29	0	4065.641113	4221.538574	4198.974121	4213.846191	3445.641113	0	4				0	4	4	4	4	4	29	0	8192	8192	8192	3776	8896	8256	7424	12160	8576
1567153043	30	0	4057.435791	4227.692383	4197.94873	4216.410156	3441.538574	0	4				0	4	4	4	4	4	30	0	8192	8192	8192	3840	8896	8320	7424	12160	8576
1567153043	31	0	4062.05127	4233.846191	4203.589844	4224.615234	3443.589844	0	4				0	4	4	4	4	4	31	0	8192	8192	8192	3776	8896	8256	7424	12160	8512
1567153043	32	0	4073.846191	4219.487305	4208.205078	4231.282227	3446.153809	0	4				0	4	4	4	4	4	32	0	8192	8192	8192	3776	8896	8320	7360	12160	8320
1567153043	33	0	4098.974121	4211.282227	4212.307617	4235.384766	3456.410156	0	4				0	4	4	4	4	4	33	0	8192	8192	8192	3776	8896	8256	7360	12160	8320
1567153043	34	0	4096.410156	4221.538574	4208.205078	4233.333496	3462.564209	0	4				0	4	4	4	4	4	34	0	8192	8192	8192	3840	8896	8256	7424	12096	8576
1567153043	35	0	4066.666748	4225.641113	4198.461426	4224.102539	3445.128174	0	4				0	4	4	4	4	4	35	0	8192	8192	8192	3776	8896	8256	7360	12224	8576
1567153043	36	0	4066.666748	4219.487305	4198.974121	4218.974121	3428.205078	0	4				0	4	4	4	4	4	36	0	8192	8192	8192	3840	8896	8320	7424	12096	8512
1567153043	37	0	4078.461426	4219.487305	4208.205078	4222.563965	3428.718018	0	4				0	4	4	4	4	4	37	0	8192	8192	8192	3776	8896	8256	7360	12160	8576
1567153043	38	0	4071.794922	4227.692383	4212.307617	4220	3435.384521	0	4				0	4	4	4	4	4	38	0	8192	8192	8192	3776	8896	8320	7360	12160	8576
1567153043	39	0	4071.281982	4231.794922	4213.333496	4214.871582	3440	0	4				0	4	4	4	4	4	39	0	8192	8192	8192	3776	8896	8256	7360	12160	8512
1567153043	40	0	4097.436035	4248.205078	4218.461426	4226.153809	3452.820557	0	4				0	4	4	4	4	4	40	0	8192	8192	8192	3776	8896	8320	7360	12160	8576
1567153043	41	0	4114.358887	4248.205078	4223.589844	4237.94873	3468.205078	0	4				0	4	4	4	4	4	41	0	8192	8192	8192	3776	8896	8320	7360	12160	8512
1567153043	42	0	4094.871826	4217.436035	4223.589844	4232.307617	3470.769287	0	4				0	4	4	4	4	4	42	0	8192	8192	8192	3840	8896	8320	7360	12160	8512
1567153043	43	0	4073.333252	4219.487305	4220	4228.717773	3470.769287	0	4				0	4	4	4	4	4	43	0	8192	8192	8192	3776	8896	8256	7424	12160	8512
1567153043	44	0	4070.769287	4237.94873	4213.333496	4229.743652	3466.153809	0	4				0	4	4	4	4	4	44	0	8192	8192	8192	3776	8896	8256	7360	12160	8512
1567153043	45	0	4060.512939	4213.333496	4200	4223.589844	3444.102539	0	4				0	4	4	4	4	4	45	0	8192	8192	8192	3840	8896	8256	7488	12160	8576
1567153043	46	0	4049.743652	4196.922852	4196.410156	4217.436035	3423.589844	0	4				0	4	4	4	4	4	46	0	8192	8192	8192	3840	8896	8256	7488	12160	8576
1567153043	47	0	4072.820557	4219.487305	4208.205078	4218.461426	3434.871826	0	4				0	4	4	4	4	4	47	0	8192	8192	8192	3776	8896	8256	7360	12160	8640
1567153043	48	0	4087.692383	4227.692383	4212.307617	4216.410156	3446.153809	0	4				0	4	4	4	4	4	48	0	8192	8192	8192	3776	8896	8256	7360	12160	8576
1567153043	49	0	4069.743652	4219.487305	4210.256348	4215.384766	3428.718018	0	4				0	4	4	4	4	4	49	0	8192	8192	8192	3840	8896	8256	7424	12160	8576
1567153043	50	0	4063.589844	4217.436035	4207.692383	4215.384766	3416.410156	0	4				0	4	4	4	4	4	50	0	8192	8192	8192	3776	8896	8256	7360	12096	8640
1567153043	51	0	4063.589844	4205.128418	4203.589844	4210.769043	3424.615479	0	4				0	4	4	4	4	4	51	0	8192	8192	8192	3776	8896	8320	7360	12096	8640
1567153043	52	0	4057.94873	4198.974121	4210.256348	4212.820313	3453.333252	0	4				0	4	4	4	4	4	52	0	8192	8192	8192	3776	8896	8256	7360	12160	8640
1567153043	53	0	4068.718018	4219.487305	4217.94873	4227.692383	3464.615479	0	4				0	4	4	4	4	4	53	0	8192	8192	8192	3840	8896	8256	7424	12160	8576
1567153043	54	0	4068.718018	4229.743652	4212.307617	4227.179688	3442.05127	0	4				0	4	4	4	4	4	54	0	8192	8192	8192	3840	8896	8320	7360	12096	8576
1567153043	55	0	4063.076904	4231.794922	4210.769043	4214.871582	3447.179443	0	4				0	4	4	4	4	4	55	0	8192	8192	8192	3840	8896	8256	7296	12160	8576
1567153043	56	0	4077.435791	4231.794922	4215.384766	4218.974121	3475.384521	0	4				0	4	4	4	4	4	56	0	8192	8192	8192	3776	8896	8320	7296	12160	8576
1567153043	57	0	4069.743652	4215.384766	4208.717773	4213.333496	3459.487061	0	4				0	4	4	4	4	4	57	0	8192	8192	8192	3776	8896	8256	7424	12160	8576
1567153043	58	0	4036.410156	4201.025879	4199.487305	4188.717773	3426.153809	0	4				0	4	4	4	4	4	58	0	8192	8192	8192	3840	8896	8320	7360	12160	8576
1567153043	59	0	4032.307617	4207.179688	4197.94873	4184.615234	3432.307617	0	4				0	4	4	4	4	4	59	0	8192	8192	8192	3776	8896	8256	7360	12160	8576
1567153043	60	0	4036.410156	4213.333496	4193.333496	4196.410156	3443.076904	0	4				0	4	4	4	4	4	60	0	8192	8192	8192	3776	8896	8320	7360	12160	8576
1567153043	61	0	4030.769287	4211.282227	4204.615234	4201.025879	3438.461426	0	4				0	4	4	4	4	4	61	0	8192	8192	8192	3776	8896	8256	7424	12160	8576
1567153043	62	0	4054.871826	4213.333496	4239.487305	4223.589844	3457.435791	0	4				0	4	4	4	4	4	62	0	8192	8192	8192	3776	8896	8320	7360	12096	8512
1567153043	63	0	4073.846191	4225.641113	4251.794922	4248.205078	3493.846191	0	4				0	4	4	4	4	4	63	0	8192	8192	8192	3776	8896	8256	7424	12160	8512
1567153043	64	0	4062.05127	4250.256348	4237.436035	4232.307617	3510.256348	450	4				0	4	4	4	4	4	64	0	8192	8192	8192	3776	8896	8320	7424	12160	8512
1567153043	65	0	4068.718018	4254.358887	4228.717773	4211.794922	3496.923096	450	4				0	4	4	4	4	4	65	0	8192	8192	8192	3840	8896	8256	7424	12160	8640
1567153043	66	0	4081.025635	4225.641113	4223.077148	4222.563965	3481.538574	1023	4				0	4	4	4	4	4	66	0	8192	8192	8192	3776	8896	8256	7296	12096	8576
1567153044	67	0	4076.410156	4215.384766	4223.589844	4241.538574	3502.564209	450	4				0	4	4	4	4	4	67	0	8192	8192	8192	3840	8896	8320	7424	12160	8640
1567153044	68	0	4085.128174	4237.94873	4232.307617	4250.256348	3526.666748	1023	4				0	4	4	4	4	4	68	0	8192	8192	8192	3776	8896	8256	7360	12096	8448
1567153044	69	0	4085.641113	4246.153809	4233.333496	4243.589844	3518.974365	450	4				0	4	4	4	4	4	69	0	8192	8192	8192	3840	8896	8256	7360	12096	8448
1567153044	70	0	4069.743652	4227.692383	4228.205078	4236.410156	3507.179443	1023	4				0	4	4	4	4	4	70	0	8192	8192	8192	3840	8896	8256	7360	12160	8512
1567153044	71	0	4074.871826	4227.692383	4236.922852	4246.153809	3511.281982	450	4				0	4	4	4	4	4	71	0	8192	8192	8192	3840	8896	8320	7360	12096	8576
1567153044	72	0	4089.230713	4246.153809	4248.205078	4257.436035	3518.461426	450	4				0	4	4	4	4	4	72	0	8192	8192	8192	3776	8896	8320	7424	12160	8576
1567153044	73	0	4076.923096	4240	4243.589844	4245.641113	3514.358887	1023	4				0	4	4	4	4	4	73	0	8192	8192	8192	3776	8896	8320	7296	12160	8576
1567153044	74	0	4065.128174	4225.641113	4242.05127	4230.769043	3507.179443	450	4				0	4	4	4	4	4	74	0	8192	8192	8192	3776	8896	8320	7296	12160	8576
1567153044	75	0	4080	4233.846191	4242.05127	4232.820313	3512.820557	1023	4				0	4	4	4	4	4	75	0	8192	8192	8192	3776	8896	8256	7360	12160	8576
1567153044	76	0	4076.923096	4233.846191	4220	4232.820313	3521.538574	450	4				0	4	4	4	4	4	76	0	8192	8192	8192	3776	8896	8256	7360	12160	8576
1567153044	77	0	4058.974365	4229.743652	4206.666504	4230.256348	3525.128174	450	4				0	4	4	4	4	4	77	0	8192	8192	8192	3776	8896	8256	7360	12160	8512
1567153044	78	0	4068.718018	4231.794922	4214.871582	4231.794922	3533.333252	450	4				0	4	4	4	4	4	78	0	8192	8192	8192	3776	8896	8256	7360	12160	8512
1567153044	79	0	4086.153809	4223.589844	4220	4233.333496	3546.153809	1023	4				0	4	4	4	4	4	79	0	8192	8192	8192	3776	8896	8256	7296	12096	8576
1567153044	80	0	4088.205078	4221.538574	4223.589844	4231.794922	3556.923096	450	4				0	4	4	4	4	4	80	0	8192	8192	8192	3776	8896	8256	7296	12224	8576
1567153044	81	0	4085.641113	4240	4228.717773	4229.230957	3558.974365	450	4				0	4	4	4	4	4	81	0	8192	8192	8192	3840	8896	8256	7296	12224	8512
1567153044	82	0	4091.794922	4246.153809	4236.410156	4230.769043	3552.820557	450	4				0	4	4	4	4	4	82	0	8192	8192	8192	3776	8896	8256	7296	12224	8512
1567153044	83	0	4091.281982	4237.94873	4240	4224.615234	3543.076904	1023	4				0	4	4	4	4	4	83	0	8192	8192	8192	3840	8896	8320	7360	12160	8576
1567153044	84	0	4078.461426	4229.743652	4229.230957	4209.230957	3531.794922	450	4				0	4	4	4	4	4	84	0	8192	8192	8192	3840	8896	8256	7296	12160	8512
1567153044	85	0	4059.487061	4215.384766	4212.307617	4207.179688	3519.487061	450	4				0	4	4	4	4	4	85	0	8192	8192	8192	3840	8896	8256	7488	12160	8576
1567153044	86	0	4041.538574	4209.230957	4197.94873	4212.307617	3502.564209	450	4				0	4	4	4	4	4	86	0	8192	8192	8192	3840	8896	8256	7360	12160	8576
1567153044	87	0	4044.615479	4211.282227	4184.102539	4207.692383	3496.410156	1023	4				0	4	4	4	4	4	87	0	8192	8192	8192	3840	8896	8256	7360	12160	8576
1567153044	88	0	4070.769287	4227.692383	4172.820313	4210.769043	3511.281982	450	4				0	4	4	4	4	4	88	0	8192	8192	8192	3840	8896	8256	7360	12160	8384
1567153044	89	0	4097.94873	4233.846191	4177.436035	4219.487305	3518.974365	450	4				0	4	4	4	4	4	89	0	8192	8192	8192	3840	8896	8320	7360	12096	8576
1567153044	90	0	4101.025879	4219.487305	4188.717773	4202.05127	3514.871826	450	4				0	4	4	4	4	4	90	0	8192	8192	8192	3840	8896	8256	7360	12160	8512
1567153044	91	0	4081.538574	4219.487305	4194.358887	4188.717773	3528.205078	1023	4				0	4	4	4	4	4	91	0	8192	8192	8192	3840	8896	8256	7360	12160	8576
1567153044	92	0	4066.153809	4244.102539	4204.102539	4205.128418	3538.461426	450	4				0	4	4	4	4	4	92	0	8192	8192	8192	3776	8896	8256	7360	12160	8576
1567153044	93	0	4066.666748	4246.153809	4212.820313	4222.563965	3523.076904	450	4				0	4	4	4	4	4	93	0	8192	8192	8192	3776	8896	8320	7360	12160	8576
1567153044	94	0	4058.461426	4215.384766	4208.205078	4223.589844	3518.974365	450	4				0	4	4	4	4	4	94	0	8192	8192	8192	3776	8896	8256	7424	12160	8576
1567153044	95	0	4049.230713	4205.128418	4196.410156	4206.666504	3525.128174	1023	4				0	4	4	4	4	4	95	0	8192	8192	8192	3776	8896	8320	7296	12160	8512
1567153044	96	0	4081.025635	4227.692383	4190.769043	4201.538574	3529.743652	450	4				0	4	4	4	4	4	96	0	8192	8192	8192	3776	8896	8256	7296	12160	8512
1567153044	97	0	4120.512695	4240	4193.846191	4225.128418	3549.230713	450	4				0	4	4	4	4	4	97	0	8192	8192	8192	3776	8896	8320	7296	12160	8576
1567153044	98	0	4109.230957	4225.641113	4194.871582	4236.410156	3572.307617	450	4				0	4	4	4	4	4	98	0	8192	8192	8192	3776	8896	8320	7360	12160	8576
1567153044	99	0	4074.358887	4217.436035	4193.846191	4215.897461	3571.281982	1023	4				0	4	4	4	4	4	99	0	8192	8192	8192	3776	8896	8320	7360	12160	8576
1567153044	100	0	4068.205078	4229.743652	4202.05127	4211.282227	3562.564209	450	4				0	4	4	4	4	4	100	0	8192	8192	8192	3776	8896	8256	7360	12160	8576
1567153044	101	0	4078.461426	4223.589844	4208.717773	4230.769043	3563.589844	450	4				0	4	4	4	4	4	101	0	8192	8192	8192	3840	8896	8256	7360	12224	8512
1567153044	102	0	4089.743652	4196.922852	4216.410156	4238.461426	3570.769287	450	4				0	4	4	4	4	4	102	0	8192	8192	8192	3840	8896	8320	7360	12160	8512
1567153044	103	0	4101.538574	4209.230957	4230.769043	4237.436035	3577.435791	1023	4				0	4	4	4	4	4	103	0	8192	8192	8192	3776	8896	8320	7360	12160	8576
1567153044	104	0	4093.846191	4242.05127	4218.974121	4224.615234	3571.281982	450	4				0	4	4	4	4	4	104	0	8192	8192	8192	3840	8896	8320	7360	12096	8384
1567153044	105	0	4084.102539	4244.102539	4196.922852	4217.436035	3565.641113	450	4				0	4	4	4	4	4	105	0	8192	8192	8128	3776	8896	8256	7360	12096	8384
1567153044	106	0	4095.897461	4227.692383	4202.05127	4233.846191	3567.692383	450	4				0	4	4	4	4	4	106	0	8192	8192	8128	3840	8896	8320	7360	12160	8640
1567153044	107	0	4100.512695	4229.743652	4213.846191	4231.282227	3559.487061	1023	4				0	4	4	4	4	4	107	0	8192	8192	8128	3776	8896	8256	7424	12096	8512
1567153044	108	0	4087.692383	4244.102539	4209.230957	4211.794922	3560	450	4				0	4	4	4	4	4	108	0	8192	8192	8128	3840	8896	8256	7424	12160	8576
1567153044	109	0	4086.666748	4246.153809	4210.256348	4225.641113	3573.333252	450	4				0	4	4	4	4	4	109	0	8192	8192	8128	3776	8896	8256	7296	12160	8512
1567153044	110	0	4097.94873	4233.846191	4222.563965	4240	3568.205078	450	4				0	4	4	4	4	4	110	0	8192	8192	8128	3840	8896	8256	7296	12160	8512
1567153044	111	0	4097.436035	4229.743652	4217.94873	4221.025879	3560	1023	4				0	4	4	4	4	4	111	0	8192	8192	8128	3776	8960	8320	7424	12160	8576
1567153044	112	0	4105.641113	4250.256348	4218.974121	4221.538574	3588.718018	450	4				0	4	4	4	4	4	112	0	8192	8192	8192	3840	8896	8256	7360	12160	8512
1567153044	113	0	4117.94873	4256.410156	4231.282227	4239.487305	3614.871826	450	4				0	4	4	4	4	4	113	0	8192	8192	8192	3776	8960	8320	7296	12160	8576
1567153044	114	0	4090.256348	4229.743652	4220.512695	4229.743652	3607.179443	450	4				0	4	4	4	4	4	114	0	8192	8192	8128	3840	8896	8320	7296	12160	8576
1567153044	115	0	4073.333252	4215.384766	4207.179688	4224.615234	3613.846191	1023	4				0	4	4	4	4	4	115	0	8192	8192	8192	3776	8960	8256	7424	12096	8576
1567153044	116	0	4104.615234	4219.487305	4206.153809	4233.846191	3633.333252	450	4				0	4	4	4	4	4	116	0	8192	8192	8192	3840	8960	8320	7360	12160	8576
1567153044	117	0	4109.743652	4215.384766	4196.922852	4220.512695	3627.179443	450	4				0	4	4	4	4	4	117	0	8192	8192	8192	3776	8960	8320	7360	12224	8576
1567153044	118	0	4076.410156	4198.974121	4178.461426	4204.615234	3614.358887	450	4				0	4	4	4	4	4	118	0	8192	8192	8192	3776	8960	8320	7360	12224	8576
1567153044	119	0	4078.461426	4192.820313	4176.410156	4210.769043	3620.512939	1023	4				0	4	4	4	4	4	119	0	8192	8192	8192	3776	8896	8256	7360	12160	8512
1567153044	120	0	4111.794922	4209.230957	4195.897461	4222.05127	3628.718018	450	4				0	4	4	4	4	4	120	0	8192	8192	8192	3840	8896	8320	7424	12096	8576
1567153044	121	0	4113.846191	4217.436035	4212.820313	4223.077148	3637.94873	450	4				0	4	4	4	4	4	121	0	8192	8192	8192	3776	8896	8256	7360	12224	8576
1567153044	122	0	4086.153809	4207.179688	4216.922852	4215.384766	3650.769287	450	4				0	4	4	4	4	4	122	0	8192	8192	8192	3840	8896	8320	7296	12160	8896
1567153044	123	0	4082.564209	4209.230957	4220	4215.384766	3660.512939	1023	4				0	4	4	4	4	4	123	0	8192	8192	8192	3776	8896	8256	7296	12160	8896
1567153044	124	0	4115.897461	4219.487305	4222.563965	4226.666504	3662.05127	450	4				0	4	4	4	4	4	124	0	8192	8192	8192	3840	8896	8256	7296	12224	8448
1567153044	125	0	4124.615234	4215.384766	4213.333496	4220.512695	3655.384521	450	4				0	4	4	4	4	4	125	0	8192	8192	8192	3776	8896	8320	7360	12224	8512
1567153044	126	0	4107.179688	4217.436035	4201.538574	4218.461426	3654.871826	450	4				0	4	4	4	4	4	126	0	8192	8192	8192	3840	8896	8320	7360	12160	8576
1567153044	127	0	4107.692383	4229.743652	4211.282227	4245.128418	3663.589844	236	4				0	4	4	4	4	4	127	0	8192	8192	8192	3840	8896	8256	7296	12096	8512
1567153044	0	0	4115.897461	4231.794922	4223.077148	4248.717773	3675.384521	450	4				0	4	4	4	4	4	0	0	8192	8192	8192	3776	8896	8320	7296	12096	8512
1567153044	1	0	4107.179688	4235.897461	4215.384766	4223.077148	3681.025635	450	4				0	4	4	4	4	4	1	0	8192	8192	8192	3776	8896	8320	7360	12224	8576
1567153044	2	0	4100	4227.692383	4206.666504	4223.077148	3685.128174	1023	4				0	4	4	4	4	4	2	0	8192	8192	8192	3840	8896	8320	7424	12160	8576
1567153044	3	0	4112.307617	4211.282227	4210.769043	4236.410156	3687.692383	450	4				0	4	4	4	4	4	3	0	8192	8192	8192	3776	8896	8256	7360	12224	8576
1567153044	4	0	4118.461426	4223.589844	4211.282227	4224.615234	3673.846191	1023	4				0	4	4	4	4	4	4	0	8192	8192	8192	3776	8896	8320	7360	12224	8576
1567153044	5	0	4110.256348	4227.692383	4212.820313	4213.846191	3674.871826	450	4				0	4	4	4	4	4	5	0	8192	8192	8192	3776	8896	8256	7424	12096	8576
1567153044	6	0	4104.102539	4215.384766	4215.384766	4224.102539	3694.358887	1023	4				0	4	4	4	4	4	6	0	8192	8192	8192	3840	8896	8320	7296	12160	8576
1567153044	7	0	4109.743652	4223.589844	4212.820313	4235.897461	3701.538574	450	4				0	4	4	4	4	4	7	0	8192	8192	8192	3776	8896	8320	7360	12160	8576
1567153044	8	0	4105.641113	4227.692383	4206.666504	4232.820313	3699.487061	450	4				0	4	4	4	4	4	8	0	8192	8192	8192	3840	8896	8320	7360	12160	8576
1567153044	9	0	4093.333252	4205.128418	4197.436035	4220.512695	3704.615479	1023	4				0	4	4	4	4	4	9	0	8192	8192	8192	3776	8896	8256	7360	12224	8384
1567153044	10	0	4092.820557	4201.025879	4191.282227	4213.846191	3702.564209	450	4				0	4	4	4	4	4	10	0	8192	8192	8192	3840	8896	8320	7360	12160	8576
1567153044	11	0	4094.358887	4215.384766	4188.205078	4208.205078	3688.205078	1023	4				0	4	4	4	4	4	11	0	8192	8192	8192	3776	8896	8256	7360	12160	8512
1567153044	12	0	4102.563965	4211.282227	4189.743652	4206.153809	3701.025635	450	4				0	4	4	4	4	4	12	0	8192	8192	8192	3776	8896	8320	7424	12160	8704
1567153044	13	0	4127.692383	4196.922852	4194.871582	4215.897461	3734.358887	450	4				0	4	4	4	4	4	13	0	8192	8192	8192	3776	8896	8320	7424	12160	8704
1567153044	14	0	4139.487305	4203.077148	4200.512695	4223.077148	3746.666748	450	4				0	4	4	4	4	4	14	0	8192	8192	8192	3840	8896	8320	7360	12160	8640
1567153044	15	0	4107.692383	4217.436035	4203.589844	4210.769043	3731.281982	1023	4				0	4	4	4	4	4	15	0	8192	8192	8192	3840	8896	8320	7360	12224	8576
1567153044	16	0	4082.05127	4213.333496	4204.102539	4202.563965	3731.281982	0	4				0	4	4	4	4	4	16	0	8192	8192	8192	3840	8896	8320	7424	12160	8576
1567153044	17	0	4094.871826	4201.025879	4205.128418	4211.282227	3740.512939	0	4				0	4	4	4	4	4	17	0	8192	8192	8192	3776	8896	8256	7424	12160	8576
1567153044	18	0	4108.205078	4207.179688	4205.641113	4218.974121	3729.230713	0	4				0	4	4	4	4	4	18	0	8192	8192	8192	3840	8896	8320	7424	12160	8576
1567153044	19	0	4111.282227	4221.538574	4204.615234	4223.077148	3740.512939	0	4				0	4	4	4	4	4	19	0	8192	8192	8192	3840	8896	8256	7360	12160	8576
1567153044	20	0	4125.641113	4209.230957	4208.717773	4224.615234	3774.358887	0	4				0	4	4	4	4	4	20	0	8192	8192	8192	3840	8896	8320	7296	12160	8576
1567153044	21	0	4130.256348	4194.871582	4210.256348	4223.077148	3777.435791	0	4				0	4	4	4	4	4	21	0	8192	8192	8192	3776	8896	8256	7296	12096	8576
1567153044	22	0	4114.358887	4207.179688	4205.128418	4215.384766	3759.487061	0	4				0	4	4	4	4	4	22	0	8192	8192	8128	3840	8896	8320	7296	12096	8576
1567153044	23	0	4116.922852	4213.333496	4204.102539	4205.128418	3769.743652	0	4				0	4	4	4	4	4	23	0	8192	8192	8192	3776	8896	8256	7360	12160	8576
1567153044	24	0	4125.128418	4196.922852	4206.153809	4201.538574	3782.05127	0	4				0	4	4	4	4	4	24	0	8192	8192	8192	3776	8896	8320	7360	12096	8576
1567153044	25	0	4119.487305	4198.974121	4209.743652	4212.820313	3773.333252	0	4				0	4	4	4	4	4	25	0	8192	8192	8192	3776	8896	8256	7360	12096	8576
1567153044	26	0	4116.410156	4221.538574	4212.307617	4228.717773	3775.384521	0	4				0	4	4	4	4	4	26	0	8192	8192	8192	3776	8896	8256	7360	12096	8576
1567153044	27	0	4121.025879	4217.436035	4207.692383	4235.897461	3786.666748	0	4				0	4	4	4	4	4	27	0	8192	8192	8192	3776	8896	8320	7360	12160	8384
1567153044	28	0	4124.102539	4201.025879	4203.589844	4228.717773	3794.358887	0	4				0	4	4	4	4	4	28	0	8192	8192	8192	3840	8896	8256	7360	12160	8576
1567153044	29	0	4130.256348	4203.077148	4207.692383	4221.025879	3799.487061	0	4				0	4	4	4	4	4	29	0	8192	8192	8192	3840	8896	8320	7360	12160	8512
1567153044	30	0	4142.563965	4205.128418	4211.282227	4220.512695	3803.076904	0	4				0	4	4	4	4	4	30	0	8192	8192	8192	3776	8896	8256	7360	12160	8448
1567153044	31	0	4126.666504	4192.820313	4201.538574	4210.256348	3797.435791	0	4				0	4	4	4	4	4	31	0	8192	8192	8192	3776	8896	8320	7360	12160	8448
1567153044	32	0	4098.461426	4194.871582	4198.461426	4198.461426	3789.230713	0	4				0	4	4	4	4	4	32	0	8192	8192	8192	3776	8896	8320	7424	12160	8256
1567153044	33	0	4103.589844	4196.922852	4200.512695	4197.436035	3780	0	4				0	4	4	4	4	4	33	0	8192	8192	8192	3776	8896	8320	7424	12224	8512
1567153044	34	0	4108.205078	4180.512695	4177.436035	4185.641113	3765.641113	0	4				0	4	4	4	4	4	34	0	8192	8192	8192	3776	8896	8320	7360	12160	8576
1567153044	35	0	4085.641113	4157.94873	4162.563965	4176.922852	3758.974365	0	4				0	4	4	4	4	4	35	0	8192	8192	8192	3840	8896	8320	7360	12160	8576
1567153044	36	0	4087.179443	4170.256348	4181.538574	4191.282227	3769.743652	0	4				0	4	4	4	4	4	36	0	8192	8192	8192	3776	8896	8320	7360	12160	8576
1567153044	37	0	4117.94873	4190.769043	4198.974121	4201.025879	3789.743652	0	4				0	4	4	4	4	4	37	0	8192	8192	8192	3840	8896	8256	7360	12160	8512
1567153044	38	0	4129.743652	4190.769043	4203.589844	4206.153809	3807.179443	0	4				0	4	4	4	4	4	38	0	8192	8192	8192	3776	8896	8320	7360	12160	8576
1567153044	39	0	4122.563965	4188.717773	4202.563965	4225.128418	3808.718018	0	4				0	4	4	4	4	4	39	0	8192	8192	8192	3840	8896	8320	7360	12160	8512
1567153044	40	0	4116.410156	4203.077148	4194.871582	4223.589844	3794.871826	0	4				0	4	4	4	4	4	40	0	8192	8192	8192	3840	8896	8256	7360	12160	8512
1567153044	41	0	4118.974121	4211.282227	4193.333496	4205.128418	3792.820557	0	4				0	4	4	4	4	4	41	0	8192	8192	8128	3840	8896	8320	7296	12160	8576
1567153044	42	0	4120.512695	4178.461426	4191.794922	4198.974121	3804.615479	0	4				0	4	4	4	4	4	42	0	8192	8192	8192	3840	8896	8256	7360	12160	8576
1567153044	43	0	4113.846191	4170.256348	4185.641113	4189.743652	3798.974365	0	4				0	4	4	4	4	4	43	0	8192	8192	8128	3776	8896	8320	7360	12160	8576
1567153044	44	0	4108.717773	4196.922852	4182.563965	4178.461426	3787.179443	0	4				0	4	4	4	4	4	44	0	8192	8192	8192	3840	8896	8256	7360	12160	8576
1567153044	45	0	4104.615234	4192.820313	4183.589844	4188.717773	3800	0	4				0	4	4	4	4	4	45	0	8192	8192	8192	3840	8896	8320	7360	12160	8384
1567153044	46	0	4103.077148	4178.461426	4181.538574	4203.077148	3824.615479	0	4				0	4	4	4	4	4	46	0	8192	8192	8192	3840	8896	8320	7360	12160	8512
1567153044	47	0	4124.615234	4201.025879	4178.974121	4202.563965	3827.692383	0	4				0	4	4	4	4	4	47	0	8192	8192	8192	3840	8896	8320	7360	12096	8576
1567153044	48	0	4132.820313	4203.077148	4176.410156	4195.384766	3814.871826	0	4				0	4	4	4	4	4	48	0	8192	8192	8192	3840	8896	8320	7360	12224	8320
1567153044	49	0	4101.538574	4164.102539	4172.307617	4187.179688	3817.435791	0	4				0	4	4	4	4	4	49	0	8192	8192	8128	3776	8896	8320	7360	12224	8320
1567153044	50	0	4107.692383	4170.256348	4182.05127	4183.589844	3841.538574	0	4				0	4	4	4	4	4	50	0	8192	8192	8192	3776	8896	8320	7296	12160	8640
1567153044	51	0	4145.641113	4207.179688	4194.358887	4194.358887	3849.743652	0	4				0	4	4	4	4	4	51	0	8192	8192	8128	3776	8960	8320	7424	12160	8576
1567153044	52	0	4129.230957	4192.820313	4190.256348	4198.974121	3830.256348	0	4				0	4	4	4	4	4	52	0	8192	8192	8128	3776	8960	8320	7424	12160	8576
1567153044	53	0	4102.563965	4174.358887	4186.666504	4192.307617	3822.05127	0	4				0	4	4	4	4	4	53	0	8192	8192	8192	3776	8960	8320	7424	12160	8576
1567153044	54	0	4121.025879	4194.871582	4191.282227	4196.922852	3834.871826	0	4				0	4	4	4	4	4	54	0	8192	8192	8128	3776	8960	8256	7424	12160	8576
1567153044	55	0	4132.820313	4211.282227	4198.461426	4208.717773	3850.769287	0	4				0	4	4	4	4	4	55	0	8192	8192	8192	3840	8960	8320	7488	12160	8576
1567153044	56	0	4129.230957	4196.922852	4201.538574	4209.743652	3868.718018	0	4				0	4	4	4	4	4	56	0	8192	8192	8192	3840	8960	8320	7296	12160	8576
1567153044	57	0	4139.487305	4194.871582	4192.820313	4195.384766	3870.256348	0	4				0	4	4	4	4	4	57	0	8192	8192	8192	3840	8960	8320	7296	12160	8576
1567153044	58	0	4135.384766	4201.025879	4187.179688	4184.102539	3859.487061	0	4				0	4	4	4	4	4	58	0	8192	8192	8192	3840	8896	8256	7296	12160	8576
1567153044	59	0	4118.974121	4198.974121	4190.769043	4185.128418	3864.615479	0	4				0	4	4	4	4	4	59	0	8192	8192	8192	3776	8960	8320	7360	12160	8576
1567153044	60	0	4123.077148	4194.871582	4187.179688	4177.94873	3866.153809	0	4				0	4	4	4	4	4	60	0	8192	8192	8192	3840	8896	8320	7360	12160	8576
1567153044	61	0	4116.922852	4194.871582	4183.077148	4163.077148	3842.05127	0	4				0	4	4	4	4	4	61	0	8192	8192	8192	3840	8960	8320	7424	12224	8640
1567153044	62	0	4086.666748	4203.077148	4186.666504	4170.769043	3826.153809	0	4				0	4	4	4	4	4	62	0	8192	8192	8192	3840	8896	8320	7424	12224	8640
1567153044	63	0	4082.05127	4198.974121	4184.615234	4182.563965	3846.666748	0	4				0	4	4	4	4	4	63	0	8192	8192	8192	3776	8896	8256	7360	12160	8512
1567153044	64	0	4122.05127	4178.461426	4171.282227	4169.743652	3869.230713	450	4				0	4	4	4	4	4	64	0	8192	8192	8192	3840	8896	8320	7360	12160	8512
1567153044	65	0	4143.077148	4178.461426	4165.641113	4162.563965	3866.153809	450	4				0	4	4	4	4	4	65	0	8192	8192	8192	3776	8896	8256	7488	12160	8512
1567153045	66	0	4126.666504	4190.769043	4168.205078	4177.436035	3856.410156	1023	4				0	4	4	4	4	4	66	0	8192	8192	8192	3840	8896	8320	7360	12160	8896
1567153045	67	0	4120.512695	4182.563965	4170.256348	4181.025879	3853.846191	450	4				0	4	4	4	4	4	67	0	8192	8192	8192	3840	8896	8256	7360	12160	8896
1567153045	68	0	4127.179688	4186.666504	4185.641113	4183.077148	3860	1023	4				0	4	4	4	4	4	68	0	8192	8192	8192	3840	8896	8256	7360	12160	8448
1567153045	69	0	4119.487305	4213.333496	4201.538574	4202.05127	3865.641113	450	4				0	4	4	4	4	4	69	0	8192	8192	8192	3776	8896	8320	7296	12160	8576
1567153045	70	0	4110.769043	4221.538574	4196.410156	4201.025879	3857.94873	1023	4				0	4	4	4	4	4	70	0	8192	8192	8192	3840	8896	8320	7424	12160	8576
1567153045	71	0	4129.230957	4196.922852	4192.307617	4182.05127	3860	450	4				0	4	4	4	4	4	71	0	8192	8192	8192	3776	8896	8256	7360	12160	8576
1567153045	72	0	4152.820313	4188.717773	4198.461426	4189.743652	3883.076904	450	4				0	4	4	4	4	4	72	0	8192	8192	8192	3776	8896	8256	7360	12160	8576
1567153045	73	0	4160	4205.128418	4194.871582	4202.05127	3888.718018	1023	4				0	4	4	4	4	4	73	0	8192	8192	8192	3776	8896	8320	7424	12096	8512
1567153045	74	0	4150.256348	4190.769043	4180.512695	4186.153809	3879.487061	450	4				0	4	4	4	4	4	74	0	8192	8192	8192	3776	8960	8256	7232	12160	8576
1567153045	75	0	4133.846191	4162.05127	4176.922852	4183.077148	3883.076904	1023	4				0	4	4	4	4	4	75	0	8192	8192	8192	3840	8960	8320	7360	12160	8576
1567153045	76	0	4138.461426	4178.461426	4184.615234	4201.538574	3896.410156	450	4				0	4	4	4	4	4	76	0	8192	8192	8192	3840	8960	8256	7360	12160	8576
1567153045	77	0	4153.846191	4211.282227	4184.102539	4204.102539	3898.974365	450	4				0	4	4	4	4	4	77	0	8192	8192	8192	3840	8896	8320	7360	12160	8512
1567153045	78	0	4152.820313	4201.025879	4178.974121	4192.820313	3888.205078	450	4				0	4	4	4	4	4	78	0	8192	8192	8192	3840	8896	8320	7360	12096	8512
1567153045	79	0	4140.512695	4188.717773	4175.384766	4186.153809	3890.256348	1023	4				0	4	4	4	4	4	79	0	8192	8192	8192	3840	8960	8320	7424	12224	8640
1567153045	80	0	4137.94873	4188.717773	4166.153809	4175.897461	3896.410156	450	4				0	4	4	4	4	4	80	0	8192	8192	8128	3840	8896	8320	7424	12224	8640
1567153045	81	0	4138.461426	4164.102539	4164.102539	4161.538574	3882.564209	450	4				0	4	4	4	4	4	81	0	8192	8192	8128	3776	8960	8320	7424	12160	8448
1567153045	82	0	4129.743652	4153.846191	4174.358887	4162.563965	3884.102539	450	4				0	4	4	4	4	4	82	0	8192	8192	8128	3840	8960	8320	7360	12160	8512
1567153045	83	0	4122.563965	4180.512695	4178.461426	4172.307617	3909.230713	1023	4				0	4	4	4	4	4	83	0	8192	8192	8128	3776	8960	8320	7424	12160	8512
1567153045	84	0	4127.179688	4194.871582	4165.641113	4169.230957	3909.230713	450	4				0	4	4	4	4	4	84	0	8192	8192	8128	3840	8960	8320	7360	12224	8640
1567153045	85	0	4126.666504	4184.615234	4156.410156	4161.025879	3884.102539	450	4				0	4	4	4	4	4	85	0	8192	8192	8128	3776	8960	8320	7360	12224	8640
1567153045	86	0	4114.871582	4182.563965	4166.666504	4173.846191	3891.281982	450	4				0	4	4	4	4	4	86	0	8192	8128	8128	3840	8960	8256	7360	12160	8640
1567153045	87	0	4124.102539	4188.717773	4171.282227	4190.769043	3922.05127	1023	4				0	4	4	4	4	4	87	0	8192	8192	8128	3776	8960	8320	7424	12160	8576
1567153045	88	0	4148.205078	4176.410156	4169.743652	4187.179688	3925.641113	450	4				0	4	4	4	4	4	88	0	8192	8192	8128	3840	8896	8256	7424	12160	8576
1567153045	89	0	4137.436035	4170.256348	4178.974121	4184.615234	3910.769287	450	4				0	4	4	4	4	4	89	0	8192	8192	8128	3776	8960	8256	7424	12224	8576
1567153045	90	0	4112.307617	4176.410156	4179.487305	4189.743652	3914.871826	450	4				0	4	4	4	4	4	90	0	8192	8192	8192	3840	8960	8256	7424	12224	8576
1567153045	91	0	4127.179688	4170.256348	4171.794922	4185.641113	3936.410156	1023	4				0	4	4	4	4	4	91	0	8192	8192	8192	3840	8960	8256	7296	12160	8512
1567153045	92	0	4144.102539	4176.410156	4175.384766	4178.974121	3932.820557	450	4				0	4	4	4	4	4	92	0	8192	8192	8192	3840	8960	8320	7360	12160	8512
1567153045	93	0	4138.461426	4192.820313	4189.230957	4184.615234	3920.512939	450	4				0	4	4	4	4	4	93	0	8192	8192	8192	3776	8960	8256	7360	12160	8512
1567153045	94	0	4147.179688	4188.717773	4191.282227	4185.641113	3936.410156	450	4				0	4	4	4	4	4	94	0	8192	8192	8192	3776	8960	8320	7360	12160	8512
1567153045	95	0	4151.794922	4170.256348	4179.487305	4171.794922	3940	1023	4				0	4	4	4	4	4	95	0	8192	8192	8192	3776	8960	8256	7424	12096	8576
1567153045	96	0	4126.666504	4168.205078	4180.512695	4167.692383	3918.974365	450	4				0	4	4	4	4	4	96	0	8192	8192	8192	3840	8960	8320	7360	12096	8512
1567153045	97	0	4114.358887	4182.563965	4187.179688	4176.922852	3930.769287	450	4				0	4	4	4	4	4	97	0	8192	8192	8192	3840	8896	8256	7424	12224	8576
1567153045	98	0	4136.922852	4176.410156	4178.461426	4183.589844	3953.846191	450	4				0	4	4	4	4	4	98	0	8192	8192	8192	3776	8960	8320	7424	12224	8576
1567153045	99	0	4146.153809	4155.897461	4166.153809	4185.641113	3936.410156	1023	4				0	4	4	4	4	4	99	0	8192	8192	8192	3840	8896	8256	7424	12160	8576
1567153045	100	0	4127.179688	4153.846191	4161.025879	4177.436035	3929.230713	450	4				0	4	4	4	4	4	100	0	8192	8192	8192	3776	8960	8256	7360	12160	8576
1567153045	101	0	4120	4176.410156	4163.589844	4171.282227	3955.384521	450	4				0	4	4	4	4	4	101	0	8192	8192	8192	3840	8896	8320	7424	12160	8576
1567153045	102	0	4137.436035	4184.615234	4170.256348	4176.410156	3958.974365	450	4				0	4	4	4	4	4	102	0	8192	8192	8192	3840	8960	8256	7360	12160	8576
1567153045	103	0	4141.538574	4170.256348	4168.205078	4165.641113	3932.307617	1023	4				0	4	4	4	4	4	103	0	8192	8192	8192	3840	8896	8256	7360	12160	8576
1567153045	104	0	4117.94873	4155.897461	4158.461426	4147.179688	3916.923096	450	4				0	4	4	4	4	4	104	0	8192	8192	8192	3776	8960	8320	7360	12224	8640
1567153045	105	0	4112.307617	4168.205078	4160.512695	4158.974121	3916.923096	450	4				0	4	4	4	4	4	105	0	8192	8192	8192	3840	8896	8320	7360	12160	8512
1567153045	106	0	4133.846191	4180.512695	4164.615234	4170.256348	3905.641113	450	4				0	4	4	4	4	4	106	0	8192	8192	8192	3840	8960	8320	7424	12160	8512
1567153045	107	0	4143.589844	4160	4161.538574	4156.922852	3899.487061	1023	4				0	4	4	4	4	4	107	0	8192	8192	8192	3840	8960	8320	7360	12160	8640
1567153045	108	0	4128.717773	4162.05127	4169.743652	4156.410156	3922.564209	450	4				0	4	4	4	4	4	108	0	8192	8192	8192	3776	8960	8320	7360	12160	8640
1567153045	109	0	4133.846191	4188.717773	4175.897461	4170.769043	3944.102539	450	4				0	4	4	4	4	4	109	0	8192	8192	8192	3840	8960	8256	7360	12160	8512
1567153045	110	0	4160	4178.461426	4157.436035	4171.282227	3941.538574	450	4				0	4	4	4	4	4	110	0	8192	8192	8192	3776	8960	8256	7360	12160	8512
1567153045	111	0	4154.358887	4151.794922	4143.589844	4164.615234	3930.256348	1023	4				0	4	4	4	4	4	111	0	8192	8192	8192	3840	8960	8256	7424	12224	8512
1567153045	112	0	4142.563965	4164.102539	4154.358887	4174.871582	3928.718018	450	4				0	4	4	4	4	4	112	0	8192	8192	8192	3776	8960	8320	7424	12224	8512
1567153045	113	0	4150.769043	4182.563965	4163.077148	4193.333496	3934.358887	450	4				0	4	4	4	4	4	113	0	8192	8192	8192	3776	8896	8320	7360	12160	8576
1567153045	114	0	4153.846191	4178.461426	4166.153809	4193.846191	3949.743652	450	4				0	4	4	4	4	4	114	0	8192	8192	8192	3776	8960	8320	7360	12096	8512
1567153045	115	0	4161.538574	4180.512695	4176.922852	4185.641113	3957.435791	1023	4				0	4	4	4	4	4	115	0	8192	8192	8192	3840	8960	8320	7424	12160	8576
1567153045	116	0	4174.358887	4203.077148	4184.102539	4184.615234	3953.333252	450	4				0	4	4	4	4	4	116	0	8192	8192	8192	3776	8960	8256	7424	12160	8576
1567153045	117	0	4164.615234	4211.282227	4183.589844	4173.846191	3962.564209	450	4				0	4	4	4	4	4	117	0	8192	8192	8192	3840	8960	8320	7424	12096	8576
1567153045	118	0	4158.461426	4184.615234	4183.077148	4162.563965	3965.641113	450	4				0	4	4	4	4	4	118	0	8192	8192	8192	3840	8896	8320	7424	12224	8576
1567153045	119	0	4177.94873	4172.307617	4184.102539	4177.436035	3964.102539	1023	4				0	4	4	4	4	4	119	0	8192	8192	8192	3776	8960	8320	7360	12160	8576
1567153045	120	0	4170.769043	4172.307617	4174.871582	4184.102539	3969.230713	450	4				0	4	4	4	4	4	120	0	8192	8192	8192	3840	8960	8256	7360	12160	8704
1567153045	121	0	4143.589844	4164.102539	4161.025879	4166.666504	3963.076904	450	4				0	4	4	4	4	4	121	0	8192	8192	8192	3776	8960	8320	7360	12160	8704
1567153045	122	0	4161.538574	4174.358887	4152.820313	4164.615234	3963.589844	450	4				0	4	4	4	4	4	122	0	8192	8192	8192	3840	8960	8320	7360	12160	8576
1567153045	123	0	4196.922852	4196.922852	4146.666504	4179.487305	3981.025635	1023	4				0	4	4	4	4	4	123	0	8192	8192	8192	3840	8960	8256	7424	12160	8640
1567153045	124	0	4207.692383	4201.025879	4153.846191	4177.94873	3984.102539	450	4				0	4	4	4	4	4	124	0	8192	8192	8192	3840	8960	8320	7360	12160	8512
1567153045	125	0	4199.487305	4178.461426	4167.179688	4166.666504	3967.179443	450	4				0	4	4	4	4	4	125	0	8192	8192	8192	3840	8960	8320	7360	12224	8576
1567153045	126	0	4175.897461	4172.307617	4178.461426	4174.871582	3968.718018	450	4				0	4	4	4	4	4	126	0	8192	8192	8192	3840	8960	8320	7360	12224	8576
1567153045	127	0	4155.384766	4194.871582	4188.717773	4189.230957	3981.538574	236	4				0	4	4	4	4	4	127	0	8192	8192	8192	3840	8960	8256	7424	12160	8576
1567153045	0	0	4164.615234	4188.717773	4183.589844	4186.666504	3975.897461	450	4				0	4	4	4	4	4	0	0	8192	8192	8192	3776	8960	8320	7424	12096	8512
1567153045	1	0	4173.333496	4153.846191	4171.282227	4177.436035	3968.718018	450	4				0	4	4	4	4	4	1	0	8192	8192	8192	3776	8960	8256	7424	12160	8576
1567153045	2	0	4172.820313	4168.205078	4169.743652	4173.846191	3970.769287	1023	4				0	4	4	4	4	4	2	0	8192	8192	8192	3776	8960	8256	7424	12160	8576
1567153045	3	0	4181.538574	4209.230957	4169.230957	4168.717773	3973.846191	450	4				0	4	4	4	4	4	3	0	8192	8192	8192	3840	8960	8320	7360	12160	8576
1567153045	4	0	4172.307617	4192.820313	4156.922852	4165.128418	3966.153809	1023	4				0	4	4	4	4	4	4	0	8192	8192	8192	3776	8960	8256	7360	12160	8512
1567153045	5	0	4152.820313	4153.846191	4137.436035	4166.666504	3959.487061	450	4				0	4	4	4	4	4	5	0	8192	8192	8192	3840	8960	8256	7424	12160	8576
1567153045	6	0	4160.512695	4170.256348	4139.487305	4174.358887	3979.487061	1023	4				0	4	4	4	4	4	6	0	8192	8192	8192	3776	8960	8256	7424	12160	8576
1567153045	7	0	4172.307617	4196.922852	4155.384766	4192.307617	4008.718018	450	4				0	4	4	4	4	4	7	0	8192	8192	8192	3840	8960	8320	7424	12096	8704
1567153045	8	0	4163.589844	4174.358887	4153.333496	4192.307617	4011.794922	450	4				0	4	4	4	4	4	8	0	8192	8192	8192	3776	8960	8320	7360	12096	8576
1567153045	9	0	4157.94873	4149.743652	4137.94873	4169.743652	3994.871826	1023	4				0	4	4	4	4	4	9	0	8192	8192	8192	3840	8960	8320	7360	12160	8576
1567153045	10	0	4148.205078	4155.897461	4130.256348	4148.717773	3970.769287	450	4				0	4	4	4	4	4	10	0	8192	8192	8192	3840	8960	8256	7424	12096	8448
1567153045	11	0	4132.307617	4153.846191	4133.333496	4131.282227	3951.794922	1023	4				0	4	4	4	4	4	11	0	8192	8192	8192	3776	8960	8320	7424	12096	8448
1567153045	12	0	4140	4141.538574	4153.333496	4136.922852	3965.128174	450	4				0	4	4	4	4	4	12	0	8192	8192	8192	3840	8960	8320	7360	12224	8640
1567153045	13	0	4153.846191	4153.846191	4183.589844	4168.205078	3982.564209	450	4				0	4	4	4	4	4	13	0	8192	8192	8192	3776	8960	8320	7360	12160	8512
1567153045	14	0	4157.94873	4178.461426	4197.94873	4187.692383	3987.179443	450	4				0	4	4	4	4	4	14	0	8192	8192	8192	3776	8960	8320	7424	12224	8512
1567153045	15	0	4167.179688	4190.769043	4191.794922	4187.692383	4008.205078	1023	4				0	4	4	4	4	4	15	0	8192	8192	8192	3776	8960	8320	7296	12096	8512
1567153045	16	0	4183.077148	4180.512695	4179.487305	4189.743652	4029.743652	0	4				0	4	4	4	4	4	16	0	8192	8192	8192	3840	8960	8320	7296	12096	8512
1567153045	17	0	4189.230957	4170.256348	4163.077148	4187.692383	4027.692383	0	4				0	4	4	4	4	4	17	0	8192	8192	8192	3776	8960	8320	7488	12160	8576
1567153045	18	0	4188.205078	4186.666504	4153.846191	4184.102539	4024.615479	0	4				0	4	4	4	4	4	18	0	8192	8192	8192	3776	8960	8320	7360	12160	8512
1567153045	19	0	4173.333496	4188.717773	4152.307617	4184.615234	4020	0	4				0	4	4	4	4	4	19	0	8192	8192	8192	3776	8960	8320	7360	12160	8512
1567153045	20	0	4151.794922	4168.205078	4147.692383	4175.897461	4000.512939	0	4				0	4	4	4	4	4	20	0	8192	8192	8192	3840	8960	8320	7360	12160	8512
1567153045	21	0	4164.102539	4178.461426	4164.615234	4176.922852	4003.076904	0	4				0	4	4	4	4	4	21	0	8192	8192	8192	3840	8960	8320	7424	12160	8512
1567153045	22	0	4170.769043	4201.025879	4188.205078	4185.128418	4011.794922	0	4				0	4	4	4	4	4	22	0	8192	8192	8192	3840	8960	8320	7424	12160	8576
1567153045	23	0	4145.128418	4184.615234	4181.538574	4172.820313	3996.410156	0	4				0	4	4	4	4	4	23	0	8192	8192	8192	3776	8896	8320	7360	12160	8512
1567153045	24	0	4152.820313	4166.153809	4178.974121	4168.717773	4007.692383	0	4				0	4	4	4	4	4	24	0	8192	8192	8192	3776	8960	8320	7360	12160	8512
1567153045	25	0	4186.666504	4174.358887	4191.794922	4183.077148	4045.128174	0	4				0	4	4	4	4	4	25	0	8192	8192	8192	3776	8960	8320	7424	12160	8320
1567153045	26	0	4186.666504	4172.307617	4188.205078	4174.871582	4052.307617	0	4				0	4	4	4	4	4	26	0	8192	8192	8192	3776	8960	8320	7360	12160	8512
1567153045	27	0	4182.05127	4180.512695	4180	4171.282227	4053.333252	0	4				0	4	4	4	4	4	27	0	8192	8192	8192	3776	8960	8256	7424	12160	8512
1567153045	28	0	4186.153809	4198.974121	4175.897461	4189.743652	4062.564209	0	4				0	4	4	4	4	4	28	0	8192	8192	8192	3776	8960	8256	7360	12160	8256
1567153045	29	0	4157.94873	4182.563965	4158.461426	4174.871582	4036.923096	0	4				0	4	4	4	4	4	29	0	8192	8192	8192	3840	8960	8256	7360	12160	8256
1567153045	30	0	4148.205078	4168.205078	4140.512695	4143.589844	4019.487061	0	4				0	4	4	4	4	4	30	0	8192	8192	8192	3840	8960	8320	7360	12160	8832
1567153045	31	0	4173.846191	4168.205078	4143.077148	4143.077148	4042.564209	0	4				0	4	4	4	4	4	31	0	8192	8192	8192	3840	8960	8320	7360	12160	8576
1567153045	32	0	4160	4147.692383	4155.384766	4146.666504	4040.512939	0	4				0	4	4	4	4	4	32	0	8192	8192	8192	3776	8960	8256	7424	12160	8640
1567153045	33	0	4129.743652	4151.794922	4166.153809	4144.615234	4023.589844	0	4				0	4	4	4	4	4	33	0	8192	8192	8192	3840	8960	8320	7296	12160	8640
1567153045	34	0	4155.384766	4201.025879	4182.563965	4161.025879	4047.692383	0	4				0	4	4	4	4	4	34	0	8192	8192	8192	3776	8960	8320	7296	12160	8640
1567153045	35	0	4191.794922	4209.230957	4189.230957	4171.794922	4068.718018	0	4				0	4	4	4	4	4	35	0	8192	8192	8192	3840	8960	8256	7360	12160	8576
1567153045	36	0	4185.128418	4180.512695	4187.692383	4165.641113	4055.384521	0	4				0	4	4	4	4	4	36	0	8192	8192	8192	3776	8960	8320	7424	12160	8576
1567153045	37	0	4173.846191	4194.871582	4193.333496	4168.717773	4053.846191	0	4				0	4	4	4	4	4	37	0	8192	8192	8192	3840	8960	8320	7296	12160	8576
1567153045	38	0	4164.102539	4215.384766	4195.384766	4172.307617	4062.564209	0	4				0	4	4	4	4	4	38	0	8192	8192	8192	3776	8960	8256	7296	12160	8576
1567153045	39	0	4163.589844	4184.615234	4190.769043	4167.179688	4050.256348	0	4				0	4	4	4	4	4	39	0	8192	8192	8192	3840	8896	8256	7424	12160	8512
1567153045	40	0	4176.922852	4164.102539	4193.333496	4167.179688	4043.076904	0	4				0	4	4	4	4	4	40	0	8192	8192	8192	3776	8896	8320	7424	12224	8576
1567153045	41	0	4167.692383	4194.871582	4197.436035	4177.436035	4055.897461	0	4				0	4	4	4	4	4	41	0	8192	8128	8192	3840	8960	8320	7360	12160	8512
1567153045	42	0	4166.153809	4213.333496	4192.820313	4176.410156	4065.641113	0	4				0	4	4	4	4	4	42	0	8192	8128	8192	3840	8896	8320	7360	12160	8512
1567153045	43	0	4183.077148	4198.974121	4187.179688	4168.717773	4074.358887	0	4				0	4	4	4	4	4	43	0	8192	8192	8192	3840	8896	8320	7360	12160	8448
1567153045	44	0	4174.871582	4198.974121	4188.205078	4174.358887	4093.333252	0	4				0	4	4	4	4	4	44	0	8192	8192	8192	3840	8896	8320	7296	12160	8576
1567153045	45	0	4173.333496	4198.974121	4183.589844	4183.589844	4105.128418	0	4				0	4	4	4	4	4	45	0	8192	8192	8192	3776	8896	8320	7488	12160	8576
1567153045	46	0	4190.256348	4166.153809	4173.846191	4181.025879	4102.563965	0	4				0	4	4	4	4	4	46	0	8192	8192	8192	3776	8896	8320	7424	12160	8704
1567153045	47	0	4182.05127	4162.05127	4174.871582	4182.563965	4107.692383	0	4				0	4	4	4	4	4	47	0	8192	8192	8192	3776	8896	8256	7424	12160	8704
1567153045	48	0	4168.717773	4186.666504	4177.436035	4192.820313	4123.589844	0	4				0	4	4	4	4	4	48	0	8192	8192	8192	3776	8960	8320	7424	12160	8512
1567153045	49	0	4171.794922	4188.717773	4173.333496	4184.615234	4121.538574	0	4				0	4	4	4	4	4	49	0	8192	8192	8192	3776	8896	8256	7360	12160	8576
1567153045	50	0	4172.820313	4192.820313	4174.871582	4174.871582	4115.384766	0	4				0	4	4	4	4	4	50	0	8192	8192	8192	3776	8960	8320	7360	12160	8576
1567153045	51	0	4180.512695	4205.128418	4187.179688	4188.717773	4133.333496	0	4				0	4	4	4	4	4	51	0	8192	8192	8192	3776	8896	8256	7296	12160	8512
1567153045	52	0	4181.538574	4198.974121	4193.333496	4189.743652	4150.769043	0	4				0	4	4	4	4	4	52	0	8192	8192	8192	3840	8960	8320	7296	12160	8512
1567153045	53	0	4166.153809	4192.820313	4190.256348	4175.897461	4146.153809	0	4				0	4	4	4	4	4	53	0	8192	8192	8192	3840	8960	8256	7488	12160	8576
1567153045	54	0	4174.871582	4209.230957	4198.461426	4189.230957	4139.487305	0	4				0	4	4	4	4	4	54	0	8192	8192	8192	3776	8960	8320	7360	12160	8512
1567153045	55	0	4187.179688	4205.128418	4202.563965	4209.230957	4151.794922	0	4				0	4	4	4	4	4	55	0	8192	8192	8192	3776	8960	8256	7360	12160	8576
1567153045	56	0	4181.025879	4192.820313	4193.333496	4195.897461	4159.487305	0	4				0	4	4	4	4	4	56	0	8192	8192	8192	3776	8960	8320	7360	12160	8576
1567153045	57	0	4185.641113	4211.282227	4195.384766	4189.230957	4152.820313	0	4				0	4	4	4	4	4	57	0	8192	8192	8192	3776	8960	8256	7360	12160	8512
1567153045	58	0	4186.666504	4223.589844	4198.461426	4205.641113	4158.974121	0	4				0	4	4	4	4	4	58	0	8192	8192	8192	3776	8960	8320	7360	12160	8576
1567153045	59	0	4174.358887	4209.230957	4189.743652	4203.589844	4180.512695	0	4				0	4	4	4	4	4	59	0	8192	8192	8192	3840	8960	8320	7360	12160	8448
1567153045	60	0	4175.897461	4213.333496	4188.717773	4196.410156	4191.794922	0	4				0	4	4	4	4	4	60	0	8192	8192	8192	3776	8960	8256	7360	12160	8448
1567153045	61	0	4182.05127	4219.487305	4189.743652	4204.615234	4183.589844	0	4				0	4	4	4	4	4	61	0	8192	8192	8128	3840	8960	8320	7360	12224	8768
1567153045	62	0	4185.641113	4201.025879	4191.282227	4212.307617	4186.666504	0	4				0	4	4	4	4	4	62	0	8192	8192	8128	3840	8960	8256	7488	12160	8512
1567153045	63	0	4195.384766	4211.282227	4201.025879	4216.410156	4201.025879	0	4				0	4	4	4	4	4	63	0	8192	8192	8192	3840	8960	8320	7360	12160	8576
1567153045	64	0	4200	4244.102539	4203.589844	4219.487305	4214.358887	450	4				0	4	4	4	4	4	64	0	8192	8192	8192	3840	8960	8256	7424	12096	8832
1567153046	65	0	4202.563965	4229.743652	4192.820313	4209.743652	4224.102539	450	4				0	4	4	4	4	4	65	0	8192	8192	8192	3840	8960	8320	7424	12096	8832
1567153046	66	0	4206.153809	4203.077148	4184.615234	4197.436035	4216.922852	1023	4				0	4	4	4	4	4	66	0	8192	8192	8192	3840	8960	8320	7360	12160	8384
1567153046	67	0	4190.769043	4209.230957	4188.205078	4206.666504	4210.769043	450	4				0	4	4	4	4	4	67	0	8192	8192	8192	3776	8960	8320	7360	12096	8576
1567153046	68	0	4187.692383	4221.538574	4193.333496	4218.974121	4218.974121	1023	4				0	4	4	4	4	4	68	0	8192	8192	8192	3776	8960	8320	7424	12160	8576
1567153046	69	0	4208.717773	4225.641113	4193.846191	4220	4219.487305	450	4				0	4	4	4	4	4	69	0	8192	8192	8192	3776	8960	8320	7360	12160	8512
1567153046	70	0	4205.641113	4235.897461	4185.128418	4214.358887	4206.666504	1023	4				0	4	4	4	4	4	70	0	8192	8192	8192	3776	8960	8256	7360	12160	8512
1567153046	71	0	4181.025879	4225.641113	4171.282227	4201.538574	4198.974121	450	4				0	4	4	4	4	4	71	0	8192	8192	8192	3840	8960	8320	7488	12160	8576
1567153046	72	0	4170.769043	4211.282227	4179.487305	4202.05127	4207.179688	450	4				0	4	4	4	4	4	72	0	8192	8192	8192	3840	8960	8256	7360	12160	8576
1567153046	73	0	4184.615234	4229.743652	4196.922852	4218.974121	4219.487305	1023	4				0	4	4	4	4	4	73	0	8192	8192	8192	3840	8960	8320	7360	12160	8576
1567153046	74	0	4202.563965	4250.256348	4193.846191	4220	4207.692383	450	4				0	4	4	4	4	4	74	0	8192	8192	8192	3776	8896	8256	7360	12160	8576
1567153046	75	0	4208.717773	4235.897461	4188.205078	4211.282227	4191.794922	1023	4				0	4	4	4	4	4	75	0	8192	8192	8192	3840	8960	8320	7360	12160	8576
1567153046	76	0	4208.205078	4227.692383	4193.846191	4215.897461	4196.410156	450	4				0	4	4	4	4	4	76	0	8192	8192	8192	3840	8960	8320	7360	12160	8576
1567153046	77	0	4203.077148	4248.205078	4197.94873	4220.512695	4207.692383	450	4				0	4	4	4	4	4	77	0	8192	8192	8192	3840	8896	8320	7360	12096	8512
1567153046	78	0	4189.743652	4250.256348	4187.179688	4215.384766	4213.846191	450	4				0	4	4	4	4	4	78	0	8192	8192	8192	3840	8896	8256	7360	12096	8512
1567153046	79	0	4185.641113	4233.846191	4178.974121	4211.282227	4215.897461	1023	4				0	4	4	4	4	4	79	0	8192	8192	8192	3840	8896	8320	7360	12160	8384
1567153046	80	0	4204.102539	4246.153809	4190.256348	4214.358887	4223.589844	450	4				0	4	4	4	4	4	80	0	8192	8192	8192	3840	8896	8320	7296	12160	8512
1567153046	81	0	4212.820313	4260.512695	4198.461426	4218.461426	4240.512695	450	4				0	4	4	4	4	4	81	0	8192	8192	8192	3840	8896	8320	7360	12160	8576
1567153046	82	0	4213.846191	4246.153809	4194.358887	4214.871582	4242.563965	450	4				0	4	4	4	4	4	82	0	8192	8192	8192	3840	8896	8256	7424	12096	8704
1567153046	83	0	4227.179688	4229.743652	4191.282227	4214.358887	4227.179688	1023	4				0	4	4	4	4	4	83	0	8192	8192	8192	3840	8896	8320	7424	12096	8704
1567153046	84	0	4223.077148	4227.692383	4192.307617	4223.589844	4234.871582	450	4				0	4	4	4	4	4	84	0	8192	8192	8192	3840	8896	8320	7360	12160	8256
1567153046	85	0	4203.589844	4235.897461	4195.897461	4220	4249.743652	450	4				0	4	4	4	4	4	85	0	8192	8192	8192	3840	8896	8320	7360	12224	8512
1567153046	86	0	4193.846191	4252.307617	4195.384766	4202.563965	4238.461426	450	4				0	4	4	4	4	4	86	0	8192	8192	8192	3776	8896	8256	7360	12160	8640
1567153046	87	0	4196.410156	4248.205078	4185.128418	4197.436035	4224.615234	1023	4				0	4	4	4	4	4	87	0	8192	8192	8192	3776	8896	8320	7424	12096	8512
1567153046	88	0	4208.205078	4227.692383	4177.436035	4202.563965	4221.025879	450	4				0	4	4	4	4	4	88	0	8192	8192	8192	3776	8896	8256	7424	12096	8512
1567153046	89	0	4215.897461	4229.743652	4177.436035	4206.666504	4216.410156	450	4				0	4	4	4	4	4	89	0	8192	8192	8192	3840	8896	8320	7296	12160	8576
1567153046	90	0	4206.153809	4233.846191	4184.615234	4213.333496	4218.461426	450	4				0	4	4	4	4	4	90	0	8192	8192	8192	3776	8896	8320	7424	12160	8576
1567153046	91	0	4188.205078	4215.384766	4188.717773	4219.487305	4228.717773	1023	4				0	4	4	4	4	4	91	0	8192	8192	8192	3776	8896	8320	7488	12160	8576
1567153046	92	0	4183.077148	4215.384766	4188.205078	4214.871582	4227.179688	450	4				0	4	4	4	4	4	92	0	8192	8192	8192	3840	8896	8256	7488	12160	8576
1567153046	93	0	4195.897461	4252.307617	4198.974121	4216.922852	4233.333496	450	4				0	4	4	4	4	4	93	0	8192	8192	8192	3776	8960	8320	7360	12160	8512
1567153046	94	0	4214.358887	4264.615234	4213.333496	4225.128418	4244.615234	450	4				0	4	4	4	4	4	94	0	8192	8192	8192	3840	8896	8320	7296	12160	8576
1567153046	95	0	4225.641113	4244.102539	4210.769043	4221.538574	4234.358887	1023	4				0	4	4	4	4	4	95	0	8192	8192	8192	3776	8896	8320	7360	12096	8576
1567153046	96	0	4226.153809	4240	4199.487305	4218.974121	4220	450	4				0	4	4	4	4	4	96	0	8192	8192	8192	3840	8896	8256	7360	12096	8576
1567153046	97	0	4223.589844	4244.102539	4203.589844	4223.589844	4233.333496	450	4				0	4	4	4	4	4	97	0	8192	8192	8192	3776	8960	8320	7360	12160	8832
1567153046	98	0	4222.05127	4233.846191	4210.256348	4223.077148	4253.846191	450	4				0	4	4	4	4	4	98	0	8192	8192	8192	3840	8896	8320	7360	12160	8512
1567153046	99	0	4213.846191	4240	4208.205078	4226.666504	4246.153809	1023	4				0	4	4	4	4	4	99	0	8192	8192	8192	3776	8960	8320	7424	12096	8576
1567153046	100	0	4211.282227	4254.358887	4208.717773	4232.307617	4232.820313	450	4				0	4	4	4	4	4	100	0	8192	8192	8192	3776	8896	8320	7360	12160	8704
1567153046	101	0	4225.641113	4250.256348	4208.205078	4221.025879	4234.871582	450	4				0	4	4	4	4	4	101	0	8192	8192	8192	3776	8896	8320	7360	12160	8704
1567153046	102	0	4235.897461	4242.05127	4203.077148	4210.769043	4232.307617	450	4				0	4	4	4	4	4	102	0	8192	8192	8192	3840	8960	8256	7360	12160	8192
1567153046	103	0	4218.974121	4240	4195.384766	4214.871582	4216.410156	1023	4				0	4	4	4	4	4	103	0	8192	8192	8192	3840	8960	8320	7424	12096	8576
1567153046	104	0	4190.256348	4223.589844	4194.358887	4217.436035	4213.333496	450	4				0	4	4	4	4	4	104	0	8192	8192	8192	3840	8896	8256	7424	12160	8576
1567153046	105	0	4200	4225.641113	4205.641113	4214.358887	4235.897461	450	4				0	4	4	4	4	4	105	0	8192	8192	8192	3776	8960	8320	7360	12160	8576
1567153046	106	0	4236.922852	4248.205078	4203.589844	4215.384766	4255.384766	450	4				0	4	4	4	4	4	106	0	8192	8192	8192	3776	8960	8256	7360	12160	8576
1567153046	107	0	4230.256348	4258.461426	4189.230957	4220.512695	4247.692383	1023	4				0	4	4	4	4	4	107	0	8192	8192	8192	3776	8960	8320	7360	12160	8512
1567153046	108	0	4194.358887	4246.153809	4190.769043	4217.436035	4227.179688	450	4				0	4	4	4	4	4	108	0	8192	8192	8192	3776	8960	8256	7424	12160	8576
1567153046	109	0	4206.666504	4240	4195.897461	4199.487305	4218.974121	450	4				0	4	4	4	4	4	109	0	8192	8192	8192	3840	8960	8320	7360	12160	8640
1567153046	110	0	4243.589844	4252.307617	4190.769043	4193.846191	4226.153809	450	4				0	4	4	4	4	4	110	0	8192	8192	8192	3840	8960	8256	7360	12160	8640
1567153046	111	0	4231.794922	4250.256348	4190.769043	4203.077148	4217.436035	1023	4				0	4	4	4	4	4	111	0	8192	8192	8192	3776	8960	8320	7360	12224	8576
1567153046	112	0	4206.666504	4235.897461	4200.512695	4194.871582	4196.922852	450	4				0	4	4	4	4	4	112	0	8192	8192	8192	3840	8896	8320	7360	12160	8512
1567153046	113	0	4214.871582	4225.641113	4193.846191	4177.94873	4200.512695	450	4				0	4	4	4	4	4	113	0	8192	8192	8192	3776	8896	8320	7424	12096	8576
1567153046	114	0	4220	4225.641113	4176.410156	4176.410156	4209.230957	450	4				0	4	4	4	4	4	114	0	8192	8192	8192	3840	8896	8256	7424	12096	8576
1567153046	115	0	4204.102539	4229.743652	4178.461426	4178.461426	4205.128418	1023	4				0	4	4	4	4	4	115	0	8192	8192	8192	3776	8896	8256	7296	12160	8640
1567153046	116	0	4194.358887	4229.743652	4181.025879	4164.102539	4200	450	4				0	4	4	4	4	4	116	0	8192	8192	8192	3776	8960	8320	7424	12160	8576
1567153046	117	0	4202.563965	4233.846191	4174.871582	4160.512695	4193.333496	450	4				0	4	4	4	4	4	117	0	8192	8192	8192	3840	8960	8256	7360	12160	8512
1567153046	118	0	4217.94873	4237.94873	4191.794922	4195.384766	4207.692383	450	4				0	4	4	4	4	4	118	0	8192	8192	8192	3840	8896	8320	7360	12160	8576
1567153046	119	0	4227.692383	4248.205078	4217.436035	4224.102539	4233.846191	1023	4				0	4	4	4	4	4	119	0	8192	8192	8192	3776	8896	8256	7360	12160	8576
1567153046	120	0	4228.717773	4256.410156	4223.077148	4210.256348	4224.102539	450	4				0	4	4	4	4	4	120	0	8192	8192	8192	3776	8896	8320	7296	12160	8448
1567153046	121	0	4221.538574	4256.410156	4220.512695	4194.358887	4203.077148	450	4				0	4	4	4	4	4	121	0	8192	8192	8192	3776	8896	8320	7360	12160	8576
1567153046	122	0	4209.743652	4254.358887	4217.94873	4203.077148	4214.871582	450	4				0	4	4	4	4	4	122	0	8192	8192	8192	3840	8896	8320	7360	12160	8576
1567153046	123	0	4215.897461	4264.615234	4217.94873	4207.179688	4230.769043	1023	4				0	4	4	4	4	4	123	0	8192	8192	8192	3776	8896	8256	7360	12160	8576
1567153046	124	0	4235.897461	4274.871582	4214.871582	4200	4230.769043	450	4				0	4	4	4	4	4	124	0	8192	8192	8192	3776	8896	8320	7360	12160	8576
1567153046	125	0	4228.205078	4248.205078	4207.179688	4198.461426	4226.153809	450	4				0	4	4	4	4	4	125	0	8192	8192	8192	3776	8896	8320	7360	12160	8576
1567153046	126	0	4222.05127	4229.743652	4210.769043	4203.589844	4231.794922	450	4				0	4	4	4	4	4	126	0	8192	8192	8192	3840	8896	8320	7360	12160	8576
1567153046	127	0	4237.436035	4256.410156	4214.358887	4202.563965	4225.128418	236	4				0	4	4	4	4	4	127	0	8192	8192	8192	3840	8896	8320	7360	12160	8576
1567153046	0	0	4235.384766	4268.717773	4211.282227	4198.974121	4204.102539	450	4				0	4	4	4	4	4	0	0	8192	8192	8192	3776	8896	8320	7360	12160	8576
1567153046	1	0	4225.128418	4250.256348	4217.436035	4210.769043	4211.282227	450	4				0	4	4	4	4	4	1	0	8192	8192	8192	3776	8896	8256	7424	12160	8640
1567153046	2	0	4229.230957	4240	4223.077148	4216.410156	4232.820313	1023	4				0	4	4	4	4	4	2	0	8192	8192	8192	3776	8896	8320	7424	12160	8576
1567153046	3	0	4212.820313	4254.358887	4216.922852	4203.077148	4226.153809	450	4				0	4	4	4	4	4	3	0	8192	8192	8192	3776	8896	8320	7424	12160	8512
1567153046	4	0	4205.641113	4246.153809	4211.794922	4196.922852	4213.846191	1023	4				0	4	4	4	4	4	4	0	8192	8192	8192	3776	8960	8320	7424	12160	8512
1567153046	5	0	4241.538574	4227.692383	4215.897461	4194.358887	4219.487305	450	4				0	4	4	4	4	4	5	0	8192	8192	8192	3776	8960	8320	7360	12160	8512
1567153046	6	0	4239.487305	4237.94873	4217.436035	4183.077148	4206.153809	1023	4				0	4	4	4	4	4	6	0	8192	8192	8192	3776	8960	8320	7360	12160	8576
1567153046	7	0	4202.563965	4252.307617	4215.384766	4180.512695	4184.102539	450	4				0	4	4	4	4	4	7	0	8192	8192	8192	3840	8896	8256	7360	12160	8576
1567153046	8	0	4207.179688	4235.897461	4213.846191	4185.128418	4195.897461	450	4				0	4	4	4	4	4	8	0	8192	8192	8192	3776	8896	8320	7360	12160	8896
1567153046	9	0	4222.05127	4223.589844	4213.846191	4192.307617	4223.077148	1023	4				0	4	4	4	4	4	9	0	8192	8192	8192	3840	8896	8320	7360	12160	8896
1567153046	10	0	4220	4244.102539	4222.05127	4207.692383	4224.102539	450	4				0	4	4	4	4	4	10	0	8192	8192	8192	3776	8896	8320	7296	12160	8576
1567153046	11	0	4229.743652	4242.05127	4222.05127	4213.846191	4203.589844	1023	4				0	4	4	4	4	4	11	0	8192	8192	8192	3840	8896	8320	7360	12160	8576
1567153046	12	0	4230.769043	4223.589844	4212.820313	4201.025879	4200	450	4				0	4	4	4	4	4	12	0	8192	8192	8192	3776	8960	8320	7424	12160	8512
1567153046	13	0	4198.974121	4229.743652	4206.666504	4189.230957	4188.717773	450	4				0	4	4	4	4	4	13	0	8192	8192	8192	3840	8896	8320	7360	12160	8576
1567153046	14	0	4175.897461	4240	4200	4185.128418	4160.512695	450	4				0	4	4	4	4	4	14	0	8192	8192	8192	3776	8896	8256	7360	12160	8576
1567153046	15	0	4187.179688	4229.743652	4196.410156	4186.153809	4161.538574	1023	4				0	4	4	4	4	4	15	0	8192	8192	8192	3840	8896	8256	7360	12096	8512
1567153046	16	0	4200.512695	4219.487305	4196.922852	4189.743652	4171.794922	0	4				0	4	4	4	4	4	16	0	8192	8192	8192	3776	8896	8256	7424	12160	8512
1567153046	17	0	4197.94873	4219.487305	4192.820313	4188.717773	4166.153809	0	4				0	4	4	4	4	4	17	0	8192	8128	8192	3840	8896	8320	7360	12096	8512
1567153046	18	0	4196.410156	4217.436035	4191.282227	4190.769043	4172.820313	0	4				0	4	4	4	4	4	18	0	8192	8192	8192	3776	8896	8256	7360	12096	8512
1567153046	19	0	4199.487305	4215.384766	4192.820313	4201.538574	4190.256348	0	4				0	4	4	4	4	4	19	0	8192	8192	8192	3840	8896	8256	7360	12096	8576
1567153046	20	0	4202.563965	4227.692383	4195.897461	4196.922852	4184.102539	0	4				0	4	4	4	4	4	20	0	8192	8192	8192	3840	8896	8320	7360	12096	8512
1567153046	21	0	4201.538574	4235.897461	4198.461426	4187.179688	4173.846191	0	4				0	4	4	4	4	4	21	0	8192	8192	8192	3776	8896	8320	7424	12096	8576
1567153046	22	0	4193.333496	4225.641113	4193.846191	4191.794922	4187.692383	0	4				0	4	4	4	4	4	22	0	8192	8192	8192	3776	8896	8256	7424	12096	8576
1567153046	23	0	4200.512695	4223.589844	4195.384766	4193.846191	4205.128418	0	4				0	4	4	4	4	4	23	0	8192	8192	8192	3776	8896	8320	7360	12160	8512
1567153046	24	0	4216.922852	4246.153809	4203.589844	4191.282227	4204.615234	0	4				0	4	4	4	4	4	24	0	8192	8192	8192	3776	8896	8256	7424	12160	8512
1567153046	25	0	4209.743652	4250.256348	4207.179688	4198.974121	4191.794922	0	4				0	4	4	4	4	4	25	0	8192	8192	8192	3840	8896	8320	7424	12096	8512
1567153046	26	0	4196.922852	4233.846191	4202.563965	4208.205078	4198.461426	0	4				0	4	4	4	4	4	26	0	8192	8192	8192	3776	8896	8320	7360	12160	8320
1567153046	27	0	4206.153809	4233.846191	4200	4206.666504	4208.717773	0	4				0	4	4	4	4	4	27	0	8192	8192	8192	3776	8896	8320	7360	12160	8320
1567153046	28	0	4223.077148	4248.205078	4205.128418	4205.128418	4195.384766	0	4				0	4	4	4	4	4	28	0	8192	8192	8192	3776	8896	8256	7360	12160	8512
1567153046	29	0	4220	4250.256348	4204.102539	4202.563965	4184.615234	0	4				0	4	4	4	4	4	29	0	8192	8192	8192	3840	8896	8320	7424	12224	8576
1567153046	30	0	4202.05127	4237.94873	4201.538574	4198.461426	4194.358887	0	4				0	4	4	4	4	4	30	0	8192	8192	8192	3840	8896	8320	7360	12160	8512
1567153046	31	0	4206.666504	4233.846191	4206.153809	4202.563965	4213.846191	0	4				0	4	4	4	4	4	31	0	8192	8192	8192	3840	8896	8256	7360	12160	8576
1567153046	32	0	4226.666504	4246.153809	4210.256348	4208.205078	4216.922852	0	4				0	4	4	4	4	4	32	0	8192	8192	8192	3840	8896	8320	7360	12160	8576
1567153046	33	0	4217.94873	4250.256348	4209.743652	4214.358887	4215.897461	0	4				0	4	4	4	4	4	33	0	8192	8192	8192	3776	8896	8256	7424	12224	8512
1567153046	34	0	4197.436035	4213.333496	4200.512695	4218.461426	4221.538574	0	4				0	4	4	4	4	4	34	0	8192	8192	8128	3840	8896	8320	7360	12096	8640
1567153046	35	0	4200.512695	4194.871582	4188.205078	4212.307617	4202.05127	0	4				0	4	4	4	4	4	35	0	8192	8192	8128	3840	8960	8320	7424	12160	8512
1567153046	36	0	4199.487305	4221.538574	4186.666504	4204.615234	4184.615234	0	4				0	4	4	4	4	4	36	0	8192	8192	8128	3840	8960	8320	7424	12160	8512
1567153046	37	0	4196.922852	4229.743652	4189.230957	4210.256348	4205.128418	0	4				0	4	4	4	4	4	37	0	8192	8192	8128	3776	8960	8256	7424	12160	8512
1567153046	38	0	4221.025879	4219.487305	4192.820313	4216.410156	4230.769043	0	4				0	4	4	4	4	4	38	0	8192	8192	8128	3840	8960	8320	7360	12096	8512
1567153046	39	0	4227.179688	4242.05127	4194.871582	4208.717773	4218.461426	0	4				0	4	4	4	4	4	39	0	8192	8192	8128	3776	8960	8256	7424	12160	8576
1567153046	40	0	4203.589844	4246.153809	4191.794922	4200.512695	4206.153809	0	4				0	4	4	4	4	4	40	0	8192	8192	8128	3776	8960	8320	7424	12160	8576
1567153046	41	0	4205.128418	4213.333496	4195.897461	4204.615234	4219.487305	0	4				0	4	4	4	4	4	41	0	8192	8192	8128	3776	8960	8256	7424	12096	8768
1567153046	42	0	4218.974121	4225.641113	4206.666504	4213.846191	4208.205078	0	4				0	4	4	4	4	4	42	0	8192	8192	8192	3840	8960	8320	7424	12224	8576
1567153046	43	0	4215.384766	4264.615234	4209.230957	4215.897461	4190.769043	0	4				0	4	4	4	4	4	43	0	8192	8192	8192	3840	8960	8320	7360	12160	8576
1567153046	44	0	4222.563965	4244.102539	4190.769043	4205.641113	4199.487305	0	4				0	4	4	4	4	4	44	0	8192	8192	8192	3776	8960	8256	7360	12160	8576
1567153046	45	0	4225.641113	4215.384766	4175.384766	4186.666504	4202.05127	0	4				0	4	4	4	4	4	45	0	8192	8192	8192	3776	8960	8256	7360	12160	8576
1567153046	46	0	4201.538574	4240	4181.025879	4189.743652	4197.436035	0	4				0	4	4	4	4	4	46	0	8192	8192	8192	3776	8960	8320	7424	12096	8512
1567153046	47	0	4198.974121	4256.410156	4182.563965	4211.794922	4196.922852	0	4				0	4	4	4	4	4	47	0	8192	8192	8192	3840	8960	8320	7360	12160	8576
1567153046	48	0	4215.384766	4221.538574	4176.410156	4214.358887	4191.794922	0	4				0	4	4	4	4	4	48	0	8192	8192	8192	3776	8960	8320	7360	12224	8576
1567153046	49	0	4199.487305	4209.230957	4176.922852	4197.94873	4185.128418	0	4				0	4	4	4	4	4	49	0	8192	8192	8192	3840	8960	8320	7360	12160	8512
1567153046	50	0	4177.436035	4227.692383	4181.538574	4193.333496	4183.077148	0	4				0	4	4	4	4	4	50	0	8192	8192	8192	3776	8896	8256	7360	12160	8512
1567153046	51	0	4199.487305	4235.897461	4187.179688	4200.512695	4182.05127	0	4				0	4	4	4	4	4	51	0	8192	8192	8192	3776	8896	8256	7424	12224	8512
1567153046	52	0	4230.769043	4237.94873	4189.230957	4195.897461	4194.871582	0	4				0	4	4	4	4	4	52	0	8192	8192	8192	3776	8896	8320	7424	12160	8576
1567153046	53	0	4221.538574	4237.94873	4185.128418	4181.025879	4201.025879	0	4				0	4	4	4	4	4	53	0	8192	8192	8192	3840	8896	8256	7360	12224	8512
1567153046	54	0	4191.794922	4231.794922	4178.974121	4178.974121	4185.128418	0	4				0	4	4	4	4	4	54	0	8192	8192	8192	3776	8896	8256	7360	12224	8512
1567153046	55	0	4191.794922	4229.743652	4181.538574	4193.846191	4187.692383	0	4				0	4	4	4	4	4	55	0	8192	8192	8192	3840	8896	8320	7296	12160	8512
1567153046	56	0	4222.563965	4235.897461	4192.820313	4204.615234	4191.794922	0	4				0	4	4	4	4	4	56	0	8192	8192	8192	3840	8896	8256	7360	12224	8576
1567153046	57	0	4239.487305	4242.05127	4202.563965	4201.538574	4184.615234	0	4				0	4	4	4	4	4	57	0	8192	8192	8192	3840	8896	8320	7360	12160	8512
1567153046	58	0	4223.589844	4246.153809	4203.077148	4202.05127	4205.128418	0	4				0	4	4	4	4	4	58	0	8192	8192	8192	3840	8896	8256	7360	12160	8512
1567153046	59	0	4204.615234	4250.256348	4194.871582	4206.666504	4230.256348	0	4				0	4	4	4	4	4	59	0	8192	8192	8192	3840	8896	8320	7360	12160	8512
1567153046	60	0	4210.256348	4250.256348	4194.358887	4210.769043	4219.487305	0	4				0	4	4	4	4	4	60	0	8192	8192	8192	3840	8896	8320	7360	12096	8512
1567153046	61	0	4225.128418	4237.94873	4204.615234	4216.410156	4211.794922	0	4				0	4	4	4	4	4	61	0	8192	8192	8192	3840	8896	8320	7360	12160	8576
1567153046	62	0	4216.410156	4227.692383	4204.615234	4218.974121	4220.512695	0	4				0	4	4	4	4	4	62	0	8192	8192	8192	3776	8896	8256	7360	12160	8320
1567153046	63	0	4199.487305	4235.897461	4201.538574	4214.871582	4211.794922	0	4				0	4	4	4	4	4	63	0	8192	8192	8192	3776	8896	8320	7360	12160	8320
1567153047	64	0	4201.025879	4231.794922	4205.128418	4217.94873	4207.692383	450	4				0	4	4	4	4	4	64	0	8192	8192	8192	3840	8896	8320	7296	12160	8704
1567153047	65	0	4206.666504	4217.436035	4201.025879	4224.102539	4209.743652	450	4				0	4	4	4	4	4	65	0	8192	8192	8192	3776	8896	8320	7296	12160	8576
1567153047	66	0	4203.589844	4235.897461	4195.384766	4222.05127	4203.077148	1023	4				0	4	4	4	4	4	66	0	8192	8192	8192	3776	8896	8256	7424	12096	8576
1567153047	67	0	4209.230957	4256.410156	4198.461426	4221.538574	4207.692383	450	4				0	4	4	4	4	4	67	0	8192	8192	8192	3776	8896	8320	7360	12096	8576
1567153047	68	0	4210.256348	4248.205078	4206.666504	4228.717773	4223.589844	1023	4				0	4	4	4	4	4	68	0	8192	8192	8192	3776	8896	8256	7360	12096	8576
1567153047	69	0	4198.974121	4240	4210.256348	4236.410156	4223.589844	450	4				0	4	4	4	4	4	69	0	8192	8192	8192	3840	8896	8256	7360	12160	8576
1567153047	70	0	4194.358887	4242.05127	4199.487305	4229.743652	4203.077148	1023	4				0	4	4	4	4	4	70	0	8192	8192	8192	3776	8896	8256	7424	12160	8576
1567153047	71	0	4191.794922	4219.487305	4190.769043	4220.512695	4196.922852	450	4				0	4	4	4	4	4	71	0	8192	8192	8192	3840	8896	8256	7360	12224	8576
1567153047	72	0	4187.179688	4190.769043	4188.205078	4213.846191	4206.666504	450	4				0	4	4	4	4	4	72	0	8192	8192	8192	3840	8896	8256	7360	12224	8576
1567153047	73	0	4188.205078	4207.179688	4182.563965	4200.512695	4192.307617	1023	4				0	4	4	4	4	4	73	0	8192	8192	8192	3776	8896	8320	7424	12096	8576
1567153047	74	0	4196.922852	4235.897461	4182.563965	4201.538574	4181.538574	450	4				0	4	4	4	4	4	74	0	8192	8192	8192	3840	8896	8256	7424	12160	8512
1567153047	75	0	4204.102539	4231.794922	4192.820313	4213.846191	4206.153809	1023	4				0	4	4	4	4	4	75	0	8192	8192	8192	3840	8896	8320	7360	12096	8512
1567153047	76	0	4199.487305	4225.641113	4207.179688	4216.410156	4223.077148	450	4				0	4	4	4	4	4	76	0	8192	8192	8192	3776	8896	8256	7360	12096	8512
1567153047	77	0	4189.230957	4242.05127	4212.307617	4222.05127	4211.282227	450	4				0	4	4	4	4	4	77	0	8192	8192	8192	3776	8960	8320	7424	12160	8576
1567153047	78	0	4191.794922	4233.846191	4209.743652	4232.820313	4208.205078	450	4				0	4	4	4	4	4	78	0	8192	8192	8192	3776	8896	8256	7424	12160	8576
1567153047	79	0	4204.615234	4219.487305	4204.102539	4225.128418	4208.205078	1023	4				0	4	4	4	4	4	79	0	8192	8192	8192	3840	8896	8320	7424	12160	8576
1567153047	80	0	4200.512695	4211.282227	4199.487305	4220	4195.897461	450	4				0	4	4	4	4	4	80	0	8192	8192	8192	3840	8896	8256	7360	12160	8704
1567153047	81	0	4201.025879	4207.179688	4201.538574	4233.333496	4200	450	4				0	4	4	4	4	4	81	0	8192	8192	8192	3776	8960	8320	7360	12160	8704
1567153047	82	0	4210.769043	4229.743652	4207.179688	4234.871582	4215.897461	450	4				0	4	4	4	4	4	82	0	8192	8192	8192	3840	8896	8320	7360	12160	8384
1567153047	83	0	4215.897461	4264.615234	4221.538574	4235.897461	4224.615234	1023	4				0	4	4	4	4	4	83	0	8192	8192	8192	3840	8960	8320	7360	12096	8512
1567153047	84	0	4229.743652	4264.615234	4238.974121	4246.153809	4237.436035	450	4				0	4	4	4	4	4	84	0	8192	8192	8192	3776	8960	8256	7424	12160	8576
1567153047	85	0	4236.922852	4246.153809	4238.974121	4248.717773	4252.820313	450	4				0	4	4	4	4	4	85	0	8192	8192	8192	3776	8960	8320	7360	12096	8512
1567153047	86	0	4227.692383	4237.94873	4227.692383	4249.230957	4250.256348	450	4				0	4	4	4	4	4	86	0	8192	8192	8192	3776	8896	8256	7360	12096	8512
1567153047	87	0	4239.487305	4244.102539	4227.179688	4247.692383	4233.333496	1023	4				0	4	4	4	4	4	87	0	8192	8192	8192	3840	8896	8320	7424	12224	8640
1567153047	88	0	4251.282227	4246.153809	4232.307617	4237.94873	4237.436035	450	4				0	4	4	4	4	4	88	0	8192	8192	8192	3776	8896	8256	7360	12160	8576
1567153047	89	0	4223.077148	4242.05127	4226.153809	4231.282227	4250.769043	450	4				0	4	4	4	4	4	89	0	8192	8192	8192	3840	8896	8320	7360	12160	8576
1567153047	90	0	4195.897461	4244.102539	4209.230957	4224.102539	4229.230957	450	4				0	4	4	4	4	4	90	0	8192	8192	8192	3776	8896	8256	7360	12160	8576
1567153047	91	0	4212.820313	4248.205078	4206.153809	4211.282227	4205.128418	1023	4				0	4	4	4	4	4	91	0	8192	8192	8192	3840	8896	8320	7360	12160	8576
1567153047	92	0	4226.666504	4240	4206.666504	4206.153809	4216.410156	450	4				0	4	4	4	4	4	92	0	8192	8192	8192	3776	8896	8256	7360	12160	8576
1567153047	93	0	4198.974121	4225.641113	4192.820313	4204.102539	4216.410156	450	4				0	4	4	4	4	4	93	0	8192	8192	8192	3840	8896	8320	7360	12096	8576
1567153047	94	0	4180	4219.487305	4190.256348	4201.025879	4195.384766	450	4				0	4	4	4	4	4	94	0	8192	8192	8192	3776	8896	8256	7360	12096	8576
1567153047	95	0	4200	4225.641113	4211.794922	4215.897461	4207.692383	1023	4				0	4	4	4	4	4	95	0	8192	8192	8192	3840	8896	8320	7296	12160	8384
1567153047	96	0	4221.025879	4233.846191	4231.794922	4240.512695	4244.615234	450	4				0	4	4	4	4	4	96	0	8192	8192	8192	3840	8896	8256	7360	12160	8576
1567153047	97	0	4221.538574	4248.205078	4234.358887	4256.410156	4256.922852	450	4				0	4	4	4	4	4	97	0	8192	8192	8192	3776	8896	8320	7488	12160	8576
1567153047	98	0	4217.436035	4264.615234	4225.128418	4254.358887	4248.717773	450	4				0	4	4	4	4	4	98	0	8192	8192	8192	3840	8896	8256	7360	12096	8704
1567153047	99	0	4216.410156	4260.512695	4214.358887	4232.307617	4246.153809	1023	4				0	4	4	4	4	4	99	0	8192	8192	8192	3840	8896	8320	7360	12096	8704
1567153047	100	0	4220.512695	4252.307617	4210.769043	4225.128418	4248.717773	450	4				0	4	4	4	4	4	100	0	8192	8192	8192	3776	8896	8256	7360	12160	8512
1567153047	101	0	4227.179688	4246.153809	4216.410156	4244.102539	4246.666504	450	4				0	4	4	4	4	4	101	0	8192	8192	8192	3776	8896	8320	7360	12096	8576
1567153047	102	0	4225.641113	4225.641113	4217.94873	4252.307617	4250.769043	450	4				0	4	4	4	4	4	102	0	8192	8192	8192	3840	8896	8256	7360	12160	8512
1567153047	103	0	4221.538574	4231.794922	4215.384766	4245.641113	4257.436035	1023	4				0	4	4	4	4	4	103	0	8192	8192	8192	3776	8896	8320	7296	12160	8576
1567153047	104	0	4221.025879	4256.410156	4215.897461	4243.077148	4250.769043	450	4				0	4	4	4	4	4	104	0	8192	8192	8192	3840	8896	8256	7296	12160	8576
1567153047	105	0	4223.589844	4242.05127	4212.307617	4246.153809	4245.128418	450	4				0	4	4	4	4	4	105	0	8192	8192	8192	3840	8896	8320	7424	12096	8576
1567153047	106	0	4223.077148	4227.692383	4213.333496	4245.128418	4249.230957	450	4				0	4	4	4	4	4	106	0	8192	8192	8192	3840	8896	8256	7360	12160	8576
1567153047	107	0	4201.538574	4246.153809	4215.897461	4234.871582	4238.974121	1023	4				0	4	4	4	4	4	107	0	8192	8192	8192	3776	8896	8320	7360	12160	8576
1567153047	108	0	4189.230957	4231.794922	4207.692383	4223.077148	4223.077148	450	4				0	4	4	4	4	4	108	0	8192	8192	8192	3776	8896	8256	7360	12160	8576
1567153047	109	0	4215.384766	4203.077148	4206.153809	4228.205078	4233.846191	450	4				0	4	4	4	4	4	109	0	8192	8192	8192	3776	8896	8256	7424	12160	8512
1567153047	110	0	4217.436035	4225.641113	4209.743652	4235.897461	4253.333496	450	4				0	4	4	4	4	4	110	0	8192	8192	8192	3776	8896	8320	7360	12160	8576
1567153047	111	0	4201.538574	4252.307617	4211.282227	4232.820313	4244.615234	1023	4				0	4	4	4	4	4	111	0	8192	8192	8192	3776	8960	8320	7360	12160	8512
1567153047	112	0	4220	4231.794922	4209.230957	4233.333496	4229.230957	450	4				0	4	4	4	4	4	112	0	8192	8192	8192	3776	8896	8256	7360	12160	8512
1567153047	113	0	4212.307617	4211.282227	4196.922852	4228.205078	4239.487305	450	4				0	4	4	4	4	4	113	0	8192	8192	8192	3840	8896	8320	7360	12160	8384
1567153047	114	0	4184.102539	4233.846191	4197.94873	4218.974121	4250.769043	450	4				0	4	4	4	4	4	114	0	8192	8192	8192	3776	8896	8256	7360	12160	8512
1567153047	115	0	4202.05127	4237.94873	4211.794922	4219.487305	4237.436035	1023	4				0	4	4	4	4	4	115	0	8192	8192	8192	3840	8896	8256	7360	12224	8640
1567153047	116	0	4209.230957	4209.230957	4208.205078	4211.794922	4227.179688	450	4				0	4	4	4	4	4	116	0	8192	8192	8192	3840	8896	8256	7488	12160	8384
1567153047	117	0	4182.05127	4217.436035	4198.974121	4206.666504	4234.871582	450	4				0	4	4	4	4	4	117	0	8192	8192	8192	3840	8896	8320	7488	12160	8384
1567153047	118	0	4187.692383	4240	4202.563965	4212.820313	4234.358887	450	4				0	4	4	4	4	4	118	0	8192	8192	8192	3840	8896	8256	7424	12224	8768
1567153047	119	0	4204.615234	4233.846191	4206.153809	4206.153809	4227.692383	1023	4				0	4	4	4	4	4	119	0	8192	8192	8192	3840	8896	8320	7360	12160	8512
1567153047	120	0	4200.512695	4231.794922	4204.102539	4198.461426	4238.461426	450	4				0	4	4	4	4	4	120	0	8192	8192	8192	3776	8896	8320	7360	12160	8512
1567153047	121	0	4200.512695	4235.897461	4203.077148	4208.205078	4244.615234	450	4				0	4	4	4	4	4	121	0	8192	8192	8192	3776	8896	8320	7360	12160	8576
1567153047	122	0	4200	4221.538574	4202.563965	4217.436035	4237.94873	450	4				0	4	4	4	4	4	122	0	8192	8128	8192	3776	8896	8256	7360	12160	8576
1567153047	123	0	4192.307617	4207.179688	4194.358887	4217.436035	4230.256348	1023	4				0	4	4	4	4	4	123	0	8192	8128	8192	3840	8896	8256	7424	12160	8576
1567153047	124	0	4203.077148	4219.487305	4191.282227	4214.358887	4225.128418	450	4				0	4	4	4	4	4	124	0	8192	8192	8192	3776	8896	8320	7360	12160	8512
1567153047	125	0	4222.563965	4231.794922	4203.077148	4206.153809	4231.282227	450	4				0	4	4	4	4	4	125	0	8192	8192	8192	3840	8896	8256	7296	12160	8576
1567153047	126	0	4212.820313	4231.794922	4209.743652	4212.820313	4231.794922	450	4				0	4	4	4	4	4	126	0	8192	8192	8192	3776	8896	8256	7296	12160	8576
1567153047	127	0	4207.179688	4237.94873	4205.641113	4227.692383	4231.794922	236	4				0	4	4	4	4	4	127	0	8192	8192	8192	3776	8896	8256	7296	12160	8512
1567153047	0	0	4229.743652	4244.102539	4203.589844	4221.025879	4252.307617	450	4				0	4	4	4	4	4	0	0	8192	8192	8192	3776	8896	8256	7360	12160	8576
1567153047	1	0	4228.205078	4229.743652	4204.102539	4216.410156	4265.641113	450	4				0	4	4	4	4	4	1	0	8192	8192	8192	3776	8896	8256	7360	12160	8576
1567153047	2	0	4211.794922	4213.333496	4194.358887	4230.256348	4252.820313	1023	4				0	4	4	4	4	4	2	0	8192	8192	8192	3776	8896	8320	7360	12160	8576
1567153047	3	0	4218.974121	4223.589844	4193.846191	4233.333496	4248.717773	450	4				0	4	4	4	4	4	3	0	8192	8192	8192	3776	8896	8256	7296	12160	8512
1567153047	4	0	4232.820313	4233.846191	4208.205078	4215.897461	4268.205078	1023	4				0	4	4	4	4	4	4	0	8192	8192	8192	3776	8896	8320	7360	12160	8640
1567153047	5	0	4231.282227	4227.692383	4210.256348	4209.230957	4264.615234	450	4				0	4	4	4	4	4	5	0	8192	8128	8192	3776	8896	8256	7360	12160	8512
1567153047	6	0	4226.666504	4231.794922	4208.717773	4226.153809	4241.538574	1023	4				0	4	4	4	4	4	6	0	8192	8192	8192	3776	8896	8256	7360	12096	8448
1567153047	7	0	4229.743652	4246.153809	4215.897461	4235.384766	4249.230957	450	4				0	4	4	4	4	4	7	0	8192	8192	8192	3840	8896	8256	7360	12096	8448
1567153047	8	0	4229.230957	4229.743652	4213.846191	4225.641113	4266.153809	450	4				0	4	4	4	4	4	8	0	8192	8192	8192	3776	8896	8256	7360	12160	8640
1567153047	9	0	4220	4207.179688	4205.641113	4209.743652	4257.94873	1023	4				0	4	4	4	4	4	9	0	8192	8192	8192	3840	8896	8256	7360	12160	8576
1567153047	10	0	4215.897461	4219.487305	4204.102539	4210.256348	4248.205078	450	4				0	4	4	4	4	4	10	0	8192	8192	8192	3840	8896	8320	7296	12096	8576
1567153047	11	0	4226.666504	4229.743652	4207.692383	4225.641113	4264.102539	1023	4				0	4	4	4	4	4	11	0	8192	8192	8192	3840	8896	8320	7360	12160	8512
1567153047	12	0	4228.717773	4223.589844	4209.230957	4236.410156	4269.230957	450	4				0	4	4	4	4	4	12	0	8192	8192	8128	3776	8896	8320	7360	12160	8512
1567153047	13	0	4227.692383	4229.743652	4207.179688	4229.743652	4247.692383	450	4				0	4	4	4	4	4	13	0	8192	8192	8128	3776	8896	8256	7360	12160	8576
1567153047	14	0	4237.94873	4237.94873	4208.717773	4222.05127	4254.358887	450	4				0	4	4	4	4	4	14	0	8192	8192	8128	3840	8896	8256	7360	12160	8512
1567153047	15	0	4226.153809	4237.94873	4213.846191	4231.282227	4286.666504	1023	4				0	4	4	4	4	4	15	0	8192	8192	8128	3840	8896	8256	7360	12160	8640
1567153047	16	0	4207.179688	4225.641113	4216.922852	4234.871582	4274.871582	0	4				0	4	4	4	4	4	16	0	8192	8192	8128	3776	8896	8320	7360	12160	8640
1567153047	17	0	4218.461426	4209.230957	4213.333496	4214.871582	4249.230957	0	4				0	4	4	4	4	4	17	0	8192	8192	8128	3776	8896	8256	7296	12160	8512
1567153047	18	0	4236.922852	4215.384766	4207.692383	4203.589844	4260.512695	0	4				0	4	4	4	4	4	18	0	8192	8192	8128	3776	8896	8320	7360	12096	8576
1567153047	19	0	4231.282227	4227.692383	4209.230957	4221.538574	4269.743652	0	4				0	4	4	4	4	4	19	0	8192	8192	8128	3776	8896	8256	7360	12160	8576
1567153047	20	0	4218.461426	4217.436035	4209.743652	4237.94873	4263.589844	0	4				0	4	4	4	4	4	20	0	8192	8192	8192	3776	8960	8256	7360	12160	8576
1567153047	21	0	4226.153809	4221.538574	4207.692383	4226.153809	4272.820313	0	4				0	4	4	4	4	4	21	0	8192	8192	8192	3776	8896	8256	7360	12160	8640
1567153047	22	0	4246.666504	4233.846191	4210.769043	4217.436035	4280.512695	0	4				0	4	4	4	4	4	22	0	8192	8192	8192	3776	8896	8256	7424	12160	8576
1567153047	23	0	4228.205078	4223.589844	4206.666504	4216.922852	4263.589844	0	4				0	4	4	4	4	4	23	0	8192	8192	8192	3776	8896	8320	7296	12096	8512
1567153047	24	0	4185.128418	4203.077148	4203.077148	4206.666504	4243.589844	0	4				0	4	4	4	4	4	24	0	8192	8192	8192	3776	8896	8256	7424	12096	8576
1567153047	25	0	4192.820313	4192.820313	4211.282227	4205.641113	4238.974121	0	4				0	4	4	4	4	4	25	0	8192	8192	8192	3776	8896	8320	7424	12096	8576
1567153047	26	0	4227.692383	4203.077148	4224.615234	4223.077148	4255.384766	0	4				0	4	4	4	4	4	26	0	8192	8192	8192	3776	8896	8320	7296	12160	8704
1567153047	27	0	4228.205078	4221.538574	4230.256348	4230.769043	4268.717773	0	4				0	4	4	4	4	4	27	0	8192	8192	8192	3840	8896	8320	7360	12160	8576
1567153047	28	0	4209.230957	4219.487305	4219.487305	4224.102539	4258.974121	0	4				0	4	4	4	4	4	28	0	8192	8192	8192	3776	8896	8256	7360	12160	8576
1567153047	29	0	4200.512695	4205.128418	4206.666504	4216.922852	4249.743652	0	4				0	4	4	4	4	4	29	0	8192	8192	8192	3840	8896	8256	7296	12096	8512
1567153047	30	0	4210.769043	4219.487305	4202.05127	4213.846191	4257.436035	0	4				0	4	4	4	4	4	30	0	8192	8192	8192	3776	8896	8256	7296	12096	8512
1567153047	31	0	4217.94873	4219.487305	4203.077148	4217.436035	4261.025879	0	4				0	4	4	4	4	4	31	0	8192	8192	8192	3840	8896	8256	7360	12160	8576
1567153047	32	0	4195.384766	4190.769043	4204.615234	4219.487305	4247.692383	0	4				0	4	4	4	4	4	32	0	8192	8192	8192	3776	8896	8256	7360	12160	8576
1567153047	33	0	4187.179688	4192.820313	4203.077148	4217.436035	4246.153809	0	4				0	4	4	4	4	4	33	0	8192	8192	8192	3840	8896	8256	7360	12224	8448
1567153047	34	0	4214.358887	4221.538574	4207.179688	4218.461426	4265.128418	0	4				0	4	4	4	4	4	34	0	8192	8192	8192	3776	8896	8256	7360	12224	8448
1567153047	35	0	4214.871582	4211.282227	4208.717773	4215.384766	4273.846191	0	4				0	4	4	4	4	4	35	0	8192	8192	8192	3776	8896	8256	7360	12160	8576
1567153047	36	0	4194.871582	4192.820313	4203.077148	4213.846191	4259.487305	0	4				0	4	4	4	4	4	36	0	8192	8192	8192	3776	8896	8256	7360	12096	8512
1567153047	37	0	4215.897461	4225.641113	4213.333496	4233.333496	4257.436035	0	4				0	4	4	4	4	4	37	0	8192	8192	8192	3840	8896	8320	7424	12160	8640
1567153047	38	0	4232.820313	4233.846191	4228.205078	4249.230957	4272.307617	0	4				0	4	4	4	4	4	38	0	8192	8192	8192	3776	8896	8256	7424	12160	8640
1567153047	39	0	4219.487305	4207.179688	4218.461426	4238.974121	4276.410156	0	4				0	4	4	4	4	4	39	0	8192	8192	8192	3840	8896	8320	7360	12160	8576
1567153047	40	0	4222.05127	4211.282227	4207.179688	4229.743652	4275.897461	0	4				0	4	4	4	4	4	40	0	8192	8192	8192	3840	8896	8256	7360	12160	8576
1567153047	41	0	4229.743652	4221.538574	4211.282227	4234.358887	4273.846191	0	4				0	4	4	4	4	4	41	0	8192	8192	8192	3840	8896	8256	7296	12096	8576
1567153047	42	0	4230.769043	4211.282227	4212.820313	4234.358887	4272.307617	0	4				0	4	4	4	4	4	42	0	8192	8192	8192	3776	8896	8256	7360	12160	8768
1567153047	43	0	4230.256348	4211.282227	4198.461426	4218.974121	4265.128418	0	4				0	4	4	4	4	4	43	0	8192	8192	8192	3776	8896	8256	7360	12160	8768
1567153047	44	0	4222.05127	4233.846191	4193.846191	4208.717773	4248.205078	0	4				0	4	4	4	4	4	44	0	8192	8192	8192	3840	8896	8256	7360	12160	8384
1567153047	45	0	4215.384766	4233.846191	4206.666504	4222.563965	4245.641113	0	4				0	4	4	4	4	4	45	0	8192	8192	8192	3840	8896	8256	7360	12160	8576
1567153047	46	0	4217.436035	4203.077148	4207.692383	4227.179688	4257.94873	0	4				0	4	4	4	4	4	46	0	8192	8192	8192	3776	8896	8256	7360	12160	8576
1567153047	47	0	4208.205078	4203.077148	4194.871582	4211.282227	4262.563965	0	4				0	4	4	4	4	4	47	0	8192	8192	8192	3840	8896	8256	7424	12160	8512
1567153047	48	0	4197.94873	4219.487305	4191.282227	4214.871582	4254.358887	0	4				0	4	4	4	4	4	48	0	8192	8192	8128	3776	8896	8256	7424	12160	8512
1567153047	49	0	4205.128418	4207.179688	4195.897461	4233.846191	4247.179688	0	4				0	4	4	4	4	4	49	0	8192	8192	8192	3840	8896	8256	7296	12160	8576
1567153047	50	0	4207.692383	4196.922852	4191.282227	4231.794922	4247.692383	0	4				0	4	4	4	4	4	50	0	8192	8192	8192	3776	8896	8256	7360	12160	8576
1567153047	51	0	4221.538574	4215.384766	4188.717773	4223.077148	4257.94873	0	4				0	4	4	4	4	4	51	0	8192	8192	8128	3776	8896	8256	7296	12160	8384
1567153047	52	0	4240	4213.333496	4200.512695	4225.641113	4262.563965	0	4				0	4	4	4	4	4	52	0	8192	8192	8128	3776	8896	8256	7296	12160	8384
1567153047	53	0	4235.384766	4190.769043	4201.025879	4225.128418	4254.358887	0	4				0	4	4	4	4	4	53	0	8192	8192	8128	3840	8896	8320	7296	12160	8576
1567153047	54	0	4226.153809	4194.871582	4191.794922	4211.282227	4254.358887	0	4				0	4	4	4	4	4	54	0	8192	8192	8128	3776	8896	8256	7360	12160	8576
1567153047	55	0	4211.282227	4217.436035	4191.794922	4198.461426	4252.307617	0	4				0	4	4	4	4	4	55	0	8192	8192	8128	3840	8896	8256	7360	12160	8576
1567153047	56	0	4193.333496	4221.538574	4193.846191	4207.179688	4237.94873	0	4				0	4	4	4	4	4	56	0	8192	8192	8128	3776	8896	8256	7360	12160	8576
1567153047	57	0	4205.128418	4198.974121	4192.820313	4214.871582	4237.94873	0	4				0	4	4	4	4	4	57	0	8192	8192	8128	3776	8896	8320	7360	12160	8512
1567153047	58	0	4225.128418	4194.871582	4190.769043	4208.717773	4249.743652	0	4				0	4	4	4	4	4	58	0	8192	8192	8192	3776	8896	8256	7360	12160	8576
1567153047	59	0	4217.436035	4219.487305	4194.871582	4221.025879	4254.358887	0	4				0	4	4	4	4	4	59	0	8192	8192	8192	3776	8896	8320	7424	12096	8576
1567153047	60	0	4221.538574	4229.743652	4204.102539	4236.922852	4264.615234	0	4				0	4	4	4	4	4	60	0	8192	8192	8128	3840	8896	8256	7360	12160	8768
1567153047	61	0	4237.94873	4207.179688	4202.563965	4223.589844	4271.282227	0	4				0	4	4	4	4	4	61	0	8192	8192	8192	3776	8896	8320	7360	12160	8768
1567153047	62	0	4227.692383	4201.025879	4196.410156	4219.487305	4251.282227	0	4				0	4	4	4	4	4	62	0	8192	8192	8192	3776	8896	8256	7360	12224	8448
1567153048	63	0	4216.410156	4219.487305	4196.922852	4233.333496	4243.077148	0	4				0	4	4	4	4	4	63	0	8192	8192	8192	3776	8896	8320	7360	12160	8640
1567153048	64	0	4225.641113	4221.538574	4202.563965	4224.102539	4263.077148	450	4				0	4	4	4	4	4	64	0	8192	8192	8192	3776	8896	8256	7360	12096	8576
1567153048	65	0	4236.410156	4213.333496	4209.743652	4213.846191	4269.743652	450	4				0	4	4	4	4	4	65	0	8192	8192	8192	3776	8896	8320	7360	12160	8640
1567153048	66	0	4231.794922	4219.487305	4209.743652	4222.563965	4262.05127	1023	4				0	4	4	4	4	4	66	0	8192	8192	8192	3840	8896	8256	7360	12160	8640
1567153048	67	0	4214.871582	4217.436035	4202.563965	4218.974121	4262.05127	450	4				0	4	4	4	4	4	67	0	8192	8192	8192	3776	8896	8320	7296	12096	8576
1567153048	68	0	4205.641113	4196.922852	4194.358887	4203.589844	4258.461426	1023	4				0	4	4	4	4	4	68	0	8192	8192	8192	3776	8896	8256	7360	12096	8640
1567153048	69	0	4205.641113	4198.974121	4191.282227	4198.974121	4236.410156	450	4				0	4	4	4	4	4	69	0	8192	8192	8192	3776	8896	8320	7360	12096	8576
1567153048	70	0	4225.641113	4221.538574	4206.153809	4214.358887	4245.641113	1023	4				0	4	4	4	4	4	70	0	8192	8192	8192	3840	8896	8256	7360	12096	8576
1567153048	71	0	4260.512695	4248.205078	4237.436035	4252.307617	4295.384766	450	4				0	4	4	4	4	4	71	0	8192	8192	8192	3840	8896	8320	7296	12160	8576
1567153048	72	0	4278.974121	4258.461426	4250.769043	4271.794922	4312.307617	450	4				0	4	4	4	4	4	72	0	8192	8192	8192	3840	8896	8256	7360	12224	8576
1567153048	73	0	4265.128418	4237.94873	4223.077148	4244.615234	4290.256348	1023	4				0	4	4	4	4	4	73	0	8192	8192	8192	3776	8896	8320	7360	12160	8640
1567153048	74	0	4239.487305	4221.538574	4202.05127	4214.358887	4278.461426	450	4				0	4	4	4	4	4	74	0	8192	8192	8192	3840	8896	8256	7360	12160	8640
1567153048	75	0	4215.384766	4227.692383	4207.179688	4213.333496	4269.743652	1023	4				0	4	4	4	4	4	75	0	8192	8192	8192	3776	8896	8256	7360	12096	8576
1567153048	76	0	4208.205078	4211.282227	4204.615234	4217.94873	4249.743652	450	4				0	4	4	4	4	4	76	0	8192	8192	8128	3776	8896	8256	7424	12160	8640
1567153048	77	0	4222.05127	4186.666504	4195.384766	4213.846191	4251.794922	450	4				0	4	4	4	4	4	77	0	8192	8192	8128	3776	8896	8256	7296	12096	8576
1567153048	78	0	4235.897461	4203.077148	4195.384766	4213.333496	4263.077148	450	4				0	4	4	4	4	4	78	0	8192	8192	8192	3776	8896	8320	7296	12224	8384
1567153048	79	0	4232.307617	4235.897461	4198.974121	4213.846191	4250.769043	1023	4				0	4	4	4	4	4	79	0	8192	8192	8192	3840	8896	8256	7296	12224	8384
1567153048	80	0	4212.820313	4233.846191	4198.974121	4203.589844	4246.666504	450	4				0	4	4	4	4	4	80	0	8192	8192	8192	3840	8896	8256	7360	12160	8896
1567153048	81	0	4194.358887	4209.230957	4191.794922	4186.666504	4252.820313	450	4				0	4	4	4	4	4	81	0	8192	8192	8192	3840	8896	8256	7424	12160	8576
1567153048	82	0	4191.794922	4207.179688	4188.717773	4185.128418	4234.871582	450	4				0	4	4	4	4	4	82	0	8192	8192	8192	3776	8896	8320	7296	12160	8576
1567153048	83	0	4206.666504	4215.384766	4202.05127	4198.461426	4220.512695	1023	4				0	4	4	4	4	4	83	0	8192	8192	8192	3776	8896	8256	7360	12160	8640
1567153048	84	0	4227.179688	4209.230957	4211.794922	4204.615234	4243.077148	450	4				0	4	4	4	4	4	84	0	8192	8192	8128	3776	8896	8320	7360	12160	8640
1567153048	85	0	4232.820313	4207.179688	4206.153809	4200.512695	4263.589844	450	4				0	4	4	4	4	4	85	0	8192	8192	8128	3776	8896	8256	7424	12096	8512
1567153048	86	0	4223.589844	4219.487305	4197.94873	4202.563965	4252.820313	450	4				0	4	4	4	4	4	86	0	8192	8192	8192	3776	8896	8320	7360	12160	8576
1567153048	87	0	4211.794922	4225.641113	4194.871582	4204.615234	4244.102539	1023	4				0	4	4	4	4	4	87	0	8192	8192	8128	3776	8896	8256	7360	12160	8768
1567153048	88	0	4210.256348	4219.487305	4195.897461	4196.922852	4257.436035	450	4				0	4	4	4	4	4	88	0	8192	8192	8192	3776	8896	8256	7360	12160	8768
1567153048	89	0	4209.743652	4209.230957	4190.256348	4191.794922	4248.717773	450	4				0	4	4	4	4	4	89	0	8192	8192	8192	3776	8896	8256	7360	12160	8576
1567153048	90	0	4210.256348	4190.769043	4188.205078	4193.846191	4224.615234	450	4				0	4	4	4	4	4	90	0	8192	8192	8192	3840	8896	8256	7360	12160	8576
1567153048	91	0	4208.717773	4188.717773	4194.358887	4195.384766	4227.179688	1023	4				0	4	4	4	4	4	91	0	8192	8192	8192	3840	8896	8256	7296	12224	8576
1567153048	92	0	4193.333496	4196.922852	4192.307617	4194.358887	4231.794922	450	4				0	4	4	4	4	4	92	0	8192	8192	8192	3776	8896	8256	7296	12224	8576
1567153048	93	0	4194.358887	4201.025879	4192.820313	4200.512695	4233.333496	450	4				0	4	4	4	4	4	93	0	8192	8192	8192	3840	8896	8256	7424	12096	8448
1567153048	94	0	4220.512695	4198.974121	4199.487305	4206.153809	4246.153809	450	4				0	4	4	4	4	4	94	0	8192	8192	8192	3776	8896	8256	7360	12224	8576
1567153048	95	0	4233.846191	4211.282227	4203.589844	4199.487305	4245.641113	1023	4				0	4	4	4	4	4	95	0	8192	8192	8192	3840	8960	8256	7424	12096	8576
1567153048	96	0	4228.717773	4219.487305	4198.974121	4194.358887	4228.717773	450	4				0	4	4	4	4	4	96	0	8192	8192	8192	3840	8896	8256	7360	12160	8640
1567153048	97	0	4226.153809	4205.128418	4191.794922	4194.358887	4230.256348	450	4				0	4	4	4	4	4	97	0	8192	8192	8192	3776	8896	8320	7360	12160	8640
1567153048	98	0	4225.641113	4192.820313	4195.897461	4198.974121	4253.846191	450	4				0	4	4	4	4	4	98	0	8192	8128	8192	3840	8896	8256	7360	12096	8576
1567153048	99	0	4213.333496	4207.179688	4204.102539	4204.615234	4262.563965	1023	4				0	4	4	4	4	4	99	0	8192	8192	8192	3776	8896	8256	7296	12160	8576
1567153048	100	0	4215.897461	4219.487305	4205.128418	4193.333496	4251.282227	450	4				0	4	4	4	4	4	100	0	8192	8192	8192	3840	8896	8256	7424	12160	8576
1567153048	101	0	4238.461426	4217.436035	4207.179688	4186.666504	4251.282227	450	4				0	4	4	4	4	4	101	0	8192	8192	8192	3776	8896	8320	7296	12160	8576
1567153048	102	0	4260.512695	4235.897461	4223.077148	4222.05127	4269.230957	450	4				0	4	4	4	4	4	102	0	8192	8192	8192	3840	8896	8256	7296	12160	8576
1567153048	103	0	4267.692383	4248.205078	4232.307617	4255.897461	4275.384766	1023	4				0	4	4	4	4	4	103	0	8192	8192	8192	3776	8896	8256	7424	12160	8576
1567153048	104	0	4250.769043	4227.692383	4213.333496	4234.871582	4266.153809	450	4				0	4	4	4	4	4	104	0	8192	8192	8192	3840	8896	8320	7360	12160	8576
1567153048	105	0	4231.794922	4205.128418	4193.333496	4210.256348	4261.025879	450	4				0	4	4	4	4	4	105	0	8192	8192	8192	3776	8896	8320	7296	12160	8448
1567153048	106	0	4232.820313	4201.025879	4190.769043	4215.384766	4252.820313	450	4				0	4	4	4	4	4	106	0	8192	8192	8192	3776	8896	8320	7296	12160	8448
1567153048	107	0	4245.641113	4211.282227	4198.461426	4219.487305	4252.307617	1023	4				0	4	4	4	4	4	107	0	8192	8192	8192	3776	8896	8256	7360	12160	8576
1567153048	108	0	4250.256348	4227.692383	4208.205078	4216.922852	4264.102539	450	4				0	4	4	4	4	4	108	0	8192	8192	8192	3776	8896	8256	7360	12224	8576
1567153048	109	0	4256.410156	4231.794922	4209.230957	4214.871582	4259.487305	450	4				0	4	4	4	4	4	109	0	8192	8192	8192	3840	8896	8256	7360	12224	8576
1567153048	110	0	4257.94873	4227.692383	4208.717773	4213.333496	4249.230957	450	4				0	4	4	4	4	4	110	0	8192	8192	8192	3840	8896	8256	7360	12224	8576
1567153048	111	0	4252.307617	4235.897461	4212.307617	4215.384766	4262.563965	1023	4				0	4	4	4	4	4	111	0	8192	8192	8192	3840	8896	8256	7424	12160	8512
1567153048	112	0	4266.153809	4225.641113	4210.256348	4213.333496	4265.641113	450	4				0	4	4	4	4	4	112	0	8192	8192	8192	3776	8896	8256	7424	12160	8576
1567153048	113	0	4265.641113	4203.077148	4210.769043	4211.794922	4249.230957	450	4				0	4	4	4	4	4	113	0	8192	8192	8192	3840	8896	8320	7424	12160	8576
1567153048	114	0	4227.179688	4203.077148	4211.282227	4216.410156	4252.820313	450	4				0	4	4	4	4	4	114	0	8192	8192	8192	3776	8896	8256	7360	12160	8576
1567153048	115	0	4227.692383	4209.230957	4206.666504	4218.461426	4261.538574	1023	4				0	4	4	4	4	4	115	0	8192	8192	8128	3776	8960	8320	7360	12160	8576
1567153048	116	0	4274.358887	4211.282227	4208.205078	4216.922852	4256.410156	450	4				0	4	4	4	4	4	116	0	8192	8192	8128	3776	8896	8256	7360	12160	8128
1567153048	117	0	4278.974121	4223.589844	4210.769043	4216.410156	4248.717773	450	4				0	4	4	4	4	4	117	0	8192	8192	8192	3776	8960	8320	7424	12160	8576
1567153048	118	0	4255.384766	4235.897461	4212.820313	4216.922852	4249.743652	450	4				0	4	4	4	4	4	118	0	8192	8192	8192	3776	8896	8256	7424	12224	8576
1567153048	119	0	4254.358887	4219.487305	4210.769043	4218.461426	4259.487305	1023	4				0	4	4	4	4	4	119	0	8192	8192	8192	3776	8960	8256	7360	12224	8640
1567153048	120	0	4248.717773	4203.077148	4206.666504	4218.974121	4257.436035	450	4				0	4	4	4	4	4	120	0	8192	8192	8128	3840	8960	8256	7360	12224	8640
1567153048	121	0	4241.538574	4215.384766	4208.205078	4216.410156	4248.205078	450	4				0	4	4	4	4	4	121	0	8192	8192	8192	3840	8960	8256	7360	12160	8512
1567153048	122	0	4258.974121	4223.589844	4207.692383	4217.94873	4256.410156	450	4				0	4	4	4	4	4	122	0	8192	8192	8192	3840	8960	8256	7296	12160	8576
1567153048	123	0	4265.641113	4213.333496	4200.512695	4214.358887	4267.179688	1023	4				0	4	4	4	4	4	123	0	8192	8192	8192	3840	8960	8320	7360	12160	8512
1567153048	124	0	4251.282227	4205.128418	4192.820313	4204.615234	4251.282227	450	4				0	4	4	4	4	4	124	0	8192	8192	8192	3840	8960	8256	7360	12160	8512
1567153048	125	0	4235.897461	4215.384766	4192.820313	4206.153809	4237.436035	450	4				0	4	4	4	4	4	125	0	8192	8192	8192	3776	8960	8256	7360	12160	8576
1567153048	126	0	4236.922852	4217.436035	4198.461426	4213.333496	4247.692383	450	4				0	4	4	4	4	4	126	0	8192	8192	8192	3776	8960	8320	7360	12160	8576
1567153048	127	0	4239.487305	4203.077148	4201.538574	4205.641113	4249.230957	236	4				0	4	4	4	4	4	127	0	8192	8192	8192	3776	8960	8256	7424	12096	8576
1567153048	0	0	4227.692383	4211.282227	4203.077148	4198.974121	4237.436035	450	4				0	4	4	4	4	4	0	0	8192	8192	8192	3840	8960	8256	7424	12096	8576
1567153048	1	0	4238.974121	4221.538574	4205.641113	4209.230957	4237.436035	450	4				0	4	4	4	4	4	1	0	8192	8192	8192	3776	8960	8256	7360	12160	8576
1567153048	2	0	4263.589844	4201.025879	4211.282227	4216.922852	4242.563965	1023	4				0	4	4	4	4	4	2	0	8192	8192	8192	3840	8960	8320	7424	12160	8576
1567153048	3	0	4262.563965	4201.025879	4216.410156	4217.436035	4246.666504	450	4				0	4	4	4	4	4	3	0	8192	8192	8192	3776	8896	8256	7424	12160	8512
1567153048	4	0	4258.461426	4227.692383	4217.436035	4223.077148	4258.974121	1023	4				0	4	4	4	4	4	4	0	8192	8192	8192	3776	8960	8320	7360	12160	8384
1567153048	5	0	4267.179688	4227.692383	4221.025879	4220.512695	4256.922852	450	4				0	4	4	4	4	4	5	0	8192	8192	8192	3776	8896	8256	7360	12160	8384
1567153048	6	0	4249.230957	4213.333496	4216.922852	4206.153809	4232.820313	1023	4				0	4	4	4	4	4	6	0	8192	8192	8192	3776	8896	8256	7360	12160	8704
1567153048	7	0	4222.05127	4211.282227	4205.128418	4203.589844	4227.692383	450	4				0	4	4	4	4	4	7	0	8192	8192	8192	3776	8896	8256	7424	12160	8576
1567153048	8	0	4235.384766	4209.230957	4204.102539	4204.102539	4242.563965	450	4				0	4	4	4	4	4	8	0	8192	8192	8192	3840	8896	8256	7360	12160	8576
1567153048	9	0	4252.307617	4205.128418	4208.717773	4190.256348	4238.461426	1023	4				0	4	4	4	4	4	9	0	8192	8192	8192	3776	8896	8256	7360	12160	8512
1567153048	10	0	4246.153809	4186.666504	4210.769043	4188.717773	4225.641113	450	4				0	4	4	4	4	4	10	0	8192	8192	8192	3776	8896	8320	7360	12160	8512
1567153048	11	0	4238.974121	4170.256348	4211.282227	4204.102539	4222.05127	1023	4				0	4	4	4	4	4	11	0	8192	8192	8192	3776	8896	8256	7424	12096	8576
1567153048	12	0	4235.384766	4198.974121	4213.846191	4207.179688	4221.538574	450	4				0	4	4	4	4	4	12	0	8192	8192	8192	3776	8896	8320	7424	12160	8576
1567153048	13	0	4222.563965	4225.641113	4216.922852	4198.461426	4230.769043	450	4				0	4	4	4	4	4	13	0	8192	8192	8192	3776	8896	8256	7360	12160	8512
1567153048	14	0	4224.102539	4219.487305	4217.436035	4198.461426	4243.589844	450	4				0	4	4	4	4	4	14	0	8192	8192	8192	3840	8896	8256	7360	12160	8512
1567153048	15	0	4249.230957	4215.384766	4221.025879	4200.512695	4234.358887	1023	4				0	4	4	4	4	4	15	0	8192	8192	8192	3776	8896	8256	7360	12096	8576
1567153048	16	0	4254.358887	4209.230957	4222.563965	4202.05127	4218.974121	0	4				0	4	4	4	4	4	16	0	8192	8192	8192	3776	8896	8320	7360	12160	8576
1567153048	17	0	4230.769043	4198.974121	4217.94873	4203.589844	4227.692383	0	4				0	4	4	4	4	4	17	0	8192	8192	8192	3840	8896	8256	7360	12160	8512
1567153048	18	0	4220	4196.922852	4214.871582	4200	4227.692383	0	4				0	4	4	4	4	4	18	0	8192	8192	8192	3776	8896	8320	7360	12160	8512
1567153048	19	0	4221.025879	4194.871582	4212.307617	4191.282227	4201.538574	0	4				0	4	4	4	4	4	19	0	8192	8192	8192	3776	8896	8256	7424	12224	8448
1567153048	20	0	4214.871582	4203.077148	4212.820313	4174.358887	4203.589844	0	4				0	4	4	4	4	4	20	0	8192	8192	8192	3840	8896	8256	7424	12160	8576
1567153048	21	0	4221.025879	4217.436035	4213.846191	4173.846191	4231.794922	0	4				0	4	4	4	4	4	21	0	8192	8192	8192	3776	8896	8256	7424	12096	8576
1567153048	22	0	4224.102539	4203.077148	4210.769043	4192.820313	4222.05127	0	4				0	4	4	4	4	4	22	0	8192	8192	8192	3776	8896	8256	7296	12160	8512
1567153048	23	0	4219.487305	4198.974121	4219.487305	4205.641113	4207.692383	0	4				0	4	4	4	4	4	23	0	8192	8192	8192	3776	8896	8256	7296	12160	8512
1567153048	24	0	4223.077148	4217.436035	4231.282227	4207.692383	4227.179688	0	4				0	4	4	4	4	4	24	0	8192	8192	8192	3776	8896	8256	7360	12160	8640
1567153048	25	0	4220	4198.974121	4226.153809	4206.153809	4223.077148	0	4				0	4	4	4	4	4	25	0	8192	8192	8192	3776	8896	8256	7424	12160	8576
1567153048	26	0	4218.461426	4176.410156	4220.512695	4204.615234	4208.717773	0	4				0	4	4	4	4	4	26	0	8192	8192	8192	3776	8896	8320	7424	12160	8576
1567153048	27	0	4234.871582	4205.128418	4225.641113	4201.538574	4216.922852	0	4				0	4	4	4	4	4	27	0	8192	8192	8192	3776	8896	8256	7360	12160	8512
1567153048	28	0	4231.794922	4225.641113	4225.641113	4191.282227	4211.794922	0	4				0	4	4	4	4	4	28	0	8192	8192	8192	3776	8896	8256	7360	12160	8512
1567153048	29	0	4197.436035	4209.230957	4215.384766	4181.538574	4196.922852	0	4				0	4	4	4	4	4	29	0	8192	8192	8192	3840	8896	8256	7424	12160	8576
1567153048	30	0	4195.897461	4209.230957	4216.922852	4192.307617	4203.589844	0	4				0	4	4	4	4	4	30	0	8192	8192	8192	3776	8896	8256	7296	12096	8640
1567153048	31	0	4222.563965	4221.538574	4225.641113	4205.641113	4210.256348	0	4				0	4	4	4	4	4	31	0	8192	8192	8192	3840	8896	8256	7360	12160	8576
1567153048	32	0	4220	4196.922852	4214.871582	4202.05127	4194.358887	0	4				0	4	4	4	4	4	32	0	8192	8192	8192	3776	8896	8256	7360	12160	8576
1567153048	33	0	4203.589844	4170.256348	4203.589844	4193.846191	4193.846191	0	4				0	4	4	4	4	4	33	0	8192	8192	8192	3776	8896	8256	7424	12160	8576
1567153048	34	0	4210.256348	4194.871582	4207.179688	4184.615234	4207.179688	0	4				0	4	4	4	4	4	34	0	8192	8192	8192	3776	8896	8256	7424	12160	8576
1567153048	35	0	4207.179688	4221.538574	4209.230957	4185.641113	4201.538574	0	4				0	4	4	4	4	4	35	0	8192	8192	8192	3840	8896	8256	7424	12160	8576
1567153048	36	0	4196.922852	4207.179688	4208.205078	4196.922852	4195.384766	0	4				0	4	4	4	4	4	36	0	8192	8192	8192	3840	8896	8256	7424	12160	8576
1567153048	37	0	4216.922852	4207.179688	4212.307617	4205.128418	4210.769043	0	4				0	4	4	4	4	4	37	0	8192	8192	8192	3840	8960	8256	7360	12160	8896
1567153048	38	0	4227.692383	4225.641113	4216.410156	4210.256348	4212.820313	0	4				0	4	4	4	4	4	38	0	8192	8192	8192	3840	8896	8320	7424	12160	8512
1567153048	39	0	4193.846191	4205.128418	4204.102539	4204.102539	4178.974121	0	4				0	4	4	4	4	4	39	0	8192	8192	8192	3776	8896	8320	7424	12160	8576
1567153048	40	0	4169.230957	4174.358887	4183.077148	4177.94873	4162.05127	0	4				0	4	4	4	4	4	40	0	8192	8192	8192	3776	8960	8256	7360	12160	8576
1567153048	41	0	4189.230957	4182.563965	4174.871582	4158.461426	4182.05127	0	4				0	4	4	4	4	4	41	0	8192	8192	8192	3840	8896	8256	7360	12160	8576
1567153048	42	0	4183.077148	4192.820313	4167.692383	4158.974121	4181.025879	0	4				0	4	4	4	4	4	42	0	8192	8192	8192	3776	8896	8320	7360	12224	8704
1567153048	43	0	4143.589844	4172.307617	4154.358887	4141.538574	4146.153809	0	4				0	4	4	4	4	4	43	0	8192	8192	8192	3776	8896	8256	7488	12096	8512
1567153048	44	0	4164.102539	4180.512695	4167.179688	4130.256348	4152.307617	0	4				0	4	4	4	4	4	44	0	8192	8192	8192	3776	8896	8256	7424	12160	8576
1567153048	45	0	4220.512695	4211.282227	4208.717773	4176.410156	4198.461426	0	4				0	4	4	4	4	4	45	0	8192	8192	8192	3840	8896	8256	7360	12160	8576
1567153048	46	0	4219.487305	4217.436035	4230.256348	4227.692383	4211.282227	0	4				0	4	4	4	4	4	46	0	8192	8192	8192	3776	8896	8256	7360	12160	8576
1567153048	47	0	4196.922852	4211.282227	4213.846191	4221.538574	4202.05127	0	4				0	4	4	4	4	4	47	0	8192	8192	8192	3776	8896	8320	7424	12160	8576
1567153048	48	0	4212.307617	4207.179688	4200	4190.769043	4209.743652	0	4				0	4	4	4	4	4	48	0	8192	8192	8192	3840	8896	8256	7360	12160	8576
1567153048	49	0	4216.410156	4201.025879	4202.05127	4186.153809	4210.769043	0	4				0	4	4	4	4	4	49	0	8192	8192	8192	3840	8896	8320	7360	12160	8576
1567153048	50	0	4193.846191	4201.025879	4197.436035	4187.179688	4195.897461	0	4				0	4	4	4	4	4	50	0	8192	8192	8192	3776	8896	8256	7360	12160	8576
1567153048	51	0	4185.128418	4207.179688	4196.922852	4176.922852	4194.871582	0	4				0	4	4	4	4	4	51	0	8192	8192	8192	3776	8896	8320	7360	12160	8576
1567153048	52	0	4189.743652	4209.230957	4200	4174.358887	4198.974121	0	4				0	4	4	4	4	4	52	0	8192	8192	8192	3840	8896	8256	7360	12160	8576
1567153048	53	0	4205.128418	4198.974121	4197.94873	4183.589844	4192.820313	0	4				0	4	4	4	4	4	53	0	8192	8192	8192	3840	8896	8320	7360	12160	8512
1567153048	54	0	4221.025879	4194.871582	4195.897461	4189.743652	4201.025879	0	4				0	4	4	4	4	4	54	0	8192	8192	8192	3840	8960	8256	7360	12160	8512
1567153048	55	0	4200.512695	4192.820313	4192.820313	4182.05127	4214.871582	0	4				0	4	4	4	4	4	55	0	8192	8192	8192	3776	8960	8256	7360	12160	8576
1567153048	56	0	4175.384766	4196.922852	4192.307617	4181.538574	4204.102539	0	4				0	4	4	4	4	4	56	0	8192	8192	8192	3840	8960	8320	7360	12160	8512
1567153048	57	0	4193.846191	4207.179688	4197.436035	4189.743652	4184.102539	0	4				0	4	4	4	4	4	57	0	8192	8192	8192	3776	8960	8320	7360	12160	8640
1567153048	58	0	4205.641113	4209.230957	4197.436035	4178.461426	4184.615234	0	4				0	4	4	4	4	4	58	0	8192	8192	8192	3776	8960	8320	7424	12224	8384
1567153048	59	0	4182.563965	4198.974121	4189.743652	4169.743652	4182.563965	0	4				0	4	4	4	4	4	59	0	8192	8192	8192	3776	8960	8256	7424	12224	8384
1567153048	60	0	4181.538574	4192.820313	4188.205078	4178.461426	4156.922852	0	4				0	4	4	4	4	4	60	0	8192	8192	8192	3776	8960	8256	7360	12160	8896
1567153048	61	0	4198.461426	4203.077148	4193.333496	4180	4159.487305	0	4				0	4	4	4	4	4	61	0	8192	8192	8192	3776	8960	8256	7360	12096	8512
1567153049	62	0	4198.461426	4203.077148	4192.820313	4176.410156	4195.897461	0	4				0	4	4	4	4	4	62	0	8192	8192	8192	3840	8960	8256	7488	12160	8640
1567153049	63	0	4192.820313	4194.871582	4197.94873	4184.102539	4214.358887	0	4				0	4	4	4	4	4	63	0	8192	8192	8192	3776	8896	8256	7424	12160	8512
1567153049	64	0	4191.794922	4205.128418	4204.615234	4182.05127	4201.538574	450	4				0	4	4	4	4	4	64	0	8192	8192	8192	3840	8896	8256	7424	12160	8512
1567153049	65	0	4184.615234	4219.487305	4195.384766	4168.717773	4185.128418	450	4				0	4	4	4	4	4	65	0	8192	8192	8192	3776	8960	8256	7360	12160	8576
1567153049	66	0	4174.358887	4205.128418	4185.641113	4169.743652	4180	1023	4				0	4	4	4	4	4	66	0	8192	8192	8192	3840	8960	8256	7360	12160	8512
1567153049	67	0	4172.307617	4184.615234	4180	4173.333496	4174.358887	450	4				0	4	4	4	4	4	67	0	8192	8192	8192	3776	8960	8256	7360	12160	8640
1567153049	68	0	4178.974121	4194.871582	4175.897461	4169.743652	4162.563965	1023	4				0	4	4	4	4	4	68	0	8192	8192	8192	3840	8896	8256	7360	12160	8640
1567153049	69	0	4174.358887	4203.077148	4180	4167.179688	4167.179688	450	4				0	4	4	4	4	4	69	0	8192	8192	8192	3776	8896	8256	7360	12160	8512
1567153049	70	0	4152.820313	4178.461426	4181.538574	4159.487305	4181.538574	1023	4				0	4	4	4	4	4	70	0	8192	8192	8192	3776	8896	8256	7360	12096	8576
1567153049	71	0	4152.820313	4174.358887	4176.410156	4153.846191	4170.256348	450	4				0	4	4	4	4	4	71	0	8192	8192	8192	3840	8896	8320	7424	12160	8576
1567153049	72	0	4171.282227	4196.922852	4172.820313	4162.05127	4157.436035	450	4				0	4	4	4	4	4	72	0	8192	8192	8192	3776	8896	8256	7424	12160	8576
1567153049	73	0	4175.897461	4198.974121	4173.333496	4165.128418	4170.256348	1023	4				0	4	4	4	4	4	73	0	8192	8192	8192	3840	8896	8320	7424	12160	8832
1567153049	74	0	4183.589844	4188.717773	4177.94873	4163.077148	4171.282227	450	4				0	4	4	4	4	4	74	0	8192	8192	8192	3840	8896	8256	7424	12160	8512
1567153049	75	0	4185.641113	4201.025879	4182.05127	4179.487305	4161.538574	1023	4				0	4	4	4	4	4	75	0	8192	8192	8192	3840	8896	8320	7296	12160	8576
1567153049	76	0	4166.666504	4203.077148	4183.589844	4193.333496	4176.410156	450	4				0	4	4	4	4	4	76	0	8192	8192	8192	3840	8896	8256	7360	12096	8384
1567153049	77	0	4172.307617	4182.563965	4186.153809	4186.153809	4190.256348	450	4				0	4	4	4	4	4	77	0	8192	8192	8192	3776	8896	8256	7360	12096	8384
1567153049	78	0	4207.179688	4192.820313	4193.846191	4186.153809	4186.666504	450	4				0	4	4	4	4	4	78	0	8192	8192	8192	3840	8896	8256	7360	12160	8768
1567153049	79	0	4208.717773	4209.230957	4193.846191	4197.436035	4196.410156	1023	4				0	4	4	4	4	4	79	0	8192	8192	8192	3776	8896	8320	7360	12096	8512
1567153049	80	0	4192.820313	4186.666504	4187.692383	4199.487305	4215.384766	450	4				0	4	4	4	4	4	80	0	8192	8192	8192	3776	8896	8256	7360	12160	8576
1567153049	81	0	4208.205078	4190.769043	4197.94873	4201.025879	4214.871582	450	4				0	4	4	4	4	4	81	0	8192	8192	8192	3776	8896	8256	7360	12160	8512
1567153049	82	0	4225.641113	4231.794922	4211.282227	4205.641113	4204.102539	450	4				0	4	4	4	4	4	82	0	8192	8192	8192	3776	8896	8256	7360	12160	8512
1567153049	83	0	4211.794922	4225.641113	4208.205078	4208.205078	4205.641113	1023	4				0	4	4	4	4	4	83	0	8192	8192	8192	3776	8896	8320	7296	12096	8576
1567153049	84	0	4209.230957	4196.922852	4209.230957	4216.922852	4228.717773	450	4				0	4	4	4	4	4	84	0	8192	8192	8192	3840	8896	8256	7360	12160	8512
1567153049	85	0	4231.794922	4213.333496	4213.333496	4224.102539	4251.282227	450	4				0	4	4	4	4	4	85	0	8192	8192	8192	3840	8896	8256	7296	12160	8576
1567153049	86	0	4234.871582	4223.589844	4211.282227	4221.025879	4239.487305	450	4				0	4	4	4	4	4	86	0	8192	8192	8192	3840	8896	8320	7296	12160	8576
1567153049	87	0	4218.461426	4196.922852	4211.282227	4218.461426	4229.230957	1023	4				0	4	4	4	4	4	87	0	8192	8192	8192	3776	8896	8256	7360	12160	8576
1567153049	88	0	4221.538574	4201.025879	4210.256348	4217.94873	4233.333496	450	4				0	4	4	4	4	4	88	0	8192	8192	8192	3840	8896	8320	7424	12160	8512
1567153049	89	0	4234.358887	4231.794922	4207.179688	4215.384766	4221.025879	450	4				0	4	4	4	4	4	89	0	8192	8192	8192	3776	8896	8256	7360	12224	8576
1567153049	90	0	4235.384766	4233.846191	4204.615234	4215.384766	4221.538574	450	4				0	4	4	4	4	4	90	0	8192	8192	8192	3776	8896	8320	7360	12224	8576
1567153049	91	0	4232.820313	4213.333496	4207.692383	4218.974121	4245.128418	1023	4				0	4	4	4	4	4	91	0	8192	8192	8128	3776	8960	8256	7360	12224	8704
1567153049	92	0	4225.128418	4201.025879	4209.230957	4217.436035	4242.563965	450	4				0	4	4	4	4	4	92	0	8192	8192	8192	3840	8960	8256	7360	12160	8576
1567153049	93	0	4210.256348	4196.922852	4197.436035	4206.666504	4213.846191	450	4				0	4	4	4	4	4	93	0	8192	8192	8192	3840	8896	8256	7424	12160	8512
1567153049	94	0	4209.743652	4196.922852	4186.666504	4196.922852	4207.692383	450	4				0	4	4	4	4	4	94	0	8192	8192	8192	3776	8960	8256	7360	12160	8640
1567153049	95	0	4220	4201.025879	4185.641113	4201.025879	4221.538574	1023	4				0	4	4	4	4	4	95	0	8192	8192	8192	3776	8896	8256	7360	12160	8640
1567153049	96	0	4216.922852	4198.974121	4184.615234	4208.205078	4226.153809	450	4				0	4	4	4	4	4	96	0	8192	8192	8192	3776	8960	8320	7424	12096	8704
1567153049	97	0	4211.794922	4196.922852	4185.128418	4198.974121	4221.025879	450	4				0	4	4	4	4	4	97	0	8192	8192	8192	3840	8960	8256	7424	12160	8512
1567153049	98	0	4213.846191	4209.230957	4192.307617	4187.692383	4216.410156	450	4				0	4	4	4	4	4	98	0	8192	8192	8192	3776	8960	8320	7424	12160	8576
1567153049	99	0	4225.128418	4207.179688	4198.974121	4194.871582	4224.102539	1023	4				0	4	4	4	4	4	99	0	8192	8192	8192	3776	8960	8256	7360	12160	8576
1567153049	100	0	4221.538574	4172.307617	4194.358887	4205.128418	4236.410156	450	4				0	4	4	4	4	4	100	0	8192	8192	8192	3776	8960	8256	7360	12160	8576
1567153049	101	0	4190.769043	4160	4184.102539	4200	4216.922852	450	4				0	4	4	4	4	4	101	0	8192	8192	8192	3776	8896	8256	7360	12160	8512
1567153049	102	0	4190.769043	4184.615234	4183.589844	4194.871582	4198.461426	450	4				0	4	4	4	4	4	102	0	8192	8192	8192	3776	8960	8256	7424	12160	8576
1567153049	103	0	4218.974121	4194.871582	4193.333496	4198.461426	4217.436035	1023	4				0	4	4	4	4	4	103	0	8192	8192	8192	3776	8896	8256	7424	12160	8640
1567153049	104	0	4220.512695	4184.615234	4204.615234	4200.512695	4234.871582	450	4				0	4	4	4	4	4	104	0	8192	8192	8192	3776	8896	8256	7424	12160	8640
1567153049	105	0	4219.487305	4186.666504	4204.102539	4197.94873	4240	450	4				0	4	4	4	4	4	105	0	8192	8192	8192	3840	8896	8256	7424	12160	8576
1567153049	106	0	4240.512695	4190.769043	4203.589844	4196.922852	4248.717773	450	4				0	4	4	4	4	4	106	0	8192	8192	8192	3776	8896	8256	7360	12160	8576
1567153049	107	0	4225.128418	4178.461426	4206.153809	4198.974121	4238.461426	1023	4				0	4	4	4	4	4	107	0	8192	8192	8192	3840	8896	8320	7360	12160	8576
1567153049	108	0	4195.384766	4174.358887	4198.461426	4193.846191	4215.897461	450	4				0	4	4	4	4	4	108	0	8192	8192	8192	3840	8896	8256	7360	12160	8576
1567153049	109	0	4209.743652	4190.769043	4192.820313	4186.153809	4229.743652	450	4				0	4	4	4	4	4	109	0	8192	8192	8192	3840	8896	8256	7360	12160	8640
1567153049	110	0	4228.205078	4207.179688	4193.333496	4193.846191	4240.512695	450	4				0	4	4	4	4	4	110	0	8192	8192	8192	3840	8896	8256	7360	12096	8576
1567153049	111	0	4227.692383	4190.769043	4196.410156	4206.153809	4226.666504	1023	4				0	4	4	4	4	4	111	0	8192	8192	8192	3840	8896	8320	7360	12096	8576
1567153049	112	0	4224.615234	4166.153809	4202.563965	4201.025879	4246.153809	450	4				0	4	4	4	4	4	112	0	8192	8192	8192	3840	8896	8256	7424	12160	8704
1567153049	113	0	4219.487305	4178.461426	4200	4194.358887	4260	450	4				0	4	4	4	4	4	113	0	8192	8192	8192	3776	8896	8256	7424	12160	8704
1567153049	114	0	4207.179688	4188.717773	4189.230957	4193.333496	4226.153809	450	4				0	4	4	4	4	4	114	0	8192	8192	8192	3840	8896	8256	7360	12160	8192
1567153049	115	0	4202.563965	4174.358887	4189.743652	4194.871582	4221.538574	1023	4				0	4	4	4	4	4	115	0	8192	8192	8192	3776	8896	8256	7360	12160	8576
1567153049	116	0	4208.205078	4172.307617	4195.897461	4197.436035	4247.179688	450	4				0	4	4	4	4	4	116	0	8192	8192	8192	3840	8896	8256	7424	12096	8576
1567153049	117	0	4220.512695	4192.820313	4197.436035	4190.769043	4235.897461	450	4				0	4	4	4	4	4	117	0	8192	8192	8192	3776	8896	8256	7360	12224	8576
1567153049	118	0	4227.179688	4186.666504	4195.384766	4186.153809	4212.307617	450	4				0	4	4	4	4	4	118	0	8192	8192	8192	3776	8896	8256	7360	12224	8576
1567153049	119	0	4202.05127	4160	4194.358887	4188.205078	4217.94873	1023	4				0	4	4	4	4	4	119	0	8192	8192	8192	3776	8896	8320	7360	12160	8448
1567153049	120	0	4183.589844	4172.307617	4194.358887	4184.615234	4222.05127	450	4				0	4	4	4	4	4	120	0	8192	8192	8192	3840	8896	8256	7360	12160	8576
1567153049	121	0	4192.307617	4198.974121	4194.871582	4184.615234	4211.282227	450	4				0	4	4	4	4	4	121	0	8192	8192	8192	3776	8896	8320	7424	12096	8576
1567153049	122	0	4205.128418	4186.666504	4195.897461	4200	4215.384766	450	4				0	4	4	4	4	4	122	0	8192	8192	8192	3840	8896	8320	7424	12096	8576
1567153049	123	0	4208.205078	4180.512695	4194.871582	4206.153809	4220.512695	1023	4				0	4	4	4	4	4	123	0	8192	8192	8192	3776	8896	8256	7296	12160	8576
1567153049	124	0	4214.358887	4203.077148	4201.025879	4200	4215.384766	450	4				0	4	4	4	4	4	124	0	8192	8192	8192	3840	8896	8320	7360	12096	8576
1567153049	125	0	4224.615234	4192.820313	4206.666504	4203.077148	4224.102539	450	4				0	4	4	4	4	4	125	0	8192	8192	8192	3776	8896	8256	7360	12224	8576
1567153049	126	0	4218.974121	4170.256348	4195.384766	4203.077148	4228.717773	450	4				0	4	4	4	4	4	126	0	8192	8192	8192	3776	8896	8320	7360	12224	8576
1567153049	127	0	4203.077148	4190.769043	4189.230957	4191.794922	4217.94873	236	4				0	4	4	4	4	4	127	0	8192	8192	8192	3776	8896	8256	7360	12160	8576
1567153049	0	0	4193.846191	4207.179688	4192.307617	4184.615234	4213.846191	450	4				0	4	4	4	4	4	0	0	8192	8192	8192	3776	8896	8256	7424	12160	8512
1567153049	1	0	4201.025879	4184.615234	4189.230957	4186.153809	4216.922852	450	4				0	4	4	4	4	4	1	0	8192	8192	8192	3840	8896	8256	7360	12096	8512
1567153049	2	0	4223.077148	4178.461426	4190.769043	4194.871582	4220.512695	1023	4				0	4	4	4	4	4	2	0	8192	8192	8192	3776	8896	8256	7424	12160	8768
1567153049	3	0	4240	4207.179688	4202.563965	4205.641113	4232.820313	450	4				0	4	4	4	4	4	3	0	8192	8192	8192	3840	8896	8256	7424	12160	8768
1567153049	4	0	4224.102539	4201.025879	4197.94873	4193.333496	4228.205078	1023	4				0	4	4	4	4	4	4	0	8192	8192	8192	3776	8896	8256	7296	12096	8512
1567153049	5	0	4201.025879	4164.102539	4176.922852	4173.333496	4197.436035	450	4				0	4	4	4	4	4	5	0	8192	8192	8192	3840	8896	8256	7424	12160	8576
1567153049	6	0	4200.512695	4162.05127	4178.461426	4184.615234	4198.974121	1023	4				0	4	4	4	4	4	6	0	8192	8192	8192	3776	8896	8256	7360	12160	8576
1567153049	7	0	4207.692383	4196.922852	4195.897461	4204.102539	4233.846191	450	4				0	4	4	4	4	4	7	0	8192	8192	8192	3840	8896	8256	7424	12160	8512
1567153049	8	0	4219.487305	4209.230957	4195.897461	4198.974121	4243.077148	450	4				0	4	4	4	4	4	8	0	8192	8192	8192	3776	8896	8256	7424	12160	8512
1567153049	9	0	4233.333496	4194.871582	4190.256348	4195.384766	4222.563965	1023	4				0	4	4	4	4	4	9	0	8192	8192	8192	3840	8896	8256	7424	12160	8576
1567153049	10	0	4225.128418	4198.974121	4193.846191	4203.077148	4222.563965	450	4				0	4	4	4	4	4	10	0	8192	8192	8192	3776	8896	8256	7360	12160	8576
1567153049	11	0	4212.820313	4211.282227	4200.512695	4202.563965	4236.410156	1023	4				0	4	4	4	4	4	11	0	8192	8192	8192	3840	8896	8256	7360	12160	8512
1567153049	12	0	4218.974121	4203.077148	4202.05127	4204.102539	4229.743652	450	4				0	4	4	4	4	4	12	0	8192	8192	8192	3776	8896	8256	7360	12160	8512
1567153049	13	0	4204.615234	4196.922852	4196.922852	4205.128418	4223.077148	450	4				0	4	4	4	4	4	13	0	8192	8192	8192	3776	8896	8320	7360	12160	8576
1567153049	14	0	4187.692383	4203.077148	4198.974121	4197.94873	4231.794922	450	4				0	4	4	4	4	4	14	0	8192	8192	8192	3840	8896	8256	7424	12096	8576
1567153049	15	0	4218.461426	4205.128418	4207.692383	4200	4238.974121	1023	4				0	4	4	4	4	4	15	0	8192	8192	8192	3840	8896	8320	7360	12160	8576
1567153049	16	0	4241.025879	4201.025879	4205.128418	4203.589844	4231.282227	0	4				0	4	4	4	4	4	16	0	8192	8192	8192	3840	8896	8256	7360	12160	8576
1567153049	17	0	4206.153809	4203.077148	4187.692383	4180.512695	4211.282227	0	4				0	4	4	4	4	4	17	0	8192	8192	8192	3776	8896	8320	7360	12096	8576
1567153049	18	0	4170.256348	4184.615234	4174.871582	4160	4194.358887	0	4				0	4	4	4	4	4	18	0	8192	8192	8192	3840	8896	8256	7424	12096	8576
1567153049	19	0	4191.794922	4176.410156	4183.077148	4181.025879	4202.05127	0	4				0	4	4	4	4	4	19	0	8192	8192	8192	3840	8896	8320	7360	12096	8512
1567153049	20	0	4226.153809	4205.128418	4200.512695	4212.820313	4231.794922	0	4				0	4	4	4	4	4	20	0	8192	8192	8192	3776	8896	8256	7296	12160	8768
1567153049	21	0	4216.922852	4223.589844	4201.025879	4215.384766	4243.077148	0	4				0	4	4	4	4	4	21	0	8192	8192	8192	3776	8896	8256	7296	12160	8768
1567153049	22	0	4199.487305	4203.077148	4194.871582	4199.487305	4229.230957	0	4				0	4	4	4	4	4	22	0	8192	8192	8192	3776	8896	8256	7360	12096	8640
1567153049	23	0	4215.384766	4182.563965	4191.282227	4192.820313	4224.102539	0	4				0	4	4	4	4	4	23	0	8192	8192	8192	3776	8896	8320	7360	12160	8576
1567153049	24	0	4216.922852	4186.666504	4191.794922	4195.384766	4222.05127	0	4				0	4	4	4	4	4	24	0	8192	8192	8192	3776	8896	8256	7360	12096	8512
1567153049	25	0	4187.179688	4190.769043	4192.307617	4190.256348	4204.102539	0	4				0	4	4	4	4	4	25	0	8192	8192	8192	3776	8896	8256	7360	12160	8576
1567153049	26	0	4182.05127	4180.512695	4187.179688	4183.589844	4203.589844	0	4				0	4	4	4	4	4	26	0	8192	8192	8192	3840	8896	8256	7360	12160	8576
1567153049	27	0	4198.974121	4178.461426	4188.205078	4191.282227	4214.358887	0	4				0	4	4	4	4	4	27	0	8192	8192	8192	3840	8896	8320	7360	12160	8576
1567153049	28	0	4207.692383	4198.974121	4195.897461	4202.05127	4212.307617	0	4				0	4	4	4	4	4	28	0	8192	8192	8192	3840	8896	8256	7360	12224	8576
1567153049	29	0	4218.461426	4211.282227	4192.307617	4198.974121	4220	0	4				0	4	4	4	4	4	29	0	8192	8192	8192	3840	8896	8320	7360	12160	8640
1567153049	30	0	4216.922852	4192.820313	4178.461426	4197.94873	4234.358887	0	4				0	4	4	4	4	4	30	0	8192	8192	8192	3840	8896	8320	7360	12160	8640
1567153049	31	0	4192.820313	4182.563965	4178.461426	4198.974121	4220.512695	0	4				0	4	4	4	4	4	31	0	8192	8192	8128	3776	8896	8256	7360	12160	8640
1567153049	32	0	4205.641113	4203.077148	4193.333496	4190.769043	4208.717773	0	4				0	4	4	4	4	4	32	0	8192	8192	8192	3776	8896	8320	7360	12160	8512
1567153049	33	0	4235.384766	4207.179688	4193.846191	4190.256348	4223.077148	0	4				0	4	4	4	4	4	33	0	8192	8192	8192	3776	8960	8256	7424	12160	8640
1567153049	34	0	4223.077148	4184.615234	4186.153809	4198.461426	4227.692383	0	4				0	4	4	4	4	4	34	0	8192	8192	8192	3776	8960	8320	7424	12160	8640
1567153049	35	0	4204.102539	4182.563965	4189.230957	4201.025879	4218.461426	0	4				0	4	4	4	4	4	35	0	8192	8192	8192	3776	8960	8256	7232	12096	8640
1567153049	36	0	4196.410156	4205.128418	4192.307617	4200.512695	4215.384766	0	4				0	4	4	4	4	4	36	0	8192	8192	8192	3776	8896	8320	7360	12160	8576
1567153049	37	0	4203.077148	4205.128418	4193.333496	4203.077148	4217.94873	0	4				0	4	4	4	4	4	37	0	8192	8192	8192	3776	8896	8256	7296	12096	8576
1567153049	38	0	4233.333496	4201.025879	4198.974121	4205.128418	4215.384766	0	4				0	4	4	4	4	4	38	0	8192	8192	8192	3840	8896	8256	7360	12160	8768
1567153049	39	0	4240.512695	4217.436035	4202.563965	4201.025879	4216.922852	0	4				0	4	4	4	4	4	39	0	8192	8192	8192	3776	8896	8256	7360	12160	8768
1567153049	40	0	4216.410156	4217.436035	4207.692383	4198.974121	4234.871582	0	4				0	4	4	4	4	4	40	0	8192	8192	8192	3840	8960	8320	7424	12160	8576
1567153049	41	0	4208.717773	4203.077148	4210.769043	4200.512695	4237.436035	0	4				0	4	4	4	4	4	41	0	8192	8192	8192	3840	8896	8256	7360	12160	8576
1567153049	42	0	4214.358887	4196.922852	4200.512695	4190.769043	4221.025879	0	4				0	4	4	4	4	4	42	0	8192	8192	8192	3776	8896	8320	7424	12160	8576
1567153049	43	0	4207.179688	4198.974121	4188.717773	4184.615234	4213.846191	0	4				0	4	4	4	4	4	43	0	8192	8192	8192	3840	8896	8256	7360	12160	8576
1567153049	44	0	4203.077148	4207.179688	4195.384766	4197.436035	4216.410156	0	4				0	4	4	4	4	4	44	0	8192	8192	8192	3776	8896	8320	7360	12160	8576
1567153049	45	0	4221.025879	4213.333496	4204.102539	4204.615234	4219.487305	0	4				0	4	4	4	4	4	45	0	8192	8192	8192	3776	8896	8256	7424	12160	8512
1567153049	46	0	4236.410156	4207.179688	4196.410156	4191.794922	4216.410156	0	4				0	4	4	4	4	4	46	0	8192	8192	8192	3840	8896	8256	7296	12096	8576
1567153049	47	0	4221.538574	4196.922852	4192.820313	4182.563965	4211.794922	0	4				0	4	4	4	4	4	47	0	8192	8192	8192	3840	8896	8256	7360	12160	8576
1567153049	48	0	4204.615234	4184.615234	4192.820313	4185.641113	4223.077148	0	4				0	4	4	4	4	4	48	0	8192	8192	8192	3776	8896	8256	7360	12160	8576
1567153049	49	0	4222.563965	4184.615234	4196.922852	4194.871582	4241.025879	0	4				0	4	4	4	4	4	49	0	8192	8192	8192	3840	8896	8256	7360	12096	8576
1567153049	50	0	4243.589844	4207.179688	4213.333496	4207.692383	4243.589844	0	4				0	4	4	4	4	4	50	0	8192	8192	8192	3776	8896	8256	7296	12160	8576
1567153049	51	0	4227.179688	4221.538574	4213.846191	4200	4231.794922	0	4				0	4	4	4	4	4	51	0	8192	8192	8192	3840	8896	8256	7360	12096	8576
1567153049	52	0	4209.743652	4209.230957	4203.077148	4185.128418	4226.666504	0	4				0	4	4	4	4	4	52	0	8192	8192	8192	3776	8896	8256	7360	12096	8576
1567153049	53	0	4224.102539	4209.230957	4207.692383	4193.333496	4230.256348	0	4				0	4	4	4	4	4	53	0	8192	8192	8192	3776	8896	8256	7360	12160	8704
1567153049	54	0	4234.871582	4215.384766	4210.769043	4205.641113	4228.717773	0	4				0	4	4	4	4	4	54	0	8192	8192	8192	3776	8896	8256	7360	12224	8512
1567153049	55	0	4226.666504	4201.025879	4200.512695	4197.436035	4225.128418	0	4				0	4	4	4	4	4	55	0	8192	8192	8192	3776	8896	8320	7360	12224	8576
1567153049	56	0	4221.538574	4194.871582	4198.461426	4188.205078	4232.820313	0	4				0	4	4	4	4	4	56	0	8192	8192	8192	3776	8896	8256	7360	12160	8768
1567153049	57	0	4220.512695	4205.128418	4207.179688	4196.922852	4247.692383	0	4				0	4	4	4	4	4	57	0	8192	8192	8192	3776	8896	8256	7360	12160	8768
1567153049	58	0	4223.589844	4207.179688	4203.077148	4205.128418	4249.743652	0	4				0	4	4	4	4	4	58	0	8192	8192	8192	3840	8896	8256	7424	12096	8448
1567153049	59	0	4233.333496	4209.230957	4191.282227	4200	4243.589844	0	4				0	4	4	4	4	4	59	0	8192	8192	8192	3840	8896	8256	7360	12160	8576
1567153050	60	0	4230.256348	4219.487305	4192.820313	4187.692383	4245.128418	0	4				0	4	4	4	4	4	60	0	8192	8192	8192	3776	8896	8256	7296	12160	8576
1567153050	61	0	4213.846191	4209.230957	4200	4184.102539	4230.256348	0	4				0	4	4	4	4	4	61	0	8192	8192	8192	3840	8896	8256	7360	12160	8512
1567153050	62	0	4218.461426	4198.974121	4201.025879	4194.358887	4211.794922	0	4				0	4	4	4	4	4	62	0	8192	8192	8192	3776	8896	8256	7360	12160	8512
1567153050	63	0	4228.717773	4219.487305	4197.436035	4201.538574	4236.410156	0	4				0	4	4	4	4	4	63	0	8192	8192	8192	3840	8896	8256	7360	12160	8576
1567153050	64	0	4214.358887	4217.436035	4193.846191	4192.820313	4253.333496	450	4				0	4	4	4	4	4	64	0	8192	8192	8192	3776	8896	8256	7360	12160	8576
1567153050	65	0	4207.692383	4194.871582	4189.230957	4184.102539	4221.538574	450	4				0	4	4	4	4	4	65	0	8192	8192	8192	3840	8896	8320	7360	12160	8512
1567153050	66	0	4220.512695	4196.922852	4180.512695	4187.692383	4209.743652	1023	4				0	4	4	4	4	4	66	0	8192	8192	8128	3840	8896	8256	7360	12160	8512
1567153050	67	0	4208.205078	4207.179688	4182.563965	4188.717773	4234.358887	450	4				0	4	4	4	4	4	67	0	8192	8192	8192	3840	8896	8320	7296	12160	8576
1567153050	68	0	4188.205078	4207.179688	4193.333496	4185.641113	4235.897461	1023	4				0	4	4	4	4	4	68	0	8192	8192	8192	3840	8896	8320	7424	12160	8576
1567153050	69	0	4216.410156	4194.871582	4190.256348	4189.230957	4229.230957	450	4				0	4	4	4	4	4	69	0	8192	8192	8192	3776	8960	8320	7424	12160	8576
1567153050	70	0	4245.641113	4186.666504	4190.769043	4202.05127	4247.179688	1023	4				0	4	4	4	4	4	70	0	8192	8192	8192	3776	8896	8320	7424	12160	8576
1567153050	71	0	4222.05127	4205.128418	4200.512695	4208.717773	4257.436035	450	4				0	4	4	4	4	4	71	0	8192	8192	8192	3776	8960	8256	7360	12160	8576
1567153050	72	0	4204.102539	4221.538574	4198.974121	4199.487305	4241.538574	450	4				0	4	4	4	4	4	72	0	8192	8192	8192	3776	8960	8320	7360	12160	8576
1567153050	73	0	4233.333496	4215.384766	4197.436035	4201.538574	4232.820313	1023	4				0	4	4	4	4	4	73	0	8192	8192	8192	3776	8960	8256	7360	12160	8576
1567153050	74	0	4254.358887	4211.282227	4205.128418	4216.922852	4247.692383	450	4				0	4	4	4	4	4	74	0	8192	8192	8192	3776	8960	8320	7232	12160	8768
1567153050	75	0	4238.461426	4217.436035	4208.205078	4217.436035	4257.94873	1023	4				0	4	4	4	4	4	75	0	8192	8192	8192	3776	8896	8256	7232	12160	8768
1567153050	76	0	4227.692383	4221.538574	4206.666504	4217.436035	4249.230957	450	4				0	4	4	4	4	4	76	0	8192	8192	8192	3776	8960	8256	7360	12224	8704
1567153050	77	0	4236.922852	4219.487305	4208.205078	4228.717773	4247.179688	450	4				0	4	4	4	4	4	77	0	8192	8192	8192	3776	8896	8256	7360	12096	8576
1567153050	78	0	4246.666504	4215.384766	4208.717773	4223.077148	4263.589844	450	4				0	4	4	4	4	4	78	0	8192	8192	8192	3776	8896	8256	7296	12224	8576
1567153050	79	0	4244.102539	4225.641113	4203.077148	4204.102539	4269.230957	1023	4				0	4	4	4	4	4	79	0	8192	8192	8192	3776	8896	8256	7296	12160	8512
1567153050	80	0	4246.666504	4229.743652	4203.589844	4212.820313	4260	450	4				0	4	4	4	4	4	80	0	8192	8192	8192	3840	8896	8256	7296	12160	8512
1567153050	81	0	4252.307617	4223.589844	4216.410156	4233.846191	4265.641113	450	4				0	4	4	4	4	4	81	0	8192	8192	8192	3776	8896	8256	7360	12160	8576
1567153050	82	0	4248.205078	4229.743652	4226.153809	4228.717773	4273.846191	450	4				0	4	4	4	4	4	82	0	8192	8192	8192	3776	8896	8256	7424	12096	8512
1567153050	83	0	4248.205078	4235.897461	4221.538574	4213.846191	4261.538574	1023	4				0	4	4	4	4	4	83	0	8192	8192	8192	3840	8896	8256	7360	12160	8576
1567153050	84	0	4247.692383	4231.794922	4217.436035	4213.333496	4257.436035	450	4				0	4	4	4	4	4	84	0	8192	8192	8192	3776	8896	8256	7360	12160	8576
1567153050	85	0	4236.410156	4227.692383	4224.102539	4220.512695	4260	450	4				0	4	4	4	4	4	85	0	8192	8192	8192	3776	8896	8256	7296	12096	8576
1567153050	86	0	4229.743652	4217.436035	4214.871582	4216.922852	4252.307617	450	4				0	4	4	4	4	4	86	0	8192	8192	8192	3776	8896	8256	7360	12160	8576
1567153050	87	0	4241.025879	4215.384766	4194.871582	4209.230957	4251.282227	1023	4				0	4	4	4	4	4	87	0	8192	8192	8192	3776	8896	8320	7360	12160	8576
1567153050	88	0	4252.820313	4233.846191	4198.974121	4212.820313	4258.974121	450	4				0	4	4	4	4	4	88	0	8192	8192	8192	3840	8896	8256	7360	12160	8576
1567153050	89	0	4244.615234	4235.897461	4203.589844	4216.410156	4255.384766	450	4				0	4	4	4	4	4	89	0	8192	8192	8192	3776	8896	8256	7360	12160	8576
1567153050	90	0	4245.641113	4221.538574	4201.538574	4217.436035	4256.922852	450	4				0	4	4	4	4	4	90	0	8192	8192	8192	3840	8896	8320	7360	12160	8512
1567153050	91	0	4255.897461	4227.692383	4213.333496	4223.589844	4273.333496	1023	4				0	4	4	4	4	4	91	0	8192	8192	8192	3776	8896	8256	7360	12160	8576
1567153050	92	0	4238.461426	4240	4226.153809	4224.615234	4264.615234	450	4				0	4	4	4	4	4	92	0	8192	8192	8192	3776	8896	8320	7424	12096	8704
1567153050	93	0	4223.077148	4229.743652	4228.717773	4214.358887	4242.563965	450	4				0	4	4	4	4	4	93	0	8192	8192	8192	3776	8896	8256	7424	12096	8704
1567153050	94	0	4244.102539	4209.230957	4228.205078	4212.307617	4247.692383	450	4				0	4	4	4	4	4	94	0	8192	8192	8192	3776	8896	8320	7296	12160	9024
1567153050	95	0	4252.307617	4215.384766	4228.205078	4216.410156	4259.487305	1023	4				0	4	4	4	4	4	95	0	8192	8192	8192	3776	8896	8256	7360	12160	8576
1567153050	96	0	4233.846191	4242.05127	4227.179688	4216.922852	4257.436035	450	4				0	4	4	4	4	4	96	0	8192	8192	8192	3840	8896	8256	7360	12160	8640
1567153050	97	0	4239.487305	4248.205078	4224.102539	4220.512695	4259.487305	450	4				0	4	4	4	4	4	97	0	8192	8192	8192	3776	8896	8256	7360	12160	8512
1567153050	98	0	4261.538574	4233.846191	4214.358887	4226.153809	4271.282227	450	4				0	4	4	4	4	4	98	0	8192	8192	8192	3776	8896	8320	7360	12160	8512
1567153050	99	0	4250.769043	4229.743652	4198.461426	4226.153809	4264.102539	1023	4				0	4	4	4	4	4	99	0	8192	8192	8192	3776	8896	8256	7360	12160	8576
1567153050	100	0	4233.333496	4233.846191	4198.461426	4222.05127	4243.077148	450	4				0	4	4	4	4	4	100	0	8192	8192	8192	3776	8896	8320	7360	12096	8512
1567153050	101	0	4238.461426	4235.897461	4213.846191	4218.461426	4245.641113	450	4				0	4	4	4	4	4	101	0	8192	8192	8192	3776	8896	8256	7360	12224	8576
1567153050	102	0	4240	4237.94873	4228.205078	4217.436035	4264.102539	450	4				0	4	4	4	4	4	102	0	8192	8192	8192	3776	8896	8256	7360	12224	8576
1567153050	103	0	4228.205078	4223.589844	4239.487305	4211.794922	4258.461426	1023	4				0	4	4	4	4	4	103	0	8192	8192	8192	3776	8896	8320	7360	12096	8576
1567153050	104	0	4221.538574	4217.436035	4240.512695	4205.128418	4235.384766	450	4				0	4	4	4	4	4	104	0	8192	8192	8192	3776	8896	8256	7296	12160	8576
1567153050	105	0	4211.282227	4231.794922	4233.846191	4205.641113	4229.230957	450	4				0	4	4	4	4	4	105	0	8192	8192	8192	3776	8896	8320	7360	12160	8512
1567153050	106	0	4209.743652	4240	4231.282227	4212.820313	4233.333496	450	4				0	4	4	4	4	4	106	0	8192	8192	8192	3776	8896	8256	7360	12160	8512
1567153050	107	0	4222.563965	4221.538574	4223.077148	4213.846191	4234.871582	1023	4				0	4	4	4	4	4	107	0	8192	8192	8192	3840	8896	8320	7360	12160	8448
1567153050	108	0	4216.410156	4213.333496	4206.666504	4203.589844	4232.820313	450	4				0	4	4	4	4	4	108	0	8192	8192	8192	3840	8896	8256	7360	12096	8576
1567153050	109	0	4204.615234	4221.538574	4193.846191	4197.94873	4232.820313	450	4				0	4	4	4	4	4	109	0	8192	8192	8192	3840	8896	8320	7424	12160	8576
1567153050	110	0	4219.487305	4215.384766	4187.692383	4203.077148	4241.025879	450	4				0	4	4	4	4	4	110	0	8192	8192	8192	3776	8896	8256	7296	12096	8448
1567153050	111	0	4228.717773	4207.179688	4189.230957	4215.897461	4247.692383	1023	4				0	4	4	4	4	4	111	0	8192	8192	8192	3840	8896	8256	7296	12096	8448
1567153050	112	0	4211.794922	4223.589844	4198.461426	4222.05127	4247.179688	450	4				0	4	4	4	4	4	112	0	8192	8192	8192	3776	8896	8256	7296	12160	8896
1567153050	113	0	4207.692383	4225.641113	4212.307617	4213.846191	4244.102539	450	4				0	4	4	4	4	4	113	0	8192	8192	8192	3776	8896	8256	7360	12160	8576
1567153050	114	0	4227.179688	4213.333496	4224.102539	4209.230957	4234.871582	450	4				0	4	4	4	4	4	114	0	8192	8192	8192	3776	8896	8256	7360	12160	8576
1567153050	115	0	4221.025879	4223.589844	4234.358887	4216.922852	4229.230957	1023	4				0	4	4	4	4	4	115	0	8192	8192	8192	3776	8896	8320	7296	12160	8576
1567153050	116	0	4192.820313	4237.94873	4227.692383	4210.769043	4224.615234	450	4				0	4	4	4	4	4	116	0	8192	8192	8192	3776	8896	8256	7296	12160	8576
1567153050	117	0	4177.436035	4219.487305	4196.922852	4178.974121	4203.589844	450	4				0	4	4	4	4	4	117	0	8192	8192	8192	3776	8896	8256	7360	12160	8640
1567153050	118	0	4185.128418	4194.871582	4185.128418	4162.563965	4195.384766	450	4				0	4	4	4	4	4	118	0	8192	8192	8192	3776	8896	8256	7360	12096	8512
1567153050	119	0	4197.436035	4196.922852	4204.102539	4185.641113	4231.282227	1023	4				0	4	4	4	4	4	119	0	8192	8192	8192	3776	8896	8320	7296	12160	8576
1567153050	120	0	4209.743652	4213.333496	4215.384766	4218.461426	4260.512695	450	4				0	4	4	4	4	4	120	0	8192	8192	8192	3776	8896	8320	7296	12160	8576
1567153050	121	0	4222.05127	4221.538574	4206.666504	4227.692383	4247.179688	450	4				0	4	4	4	4	4	121	0	8192	8192	8192	3776	8896	8320	7296	12096	8512
1567153050	122	0	4218.974121	4217.436035	4192.820313	4214.871582	4226.666504	450	4				0	4	4	4	4	4	122	0	8192	8192	8192	3840	8896	8320	7360	12224	8640
1567153050	123	0	4214.871582	4217.436035	4188.717773	4202.563965	4230.769043	1023	4				0	4	4	4	4	4	123	0	8192	8192	8192	3776	8896	8256	7360	12160	8512
1567153050	124	0	4217.436035	4223.589844	4194.871582	4197.436035	4242.05127	450	4				0	4	4	4	4	4	124	0	8192	8192	8192	3840	8896	8320	7360	12160	8512
1567153050	125	0	4210.769043	4221.538574	4201.025879	4196.922852	4225.128418	450	4				0	4	4	4	4	4	125	0	8192	8192	8192	3776	8896	8320	7296	12160	8512
1567153050	126	0	4212.307617	4217.436035	4210.256348	4201.025879	4213.333496	450	4				0	4	4	4	4	4	126	0	8192	8192	8128	3776	8896	8320	7360	12160	8576
1567153050	127	0	4222.05127	4219.487305	4220	4205.641113	4240.512695	236	4				0	4	4	4	4	4	127	0	8192	8192	8192	3776	8896	8256	7360	12160	8640
1567153050	0	0	4204.102539	4227.692383	4221.538574	4203.077148	4247.179688	450	4				0	4	4	4	4	4	0	0	8192	8192	8192	3840	8896	8256	7296	12096	8576
1567153050	1	0	4197.436035	4227.692383	4214.871582	4204.615234	4221.025879	450	4				0	4	4	4	4	4	1	0	8192	8192	8192	3840	8896	8256	7296	12096	8576
1567153050	2	0	4240	4225.641113	4211.282227	4215.384766	4221.538574	1023	4				0	4	4	4	4	4	2	0	8192	8192	8192	3776	8896	8320	7296	12160	8192
1567153050	3	0	4249.743652	4225.641113	4209.230957	4214.871582	4241.538574	450	4				0	4	4	4	4	4	3	0	8192	8192	8192	3776	8896	8256	7360	12160	8512
1567153050	4	0	4212.820313	4221.538574	4198.461426	4201.025879	4239.487305	1023	4				0	4	4	4	4	4	4	0	8192	8192	8192	3776	8896	8320	7360	12160	8576
1567153050	5	0	4217.94873	4215.384766	4196.410156	4199.487305	4229.743652	450	4				0	4	4	4	4	4	5	0	8192	8192	8192	3776	8896	8256	7360	12160	8576
1567153050	6	0	4242.05127	4211.282227	4208.205078	4208.717773	4242.563965	1023	4				0	4	4	4	4	4	6	0	8192	8192	8192	3776	8896	8320	7360	12160	8576
1567153050	7	0	4223.589844	4211.282227	4210.769043	4204.102539	4255.384766	450	4				0	4	4	4	4	4	7	0	8192	8192	8192	3776	8896	8256	7360	12224	8576
1567153050	8	0	4207.692383	4205.128418	4206.153809	4197.436035	4233.846191	450	4				0	4	4	4	4	4	8	0	8192	8192	8192	3776	8896	8320	7424	12224	8576
1567153050	9	0	4213.333496	4201.025879	4209.743652	4203.589844	4212.820313	1023	4				0	4	4	4	4	4	9	0	8192	8192	8192	3776	8896	8256	7296	12096	8576
1567153050	10	0	4204.102539	4217.436035	4222.05127	4203.589844	4231.282227	450	4				0	4	4	4	4	4	10	0	8192	8192	8192	3776	8896	8256	7296	12096	8576
1567153050	11	0	4195.384766	4225.641113	4223.077148	4197.94873	4239.487305	1023	4				0	4	4	4	4	4	11	0	8192	8192	8192	3840	8896	8256	7424	12160	8512
1567153050	12	0	4206.666504	4209.230957	4213.333496	4197.436035	4218.974121	450	4				0	4	4	4	4	4	12	0	8192	8192	8192	3776	8896	8256	7296	12096	8576
1567153050	13	0	4207.692383	4192.820313	4205.128418	4191.282227	4225.128418	450	4				0	4	4	4	4	4	13	0	8192	8192	8192	3776	8896	8256	7360	12160	8512
1567153050	14	0	4193.333496	4203.077148	4199.487305	4185.641113	4242.563965	450	4				0	4	4	4	4	4	14	0	8192	8192	8192	3776	8896	8256	7360	12160	8512
1567153050	15	0	4193.846191	4198.974121	4195.384766	4194.871582	4229.230957	1023	4				0	4	4	4	4	4	15	0	8192	8192	8192	3776	8896	8256	7360	12096	8832
1567153050	16	0	4206.153809	4182.563965	4189.743652	4201.538574	4225.128418	0	4				0	4	4	4	4	4	16	0	8192	8192	8192	3776	8896	8256	7296	12160	8576
1567153050	17	0	4201.025879	4186.666504	4181.025879	4189.743652	4243.589844	0	4				0	4	4	4	4	4	17	0	8192	8192	8192	3776	8896	8256	7296	12160	8576
1567153050	18	0	4192.820313	4196.922852	4183.077148	4184.102539	4248.205078	0	4				0	4	4	4	4	4	18	0	8192	8192	8192	3776	8896	8256	7424	12096	8384
1567153050	19	0	4205.641113	4196.922852	4191.794922	4195.384766	4237.436035	0	4				0	4	4	4	4	4	19	0	8192	8192	8192	3840	8896	8256	7424	12096	8384
1567153050	20	0	4217.436035	4205.128418	4193.333496	4210.769043	4217.94873	0	4				0	4	4	4	4	4	20	0	8192	8192	8192	3776	8896	8320	7360	12160	8896
1567153050	21	0	4215.897461	4215.384766	4200	4220	4221.538574	0	4				0	4	4	4	4	4	21	0	8192	8192	8192	3840	8896	8320	7424	12160	8576
1567153050	22	0	4214.358887	4219.487305	4210.256348	4221.025879	4249.743652	0	4				0	4	4	4	4	4	22	0	8192	8192	8192	3840	8896	8320	7360	12160	8576
1567153050	23	0	4217.94873	4231.794922	4215.384766	4224.102539	4250.769043	0	4				0	4	4	4	4	4	23	0	8192	8192	8192	3840	8896	8320	7360	12160	8576
1567153050	24	0	4217.436035	4231.794922	4216.922852	4224.102539	4236.410156	0	4				0	4	4	4	4	4	24	0	8192	8192	8192	3776	8896	8256	7360	12160	8576
1567153050	25	0	4210.256348	4213.333496	4212.820313	4217.94873	4247.179688	0	4				0	4	4	4	4	4	25	0	8192	8192	8192	3776	8896	8256	7296	12160	8576
1567153050	26	0	4214.871582	4219.487305	4206.153809	4214.871582	4264.102539	0	4				0	4	4	4	4	4	26	0	8192	8192	8192	3776	8896	8320	7360	12160	8576
1567153050	27	0	4226.153809	4225.641113	4193.846191	4210.256348	4248.717773	0	4				0	4	4	4	4	4	27	0	8192	8192	8192	3776	8896	8320	7360	12096	8576
1567153050	28	0	4218.974121	4211.282227	4190.256348	4206.153809	4233.333496	0	4				0	4	4	4	4	4	28	0	8192	8192	8192	3776	8896	8256	7360	12096	8576
1567153050	29	0	4203.589844	4211.282227	4193.846191	4215.384766	4244.102539	0	4				0	4	4	4	4	4	29	0	8192	8192	8192	3840	8896	8256	7360	12224	8576
1567153050	30	0	4201.538574	4215.384766	4197.436035	4221.538574	4244.615234	0	4				0	4	4	4	4	4	30	0	8192	8192	8192	3840	8896	8256	7424	12224	8576
1567153050	31	0	4205.128418	4213.333496	4198.461426	4215.897461	4238.461426	0	4				0	4	4	4	4	4	31	0	8192	8192	8192	3840	8896	8320	7296	12160	8576
1567153050	32	0	4209.743652	4219.487305	4196.922852	4215.897461	4244.102539	0	4				0	4	4	4	4	4	32	0	8192	8192	8128	3776	8896	8256	7296	12160	8576
1567153050	33	0	4221.538574	4213.333496	4200.512695	4212.307617	4248.205078	0	4				0	4	4	4	4	4	33	0	8192	8192	8192	3840	8896	8256	7360	12160	8384
1567153050	34	0	4215.897461	4211.282227	4211.794922	4206.153809	4243.077148	0	4				0	4	4	4	4	4	34	0	8192	8192	8192	3840	8896	8320	7360	12160	8640
1567153050	35	0	4191.794922	4231.794922	4213.333496	4205.641113	4240.512695	0	4				0	4	4	4	4	4	35	0	8192	8192	8128	3776	8896	8320	7360	12224	8576
1567153050	36	0	4198.974121	4244.102539	4209.743652	4207.179688	4248.717773	0	4				0	4	4	4	4	4	36	0	8192	8192	8128	3840	8896	8256	7360	12160	8512
1567153050	37	0	4218.461426	4233.846191	4206.666504	4214.871582	4245.641113	0	4				0	4	4	4	4	4	37	0	8192	8192	8128	3776	8896	8320	7360	12160	8512
1567153050	38	0	4204.102539	4215.384766	4195.384766	4211.282227	4230.769043	0	4				0	4	4	4	4	4	38	0	8192	8192	8128	3840	8896	8256	7360	12160	8256
1567153050	39	0	4205.641113	4209.230957	4187.692383	4194.871582	4230.256348	0	4				0	4	4	4	4	4	39	0	8192	8192	8128	3840	8896	8320	7360	12160	8512
1567153050	40	0	4228.205078	4225.641113	4194.358887	4202.563965	4251.282227	0	4				0	4	4	4	4	4	40	0	8192	8192	8128	3840	8896	8256	7360	12096	8576
1567153050	41	0	4224.102539	4229.743652	4204.102539	4224.102539	4264.102539	0	4				0	4	4	4	4	4	41	0	8192	8192	8128	3776	8896	8320	7360	12160	8512
1567153050	42	0	4206.153809	4217.436035	4203.589844	4222.05127	4255.384766	0	4				0	4	4	4	4	4	42	0	8192	8192	8128	3840	8896	8256	7360	12160	8512
1567153050	43	0	4190.769043	4215.384766	4201.025879	4213.846191	4244.615234	0	4				0	4	4	4	4	4	43	0	8192	8192	8128	3776	8896	8320	7424	12160	8512
1567153050	44	0	4198.974121	4221.538574	4207.692383	4214.358887	4234.871582	0	4				0	4	4	4	4	4	44	0	8192	8192	8192	3840	8960	8320	7424	12096	8576
1567153050	45	0	4222.05127	4215.384766	4208.717773	4213.333496	4235.384766	0	4				0	4	4	4	4	4	45	0	8192	8192	8128	3776	8960	8320	7360	12096	8512
1567153050	46	0	4214.358887	4217.436035	4201.538574	4209.230957	4250.769043	0	4				0	4	4	4	4	4	46	0	8192	8192	8192	3776	8960	8256	7360	12096	8512
1567153050	47	0	4189.743652	4215.384766	4190.256348	4202.05127	4252.307617	0	4				0	4	4	4	4	4	47	0	8192	8192	8192	3776	8960	8320	7296	12096	8576
1567153050	48	0	4197.436035	4196.922852	4189.743652	4196.410156	4238.461426	0	4				0	4	4	4	4	4	48	0	8192	8192	8192	3776	8896	8320	7360	12096	8576
1567153050	49	0	4201.025879	4192.820313	4195.384766	4204.102539	4232.307617	0	4				0	4	4	4	4	4	49	0	8192	8192	8192	3776	8896	8256	7360	12224	8512
1567153050	50	0	4185.641113	4213.333496	4191.282227	4213.846191	4239.487305	0	4				0	4	4	4	4	4	50	0	8192	8192	8192	3840	8896	8320	7360	12224	8512
1567153050	51	0	4201.538574	4215.384766	4183.589844	4210.769043	4235.384766	0	4				0	4	4	4	4	4	51	0	8192	8192	8192	3776	8896	8320	7360	12160	8512
1567153050	52	0	4212.820313	4203.077148	4179.487305	4200.512695	4221.025879	0	4				0	4	4	4	4	4	52	0	8192	8192	8192	3840	8896	8320	7424	12224	8640
1567153050	53	0	4188.205078	4201.025879	4182.05127	4194.871582	4226.666504	0	4				0	4	4	4	4	4	53	0	8192	8192	8192	3776	8896	8256	7296	12160	8576
1567153050	54	0	4186.153809	4215.384766	4189.743652	4206.666504	4249.230957	0	4				0	4	4	4	4	4	54	0	8192	8192	8192	3776	8896	8320	7360	12160	8640
1567153050	55	0	4212.307617	4221.538574	4194.358887	4220.512695	4246.666504	0	4				0	4	4	4	4	4	55	0	8192	8192	8192	3776	8896	8256	7360	12160	8640
1567153050	56	0	4198.974121	4194.871582	4193.333496	4211.794922	4222.563965	0	4				0	4	4	4	4	4	56	0	8192	8192	8192	3776	8896	8320	7296	12160	8576
1567153050	57	0	4169.230957	4176.410156	4190.769043	4196.410156	4225.128418	0	4				0	4	4	4	4	4	57	0	8192	8192	8192	3840	8896	8256	7296	12160	8576
1567153050	58	0	4196.410156	4207.179688	4193.333496	4194.358887	4237.436035	0	4				0	4	4	4	4	4	58	0	8192	8192	8192	3840	8896	8320	7424	12160	8576
1567153051	59	0	4223.589844	4240	4200.512695	4204.102539	4233.333496	0	4				0	4	4	4	4	4	59	0	8192	8192	8192	3840	8896	8256	7296	12160	8640
1567153051	60	0	4206.666504	4235.897461	4205.641113	4212.307617	4244.102539	0	4				0	4	4	4	4	4	60	0	8192	8192	8192	3776	8896	8320	7296	12160	8640
1567153051	61	0	4213.333496	4227.692383	4204.102539	4212.307617	4265.128418	0	4				0	4	4	4	4	4	61	0	8192	8192	8192	3776	8896	8256	7424	12160	8576
1567153051	62	0	4226.153809	4227.692383	4194.358887	4203.077148	4258.974121	0	4				0	4	4	4	4	4	62	0	8192	8192	8192	3840	8896	8320	7360	12224	8576
1567153051	63	0	4204.615234	4215.384766	4184.102539	4198.461426	4238.974121	0	4				0	4	4	4	4	4	63	0	8192	8192	8192	3776	8896	8256	7296	12160	8576
1567153051	64	0	4203.589844	4201.025879	4192.820313	4201.538574	4239.487305	450	4				0	4	4	4	4	4	64	0	8192	8192	8192	3776	8896	8256	7296	12160	8576
1567153051	65	0	4223.589844	4207.179688	4205.128418	4197.436035	4235.384766	450	4				0	4	4	4	4	4	65	0	8192	8192	8192	3776	8896	8256	7360	12160	8576
1567153051	66	0	4222.563965	4217.436035	4207.179688	4193.846191	4226.153809	1023	4				0	4	4	4	4	4	66	0	8192	8192	8192	3776	8896	8320	7424	12160	8512
1567153051	67	0	4210.256348	4217.436035	4206.153809	4196.410156	4236.922852	450	4				0	4	4	4	4	4	67	0	8192	8192	8192	3840	8896	8256	7360	12224	8512
1567153051	68	0	4213.333496	4215.384766	4206.666504	4200	4246.666504	1023	4				0	4	4	4	4	4	68	0	8192	8192	8192	3776	8896	8256	7360	12224	8512
1567153051	69	0	4224.615234	4215.384766	4207.179688	4204.102539	4247.692383	450	4				0	4	4	4	4	4	69	0	8192	8192	8192	3840	8896	8320	7360	12224	8768
1567153051	70	0	4208.717773	4221.538574	4204.615234	4206.153809	4249.743652	1023	4				0	4	4	4	4	4	70	0	8192	8192	8192	3776	8896	8256	7360	12160	8512
1567153051	71	0	4198.974121	4221.538574	4204.102539	4193.333496	4248.717773	450	4				0	4	4	4	4	4	71	0	8192	8192	8192	3840	8896	8320	7424	12096	8512
1567153051	72	0	4227.179688	4203.077148	4204.102539	4187.179688	4241.025879	450	4				0	4	4	4	4	4	72	0	8192	8192	8192	3776	8896	8256	7360	12160	8384
1567153051	73	0	4233.846191	4203.077148	4205.641113	4209.743652	4227.692383	1023	4				0	4	4	4	4	4	73	0	8192	8192	8128	3840	8896	8320	7360	12160	8384
1567153051	74	0	4202.05127	4231.794922	4209.230957	4221.538574	4227.179688	450	4				0	4	4	4	4	4	74	0	8192	8192	8192	3776	8896	8256	7296	12160	8512
1567153051	75	0	4196.922852	4235.897461	4204.615234	4205.128418	4243.589844	1023	4				0	4	4	4	4	4	75	0	8192	8192	8192	3840	8896	8320	7360	12160	8576
1567153051	76	0	4205.641113	4209.230957	4199.487305	4201.538574	4247.179688	450	4				0	4	4	4	4	4	76	0	8192	8192	8192	3776	8960	8320	7360	12096	8512
1567153051	77	0	4200	4198.974121	4203.589844	4214.358887	4234.358887	450	4				0	4	4	4	4	4	77	0	8192	8192	8192	3776	8896	8256	7360	12160	8640
1567153051	78	0	4210.256348	4215.384766	4204.615234	4211.794922	4236.922852	450	4				0	4	4	4	4	4	78	0	8192	8192	8192	3776	8960	8320	7360	12160	8640
1567153051	79	0	4221.025879	4227.692383	4202.563965	4208.205078	4251.282227	1023	4				0	4	4	4	4	4	79	0	8192	8192	8192	3776	8896	8256	7360	12160	8576
1567153051	80	0	4220.512695	4221.538574	4205.128418	4209.743652	4256.410156	450	4				0	4	4	4	4	4	80	0	8192	8192	8192	3840	8896	8320	7360	12160	8576
1567153051	81	0	4229.743652	4215.384766	4208.717773	4208.205078	4257.436035	450	4				0	4	4	4	4	4	81	0	8192	8192	8192	3840	8896	8320	7360	12096	8576
1567153051	82	0	4235.384766	4219.487305	4201.538574	4213.846191	4260	450	4				0	4	4	4	4	4	82	0	8192	8192	8192	3776	8896	8256	7360	12096	8576
1567153051	83	0	4211.794922	4215.384766	4185.641113	4211.794922	4246.666504	1023	4				0	4	4	4	4	4	83	0	8192	8192	8192	3840	8896	8256	7296	12160	8576
[truncated: 5,298 more rows]
