# Supplementary material for: The classification of EEG-based winking signals: a transfer learning and random forest pipeline
Source: PeerJ. 2021 Mar 31;9:e11182. doi: 10.7717/peerj.11182 (PMC8019310; doi:10.7717/peerj.11182)
Supplement: Supplemental Information 12 [file peerj-09-11182-s012.csv]

title:Left_wings_005	start timestamp:2019-09-18T14:29:59.708918+08:00	stop timestamp:2019-09-18T14:30:54.957018+08:00	headset type:INSIGHT	headset serial:5A6897AC49	headset firmware:925	subject name:mamun03	channels:30	sampling rate:eeg_128;mot_128	samples:7011	version:2.0
Timestamp	EEG.Counter	EEG.Interpolated	EEG.AF3	EEG.T7	EEG.Pz	EEG.T8	EEG.AF4	EEG.RawCq	EEG.Battery	MarkerIndex	MarkerType	MarkerValueInt	EEG.MarkerHardware	CQ.AF3	CQ.T7	CQ.Pz	CQ.T8	CQ.AF4	MOT.CounterMems	MOT.InterpolatedMems	MOT.GyroX	MOT.GyroY	MOT.GyroZ	MOT.AccX	MOT.AccY	MOT.AccZ	MOT.MagX	MOT.MagY	MOT.MagZ
1568788200	6	0	4219.487305	4207.179688	4194.358887	4194.358887	4271.794922	1023	3				0	4	4	4	4	4	6	0	8192	8192	8192	3776	7744	8448	6208	10880	9152
1568788200	7	0	4217.94873	4207.179688	4201.025879	4194.871582	4272.307617	450	3				0	4	4	4	4	4	7	0	8192	8192	8192	3776	7744	8512	6208	10880	9152
1568788200	8	0	4223.589844	4201.025879	4214.871582	4200	4276.922852	450	3				0	4	4	4	4	4	8	0	8128	8192	8192	3776	7680	8512	6208	10880	9152
1568788200	9	0	4213.846191	4188.717773	4192.307617	4192.820313	4266.666504	1023	3				0	4	4	4	4	4	9	0	8192	8128	8192	3776	7680	8512	6208	10944	9216
1568788200	10	0	4203.589844	4176.410156	4211.282227	4189.743652	4262.563965	450	3				0	4	4	4	4	4	10	0	8192	8192	8192	3776	7680	8512	6208	10944	9280
1568788200	11	0	4201.538574	4166.153809	4191.794922	4190.256348	4263.077148	1023	3				0	4	4	4	4	4	11	0	8192	8192	8192	3776	7680	8512	6208	10944	9280
1568788200	12	0	4197.94873	4153.846191	4180.512695	4183.589844	4254.358887	450	3				0	4	4	4	4	4	12	0	8128	8192	8192	3776	7680	8512	6272	10880	9152
1568788200	13	0	4200	4153.846191	4198.461426	4189.230957	4256.922852	450	3				0	4	4	4	4	4	13	0	8128	8192	8192	3776	7680	8512	6144	10880	9152
1568788200	14	0	4203.589844	4164.102539	4180	4204.615234	4266.153809	450	3				0	4	4	4	4	4	14	0	8192	8192	8192	3776	7680	8512	6272	10880	9152
1568788200	15	0	4202.05127	4168.205078	4200.512695	4210.769043	4257.94873	1023	3				0	4	4	4	4	4	15	0	8192	8192	8192	3776	7680	8512	6272	10880	9152
1568788200	16	0	4197.94873	4168.205078	4203.077148	4216.410156	4247.179688	0	3				0	4	4	4	4	4	16	0	8192	8192	8192	3776	7680	8512	6208	10880	9344
1568788200	17	0	4189.743652	4170.256348	4196.410156	4209.230957	4243.077148	0	3				0	4	4	4	4	4	17	0	8192	8192	8192	3776	7680	8512	6208	10880	9152
1568788200	18	0	4181.538574	4176.410156	4204.615234	4187.692383	4236.410156	0	3				0	4	4	4	4	4	18	0	8192	8192	8192	3776	7680	8512	6144	10880	9152
1568788200	19	0	4182.05127	4182.563965	4188.205078	4184.615234	4236.410156	0	3				0	4	4	4	4	4	19	0	8192	8192	8192	3776	7680	8448	6144	10880	9152
1568788200	20	0	4194.871582	4190.769043	4215.897461	4201.538574	4246.153809	0	3				0	4	4	4	4	4	20	0	8192	8192	8192	3776	7744	8512	6144	10880	8960
1568788200	21	0	4201.025879	4194.871582	4205.128418	4206.666504	4247.179688	0	3				0	4	4	4	4	4	21	0	8192	8192	8192	3776	7744	8448	6208	10816	8960
1568788200	22	0	4199.487305	4186.666504	4183.589844	4200	4247.179688	0	3				0	4	4	4	4	4	22	0	8192	8192	8192	3776	7744	8512	6208	10880	9088
1568788200	23	0	4207.692383	4180.512695	4209.743652	4197.94873	4258.461426	0	3				0	4	4	4	4	4	23	0	8192	8192	8192	3776	7680	8512	6208	10880	9152
1568788200	24	0	4216.922852	4180.512695	4198.461426	4196.410156	4266.666504	0	3				0	4	4	4	4	4	24	0	8192	8192	8192	3776	7744	8512	6208	10880	9088
1568788200	25	0	4224.615234	4188.717773	4212.820313	4201.538574	4274.871582	0	3				0	4	4	4	4	4	25	0	8192	8192	8128	3776	7744	8512	6208	10880	9088
1568788200	26	0	4244.102539	4203.077148	4221.538574	4222.563965	4291.794922	0	3				0	4	4	4	4	4	26	0	8192	8192	8192	3776	7744	8512	6144	10880	9152
1568788200	27	0	4251.282227	4209.230957	4208.205078	4232.820313	4296.922852	0	3				0	4	4	4	4	4	27	0	8192	8192	8192	3776	7744	8512	6208	10944	9152
1568788200	28	0	4234.871582	4201.025879	4211.794922	4227.179688	4285.128418	0	3				0	4	4	4	4	4	28	0	8192	8192	8192	3776	7744	8512	6208	10880	9152
1568788200	29	0	4229.230957	4201.025879	4192.820313	4232.820313	4278.974121	0	3				0	4	4	4	4	4	29	0	8192	8192	8192	3776	7744	8512	6208	10880	9152
1568788200	30	0	4225.128418	4198.974121	4203.077148	4230.256348	4270.256348	0	3				0	4	4	4	4	4	30	0	8192	8192	8192	3776	7744	8512	6208	10944	9152
1568788200	31	0	4212.307617	4196.922852	4191.794922	4208.205078	4254.871582	0	3				0	4	4	4	4	4	31	0	8192	8192	8192	3776	7744	8512	6272	10880	9152
1568788200	32	0	4216.922852	4209.230957	4174.358887	4203.077148	4256.410156	0	3				0	4	4	4	4	4	32	0	8192	8192	8192	3776	7744	8512	6208	10944	9152
1568788200	33	0	4231.282227	4211.282227	4211.282227	4215.384766	4270.256348	0	3				0	4	4	4	4	4	33	0	8192	8192	8192	3776	7744	8512	6208	10944	9152
1568788200	34	0	4233.846191	4201.025879	4199.487305	4223.077148	4276.410156	0	3				0	4	4	4	4	4	34	0	8192	8192	8192	3776	7744	8448	6144	10880	9152
1568788200	35	0	4232.820313	4198.974121	4202.05127	4229.230957	4273.333496	0	3				0	4	4	4	4	4	35	0	8192	8192	8192	3776	7744	8512	6272	10880	9152
1568788200	36	0	4237.436035	4205.128418	4207.692383	4234.358887	4270.256348	0	3				0	4	4	4	4	4	36	0	8192	8192	8192	3776	7744	8448	6272	10880	9152
1568788200	37	0	4227.692383	4196.922852	4177.436035	4221.025879	4263.589844	0	3				0	4	4	4	4	4	37	0	8192	8192	8192	3776	7744	8512	6272	10880	9216
1568788200	38	0	4207.179688	4182.563965	4191.282227	4197.436035	4252.820313	0	3				0	4	4	4	4	4	38	0	8192	8192	8192	3776	7744	8512	6272	10880	9152
1568788200	39	0	4202.563965	4182.563965	4180	4194.871582	4242.563965	0	3				0	4	4	4	4	4	39	0	8192	8192	8192	3776	7744	8512	6208	10944	9152
1568788200	40	0	4214.358887	4196.922852	4191.282227	4212.820313	4247.692383	0	3				0	4	4	4	4	4	40	0	8192	8192	8192	3776	7744	8512	6144	10880	9152
1568788200	41	0	4220.512695	4211.282227	4214.358887	4221.025879	4261.025879	0	3				0	4	4	4	4	4	41	0	8192	8192	8192	3776	7744	8512	6208	10816	9152
1568788200	42	0	4212.307617	4215.384766	4199.487305	4221.025879	4261.025879	0	3				0	4	4	4	4	4	42	0	8192	8192	8192	3712	7744	8512	6208	10880	9152
1568788200	43	0	4204.102539	4215.384766	4219.487305	4222.563965	4252.307617	0	3				0	4	4	4	4	4	43	0	8192	8192	8192	3776	7744	8512	6208	10880	9152
1568788200	44	0	4201.538574	4217.436035	4203.077148	4217.94873	4247.179688	0	3				0	4	4	4	4	4	44	0	8192	8192	8192	3776	7744	8512	6208	10816	9152
1568788200	45	0	4200	4211.282227	4194.358887	4212.820313	4253.846191	0	3				0	4	4	4	4	4	45	0	8192	8192	8192	3776	7744	8512	6208	10880	9152
1568788200	46	0	4202.563965	4209.230957	4208.205078	4214.358887	4261.025879	0	3				0	4	4	4	4	4	46	0	8192	8192	8192	3776	7744	8448	6272	10880	9280
1568788200	47	0	4207.692383	4215.384766	4187.179688	4213.846191	4262.05127	0	3				0	4	4	4	4	4	47	0	8192	8192	8192	3776	7744	8512	6272	10880	9280
1568788200	48	0	4215.897461	4217.436035	4201.538574	4212.820313	4266.666504	0	3				0	4	4	4	4	4	48	0	8192	8192	8192	3776	7744	8512	6208	10880	9152
1568788200	49	0	4233.333496	4219.487305	4196.410156	4221.538574	4283.077148	0	3				0	4	4	4	4	4	49	0	8192	8192	8192	3776	7744	8512	6144	10880	9152
1568788200	50	0	4250.769043	4233.846191	4209.230957	4229.230957	4301.025879	0	3				0	4	4	4	4	4	50	0	8192	8192	8192	3776	7744	8512	6208	10880	9152
1568788200	51	0	4242.563965	4231.794922	4230.769043	4220.512695	4296.922852	0	3				0	4	4	4	4	4	51	0	8192	8192	8192	3776	7744	8576	6208	10880	9152
1568788200	52	0	4224.615234	4215.384766	4183.077148	4200.512695	4281.025879	0	3				0	4	4	4	4	4	52	0	8192	8192	8192	3776	7744	8512	6144	10880	9152
1568788200	53	0	4228.717773	4215.384766	4189.743652	4192.820313	4280	0	3				0	4	4	4	4	4	53	0	8192	8192	8192	3776	7744	8512	6272	10880	9152
1568788200	54	0	4233.846191	4215.384766	4204.102539	4200.512695	4287.692383	0	3				0	4	4	4	4	4	54	0	8192	8192	8192	3776	7744	8512	6272	10880	9152
1568788200	55	0	4232.820313	4207.179688	4203.077148	4217.436035	4295.897461	0	3				0	4	4	4	4	4	55	0	8192	8192	8192	3776	7744	8512	6208	10880	9088
1568788200	56	0	4238.974121	4207.179688	4220.512695	4233.846191	4308.717773	0	3				0	4	4	4	4	4	56	0	8192	8192	8192	3776	7744	8512	6208	10880	9088
1568788200	57	0	4238.461426	4207.179688	4197.436035	4224.615234	4309.743652	0	3				0	4	4	4	4	4	57	0	8192	8192	8192	3776	7744	8512	6208	10880	9152
1568788200	58	0	4231.794922	4201.025879	4208.717773	4212.307617	4294.871582	0	3				0	4	4	4	4	4	58	0	8192	8192	8192	3776	7744	8448	6208	10880	9152
1568788200	59	0	4230.769043	4209.230957	4212.820313	4216.922852	4286.153809	0	3				0	4	4	4	4	4	59	0	8192	8192	8192	3776	7744	8512	6208	10880	9152
1568788200	60	0	4222.05127	4219.487305	4194.358887	4211.794922	4280.512695	0	3				0	4	4	4	4	4	60	0	8192	8128	8128	3776	7744	8512	6272	10944	9216
1568788200	61	0	4203.589844	4211.282227	4198.461426	4194.358887	4266.153809	0	3				0	4	4	4	4	4	61	0	8192	8192	8192	3776	7744	8512	6272	10944	9216
1568788200	62	0	4198.974121	4213.333496	4184.615234	4200	4263.077148	0	3				0	4	4	4	4	4	62	0	8192	8192	8192	3776	7744	8512	6208	10880	9152
1568788200	63	0	4199.487305	4217.436035	4197.436035	4209.743652	4265.128418	0	3				0	4	4	4	4	4	63	0	8192	8192	8192	3776	7744	8512	6208	10880	9152
1568788200	64	0	4186.666504	4203.077148	4184.615234	4191.282227	4250.769043	450	3				0	4	4	4	4	4	64	0	8192	8192	8192	3776	7744	8512	6208	10880	9216
1568788200	65	0	4179.487305	4196.922852	4170.769043	4180	4241.025879	450	3				0	4	4	4	4	4	65	0	8192	8128	8128	3776	7744	8448	6208	10880	9216
1568788200	66	0	4193.333496	4209.230957	4211.794922	4194.871582	4255.897461	1023	3				0	4	4	4	4	4	66	0	8192	8192	8128	3776	7744	8448	6208	10880	9152
1568788200	67	0	4203.077148	4219.487305	4201.538574	4205.128418	4268.205078	450	3				0	4	4	4	4	4	67	0	8192	8192	8192	3776	7744	8512	6272	10816	9216
1568788200	68	0	4190.256348	4209.230957	4195.897461	4201.025879	4256.410156	1023	3				0	4	4	4	4	4	68	0	8192	8192	8192	3776	7744	8448	6208	10880	9216
1568788200	69	0	4180.512695	4198.974121	4191.794922	4199.487305	4245.128418	450	3				0	4	4	4	4	4	69	0	8192	8192	8128	3776	7744	8448	6208	10880	9216
1568788200	70	0	4186.153809	4209.230957	4170.256348	4204.102539	4248.717773	1023	3				0	4	4	4	4	4	70	0	8192	8192	8192	3776	7744	8448	6144	10880	9280
1568788200	71	0	4185.641113	4213.333496	4190.769043	4203.077148	4249.743652	450	3				0	4	4	4	4	4	71	0	8192	8192	8192	3776	7744	8512	6208	10880	9216
1568788200	72	0	4181.538574	4203.077148	4172.820313	4198.461426	4242.563965	450	3				0	4	4	4	4	4	72	0	8192	8192	8192	3776	7744	8448	6272	10816	9216
1568788200	73	0	4193.846191	4205.128418	4174.358887	4198.461426	4245.128418	1023	3				0	4	4	4	4	4	73	0	8192	8192	8192	3776	7744	8512	6272	10880	9216
1568788200	74	0	4205.641113	4215.384766	4193.333496	4197.94873	4253.333496	450	3				0	4	4	4	4	4	74	0	8192	8192	8192	3776	7744	8448	6272	10880	9216
1568788200	75	0	4201.538574	4215.384766	4175.897461	4192.307617	4251.282227	1023	3				0	4	4	4	4	4	75	0	8192	8128	8192	3776	7744	8448	6144	10880	9216
1568788200	76	0	4204.102539	4213.333496	4194.358887	4194.871582	4251.282227	450	3				0	4	4	4	4	4	76	0	8192	8128	8192	3776	7744	8448	6272	10944	9216
1568788200	77	0	4208.205078	4215.384766	4173.846191	4194.871582	4250.769043	450	3				0	4	4	4	4	4	77	0	8192	8192	8192	3776	7744	8512	6208	10880	9152
1568788200	78	0	4197.94873	4207.179688	4165.128418	4183.589844	4236.922852	450	3				0	4	4	4	4	4	78	0	8192	8192	8192	3776	7744	8448	6272	10944	9152
1568788200	79	0	4186.666504	4194.871582	4185.641113	4178.974121	4226.666504	1023	3				0	4	4	4	4	4	79	0	8192	8192	8192	3776	7744	8448	6272	10944	9152
1568788200	80	0	4189.230957	4201.025879	4175.897461	4184.615234	4233.846191	450	3				0	4	4	4	4	4	80	0	8192	8192	8192	3776	7744	8512	6208	10880	9152
1568788200	81	0	4193.846191	4215.384766	4197.436035	4177.94873	4235.384766	450	3				0	4	4	4	4	4	81	0	8192	8192	8192	3776	7744	8512	6208	10880	9216
1568788200	82	0	4170.769043	4203.077148	4175.897461	4158.461426	4207.179688	450	3				0	4	4	4	4	4	82	0	8192	8192	8192	3776	7744	8448	6272	10880	9152
1568788200	83	0	4133.333496	4174.358887	4152.307617	4146.666504	4173.333496	1023	3				0	4	4	4	4	4	83	0	8192	8192	8192	3776	7744	8512	6272	10880	9152
1568788200	84	0	4138.461426	4176.410156	4179.487305	4154.871582	4181.025879	450	3				0	4	4	4	4	4	84	0	8192	8192	8192	3776	7744	8448	6144	10816	9152
1568788200	85	0	4184.102539	4203.077148	4178.974121	4179.487305	4217.94873	450	3				0	4	4	4	4	4	85	0	8192	8192	8192	3776	7744	8448	6208	10880	9152
1568788200	86	0	4203.589844	4207.179688	4193.846191	4201.025879	4236.410156	450	3				0	4	4	4	4	4	86	0	8192	8192	8192	3776	7744	8512	6208	10880	9152
1568788200	87	0	4194.871582	4203.077148	4186.666504	4208.717773	4235.384766	1023	3				0	4	4	4	4	4	87	0	8192	8192	8192	3776	7744	8448	6208	10880	9152
1568788200	88	0	4207.179688	4219.487305	4189.743652	4211.794922	4245.641113	450	3				0	4	4	4	4	4	88	0	8192	8192	8192	3776	7744	8512	6208	10880	9216
1568788200	89	0	4224.102539	4231.794922	4213.333496	4213.333496	4256.922852	450	3				0	4	4	4	4	4	89	0	8192	8192	8192	3776	7744	8512	6208	10880	9216
1568788200	90	0	4218.974121	4221.538574	4181.538574	4215.384766	4253.846191	450	3				0	4	4	4	4	4	90	0	8192	8192	8192	3776	7744	8512	6208	10944	9088
1568788200	91	0	4213.333496	4213.333496	4193.846191	4216.410156	4245.128418	1023	3				0	4	4	4	4	4	91	0	8192	8192	8192	3776	7744	8512	6208	10816	9152
1568788200	92	0	4220.512695	4221.538574	4208.717773	4216.410156	4250.256348	450	3				0	4	4	4	4	4	92	0	8192	8192	8192	3712	7744	8512	6208	10816	9152
1568788200	93	0	4217.436035	4219.487305	4194.358887	4208.717773	4253.846191	450	3				0	4	4	4	4	4	93	0	8192	8192	8192	3776	7744	8512	6208	10944	9344
1568788200	94	0	4200	4201.025879	4200	4187.692383	4239.487305	450	3				0	4	4	4	4	4	94	0	8192	8192	8192	3776	7744	8576	6272	10880	9152
1568788200	95	0	4196.922852	4194.871582	4183.589844	4180	4235.384766	1023	3				0	4	4	4	4	4	95	0	8192	8192	8192	3776	7744	8512	6208	10880	9152
1568788200	96	0	4200.512695	4201.025879	4205.128418	4187.692383	4245.641113	450	3				0	4	4	4	4	4	96	0	8192	8192	8192	3712	7744	8512	6208	10880	9216
1568788200	97	0	4191.794922	4194.871582	4202.05127	4184.102539	4241.025879	450	3				0	4	4	4	4	4	97	0	8192	8192	8192	3776	7744	8512	6208	10880	9216
1568788200	98	0	4180.512695	4194.871582	4168.717773	4176.410156	4225.641113	450	3				0	4	4	4	4	4	98	0	8192	8192	8192	3776	7744	8448	6208	10880	9152
1568788200	99	0	4183.077148	4194.871582	4188.205078	4177.436035	4217.94873	1023	3				0	4	4	4	4	4	99	0	8192	8128	8192	3776	7744	8512	6208	10880	9216
1568788200	100	0	4186.666504	4190.769043	4176.410156	4183.589844	4217.94873	450	3				0	4	4	4	4	4	100	0	8192	8128	8192	3776	7744	8448	6272	10880	9280
1568788200	101	0	4183.589844	4188.717773	4185.641113	4189.743652	4223.077148	450	3				0	4	4	4	4	4	101	0	8192	8192	8192	3776	7744	8448	6272	10880	9280
1568788200	102	0	4190.769043	4190.769043	4197.436035	4195.897461	4229.743652	450	3				0	4	4	4	4	4	102	0	8192	8192	8192	3776	7744	8512	6144	10880	9152
1568788200	103	0	4203.589844	4186.666504	4174.871582	4198.461426	4232.307617	1023	3				0	4	4	4	4	4	103	0	8192	8192	8192	3776	7744	8448	6208	10944	9216
1568788200	104	0	4198.974121	4178.461426	4188.205078	4193.846191	4229.743652	450	3				0	4	4	4	4	4	104	0	8192	8192	8192	3776	7744	8448	6272	10944	9152
1568788200	105	0	4187.692383	4170.256348	4176.410156	4196.922852	4223.589844	450	3				0	4	4	4	4	4	105	0	8192	8192	8192	3776	7744	8512	6272	10944	9152
1568788200	106	0	4189.743652	4164.102539	4182.05127	4200.512695	4217.94873	450	3				0	4	4	4	4	4	106	0	8128	8192	8192	3776	7744	8448	6272	10880	9408
1568788201	107	0	4189.230957	4155.897461	4190.769043	4188.717773	4212.820313	1023	3				0	4	4	4	4	4	107	0	8128	8192	8192	3776	7744	8448	6144	10880	9216
1568788201	108	0	4182.563965	4151.794922	4173.846191	4174.871582	4203.077148	450	3				0	4	4	4	4	4	108	0	8128	8128	8192	3776	7744	8512	6272	10944	9152
1568788201	109	0	4185.128418	4153.846191	4208.205078	4182.05127	4201.538574	450	3				0	4	4	4	4	4	109	0	8128	8192	8192	3776	7744	8512	6272	10880	9280
1568788201	110	0	4181.538574	4153.846191	4200	4193.333496	4204.102539	450	3				0	4	4	4	4	4	110	0	8128	8192	8192	3776	7744	8512	6272	10880	9280
1568788201	111	0	4163.077148	4141.538574	4179.487305	4177.94873	4189.230957	1023	3				0	4	4	4	4	4	111	0	8192	8192	8192	3776	7744	8512	6208	10880	9280
1568788201	112	0	4154.358887	4133.333496	4187.179688	4169.743652	4177.94873	450	3				0	4	4	4	4	4	112	0	8192	8192	8192	3776	7680	8512	6272	10880	9216
1568788201	113	0	4164.615234	4143.589844	4178.974121	4188.205078	4188.717773	450	3				0	4	4	4	4	4	113	0	8192	8192	8192	3776	7744	8512	6272	10880	9216
1568788201	114	0	4176.922852	4155.897461	4200	4203.077148	4195.384766	450	3				0	4	4	4	4	4	114	0	8192	8192	8192	3776	7744	8512	6272	10880	9216
1568788201	115	0	4182.563965	4155.897461	4176.410156	4203.589844	4188.205078	1023	3				0	4	4	4	4	4	115	0	8192	8192	8192	3776	7744	8448	6272	10880	9216
1568788201	116	0	4182.563965	4147.692383	4159.487305	4194.358887	4188.717773	450	3				0	4	4	4	4	4	116	0	8192	8192	8192	3776	7744	8512	6272	10880	9152
1568788201	117	0	4183.077148	4149.743652	4185.641113	4187.692383	4200	450	3				0	4	4	4	4	4	117	0	8192	8192	8192	3776	7744	8512	6144	10944	9152
1568788201	118	0	4188.717773	4160	4173.846191	4191.794922	4202.563965	450	3				0	4	4	4	4	4	118	0	8192	8192	8192	3776	7744	8512	6208	10880	9344
1568788201	119	0	4196.922852	4166.153809	4193.846191	4200.512695	4203.589844	1023	3				0	4	4	4	4	4	119	0	8192	8128	8128	3776	7744	8448	6208	10880	9344
1568788201	120	0	4204.102539	4168.205078	4196.410156	4204.102539	4209.743652	450	3				0	4	4	4	4	4	120	0	8192	8128	8192	3776	7744	8512	6272	10880	9216
1568788201	121	0	4205.641113	4170.256348	4187.179688	4201.025879	4205.641113	450	3				0	4	4	4	4	4	121	0	8192	8192	8192	3776	7744	8448	6272	10880	9152
1568788201	122	0	4204.102539	4166.153809	4203.589844	4192.820313	4200.512695	450	3				0	4	4	4	4	4	122	0	8192	8192	8192	3776	7744	8512	6272	10880	9216
1568788201	123	0	4204.615234	4166.153809	4185.641113	4191.282227	4207.692383	1023	3				0	4	4	4	4	4	123	0	8192	8192	8128	3776	7744	8512	6272	10880	9216
1568788201	124	0	4198.974121	4174.358887	4197.94873	4200.512695	4206.666504	450	3				0	4	4	4	4	4	124	0	8192	8192	8192	3776	7744	8512	6272	10880	9152
1568788201	125	0	4191.794922	4178.461426	4191.282227	4199.487305	4199.487305	450	3				0	4	4	4	4	4	125	0	8192	8192	8192	3776	7744	8512	6144	10880	9152
1568788201	126	0	4206.666504	4186.666504	4185.641113	4199.487305	4215.384766	450	3				0	4	4	4	4	4	126	0	8192	8192	8192	3776	7744	8448	6272	10880	9152
1568788201	127	0	4224.615234	4196.922852	4220	4218.461426	4236.410156	233	3				0	4	4	4	4	4	127	0	8192	8192	8192	3776	7744	8448	6208	10880	9408
1568788201	0	0	4209.230957	4192.820313	4193.333496	4223.077148	4222.05127	450	3				0	4	4	4	4	4	0	0	8192	8192	8192	3776	7744	8448	6208	10880	9408
1568788201	1	0	4184.615234	4178.461426	4189.230957	4210.256348	4197.94873	450	3				0	4	4	4	4	4	1	0	8192	8192	8192	3776	7744	8448	6208	10944	9088
1568788201	2	0	4181.025879	4170.256348	4187.692383	4198.974121	4190.256348	1023	3				0	4	4	4	4	4	2	0	8192	8192	8192	3776	7808	8512	6272	10816	9216
1568788201	3	0	4179.487305	4168.205078	4163.589844	4190.256348	4184.102539	450	3				0	4	4	4	4	4	3	0	8192	8192	8192	3776	7744	8512	6208	10880	9216
1568788201	4	0	4185.128418	4174.358887	4189.743652	4189.743652	4192.307617	1023	3				0	4	4	4	4	4	4	0	8192	8192	8192	3776	7744	8448	6208	10880	9216
1568788201	5	0	4200.512695	4188.717773	4192.820313	4203.589844	4213.333496	450	3				0	4	4	4	4	4	5	0	8192	8192	8192	3776	7744	8512	6208	10880	9216
1568788201	6	0	4203.589844	4194.871582	4203.589844	4214.358887	4212.820313	1023	3				0	4	4	4	4	4	6	0	8192	8192	8192	3776	7744	8448	6208	10944	9216
1568788201	7	0	4201.025879	4194.871582	4202.563965	4210.769043	4201.538574	450	3				0	4	4	4	4	4	7	0	8192	8192	8192	3776	7744	8512	6208	10880	9152
1568788201	8	0	4202.05127	4188.717773	4177.436035	4207.179688	4202.05127	450	3				0	4	4	4	4	4	8	0	8192	8128	8192	3776	7744	8448	6336	10880	8960
1568788201	9	0	4187.692383	4182.563965	4196.922852	4198.461426	4193.333496	1023	3				0	4	4	4	4	4	9	0	8192	8192	8192	3776	7744	8448	6336	10880	8960
1568788201	10	0	4169.230957	4178.461426	4187.692383	4181.025879	4168.717773	450	3				0	4	4	4	4	4	10	0	8192	8192	8192	3776	7744	8512	6208	10816	9152
1568788201	11	0	4162.563965	4174.358887	4197.94873	4165.641113	4160.512695	1023	3				0	4	4	4	4	4	11	0	8192	8192	8192	3776	7744	8512	6208	10880	9152
1568788201	12	0	4164.615234	4170.256348	4212.307617	4166.153809	4172.820313	450	3				0	4	4	4	4	4	12	0	8192	8192	8192	3776	7744	8448	6208	10880	9152
1568788201	13	0	4176.410156	4178.461426	4186.153809	4178.974121	4186.666504	450	3				0	4	4	4	4	4	13	0	8192	8192	8192	3776	7744	8448	6208	10880	9152
1568788201	14	0	4183.589844	4182.563965	4200	4178.461426	4191.794922	450	3				0	4	4	4	4	4	14	0	8192	8192	8192	3776	7744	8448	6208	10880	9152
1568788201	15	0	4172.820313	4180.512695	4181.025879	4170.769043	4187.179688	1023	3				0	4	4	4	4	4	15	0	8192	8192	8192	3776	7744	8512	6144	10880	9152
1568788201	16	0	4157.94873	4174.358887	4160	4167.692383	4172.820313	0	3				0	4	4	4	4	4	16	0	8192	8192	8192	3776	7744	8512	6272	10880	9216
1568788201	17	0	4151.794922	4166.153809	4178.461426	4170.769043	4164.615234	0	3				0	4	4	4	4	4	17	0	8192	8192	8192	3776	7744	8512	6208	10880	9344
1568788201	18	0	4150.769043	4176.410156	4187.179688	4188.717773	4175.897461	0	3				0	4	4	4	4	4	18	0	8192	8192	8192	3776	7744	8512	6208	10880	9344
1568788201	19	0	4155.384766	4184.615234	4202.05127	4206.666504	4182.563965	0	3				0	4	4	4	4	4	19	0	8192	8192	8192	3776	7744	8512	6272	10944	9024
1568788201	20	0	4156.922852	4174.358887	4158.974121	4190.256348	4170.256348	0	3				0	4	4	4	4	4	20	0	8192	8192	8192	3776	7744	8448	6272	10880	9216
1568788201	21	0	4150.769043	4168.205078	4145.641113	4162.563965	4161.025879	0	3				0	4	4	4	4	4	21	0	8192	8192	8192	3776	7744	8448	6272	10944	9152
1568788201	22	0	4152.307617	4180.512695	4175.897461	4171.282227	4166.666504	0	3				0	4	4	4	4	4	22	0	8192	8192	8192	3776	7744	8512	6272	10880	8960
1568788201	23	0	4157.436035	4184.615234	4156.410156	4189.743652	4175.384766	0	3				0	4	4	4	4	4	23	0	8192	8192	8192	3776	7744	8512	6272	10880	8960
1568788201	24	0	4155.897461	4176.410156	4173.846191	4178.974121	4173.333496	0	3				0	4	4	4	4	4	24	0	8192	8128	8192	3776	7744	8448	6272	10944	9152
1568788201	25	0	4153.333496	4180.512695	4176.922852	4159.487305	4167.179688	0	3				0	4	4	4	4	4	25	0	8192	8192	8192	3776	7744	8448	6208	10880	9152
1568788201	26	0	4159.487305	4186.666504	4170.256348	4160	4173.846191	0	3				0	4	4	4	4	4	26	0	8192	8128	8192	3776	7744	8448	6208	10880	9216
1568788201	27	0	4156.922852	4174.358887	4185.641113	4164.102539	4176.410156	0	3				0	4	4	4	4	4	27	0	8192	8128	8192	3712	7744	8512	6208	10880	9216
1568788201	28	0	4146.666504	4166.153809	4160.512695	4164.102539	4165.641113	0	3				0	4	4	4	4	4	28	0	8192	8192	8192	3776	7744	8448	6272	10880	9152
1568788201	29	0	4151.282227	4174.358887	4175.384766	4166.666504	4171.794922	0	3				0	4	4	4	4	4	29	0	8192	8192	8192	3776	7744	8448	6272	10944	9152
1568788201	30	0	4162.563965	4182.563965	4181.025879	4166.153809	4188.717773	0	3				0	4	4	4	4	4	30	0	8192	8192	8192	3776	7744	8512	6208	10944	9152
1568788201	31	0	4157.94873	4182.563965	4163.077148	4162.563965	4177.94873	0	3				0	4	4	4	4	4	31	0	8192	8192	8192	3776	7744	8512	6208	10944	9152
1568788201	32	0	4151.794922	4180.512695	4177.436035	4162.563965	4164.615234	0	3				0	4	4	4	4	4	32	0	8192	8192	8192	3776	7744	8448	6272	10880	9216
1568788201	33	0	4163.589844	4184.615234	4168.205078	4178.974121	4174.871582	0	3				0	4	4	4	4	4	33	0	8192	8192	8192	3776	7744	8512	6208	10880	9152
1568788201	34	0	4177.436035	4188.717773	4187.692383	4197.436035	4183.077148	0	3				0	4	4	4	4	4	34	0	8192	8192	8192	3776	7744	8448	6208	10944	9152
1568788201	35	0	4174.358887	4188.717773	4185.641113	4195.897461	4176.410156	0	3				0	4	4	4	4	4	35	0	8192	8192	8192	3776	7744	8448	6208	10944	9152
1568788201	36	0	4156.922852	4184.615234	4157.436035	4177.436035	4165.128418	0	3				0	4	4	4	4	4	36	0	8192	8192	8192	3776	7744	8512	6272	10880	9152
1568788201	37	0	4149.230957	4180.512695	4181.025879	4171.282227	4160	0	3				0	4	4	4	4	4	37	0	8192	8192	8192	3776	7744	8448	6208	10880	9152
1568788201	38	0	4164.102539	4188.717773	4177.94873	4184.615234	4169.230957	0	3				0	4	4	4	4	4	38	0	8192	8192	8192	3776	7744	8512	6208	10880	9216
1568788201	39	0	4173.846191	4201.025879	4191.794922	4190.256348	4174.871582	0	3				0	4	4	4	4	4	39	0	8192	8192	8192	3776	7744	8448	6272	10880	9216
1568788201	40	0	4157.94873	4198.974121	4198.974121	4179.487305	4158.974121	0	3				0	4	4	4	4	4	40	0	8192	8192	8192	3776	7744	8448	6208	10880	8896
1568788201	41	0	4147.692383	4186.666504	4174.871582	4167.692383	4145.128418	0	3				0	4	4	4	4	4	41	0	8192	8128	8192	3776	7744	8512	6208	10880	8896
1568788201	42	0	4156.410156	4182.563965	4194.871582	4168.717773	4152.307617	0	3				0	4	4	4	4	4	42	0	8192	8192	8192	3776	7744	8448	6208	10816	9216
1568788201	43	0	4160.512695	4184.615234	4178.974121	4174.358887	4154.871582	0	3				0	4	4	4	4	4	43	0	8192	8192	8192	3776	7744	8448	6336	10816	9216
1568788201	44	0	4157.436035	4186.666504	4174.358887	4167.692383	4146.153809	0	3				0	4	4	4	4	4	44	0	8192	8192	8192	3776	7744	8448	6208	10880	9216
1568788201	45	0	4169.743652	4201.025879	4198.974121	4170.769043	4157.94873	0	3				0	4	4	4	4	4	45	0	8192	8192	8192	3776	7744	8448	6208	10880	9216
1568788201	46	0	4182.563965	4215.384766	4190.769043	4196.410156	4178.974121	0	3				0	4	4	4	4	4	46	0	8192	8192	8192	3776	7744	8448	6208	10880	9216
1568788201	47	0	4176.410156	4203.077148	4194.358887	4205.128418	4176.410156	0	3				0	4	4	4	4	4	47	0	8192	8192	8192	3776	7744	8448	6208	10880	9152
1568788201	48	0	4177.94873	4192.820313	4182.05127	4201.025879	4178.461426	0	3				0	4	4	4	4	4	48	0	8192	8192	8192	3776	7744	8448	6272	10944	9152
1568788201	49	0	4187.179688	4198.974121	4198.461426	4199.487305	4192.307617	0	3				0	4	4	4	4	4	49	0	8192	8192	8192	3776	7744	8448	6272	10944	9152
1568788201	50	0	4169.743652	4192.820313	4196.410156	4170.769043	4175.384766	0	3				0	4	4	4	4	4	50	0	8192	8192	8192	3776	7744	8512	6336	10880	9152
1568788201	51	0	4127.179688	4166.153809	4136.922852	4124.615234	4127.692383	0	3				0	4	4	4	4	4	51	0	8192	8192	8192	3776	7744	8448	6208	10880	9152
1568788201	52	0	4096.922852	4155.897461	4156.922852	4111.794922	4102.563965	0	3				0	4	4	4	4	4	52	0	8192	8192	8192	3776	7744	8512	6272	10880	9152
1568788201	53	0	4099.487305	4166.153809	4174.358887	4132.307617	4109.230957	0	3				0	4	4	4	4	4	53	0	8192	8192	8192	3776	7744	8512	6272	10880	9152
1568788201	54	0	4116.410156	4170.256348	4176.410156	4154.871582	4122.05127	0	3				0	4	4	4	4	4	54	0	8192	8192	8192	3712	7744	8448	6208	10880	9600
1568788201	55	0	4125.128418	4164.102539	4189.230957	4166.153809	4133.333496	0	3				0	4	4	4	4	4	55	0	8192	8192	8192	3712	7744	8448	6208	10880	9152
1568788201	56	0	4124.102539	4166.153809	4171.282227	4171.794922	4139.487305	0	3				0	4	4	4	4	4	56	0	8192	8192	8192	3776	7744	8512	6208	10880	9216
1568788201	57	0	4142.05127	4174.358887	4207.179688	4192.820313	4151.282227	0	3				0	4	4	4	4	4	57	0	8192	8192	8192	3776	7744	8448	6272	10944	9280
1568788201	58	0	4163.589844	4172.307617	4215.897461	4216.410156	4172.307617	0	3				0	4	4	4	4	4	58	0	8192	8192	8192	3776	7744	8448	6080	10880	9280
1568788201	59	0	4169.230957	4176.410156	4201.538574	4220.512695	4186.666504	0	3				0	4	4	4	4	4	59	0	8192	8192	8192	3776	7744	8448	6080	10880	9280
1568788201	60	0	4179.487305	4194.871582	4217.436035	4218.461426	4192.820313	0	3				0	4	4	4	4	4	60	0	8192	8192	8192	3776	7744	8448	6208	10816	9216
1568788201	61	0	4189.743652	4203.077148	4188.205078	4206.666504	4189.743652	0	3				0	4	4	4	4	4	61	0	8192	8192	8192	3776	7744	8512	6272	10880	9152
1568788201	62	0	4187.179688	4205.128418	4178.461426	4182.563965	4182.563965	0	3				0	4	4	4	4	4	62	0	8192	8192	8128	3776	7744	8448	6208	10880	9216
1568788201	63	0	4188.205078	4215.384766	4166.666504	4171.794922	4182.563965	0	3				0	4	4	4	4	4	63	0	8192	8192	8128	3776	7744	8512	6208	10880	9216
1568788201	64	0	4192.820313	4219.487305	4159.487305	4169.230957	4182.05127	450	3				0	4	4	4	4	4	64	0	8192	8192	8192	3776	7744	8448	6272	10880	9152
1568788201	65	0	4187.692383	4209.230957	4187.179688	4167.692383	4173.846191	450	3				0	4	4	4	4	4	65	0	8192	8128	8192	3712	7744	8512	6208	10816	9216
1568788201	66	0	4170.256348	4198.974121	4161.538574	4170.769043	4161.538574	1023	3				0	4	4	4	4	4	66	0	8192	8128	8192	3776	7744	8448	6208	10816	9344
1568788201	67	0	4153.333496	4186.666504	4165.128418	4159.487305	4149.230957	450	3				0	4	4	4	4	4	67	0	8192	8128	8192	3776	7744	8448	6208	10816	9344
1568788201	68	0	4151.794922	4178.461426	4187.692383	4156.410156	4146.153809	1023	3				0	4	4	4	4	4	68	0	8192	8192	8192	3776	7744	8448	6272	10880	9216
1568788201	69	0	4168.205078	4196.922852	4197.94873	4187.179688	4163.077148	450	3				0	4	4	4	4	4	69	0	8192	8192	8192	3776	7744	8448	6272	10880	9152
1568788201	70	0	4177.436035	4207.179688	4218.461426	4208.205078	4175.384766	1023	3				0	4	4	4	4	4	70	0	8192	8192	8192	3776	7744	8448	6208	10816	9216
1568788201	71	0	4169.230957	4188.717773	4179.487305	4197.94873	4164.102539	450	3				0	4	4	4	4	4	71	0	8192	8192	8192	3776	7744	8512	6208	10816	9216
1568788201	72	0	4168.205078	4174.358887	4180.512695	4197.436035	4156.922852	450	3				0	4	4	4	4	4	72	0	8192	8192	8192	3776	7744	8448	6272	10944	9280
1568788201	73	0	4170.256348	4174.358887	4190.256348	4206.153809	4156.922852	1023	3				0	4	4	4	4	4	73	0	8192	8192	8192	3776	7744	8448	6208	10880	9216
1568788201	74	0	4167.179688	4170.256348	4166.153809	4191.794922	4151.282227	450	3				0	4	4	4	4	4	74	0	8192	8192	8192	3776	7744	8512	6272	10880	9216
1568788201	75	0	4166.153809	4162.05127	4189.230957	4168.717773	4148.717773	1023	3				0	4	4	4	4	4	75	0	8192	8192	8192	3840	7744	8512	6272	10880	9216
1568788201	76	0	4168.717773	4168.205078	4184.102539	4158.974121	4152.307617	450	3				0	4	4	4	4	4	76	0	8192	8192	8192	3776	7744	8448	6272	10816	9344
1568788201	77	0	4171.794922	4168.205078	4186.666504	4157.436035	4151.282227	450	3				0	4	4	4	4	4	77	0	8192	8192	8192	3776	7744	8448	6272	10816	9344
1568788200	6	0	4219.487305	4207.179688	4194.358887	4194.358887	4271.794922	1023	3				0	4	4	4	4	4	6	0	8192	8192	8192	3776	7744	8448	6208	10880	9152
1568788200	7	0	4217.94873	4207.179688	4201.025879	4194.871582	4272.307617	450	3				0	4	4	4	4	4	7	0	8192	8192	8192	3776	7744	8512	6208	10880	9152
1568788200	8	0	4223.589844	4201.025879	4214.871582	4200	4276.922852	450	3				0	4	4	4	4	4	8	0	8128	8192	8192	3776	7680	8512	6208	10880	9152
1568788200	9	0	4213.846191	4188.717773	4192.307617	4192.820313	4266.666504	1023	3				0	4	4	4	4	4	9	0	8192	8128	8192	3776	7680	8512	6208	10944	9216
1568788200	10	0	4203.589844	4176.410156	4211.282227	4189.743652	4262.563965	450	3				0	4	4	4	4	4	10	0	8192	8192	8192	3776	7680	8512	6208	10944	9280
1568788200	11	0	4201.538574	4166.153809	4191.794922	4190.256348	4263.077148	1023	3				0	4	4	4	4	4	11	0	8192	8192	8192	3776	7680	8512	6208	10944	9280
1568788200	12	0	4197.94873	4153.846191	4180.512695	4183.589844	4254.358887	450	3				0	4	4	4	4	4	12	0	8128	8192	8192	3776	7680	8512	6272	10880	9152
1568788200	13	0	4200	4153.846191	4198.461426	4189.230957	4256.922852	450	3				0	4	4	4	4	4	13	0	8128	8192	8192	3776	7680	8512	6144	10880	9152
1568788200	14	0	4203.589844	4164.102539	4180	4204.615234	4266.153809	450	3				0	4	4	4	4	4	14	0	8192	8192	8192	3776	7680	8512	6272	10880	9152
1568788200	15	0	4202.05127	4168.205078	4200.512695	4210.769043	4257.94873	1023	3				0	4	4	4	4	4	15	0	8192	8192	8192	3776	7680	8512	6272	10880	9152
1568788200	16	0	4197.94873	4168.205078	4203.077148	4216.410156	4247.179688	0	3				0	4	4	4	4	4	16	0	8192	8192	8192	3776	7680	8512	6208	10880	9344
1568788200	17	0	4189.743652	4170.256348	4196.410156	4209.230957	4243.077148	0	3				0	4	4	4	4	4	17	0	8192	8192	8192	3776	7680	8512	6208	10880	9152
1568788200	18	0	4181.538574	4176.410156	4204.615234	4187.692383	4236.410156	0	3				0	4	4	4	4	4	18	0	8192	8192	8192	3776	7680	8512	6144	10880	9152
1568788200	19	0	4182.05127	4182.563965	4188.205078	4184.615234	4236.410156	0	3				0	4	4	4	4	4	19	0	8192	8192	8192	3776	7680	8448	6144	10880	9152
1568788200	20	0	4194.871582	4190.769043	4215.897461	4201.538574	4246.153809	0	3				0	4	4	4	4	4	20	0	8192	8192	8192	3776	7744	8512	6144	10880	8960
1568788200	21	0	4201.025879	4194.871582	4205.128418	4206.666504	4247.179688	0	3				0	4	4	4	4	4	21	0	8192	8192	8192	3776	7744	8448	6208	10816	8960
1568788200	22	0	4199.487305	4186.666504	4183.589844	4200	4247.179688	0	3				0	4	4	4	4	4	22	0	8192	8192	8192	3776	7744	8512	6208	10880	9088
1568788200	23	0	4207.692383	4180.512695	4209.743652	4197.94873	4258.461426	0	3				0	4	4	4	4	4	23	0	8192	8192	8192	3776	7680	8512	6208	10880	9152
1568788200	24	0	4216.922852	4180.512695	4198.461426	4196.410156	4266.666504	0	3				0	4	4	4	4	4	24	0	8192	8192	8192	3776	7744	8512	6208	10880	9088
1568788200	25	0	4224.615234	4188.717773	4212.820313	4201.538574	4274.871582	0	3				0	4	4	4	4	4	25	0	8192	8192	8128	3776	7744	8512	6208	10880	9088
1568788200	26	0	4244.102539	4203.077148	4221.538574	4222.563965	4291.794922	0	3				0	4	4	4	4	4	26	0	8192	8192	8192	3776	7744	8512	6144	10880	9152
1568788200	27	0	4251.282227	4209.230957	4208.205078	4232.820313	4296.922852	0	3				0	4	4	4	4	4	27	0	8192	8192	8192	3776	7744	8512	6208	10944	9152
1568788200	28	0	4234.871582	4201.025879	4211.794922	4227.179688	4285.128418	0	3				0	4	4	4	4	4	28	0	8192	8192	8192	3776	7744	8512	6208	10880	9152
1568788200	29	0	4229.230957	4201.025879	4192.820313	4232.820313	4278.974121	0	3				0	4	4	4	4	4	29	0	8192	8192	8192	3776	7744	8512	6208	10880	9152
1568788200	30	0	4225.128418	4198.974121	4203.077148	4230.256348	4270.256348	0	3				0	4	4	4	4	4	30	0	8192	8192	8192	3776	7744	8512	6208	10944	9152
1568788200	31	0	4212.307617	4196.922852	4191.794922	4208.205078	4254.871582	0	3				0	4	4	4	4	4	31	0	8192	8192	8192	3776	7744	8512	6272	10880	9152
1568788200	32	0	4216.922852	4209.230957	4174.358887	4203.077148	4256.410156	0	3				0	4	4	4	4	4	32	0	8192	8192	8192	3776	7744	8512	6208	10944	9152
1568788200	33	0	4231.282227	4211.282227	4211.282227	4215.384766	4270.256348	0	3				0	4	4	4	4	4	33	0	8192	8192	8192	3776	7744	8512	6208	10944	9152
1568788200	34	0	4233.846191	4201.025879	4199.487305	4223.077148	4276.410156	0	3				0	4	4	4	4	4	34	0	8192	8192	8192	3776	7744	8448	6144	10880	9152
1568788200	35	0	4232.820313	4198.974121	4202.05127	4229.230957	4273.333496	0	3				0	4	4	4	4	4	35	0	8192	8192	8192	3776	7744	8512	6272	10880	9152
1568788200	36	0	4237.436035	4205.128418	4207.692383	4234.358887	4270.256348	0	3				0	4	4	4	4	4	36	0	8192	8192	8192	3776	7744	8448	6272	10880	9152
1568788200	37	0	4227.692383	4196.922852	4177.436035	4221.025879	4263.589844	0	3				0	4	4	4	4	4	37	0	8192	8192	8192	3776	7744	8512	6272	10880	9216
1568788200	38	0	4207.179688	4182.563965	4191.282227	4197.436035	4252.820313	0	3				0	4	4	4	4	4	38	0	8192	8192	8192	3776	7744	8512	6272	10880	9152
1568788200	39	0	4202.563965	4182.563965	4180	4194.871582	4242.563965	0	3				0	4	4	4	4	4	39	0	8192	8192	8192	3776	7744	8512	6208	10944	9152
1568788200	40	0	4214.358887	4196.922852	4191.282227	4212.820313	4247.692383	0	3				0	4	4	4	4	4	40	0	8192	8192	8192	3776	7744	8512	6144	10880	9152
1568788200	41	0	4220.512695	4211.282227	4214.358887	4221.025879	4261.025879	0	3				0	4	4	4	4	4	41	0	8192	8192	8192	3776	7744	8512	6208	10816	9152
1568788200	42	0	4212.307617	4215.384766	4199.487305	4221.025879	4261.025879	0	3				0	4	4	4	4	4	42	0	8192	8192	8192	3712	7744	8512	6208	10880	9152
1568788200	43	0	4204.102539	4215.384766	4219.487305	4222.563965	4252.307617	0	3				0	4	4	4	4	4	43	0	8192	8192	8192	3776	7744	8512	6208	10880	9152
1568788200	44	0	4201.538574	4217.436035	4203.077148	4217.94873	4247.179688	0	3				0	4	4	4	4	4	44	0	8192	8192	8192	3776	7744	8512	6208	10816	9152
1568788200	45	0	4200	4211.282227	4194.358887	4212.820313	4253.846191	0	3				0	4	4	4	4	4	45	0	8192	8192	8192	3776	7744	8512	6208	10880	9152
1568788200	46	0	4202.563965	4209.230957	4208.205078	4214.358887	4261.025879	0	3				0	4	4	4	4	4	46	0	8192	8192	8192	3776	7744	8448	6272	10880	9280
1568788200	47	0	4207.692383	4215.384766	4187.179688	4213.846191	4262.05127	0	3				0	4	4	4	4	4	47	0	8192	8192	8192	3776	7744	8512	6272	10880	9280
1568788200	48	0	4215.897461	4217.436035	4201.538574	4212.820313	4266.666504	0	3				0	4	4	4	4	4	48	0	8192	8192	8192	3776	7744	8512	6208	10880	9152
1568788200	49	0	4233.333496	4219.487305	4196.410156	4221.538574	4283.077148	0	3				0	4	4	4	4	4	49	0	8192	8192	8192	3776	7744	8512	6144	10880	9152
1568788200	50	0	4250.769043	4233.846191	4209.230957	4229.230957	4301.025879	0	3				0	4	4	4	4	4	50	0	8192	8192	8192	3776	7744	8512	6208	10880	9152
1568788200	51	0	4242.563965	4231.794922	4230.769043	4220.512695	4296.922852	0	3				0	4	4	4	4	4	51	0	8192	8192	8192	3776	7744	8576	6208	10880	9152
1568788200	52	0	4224.615234	4215.384766	4183.077148	4200.512695	4281.025879	0	3				0	4	4	4	4	4	52	0	8192	8192	8192	3776	7744	8512	6144	10880	9152
1568788200	53	0	4228.717773	4215.384766	4189.743652	4192.820313	4280	0	3				0	4	4	4	4	4	53	0	8192	8192	8192	3776	7744	8512	6272	10880	9152
1568788200	54	0	4233.846191	4215.384766	4204.102539	4200.512695	4287.692383	0	3				0	4	4	4	4	4	54	0	8192	8192	8192	3776	7744	8512	6272	10880	9152
1568788200	55	0	4232.820313	4207.179688	4203.077148	4217.436035	4295.897461	0	3				0	4	4	4	4	4	55	0	8192	8192	8192	3776	7744	8512	6208	10880	9088
1568788200	56	0	4238.974121	4207.179688	4220.512695	4233.846191	4308.717773	0	3				0	4	4	4	4	4	56	0	8192	8192	8192	3776	7744	8512	6208	10880	9088
1568788200	57	0	4238.461426	4207.179688	4197.436035	4224.615234	4309.743652	0	3				0	4	4	4	4	4	57	0	8192	8192	8192	3776	7744	8512	6208	10880	9152
1568788200	58	0	4231.794922	4201.025879	4208.717773	4212.307617	4294.871582	0	3				0	4	4	4	4	4	58	0	8192	8192	8192	3776	7744	8448	6208	10880	9152
1568788200	59	0	4230.769043	4209.230957	4212.820313	4216.922852	4286.153809	0	3				0	4	4	4	4	4	59	0	8192	8192	8192	3776	7744	8512	6208	10880	9152
1568788200	60	0	4222.05127	4219.487305	4194.358887	4211.794922	4280.512695	0	3				0	4	4	4	4	4	60	0	8192	8128	8128	3776	7744	8512	6272	10944	9216
1568788200	61	0	4203.589844	4211.282227	4198.461426	4194.358887	4266.153809	0	3				0	4	4	4	4	4	61	0	8192	8192	8192	3776	7744	8512	6272	10944	9216
1568788200	62	0	4198.974121	4213.333496	4184.615234	4200	4263.077148	0	3				0	4	4	4	4	4	62	0	8192	8192	8192	3776	7744	8512	6208	10880	9152
1568788200	63	0	4199.487305	4217.436035	4197.436035	4209.743652	4265.128418	0	3				0	4	4	4	4	4	63	0	8192	8192	8192	3776	7744	8512	6208	10880	9152
1568788200	64	0	4186.666504	4203.077148	4184.615234	4191.282227	4250.769043	450	3				0	4	4	4	4	4	64	0	8192	8192	8192	3776	7744	8512	6208	10880	9216
1568788200	65	0	4179.487305	4196.922852	4170.769043	4180	4241.025879	450	3				0	4	4	4	4	4	65	0	8192	8128	8128	3776	7744	8448	6208	10880	9216
1568788200	66	0	4193.333496	4209.230957	4211.794922	4194.871582	4255.897461	1023	3				0	4	4	4	4	4	66	0	8192	8192	8128	3776	7744	8448	6208	10880	9152
1568788200	67	0	4203.077148	4219.487305	4201.538574	4205.128418	4268.205078	450	3				0	4	4	4	4	4	67	0	8192	8192	8192	3776	7744	8512	6272	10816	9216
1568788200	68	0	4190.256348	4209.230957	4195.897461	4201.025879	4256.410156	1023	3				0	4	4	4	4	4	68	0	8192	8192	8192	3776	7744	8448	6208	10880	9216
1568788200	69	0	4180.512695	4198.974121	4191.794922	4199.487305	4245.128418	450	3				0	4	4	4	4	4	69	0	8192	8192	8128	3776	7744	8448	6208	10880	9216
1568788200	70	0	4186.153809	4209.230957	4170.256348	4204.102539	4248.717773	1023	3				0	4	4	4	4	4	70	0	8192	8192	8192	3776	7744	8448	6144	10880	9280
1568788200	71	0	4185.641113	4213.333496	4190.769043	4203.077148	4249.743652	450	3				0	4	4	4	4	4	71	0	8192	8192	8192	3776	7744	8512	6208	10880	9216
1568788200	72	0	4181.538574	4203.077148	4172.820313	4198.461426	4242.563965	450	3				0	4	4	4	4	4	72	0	8192	8192	8192	3776	7744	8448	6272	10816	9216
1568788200	73	0	4193.846191	4205.128418	4174.358887	4198.461426	4245.128418	1023	3				0	4	4	4	4	4	73	0	8192	8192	8192	3776	7744	8512	6272	10880	9216
1568788200	74	0	4205.641113	4215.384766	4193.333496	4197.94873	4253.333496	450	3				0	4	4	4	4	4	74	0	8192	8192	8192	3776	7744	8448	6272	10880	9216
1568788200	75	0	4201.538574	4215.384766	4175.897461	4192.307617	4251.282227	1023	3				0	4	4	4	4	4	75	0	8192	8128	8192	3776	7744	8448	6144	10880	9216
1568788200	76	0	4204.102539	4213.333496	4194.358887	4194.871582	4251.282227	450	3				0	4	4	4	4	4	76	0	8192	8128	8192	3776	7744	8448	6272	10944	9216
1568788200	77	0	4208.205078	4215.384766	4173.846191	4194.871582	4250.769043	450	3				0	4	4	4	4	4	77	0	8192	8192	8192	3776	7744	8512	6208	10880	9152
1568788200	78	0	4197.94873	4207.179688	4165.128418	4183.589844	4236.922852	450	3				0	4	4	4	4	4	78	0	8192	8192	8192	3776	7744	8448	6272	10944	9152
1568788200	79	0	4186.666504	4194.871582	4185.641113	4178.974121	4226.666504	1023	3				0	4	4	4	4	4	79	0	8192	8192	8192	3776	7744	8448	6272	10944	9152
1568788200	80	0	4189.230957	4201.025879	4175.897461	4184.615234	4233.846191	450	3				0	4	4	4	4	4	80	0	8192	8192	8192	3776	7744	8512	6208	10880	9152
1568788200	81	0	4193.846191	4215.384766	4197.436035	4177.94873	4235.384766	450	3				0	4	4	4	4	4	81	0	8192	8192	8192	3776	7744	8512	6208	10880	9216
1568788200	82	0	4170.769043	4203.077148	4175.897461	4158.461426	4207.179688	450	3				0	4	4	4	4	4	82	0	8192	8192	8192	3776	7744	8448	6272	10880	9152
1568788200	83	0	4133.333496	4174.358887	4152.307617	4146.666504	4173.333496	1023	3				0	4	4	4	4	4	83	0	8192	8192	8192	3776	7744	8512	6272	10880	9152
1568788200	84	0	4138.461426	4176.410156	4179.487305	4154.871582	4181.025879	450	3				0	4	4	4	4	4	84	0	8192	8192	8192	3776	7744	8448	6144	10816	9152
1568788200	85	0	4184.102539	4203.077148	4178.974121	4179.487305	4217.94873	450	3				0	4	4	4	4	4	85	0	8192	8192	8192	3776	7744	8448	6208	10880	9152
1568788200	86	0	4203.589844	4207.179688	4193.846191	4201.025879	4236.410156	450	3				0	4	4	4	4	4	86	0	8192	8192	8192	3776	7744	8512	6208	10880	9152
1568788200	87	0	4194.871582	4203.077148	4186.666504	4208.717773	4235.384766	1023	3				0	4	4	4	4	4	87	0	8192	8192	8192	3776	7744	8448	6208	10880	9152
1568788200	88	0	4207.179688	4219.487305	4189.743652	4211.794922	4245.641113	450	3				0	4	4	4	4	4	88	0	8192	8192	8192	3776	7744	8512	6208	10880	9216
1568788200	89	0	4224.102539	4231.794922	4213.333496	4213.333496	4256.922852	450	3				0	4	4	4	4	4	89	0	8192	8192	8192	3776	7744	8512	6208	10880	9216
1568788200	90	0	4218.974121	4221.538574	4181.538574	4215.384766	4253.846191	450	3				0	4	4	4	4	4	90	0	8192	8192	8192	3776	7744	8512	6208	10944	9088
1568788200	91	0	4213.333496	4213.333496	4193.846191	4216.410156	4245.128418	1023	3				0	4	4	4	4	4	91	0	8192	8192	8192	3776	7744	8512	6208	10816	9152
1568788200	92	0	4220.512695	4221.538574	4208.717773	4216.410156	4250.256348	450	3				0	4	4	4	4	4	92	0	8192	8192	8192	3712	7744	8512	6208	10816	9152
1568788200	93	0	4217.436035	4219.487305	4194.358887	4208.717773	4253.846191	450	3				0	4	4	4	4	4	93	0	8192	8192	8192	3776	7744	8512	6208	10944	9344
1568788200	94	0	4200	4201.025879	4200	4187.692383	4239.487305	450	3				0	4	4	4	4	4	94	0	8192	8192	8192	3776	7744	8576	6272	10880	9152
1568788200	95	0	4196.922852	4194.871582	4183.589844	4180	4235.384766	1023	3				0	4	4	4	4	4	95	0	8192	8192	8192	3776	7744	8512	6208	10880	9152
1568788200	96	0	4200.512695	4201.025879	4205.128418	4187.692383	4245.641113	450	3				0	4	4	4	4	4	96	0	8192	8192	8192	3712	7744	8512	6208	10880	9216
1568788200	97	0	4191.794922	4194.871582	4202.05127	4184.102539	4241.025879	450	3				0	4	4	4	4	4	97	0	8192	8192	8192	3776	7744	8512	6208	10880	9216
1568788200	98	0	4180.512695	4194.871582	4168.717773	4176.410156	4225.641113	450	3				0	4	4	4	4	4	98	0	8192	8192	8192	3776	7744	8448	6208	10880	9152
1568788200	99	0	4183.077148	4194.871582	4188.205078	4177.436035	4217.94873	1023	3				0	4	4	4	4	4	99	0	8192	8128	8192	3776	7744	8512	6208	10880	9216
1568788200	100	0	4186.666504	4190.769043	4176.410156	4183.589844	4217.94873	450	3				0	4	4	4	4	4	100	0	8192	8128	8192	3776	7744	8448	6272	10880	9280
1568788200	101	0	4183.589844	4188.717773	4185.641113	4189.743652	4223.077148	450	3				0	4	4	4	4	4	101	0	8192	8192	8192	3776	7744	8448	6272	10880	9280
1568788200	102	0	4190.769043	4190.769043	4197.436035	4195.897461	4229.743652	450	3				0	4	4	4	4	4	102	0	8192	8192	8192	3776	7744	8512	6144	10880	9152
1568788200	103	0	4203.589844	4186.666504	4174.871582	4198.461426	4232.307617	1023	3				0	4	4	4	4	4	103	0	8192	8192	8192	3776	7744	8448	6208	10944	9216
1568788200	104	0	4198.974121	4178.461426	4188.205078	4193.846191	4229.743652	450	3				0	4	4	4	4	4	104	0	8192	8192	8192	3776	7744	8448	6272	10944	9152
1568788200	105	0	4187.692383	4170.256348	4176.410156	4196.922852	4223.589844	450	3				0	4	4	4	4	4	105	0	8192	8192	8192	3776	7744	8512	6272	10944	9152
1568788200	106	0	4189.743652	4164.102539	4182.05127	4200.512695	4217.94873	450	3				0	4	4	4	4	4	106	0	8128	8192	8192	3776	7744	8448	6272	10880	9408
1568788201	107	0	4189.230957	4155.897461	4190.769043	4188.717773	4212.820313	1023	3				0	4	4	4	4	4	107	0	8128	8192	8192	3776	7744	8448	6144	10880	9216
1568788201	108	0	4182.563965	4151.794922	4173.846191	4174.871582	4203.077148	450	3				0	4	4	4	4	4	108	0	8128	8128	8192	3776	7744	8512	6272	10944	9152
1568788201	109	0	4185.128418	4153.846191	4208.205078	4182.05127	4201.538574	450	3				0	4	4	4	4	4	109	0	8128	8192	8192	3776	7744	8512	6272	10880	9280
1568788201	110	0	4181.538574	4153.846191	4200	4193.333496	4204.102539	450	3				0	4	4	4	4	4	110	0	8128	8192	8192	3776	7744	8512	6272	10880	9280
1568788201	111	0	4163.077148	4141.538574	4179.487305	4177.94873	4189.230957	1023	3				0	4	4	4	4	4	111	0	8192	8192	8192	3776	7744	8512	6208	10880	9280
1568788201	112	0	4154.358887	4133.333496	4187.179688	4169.743652	4177.94873	450	3				0	4	4	4	4	4	112	0	8192	8192	8192	3776	7680	8512	6272	10880	9216
1568788201	113	0	4164.615234	4143.589844	4178.974121	4188.205078	4188.717773	450	3				0	4	4	4	4	4	113	0	8192	8192	8192	3776	7744	8512	6272	10880	9216
1568788201	114	0	4176.922852	4155.897461	4200	4203.077148	4195.384766	450	3				0	4	4	4	4	4	114	0	8192	8192	8192	3776	7744	8512	6272	10880	9216
1568788201	115	0	4182.563965	4155.897461	4176.410156	4203.589844	4188.205078	1023	3				0	4	4	4	4	4	115	0	8192	8192	8192	3776	7744	8448	6272	10880	9216
1568788201	116	0	4182.563965	4147.692383	4159.487305	4194.358887	4188.717773	450	3				0	4	4	4	4	4	116	0	8192	8192	8192	3776	7744	8512	6272	10880	9152
1568788201	117	0	4183.077148	4149.743652	4185.641113	4187.692383	4200	450	3				0	4	4	4	4	4	117	0	8192	8192	8192	3776	7744	8512	6144	10944	9152
1568788201	118	0	4188.717773	4160	4173.846191	4191.794922	4202.563965	450	3				0	4	4	4	4	4	118	0	8192	8192	8192	3776	7744	8512	6208	10880	9344
1568788201	119	0	4196.922852	4166.153809	4193.846191	4200.512695	4203.589844	1023	3				0	4	4	4	4	4	119	0	8192	8128	8128	3776	7744	8448	6208	10880	9344
1568788201	120	0	4204.102539	4168.205078	4196.410156	4204.102539	4209.743652	450	3				0	4	4	4	4	4	120	0	8192	8128	8192	3776	7744	8512	6272	10880	9216
1568788201	121	0	4205.641113	4170.256348	4187.179688	4201.025879	4205.641113	450	3				0	4	4	4	4	4	121	0	8192	8192	8192	3776	7744	8448	6272	10880	9152
1568788201	122	0	4204.102539	4166.153809	4203.589844	4192.820313	4200.512695	450	3				0	4	4	4	4	4	122	0	8192	8192	8192	3776	7744	8512	6272	10880	9216
1568788201	123	0	4204.615234	4166.153809	4185.641113	4191.282227	4207.692383	1023	3				0	4	4	4	4	4	123	0	8192	8192	8128	3776	7744	8512	6272	10880	9216
1568788201	124	0	4198.974121	4174.358887	4197.94873	4200.512695	4206.666504	450	3				0	4	4	4	4	4	124	0	8192	8192	8192	3776	7744	8512	6272	10880	9152
1568788201	125	0	4191.794922	4178.461426	4191.282227	4199.487305	4199.487305	450	3				0	4	4	4	4	4	125	0	8192	8192	8192	3776	7744	8512	6144	10880	9152
1568788201	126	0	4206.666504	4186.666504	4185.641113	4199.487305	4215.384766	450	3				0	4	4	4	4	4	126	0	8192	8192	8192	3776	7744	8448	6272	10880	9152
1568788201	127	0	4224.615234	4196.922852	4220	4218.461426	4236.410156	233	3				0	4	4	4	4	4	127	0	8192	8192	8192	3776	7744	8448	6208	10880	9408
1568788201	0	0	4209.230957	4192.820313	4193.333496	4223.077148	4222.05127	450	3				0	4	4	4	4	4	0	0	8192	8192	8192	3776	7744	8448	6208	10880	9408
1568788201	1	0	4184.615234	4178.461426	4189.230957	4210.256348	4197.94873	450	3				0	4	4	4	4	4	1	0	8192	8192	8192	3776	7744	8448	6208	10944	9088
1568788201	2	0	4181.025879	4170.256348	4187.692383	4198.974121	4190.256348	1023	3				0	4	4	4	4	4	2	0	8192	8192	8192	3776	7808	8512	6272	10816	9216
1568788201	3	0	4179.487305	4168.205078	4163.589844	4190.256348	4184.102539	450	3				0	4	4	4	4	4	3	0	8192	8192	8192	3776	7744	8512	6208	10880	9216
1568788201	4	0	4185.128418	4174.358887	4189.743652	4189.743652	4192.307617	1023	3				0	4	4	4	4	4	4	0	8192	8192	8192	3776	7744	8448	6208	10880	9216
1568788201	5	0	4200.512695	4188.717773	4192.820313	4203.589844	4213.333496	450	3				0	4	4	4	4	4	5	0	8192	8192	8192	3776	7744	8512	6208	10880	9216
1568788201	6	0	4203.589844	4194.871582	4203.589844	4214.358887	4212.820313	1023	3				0	4	4	4	4	4	6	0	8192	8192	8192	3776	7744	8448	6208	10944	9216
1568788201	7	0	4201.025879	4194.871582	4202.563965	4210.769043	4201.538574	450	3				0	4	4	4	4	4	7	0	8192	8192	8192	3776	7744	8512	6208	10880	9152
1568788201	8	0	4202.05127	4188.717773	4177.436035	4207.179688	4202.05127	450	3				0	4	4	4	4	4	8	0	8192	8128	8192	3776	7744	8448	6336	10880	8960
1568788201	9	0	4187.692383	4182.563965	4196.922852	4198.461426	4193.333496	1023	3				0	4	4	4	4	4	9	0	8192	8192	8192	3776	7744	8448	6336	10880	8960
1568788201	10	0	4169.230957	4178.461426	4187.692383	4181.025879	4168.717773	450	3				0	4	4	4	4	4	10	0	8192	8192	8192	3776	7744	8512	6208	10816	9152
1568788201	11	0	4162.563965	4174.358887	4197.94873	4165.641113	4160.512695	1023	3				0	4	4	4	4	4	11	0	8192	8192	8192	3776	7744	8512	6208	10880	9152
1568788201	12	0	4164.615234	4170.256348	4212.307617	4166.153809	4172.820313	450	3				0	4	4	4	4	4	12	0	8192	8192	8192	3776	7744	8448	6208	10880	9152
1568788201	13	0	4176.410156	4178.461426	4186.153809	4178.974121	4186.666504	450	3				0	4	4	4	4	4	13	0	8192	8192	8192	3776	7744	8448	6208	10880	9152
1568788201	14	0	4183.589844	4182.563965	4200	4178.461426	4191.794922	450	3				0	4	4	4	4	4	14	0	8192	8192	8192	3776	7744	8448	6208	10880	9152
1568788201	15	0	4172.820313	4180.512695	4181.025879	4170.769043	4187.179688	1023	3				0	4	4	4	4	4	15	0	8192	8192	8192	3776	7744	8512	6144	10880	9152
1568788201	16	0	4157.94873	4174.358887	4160	4167.692383	4172.820313	0	3				0	4	4	4	4	4	16	0	8192	8192	8192	3776	7744	8512	6272	10880	9216
1568788201	17	0	4151.794922	4166.153809	4178.461426	4170.769043	4164.615234	0	3				0	4	4	4	4	4	17	0	8192	8192	8192	3776	7744	8512	6208	10880	9344
1568788201	18	0	4150.769043	4176.410156	4187.179688	4188.717773	4175.897461	0	3				0	4	4	4	4	4	18	0	8192	8192	8192	3776	7744	8512	6208	10880	9344
1568788201	19	0	4155.384766	4184.615234	4202.05127	4206.666504	4182.563965	0	3				0	4	4	4	4	4	19	0	8192	8192	8192	3776	7744	8512	6272	10944	9024
1568788201	20	0	4156.922852	4174.358887	4158.974121	4190.256348	4170.256348	0	3				0	4	4	4	4	4	20	0	8192	8192	8192	3776	7744	8448	6272	10880	9216
1568788201	21	0	4150.769043	4168.205078	4145.641113	4162.563965	4161.025879	0	3				0	4	4	4	4	4	21	0	8192	8192	8192	3776	7744	8448	6272	10944	9152
1568788201	22	0	4152.307617	4180.512695	4175.897461	4171.282227	4166.666504	0	3				0	4	4	4	4	4	22	0	8192	8192	8192	3776	7744	8512	6272	10880	8960
1568788201	23	0	4157.436035	4184.615234	4156.410156	4189.743652	4175.384766	0	3				0	4	4	4	4	4	23	0	8192	8192	8192	3776	7744	8512	6272	10880	8960
1568788201	24	0	4155.897461	4176.410156	4173.846191	4178.974121	4173.333496	0	3				0	4	4	4	4	4	24	0	8192	8128	8192	3776	7744	8448	6272	10944	9152
1568788201	25	0	4153.333496	4180.512695	4176.922852	4159.487305	4167.179688	0	3				0	4	4	4	4	4	25	0	8192	8192	8192	3776	7744	8448	6208	10880	9152
1568788201	26	0	4159.487305	4186.666504	4170.256348	4160	4173.846191	0	3				0	4	4	4	4	4	26	0	8192	8128	8192	3776	7744	8448	6208	10880	9216
1568788201	27	0	4156.922852	4174.358887	4185.641113	4164.102539	4176.410156	0	3				0	4	4	4	4	4	27	0	8192	8128	8192	3712	7744	8512	6208	10880	9216
1568788201	28	0	4146.666504	4166.153809	4160.512695	4164.102539	4165.641113	0	3				0	4	4	4	4	4	28	0	8192	8192	8192	3776	7744	8448	6272	10880	9152
1568788201	29	0	4151.282227	4174.358887	4175.384766	4166.666504	4171.794922	0	3				0	4	4	4	4	4	29	0	8192	8192	8192	3776	7744	8448	6272	10944	9152
1568788201	30	0	4162.563965	4182.563965	4181.025879	4166.153809	4188.717773	0	3				0	4	4	4	4	4	30	0	8192	8192	8192	3776	7744	8512	6208	10944	9152
1568788201	31	0	4157.94873	4182.563965	4163.077148	4162.563965	4177.94873	0	3				0	4	4	4	4	4	31	0	8192	8192	8192	3776	7744	8512	6208	10944	9152
1568788201	32	0	4151.794922	4180.512695	4177.436035	4162.563965	4164.615234	0	3				0	4	4	4	4	4	32	0	8192	8192	8192	3776	7744	8448	6272	10880	9216
1568788201	33	0	4163.589844	4184.615234	4168.205078	4178.974121	4174.871582	0	3				0	4	4	4	4	4	33	0	8192	8192	8192	3776	7744	8512	6208	10880	9152
1568788201	34	0	4177.436035	4188.717773	4187.692383	4197.436035	4183.077148	0	3				0	4	4	4	4	4	34	0	8192	8192	8192	3776	7744	8448	6208	10944	9152
1568788201	35	0	4174.358887	4188.717773	4185.641113	4195.897461	4176.410156	0	3				0	4	4	4	4	4	35	0	8192	8192	8192	3776	7744	8448	6208	10944	9152
1568788201	36	0	4156.922852	4184.615234	4157.436035	4177.436035	4165.128418	0	3				0	4	4	4	4	4	36	0	8192	8192	8192	3776	7744	8512	6272	10880	9152
1568788201	37	0	4149.230957	4180.512695	4181.025879	4171.282227	4160	0	3				0	4	4	4	4	4	37	0	8192	8192	8192	3776	7744	8448	6208	10880	9152
1568788201	38	0	4164.102539	4188.717773	4177.94873	4184.615234	4169.230957	0	3				0	4	4	4	4	4	38	0	8192	8192	8192	3776	7744	8512	6208	10880	9216
1568788201	39	0	4173.846191	4201.025879	4191.794922	4190.256348	4174.871582	0	3				0	4	4	4	4	4	39	0	8192	8192	8192	3776	7744	8448	6272	10880	9216
1568788201	40	0	4157.94873	4198.974121	4198.974121	4179.487305	4158.974121	0	3				0	4	4	4	4	4	40	0	8192	8192	8192	3776	7744	8448	6208	10880	8896
1568788201	41	0	4147.692383	4186.666504	4174.871582	4167.692383	4145.128418	0	3				0	4	4	4	4	4	41	0	8192	8128	8192	3776	7744	8512	6208	10880	8896
1568788201	42	0	4156.410156	4182.563965	4194.871582	4168.717773	4152.307617	0	3				0	4	4	4	4	4	42	0	8192	8192	8192	3776	7744	8448	6208	10816	9216
1568788201	43	0	4160.512695	4184.615234	4178.974121	4174.358887	4154.871582	0	3				0	4	4	4	4	4	43	0	8192	8192	8192	3776	7744	8448	6336	10816	9216
1568788201	44	0	4157.436035	4186.666504	4174.358887	4167.692383	4146.153809	0	3				0	4	4	4	4	4	44	0	8192	8192	8192	3776	7744	8448	6208	10880	9216
1568788201	45	0	4169.743652	4201.025879	4198.974121	4170.769043	4157.94873	0	3				0	4	4	4	4	4	45	0	8192	8192	8192	3776	7744	8448	6208	10880	9216
1568788201	46	0	4182.563965	4215.384766	4190.769043	4196.410156	4178.974121	0	3				0	4	4	4	4	4	46	0	8192	8192	8192	3776	7744	8448	6208	10880	9216
1568788201	47	0	4176.410156	4203.077148	4194.358887	4205.128418	4176.410156	0	3				0	4	4	4	4	4	47	0	8192	8192	8192	3776	7744	8448	6208	10880	9152
1568788201	48	0	4177.94873	4192.820313	4182.05127	4201.025879	4178.461426	0	3				0	4	4	4	4	4	48	0	8192	8192	8192	3776	7744	8448	6272	10944	9152
1568788201	49	0	4187.179688	4198.974121	4198.461426	4199.487305	4192.307617	0	3				0	4	4	4	4	4	49	0	8192	8192	8192	3776	7744	8448	6272	10944	9152
1568788201	50	0	4169.743652	4192.820313	4196.410156	4170.769043	4175.384766	0	3				0	4	4	4	4	4	50	0	8192	8192	8192	3776	7744	8512	6336	10880	9152
1568788201	51	0	4127.179688	4166.153809	4136.922852	4124.615234	4127.692383	0	3				0	4	4	4	4	4	51	0	8192	8192	8192	3776	7744	8448	6208	10880	9152
1568788201	52	0	4096.922852	4155.897461	4156.922852	4111.794922	4102.563965	0	3				0	4	4	4	4	4	52	0	8192	8192	8192	3776	7744	8512	6272	10880	9152
1568788201	53	0	4099.487305	4166.153809	4174.358887	4132.307617	4109.230957	0	3				0	4	4	4	4	4	53	0	8192	8192	8192	3776	7744	8512	6272	10880	9152
1568788201	54	0	4116.410156	4170.256348	4176.410156	4154.871582	4122.05127	0	3				0	4	4	4	4	4	54	0	8192	8192	8192	3712	7744	8448	6208	10880	9600
1568788201	55	0	4125.128418	4164.102539	4189.230957	4166.153809	4133.333496	0	3				0	4	4	4	4	4	55	0	8192	8192	8192	3712	7744	8448	6208	10880	9152
1568788201	56	0	4124.102539	4166.153809	4171.282227	4171.794922	4139.487305	0	3				0	4	4	4	4	4	56	0	8192	8192	8192	3776	7744	8512	6208	10880	9216
1568788201	57	0	4142.05127	4174.358887	4207.179688	4192.820313	4151.282227	0	3				0	4	4	4	4	4	57	0	8192	8192	8192	3776	7744	8448	6272	10944	9280
1568788201	58	0	4163.589844	4172.307617	4215.897461	4216.410156	4172.307617	0	3				0	4	4	4	4	4	58	0	8192	8192	8192	3776	7744	8448	6080	10880	9280
1568788201	59	0	4169.230957	4176.410156	4201.538574	4220.512695	4186.666504	0	3				0	4	4	4	4	4	59	0	8192	8192	8192	3776	7744	8448	6080	10880	9280
1568788201	60	0	4179.487305	4194.871582	4217.436035	4218.461426	4192.820313	0	3				0	4	4	4	4	4	60	0	8192	8192	8192	3776	7744	8448	6208	10816	9216
1568788201	61	0	4189.743652	4203.077148	4188.205078	4206.666504	4189.743652	0	3				0	4	4	4	4	4	61	0	8192	8192	8192	3776	7744	8512	6272	10880	9152
1568788201	62	0	4187.179688	4205.128418	4178.461426	4182.563965	4182.563965	0	3				0	4	4	4	4	4	62	0	8192	8192	8128	3776	7744	8448	6208	10880	9216
1568788201	63	0	4188.205078	4215.384766	4166.666504	4171.794922	4182.563965	0	3				0	4	4	4	4	4	63	0	8192	8192	8128	3776	7744	8512	6208	10880	9216
1568788201	64	0	4192.820313	4219.487305	4159.487305	4169.230957	4182.05127	450	3				0	4	4	4	4	4	64	0	8192	8192	8192	3776	7744	8448	6272	10880	9152
1568788201	65	0	4187.692383	4209.230957	4187.179688	4167.692383	4173.846191	450	3				0	4	4	4	4	4	65	0	8192	8128	8192	3712	7744	8512	6208	10816	9216
1568788201	66	0	4170.256348	4198.974121	4161.538574	4170.769043	4161.538574	1023	3				0	4	4	4	4	4	66	0	8192	8128	8192	3776	7744	8448	6208	10816	9344
1568788201	67	0	4153.333496	4186.666504	4165.128418	4159.487305	4149.230957	450	3				0	4	4	4	4	4	67	0	8192	8128	8192	3776	7744	8448	6208	10816	9344
1568788201	68	0	4151.794922	4178.461426	4187.692383	4156.410156	4146.153809	1023	3				0	4	4	4	4	4	68	0	8192	8192	8192	3776	7744	8448	6272	10880	9216
1568788201	69	0	4168.205078	4196.922852	4197.94873	4187.179688	4163.077148	450	3				0	4	4	4	4	4	69	0	8192	8192	8192	3776	7744	8448	6272	10880	9152
1568788201	70	0	4177.436035	4207.179688	4218.461426	4208.205078	4175.384766	1023	3				0	4	4	4	4	4	70	0	8192	8192	8192	3776	7744	8448	6208	10816	9216
1568788201	71	0	4169.230957	4188.717773	4179.487305	4197.94873	4164.102539	450	3				0	4	4	4	4	4	71	0	8192	8192	8192	3776	7744	8512	6208	10816	9216
1568788201	72	0	4168.205078	4174.358887	4180.512695	4197.436035	4156.922852	450	3				0	4	4	4	4	4	72	0	8192	8192	8192	3776	7744	8448	6272	10944	9280
1568788201	73	0	4170.256348	4174.358887	4190.256348	4206.153809	4156.922852	1023	3				0	4	4	4	4	4	73	0	8192	8192	8192	3776	7744	8448	6208	10880	9216
1568788201	74	0	4167.179688	4170.256348	4166.153809	4191.794922	4151.282227	450	3				0	4	4	4	4	4	74	0	8192	8192	8192	3776	7744	8512	6272	10880	9216
1568788201	75	0	4166.153809	4162.05127	4189.230957	4168.717773	4148.717773	1023	3				0	4	4	4	4	4	75	0	8192	8192	8192	3840	7744	8512	6272	10880	9216
1568788201	76	0	4168.717773	4168.205078	4184.102539	4158.974121	4152.307617	450	3				0	4	4	4	4	4	76	0	8192	8192	8192	3776	7744	8448	6272	10816	9344
1568788201	77	0	4171.794922	4168.205078	4186.666504	4157.436035	4151.282227	450	3				0	4	4	4	4	4	77	0	8192	8192	8192	3776	7744	8448	6272	10816	9344
1568788201	78	0	4172.820313	4147.692383	4183.589844	4148.205078	4145.128418	450	3				0	4	4	4	4	4	78	0	8192	8192	8192	3776	7744	8512	6272	10880	9216
1568788201	79	0	4177.94873	4139.487305	4149.743652	4143.589844	4151.282227	1023	3				0	4	4	4	4	4	79	0	8192	8192	8192	3776	7744	8512	6272	10944	9152
1568788201	80	0	4194.871582	4151.794922	4179.487305	4162.563965	4166.666504	450	3				0	4	4	4	4	4	80	0	8192	8192	8192	3776	7744	8448	6208	10880	9216
1568788201	81	0	4202.563965	4155.897461	4178.974121	4183.077148	4171.282227	450	3				0	4	4	4	4	4	81	0	8192	8192	8192	3776	7744	8512	6208	10880	9216
1568788201	82	0	4191.282227	4147.692383	4169.230957	4191.282227	4166.666504	450	3				0	4	4	4	4	4	82	0	8192	8192	8192	3776	7744	8448	6208	10880	9152
1568788201	83	0	4188.717773	4151.794922	4189.230957	4210.256348	4171.282227	1023	3				0	4	4	4	4	4	83	0	8192	8192	8192	3776	7744	8512	6208	10816	9216
1568788201	84	0	4189.743652	4157.94873	4185.128418	4222.563965	4172.307617	450	3				0	4	4	4	4	4	84	0	8192	8192	8128	3776	7744	8448	6272	10880	9280
1568788201	85	0	4173.846191	4151.794922	4203.589844	4207.692383	4158.461426	450	3				0	4	4	4	4	4	85	0	8192	8192	8192	3776	7744	8512	6272	10880	9280
1568788201	86	0	4164.102539	4151.794922	4191.282227	4201.025879	4147.179688	450	3				0	4	4	4	4	4	86	0	8192	8192	8192	3776	7744	8448	6208	10880	9152
1568788201	87	0	4159.487305	4164.102539	4186.666504	4205.128418	4138.461426	1023	3				0	4	4	4	4	4	87	0	8192	8192	8192	3776	7744	8448	6208	10880	9216
1568788201	88	0	4154.871582	4166.153809	4204.615234	4196.410156	4134.358887	450	3				0	4	4	4	4	4	88	0	8192	8192	8192	3776	7744	8512	6208	10880	9216
1568788201	89	0	4170.256348	4168.205078	4192.307617	4198.461426	4149.743652	450	3				0	4	4	4	4	4	89	0	8192	8192	8192	3776	7744	8448	6208	10880	9216
1568788201	90	0	4188.205078	4180.512695	4216.410156	4206.666504	4168.717773	450	3				0	4	4	4	4	4	90	0	8192	8192	8128	3776	7808	8448	6208	10880	9280
1568788201	91	0	4191.282227	4184.615234	4205.641113	4195.897461	4178.461426	1023	3				0	4	4	4	4	4	91	0	8192	8192	8192	3776	7744	8512	6272	10880	9152
1568788201	92	0	4206.153809	4186.666504	4193.333496	4198.974121	4196.410156	450	3				0	4	4	4	4	4	92	0	8192	8192	8192	3776	7744	8448	6208	10880	9152
1568788201	93	0	4231.282227	4196.922852	4215.897461	4218.974121	4219.487305	450	3				0	4	4	4	4	4	93	0	8192	8192	8192	3776	7744	8512	6144	10880	9088
1568788201	94	0	4246.666504	4209.230957	4192.307617	4221.025879	4229.743652	450	3				0	4	4	4	4	4	94	0	8192	8192	8192	3776	7808	8512	6144	10880	9024
1568788201	95	0	4247.692383	4211.282227	4201.538574	4211.794922	4229.230957	1023	3				0	4	4	4	4	4	95	0	8192	8192	8192	3712	7808	8448	6272	10880	9024
1568788201	96	0	4231.282227	4207.179688	4206.666504	4207.692383	4216.922852	450	3				0	4	4	4	4	4	96	0	8192	8192	8192	3776	7808	8448	6208	10816	9216
1568788201	97	0	4201.025879	4196.922852	4188.205078	4195.384766	4187.179688	450	3				0	4	4	4	4	4	97	0	8192	8192	8192	3776	7744	8448	6208	10880	9152
1568788201	98	0	4175.384766	4184.615234	4200.512695	4180.512695	4158.461426	450	3				0	4	4	4	4	4	98	0	8192	8192	8192	3776	7808	8448	6208	10816	9216
1568788201	99	0	4165.128418	4188.717773	4194.871582	4183.589844	4145.641113	1023	3				0	4	4	4	4	4	99	0	8192	8192	8192	3776	7744	8448	6208	10816	9216
1568788201	100	0	4157.436035	4198.974121	4214.871582	4191.282227	4138.461426	450	3				0	4	4	4	4	4	100	0	8192	8192	8192	3776	7744	8448	6272	10880	9216
1568788201	101	0	4152.820313	4196.922852	4213.846191	4190.769043	4138.974121	450	3				0	4	4	4	4	4	101	0	8192	8192	8192	3776	7744	8512	6272	10816	9216
1568788201	102	0	4171.794922	4198.974121	4208.205078	4206.153809	4164.102539	450	3				0	4	4	4	4	4	102	0	8192	8192	8192	3776	7744	8448	6272	10816	9280
1568788201	103	0	4198.461426	4207.179688	4240.512695	4227.179688	4189.230957	1023	3				0	4	4	4	4	4	103	0	8192	8192	8192	3776	7744	8448	6272	10816	9280
1568788201	104	0	4199.487305	4205.128418	4211.282227	4215.384766	4186.666504	450	3				0	4	4	4	4	4	104	0	8192	8192	8192	3776	7744	8448	6272	10880	9152
1568788201	105	0	4195.384766	4205.128418	4210.256348	4203.589844	4189.230957	450	3				0	4	4	4	4	4	105	0	8192	8192	8192	3776	7744	8512	6272	10816	9216
1568788202	106	0	4201.538574	4205.128418	4211.794922	4210.256348	4201.025879	450	3				0	4	4	4	4	4	106	0	8192	8192	8192	3776	7744	8448	6272	10816	9216
1568788202	107	0	4199.487305	4203.077148	4175.897461	4207.692383	4194.871582	1023	3				0	4	4	4	4	4	107	0	8192	8192	8192	3712	7744	8512	6272	10816	9216
1568788202	108	0	4198.974121	4213.333496	4201.538574	4208.205078	4189.230957	450	3				0	4	4	4	4	4	108	0	8192	8192	8192	3776	7744	8448	6272	10816	9216
1568788202	109	0	4202.05127	4221.538574	4186.666504	4211.794922	4185.641113	450	3				0	4	4	4	4	4	109	0	8192	8192	8192	3776	7744	8448	6272	10880	9152
1568788202	110	0	4194.871582	4211.282227	4177.94873	4198.974121	4174.871582	450	3				0	4	4	4	4	4	110	0	8192	8192	8192	3776	7744	8448	6208	10944	9216
1568788202	111	0	4189.743652	4211.282227	4208.717773	4196.922852	4173.333496	1023	3				0	4	4	4	4	4	111	0	8192	8192	8192	3776	7744	8512	6272	10880	9152
1568788202	112	0	4188.205078	4217.436035	4204.102539	4203.077148	4175.384766	450	3				0	4	4	4	4	4	112	0	8192	8192	8192	3712	7744	8448	6272	10880	9152
1568788202	113	0	4173.846191	4205.128418	4210.769043	4181.538574	4163.589844	450	3				0	4	4	4	4	4	113	0	8192	8192	8192	3776	7744	8512	6272	10944	8896
1568788202	114	0	4167.692383	4196.922852	4200	4171.794922	4158.974121	450	3				0	4	4	4	4	4	114	0	8192	8192	8192	3776	7744	8512	6208	10880	9088
1568788202	115	0	4193.846191	4203.077148	4215.384766	4199.487305	4175.384766	1023	3				0	4	4	4	4	4	115	0	8192	8192	8192	3712	7744	8512	6272	10880	9216
1568788202	116	0	4216.410156	4201.025879	4224.615234	4213.333496	4191.282227	450	3				0	4	4	4	4	4	116	0	8192	8192	8128	3712	7744	8448	6208	10880	9152
1568788202	117	0	4221.025879	4207.179688	4197.436035	4219.487305	4198.461426	450	3				0	4	4	4	4	4	117	0	8192	8192	8192	3776	7744	8448	6208	10880	9152
1568788202	118	0	4226.666504	4227.692383	4220	4233.846191	4202.563965	450	3				0	4	4	4	4	4	118	0	8192	8192	8192	3776	7808	8448	6272	10880	9216
1568788202	119	0	4228.205078	4229.743652	4205.641113	4229.230957	4202.05127	1023	3				0	4	4	4	4	4	119	0	8192	8192	8192	3776	7808	8512	6272	10816	9216
1568788202	120	0	4222.05127	4225.641113	4192.820313	4222.563965	4202.05127	450	3				0	4	4	4	4	4	120	0	8192	8192	8192	3776	7808	8448	6208	10944	9152
1568788202	121	0	4222.563965	4229.743652	4211.794922	4230.256348	4204.615234	450	3				0	4	4	4	4	4	121	0	8192	8192	8192	3776	7808	8448	6208	10944	9152
1568788202	122	0	4218.461426	4223.589844	4190.256348	4222.563965	4202.05127	450	3				0	4	4	4	4	4	122	0	8192	8192	8192	3776	7808	8448	6272	10944	9216
1568788202	123	0	4198.974121	4215.384766	4204.102539	4203.589844	4187.179688	1023	3				0	4	4	4	4	4	123	0	8192	8192	8192	3776	7808	8448	6272	10880	9216
1568788202	124	0	4181.025879	4215.384766	4200	4197.436035	4170.256348	450	3				0	4	4	4	4	4	124	0	8192	8192	8192	3776	7808	8512	6272	10880	9216
1568788202	125	0	4178.461426	4217.436035	4186.666504	4187.179688	4158.974121	450	3				0	4	4	4	4	4	125	0	8192	8192	8192	3776	7808	8448	6272	10880	9216
1568788202	126	0	4183.589844	4217.436035	4203.589844	4177.436035	4155.897461	450	3				0	4	4	4	4	4	126	0	8192	8192	8192	3776	7808	8448	6208	10880	9088
1568788202	127	0	4176.410156	4211.282227	4181.025879	4180	4150.769043	233	3				0	4	4	4	4	4	127	0	8192	8192	8192	3776	7808	8448	6336	10816	9216
1568788202	0	0	4174.871582	4205.128418	4198.461426	4182.05127	4152.307617	450	3				0	4	4	4	4	4	0	0	8192	8192	8192	3776	7808	8448	6208	10944	9216
1568788202	1	0	4193.846191	4219.487305	4211.282227	4197.436035	4172.307617	450	3				0	4	4	4	4	4	1	0	8192	8192	8192	3776	7808	8448	6208	10944	9536
1568788202	2	0	4196.410156	4233.846191	4196.410156	4214.358887	4182.563965	1023	3				0	4	4	4	4	4	2	0	8192	8192	8192	3776	7808	8448	6208	10944	9536
1568788202	3	0	4187.179688	4229.743652	4216.410156	4216.410156	4178.461426	450	3				0	4	4	4	4	4	3	0	8192	8192	8192	3776	7808	8448	6208	10944	9088
1568788202	4	0	4197.94873	4231.794922	4210.256348	4222.563965	4193.333496	1023	3				0	4	4	4	4	4	4	0	8192	8192	8192	3712	7808	8448	6208	10816	9216
1568788202	5	0	4210.769043	4235.897461	4222.05127	4228.205078	4207.179688	450	3				0	4	4	4	4	4	5	0	8192	8128	8192	3776	7744	8512	6208	10880	9216
1568788202	6	0	4201.538574	4221.538574	4212.820313	4214.871582	4188.717773	1023	3				0	4	4	4	4	4	6	0	8192	8128	8192	3712	7744	8448	6208	10880	9216
1568788202	7	0	4196.410156	4217.436035	4196.410156	4210.256348	4182.05127	450	3				0	4	4	4	4	4	7	0	8192	8128	8192	3776	7744	8448	6208	10880	9216
1568788202	8	0	4210.256348	4231.794922	4226.666504	4216.922852	4199.487305	450	3				0	4	4	4	4	4	8	0	8192	8192	8192	3776	7744	8448	6208	10880	9216
1568788202	9	0	4218.974121	4235.897461	4206.666504	4207.179688	4204.615234	1023	3				0	4	4	4	4	4	9	0	8192	8192	8192	3712	7744	8512	6336	10880	9216
1568788202	10	0	4215.384766	4223.589844	4201.025879	4194.871582	4203.077148	450	3				0	4	4	4	4	4	10	0	8192	8192	8192	3776	7744	8448	6272	10880	9152
1568788202	11	0	4215.897461	4215.384766	4200	4196.410156	4217.436035	1023	3				0	4	4	4	4	4	11	0	8192	8192	8192	3776	7744	8448	6272	10880	9152
1568788202	12	0	4218.974121	4221.538574	4180	4200.512695	4224.102539	450	3				0	4	4	4	4	4	12	0	8192	8192	8192	3776	7744	8512	6272	10816	9216
1568788202	13	0	4202.563965	4227.692383	4201.025879	4196.410156	4207.179688	450	3				0	4	4	4	4	4	13	0	8192	8192	8192	3776	7744	8448	6272	10880	9152
1568788202	14	0	4193.333496	4231.794922	4189.230957	4196.922852	4206.153809	450	3				0	4	4	4	4	4	14	0	8192	8192	8192	3776	7744	8448	6208	10880	9216
1568788202	15	0	4205.641113	4237.94873	4200	4209.230957	4218.974121	1023	3				0	4	4	4	4	4	15	0	8192	8192	8192	3776	7744	8448	6208	10880	9216
1568788202	16	0	4195.384766	4231.794922	4209.230957	4205.128418	4204.615234	0	3				0	4	4	4	4	4	16	0	8192	8192	8192	3776	7744	8448	6272	10880	9472
1568788202	17	0	4149.230957	4201.025879	4164.615234	4169.230957	4161.025879	0	3				0	4	4	4	4	4	17	0	8192	8192	8192	3776	7744	8448	6208	10880	9216
1568788202	18	0	4118.974121	4182.563965	4170.256348	4140.512695	4135.897461	0	3				0	4	4	4	4	4	18	0	8192	8192	8192	3776	7744	8448	6208	10880	9216
1568788202	19	0	4134.871582	4201.025879	4181.025879	4160	4155.384766	0	3				0	4	4	4	4	4	19	0	8192	8192	8192	3776	7744	8448	6272	10880	9216
1568788202	20	0	4165.128418	4219.487305	4195.897461	4194.358887	4183.589844	0	3				0	4	4	4	4	4	20	0	8192	8192	8192	3776	7744	8448	6272	10880	9216
1568788202	21	0	4177.94873	4215.384766	4192.820313	4202.05127	4188.717773	0	3				0	4	4	4	4	4	21	0	8192	8192	8192	3776	7744	8448	6208	10880	9344
1568788202	22	0	4183.077148	4213.333496	4158.974121	4200	4189.743652	0	3				0	4	4	4	4	4	22	0	8192	8192	8192	3776	7744	8448	6272	10880	9280
1568788202	23	0	4191.282227	4221.538574	4181.538574	4203.077148	4206.153809	0	3				0	4	4	4	4	4	23	0	8192	8192	8192	3776	7744	8512	6272	10816	9152
1568788202	24	0	4190.769043	4219.487305	4162.05127	4192.307617	4209.230957	0	3				0	4	4	4	4	4	24	0	8192	8192	8192	3776	7744	8448	6208	10880	9152
1568788202	25	0	4182.563965	4209.230957	4147.692383	4181.538574	4196.922852	0	3				0	4	4	4	4	4	25	0	8192	8192	8192	3776	7744	8384	6208	10880	9152
1568788202	26	0	4191.282227	4217.436035	4192.307617	4195.897461	4208.717773	0	3				0	4	4	4	4	4	26	0	8192	8192	8192	3712	7744	8448	6272	10880	9216
1568788202	27	0	4212.820313	4235.897461	4202.563965	4210.256348	4236.410156	0	3				0	4	4	4	4	4	27	0	8192	8192	8192	3776	7744	8448	6208	10880	9152
1568788202	28	0	4210.256348	4235.897461	4221.025879	4203.589844	4236.922852	0	3				0	4	4	4	4	4	28	0	8192	8192	8192	3776	7744	8448	6272	10880	9216
1568788202	29	0	4179.487305	4217.436035	4206.153809	4198.461426	4211.282227	0	3				0	4	4	4	4	4	29	0	8192	8192	8192	3712	7744	8512	6272	10880	9216
1568788202	30	0	4161.538574	4213.333496	4194.871582	4201.025879	4192.820313	0	3				0	4	4	4	4	4	30	0	8192	8192	8128	3776	7744	8448	6208	10880	9216
1568788202	31	0	4169.743652	4213.333496	4213.846191	4202.05127	4192.307617	0	3				0	4	4	4	4	4	31	0	8192	8192	8192	3776	7744	8448	6272	10944	9216
1568788202	32	0	4169.230957	4203.077148	4182.05127	4202.563965	4189.230957	0	3				0	4	4	4	4	4	32	0	8192	8192	8192	3776	7744	8448	6272	10880	9152
1568788202	33	0	4154.871582	4201.025879	4180.512695	4195.897461	4176.410156	0	3				0	4	4	4	4	4	33	0	8192	8192	8192	3776	7744	8448	6272	10880	9152
1568788202	34	0	4159.487305	4207.179688	4176.410156	4187.692383	4174.871582	0	3				0	4	4	4	4	4	34	0	8192	8192	8192	3776	7808	8448	6272	10944	9408
1568788202	35	0	4165.641113	4201.025879	4164.615234	4187.179688	4176.922852	0	3				0	4	4	4	4	4	35	0	8192	8192	8192	3776	7808	8448	6272	10880	9152
1568788202	36	0	4150.256348	4180.512695	4185.641113	4184.102539	4168.717773	0	3				0	4	4	4	4	4	36	0	8192	8192	8192	3776	7808	8448	6272	10944	9216
1568788202	37	0	4156.922852	4178.461426	4183.589844	4187.692383	4177.436035	0	3				0	4	4	4	4	4	37	0	8192	8192	8192	3776	7744	8448	6336	10880	9280
1568788202	38	0	4189.743652	4196.922852	4215.897461	4203.077148	4205.128418	0	3				0	4	4	4	4	4	38	0	8192	8192	8192	3712	7808	8448	6336	10880	9280
1568788202	39	0	4192.307617	4190.769043	4220.512695	4205.641113	4209.230957	0	3				0	4	4	4	4	4	39	0	8192	8192	8192	3776	7808	8448	6272	10880	9280
1568788202	40	0	4179.487305	4174.358887	4201.025879	4198.461426	4198.974121	0	3				0	4	4	4	4	4	40	0	8192	8192	8192	3776	7808	8448	6336	10816	9216
1568788202	41	0	4187.179688	4180.512695	4232.820313	4203.077148	4200.512695	0	3				0	4	4	4	4	4	41	0	8192	8192	8192	3776	7744	8512	6272	10816	9216
1568788202	42	0	4184.102539	4180.512695	4211.282227	4198.461426	4193.333496	0	3				0	4	4	4	4	4	42	0	8192	8192	8192	3776	7744	8448	6272	10880	9152
1568788202	43	0	4176.922852	4164.102539	4198.974121	4180	4185.641113	0	3				0	4	4	4	4	4	43	0	8192	8192	8192	3776	7744	8448	6272	10880	9152
1568788202	44	0	4171.794922	4162.05127	4201.025879	4185.128418	4185.641113	0	3				0	4	4	4	4	4	44	0	8192	8192	8192	3776	7808	8448	6272	10944	9216
1568788202	45	0	4157.436035	4168.205078	4179.487305	4204.615234	4175.384766	0	3				0	4	4	4	4	4	45	0	8192	8192	8192	3776	7744	8448	6272	10880	9216
1568788202	46	0	4156.410156	4166.153809	4190.256348	4200.512695	4166.666504	0	3				0	4	4	4	4	4	46	0	8192	8192	8192	3776	7744	8448	6272	10944	8960
1568788202	47	0	4168.717773	4166.153809	4166.666504	4179.487305	4166.666504	0	3				0	4	4	4	4	4	47	0	8192	8192	8192	3776	7744	8512	6272	10944	8960
1568788202	48	0	4177.436035	4178.461426	4170.256348	4179.487305	4177.436035	0	3				0	4	4	4	4	4	48	0	8192	8192	8192	3776	7744	8384	6272	10880	9216
1568788202	49	0	4187.179688	4186.666504	4191.282227	4193.333496	4194.358887	0	3				0	4	4	4	4	4	49	0	8192	8192	8192	3712	7744	8448	6208	10880	9216
1568788202	50	0	4203.077148	4188.717773	4186.666504	4205.641113	4206.666504	0	3				0	4	4	4	4	4	50	0	8192	8192	8192	3776	7744	8512	6272	10816	9216
1568788202	51	0	4215.384766	4192.820313	4223.077148	4220.512695	4213.846191	0	3				0	4	4	4	4	4	51	0	8192	8192	8192	3776	7744	8384	6272	10816	9216
1568788202	52	0	4216.410156	4192.820313	4214.358887	4224.102539	4220	0	3				0	4	4	4	4	4	52	0	8192	8128	8192	3712	7808	8448	6208	10880	9216
1568788202	53	0	4209.743652	4186.666504	4209.230957	4216.410156	4219.487305	0	3				0	4	4	4	4	4	53	0	8192	8192	8192	3776	7744	8512	6272	10880	9152
1568788202	54	0	4200.512695	4186.666504	4223.077148	4218.974121	4208.717773	0	3				0	4	4	4	4	4	54	0	8192	8192	8192	3776	7744	8448	6272	10816	9280
1568788202	55	0	4191.282227	4184.615234	4195.384766	4220.512695	4195.384766	0	3				0	4	4	4	4	4	55	0	8192	8192	8192	3712	7744	8448	6144	10880	9152
1568788202	56	0	4183.077148	4172.307617	4203.077148	4198.461426	4185.641113	0	3				0	4	4	4	4	4	56	0	8192	8192	8192	3776	7744	8448	6144	10880	9152
1568788202	57	0	4183.077148	4168.205078	4190.769043	4172.307617	4182.05127	0	3				0	4	4	4	4	4	57	0	8192	8192	8192	3712	7744	8448	6208	10816	9088
1568788202	58	0	4183.077148	4170.256348	4176.410156	4166.666504	4176.410156	0	3				0	4	4	4	4	4	58	0	8192	8192	8192	3776	7744	8512	6272	10816	9216
1568788202	59	0	4188.205078	4172.307617	4188.717773	4174.358887	4174.358887	0	3				0	4	4	4	4	4	59	0	8192	8192	8192	3776	7744	8448	6272	10816	9216
1568788202	60	0	4201.025879	4184.615234	4178.974121	4187.179688	4184.102539	0	3				0	4	4	4	4	4	60	0	8192	8192	8192	3712	7744	8448	6208	10944	9152
1568788202	61	0	4204.102539	4194.871582	4197.436035	4201.025879	4192.307617	0	3				0	4	4	4	4	4	61	0	8192	8192	8192	3776	7744	8448	6208	10944	9152
1568788202	62	0	4207.692383	4198.974121	4187.692383	4212.820313	4201.025879	0	3				0	4	4	4	4	4	62	0	8192	8192	8192	3776	7808	8448	6272	10880	9216
1568788202	63	0	4209.230957	4203.077148	4185.128418	4221.025879	4202.05127	0	3				0	4	4	4	4	4	63	0	8192	8192	8192	3712	7744	8448	6272	10880	9216
1568788202	64	0	4195.384766	4198.974121	4212.820313	4217.94873	4189.743652	450	3				0	4	4	4	4	4	64	0	8192	8192	8192	3776	7744	8448	6272	10816	9088
1568788202	65	0	4191.282227	4192.820313	4193.846191	4211.282227	4188.717773	450	3				0	4	4	4	4	4	65	0	8192	8192	8192	3776	7744	8384	6272	10816	9088
1568788202	66	0	4199.487305	4188.717773	4202.05127	4209.230957	4196.922852	1023	3				0	4	4	4	4	4	66	0	8192	8192	8192	3776	7744	8448	6336	10816	9280
1568788202	67	0	4203.077148	4182.563965	4196.922852	4206.153809	4195.384766	450	3				0	4	4	4	4	4	67	0	8192	8192	8192	3776	7744	8448	6208	10880	9216
1568788202	68	0	4208.205078	4184.615234	4192.820313	4207.692383	4197.94873	1023	3				0	4	4	4	4	4	68	0	8192	8192	8192	3776	7744	8384	6336	10880	9152
1568788202	69	0	4208.205078	4184.615234	4218.461426	4211.794922	4203.077148	450	3				0	4	4	4	4	4	69	0	8192	8192	8192	3776	7744	8448	6336	10880	9152
1568788202	70	0	4199.487305	4180.512695	4191.282227	4213.333496	4200	1023	3				0	4	4	4	4	4	70	0	8192	8192	8192	3776	7744	8448	6208	10816	9152
1568788202	71	0	4202.05127	4182.563965	4196.410156	4208.205078	4202.563965	450	3				0	4	4	4	4	4	71	0	8192	8192	8192	3776	7744	8448	6272	10880	9216
1568788202	72	0	4200.512695	4184.615234	4195.384766	4202.05127	4205.128418	450	3				0	4	4	4	4	4	72	0	8192	8192	8192	3776	7744	8448	6272	10880	9152
1568788202	73	0	4187.179688	4176.410156	4173.846191	4197.436035	4194.358887	1023	3				0	4	4	4	4	4	73	0	8192	8192	8192	3776	7744	8448	6272	10880	9024
1568788202	74	0	4190.769043	4180.512695	4205.641113	4196.922852	4194.871582	450	3				0	4	4	4	4	4	74	0	8192	8192	8192	3712	7744	8448	6272	10880	9024
1568788202	75	0	4205.641113	4190.769043	4201.538574	4202.05127	4205.128418	1023	3				0	4	4	4	4	4	75	0	8192	8192	8192	3776	7744	8512	6272	10880	9152
1568788202	76	0	4202.563965	4184.615234	4196.922852	4196.922852	4198.974121	450	3				0	4	4	4	4	4	76	0	8192	8192	8192	3776	7744	8448	6336	10944	9216
1568788202	77	0	4196.922852	4176.410156	4195.897461	4197.436035	4189.230957	450	3				0	4	4	4	4	4	77	0	8192	8192	8192	3776	7744	8448	6272	10816	9216
1568788202	78	0	4209.230957	4198.974121	4187.692383	4215.897461	4198.461426	450	3				0	4	4	4	4	4	78	0	8192	8192	8192	3776	7744	8512	6272	10880	9216
1568788202	79	0	4216.410156	4219.487305	4211.794922	4228.205078	4207.179688	1023	3				0	4	4	4	4	4	79	0	8192	8192	8192	3712	7744	8448	6272	10880	9216
1568788202	80	0	4209.230957	4215.384766	4187.179688	4220.512695	4198.461426	450	3				0	4	4	4	4	4	80	0	8192	8192	8128	3776	7744	8448	6336	10816	9216
1568788202	81	0	4216.410156	4211.282227	4190.769043	4214.358887	4200.512695	450	3				0	4	4	4	4	4	81	0	8192	8192	8192	3776	7744	8512	6272	10880	9280
1568788202	82	0	4226.666504	4215.384766	4207.179688	4215.897461	4209.743652	450	3				0	4	4	4	4	4	82	0	8192	8192	8192	3776	7744	8512	6272	10880	9216
1568788202	83	0	4227.179688	4215.384766	4187.692383	4211.282227	4205.641113	1023	3				0	4	4	4	4	4	83	0	8192	8192	8192	3776	7744	8512	6272	10880	9216
1568788202	84	0	4230.769043	4217.436035	4215.897461	4206.666504	4205.641113	450	3				0	4	4	4	4	4	84	0	8192	8192	8192	3776	7744	8448	6272	10944	9216
1568788202	85	0	4223.589844	4211.282227	4200	4197.436035	4201.025879	450	3				0	4	4	4	4	4	85	0	8192	8192	8192	3712	7744	8448	6336	10880	9216
1568788202	86	0	4200	4198.974121	4181.538574	4185.641113	4185.641113	450	3				0	4	4	4	4	4	86	0	8192	8192	8192	3776	7808	8448	6208	10880	9216
1568788202	87	0	4196.410156	4203.077148	4197.436035	4178.461426	4181.538574	1023	3				0	4	4	4	4	4	87	0	8192	8192	8128	3776	7744	8448	6208	10880	9216
1568788202	88	0	4201.538574	4205.128418	4178.461426	4170.256348	4181.538574	450	3				0	4	4	4	4	4	88	0	8192	8192	8192	3712	7808	8448	6272	10880	9216
1568788202	89	0	4193.846191	4196.922852	4185.128418	4168.205078	4173.333496	450	3				0	4	4	4	4	4	89	0	8192	8192	8192	3776	7808	8448	6272	10880	9216
1568788202	90	0	4194.358887	4198.974121	4187.692383	4179.487305	4178.461426	450	3				0	4	4	4	4	4	90	0	8192	8192	8192	3776	7808	8448	6272	10880	9216
1568788202	91	0	4200.512695	4205.128418	4203.589844	4189.230957	4192.307617	1023	3				0	4	4	4	4	4	91	0	8192	8192	8192	3712	7808	8512	6272	10880	9472
1568788202	92	0	4197.436035	4201.025879	4215.384766	4188.717773	4189.743652	450	3				0	4	4	4	4	4	92	0	8192	8192	8192	3776	7808	8448	6208	10880	9472
1568788202	93	0	4197.94873	4205.128418	4188.205078	4194.871582	4189.743652	450	3				0	4	4	4	4	4	93	0	8192	8192	8192	3776	7808	8448	6272	10880	9408
1568788202	94	0	4195.384766	4213.333496	4212.307617	4203.589844	4200.512695	450	3				0	4	4	4	4	4	94	0	8192	8192	8192	3776	7808	8512	6336	10880	9152
1568788202	95	0	4192.820313	4215.384766	4211.282227	4208.717773	4204.102539	1023	3				0	4	4	4	4	4	95	0	8192	8192	8192	3776	7808	8448	6208	10944	9216
1568788202	96	0	4200.512695	4219.487305	4194.358887	4215.384766	4199.487305	450	3				0	4	4	4	4	4	96	0	8192	8192	8192	3776	7808	8448	6336	10880	8960
1568788202	97	0	4200	4223.589844	4204.615234	4210.769043	4197.94873	450	3				0	4	4	4	4	4	97	0	8192	8192	8192	3776	7808	8448	6336	10880	8960
1568788202	98	0	4187.179688	4213.333496	4179.487305	4206.153809	4197.94873	450	3				0	4	4	4	4	4	98	0	8192	8192	8192	3776	7744	8448	6272	10880	9280
1568788202	99	0	4178.974121	4201.025879	4191.282227	4199.487305	4187.692383	1023	3				0	4	4	4	4	4	99	0	8192	8192	8192	3712	7808	8448	6272	10880	9152
1568788202	100	0	4178.974121	4196.922852	4188.717773	4185.128418	4180.512695	450	3				0	4	4	4	4	4	100	0	8192	8192	8192	3776	7744	8448	6272	10880	9280
1568788202	101	0	4191.282227	4207.179688	4184.615234	4192.820313	4192.307617	450	3				0	4	4	4	4	4	101	0	8192	8192	8192	3776	7744	8448	6272	10880	9280
1568788202	102	0	4211.282227	4229.743652	4224.102539	4218.974121	4207.692383	450	3				0	4	4	4	4	4	102	0	8192	8192	8192	3776	7808	8448	6272	10880	9216
1568788202	103	0	4221.025879	4240	4206.153809	4220	4213.846191	1023	3				0	4	4	4	4	4	103	0	8192	8192	8192	3776	7744	8512	6336	10816	9216
1568788202	104	0	4227.179688	4235.897461	4204.102539	4210.769043	4218.461426	450	3				0	4	4	4	4	4	104	0	8192	8192	8192	3776	7744	8448	6208	10880	9216
1568788203	105	0	4227.692383	4229.743652	4198.461426	4213.333496	4220.512695	450	3				0	4	4	4	4	4	105	0	8192	8192	8192	3776	7744	8384	6208	10880	9216
1568788203	106	0	4211.282227	4221.538574	4176.410156	4206.153809	4215.897461	450	3				0	4	4	4	4	4	106	0	8192	8192	8192	3776	7744	8448	6272	10880	9216
1568788203	107	0	4200	4211.282227	4198.461426	4200.512695	4212.820313	1023	3				0	4	4	4	4	4	107	0	8192	8192	8192	3776	7744	8448	6336	10880	9216
1568788203	108	0	4196.922852	4201.025879	4182.05127	4196.922852	4204.102539	450	3				0	4	4	4	4	4	108	0	8192	8192	8192	3776	7744	8448	6272	10880	9216
1568788203	109	0	4175.384766	4188.717773	4173.846191	4173.333496	4182.563965	450	3				0	4	4	4	4	4	109	0	8192	8192	8192	3776	7744	8448	6272	10880	9216
1568788203	110	0	4145.641113	4176.410156	4166.666504	4152.307617	4158.974121	450	3				0	4	4	4	4	4	110	0	8192	8192	8192	3776	7744	8448	6272	10880	9152
1568788203	111	0	4144.615234	4172.307617	4154.871582	4168.717773	4161.538574	1023	3				0	4	4	4	4	4	111	0	8192	8192	8192	3776	7744	8448	6272	10880	9216
1568788203	112	0	4181.538574	4186.666504	4197.94873	4203.077148	4203.589844	450	3				0	4	4	4	4	4	112	0	8192	8192	8192	3776	7744	8448	6272	10880	9152
1568788203	113	0	4222.05127	4217.436035	4198.974121	4219.487305	4244.102539	450	3				0	4	4	4	4	4	113	0	8192	8192	8192	3776	7744	8448	6208	10944	9344
1568788203	114	0	4220.512695	4217.436035	4194.871582	4202.05127	4237.94873	450	3				0	4	4	4	4	4	114	0	8192	8192	8192	3712	7744	8448	6272	10880	9152
1568788203	115	0	4196.922852	4198.974121	4197.436035	4181.025879	4211.794922	1023	3				0	4	4	4	4	4	115	0	8192	8192	8192	3776	7744	8448	6272	10880	9152
1568788203	116	0	4197.436035	4205.128418	4188.205078	4193.846191	4212.820313	450	3				0	4	4	4	4	4	116	0	8192	8192	8192	3776	7744	8448	6272	10816	9152
1568788203	117	0	4211.282227	4217.436035	4214.871582	4215.384766	4228.205078	450	3				0	4	4	4	4	4	117	0	8192	8192	8192	3776	7744	8448	6272	10880	9216
1568788203	118	0	4220	4211.282227	4197.94873	4230.256348	4236.922852	450	3				0	4	4	4	4	4	118	0	8192	8192	8192	3776	7744	8448	6272	10880	9216
1568788203	119	0	4214.358887	4213.333496	4195.897461	4233.846191	4229.230957	1023	3				0	4	4	4	4	4	119	0	8192	8192	8192	3712	7744	8448	6272	10880	9216
1568788203	120	0	4200.512695	4231.794922	4211.282227	4217.94873	4214.358887	450	3				0	4	4	4	4	4	120	0	8192	8192	8192	3776	7744	8448	6272	10880	9216
1568788203	121	0	4205.641113	4233.846191	4185.641113	4211.282227	4218.461426	450	3				0	4	4	4	4	4	121	0	8192	8192	8192	3712	7744	8448	6336	10880	9216
1568788203	122	0	4222.05127	4231.794922	4208.205078	4226.153809	4235.897461	450	3				0	4	4	4	4	4	122	0	8192	8192	8192	3776	7808	8512	6272	10880	8960
1568788203	123	0	4218.974121	4229.743652	4205.641113	4231.282227	4236.410156	1023	3				0	4	4	4	4	4	123	0	8192	8192	8128	3776	7744	8448	6272	10880	8960
1568788203	124	0	4211.282227	4231.794922	4198.974121	4215.384766	4229.743652	450	3				0	4	4	4	4	4	124	0	8192	8192	8128	3776	7808	8448	6272	10816	9152
1568788203	125	0	4226.153809	4240	4216.410156	4216.922852	4240.512695	450	3				0	4	4	4	4	4	125	0	8192	8192	8192	3776	7808	8512	6208	10880	9216
1568788203	126	0	4234.871582	4237.94873	4183.077148	4221.025879	4241.538574	450	3				0	4	4	4	4	4	126	0	8192	8192	8192	3776	7808	8448	6336	10816	9216
1568788203	127	0	4232.307617	4235.897461	4184.102539	4209.230957	4231.794922	233	3				0	4	4	4	4	4	127	0	8192	8192	8128	3776	7808	8448	6336	10816	9216
1568788203	0	0	4235.384766	4244.102539	4184.615234	4204.102539	4234.871582	450	3				0	4	4	4	4	4	0	0	8192	8192	8192	3776	7808	8448	6272	10880	9216
1568788203	1	0	4227.179688	4233.846191	4175.897461	4203.077148	4229.743652	450	3				0	4	4	4	4	4	1	0	8192	8192	8192	3776	7808	8448	6272	10944	9152
1568788203	2	0	4214.358887	4215.384766	4193.846191	4198.461426	4220	1023	3				0	4	4	4	4	4	2	0	8192	8192	8192	3712	7808	8384	6208	10816	9216
1568788203	3	0	4222.563965	4213.333496	4190.256348	4198.974121	4228.205078	450	3				0	4	4	4	4	4	3	0	8192	8192	8192	3776	7808	8448	6208	10880	9216
1568788203	4	0	4230.769043	4205.128418	4218.974121	4203.589844	4235.897461	1023	3				0	4	4	4	4	4	4	0	8192	8192	8192	3712	7808	8448	6208	10880	8896
1568788203	5	0	4226.153809	4188.717773	4224.615234	4215.897461	4234.871582	450	3				0	4	4	4	4	4	5	0	8192	8192	8192	3776	7808	8448	6272	10880	8896
1568788203	6	0	4218.974121	4184.615234	4210.256348	4223.589844	4229.743652	1023	3				0	4	4	4	4	4	6	0	8192	8192	8192	3776	7808	8448	6272	10880	9216
1568788203	7	0	4197.436035	4174.358887	4217.94873	4210.256348	4213.333496	450	3				0	4	4	4	4	4	7	0	8192	8192	8192	3776	7808	8384	6272	10880	9216
1568788203	8	0	4178.974121	4164.102539	4187.179688	4198.461426	4203.589844	450	3				0	4	4	4	4	4	8	0	8192	8192	8192	3776	7744	8448	6272	10880	9216
1568788203	9	0	4191.794922	4172.307617	4195.384766	4204.102539	4216.410156	1023	3				0	4	4	4	4	4	9	0	8192	8192	8192	3776	7744	8448	6272	10880	9216
1568788203	10	0	4218.461426	4188.717773	4201.025879	4203.077148	4231.794922	450	3				0	4	4	4	4	4	10	0	8192	8192	8192	3776	7744	8448	6272	10880	9216
1568788203	11	0	4227.179688	4188.717773	4182.05127	4200	4233.846191	1023	3				0	4	4	4	4	4	11	0	8128	8192	8192	3776	7744	8448	6272	10880	9216
1568788203	12	0	4214.871582	4176.410156	4189.743652	4201.538574	4225.128418	450	3				0	4	4	4	4	4	12	0	8192	8192	8192	3776	7744	8448	6208	10880	9344
1568788203	13	0	4198.974121	4178.461426	4162.563965	4190.256348	4208.205078	450	3				0	4	4	4	4	4	13	0	8192	8192	8192	3776	7744	8448	6208	10880	9344
1568788203	14	0	4198.974121	4182.563965	4180.512695	4182.563965	4200.512695	450	3				0	4	4	4	4	4	14	0	8192	8192	8192	3776	7744	8448	6336	10880	9216
1568788203	15	0	4204.102539	4174.358887	4198.974121	4182.563965	4200.512695	1023	3				0	4	4	4	4	4	15	0	8192	8192	8192	3776	7744	8448	6336	10880	9280
1568788203	16	0	4198.974121	4172.307617	4185.641113	4176.922852	4197.94873	0	3				0	4	4	4	4	4	16	0	8192	8192	8192	3776	7808	8448	6208	10880	9216
1568788203	17	0	4207.179688	4192.820313	4220	4178.461426	4209.743652	0	3				0	4	4	4	4	4	17	0	8192	8192	8192	3776	7808	8448	6208	10880	9216
1568788203	18	0	4218.974121	4196.922852	4206.153809	4182.05127	4226.153809	0	3				0	4	4	4	4	4	18	0	8192	8192	8192	3776	7744	8448	6208	10880	9344
1568788203	19	0	4218.974121	4192.820313	4200.512695	4195.384766	4230.256348	0	3				0	4	4	4	4	4	19	0	8192	8192	8192	3776	7744	8512	6336	10880	9216
1568788203	20	0	4218.461426	4194.871582	4209.743652	4214.358887	4228.717773	0	3				0	4	4	4	4	4	20	0	8192	8192	8192	3776	7808	8448	6272	10944	9216
1568788203	21	0	4217.94873	4188.717773	4186.153809	4211.282227	4229.230957	0	3				0	4	4	4	4	4	21	0	8192	8192	8192	3776	7808	8448	6272	10880	9280
1568788203	22	0	4217.436035	4178.461426	4204.615234	4204.615234	4233.333496	0	3				0	4	4	4	4	4	22	0	8192	8192	8192	3776	7808	8448	6272	10880	9280
1568788203	23	0	4222.05127	4184.615234	4196.410156	4221.025879	4235.384766	0	3				0	4	4	4	4	4	23	0	8192	8192	8192	3776	7808	8448	6208	10880	9408
1568788203	24	0	4214.358887	4190.769043	4192.307617	4224.615234	4221.025879	0	3				0	4	4	4	4	4	24	0	8192	8192	8192	3776	7808	8448	6272	10880	9216
1568788203	25	0	4199.487305	4186.666504	4203.077148	4203.077148	4202.05127	0	3				0	4	4	4	4	4	25	0	8192	8192	8192	3776	7808	8448	6208	10880	9216
1568788203	26	0	4205.128418	4188.717773	4187.179688	4196.410156	4203.077148	0	3				0	4	4	4	4	4	26	0	8192	8192	8192	3712	7808	8512	6272	10880	9152
1568788203	27	0	4216.410156	4192.820313	4209.743652	4203.077148	4208.717773	0	3				0	4	4	4	4	4	27	0	8192	8192	8192	3776	7808	8448	6272	10880	9152
1568788203	28	0	4221.025879	4205.128418	4211.282227	4203.077148	4211.794922	0	3				0	4	4	4	4	4	28	0	8192	8192	8192	3776	7808	8448	6208	10880	9216
1568788203	29	0	4231.794922	4219.487305	4215.897461	4202.563965	4223.589844	0	3				0	4	4	4	4	4	29	0	8192	8192	8192	3776	7808	8448	6272	10880	9152
1568788203	30	0	4237.94873	4215.384766	4225.641113	4207.692383	4231.282227	0	3				0	4	4	4	4	4	30	0	8192	8192	8192	3776	7808	8448	6272	10880	9344
1568788203	31	0	4231.794922	4209.230957	4194.358887	4212.820313	4228.205078	0	3				0	4	4	4	4	4	31	0	8192	8192	8192	3712	7808	8448	6272	10880	9344
1568788203	32	0	4231.794922	4211.282227	4213.333496	4211.282227	4231.282227	0	3				0	4	4	4	4	4	32	0	8192	8192	8192	3776	7808	8448	6336	10880	9216
1568788203	33	0	4236.922852	4215.384766	4210.769043	4211.282227	4236.922852	0	3				0	4	4	4	4	4	33	0	8192	8192	8192	3776	7808	8448	6272	10880	9216
1568788203	34	0	4230.256348	4207.179688	4200.512695	4218.974121	4230.256348	0	3				0	4	4	4	4	4	34	0	8192	8192	8192	3776	7808	8448	6336	10816	9216
1568788203	35	0	4218.461426	4205.128418	4225.641113	4218.461426	4218.461426	0	3				0	4	4	4	4	4	35	0	8192	8192	8192	3776	7744	8448	6336	10816	9216
1568788203	36	0	4210.256348	4201.025879	4203.589844	4206.666504	4211.282227	0	3				0	4	4	4	4	4	36	0	8192	8192	8192	3776	7808	8448	6208	10880	9344
1568788203	37	0	4214.358887	4196.922852	4212.820313	4205.641113	4212.820313	0	3				0	4	4	4	4	4	37	0	8192	8192	8192	3776	7744	8512	6272	10880	9216
1568788203	38	0	4223.589844	4203.077148	4221.538574	4217.436035	4217.94873	0	3				0	4	4	4	4	4	38	0	8192	8192	8192	3776	7808	8448	6208	10880	9216
1568788203	39	0	4222.05127	4207.179688	4207.179688	4214.871582	4214.358887	0	3				0	4	4	4	4	4	39	0	8192	8192	8192	3776	7744	8448	6272	10880	9280
1568788203	40	0	4212.820313	4203.077148	4207.179688	4200.512695	4203.589844	0	3				0	4	4	4	4	4	40	0	8192	8192	8192	3776	7808	8448	6272	10880	9280
1568788203	41	0	4212.820313	4205.128418	4182.05127	4202.05127	4201.538574	0	3				0	4	4	4	4	4	41	0	8192	8192	8192	3776	7744	8448	6272	10816	9472
1568788203	42	0	4228.717773	4217.436035	4206.153809	4202.563965	4209.743652	0	3				0	4	4	4	4	4	42	0	8192	8192	8192	3712	7744	8448	6272	10880	9152
1568788203	43	0	4237.94873	4225.641113	4213.846191	4198.461426	4214.871582	0	3				0	4	4	4	4	4	43	0	8192	8192	8192	3776	7744	8448	6272	10880	9152
1568788203	44	0	4232.820313	4229.743652	4190.769043	4205.128418	4211.794922	0	3				0	4	4	4	4	4	44	0	8192	8192	8192	3712	7744	8448	6272	10880	9152
1568788203	45	0	4237.436035	4233.846191	4216.410156	4216.922852	4215.897461	0	3				0	4	4	4	4	4	45	0	8192	8192	8192	3712	7808	8512	6272	10880	9152
1568788203	46	0	4252.307617	4233.846191	4205.641113	4220	4224.615234	0	3				0	4	4	4	4	4	46	0	8192	8192	8192	3776	7744	8448	6272	10880	9216
1568788203	47	0	4240.512695	4221.538574	4201.025879	4210.256348	4214.358887	0	3				0	4	4	4	4	4	47	0	8192	8192	8192	3776	7808	8448	6336	10944	9216
1568788203	48	0	4213.846191	4205.128418	4197.436035	4194.358887	4192.820313	0	3				0	4	4	4	4	4	48	0	8192	8192	8192	3776	7808	8448	6272	10816	9216
1568788203	49	0	4228.205078	4213.333496	4198.461426	4202.05127	4205.128418	0	3				0	4	4	4	4	4	49	0	8192	8192	8192	3776	7808	8448	6272	10816	9216
1568788203	50	0	4255.384766	4229.743652	4237.94873	4220	4237.436035	0	3				0	4	4	4	4	4	50	0	8192	8192	8192	3712	7808	8512	6336	10880	9216
1568788203	51	0	4241.025879	4223.589844	4203.589844	4209.743652	4230.769043	0	3				0	4	4	4	4	4	51	0	8192	8192	8192	3776	7808	8448	6272	10880	9216
1568788203	52	0	4225.128418	4219.487305	4191.794922	4201.025879	4211.794922	0	3				0	4	4	4	4	4	52	0	8192	8192	8192	3776	7808	8448	6336	10880	9216
1568788203	53	0	4233.333496	4229.743652	4220.512695	4218.461426	4221.025879	0	3				0	4	4	4	4	4	53	0	8192	8192	8192	3776	7808	8448	6336	10880	9216
1568788203	54	0	4228.205078	4221.538574	4202.05127	4218.461426	4218.974121	0	3				0	4	4	4	4	4	54	0	8192	8192	8192	3776	7808	8448	6272	10880	9216
1568788203	55	0	4211.794922	4207.179688	4202.563965	4197.94873	4198.974121	0	3				0	4	4	4	4	4	55	0	8192	8192	8192	3776	7808	8448	6208	10880	9152
1568788203	56	0	4213.333496	4217.436035	4189.743652	4195.897461	4200	0	3				0	4	4	4	4	4	56	0	8192	8192	8192	3776	7808	8512	6336	10816	9216
1568788203	57	0	4225.128418	4233.846191	4200.512695	4203.077148	4215.384766	0	3				0	4	4	4	4	4	57	0	8192	8192	8192	3776	7808	8448	6272	10880	9152
1568788203	58	0	4234.871582	4242.05127	4218.974121	4198.461426	4218.974121	0	3				0	4	4	4	4	4	58	0	8192	8192	8192	3776	7808	8512	6272	10880	9152
1568788203	59	0	4235.384766	4240	4193.846191	4197.436035	4216.922852	0	3				0	4	4	4	4	4	59	0	8192	8192	8192	3776	7808	8448	6272	10880	9024
1568788203	60	0	4234.358887	4237.94873	4211.282227	4203.077148	4218.974121	0	3				0	4	4	4	4	4	60	0	8192	8192	8192	3776	7808	8448	6336	10880	9216
1568788203	61	0	4243.589844	4246.153809	4204.102539	4204.615234	4225.641113	0	3				0	4	4	4	4	4	61	0	8192	8192	8192	3712	7808	8448	6272	10880	9216
1568788203	62	0	4251.794922	4248.205078	4193.333496	4201.538574	4230.256348	0	3				0	4	4	4	4	4	62	0	8192	8192	8192	3776	7808	8448	6272	10880	9216
1568788203	63	0	4245.641113	4235.897461	4204.102539	4201.025879	4231.282227	0	3				0	4	4	4	4	4	63	0	8192	8192	8192	3776	7808	8448	6272	10880	9216
1568788203	64	0	4236.410156	4227.692383	4179.487305	4201.025879	4226.666504	450	3				0	4	4	4	4	4	64	0	8192	8192	8192	3776	7808	8448	6336	10816	9216
1568788203	65	0	4230.769043	4227.692383	4200.512695	4200	4222.05127	450	3				0	4	4	4	4	4	65	0	8192	8192	8192	3776	7808	8448	6208	10944	9216
1568788203	66	0	4231.794922	4229.743652	4202.05127	4201.025879	4225.641113	1023	3				0	4	4	4	4	4	66	0	8192	8192	8192	3776	7808	8448	6272	10816	9216
1568788203	67	0	4232.307617	4233.846191	4192.820313	4206.153809	4233.846191	450	3				0	4	4	4	4	4	67	0	8192	8192	8192	3776	7808	8448	6272	10816	9216
1568788203	68	0	4221.538574	4231.794922	4206.153809	4195.897461	4225.128418	1023	3				0	4	4	4	4	4	68	0	8192	8192	8192	3776	7808	8384	6272	10880	9152
1568788203	69	0	4216.410156	4225.641113	4181.538574	4184.102539	4209.743652	450	3				0	4	4	4	4	4	69	0	8192	8192	8192	3776	7808	8448	6272	10944	9216
1568788203	70	0	4230.769043	4237.94873	4202.563965	4206.666504	4223.589844	1023	3				0	4	4	4	4	4	70	0	8192	8192	8192	3776	7808	8512	6336	10880	9280
1568788203	71	0	4241.538574	4246.153809	4208.717773	4224.102539	4239.487305	450	3				0	4	4	4	4	4	71	0	8192	8192	8192	3776	7808	8448	6336	10880	9280
1568788203	72	0	4230.769043	4235.897461	4185.641113	4204.615234	4225.641113	450	3				0	4	4	4	4	4	72	0	8192	8192	8192	3776	7808	8448	6336	10880	9280
1568788203	73	0	4213.333496	4221.538574	4194.871582	4189.743652	4206.666504	1023	3				0	4	4	4	4	4	73	0	8192	8192	8192	3776	7808	8512	6208	10816	9216
1568788203	74	0	4216.410156	4231.794922	4190.769043	4206.153809	4214.871582	450	3				0	4	4	4	4	4	74	0	8192	8192	8192	3712	7808	8448	6336	10880	9152
1568788203	75	0	4222.05127	4237.94873	4206.153809	4209.743652	4224.615234	1023	3				0	4	4	4	4	4	75	0	8192	8192	8192	3776	7808	8448	6400	10944	9344
1568788203	76	0	4193.846191	4217.436035	4178.974121	4172.307617	4194.358887	450	3				0	4	4	4	4	4	76	0	8192	8192	8192	3776	7744	8384	6400	10944	9344
1568788203	77	0	4152.820313	4192.820313	4146.153809	4131.794922	4152.820313	450	3				0	4	4	4	4	4	77	0	8192	8192	8192	3776	7808	8448	6272	10880	9216
1568788203	78	0	4150.256348	4192.820313	4185.641113	4132.820313	4150.256348	450	3				0	4	4	4	4	4	78	0	8192	8192	8192	3776	7744	8512	6336	10816	9216
1568788203	79	0	4178.974121	4209.230957	4183.077148	4166.666504	4183.077148	1023	3				0	4	4	4	4	4	79	0	8192	8192	8192	3776	7808	8448	6336	10880	9216
1568788203	80	0	4197.94873	4213.333496	4182.563965	4184.615234	4208.205078	450	3				0	4	4	4	4	4	80	0	8192	8192	8192	3712	7744	8512	6272	10880	9216
1568788203	81	0	4201.025879	4215.384766	4192.820313	4182.563965	4213.846191	450	3				0	4	4	4	4	4	81	0	8192	8192	8192	3776	7744	8448	6272	10880	9216
1568788203	82	0	4209.230957	4227.692383	4185.641113	4191.794922	4215.384766	450	3				0	4	4	4	4	4	82	0	8192	8192	8192	3776	7808	8512	6272	10880	9216
1568788203	83	0	4220	4227.692383	4204.102539	4202.05127	4217.94873	1023	3				0	4	4	4	4	4	83	0	8192	8192	8192	3776	7744	8512	6336	10880	9216
1568788203	84	0	4221.538574	4223.589844	4184.615234	4193.333496	4222.05127	450	3				0	4	4	4	4	4	84	0	8192	8192	8192	3712	7744	8448	6272	10944	9216
1568788203	85	0	4227.179688	4235.897461	4199.487305	4192.820313	4231.794922	450	3				0	4	4	4	4	4	85	0	8192	8192	8192	3712	7808	8448	6272	10944	9216
1568788203	86	0	4238.461426	4250.256348	4224.102539	4205.641113	4240.512695	450	3				0	4	4	4	4	4	86	0	8192	8192	8192	3776	7808	8448	6336	10880	9216
1568788203	87	0	4224.102539	4242.05127	4188.205078	4193.333496	4224.615234	1023	3				0	4	4	4	4	4	87	0	8192	8192	8192	3712	7808	8448	6272	10816	9216
1568788203	88	0	4206.153809	4237.94873	4195.897461	4178.974121	4210.256348	450	3				0	4	4	4	4	4	88	0	8192	8192	8192	3776	7808	8448	6208	10880	9216
1568788203	89	0	4217.94873	4248.205078	4199.487305	4203.077148	4223.589844	450	3				0	4	4	4	4	4	89	0	8192	8192	8192	3776	7808	8512	6208	10880	9216
1568788203	90	0	4211.794922	4231.794922	4190.769043	4204.102539	4217.94873	450	3				0	4	4	4	4	4	90	0	8192	8192	8128	3776	7808	8448	6336	10816	8832
1568788203	91	0	4195.384766	4209.230957	4187.179688	4176.922852	4201.025879	1023	3				0	4	4	4	4	4	91	0	8192	8192	8128	3712	7808	8512	6272	10880	9216
1568788203	92	0	4218.461426	4223.589844	4184.615234	4195.384766	4229.230957	450	3				0	4	4	4	4	4	92	0	8192	8192	8192	3712	7808	8448	6208	10880	9216
1568788203	93	0	4243.077148	4242.05127	4224.102539	4226.666504	4260.512695	450	3				0	4	4	4	4	4	93	0	8192	8192	8192	3776	7808	8448	6208	10880	8960
1568788203	94	0	4233.846191	4244.102539	4218.461426	4218.461426	4252.307617	450	3				0	4	4	4	4	4	94	0	8192	8192	8192	3776	7808	8448	6208	10880	8960
1568788203	95	0	4228.717773	4246.153809	4217.94873	4211.282227	4246.666504	1023	3				0	4	4	4	4	4	95	0	8192	8192	8192	3776	7808	8448	6272	10880	9536
1568788203	96	0	4232.820313	4233.846191	4229.743652	4222.05127	4245.128418	450	3				0	4	4	4	4	4	96	0	8192	8192	8192	3776	7808	8448	6272	10816	9216
1568788203	97	0	4229.743652	4215.384766	4199.487305	4220.512695	4233.333496	450	3				0	4	4	4	4	4	97	0	8192	8192	8192	3776	7808	8448	6336	10944	9216
1568788203	98	0	4235.897461	4209.230957	4228.717773	4218.461426	4237.436035	450	3				0	4	4	4	4	4	98	0	8192	8192	8192	3776	7808	8448	6272	10880	9152
1568788203	99	0	4246.153809	4205.128418	4230.769043	4226.666504	4250.256348	1023	3				0	4	4	4	4	4	99	0	8192	8192	8192	3776	7808	8448	6272	10880	9152
1568788203	100	0	4246.666504	4203.077148	4209.230957	4232.820313	4245.641113	450	3				0	4	4	4	4	4	100	0	8192	8192	8192	3776	7808	8448	6272	10880	9216
1568788203	101	0	4242.563965	4209.230957	4228.205078	4227.179688	4239.487305	450	3				0	4	4	4	4	4	101	0	8192	8192	8192	3776	7808	8448	6272	10880	9280
1568788203	102	0	4228.205078	4205.128418	4203.589844	4206.666504	4232.820313	450	3				0	4	4	4	4	4	102	0	8192	8192	8192	3776	7808	8448	6272	10880	9024
1568788203	103	0	4208.205078	4196.922852	4194.358887	4194.871582	4214.358887	1023	3				0	4	4	4	4	4	103	0	8192	8192	8192	3776	7808	8448	6272	10880	9024
1568788204	104	0	4201.025879	4198.974121	4184.615234	4200	4201.025879	450	3				0	4	4	4	4	4	104	0	8192	8192	8192	3776	7744	8448	6336	10880	9216
1568788204	105	0	4205.128418	4194.871582	4178.461426	4192.820313	4202.05127	450	3				0	4	4	4	4	4	105	0	8128	8192	8192	3776	7744	8448	6400	10880	9216
1568788204	106	0	4194.871582	4178.461426	4191.794922	4169.230957	4193.846191	450	3				0	4	4	4	4	4	106	0	8192	8192	8192	3776	7744	8448	6208	10944	9216
1568788204	107	0	4180	4168.205078	4164.615234	4161.538574	4178.461426	1023	3				0	4	4	4	4	4	107	0	8192	8192	8192	3776	7744	8512	6208	10944	9216
1568788204	108	0	4193.333496	4176.410156	4200	4173.846191	4188.717773	450	3				0	4	4	4	4	4	108	0	8192	8192	8192	3712	7744	8448	6336	10880	9216
1568788204	109	0	4221.538574	4190.769043	4231.794922	4188.717773	4219.487305	450	3				0	4	4	4	4	4	109	0	8192	8192	8192	3776	7808	8448	6336	10880	9216
1568788204	110	0	4218.461426	4188.717773	4201.025879	4190.256348	4219.487305	450	3				0	4	4	4	4	4	110	0	8192	8192	8192	3776	7744	8448	6272	10816	9216
1568788204	111	0	4195.897461	4170.256348	4205.128418	4177.94873	4200	1023	3				0	4	4	4	4	4	111	0	8192	8192	8192	3712	7808	8448	6272	10880	9280
1568788204	112	0	4197.94873	4172.307617	4205.641113	4177.94873	4205.128418	450	3				0	4	4	4	4	4	112	0	8192	8192	8192	3712	7808	8448	6272	10880	9280
1568788204	113	0	4214.871582	4186.666504	4223.589844	4186.153809	4218.461426	450	3				0	4	4	4	4	4	113	0	8192	8192	8192	3776	7808	8512	6336	10880	9024
1568788204	114	0	4219.487305	4184.615234	4213.846191	4187.179688	4219.487305	450	3				0	4	4	4	4	4	114	0	8192	8192	8192	3776	7808	8448	6208	10880	9216
1568788204	115	0	4213.333496	4178.461426	4177.436035	4186.666504	4215.384766	1023	3				0	4	4	4	4	4	115	0	8192	8192	8192	3712	7808	8512	6208	10880	9216
1568788204	116	0	4217.436035	4188.717773	4207.179688	4196.922852	4214.871582	450	3				0	4	4	4	4	4	116	0	8192	8192	8192	3776	7808	8448	6272	10880	9152
1568788204	117	0	4232.307617	4209.230957	4208.717773	4218.974121	4223.077148	450	3				0	4	4	4	4	4	117	0	8192	8192	8192	3776	7808	8448	6272	10880	9152
1568788204	118	0	4239.487305	4219.487305	4211.282227	4236.410156	4232.820313	450	3				0	4	4	4	4	4	118	0	8192	8192	8192	3776	7808	8448	6272	10944	9152
1568788204	119	0	4234.358887	4213.333496	4213.846191	4232.307617	4224.615234	1023	3				0	4	4	4	4	4	119	0	8192	8192	8192	3776	7808	8448	6272	10880	9152
1568788204	120	0	4231.794922	4203.077148	4195.897461	4221.538574	4214.358887	450	3				0	4	4	4	4	4	120	0	8192	8192	8192	3776	7808	8512	6272	10880	9024
1568788204	121	0	4237.94873	4207.179688	4227.179688	4222.05127	4224.615234	450	3				0	4	4	4	4	4	121	0	8192	8192	8192	3712	7808	8448	6272	10880	9024
1568788204	122	0	4236.922852	4209.230957	4210.769043	4211.794922	4226.153809	450	3				0	4	4	4	4	4	122	0	8192	8192	8192	3712	7808	8448	6272	10880	9216
1568788204	123	0	4229.230957	4198.974121	4197.436035	4195.384766	4211.794922	1023	3				0	4	4	4	4	4	123	0	8192	8192	8128	3776	7808	8448	6336	10944	9216
1568788204	124	0	4231.282227	4198.974121	4218.974121	4203.077148	4212.307617	450	3				0	4	4	4	4	4	124	0	8192	8192	8192	3776	7808	8448	6272	10880	9216
1568788204	125	0	4242.05127	4203.077148	4207.692383	4216.410156	4230.769043	450	3				0	4	4	4	4	4	125	0	8192	8192	8192	3776	7808	8448	6272	10880	9216
1568788204	126	0	4243.077148	4194.871582	4222.05127	4207.692383	4234.358887	450	3				0	4	4	4	4	4	126	0	8192	8192	8128	3776	7808	8448	6272	10880	9216
1568788204	127	0	4229.230957	4182.563965	4209.230957	4193.333496	4217.436035	233	3				0	4	4	4	4	4	127	0	8192	8192	8192	3776	7808	8448	6336	10880	9216
1568788204	0	0	4222.563965	4180.512695	4202.563965	4196.410156	4218.461426	450	3				0	4	4	4	4	4	0	0	8192	8192	8192	3712	7808	8448	6336	10944	9152
1568788204	1	0	4227.692383	4184.615234	4221.538574	4201.025879	4233.846191	450	3				0	4	4	4	4	4	1	0	8192	8192	8192	3712	7808	8448	6272	10880	9024
1568788204	2	0	4225.128418	4186.666504	4198.974121	4208.205078	4227.692383	1023	3				0	4	4	4	4	4	2	0	8192	8192	8192	3776	7808	8448	6272	10880	9024
1568788204	3	0	4206.153809	4180.512695	4200	4212.307617	4201.538574	450	3				0	4	4	4	4	4	3	0	8192	8192	8192	3776	7808	8448	6336	10880	9088
1568788204	4	0	4193.333496	4172.307617	4186.666504	4203.589844	4183.077148	1023	3				0	4	4	4	4	4	4	0	8192	8192	8192	3776	7808	8448	6272	10880	9216
1568788204	5	0	4198.974121	4184.615234	4191.794922	4205.128418	4182.563965	450	3				0	4	4	4	4	4	5	0	8192	8192	8192	3776	7808	8448	6272	10880	9152
1568788204	6	0	4203.589844	4201.025879	4218.461426	4215.384766	4190.769043	1023	3				0	4	4	4	4	4	6	0	8192	8192	8192	3712	7808	8448	6272	10880	9216
1568788204	7	0	4197.436035	4201.025879	4182.563965	4208.717773	4193.846191	450	3				0	4	4	4	4	4	7	0	8192	8192	8192	3776	7808	8448	6272	10880	9216
1568788204	8	0	4199.487305	4201.025879	4189.743652	4197.94873	4195.897461	450	3				0	4	4	4	4	4	8	0	8192	8192	8192	3776	7808	8448	6336	10944	9216
1568788204	9	0	4206.153809	4207.179688	4195.897461	4202.563965	4203.077148	1023	3				0	4	4	4	4	4	9	0	8192	8192	8192	3776	7808	8448	6400	10880	9216
1568788204	10	0	4200.512695	4207.179688	4181.025879	4197.94873	4201.538574	450	3				0	4	4	4	4	4	10	0	8192	8192	8192	3776	7808	8448	6336	10944	9344
1568788204	11	0	4204.102539	4209.230957	4210.256348	4192.820313	4201.025879	1023	3				0	4	4	4	4	4	11	0	8192	8192	8192	3776	7808	8448	6336	10944	9344
1568788204	12	0	4218.461426	4219.487305	4206.153809	4201.025879	4213.333496	450	3				0	4	4	4	4	4	12	0	8192	8192	8192	3712	7808	8448	6272	10816	9216
1568788204	13	0	4212.820313	4215.384766	4213.846191	4202.05127	4212.820313	450	3				0	4	4	4	4	4	13	0	8192	8192	8192	3776	7808	8448	6272	10880	9216
1568788204	14	0	4198.974121	4205.128418	4209.743652	4202.05127	4201.025879	450	3				0	4	4	4	4	4	14	0	8192	8192	8192	3712	7808	8448	6336	10880	9216
1568788204	15	0	4197.436035	4196.922852	4184.615234	4202.563965	4194.358887	1023	3				0	4	4	4	4	4	15	0	8192	8192	8192	3712	7808	8512	6336	10880	9216
1568788204	16	0	4200	4196.922852	4198.461426	4203.589844	4192.307617	0	3				0	4	4	4	4	4	16	0	8192	8192	8192	3712	7808	8448	6272	10880	9216
1568788204	17	0	4185.641113	4201.025879	4187.692383	4210.256348	4179.487305	0	3				0	4	4	4	4	4	17	0	8192	8192	8192	3776	7808	8448	6336	10816	9280
1568788204	18	0	4166.666504	4201.025879	4202.563965	4214.358887	4162.563965	0	3				0	4	4	4	4	4	18	0	8192	8192	8192	3776	7808	8512	6336	10880	9216
1568788204	19	0	4176.410156	4207.179688	4213.846191	4214.871582	4173.333496	0	3				0	4	4	4	4	4	19	0	8192	8192	8192	3712	7808	8448	6336	10816	8960
1568788204	20	0	4201.025879	4217.436035	4201.025879	4214.871582	4199.487305	0	3				0	4	4	4	4	4	20	0	8192	8192	8192	3776	7808	8448	6272	10816	8960
1568788204	21	0	4203.077148	4221.538574	4230.769043	4216.410156	4204.615234	0	3				0	4	4	4	4	4	21	0	8192	8192	8192	3712	7808	8448	6400	10944	9408
1568788204	22	0	4194.358887	4217.436035	4218.461426	4219.487305	4195.384766	0	3				0	4	4	4	4	4	22	0	8192	8192	8192	3776	7808	8448	6272	10880	9216
1568788204	23	0	4202.05127	4215.384766	4214.871582	4213.846191	4201.025879	0	3				0	4	4	4	4	4	23	0	8192	8192	8192	3776	7808	8448	6272	10944	9216
1568788204	24	0	4206.153809	4215.384766	4218.461426	4201.025879	4208.205078	0	3				0	4	4	4	4	4	24	0	8192	8192	8192	3712	7808	8448	6336	10880	9216
1568788204	25	0	4200	4217.436035	4193.846191	4206.153809	4202.05127	0	3				0	4	4	4	4	4	25	0	8192	8192	8192	3776	7808	8448	6336	10880	9216
1568788204	26	0	4199.487305	4215.384766	4206.666504	4216.922852	4198.974121	0	3				0	4	4	4	4	4	26	0	8192	8192	8192	3776	7808	8448	6336	10880	9216
1568788204	27	0	4199.487305	4209.230957	4185.128418	4201.538574	4201.538574	0	3				0	4	4	4	4	4	27	0	8192	8192	8192	3712	7808	8448	6272	10816	9216
1568788204	28	0	4188.205078	4201.025879	4172.820313	4187.692383	4194.358887	0	3				0	4	4	4	4	4	28	0	8192	8192	8192	3776	7808	8448	6336	10880	9216
1568788204	29	0	4172.820313	4184.615234	4172.307617	4180.512695	4180	0	3				0	4	4	4	4	4	29	0	8192	8192	8192	3712	7808	8448	6336	10880	9216
1568788204	30	0	4176.410156	4186.666504	4154.358887	4176.922852	4182.563965	0	3				0	4	4	4	4	4	30	0	8192	8192	8192	3776	7808	8448	6208	10816	9216
1568788204	31	0	4203.077148	4217.436035	4211.794922	4206.153809	4205.128418	0	3				0	4	4	4	4	4	31	0	8192	8192	8192	3776	7808	8448	6336	10880	9216
1568788204	32	0	4223.077148	4240	4229.230957	4235.897461	4221.025879	0	3				0	4	4	4	4	4	32	0	8192	8192	8192	3776	7808	8448	6272	10880	9216
1568788204	33	0	4216.922852	4225.641113	4212.820313	4222.563965	4213.846191	0	3				0	4	4	4	4	4	33	0	8192	8192	8192	3776	7808	8448	6272	10880	9216
1568788204	34	0	4203.589844	4213.333496	4232.820313	4209.230957	4202.563965	0	3				0	4	4	4	4	4	34	0	8192	8192	8192	3776	7808	8448	6336	10880	9216
1568788204	35	0	4203.077148	4225.641113	4225.128418	4217.94873	4201.025879	0	3				0	4	4	4	4	4	35	0	8192	8192	8192	3776	7808	8448	6208	10880	9216
1568788204	36	0	4207.179688	4223.589844	4230.256348	4207.692383	4204.102539	0	3				0	4	4	4	4	4	36	0	8192	8192	8192	3776	7808	8448	6272	10880	9280
1568788204	37	0	4200	4209.230957	4207.179688	4193.333496	4203.589844	0	3				0	4	4	4	4	4	37	0	8192	8192	8192	3776	7808	8448	6272	10880	9280
1568788204	38	0	4177.94873	4207.179688	4191.794922	4200.512695	4192.307617	0	3				0	4	4	4	4	4	38	0	8192	8192	8192	3776	7808	8384	6272	10880	9344
1568788204	39	0	4155.384766	4205.128418	4205.641113	4196.922852	4170.769043	0	3				0	4	4	4	4	4	39	0	8192	8192	8192	3776	7808	8448	6272	10880	9216
1568788204	40	0	4151.282227	4198.974121	4176.922852	4186.666504	4163.077148	0	3				0	4	4	4	4	4	40	0	8192	8192	8192	3776	7808	8512	6272	10880	9280
1568788204	41	0	4152.820313	4201.025879	4185.641113	4186.666504	4168.205078	0	3				0	4	4	4	4	4	41	0	8192	8192	8192	3776	7808	8384	6272	10880	9216
1568788204	42	0	4146.666504	4201.025879	4182.563965	4183.589844	4165.128418	0	3				0	4	4	4	4	4	42	0	8192	8192	8192	3776	7808	8384	6208	10880	9152
1568788204	43	0	4155.897461	4207.179688	4177.94873	4194.871582	4172.820313	0	3				0	4	4	4	4	4	43	0	8192	8192	8192	3776	7808	8448	6208	10880	9152
1568788204	44	0	4172.820313	4215.384766	4204.615234	4215.384766	4193.846191	0	3				0	4	4	4	4	4	44	0	8192	8192	8192	3776	7808	8448	6272	10880	9216
1568788204	45	0	4172.307617	4205.128418	4181.025879	4210.769043	4202.05127	0	3				0	4	4	4	4	4	45	0	8192	8192	8192	3776	7808	8448	6336	10880	9216
1568788204	46	0	4174.871582	4201.025879	4194.358887	4201.025879	4202.563965	0	3				0	4	4	4	4	4	46	0	8192	8192	8192	3776	7808	8448	6272	10816	9216
1568788204	47	0	4171.282227	4198.974121	4194.358887	4187.179688	4189.230957	0	3				0	4	4	4	4	4	47	0	8192	8192	8192	3712	7808	8448	6272	10816	9216
1568788204	48	0	4142.05127	4180.512695	4162.05127	4148.205078	4160.512695	0	3				0	4	4	4	4	4	48	0	8192	8192	8192	3776	7808	8448	6336	10880	9344
1568788204	49	0	4120.512695	4164.102539	4185.128418	4125.128418	4146.666504	0	3				0	4	4	4	4	4	49	0	8192	8192	8192	3776	7808	8384	6272	10816	9152
1568788204	50	0	4125.641113	4168.205078	4188.717773	4145.128418	4149.743652	0	3				0	4	4	4	4	4	50	0	8192	8192	8192	3776	7808	8448	6208	10880	9408
1568788204	51	0	4129.743652	4172.307617	4201.025879	4163.077148	4155.897461	0	3				0	4	4	4	4	4	51	0	8192	8192	8192	3776	7808	8448	6208	10880	9408
1568788204	52	0	4144.102539	4188.717773	4207.179688	4180	4173.333496	0	3				0	4	4	4	4	4	52	0	8192	8192	8192	3712	7808	8448	6336	10880	9216
1568788204	53	0	4167.179688	4211.282227	4191.794922	4209.230957	4191.794922	0	3				0	4	4	4	4	4	53	0	8192	8192	8192	3776	7808	8448	6336	10880	9216
1568788204	54	0	4160.512695	4203.077148	4201.025879	4207.692383	4186.153809	0	3				0	4	4	4	4	4	54	0	8192	8192	8192	3776	7808	8448	6208	10880	9280
1568788204	55	0	4150.769043	4196.922852	4170.769043	4184.102539	4183.077148	0	3				0	4	4	4	4	4	55	0	8192	8192	8192	3776	7808	8448	6208	10880	9280
1568788204	56	0	4167.692383	4209.230957	4176.410156	4186.153809	4197.94873	0	3				0	4	4	4	4	4	56	0	8192	8192	8192	3776	7808	8448	6336	10816	9472
1568788204	57	0	4173.846191	4207.179688	4194.871582	4191.282227	4200.512695	0	3				0	4	4	4	4	4	57	0	8192	8192	8192	3776	7808	8448	6336	10880	9280
1568788204	58	0	4163.589844	4203.077148	4164.615234	4173.846191	4194.358887	0	3				0	4	4	4	4	4	58	0	8192	8192	8192	3776	7808	8448	6400	10816	9216
1568788204	59	0	4173.846191	4211.282227	4186.666504	4182.563965	4207.179688	0	3				0	4	4	4	4	4	59	0	8192	8192	8192	3776	7808	8448	6336	10880	9472
1568788204	60	0	4191.282227	4219.487305	4201.538574	4224.102539	4222.05127	0	3				0	4	4	4	4	4	60	0	8192	8192	8192	3712	7808	8448	6336	10944	9216
1568788204	61	0	4182.05127	4215.384766	4212.307617	4232.820313	4209.230957	0	3				0	4	4	4	4	4	61	0	8192	8192	8192	3776	7808	8448	6272	10944	9216
1568788204	62	0	4166.153809	4209.230957	4217.94873	4213.333496	4195.897461	0	3				0	4	4	4	4	4	62	0	8192	8192	8192	3712	7808	8512	6272	10944	9216
1568788204	63	0	4170.256348	4211.282227	4199.487305	4217.436035	4210.256348	0	3				0	4	4	4	4	4	63	0	8192	8192	8192	3712	7808	8448	6272	10816	9216
1568788204	64	0	4174.358887	4217.436035	4227.692383	4230.769043	4215.897461	450	3				0	4	4	4	4	4	64	0	8192	8192	8192	3776	7808	8448	6272	10816	9216
1568788204	65	0	4160	4211.282227	4205.641113	4216.410156	4194.871582	450	3				0	4	4	4	4	4	65	0	8192	8192	8192	3712	7808	8448	6272	10816	9216
1568788204	66	0	4155.897461	4198.974121	4182.05127	4189.230957	4188.205078	1023	3				0	4	4	4	4	4	66	0	8192	8192	8192	3776	7808	8512	6208	10880	9216
1568788204	67	0	4169.743652	4190.769043	4194.358887	4179.487305	4200	450	3				0	4	4	4	4	4	67	0	8192	8192	8192	3776	7808	8448	6272	10816	9280
1568788204	68	0	4169.230957	4182.563965	4165.128418	4183.077148	4195.384766	1023	3				0	4	4	4	4	4	68	0	8192	8192	8192	3776	7808	8448	6272	10816	9408
1568788204	69	0	4165.641113	4176.410156	4180.512695	4185.128418	4189.743652	450	3				0	4	4	4	4	4	69	0	8192	8192	8192	3776	7808	8448	6272	10816	9408
1568788204	70	0	4181.538574	4184.615234	4187.179688	4178.461426	4204.615234	1023	3				0	4	4	4	4	4	70	0	8192	8192	8192	3776	7808	8448	6272	10880	9216
1568788204	71	0	4182.563965	4184.615234	4170.256348	4164.102539	4203.077148	450	3				0	4	4	4	4	4	71	0	8192	8192	8192	3776	7808	8448	6272	10816	9280
1568788204	72	0	4162.05127	4162.05127	4176.410156	4154.871582	4177.94873	450	3				0	4	4	4	4	4	72	0	8192	8192	8192	3776	7808	8448	6272	10816	9280
1568788204	73	0	4160.512695	4153.846191	4167.179688	4166.153809	4171.282227	1023	3				0	4	4	4	4	4	73	0	8192	8192	8192	3776	7808	8448	6272	10816	9280
1568788204	74	0	4174.358887	4164.102539	4196.922852	4188.205078	4184.102539	450	3				0	4	4	4	4	4	74	0	8192	8192	8192	3776	7808	8448	6272	10880	9024
1568788204	75	0	4173.846191	4170.256348	4201.538574	4202.563965	4187.179688	1023	3				0	4	4	4	4	4	75	0	8192	8192	8192	3776	7808	8448	6336	10880	9280
1568788204	76	0	4164.615234	4168.205078	4184.615234	4200.512695	4173.846191	450	3				0	4	4	4	4	4	76	0	8192	8192	8192	3776	7808	8448	6336	10880	9216
1568788204	77	0	4167.179688	4166.153809	4206.153809	4196.410156	4168.717773	450	3				0	4	4	4	4	4	77	0	8192	8192	8192	3776	7808	8448	6208	10944	9280
1568788204	78	0	4171.282227	4157.94873	4195.897461	4202.563965	4177.94873	450	3				0	4	4	4	4	4	78	0	8192	8192	8192	3776	7808	8448	6208	10944	9216
1568788204	79	0	4176.410156	4157.94873	4202.563965	4199.487305	4184.102539	1023	3				0	4	4	4	4	4	79	0	8192	8192	8192	3776	7808	8448	6336	10944	9216
1568788204	80	0	4184.615234	4170.256348	4192.820313	4182.563965	4186.153809	450	3				0	4	4	4	4	4	80	0	8192	8192	8192	3712	7808	8448	6208	10880	9216
1568788204	81	0	4187.179688	4172.307617	4174.871582	4169.230957	4186.666504	450	3				0	4	4	4	4	4	81	0	8192	8192	8192	3776	7808	8448	6336	10880	9216
1568788204	82	0	4181.538574	4166.153809	4202.05127	4166.666504	4183.077148	450	3				0	4	4	4	4	4	82	0	8192	8192	8192	3776	7808	8448	6272	10816	9280
1568788204	83	0	4183.077148	4168.205078	4178.461426	4173.333496	4176.922852	1023	3				0	4	4	4	4	4	83	0	8192	8192	8192	3776	7808	8448	6272	10816	9280
1568788204	84	0	4194.358887	4170.256348	4181.025879	4183.077148	4181.538574	450	3				0	4	4	4	4	4	84	0	8192	8192	8192	3776	7808	8448	6208	10880	9280
1568788204	85	0	4203.589844	4172.307617	4205.128418	4185.641113	4197.94873	450	3				0	4	4	4	4	4	85	0	8192	8192	8192	3776	7808	8448	6336	10880	9216
1568788204	86	0	4200	4176.410156	4197.436035	4188.205078	4202.05127	450	3				0	4	4	4	4	4	86	0	8192	8192	8192	3712	7808	8448	6336	10880	9536
1568788204	87	0	4185.128418	4170.256348	4203.077148	4189.743652	4185.128418	1023	3				0	4	4	4	4	4	87	0	8192	8192	8192	3776	7808	8512	6336	10880	9536
1568788204	88	0	4184.615234	4157.94873	4182.05127	4187.179688	4180	450	3				0	4	4	4	4	4	88	0	8192	8192	8128	3776	7808	8448	6272	10880	9216
1568788204	89	0	4201.025879	4178.461426	4211.282227	4201.538574	4201.538574	450	3				0	4	4	4	4	4	89	0	8192	8192	8192	3712	7808	8448	6336	10880	9216
1568788204	90	0	4208.717773	4205.128418	4234.871582	4221.025879	4210.769043	450	3				0	4	4	4	4	4	90	0	8192	8192	8192	3776	7808	8448	6336	10880	9280
1568788204	91	0	4206.666504	4201.025879	4198.974121	4222.563965	4198.974121	1023	3				0	4	4	4	4	4	91	0	8192	8192	8192	3776	7808	8448	6336	10880	9280
1568788204	92	0	4216.922852	4201.025879	4221.025879	4221.538574	4208.717773	450	3				0	4	4	4	4	4	92	0	8192	8192	8128	3776	7808	8448	6272	10880	9216
1568788204	93	0	4229.743652	4215.384766	4218.461426	4222.563965	4223.077148	450	3				0	4	4	4	4	4	93	0	8192	8192	8192	3776	7808	8448	6272	10880	9216
1568788204	94	0	4221.538574	4211.282227	4204.615234	4220.512695	4211.282227	450	3				0	4	4	4	4	4	94	0	8192	8192	8192	3776	7808	8384	6336	10880	9216
1568788204	95	0	4204.615234	4190.769043	4203.077148	4213.846191	4195.384766	1023	3				0	4	4	4	4	4	95	0	8192	8192	8192	3712	7808	8448	6272	10880	9088
1568788204	96	0	4197.94873	4190.769043	4178.974121	4193.333496	4190.769043	450	3				0	4	4	4	4	4	96	0	8192	8192	8192	3712	7808	8448	6272	10880	9088
1568788204	97	0	4202.05127	4196.922852	4200.512695	4178.974121	4189.230957	450	3				0	4	4	4	4	4	97	0	8192	8192	8192	3776	7808	8448	6336	10880	9216
1568788204	98	0	4210.256348	4196.922852	4199.487305	4190.769043	4192.820313	450	3				0	4	4	4	4	4	98	0	8192	8192	8192	3776	7808	8512	6336	10880	9216
1568788204	99	0	4214.358887	4198.974121	4197.436035	4204.615234	4202.05127	1023	3				0	4	4	4	4	4	99	0	8192	8192	8192	3776	7808	8448	6272	10880	9216
1568788204	100	0	4218.461426	4198.974121	4209.743652	4207.179688	4212.307617	450	3				0	4	4	4	4	4	100	0	8192	8192	8192	3712	7808	8448	6272	10880	9216
1568788204	101	0	4228.205078	4198.974121	4189.230957	4215.897461	4227.179688	450	3				0	4	4	4	4	4	101	0	8192	8192	8192	3712	7808	8512	6272	10880	9216
1568788204	102	0	4236.922852	4211.282227	4216.410156	4223.589844	4237.436035	450	3				0	4	4	4	4	4	102	0	8192	8192	8192	3776	7808	8384	6400	10880	9216
1568788205	103	0	4233.846191	4217.436035	4215.384766	4222.05127	4233.333496	1023	3				0	4	4	4	4	4	103	0	8192	8192	8192	3776	7808	8448	6400	10816	9216
1568788205	104	0	4230.769043	4213.333496	4200.512695	4216.922852	4229.743652	450	3				0	4	4	4	4	4	104	0	8192	8192	8192	3776	7808	8448	6336	10944	9216
1568788205	105	0	4235.384766	4213.333496	4224.615234	4216.922852	4232.820313	450	3				0	4	4	4	4	4	105	0	8192	8192	8192	3712	7808	8448	6336	10944	9216
1568788205	106	0	4235.897461	4217.436035	4205.128418	4216.410156	4231.794922	450	3				0	4	4	4	4	4	106	0	8192	8192	8192	3712	7808	8448	6272	10880	9216
1568788205	107	0	4231.794922	4213.333496	4208.205078	4207.179688	4228.205078	1023	3				0	4	4	4	4	4	107	0	8192	8192	8192	3776	7808	8448	6272	10816	9280
1568788205	108	0	4231.282227	4209.230957	4212.307617	4196.410156	4231.282227	450	3				0	4	4	4	4	4	108	0	8192	8192	8192	3776	7808	8448	6336	10816	9216
1568788205	109	0	4229.230957	4209.230957	4212.820313	4197.436035	4230.769043	450	3				0	4	4	4	4	4	109	0	8192	8192	8192	3776	7808	8384	6336	10816	9216
1568788205	110	0	4221.538574	4213.333496	4236.410156	4210.769043	4222.05127	450	3				0	4	4	4	4	4	110	0	8192	8192	8192	3776	7808	8448	6208	10816	9408
1568788205	111	0	4208.205078	4217.436035	4214.871582	4218.461426	4209.743652	1023	3				0	4	4	4	4	4	111	0	8192	8192	8192	3712	7808	8448	6272	10816	9152
1568788205	112	0	4198.461426	4217.436035	4223.589844	4202.563965	4203.589844	450	3				0	4	4	4	4	4	112	0	8192	8192	8192	3776	7808	8512	6336	10880	9280
1568788205	113	0	4207.692383	4211.282227	4219.487305	4180.512695	4206.666504	450	3				0	4	4	4	4	4	113	0	8192	8192	8192	3776	7808	8448	6272	10880	9216
1568788205	114	0	4225.641113	4215.384766	4199.487305	4187.179688	4214.871582	450	3				0	4	4	4	4	4	114	0	8192	8192	8192	3712	7808	8448	6272	10880	9216
1568788205	115	0	4235.897461	4223.589844	4228.205078	4202.563965	4225.641113	1023	3				0	4	4	4	4	4	115	0	8192	8192	8192	3712	7808	8448	6272	10880	9024
1568788205	116	0	4241.025879	4219.487305	4209.230957	4203.589844	4234.358887	450	3				0	4	4	4	4	4	116	0	8192	8192	8192	3776	7808	8448	6272	10880	9216
1568788205	117	0	4246.153809	4211.282227	4199.487305	4206.666504	4236.922852	450	3				0	4	4	4	4	4	117	0	8192	8192	8192	3712	7808	8448	6336	10880	9216
1568788205	118	0	4248.717773	4213.333496	4200	4216.410156	4241.538574	450	3				0	4	4	4	4	4	118	0	8192	8192	8192	3776	7808	8448	6272	10880	9280
1568788205	119	0	4249.230957	4227.692383	4189.230957	4221.538574	4249.743652	1023	3				0	4	4	4	4	4	119	0	8192	8192	8192	3712	7808	8448	6272	10880	9280
1568788205	120	0	4244.102539	4233.846191	4214.358887	4215.897461	4252.307617	450	3				0	4	4	4	4	4	120	0	8192	8192	8192	3776	7808	8448	6272	10880	9216
1568788205	121	0	4236.410156	4221.538574	4189.743652	4206.666504	4246.153809	450	3				0	4	4	4	4	4	121	0	8192	8192	8192	3776	7808	8448	6272	10816	9280
1568788205	122	0	4230.769043	4213.333496	4183.077148	4193.333496	4233.846191	450	3				0	4	4	4	4	4	122	0	8192	8192	8192	3712	7808	8512	6336	10880	9216
1568788205	123	0	4216.922852	4215.384766	4202.05127	4189.743652	4218.461426	1023	3				0	4	4	4	4	4	123	0	8192	8192	8192	3776	7808	8448	6336	10880	9216
1568788205	124	0	4198.974121	4217.436035	4194.871582	4200.512695	4207.179688	450	3				0	4	4	4	4	4	124	0	8192	8192	8192	3776	7808	8448	6336	10880	9280
1568788205	125	0	4191.794922	4211.282227	4211.794922	4204.102539	4192.307617	450	3				0	4	4	4	4	4	125	0	8192	8192	8192	3776	7808	8448	6336	10880	9216
1568788205	126	0	4197.436035	4209.230957	4196.922852	4201.538574	4182.563965	450	3				0	4	4	4	4	4	126	0	8192	8128	8192	3712	7808	8448	6336	10880	9152
1568788205	127	0	4197.436035	4223.589844	4210.769043	4200	4184.615234	233	3				0	4	4	4	4	4	127	0	8192	8192	8192	3776	7808	8448	6336	10880	9152
1568788205	0	0	4186.153809	4229.743652	4236.922852	4189.743652	4186.153809	450	3				0	4	4	4	4	4	0	0	8192	8128	8192	3776	7808	8448	6272	10880	9152
1568788205	1	0	4186.666504	4219.487305	4210.769043	4177.436035	4187.179688	450	3				0	4	4	4	4	4	1	0	8192	8192	8192	3776	7808	8448	6272	10816	9216
1568788205	2	0	4202.05127	4219.487305	4230.256348	4189.230957	4197.94873	1023	3				0	4	4	4	4	4	2	0	8192	8192	8192	3776	7808	8448	6336	10880	9280
1568788205	3	0	4201.538574	4221.538574	4214.358887	4194.871582	4203.589844	450	3				0	4	4	4	4	4	3	0	8192	8192	8192	3712	7808	8512	6272	10880	9152
1568788205	4	0	4200	4217.436035	4192.820313	4191.794922	4210.256348	1023	3				0	4	4	4	4	4	4	0	8192	8192	8192	3776	7808	8448	6272	10880	9152
1568788205	5	0	4230.256348	4231.794922	4222.563965	4219.487305	4237.94873	450	3				0	4	4	4	4	4	5	0	8192	8192	8192	3776	7808	8448	6272	10880	9536
1568788205	6	0	4240.512695	4235.897461	4206.666504	4232.820313	4248.205078	1023	3				0	4	4	4	4	4	6	0	8192	8192	8192	3776	7808	8448	6272	10880	9216
1568788205	7	0	4216.410156	4213.333496	4196.922852	4203.589844	4229.743652	450	3				0	4	4	4	4	4	7	0	8192	8192	8192	3712	7808	8448	6272	10880	9216
1568788205	8	0	4224.102539	4213.333496	4197.94873	4204.615234	4234.358887	450	3				0	4	4	4	4	4	8	0	8192	8192	8192	3776	7808	8448	6336	10880	9280
1568788205	9	0	4242.05127	4231.794922	4210.256348	4221.538574	4242.05127	1023	3				0	4	4	4	4	4	9	0	8192	8192	8192	3776	7808	8448	6336	10880	9280
1568788205	10	0	4217.436035	4217.436035	4211.794922	4195.384766	4212.820313	450	3				0	4	4	4	4	4	10	0	8192	8192	8192	3776	7808	8448	6336	10880	9216
1568788205	11	0	4190.769043	4198.974121	4173.846191	4181.025879	4186.153809	1023	3				0	4	4	4	4	4	11	0	8192	8192	8192	3776	7808	8448	6336	10880	9216
1568788205	12	0	4185.128418	4205.128418	4201.538574	4198.461426	4184.615234	450	3				0	4	4	4	4	4	12	0	8192	8192	8192	3776	7808	8384	6272	10880	9280
1568788205	13	0	4173.846191	4217.436035	4211.794922	4200.512695	4181.538574	450	3				0	4	4	4	4	4	13	0	8192	8192	8192	3776	7808	8448	6272	10880	9280
1568788205	14	0	4173.333496	4217.436035	4197.436035	4200.512695	4181.025879	450	3				0	4	4	4	4	4	14	0	8192	8192	8192	3776	7808	8448	6272	10880	9280
1568788205	15	0	4184.615234	4215.384766	4209.230957	4191.282227	4185.128418	1023	3				0	4	4	4	4	4	15	0	8192	8192	8192	3776	7808	8384	6400	10816	9216
1568788205	16	0	4184.102539	4215.384766	4181.538574	4170.769043	4188.717773	0	3				0	4	4	4	4	4	16	0	8192	8192	8192	3776	7808	8448	6336	10880	9216
1568788205	17	0	4197.94873	4223.589844	4201.025879	4183.589844	4210.256348	0	3				0	4	4	4	4	4	17	0	8192	8192	8192	3776	7808	8448	6336	10880	9216
1568788205	18	0	4207.692383	4223.589844	4200.512695	4194.358887	4215.384766	0	3				0	4	4	4	4	4	18	0	8192	8192	8192	3776	7808	8448	6272	10880	9408
1568788205	19	0	4173.333496	4196.922852	4160.512695	4158.974121	4177.436035	0	3				0	4	4	4	4	4	19	0	8192	8192	8192	3712	7808	8448	6336	10816	9216
1568788205	20	0	4141.538574	4176.410156	4177.94873	4138.461426	4153.846191	0	3				0	4	4	4	4	4	20	0	8192	8192	8192	3776	7744	8448	6272	10816	9216
1568788205	21	0	4166.153809	4192.820313	4175.897461	4171.794922	4183.077148	0	3				0	4	4	4	4	4	21	0	8192	8192	8192	3776	7808	8384	6272	10880	9472
1568788205	22	0	4208.717773	4221.538574	4198.461426	4203.589844	4224.102539	0	3				0	4	4	4	4	4	22	0	8192	8192	8192	3712	7808	8512	6272	10880	9472
1568788205	23	0	4218.974121	4227.692383	4218.974121	4203.077148	4234.871582	0	3				0	4	4	4	4	4	23	0	8192	8192	8192	3776	7808	8448	6336	10880	9408
1568788205	24	0	4221.025879	4242.05127	4211.282227	4208.717773	4232.820313	0	3				0	4	4	4	4	4	24	0	8192	8192	8192	3776	7808	8448	6208	10816	9216
1568788205	25	0	4231.794922	4254.358887	4225.641113	4223.589844	4236.410156	0	3				0	4	4	4	4	4	25	0	8192	8192	8192	3776	7808	8448	6208	10880	9216
1568788205	26	0	4226.153809	4242.05127	4194.871582	4218.461426	4235.384766	0	3				0	4	4	4	4	4	26	0	8192	8192	8192	3776	7808	8448	6336	10944	9280
1568788205	27	0	4215.384766	4233.846191	4198.461426	4209.230957	4228.717773	0	3				0	4	4	4	4	4	27	0	8192	8192	8192	3776	7808	8448	6336	10944	9280
1568788205	28	0	4220	4242.05127	4215.897461	4209.230957	4233.846191	0	3				0	4	4	4	4	4	28	0	8192	8192	8192	3776	7808	8448	6336	10880	9216
1568788205	29	0	4214.358887	4229.743652	4177.94873	4202.05127	4231.794922	0	3				0	4	4	4	4	4	29	0	8192	8192	8192	3712	7808	8448	6272	10944	9216
1568788205	30	0	4201.025879	4213.333496	4182.05127	4195.384766	4217.94873	0	3				0	4	4	4	4	4	30	0	8192	8192	8192	3776	7808	8384	6272	10880	9472
1568788205	31	0	4210.769043	4227.692383	4185.128418	4201.025879	4222.05127	0	3				0	4	4	4	4	4	31	0	8192	8192	8192	3776	7808	8448	6272	10880	9472
1568788205	32	0	4222.05127	4237.94873	4195.897461	4204.615234	4234.871582	0	3				0	4	4	4	4	4	32	0	8192	8192	8192	3712	7808	8448	6272	10816	9280
1568788205	33	0	4220	4227.692383	4198.974121	4202.05127	4233.846191	0	3				0	4	4	4	4	4	33	0	8192	8192	8192	3776	7808	8448	6272	10880	9280
1568788205	34	0	4214.358887	4219.487305	4162.563965	4195.384766	4222.563965	0	3				0	4	4	4	4	4	34	0	8192	8192	8192	3712	7808	8448	6272	10880	9216
1568788205	35	0	4206.153809	4225.641113	4182.563965	4187.179688	4217.436035	0	3				0	4	4	4	4	4	35	0	8192	8192	8192	3712	7808	8448	6272	10880	9216
1568788205	36	0	4207.692383	4237.94873	4190.769043	4198.461426	4226.153809	0	3				0	4	4	4	4	4	36	0	8192	8192	8192	3776	7808	8448	6272	10880	9216
1568788205	37	0	4218.461426	4237.94873	4191.794922	4218.974121	4236.922852	0	3				0	4	4	4	4	4	37	0	8192	8192	8192	3712	7808	8448	6336	10816	9152
1568788205	38	0	4212.820313	4229.743652	4204.615234	4212.307617	4229.743652	0	3				0	4	4	4	4	4	38	0	8192	8192	8192	3776	7808	8448	6336	10880	9216
1568788205	39	0	4209.743652	4235.897461	4192.820313	4205.128418	4227.179688	0	3				0	4	4	4	4	4	39	0	8192	8192	8192	3776	7808	8448	6336	10944	9472
1568788205	40	0	4224.102539	4237.94873	4214.871582	4221.025879	4244.615234	0	3				0	4	4	4	4	4	40	0	8192	8192	8192	3776	7808	8448	6336	10944	9472
1568788205	41	0	4233.333496	4213.333496	4198.974121	4222.563965	4254.358887	0	3				0	4	4	4	4	4	41	0	8192	8192	8192	3776	7808	8448	6336	10816	9152
1568788205	42	0	4228.717773	4188.717773	4170.256348	4199.487305	4247.179688	0	3				0	4	4	4	4	4	42	0	8192	8192	8192	3776	7808	8448	6272	10816	9216
1568788205	43	0	4229.230957	4170.256348	4176.922852	4192.820313	4246.666504	0	3				0	4	4	4	4	4	43	0	8192	8192	8192	3776	7808	8448	6272	10880	9216
1568788205	44	0	4246.153809	4160	4163.589844	4207.179688	4262.05127	0	3				0	4	4	4	4	4	44	0	8192	8192	8192	3776	7808	8448	6336	10880	9216
1568788205	45	0	4260.512695	4172.307617	4195.384766	4213.846191	4266.153809	0	3				0	4	4	4	4	4	45	0	8192	8192	8192	3712	7808	8448	6336	10880	9216
1568788205	46	0	4253.846191	4166.153809	4202.05127	4215.897461	4256.922852	0	3				0	4	4	4	4	4	46	0	8192	8192	8192	3776	7808	8448	6336	10816	9216
1568788205	47	0	4224.615234	4096.410156	4179.487305	4204.615234	4242.05127	0	3				0	4	4	4	4	4	47	0	8192	8192	8192	3712	7808	8448	6336	10880	9216
1568788205	48	0	4212.820313	4057.435791	4198.974121	4189.743652	4228.205078	0	3				0	4	4	4	4	4	48	0	8192	8192	8192	3712	7808	8512	6272	10880	9600
1568788205	49	0	4224.102539	4149.743652	4186.666504	4200.512695	4228.205078	0	3				0	4	4	4	4	4	49	0	8128	8128	8192	3776	7744	8448	6272	10880	9600
1568788205	50	0	4233.333496	4188.717773	4205.128418	4214.358887	4239.487305	0	3				0	4	4	4	4	4	50	0	8128	8128	8192	3712	7744	8448	6336	10880	9216
1568788205	51	0	4256.410156	4116.922852	4223.077148	4221.538574	4259.487305	0	3				0	4	4	4	4	4	51	0	8192	8128	8192	3776	7808	8448	6336	10880	9216
1568788205	52	0	4295.897461	4172.307617	4207.692383	4227.692383	4270.769043	0	3				0	4	4	4	4	4	52	0	8192	8128	8192	3776	7808	8448	6336	10880	9216
1568788205	53	0	4354.358887	4330.256348	4225.128418	4234.358887	4293.333496	0	3				0	4	4	4	4	4	53	0	8192	8128	8192	3776	7808	8448	6336	10880	9216
1568788205	54	0	4429.743652	4330.256348	4221.025879	4245.641113	4343.077148	0	3				0	4	4	4	4	4	54	0	8192	8128	8192	3712	7808	8448	6272	10816	9216
1568788205	55	0	4503.589844	4264.615234	4239.487305	4261.025879	4390.256348	0	3				0	4	4	4	4	4	55	0	8192	8128	8192	3712	7808	8384	6272	10880	9216
1568788205	56	0	4551.794922	4291.282227	4242.563965	4274.871582	4417.436035	0	3				0	4	4	4	4	4	56	0	8192	8128	8192	3776	7808	8448	6336	10816	9280
1568788205	57	0	4570.256348	4281.025879	4226.153809	4283.589844	4432.820313	0	3				0	4	4	4	4	4	57	0	8192	8128	8192	3776	7808	8448	6272	10880	9024
1568788205	58	0	4583.077148	4266.666504	4251.794922	4275.384766	4442.05127	0	3				0	4	4	4	4	4	58	0	8192	8128	8192	3712	7808	8448	6272	10880	9024
1568788205	59	0	4620.512695	4336.410156	4227.179688	4263.077148	4457.436035	0	3				0	4	4	4	4	4	59	0	8192	8192	8192	3776	7808	8448	6272	10880	9088
1568788205	60	0	4668.717773	4350.769043	4231.282227	4270.256348	4480	0	3				0	4	4	4	4	4	60	0	8192	8192	8192	3776	7808	8448	6336	10880	9216
1568788205	61	0	4694.871582	4313.846191	4253.846191	4274.358887	4486.153809	0	3				0	4	4	4	4	4	61	0	8192	8192	8192	3776	7808	8448	6272	10816	9280
1568788205	62	0	4729.743652	4330.256348	4230.769043	4267.692383	4483.077148	0	3				0	4	4	4	4	4	62	0	8192	8128	8128	3776	7808	8448	6336	10880	9024
1568788205	63	0	4776.922852	4344.615234	4237.94873	4269.230957	4486.153809	0	3				0	4	4	4	4	4	63	0	8192	8192	8128	3712	7808	8448	6336	10880	9024
1568788205	64	0	4798.461426	4324.102539	4226.153809	4266.666504	4479.487305	450	3				0	4	4	4	4	4	64	0	8192	8192	8192	3776	7808	8384	6336	10880	9280
1568788205	65	0	4807.692383	4332.307617	4233.846191	4264.102539	4475.897461	450	3				0	4	4	4	4	4	65	0	8192	8192	8192	3776	7808	8448	6272	10880	9280
1568788205	66	0	4798.974121	4340.512695	4244.102539	4270.769043	4469.230957	1023	3				0	4	4	4	4	4	66	0	8192	8192	8192	3776	7872	8448	6272	10880	9152
1568788205	67	0	4758.974121	4324.102539	4208.717773	4258.461426	4440.512695	450	3				0	4	4	4	4	4	67	0	8192	8192	8192	3776	7872	8384	6272	10880	9152
1568788205	68	0	4716.410156	4317.94873	4222.563965	4235.897461	4414.871582	1023	3				0	4	4	4	4	4	68	0	8192	8192	8192	3776	7872	8448	6336	10880	9216
1568788205	69	0	4676.922852	4313.846191	4216.922852	4226.153809	4397.436035	450	3				0	4	4	4	4	4	69	0	8192	8192	8192	3776	7872	8448	6272	10880	9216
1568788205	70	0	4628.717773	4303.589844	4208.717773	4220	4370.769043	1023	3				0	4	4	4	4	4	70	0	8192	8192	8192	3776	7872	8448	6336	10880	9216
1568788205	71	0	4583.077148	4291.282227	4221.025879	4210.769043	4343.077148	450	3				0	4	4	4	4	4	71	0	8192	8192	8192	3776	7872	8448	6336	10880	9216
1568788205	72	0	4536.922852	4281.025879	4191.282227	4202.05127	4324.615234	450	3				0	4	4	4	4	4	72	0	8192	8192	8192	3776	7808	8384	6336	10816	9280
1568788205	73	0	4492.307617	4274.871582	4201.538574	4202.05127	4313.333496	1023	3				0	4	4	4	4	4	73	0	8192	8192	8192	3712	7808	8448	6272	10944	9216
1568788205	74	0	4453.333496	4268.717773	4197.436035	4204.615234	4297.94873	450	3				0	4	4	4	4	4	74	0	8192	8192	8192	3776	7808	8448	6336	10880	9216
1568788205	75	0	4413.333496	4258.461426	4190.769043	4197.436035	4280.512695	1023	3				0	4	4	4	4	4	75	0	8192	8192	8192	3712	7744	8448	6336	10816	9344
1568788205	76	0	4380.512695	4252.307617	4214.871582	4191.794922	4273.333496	450	3				0	4	4	4	4	4	76	0	8192	8192	8192	3776	7744	8448	6336	10816	9344
1568788205	77	0	4354.871582	4235.897461	4187.179688	4199.487305	4266.666504	450	3				0	4	4	4	4	4	77	0	8192	8192	8192	3712	7744	8448	6400	10880	9216
1568788205	78	0	4327.692383	4211.282227	4191.282227	4200	4250.256348	450	3				0	4	4	4	4	4	78	0	8192	8192	8192	3712	7808	8448	6336	10880	9152
1568788205	79	0	4310.769043	4215.384766	4202.05127	4195.384766	4246.153809	1023	3				0	4	4	4	4	4	79	0	8192	8192	8192	3776	7808	8448	6400	10880	9216
1568788205	80	0	4305.641113	4233.846191	4205.641113	4206.153809	4252.307617	450	3				0	4	4	4	4	4	80	0	8192	8192	8192	3712	7808	8448	6272	10880	9280
1568788205	81	0	4285.128418	4229.743652	4222.05127	4205.641113	4240	450	3				0	4	4	4	4	4	81	0	8192	8192	8192	3776	7808	8448	6272	10880	9280
1568788205	82	0	4249.743652	4201.025879	4182.05127	4185.128418	4213.333496	450	3				0	4	4	4	4	4	82	0	8192	8192	8192	3776	7808	8448	6400	10880	9216
1568788205	83	0	4219.487305	4180.512695	4183.077148	4175.384766	4192.820313	1023	3				0	4	4	4	4	4	83	0	8192	8192	8192	3712	7808	8512	6400	10880	9216
1568788205	84	0	4208.205078	4182.563965	4197.436035	4183.077148	4184.102539	450	3				0	4	4	4	4	4	84	0	8192	8192	8192	3712	7808	8448	6272	10880	9152
1568788205	85	0	4197.436035	4178.461426	4180	4183.077148	4171.794922	450	3				0	4	4	4	4	4	85	0	8192	8192	8192	3712	7808	8448	6272	10880	9152
1568788205	86	0	4171.282227	4157.94873	4176.922852	4165.641113	4149.230957	450	3				0	4	4	4	4	4	86	0	8192	8192	8192	3776	7808	8448	6336	10880	9216
1568788205	87	0	4167.179688	4149.743652	4162.563965	4165.641113	4150.256348	1023	3				0	4	4	4	4	4	87	0	8192	8192	8192	3776	7808	8448	6272	10816	9216
1568788205	88	0	4185.641113	4164.102539	4197.94873	4186.153809	4173.333496	450	3				0	4	4	4	4	4	88	0	8192	8192	8192	3776	7808	8448	6400	10880	9216
1568788205	89	0	4174.871582	4170.256348	4205.128418	4188.205078	4169.743652	450	3				0	4	4	4	4	4	89	0	8192	8192	8192	3712	7808	8448	6400	10880	9216
1568788205	90	0	4149.743652	4170.256348	4175.384766	4180	4154.871582	450	3				0	4	4	4	4	4	90	0	8192	8192	8192	3712	7808	8448	6336	10816	9152
1568788205	91	0	4152.307617	4168.205078	4204.102539	4186.666504	4164.102539	1023	3				0	4	4	4	4	4	91	0	8192	8192	8192	3776	7808	8448	6336	10816	9216
1568788205	92	0	4150.256348	4155.897461	4187.692383	4182.05127	4165.128418	450	3				0	4	4	4	4	4	92	0	8192	8192	8192	3712	7808	8448	6208	10880	9216
1568788205	93	0	4127.179688	4151.794922	4182.05127	4163.589844	4148.205078	450	3				0	4	4	4	4	4	93	0	8192	8192	8192	3712	7808	8384	6208	10944	9280
1568788205	94	0	4120	4166.153809	4199.487305	4164.615234	4146.153809	450	3				0	4	4	4	4	4	94	0	8192	8192	8192	3776	7808	8448	6272	10944	9280
1568788205	95	0	4136.410156	4180.512695	4187.179688	4186.666504	4162.563965	1023	3				0	4	4	4	4	4	95	0	8192	8192	8192	3776	7808	8384	6272	10944	9344
1568788205	96	0	4150.256348	4188.717773	4213.333496	4213.333496	4172.820313	450	3				0	4	4	4	4	4	96	0	8192	8192	8192	3776	7808	8448	6336	10880	9216
1568788205	97	0	4137.436035	4186.666504	4201.025879	4221.538574	4159.487305	450	3				0	4	4	4	4	4	97	0	8192	8192	8192	3776	7808	8448	6272	10880	9280
1568788205	98	0	4115.897461	4170.256348	4186.666504	4197.436035	4136.410156	450	3				0	4	4	4	4	4	98	0	8192	8192	8192	3712	7808	8384	6336	10880	9344
1568788205	99	0	4114.871582	4166.153809	4198.461426	4185.641113	4133.846191	1023	3				0	4	4	4	4	4	99	0	8192	8192	8192	3776	7808	8448	6336	10880	9344
1568788205	100	0	4125.128418	4178.461426	4190.769043	4206.666504	4153.333496	450	3				0	4	4	4	4	4	100	0	8192	8192	8192	3712	7808	8448	6336	10816	9280
1568788205	101	0	4121.538574	4172.307617	4210.256348	4203.077148	4154.358887	450	3				0	4	4	4	4	4	101	0	8192	8192	8192	3776	7808	8448	6272	10816	9216
1568788206	102	0	4110.769043	4166.153809	4197.436035	4177.94873	4137.436035	450	3				0	4	4	4	4	4	102	0	8192	8192	8192	3776	7808	8448	6208	10880	9216
1568788206	103	0	4113.333496	4190.769043	4205.641113	4184.615234	4141.025879	1023	3				0	4	4	4	4	4	103	0	8192	8192	8192	3776	7808	8448	6208	10880	9216
1568788206	104	0	4113.846191	4201.025879	4227.692383	4194.871582	4151.282227	450	3				0	4	4	4	4	4	104	0	8192	8192	8192	3712	7808	8448	6400	10880	9280
1568788206	105	0	4096.410156	4178.461426	4189.743652	4180.512695	4137.94873	450	3				0	4	4	4	4	4	105	0	8192	8192	8192	3776	7808	8448	6272	10880	9216
1568788206	106	0	4078.974365	4162.05127	4189.230957	4168.205078	4117.94873	450	3				0	4	4	4	4	4	106	0	8192	8192	8192	3776	7808	8448	6464	10816	9216
1568788206	107	0	4078.974365	4164.102539	4182.563965	4169.743652	4117.436035	1023	3				0	4	4	4	4	4	107	0	8192	8192	8192	3776	7808	8448	6464	10816	9216
1568788206	108	0	4086.666748	4176.410156	4183.077148	4173.846191	4127.692383	450	3				0	4	4	4	4	4	108	0	8192	8192	8192	3776	7808	8384	6272	10816	9216
1568788206	109	0	4094.358887	4178.461426	4210.769043	4182.563965	4136.922852	450	3				0	4	4	4	4	4	109	0	8192	8192	8192	3776	7808	8448	6272	10880	9216
1568788206	110	0	4098.461426	4170.256348	4186.666504	4188.717773	4137.436035	450	3				0	4	4	4	4	4	110	0	8192	8192	8192	3776	7808	8384	6272	10880	9280
1568788206	111	0	4096.922852	4172.307617	4185.128418	4181.025879	4132.307617	1023	3				0	4	4	4	4	4	111	0	8192	8192	8192	3776	7808	8448	6272	10880	9280
1568788206	112	0	4099.487305	4178.461426	4183.077148	4177.436035	4142.05127	450	3				0	4	4	4	4	4	112	0	8192	8192	8192	3776	7808	8448	6336	10880	9280
1568788206	113	0	4107.692383	4174.358887	4177.436035	4184.102539	4155.897461	450	3				0	4	4	4	4	4	113	0	8192	8192	8192	3776	7808	8384	6400	10880	9280
1568788206	114	0	4111.794922	4176.410156	4202.05127	4189.230957	4152.820313	450	3				0	4	4	4	4	4	114	0	8192	8192	8192	3712	7808	8448	6208	10880	9216
1568788206	115	0	4107.692383	4190.769043	4185.641113	4187.179688	4144.102539	1023	3				0	4	4	4	4	4	115	0	8192	8192	8192	3776	7808	8448	6272	10816	9216
1568788206	116	0	4097.436035	4190.769043	4193.333496	4178.461426	4141.025879	450	3				0	4	4	4	4	4	116	0	8192	8192	8192	3776	7808	8384	6336	10880	9344
1568788206	117	0	4094.358887	4184.615234	4191.282227	4182.563965	4143.589844	450	3				0	4	4	4	4	4	117	0	8192	8192	8192	3776	7808	8448	6336	10880	9344
1568788206	118	0	4102.563965	4188.717773	4177.436035	4192.307617	4141.025879	450	3				0	4	4	4	4	4	118	0	8192	8192	8192	3776	7808	8512	6336	10880	9216
1568788206	119	0	4092.820557	4178.461426	4205.128418	4170.769043	4123.077148	1023	3				0	4	4	4	4	4	119	0	8192	8192	8192	3776	7808	8448	6336	10816	9216
1568788206	120	0	4049.743652	4160	4172.820313	4127.692383	4085.641113	450	3				0	4	4	4	4	4	120	0	8192	8192	8192	3776	7808	8448	6272	10880	9216
1568788206	121	0	4016.410156	4145.641113	4158.461426	4117.94873	4055.897461	450	3				0	4	4	4	4	4	121	0	8192	8192	8192	3776	7808	8448	6272	10880	9216
1568788206	122	0	4034.871826	4143.589844	4176.410156	4143.589844	4070.256348	450	3				0	4	4	4	4	4	122	0	8192	8192	8192	3712	7808	8448	6336	10816	9216
1568788206	123	0	4080	4162.05127	4174.358887	4176.410156	4113.333496	1023	3				0	4	4	4	4	4	123	0	8192	8192	8192	3712	7808	8448	6336	10880	9280
1568788206	124	0	4106.666504	4186.666504	4191.794922	4206.666504	4143.589844	450	3				0	4	4	4	4	4	124	0	8192	8192	8192	3712	7808	8384	6272	10880	9280
1568788206	125	0	4100	4188.717773	4170.256348	4205.128418	4143.077148	450	3				0	4	4	4	4	4	125	0	8192	8192	8192	3712	7808	8448	6272	10880	9280
1568788206	126	0	4095.384521	4180.512695	4175.897461	4178.974121	4133.333496	450	3				0	4	4	4	4	4	126	0	8192	8192	8192	3776	7808	8448	6336	10880	9216
1568788206	127	0	4116.922852	4190.769043	4197.94873	4185.641113	4149.230957	233	3				0	4	4	4	4	4	127	0	8192	8192	8192	3776	7808	8448	6208	10944	9280
1568788206	0	0	4123.077148	4203.077148	4176.410156	4202.563965	4163.077148	450	3				0	4	4	4	4	4	0	0	8192	8192	8192	3712	7808	8448	6272	10944	9216
1568788206	1	0	4102.05127	4194.871582	4182.563965	4190.256348	4147.179688	450	3				0	4	4	4	4	4	1	0	8192	8192	8192	3776	7808	8448	6272	10944	9216
1568788206	2	0	4101.538574	4198.974121	4180	4189.230957	4143.077148	1023	3				0	4	4	4	4	4	2	0	8192	8192	8192	3712	7808	8448	6336	10880	9088
1568788206	3	0	4117.94873	4211.282227	4202.563965	4208.205078	4161.025879	450	3				0	4	4	4	4	4	3	0	8192	8192	8192	3776	7808	8512	6336	10880	9216
1568788206	4	0	4110.256348	4205.128418	4213.846191	4194.871582	4157.436035	1023	3				0	4	4	4	4	4	4	0	8192	8192	8192	3776	7808	8448	6336	10880	9280
1568788206	5	0	4104.102539	4203.077148	4187.179688	4181.025879	4153.846191	450	3				0	4	4	4	4	4	5	0	8192	8192	8192	3712	7808	8384	6400	10880	9152
1568788206	6	0	4112.820313	4217.436035	4222.563965	4203.077148	4167.179688	1023	3				0	4	4	4	4	4	6	0	8192	8192	8192	3776	7808	8448	6336	10816	9280
1568788206	7	0	4105.641113	4223.589844	4214.358887	4211.794922	4162.05127	450	3				0	4	4	4	4	4	7	0	8192	8192	8192	3712	7808	8384	6336	10816	9280
1568788206	8	0	4092.820557	4215.384766	4190.256348	4200	4149.230957	450	3				0	4	4	4	4	4	8	0	8192	8192	8192	3776	7808	8448	6336	10880	9216
1568788206	9	0	4093.846191	4205.128418	4203.589844	4196.410156	4153.333496	1023	3				0	4	4	4	4	4	9	0	8192	8192	8192	3776	7808	8448	6336	10944	9216
1568788206	10	0	4104.102539	4205.128418	4196.922852	4205.128418	4162.05127	450	3				0	4	4	4	4	4	10	0	8192	8192	8192	3776	7808	8384	6272	10816	9216
1568788206	11	0	4116.410156	4211.282227	4223.077148	4215.897461	4176.410156	1023	3				0	4	4	4	4	4	11	0	8192	8192	8192	3712	7808	8448	6272	10816	9216
1568788206	12	0	4126.666504	4213.333496	4211.282227	4220.512695	4192.307617	450	3				0	4	4	4	4	4	12	0	8192	8192	8192	3776	7808	8384	6272	10880	9280
1568788206	13	0	4126.153809	4198.974121	4182.563965	4217.436035	4189.743652	450	3				0	4	4	4	4	4	13	0	8192	8192	8192	3776	7808	8448	6336	10880	9216
1568788206	14	0	4117.94873	4182.563965	4190.256348	4211.794922	4184.615234	450	3				0	4	4	4	4	4	14	0	8192	8192	8192	3776	7808	8448	6336	10944	9152
1568788206	15	0	4111.794922	4186.666504	4175.897461	4205.641113	4188.205078	1023	3				0	4	4	4	4	4	15	0	8192	8192	8192	3776	7808	8448	6336	10944	9152
1568788206	16	0	4102.563965	4196.922852	4198.461426	4193.846191	4174.358887	0	3				0	4	4	4	4	4	16	0	8192	8192	8192	3776	7808	8384	6336	10944	9216
1568788206	17	0	4093.333252	4178.461426	4201.025879	4194.871582	4154.871582	0	3				0	4	4	4	4	4	17	0	8192	8192	8192	3776	7808	8448	6336	10880	9216
1568788206	18	0	4088.718018	4162.05127	4187.179688	4204.102539	4152.820313	0	3				0	4	4	4	4	4	18	0	8192	8192	8192	3776	7808	8448	6272	10880	9216
1568788206	19	0	4084.615479	4168.205078	4212.307617	4200	4155.897461	0	3				0	4	4	4	4	4	19	0	8192	8192	8192	3776	7808	8384	6272	10880	9216
1568788206	20	0	4080	4172.307617	4196.410156	4194.358887	4148.717773	0	3				0	4	4	4	4	4	20	0	8192	8192	8192	3712	7808	8448	6272	10816	9152
1568788206	21	0	4081.025635	4174.358887	4208.205078	4202.05127	4142.563965	0	3				0	4	4	4	4	4	21	0	8192	8192	8192	3776	7808	8448	6272	10880	9152
1568788206	22	0	4084.615479	4184.615234	4215.384766	4200	4143.077148	0	3				0	4	4	4	4	4	22	0	8192	8192	8192	3776	7808	8448	6272	10944	9216
1568788206	23	0	4077.94873	4174.358887	4191.794922	4178.974121	4136.922852	0	3				0	4	4	4	4	4	23	0	8192	8192	8192	3776	7808	8448	6272	10880	8896
1568788206	24	0	4077.94873	4157.94873	4200.512695	4174.358887	4137.436035	0	3				0	4	4	4	4	4	24	0	8192	8192	8192	3776	7808	8384	6272	10880	9920
1568788206	25	0	4090.769287	4164.102539	4176.410156	4191.282227	4149.743652	0	3				0	4	4	4	4	4	25	0	8192	8192	8192	3712	7808	8448	6336	10880	9472
1568788206	26	0	4092.307617	4172.307617	4178.974121	4190.256348	4153.333496	0	3				0	4	4	4	4	4	26	0	8192	8192	8128	3776	7808	8448	6272	10880	9216
1568788206	27	0	4088.718018	4168.205078	4181.025879	4179.487305	4152.307617	0	3				0	4	4	4	4	4	27	0	8192	8192	8192	3776	7808	8448	6272	10816	9280
1568788206	28	0	4110.769043	4170.256348	4175.897461	4198.974121	4170.769043	0	3				0	4	4	4	4	4	28	0	8192	8192	8192	3776	7808	8448	6272	10880	9216
1568788206	29	0	4141.025879	4182.563965	4222.563965	4221.538574	4195.384766	0	3				0	4	4	4	4	4	29	0	8192	8192	8192	3776	7808	8448	6272	10880	9216
1568788206	30	0	4133.333496	4174.358887	4199.487305	4206.153809	4191.282227	0	3				0	4	4	4	4	4	30	0	8192	8192	8192	3712	7808	8448	6272	10816	9216
1568788206	31	0	4118.974121	4164.102539	4183.589844	4192.820313	4178.974121	0	3				0	4	4	4	4	4	31	0	8192	8192	8192	3712	7808	8448	6336	10880	9216
1568788206	32	0	4143.589844	4182.563965	4210.769043	4212.820313	4193.846191	0	3				0	4	4	4	4	4	32	0	8192	8192	8192	3776	7808	8384	6336	10816	9536
1568788206	33	0	4165.128418	4196.922852	4207.692383	4226.666504	4213.846191	0	3				0	4	4	4	4	4	33	0	8192	8192	8192	3776	7808	8448	6336	10816	9536
1568788206	34	0	4143.077148	4180.512695	4211.282227	4215.384766	4204.102539	0	3				0	4	4	4	4	4	34	0	8192	8192	8192	3776	7808	8448	6272	10880	9216
1568788206	35	0	4120.512695	4170.256348	4186.153809	4202.563965	4180.512695	0	3				0	4	4	4	4	4	35	0	8192	8192	8192	3776	7808	8448	6336	10880	9216
1568788206	36	0	4133.333496	4188.717773	4202.563965	4199.487305	4184.615234	0	3				0	4	4	4	4	4	36	0	8192	8192	8192	3712	7808	8448	6336	10880	9216
1568788206	37	0	4143.589844	4213.333496	4231.282227	4201.538574	4193.333496	0	3				0	4	4	4	4	4	37	0	8192	8192	8192	3776	7872	8384	6336	10880	9216
1568788206	38	0	4120	4203.077148	4194.871582	4186.666504	4170.256348	0	3				0	4	4	4	4	4	38	0	8192	8192	8192	3776	7872	8448	6336	10880	9024
1568788206	39	0	4104.615234	4180.512695	4197.94873	4174.358887	4153.333496	0	3				0	4	4	4	4	4	39	0	8192	8192	8192	3776	7808	8448	6336	10880	9216
1568788206	40	0	4130.256348	4184.615234	4197.94873	4198.974121	4173.846191	0	3				0	4	4	4	4	4	40	0	8192	8192	8192	3776	7808	8448	6336	10880	9216
1568788206	41	0	4155.384766	4196.922852	4197.436035	4225.128418	4197.94873	0	3				0	4	4	4	4	4	41	0	8192	8192	8192	3776	7808	8448	6336	10880	9024
1568788206	42	0	4152.820313	4190.769043	4211.794922	4216.410156	4196.410156	0	3				0	4	4	4	4	4	42	0	8192	8192	8192	3776	7808	8448	6336	10880	9024
1568788206	43	0	4156.922852	4188.717773	4199.487305	4214.358887	4196.410156	0	3				0	4	4	4	4	4	43	0	8192	8192	8192	3712	7808	8448	6272	10880	9216
1568788206	44	0	4171.282227	4196.922852	4214.871582	4223.077148	4203.589844	0	3				0	4	4	4	4	4	44	0	8192	8192	8192	3776	7808	8448	6272	10880	9216
1568788206	45	0	4173.333496	4201.025879	4204.615234	4214.871582	4204.615234	0	3				0	4	4	4	4	4	45	0	8192	8192	8192	3776	7808	8448	6336	10816	9280
1568788206	46	0	4172.820313	4207.179688	4205.128418	4216.410156	4207.179688	0	3				0	4	4	4	4	4	46	0	8192	8192	8192	3712	7808	8448	6272	10816	9216
1568788206	47	0	4183.589844	4215.384766	4238.974121	4232.307617	4216.410156	0	3				0	4	4	4	4	4	47	0	8192	8192	8192	3776	7808	8448	6272	10816	9216
1568788206	48	0	4187.692383	4217.436035	4222.563965	4228.717773	4218.974121	0	3				0	4	4	4	4	4	48	0	8192	8192	8192	3776	7808	8448	6336	10816	9216
1568788206	49	0	4178.974121	4219.487305	4231.282227	4213.846191	4203.589844	0	3				0	4	4	4	4	4	49	0	8192	8192	8192	3776	7808	8448	6336	10944	9216
1568788206	50	0	4168.205078	4223.589844	4217.94873	4206.666504	4187.179688	0	3				0	4	4	4	4	4	50	0	8192	8192	8192	3776	7808	8448	6272	10880	9216
1568788206	51	0	4165.128418	4219.487305	4198.461426	4196.410156	4182.05127	0	3				0	4	4	4	4	4	51	0	8192	8192	8192	3776	7808	8384	6272	10880	9216
1568788206	52	0	4172.307617	4219.487305	4224.615234	4194.871582	4186.666504	0	3				0	4	4	4	4	4	52	0	8192	8192	8192	3712	7808	8448	6336	10880	9216
1568788206	53	0	4173.333496	4219.487305	4203.589844	4209.230957	4187.692383	0	3				0	4	4	4	4	4	53	0	8192	8192	8192	3776	7808	8448	6336	10880	9216
1568788206	54	0	4156.922852	4205.128418	4201.538574	4207.692383	4180	0	3				0	4	4	4	4	4	54	0	8192	8192	8192	3712	7808	8384	6336	10880	9216
1568788206	55	0	4152.307617	4192.820313	4194.358887	4200.512695	4176.922852	0	3				0	4	4	4	4	4	55	0	8192	8192	8192	3712	7808	8448	6336	10880	9216
1568788206	56	0	4166.666504	4201.025879	4182.05127	4212.307617	4183.589844	0	3				0	4	4	4	4	4	56	0	8192	8192	8192	3712	7808	8448	6400	10880	9280
1568788206	57	0	4171.794922	4211.282227	4218.461426	4223.077148	4188.205078	0	3				0	4	4	4	4	4	57	0	8192	8192	8192	3712	7808	8512	6336	10880	9216
1568788206	58	0	4164.615234	4213.333496	4203.077148	4218.461426	4186.153809	0	3				0	4	4	4	4	4	58	0	8192	8192	8192	3776	7808	8448	6208	10816	9216
1568788206	59	0	4165.641113	4219.487305	4206.666504	4215.384766	4187.692383	0	3				0	4	4	4	4	4	59	0	8192	8192	8192	3776	7808	8448	6272	10880	9472
1568788206	60	0	4171.282227	4229.743652	4220.512695	4222.563965	4189.743652	0	3				0	4	4	4	4	4	60	0	8192	8192	8192	3776	7808	8448	6272	10880	9472
1568788206	61	0	4168.205078	4219.487305	4201.025879	4218.461426	4184.615234	0	3				0	4	4	4	4	4	61	0	8192	8192	8192	3712	7808	8448	6336	10880	9408
1568788206	62	0	4166.153809	4205.128418	4220	4199.487305	4184.615234	0	3				0	4	4	4	4	4	62	0	8192	8192	8192	3776	7808	8448	6336	10880	9216
1568788206	63	0	4169.743652	4209.230957	4213.846191	4186.666504	4188.205078	0	3				0	4	4	4	4	4	63	0	8192	8192	8192	3712	7808	8448	6400	10944	9216
1568788206	64	0	4169.230957	4217.436035	4215.384766	4189.743652	4182.563965	450	3				0	4	4	4	4	4	64	0	8192	8192	8192	3776	7808	8448	6336	10880	9216
1568788206	65	0	4161.538574	4203.077148	4211.794922	4191.794922	4174.358887	450	3				0	4	4	4	4	4	65	0	8192	8192	8192	3712	7808	8448	6336	10880	9216
1568788206	66	0	4151.794922	4186.666504	4175.384766	4180.512695	4168.717773	1023	3				0	4	4	4	4	4	66	0	8192	8192	8192	3776	7808	8448	6272	10816	9280
1568788206	67	0	4150.769043	4184.615234	4190.769043	4175.384766	4166.666504	450	3				0	4	4	4	4	4	67	0	8192	8192	8192	3776	7872	8448	6336	10880	9216
1568788206	68	0	4160	4196.922852	4191.282227	4192.820313	4174.358887	1023	3				0	4	4	4	4	4	68	0	8192	8192	8192	3712	7808	8448	6336	10880	9216
1568788206	69	0	4172.307617	4207.179688	4190.769043	4206.666504	4188.717773	450	3				0	4	4	4	4	4	69	0	8192	8192	8192	3712	7872	8384	6336	10880	9216
1568788206	70	0	4172.307617	4198.974121	4186.153809	4195.897461	4192.820313	1023	3				0	4	4	4	4	4	70	0	8192	8192	8192	3776	7872	8512	6272	10944	9280
1568788206	71	0	4158.974121	4192.820313	4158.461426	4189.743652	4178.461426	450	3				0	4	4	4	4	4	71	0	8192	8192	8192	3776	7808	8448	6272	10880	9280
1568788206	72	0	4154.871582	4198.974121	4190.769043	4197.94873	4167.692383	450	3				0	4	4	4	4	4	72	0	8192	8192	8192	3776	7872	8448	6336	10880	9216
1568788206	73	0	4164.102539	4209.230957	4193.333496	4197.94873	4175.384766	1023	3				0	4	4	4	4	4	73	0	8192	8192	8192	3776	7808	8448	6336	10880	9216
1568788206	74	0	4168.717773	4213.333496	4189.743652	4190.769043	4181.025879	450	3				0	4	4	4	4	4	74	0	8192	8192	8192	3776	7808	8448	6336	10880	9216
1568788206	75	0	4166.153809	4209.230957	4206.153809	4185.641113	4176.922852	1023	3				0	4	4	4	4	4	75	0	8192	8192	8192	3776	7808	8448	6336	10880	9216
1568788206	76	0	4164.102539	4203.077148	4183.077148	4185.641113	4180	450	3				0	4	4	4	4	4	76	0	8192	8192	8192	3776	7872	8448	6336	10880	9216
1568788206	77	0	4167.179688	4196.922852	4197.94873	4183.589844	4184.102539	450	3				0	4	4	4	4	4	77	0	8192	8192	8192	3776	7808	8448	6336	10880	9216
1568788206	78	0	4176.922852	4203.077148	4194.358887	4176.922852	4184.615234	450	3				0	4	4	4	4	4	78	0	8192	8192	8192	3776	7808	8448	6336	10880	9216
1568788206	79	0	4184.615234	4203.077148	4182.563965	4176.410156	4191.282227	1023	3				0	4	4	4	4	4	79	0	8192	8192	8192	3776	7808	8448	6336	10880	9280
1568788206	80	0	4183.589844	4196.922852	4196.922852	4186.153809	4194.871582	450	3				0	4	4	4	4	4	80	0	8192	8192	8192	3776	7808	8448	6272	10880	9216
1568788206	81	0	4185.641113	4211.282227	4176.922852	4197.436035	4195.897461	450	3				0	4	4	4	4	4	81	0	8192	8192	8192	3776	7808	8448	6400	10880	9216
1568788206	82	0	4182.563965	4215.384766	4183.589844	4190.769043	4197.436035	450	3				0	4	4	4	4	4	82	0	8192	8192	8192	3776	7808	8448	6272	10880	9280
1568788206	83	0	4170.769043	4196.922852	4174.358887	4183.077148	4191.794922	1023	3				0	4	4	4	4	4	83	0	8192	8192	8192	3776	7808	8448	6272	10880	9280
1568788206	84	0	4178.974121	4201.025879	4176.410156	4208.717773	4198.461426	450	3				0	4	4	4	4	4	84	0	8192	8192	8192	3776	7808	8448	6272	10880	9216
1568788206	85	0	4184.102539	4215.384766	4212.820313	4221.538574	4204.615234	450	3				0	4	4	4	4	4	85	0	8192	8192	8192	3776	7808	8384	6336	10880	9280
1568788206	86	0	4169.743652	4217.436035	4187.692383	4190.769043	4194.871582	450	3				0	4	4	4	4	4	86	0	8192	8192	8192	3712	7808	8448	6336	10880	9216
1568788206	87	0	4172.307617	4221.538574	4197.94873	4185.128418	4192.820313	1023	3				0	4	4	4	4	4	87	0	8192	8192	8192	3776	7808	8384	6336	10880	9216
1568788206	88	0	4190.769043	4225.641113	4217.436035	4219.487305	4206.666504	450	3				0	4	4	4	4	4	88	0	8192	8192	8192	3776	7808	8448	6272	10880	9216
1568788206	89	0	4195.384766	4223.589844	4210.769043	4226.153809	4212.820313	450	3				0	4	4	4	4	4	89	0	8192	8192	8192	3712	7808	8448	6336	10880	9216
1568788206	90	0	4197.436035	4231.794922	4234.871582	4211.794922	4215.384766	450	3				0	4	4	4	4	4	90	0	8192	8192	8192	3776	7808	8448	6272	10880	9280
1568788206	91	0	4206.153809	4240	4215.897461	4218.461426	4226.153809	1023	3				0	4	4	4	4	4	91	0	8192	8192	8192	3712	7808	8448	6272	10880	9280
1568788206	92	0	4203.077148	4235.897461	4207.692383	4221.538574	4228.717773	450	3				0	4	4	4	4	4	92	0	8192	8192	8192	3776	7808	8448	6208	10880	9280
1568788206	93	0	4178.974121	4215.384766	4197.436035	4189.743652	4203.589844	450	3				0	4	4	4	4	4	93	0	8192	8192	8192	3776	7808	8448	6336	10880	9280
1568788206	94	0	4138.461426	4186.666504	4163.077148	4141.538574	4157.94873	450	3				0	4	4	4	4	4	94	0	8192	8192	8192	3776	7808	8384	6208	10880	9216
1568788206	95	0	4114.358887	4170.256348	4180.512695	4126.666504	4140	1023	3				0	4	4	4	4	4	95	0	8192	8192	8192	3776	7808	8448	6272	10880	9408
1568788206	96	0	4136.922852	4184.615234	4185.128418	4162.563965	4167.179688	450	3				0	4	4	4	4	4	96	0	8192	8192	8192	3776	7808	8448	6272	10880	9408
1568788206	97	0	4172.307617	4213.333496	4207.692383	4197.94873	4196.922852	450	3				0	4	4	4	4	4	97	0	8192	8192	8192	3712	7808	8512	6272	10880	9472
1568788206	98	0	4187.692383	4229.743652	4227.692383	4201.538574	4208.717773	450	3				0	4	4	4	4	4	98	0	8192	8192	8192	3776	7808	8448	6272	10944	9216
1568788206	99	0	4195.384766	4235.897461	4212.307617	4205.128418	4219.487305	1023	3				0	4	4	4	4	4	99	0	8192	8192	8192	3712	7808	8448	6400	10880	9216
1568788207	100	0	4207.692383	4240	4228.717773	4220	4229.743652	450	3				0	4	4	4	4	4	100	0	8192	8192	8192	3712	7808	8448	6336	10880	9216
1568788207	101	0	4217.94873	4237.94873	4210.769043	4221.538574	4234.871582	450	3				0	4	4	4	4	4	101	0	8192	8192	8192	3776	7808	8448	6336	10880	9216
1568788207	102	0	4221.025879	4233.846191	4217.94873	4216.922852	4243.589844	450	3				0	4	4	4	4	4	102	0	8192	8192	8192	3776	7808	8448	6336	10880	9216
1568788207	103	0	4210.769043	4233.846191	4231.794922	4217.436035	4235.384766	1023	3				0	4	4	4	4	4	103	0	8192	8192	8192	3712	7808	8448	6336	10816	9216
1568788207	104	0	4195.384766	4221.538574	4188.717773	4213.333496	4216.410156	450	3				0	4	4	4	4	4	104	0	8192	8192	8192	3776	7808	8448	6336	10880	9088
1568788207	105	0	4205.128418	4219.487305	4213.333496	4221.025879	4230.769043	450	3				0	4	4	4	4	4	105	0	8192	8192	8192	3712	7808	8512	6336	10880	9088
1568788207	106	0	4224.615234	4240	4230.256348	4242.05127	4257.436035	450	3				0	4	4	4	4	4	106	0	8192	8192	8128	3776	7808	8448	6336	10880	9280
1568788207	107	0	4216.922852	4248.205078	4212.307617	4236.410156	4249.230957	1023	3				0	4	4	4	4	4	107	0	8192	8192	8192	3712	7872	8512	6336	10880	9216
1568788207	108	0	4203.077148	4233.846191	4209.230957	4217.436035	4231.794922	450	3				0	4	4	4	4	4	108	0	8192	8192	8192	3776	7808	8512	6272	10816	9216
1568788207	109	0	4199.487305	4225.641113	4189.743652	4216.922852	4230.256348	450	3				0	4	4	4	4	4	109	0	8192	8192	8192	3776	7872	8384	6272	10816	9216
1568788207	110	0	4192.820313	4233.846191	4212.820313	4221.025879	4233.846191	450	3				0	4	4	4	4	4	110	0	8192	8128	8128	3776	7872	8448	6272	10816	9216
1568788207	111	0	4188.717773	4237.94873	4207.692383	4215.897461	4234.358887	1023	3				0	4	4	4	4	4	111	0	8192	8192	8192	3776	7872	8448	6272	10880	9280
1568788207	112	0	4180.512695	4223.589844	4181.538574	4200.512695	4215.384766	450	3				0	4	4	4	4	4	112	0	8192	8192	8192	3776	7872	8448	6272	10880	9152
1568788207	113	0	4168.717773	4211.282227	4193.333496	4181.025879	4198.461426	450	3				0	4	4	4	4	4	113	0	8192	8192	8192	3712	7872	8448	6272	10816	8832
1568788207	114	0	4177.94873	4219.487305	4193.333496	4177.94873	4216.410156	450	3				0	4	4	4	4	4	114	0	8192	8192	8192	3776	7808	8448	6272	10816	8832
1568788207	115	0	4197.94873	4221.538574	4220	4194.871582	4238.974121	1023	3				0	4	4	4	4	4	115	0	8192	8192	8192	3776	7808	8448	6336	10880	9216
1568788207	116	0	4189.230957	4194.871582	4195.897461	4201.538574	4225.641113	450	3				0	4	4	4	4	4	116	0	8192	8192	8192	3776	7872	8448	6336	10816	9280
1568788207	117	0	4173.846191	4174.358887	4173.333496	4196.410156	4210.769043	450	3				0	4	4	4	4	4	117	0	8192	8192	8192	3776	7808	8448	6272	10880	9216
1568788207	118	0	4193.846191	4184.615234	4224.102539	4210.256348	4230.769043	450	3				0	4	4	4	4	4	118	0	8192	8192	8192	3776	7808	8448	6336	10880	9216
1568788207	119	0	4204.615234	4188.717773	4210.256348	4223.077148	4236.922852	1023	3				0	4	4	4	4	4	119	0	8192	8192	8192	3776	7808	8448	6336	10880	9216
1568788207	120	0	4187.692383	4178.461426	4195.384766	4209.230957	4215.897461	450	3				0	4	4	4	4	4	120	0	8192	8192	8192	3776	7808	8448	6400	10880	9152
1568788207	121	0	4186.153809	4172.307617	4201.538574	4196.922852	4218.461426	450	3				0	4	4	4	4	4	121	0	8192	8192	8192	3776	7808	8448	6336	10880	9216
1568788207	122	0	4194.871582	4174.358887	4195.897461	4201.538574	4231.282227	450	3				0	4	4	4	4	4	122	0	8192	8192	8192	3776	7808	8448	6336	10880	8960
1568788207	123	0	4190.256348	4172.307617	4201.025879	4195.384766	4221.025879	1023	3				0	4	4	4	4	4	123	0	8192	8192	8192	3776	7808	8448	6336	10880	8960
1568788207	124	0	4192.820313	4188.717773	4184.615234	4196.922852	4221.025879	450	3				0	4	4	4	4	4	124	0	8192	8192	8192	3712	7808	8448	6336	10816	9280
1568788207	125	0	4205.128418	4203.077148	4212.307617	4213.333496	4237.436035	450	3				0	4	4	4	4	4	125	0	8192	8192	8192	3776	7808	8384	6336	10944	9216
1568788207	126	0	4200	4190.769043	4218.974121	4204.102539	4232.820313	450	3				0	4	4	4	4	4	126	0	8192	8192	8192	3776	7808	8448	6336	10880	9216
1568788207	127	0	4197.94873	4188.717773	4197.94873	4187.179688	4227.179688	233	3				0	4	4	4	4	4	127	0	8192	8192	8192	3776	7808	8512	6336	10880	9216
1568788207	0	0	4213.333496	4209.230957	4227.692383	4192.307617	4237.436035	450	3				0	4	4	4	4	4	0	0	8192	8192	8192	3776	7808	8448	6336	10880	9216
1568788207	1	0	4217.436035	4211.282227	4203.589844	4192.820313	4235.384766	450	3				0	4	4	4	4	4	1	0	8192	8192	8192	3712	7808	8448	6400	10816	9216
1568788207	2	0	4214.871582	4205.128418	4194.358887	4188.205078	4232.820313	1023	3				0	4	4	4	4	4	2	0	8192	8192	8192	3776	7808	8448	6336	10880	9280
1568788207	3	0	4218.461426	4211.282227	4216.410156	4206.666504	4248.717773	450	3				0	4	4	4	4	4	3	0	8192	8192	8192	3712	7808	8448	6272	10816	9280
1568788207	4	0	4218.461426	4207.179688	4198.461426	4220.512695	4249.230957	1023	3				0	4	4	4	4	4	4	0	8192	8192	8192	3776	7808	8448	6272	10816	9280
1568788207	5	0	4213.333496	4194.871582	4212.307617	4218.461426	4232.307617	450	3				0	4	4	4	4	4	5	0	8192	8192	8192	3776	7808	8448	6336	10880	9088
1568788207	6	0	4210.769043	4196.922852	4211.794922	4232.307617	4233.846191	1023	3				0	4	4	4	4	4	6	0	8192	8192	8192	3776	7808	8448	6272	10880	9280
1568788207	7	0	4216.410156	4207.179688	4221.538574	4239.487305	4247.692383	450	3				0	4	4	4	4	4	7	0	8192	8192	8128	3712	7808	8512	6272	10880	9216
1568788207	8	0	4225.641113	4213.333496	4237.436035	4221.538574	4249.230957	450	3				0	4	4	4	4	4	8	0	8192	8192	8128	3776	7808	8448	6272	10880	9216
1568788207	9	0	4229.230957	4213.333496	4217.436035	4218.461426	4245.641113	1023	3				0	4	4	4	4	4	9	0	8192	8192	8128	3712	7872	8448	6272	10880	9216
1568788207	10	0	4227.692383	4211.282227	4237.436035	4233.846191	4246.666504	450	3				0	4	4	4	4	4	10	0	8192	8192	8128	3776	7872	8448	6336	10880	9216
1568788207	11	0	4234.358887	4211.282227	4229.230957	4238.461426	4249.230957	1023	3				0	4	4	4	4	4	11	0	8192	8192	8128	3776	7872	8448	6336	10880	9216
1568788207	12	0	4228.205078	4203.077148	4211.282227	4225.128418	4238.461426	450	3				0	4	4	4	4	4	12	0	8192	8192	8192	3776	7872	8512	6272	10944	9024
1568788207	13	0	4203.589844	4184.615234	4206.153809	4204.615234	4216.922852	450	3				0	4	4	4	4	4	13	0	8192	8192	8128	3712	7872	8448	6272	10944	9024
1568788207	14	0	4205.128418	4192.820313	4181.538574	4202.563965	4219.487305	450	3				0	4	4	4	4	4	14	0	8192	8192	8128	3776	7872	8448	6336	10880	9216
1568788207	15	0	4218.461426	4205.128418	4203.589844	4214.871582	4231.794922	1023	3				0	4	4	4	4	4	15	0	8192	8192	8192	3776	7872	8448	6272	10944	9216
1568788207	16	0	4205.641113	4190.769043	4190.256348	4204.615234	4217.436035	0	3				0	4	4	4	4	4	16	0	8192	8192	8128	3776	7872	8448	6336	10816	9216
1568788207	17	0	4205.128418	4188.717773	4185.128418	4195.897461	4209.743652	0	3				0	4	4	4	4	4	17	0	8192	8192	8192	3712	7872	8448	6336	10816	9216
1568788207	18	0	4226.666504	4211.282227	4223.589844	4214.871582	4228.205078	0	3				0	4	4	4	4	4	18	0	8192	8192	8192	3776	7872	8448	6272	10880	9216
1568788207	19	0	4231.794922	4221.538574	4208.205078	4225.641113	4232.820313	0	3				0	4	4	4	4	4	19	0	8192	8192	8192	3712	7872	8448	6336	10880	9280
1568788207	20	0	4231.794922	4215.384766	4223.077148	4225.641113	4228.717773	0	3				0	4	4	4	4	4	20	0	8192	8192	8192	3712	7872	8448	6400	10880	9216
1568788207	21	0	4232.820313	4217.436035	4224.102539	4222.05127	4231.282227	0	3				0	4	4	4	4	4	21	0	8192	8192	8192	3776	7872	8448	6400	10880	9024
1568788207	22	0	4218.461426	4211.282227	4199.487305	4208.205078	4221.025879	0	3				0	4	4	4	4	4	22	0	8192	8192	8192	3712	7872	8384	6272	10880	9024
1568788207	23	0	4212.307617	4201.025879	4219.487305	4210.256348	4213.846191	0	3				0	4	4	4	4	4	23	0	8192	8192	8192	3776	7872	8448	6336	10816	9280
1568788207	24	0	4221.025879	4201.025879	4206.666504	4225.641113	4221.538574	0	3				0	4	4	4	4	4	24	0	8192	8128	8192	3776	7872	8448	6336	10880	9280
1568788207	25	0	4214.358887	4198.974121	4201.538574	4209.230957	4215.897461	0	3				0	4	4	4	4	4	25	0	8192	8192	8192	3712	7872	8448	6272	10944	9280
1568788207	26	0	4210.769043	4196.922852	4196.410156	4192.820313	4208.717773	0	3				0	4	4	4	4	4	26	0	8192	8192	8192	3776	7872	8512	6272	10880	9216
1568788207	27	0	4214.358887	4203.077148	4193.846191	4214.871582	4214.358887	0	3				0	4	4	4	4	4	27	0	8192	8192	8192	3712	7808	8448	6272	10880	9216
1568788207	28	0	4197.94873	4201.025879	4215.384766	4215.897461	4203.589844	0	3				0	4	4	4	4	4	28	0	8192	8192	8192	3712	7808	8448	6336	10816	9280
1568788207	29	0	4193.846191	4201.025879	4193.846191	4194.358887	4191.794922	0	3				0	4	4	4	4	4	29	0	8192	8192	8192	3776	7808	8448	6144	10880	9216
1568788207	30	0	4215.897461	4213.333496	4204.615234	4202.05127	4210.256348	0	3				0	4	4	4	4	4	30	0	8192	8192	8192	3776	7872	8448	6336	10944	9216
1568788207	31	0	4210.769043	4217.436035	4210.769043	4211.794922	4214.358887	0	3				0	4	4	4	4	4	31	0	8192	8192	8192	3712	7872	8448	6336	10944	9216
1568788207	32	0	4190.769043	4213.333496	4190.256348	4199.487305	4195.384766	0	3				0	4	4	4	4	4	32	0	8192	8192	8192	3776	7808	8448	6336	10944	9216
1568788207	33	0	4205.128418	4215.384766	4221.025879	4205.641113	4207.179688	0	3				0	4	4	4	4	4	33	0	8192	8192	8192	3712	7872	8448	6336	10880	9216
1568788207	34	0	4216.410156	4213.333496	4204.615234	4215.897461	4223.077148	0	3				0	4	4	4	4	4	34	0	8192	8192	8192	3712	7872	8448	6336	10880	9216
1568788207	35	0	4202.563965	4198.974121	4193.846191	4200.512695	4210.256348	0	3				0	4	4	4	4	4	35	0	8192	8192	8192	3712	7872	8512	6336	10880	9216
1568788207	36	0	4200.512695	4196.922852	4207.692383	4196.922852	4204.102539	0	3				0	4	4	4	4	4	36	0	8192	8192	8192	3712	7872	8448	6400	10944	9216
1568788207	37	0	4216.922852	4209.230957	4194.871582	4222.563965	4218.974121	0	3				0	4	4	4	4	4	37	0	8192	8192	8192	3712	7872	8512	6336	10944	9280
1568788207	38	0	4228.205078	4217.436035	4213.846191	4233.333496	4232.820313	0	3				0	4	4	4	4	4	38	0	8192	8192	8192	3776	7808	8448	6336	10880	9216
1568788207	39	0	4226.666504	4217.436035	4204.102539	4219.487305	4234.871582	0	3				0	4	4	4	4	4	39	0	8192	8192	8192	3776	7872	8448	6336	10880	8960
1568788207	40	0	4217.94873	4225.641113	4202.563965	4220	4226.153809	0	3				0	4	4	4	4	4	40	0	8192	8128	8192	3776	7872	8448	6336	10880	8960
1568788207	41	0	4201.538574	4225.641113	4208.717773	4212.307617	4207.179688	0	3				0	4	4	4	4	4	41	0	8192	8192	8192	3776	7872	8384	6336	10880	9280
1568788207	42	0	4183.077148	4209.230957	4175.897461	4176.410156	4187.692383	0	3				0	4	4	4	4	4	42	0	8192	8192	8192	3776	7872	8384	6336	10880	9216
1568788207	43	0	4177.94873	4203.077148	4193.333496	4162.05127	4178.461426	0	3				0	4	4	4	4	4	43	0	8192	8192	8192	3776	7808	8448	6400	10816	9280
1568788207	44	0	4192.307617	4215.384766	4195.384766	4185.128418	4190.256348	0	3				0	4	4	4	4	4	44	0	8192	8192	8192	3776	7872	8384	6272	10880	9472
1568788207	45	0	4195.897461	4219.487305	4189.230957	4193.333496	4196.410156	0	3				0	4	4	4	4	4	45	0	8192	8192	8192	3776	7872	8448	6272	10880	9472
1568788207	46	0	4184.615234	4209.230957	4197.436035	4179.487305	4184.615234	0	3				0	4	4	4	4	4	46	0	8192	8192	8192	3776	7872	8512	6336	10880	9216
1568788207	47	0	4189.743652	4213.333496	4177.94873	4183.077148	4187.179688	0	3				0	4	4	4	4	4	47	0	8192	8192	8192	3776	7872	8448	6336	10880	9216
1568788207	48	0	4191.794922	4215.384766	4196.410156	4191.282227	4192.820313	0	3				0	4	4	4	4	4	48	0	8192	8192	8192	3776	7872	8448	6336	10880	9216
1568788207	49	0	4178.974121	4201.025879	4182.05127	4185.641113	4184.102539	0	3				0	4	4	4	4	4	49	0	8192	8192	8192	3776	7872	8448	6336	10880	9216
1568788207	50	0	4186.153809	4198.974121	4175.897461	4185.128418	4189.743652	0	3				0	4	4	4	4	4	50	0	8192	8192	8192	3712	7872	8448	6336	10880	9280
1568788207	51	0	4204.102539	4215.384766	4222.05127	4200.512695	4215.384766	0	3				0	4	4	4	4	4	51	0	8192	8192	8192	3776	7872	8448	6336	10880	9216
1568788207	52	0	4193.333496	4221.538574	4209.743652	4211.282227	4214.358887	0	3				0	4	4	4	4	4	52	0	8192	8192	8192	3776	7872	8448	6336	10880	9216
1568788207	53	0	4182.563965	4219.487305	4205.128418	4202.563965	4197.94873	0	3				0	4	4	4	4	4	53	0	8192	8192	8192	3712	7872	8448	6336	10880	9216
1568788207	54	0	4200.512695	4225.641113	4201.538574	4203.077148	4210.256348	0	3				0	4	4	4	4	4	54	0	8192	8192	8192	3776	7872	8448	6336	10816	9216
1568788207	55	0	4205.641113	4223.589844	4198.461426	4202.05127	4221.025879	0	3				0	4	4	4	4	4	55	0	8192	8192	8192	3776	7872	8384	6272	10944	9216
1568788207	56	0	4191.282227	4215.384766	4216.410156	4183.077148	4209.230957	0	3				0	4	4	4	4	4	56	0	8192	8192	8192	3776	7808	8448	6336	10880	9280
1568788207	57	0	4189.230957	4217.436035	4187.179688	4186.666504	4197.94873	0	3				0	4	4	4	4	4	57	0	8192	8192	8192	3776	7808	8448	6336	10880	9280
1568788207	58	0	4198.974121	4225.641113	4197.94873	4213.333496	4204.102539	0	3				0	4	4	4	4	4	58	0	8192	8192	8192	3776	7808	8448	6336	10816	9216
1568788207	59	0	4208.205078	4231.794922	4211.794922	4216.922852	4217.436035	0	3				0	4	4	4	4	4	59	0	8192	8192	8192	3776	7808	8448	6336	10816	9280
1568788207	60	0	4216.922852	4233.846191	4200.512695	4216.410156	4228.717773	0	3				0	4	4	4	4	4	60	0	8192	8192	8192	3712	7808	8448	6336	10880	9216
1568788207	61	0	4220.512695	4229.743652	4217.94873	4231.794922	4236.922852	0	3				0	4	4	4	4	4	61	0	8192	8192	8192	3776	7872	8448	6336	10880	9152
1568788207	62	0	4218.461426	4225.641113	4190.769043	4224.615234	4234.358887	0	3				0	4	4	4	4	4	62	0	8192	8192	8192	3776	7808	8384	6272	10880	9280
1568788207	63	0	4222.05127	4233.846191	4196.922852	4205.641113	4228.717773	0	3				0	4	4	4	4	4	63	0	8192	8192	8192	3776	7808	8448	6272	10880	9280
1568788207	64	0	4218.974121	4244.102539	4211.794922	4200	4217.436035	450	3				0	4	4	4	4	4	64	0	8192	8192	8192	3776	7808	8448	6336	10880	9280
1568788207	65	0	4201.538574	4240	4189.230957	4191.282227	4202.563965	450	3				0	4	4	4	4	4	65	0	8192	8192	8192	3776	7808	8448	6272	10880	9216
1568788207	66	0	4197.436035	4233.846191	4211.794922	4190.256348	4200	1023	3				0	4	4	4	4	4	66	0	8192	8192	8192	3712	7808	8448	6336	10816	9216
1568788207	67	0	4191.282227	4227.692383	4195.384766	4180	4188.717773	450	3				0	4	4	4	4	4	67	0	8192	8192	8192	3776	7808	8448	6336	10816	9216
1568788207	68	0	4161.538574	4205.128418	4181.025879	4140.512695	4158.974121	1023	3				0	4	4	4	4	4	68	0	8192	8192	8192	3776	7808	8448	6336	10880	9216
1568788207	69	0	4145.641113	4190.769043	4193.846191	4128.717773	4150.256348	450	3				0	4	4	4	4	4	69	0	8192	8192	8192	3776	7808	8448	6272	10880	9216
1568788207	70	0	4169.743652	4205.128418	4197.94873	4160	4178.461426	1023	3				0	4	4	4	4	4	70	0	8192	8192	8192	3776	7808	8448	6336	10880	9216
1568788207	71	0	4204.102539	4225.641113	4229.230957	4182.05127	4211.282227	450	3				0	4	4	4	4	4	71	0	8192	8192	8192	3712	7808	8448	6336	10880	9216
1568788207	72	0	4218.461426	4231.794922	4209.743652	4192.307617	4227.179688	450	3				0	4	4	4	4	4	72	0	8192	8192	8192	3776	7808	8448	6336	10880	9216
1568788207	73	0	4220.512695	4229.743652	4197.436035	4206.666504	4230.769043	1023	3				0	4	4	4	4	4	73	0	8192	8192	8192	3776	7808	8384	6400	10880	9216
1568788207	74	0	4226.153809	4227.692383	4211.794922	4207.179688	4229.743652	450	3				0	4	4	4	4	4	74	0	8192	8192	8192	3776	7872	8448	6336	10944	9216
1568788207	75	0	4231.794922	4231.794922	4202.05127	4211.794922	4233.846191	1023	3				0	4	4	4	4	4	75	0	8192	8192	8192	3776	7808	8448	6336	10944	9216
1568788207	76	0	4219.487305	4231.794922	4219.487305	4218.974121	4229.230957	450	3				0	4	4	4	4	4	76	0	8192	8192	8192	3712	7872	8448	6400	10816	9344
1568788207	77	0	4202.05127	4221.538574	4198.461426	4203.077148	4217.94873	450	3				0	4	4	4	4	4	77	0	8192	8192	8192	3712	7872	8448	6208	10880	9216
1568788207	78	0	4194.871582	4215.384766	4183.077148	4183.589844	4212.820313	450	3				0	4	4	4	4	4	78	0	8192	8192	8192	3712	7872	8448	6272	10880	9216
1568788207	79	0	4182.05127	4209.230957	4190.256348	4177.94873	4201.538574	1023	3				0	4	4	4	4	4	79	0	8192	8192	8192	3712	7872	8448	6336	10880	9280
1568788207	80	0	4179.487305	4213.333496	4170.256348	4184.102539	4198.461426	450	3				0	4	4	4	4	4	80	0	8192	8192	8192	3712	7872	8448	6336	10880	9472
1568788207	81	0	4207.179688	4231.794922	4204.102539	4192.307617	4222.05127	450	3				0	4	4	4	4	4	81	0	8192	8192	8192	3712	7872	8384	6272	10944	9472
1568788207	82	0	4223.077148	4240	4212.820313	4188.717773	4235.897461	450	3				0	4	4	4	4	4	82	0	8192	8192	8192	3776	7872	8448	6272	10880	9216
1568788207	83	0	4201.538574	4231.794922	4196.922852	4183.077148	4213.333496	1023	3				0	4	4	4	4	4	83	0	8192	8192	8192	3776	7872	8448	6400	10880	9216
1568788207	84	0	4188.717773	4229.743652	4212.820313	4182.563965	4198.974121	450	3				0	4	4	4	4	4	84	0	8192	8192	8192	3776	7872	8512	6272	10816	9216
1568788207	85	0	4203.077148	4237.94873	4194.358887	4178.974121	4214.358887	450	3				0	4	4	4	4	4	85	0	8192	8192	8192	3776	7872	8448	6272	10816	9216
1568788207	86	0	4205.128418	4221.538574	4196.410156	4168.717773	4219.487305	450	3				0	4	4	4	4	4	86	0	8192	8192	8192	3776	7808	8384	6272	10880	9216
1568788207	87	0	4193.846191	4201.025879	4183.589844	4166.153809	4209.743652	1023	3				0	4	4	4	4	4	87	0	8192	8192	8192	3776	7872	8448	6336	10880	9216
1568788207	88	0	4198.461426	4198.974121	4172.820313	4175.384766	4213.846191	450	3				0	4	4	4	4	4	88	0	8192	8192	8192	3776	7808	8448	6336	10880	9088
1568788207	89	0	4210.256348	4205.128418	4198.974121	4184.102539	4223.589844	450	3				0	4	4	4	4	4	89	0	8192	8192	8192	3776	7808	8384	6336	10880	9088
1568788207	90	0	4207.179688	4192.820313	4170.769043	4184.102539	4218.974121	450	3				0	4	4	4	4	4	90	0	8192	8192	8192	3776	7808	8448	6336	10944	9216
1568788207	91	0	4204.102539	4180.512695	4175.897461	4187.179688	4219.487305	1023	3				0	4	4	4	4	4	91	0	8192	8192	8192	3776	7808	8448	6400	10880	9216
1568788207	92	0	4206.153809	4186.666504	4187.692383	4190.256348	4224.102539	450	3				0	4	4	4	4	4	92	0	8192	8192	8192	3712	7808	8448	6272	10880	9216
1568788207	93	0	4191.282227	4184.615234	4164.102539	4177.94873	4207.692383	450	3				0	4	4	4	4	4	93	0	8192	8192	8192	3776	7808	8448	6272	10880	9216
1568788207	94	0	4180	4176.410156	4182.05127	4173.846191	4197.436035	450	3				0	4	4	4	4	4	94	0	8192	8192	8192	3776	7808	8448	6336	10880	9216
1568788207	95	0	4193.333496	4186.666504	4178.974121	4187.179688	4210.769043	1023	3				0	4	4	4	4	4	95	0	8192	8192	8192	3712	7808	8512	6336	10880	9216
1568788207	96	0	4189.230957	4184.615234	4177.436035	4172.307617	4202.563965	450	3				0	4	4	4	4	4	96	0	8192	8192	8192	3776	7808	8448	6272	10944	9216
1568788207	97	0	4174.871582	4166.153809	4177.94873	4154.358887	4180.512695	450	3				0	4	4	4	4	4	97	0	8192	8192	8192	3776	7808	8448	6336	10816	9536
1568788207	98	0	4183.589844	4178.461426	4175.384766	4170.769043	4185.641113	450	3				0	4	4	4	4	4	98	0	8192	8192	8128	3776	7808	8448	6336	10816	9536
1568788208	99	0	4180.512695	4186.666504	4191.794922	4171.282227	4185.641113	1023	3				0	4	4	4	4	4	99	0	8192	8192	8192	3776	7808	8384	6272	10880	9600
1568788208	100	0	4166.666504	4170.256348	4158.974121	4154.358887	4171.794922	450	3				0	4	4	4	4	4	100	0	8192	8192	8192	3712	7808	8448	6272	10816	9280
1568788208	101	0	4176.922852	4170.256348	4164.102539	4161.025879	4179.487305	450	3				0	4	4	4	4	4	101	0	8192	8192	8192	3776	7808	8448	6336	10944	9216
1568788208	102	0	4191.282227	4178.461426	4186.666504	4178.974121	4198.974121	450	3				0	4	4	4	4	4	102	0	8192	8192	8192	3776	7872	8448	6336	10880	9216
1568788208	103	0	4196.410156	4182.563965	4174.871582	4189.743652	4209.743652	1023	3				0	4	4	4	4	4	103	0	8192	8192	8192	3712	7872	8448	6336	10880	9216
1568788208	104	0	4210.769043	4192.820313	4205.641113	4197.436035	4220.512695	450	3				0	4	4	4	4	4	104	0	8192	8192	8192	3776	7872	8448	6336	10816	9216
1568788208	105	0	4210.769043	4194.871582	4186.666504	4197.94873	4218.974121	450	3				0	4	4	4	4	4	105	0	8192	8192	8192	3776	7872	8448	6400	10880	9216
1568788208	106	0	4197.94873	4184.615234	4175.897461	4193.333496	4209.743652	450	3				0	4	4	4	4	4	106	0	8192	8192	8192	3712	7808	8448	6336	10944	9216
1568788208	107	0	4210.769043	4190.769043	4207.692383	4205.641113	4216.922852	1023	3				0	4	4	4	4	4	107	0	8192	8192	8192	3712	7872	8448	6336	10944	9216
1568788208	108	0	4215.897461	4190.769043	4178.461426	4213.846191	4214.871582	450	3				0	4	4	4	4	4	108	0	8192	8192	8192	3776	7872	8448	6272	10816	9216
1568788208	109	0	4200	4176.410156	4172.820313	4198.461426	4199.487305	450	3				0	4	4	4	4	4	109	0	8192	8192	8192	3776	7872	8448	6400	10880	9216
1568788208	110	0	4205.641113	4184.615234	4179.487305	4190.256348	4202.05127	450	3				0	4	4	4	4	4	110	0	8192	8192	8192	3776	7872	8448	6336	10816	9216
1568788208	111	0	4233.333496	4203.077148	4189.743652	4208.717773	4218.461426	1023	3				0	4	4	4	4	4	111	0	8192	8192	8192	3712	7872	8448	6336	10816	9216
1568788208	112	0	4233.846191	4194.871582	4194.871582	4214.871582	4218.974121	450	3				0	4	4	4	4	4	112	0	8192	8192	8192	3712	7872	8448	6272	10880	9216
1568788208	113	0	4220.512695	4188.717773	4181.025879	4208.205078	4216.922852	450	3				0	4	4	4	4	4	113	0	8192	8192	8192	3776	7872	8448	6336	10816	9280
1568788208	114	0	4221.538574	4198.974121	4211.282227	4211.282227	4218.461426	450	3				0	4	4	4	4	4	114	0	8192	8192	8192	3712	7872	8448	6400	10880	9216
1568788208	115	0	4213.333496	4192.820313	4183.589844	4201.538574	4203.077148	1023	3				0	4	4	4	4	4	115	0	8192	8192	8192	3776	7872	8448	6272	10880	9344
1568788208	116	0	4212.820313	4192.820313	4164.102539	4202.05127	4201.538574	450	3				0	4	4	4	4	4	116	0	8192	8192	8192	3776	7872	8448	6272	10880	9344
1568788208	117	0	4231.794922	4217.436035	4212.820313	4227.179688	4223.077148	450	3				0	4	4	4	4	4	117	0	8192	8192	8192	3776	7872	8448	6336	10816	9024
1568788208	118	0	4233.846191	4225.641113	4193.846191	4227.179688	4223.077148	450	3				0	4	4	4	4	4	118	0	8192	8192	8192	3776	7872	8448	6336	10880	9216
1568788208	119	0	4209.230957	4201.025879	4181.025879	4197.94873	4202.05127	1023	3				0	4	4	4	4	4	119	0	8192	8192	8192	3776	7808	8448	6336	10880	9216
1568788208	120	0	4199.487305	4192.820313	4176.410156	4187.692383	4197.94873	450	3				0	4	4	4	4	4	120	0	8192	8192	8192	3776	7872	8384	6336	10880	9216
1568788208	121	0	4207.692383	4198.974121	4162.05127	4194.871582	4200.512695	450	3				0	4	4	4	4	4	121	0	8192	8192	8192	3776	7872	8448	6336	10880	9216
1568788208	122	0	4215.897461	4196.922852	4173.846191	4196.922852	4200	450	3				0	4	4	4	4	4	122	0	8192	8192	8192	3712	7872	8384	6400	10880	9216
1568788208	123	0	4226.153809	4196.922852	4161.025879	4196.410156	4207.692383	1023	3				0	4	4	4	4	4	123	0	8192	8192	8192	3776	7872	8448	6336	10880	9216
1568788208	124	0	4221.025879	4203.077148	4175.384766	4189.743652	4203.077148	450	3				0	4	4	4	4	4	124	0	8192	8192	8192	3776	7808	8384	6336	10944	9216
1568788208	125	0	4204.102539	4203.077148	4170.769043	4182.05127	4188.717773	450	3				0	4	4	4	4	4	125	0	8192	8192	8192	3712	7872	8448	6336	10944	9216
1568788208	126	0	4194.358887	4201.025879	4154.871582	4181.025879	4182.05127	450	3				0	4	4	4	4	4	126	0	8192	8192	8192	3776	7808	8448	6272	10880	9280
1568788208	127	0	4185.128418	4196.922852	4191.282227	4177.94873	4172.820313	233	3				0	4	4	4	4	4	127	0	8192	8192	8192	3712	7808	8512	6336	10880	9216
1568788208	0	0	4183.077148	4198.974121	4188.717773	4182.563965	4168.205078	450	3				0	4	4	4	4	4	0	0	8192	8192	8192	3776	7808	8512	6336	10944	9280
1568788208	1	0	4196.922852	4205.128418	4198.974121	4196.922852	4184.102539	450	3				0	4	4	4	4	4	1	0	8192	8192	8192	3712	7808	8448	6336	10944	9280
1568788208	2	0	4206.153809	4203.077148	4194.358887	4200	4194.358887	1023	3				0	4	4	4	4	4	2	0	8192	8192	8192	3712	7808	8448	6336	10880	9216
1568788208	3	0	4198.974121	4188.717773	4156.410156	4185.641113	4185.128418	450	3				0	4	4	4	4	4	3	0	8192	8192	8192	3712	7808	8448	6336	10880	9280
1568788208	4	0	4194.871582	4180.512695	4178.974121	4177.436035	4178.974121	1023	3				0	4	4	4	4	4	4	0	8192	8192	8192	3712	7808	8448	6336	10880	9216
1568788208	5	0	4196.922852	4184.615234	4177.436035	4184.615234	4184.102539	450	3				0	4	4	4	4	4	5	0	8192	8192	8192	3776	7808	8448	6336	10880	9088
1568788208	6	0	4198.974121	4190.769043	4178.461426	4195.897461	4192.820313	1023	3				0	4	4	4	4	4	6	0	8192	8192	8192	3712	7872	8512	6336	10880	9088
1568788208	7	0	4203.077148	4188.717773	4176.922852	4190.256348	4194.871582	450	3				0	4	4	4	4	4	7	0	8192	8192	8192	3776	7872	8448	6272	10880	9088
1568788208	8	0	4203.589844	4184.615234	4146.666504	4172.820313	4187.692383	450	3				0	4	4	4	4	4	8	0	8192	8192	8192	3712	7872	8448	6336	10880	9216
1568788208	9	0	4196.922852	4192.820313	4170.769043	4164.615234	4177.436035	1023	3				0	4	4	4	4	4	9	0	8192	8128	8192	3712	7872	8512	6336	10880	9280
1568788208	10	0	4190.256348	4201.025879	4165.641113	4168.717773	4172.820313	450	3				0	4	4	4	4	4	10	0	8192	8192	8192	3776	7872	8448	6336	10880	9216
1568788208	11	0	4195.384766	4198.974121	4168.205078	4175.384766	4182.05127	1023	3				0	4	4	4	4	4	11	0	8192	8192	8192	3712	7872	8448	6336	10880	9216
1568788208	12	0	4205.128418	4205.128418	4194.871582	4185.641113	4191.794922	450	3				0	4	4	4	4	4	12	0	8192	8192	8192	3776	7872	8448	6336	10880	9216
1568788208	13	0	4200	4215.384766	4183.589844	4183.077148	4185.128418	450	3				0	4	4	4	4	4	13	0	8192	8128	8192	3776	7872	8448	6400	10816	9280
1568788208	14	0	4196.410156	4217.436035	4207.692383	4179.487305	4185.128418	450	3				0	4	4	4	4	4	14	0	8192	8192	8192	3776	7872	8448	6400	10880	9280
1568788208	15	0	4202.05127	4213.333496	4204.102539	4205.128418	4199.487305	1023	3				0	4	4	4	4	4	15	0	8192	8192	8192	3712	7872	8448	6400	10880	9280
1568788208	16	0	4206.666504	4215.384766	4190.256348	4223.589844	4203.077148	0	3				0	4	4	4	4	4	16	0	8192	8192	8128	3776	7872	8448	6336	10816	9216
1568788208	17	0	4207.692383	4219.487305	4202.05127	4205.641113	4201.538574	0	3				0	4	4	4	4	4	17	0	8192	8192	8192	3776	7872	8384	6336	10816	9280
1568788208	18	0	4204.102539	4217.436035	4173.846191	4187.179688	4199.487305	0	3				0	4	4	4	4	4	18	0	8192	8128	8192	3776	7872	8384	6400	10880	9216
1568788208	19	0	4205.641113	4213.333496	4180.512695	4188.205078	4196.410156	0	3				0	4	4	4	4	4	19	0	8192	8192	8192	3776	7872	8448	6400	10880	9216
1568788208	20	0	4217.94873	4221.538574	4181.538574	4201.025879	4202.563965	0	3				0	4	4	4	4	4	20	0	8192	8192	8192	3712	7872	8448	6336	10816	9216
1568788208	21	0	4221.025879	4229.743652	4176.922852	4206.153809	4204.102539	0	3				0	4	4	4	4	4	21	0	8192	8128	8192	3776	7872	8448	6336	10880	9216
1568788208	22	0	4202.563965	4219.487305	4186.666504	4189.230957	4190.256348	0	3				0	4	4	4	4	4	22	0	8192	8192	8192	3712	7872	8448	6336	10880	9216
1568788208	23	0	4195.897461	4211.282227	4166.153809	4174.871582	4186.666504	0	3				0	4	4	4	4	4	23	0	8192	8128	8192	3712	7872	8448	6400	10880	9216
1568788208	24	0	4212.307617	4225.641113	4201.025879	4190.256348	4203.077148	0	3				0	4	4	4	4	4	24	0	8192	8192	8192	3776	7872	8448	6400	10880	9216
1568788208	25	0	4216.922852	4231.794922	4212.820313	4207.179688	4210.769043	0	3				0	4	4	4	4	4	25	0	8192	8128	8192	3776	7872	8448	6272	10880	9408
1568788208	26	0	4216.922852	4229.743652	4200.512695	4203.589844	4215.897461	0	3				0	4	4	4	4	4	26	0	8192	8192	8192	3776	7872	8512	6336	10944	9216
1568788208	27	0	4229.743652	4231.794922	4225.641113	4201.025879	4233.846191	0	3				0	4	4	4	4	4	27	0	8192	8192	8192	3776	7872	8448	6400	10880	9280
1568788208	28	0	4229.743652	4227.692383	4193.846191	4198.461426	4234.358887	0	3				0	4	4	4	4	4	28	0	8192	8192	8192	3776	7872	8384	6336	10880	9280
1568788208	29	0	4208.717773	4217.436035	4184.615234	4187.692383	4214.871582	0	3				0	4	4	4	4	4	29	0	8192	8192	8192	3712	7872	8448	6336	10880	9280
1568788208	30	0	4205.641113	4215.384766	4187.179688	4188.205078	4212.820313	0	3				0	4	4	4	4	4	30	0	8192	8192	8192	3776	7872	8384	6272	10752	9280
1568788208	31	0	4215.897461	4211.282227	4164.102539	4196.922852	4224.102539	0	3				0	4	4	4	4	4	31	0	8192	8192	8192	3776	7872	8448	6400	10880	9216
1568788208	32	0	4219.487305	4209.230957	4178.461426	4205.128418	4229.230957	0	3				0	4	4	4	4	4	32	0	8192	8192	8192	3776	7808	8448	6336	10880	9216
1568788208	33	0	4213.846191	4225.641113	4171.794922	4218.974121	4227.179688	0	3				0	4	4	4	4	4	33	0	8192	8192	8192	3776	7872	8384	6336	10880	9216
1568788208	34	0	4202.05127	4231.794922	4182.563965	4220	4215.897461	0	3				0	4	4	4	4	4	34	0	8192	8192	8192	3776	7872	8384	6336	10880	9216
1568788208	35	0	4198.974121	4219.487305	4192.820313	4202.563965	4207.179688	0	3				0	4	4	4	4	4	35	0	8192	8192	8192	3776	7872	8448	6336	10880	9280
1568788208	36	0	4193.333496	4217.436035	4178.461426	4187.179688	4200.512695	0	3				0	4	4	4	4	4	36	0	8192	8192	8192	3712	7808	8448	6336	10816	9216
1568788208	37	0	4158.974121	4205.128418	4195.384766	4162.05127	4171.282227	0	3				0	4	4	4	4	4	37	0	8192	8192	8192	3776	7872	8448	6336	10816	9216
1568788208	38	0	4129.743652	4184.615234	4180	4137.436035	4139.487305	0	3				0	4	4	4	4	4	38	0	8192	8192	8192	3776	7808	8384	6400	10880	9280
1568788208	39	0	4138.461426	4186.666504	4187.179688	4147.692383	4147.179688	0	3				0	4	4	4	4	4	39	0	8192	8192	8192	3712	7808	8384	6400	10880	9280
1568788208	40	0	4166.666504	4209.230957	4204.102539	4167.179688	4181.025879	0	3				0	4	4	4	4	4	40	0	8192	8192	8192	3712	7872	8448	6336	10816	9216
1568788208	41	0	4200.512695	4227.692383	4189.230957	4181.025879	4217.436035	0	3				0	4	4	4	4	4	41	0	8192	8192	8192	3712	7808	8448	6336	10816	9152
1568788208	42	0	4226.666504	4233.846191	4205.128418	4196.922852	4245.128418	0	3				0	4	4	4	4	4	42	0	8192	8192	8192	3712	7872	8448	6336	10816	9152
1568788208	43	0	4231.794922	4231.794922	4178.974121	4205.128418	4251.794922	0	3				0	4	4	4	4	4	43	0	8192	8192	8192	3776	7872	8448	6336	10880	9216
1568788208	44	0	4232.307617	4231.794922	4173.333496	4207.179688	4248.717773	0	3				0	4	4	4	4	4	44	0	8192	8192	8192	3776	7872	8384	6336	10816	9280
1568788208	45	0	4225.128418	4235.897461	4187.179688	4208.205078	4241.025879	0	3				0	4	4	4	4	4	45	0	8192	8192	8192	3712	7808	8448	6336	10816	9216
1568788208	46	0	4205.641113	4231.794922	4157.94873	4205.641113	4230.256348	0	3				0	4	4	4	4	4	46	0	8192	8192	8192	3776	7872	8448	6336	10880	9216
1568788208	47	0	4199.487305	4233.846191	4182.563965	4198.974121	4229.743652	0	3				0	4	4	4	4	4	47	0	8192	8192	8192	3712	7872	8384	6336	10880	9216
1568788208	48	0	4203.589844	4233.846191	4184.615234	4192.820313	4225.128418	0	3				0	4	4	4	4	4	48	0	8192	8192	8128	3712	7872	8448	6272	10880	9280
1568788208	49	0	4198.974121	4229.743652	4185.128418	4191.794922	4212.307617	0	3				0	4	4	4	4	4	49	0	8192	8192	8192	3776	7872	8448	6400	10880	9216
1568788208	50	0	4198.974121	4231.794922	4219.487305	4205.128418	4216.410156	0	3				0	4	4	4	4	4	50	0	8192	8192	8192	3712	7872	8448	6336	10816	9280
1568788208	51	0	4211.794922	4235.897461	4207.179688	4218.974121	4231.282227	0	3				0	4	4	4	4	4	51	0	8192	8192	8128	3776	7872	8448	6336	10816	9280
1568788208	52	0	4215.897461	4231.794922	4212.307617	4211.794922	4232.307617	0	3				0	4	4	4	4	4	52	0	8192	8192	8192	3776	7872	8448	6272	10880	9216
1568788208	53	0	4214.871582	4229.743652	4196.410156	4200.512695	4230.256348	0	3				0	4	4	4	4	4	53	0	8192	8192	8192	3712	7872	8384	6336	10880	9216
1568788208	54	0	4215.384766	4229.743652	4170.769043	4194.871582	4230.256348	0	3				0	4	4	4	4	4	54	0	8192	8192	8192	3776	7872	8384	6336	10880	9216
1568788208	55	0	4220	4229.743652	4185.128418	4191.282227	4234.358887	0	3				0	4	4	4	4	4	55	0	8192	8192	8192	3776	7872	8448	6336	10880	9216
1568788208	56	0	4225.641113	4229.743652	4171.282227	4185.641113	4240	0	3				0	4	4	4	4	4	56	0	8192	8192	8192	3776	7872	8448	6336	10880	9280
1568788208	57	0	4220.512695	4221.538574	4172.307617	4171.282227	4235.384766	0	3				0	4	4	4	4	4	57	0	8192	8192	8192	3776	7872	8448	6336	10880	9280
1568788208	58	0	4215.384766	4209.230957	4160.512695	4168.205078	4229.743652	0	3				0	4	4	4	4	4	58	0	8192	8192	8192	3712	7872	8384	6336	10816	9280
1568788208	59	0	4216.410156	4213.333496	4169.743652	4188.717773	4236.410156	0	3				0	4	4	4	4	4	59	0	8192	8192	8192	3776	7872	8448	6400	10944	9472
1568788208	60	0	4205.128418	4213.333496	4212.820313	4204.615234	4235.384766	0	3				0	4	4	4	4	4	60	0	8192	8192	8192	3776	7872	8448	6400	10944	9472
1568788208	61	0	4188.205078	4194.871582	4179.487305	4203.077148	4220.512695	0	3				0	4	4	4	4	4	61	0	8192	8192	8192	3776	7872	8384	6272	10880	9600
1568788208	62	0	4188.205078	4184.615234	4180.512695	4205.641113	4218.974121	0	3				0	4	4	4	4	4	62	0	8192	8192	8192	3776	7872	8448	6400	10944	9216
1568788208	63	0	4188.717773	4180.512695	4200.512695	4208.205078	4220.512695	0	3				0	4	4	4	4	4	63	0	8192	8192	8192	3712	7872	8448	6400	10880	9280
1568788208	64	0	4187.692383	4176.410156	4191.794922	4202.05127	4215.384766	450	3				0	4	4	4	4	4	64	0	8192	8192	8192	3712	7872	8448	6336	10944	9280
1568788208	65	0	4198.974121	4178.461426	4212.820313	4200	4224.102539	450	3				0	4	4	4	4	4	65	0	8192	8192	8192	3776	7872	8448	6336	10944	9280
1568788208	66	0	4204.615234	4182.563965	4191.282227	4202.563965	4232.820313	1023	3				0	4	4	4	4	4	66	0	8192	8192	8192	3776	7872	8384	6336	10880	9216
1568788208	67	0	4203.077148	4182.563965	4178.461426	4201.538574	4225.128418	450	3				0	4	4	4	4	4	67	0	8192	8192	8192	3776	7872	8512	6336	10944	9280
1568788208	68	0	4202.563965	4178.461426	4170.256348	4186.153809	4213.846191	1023	3				0	4	4	4	4	4	68	0	8192	8192	8192	3776	7808	8384	6336	10816	9408
1568788208	69	0	4201.538574	4182.563965	4158.974121	4175.384766	4214.871582	450	3				0	4	4	4	4	4	69	0	8192	8192	8192	3712	7808	8448	6336	10816	9408
1568788208	70	0	4204.615234	4188.717773	4193.333496	4180	4216.410156	1023	3				0	4	4	4	4	4	70	0	8192	8192	8192	3776	7872	8448	6272	10880	9280
1568788208	71	0	4202.563965	4188.717773	4173.333496	4172.307617	4206.153809	450	3				0	4	4	4	4	4	71	0	8192	8128	8192	3712	7872	8448	6336	10816	9216
1568788208	72	0	4188.205078	4188.717773	4166.153809	4163.077148	4195.384766	450	3				0	4	4	4	4	4	72	0	8192	8192	8192	3712	7872	8448	6400	10944	9280
1568788208	73	0	4190.769043	4196.922852	4194.871582	4191.794922	4203.589844	1023	3				0	4	4	4	4	4	73	0	8192	8192	8192	3712	7872	8448	6400	10944	9280
1568788208	74	0	4209.743652	4198.974121	4193.333496	4226.666504	4218.461426	450	3				0	4	4	4	4	4	74	0	8192	8192	8192	3776	7808	8384	6272	10880	9216
1568788208	75	0	4208.205078	4188.717773	4207.692383	4221.538574	4216.922852	1023	3				0	4	4	4	4	4	75	0	8192	8192	8192	3712	7872	8384	6400	10944	9216
1568788208	76	0	4194.358887	4178.461426	4190.256348	4210.769043	4209.230957	450	3				0	4	4	4	4	4	76	0	8192	8192	8192	3712	7872	8448	6336	10880	9216
1568788208	77	0	4205.641113	4188.717773	4204.615234	4231.794922	4214.871582	450	3				0	4	4	4	4	4	77	0	8192	8192	8192	3776	7872	8384	6336	10880	9152
1568788208	78	0	4241.538574	4211.282227	4236.922852	4253.846191	4240	450	3				0	4	4	4	4	4	78	0	8192	8192	8192	3776	7872	8448	6336	10880	9152
1568788208	79	0	4266.153809	4215.384766	4210.256348	4245.128418	4262.563965	1023	3				0	4	4	4	4	4	79	0	8192	8192	8192	3776	7872	8448	6400	10816	9280
1568788208	80	0	4258.461426	4198.974121	4212.820313	4221.025879	4257.436035	450	3				0	4	4	4	4	4	80	0	8192	8192	8192	3712	7872	8448	6336	10944	9280
1568788208	81	0	4242.05127	4194.871582	4197.94873	4200.512695	4233.846191	450	3				0	4	4	4	4	4	81	0	8192	8192	8192	3776	7872	8384	6336	10880	9216
1568788208	82	0	4229.230957	4201.025879	4181.025879	4184.615234	4217.94873	450	3				0	4	4	4	4	4	82	0	8192	8192	8192	3776	7872	8448	6400	10880	9216
1568788208	83	0	4218.461426	4196.922852	4182.563965	4173.846191	4211.282227	1023	3				0	4	4	4	4	4	83	0	8192	8192	8192	3776	7872	8448	6400	10880	9216
1568788208	84	0	4218.461426	4194.871582	4160.512695	4177.436035	4210.769043	450	3				0	4	4	4	4	4	84	0	8192	8192	8192	3776	7872	8384	6336	10880	9216
1568788208	85	0	4230.769043	4203.077148	4193.846191	4197.94873	4223.589844	450	3				0	4	4	4	4	4	85	0	8192	8192	8192	3776	7872	8448	6400	10816	9280
1568788208	86	0	4230.256348	4207.179688	4196.922852	4212.307617	4230.769043	450	3				0	4	4	4	4	4	86	0	8192	8192	8192	3712	7872	8384	6336	10880	9216
1568788208	87	0	4212.307617	4198.974121	4180.512695	4206.666504	4217.436035	1023	3				0	4	4	4	4	4	87	0	8192	8192	8192	3712	7872	8448	6336	10880	9216
1568788208	88	0	4208.717773	4198.974121	4207.179688	4210.769043	4211.282227	450	3				0	4	4	4	4	4	88	0	8192	8192	8192	3712	7872	8448	6400	10816	9280
1568788208	89	0	4215.384766	4203.077148	4193.846191	4223.589844	4216.922852	450	3				0	4	4	4	4	4	89	0	8192	8192	8192	3776	7872	8448	6400	10880	9216
1568788208	90	0	4216.410156	4198.974121	4201.025879	4216.922852	4217.94873	450	3				0	4	4	4	4	4	90	0	8192	8192	8192	3776	7872	8448	6400	10816	9216
1568788208	91	0	4224.102539	4201.025879	4203.589844	4214.358887	4227.692383	1023	3				0	4	4	4	4	4	91	0	8192	8192	8192	3712	7872	8384	6400	10816	9216
1568788208	92	0	4235.897461	4215.384766	4197.94873	4231.282227	4241.025879	450	3				0	4	4	4	4	4	92	0	8192	8192	8192	3776	7872	8384	6272	10880	9216
1568788208	93	0	4234.871582	4217.436035	4220	4236.922852	4236.410156	450	3				0	4	4	4	4	4	93	0	8192	8192	8192	3712	7872	8448	6400	10944	9280
1568788208	94	0	4230.769043	4211.282227	4193.333496	4223.589844	4229.230957	450	3				0	4	4	4	4	4	94	0	8192	8192	8192	3712	7872	8448	6336	10880	9280
1568788208	95	0	4235.897461	4211.282227	4199.487305	4215.897461	4234.871582	1023	3				0	4	4	4	4	4	95	0	8192	8192	8192	3776	7872	8384	6336	10880	9088
1568788208	96	0	4233.333496	4219.487305	4210.769043	4214.358887	4234.358887	450	3				0	4	4	4	4	4	96	0	8192	8192	8192	3776	7872	8448	6336	10880	9088
1568788208	97	0	4222.563965	4231.794922	4201.538574	4207.179688	4222.563965	450	3				0	4	4	4	4	4	97	0	8192	8192	8192	3776	7872	8448	6400	10880	9216
1568788209	98	0	4214.358887	4229.743652	4220	4200	4213.333496	450	3				0	4	4	4	4	4	98	0	8192	8192	8192	3712	7872	8448	6400	10816	9216
1568788209	99	0	4216.410156	4219.487305	4202.05127	4213.846191	4213.846191	1023	3				0	4	4	4	4	4	99	0	8192	8192	8192	3712	7872	8448	6400	10880	9216
1568788209	100	0	4223.077148	4217.436035	4208.717773	4224.102539	4220	450	3				0	4	4	4	4	4	100	0	8192	8192	8192	3776	7872	8448	6336	10880	9024
1568788209	101	0	4216.922852	4213.333496	4203.077148	4204.102539	4210.256348	450	3				0	4	4	4	4	4	101	0	8192	8192	8192	3712	7872	8448	6336	10880	9024
1568788209	102	0	4207.692383	4201.025879	4168.205078	4185.128418	4193.333496	450	3				0	4	4	4	4	4	102	0	8192	8192	8192	3776	7872	8448	6272	10880	9216
1568788209	103	0	4225.128418	4209.230957	4196.922852	4196.922852	4207.692383	1023	3				0	4	4	4	4	4	103	0	8192	8192	8192	3712	7872	8448	6336	10880	9216
1568788209	104	0	4248.205078	4229.743652	4201.538574	4216.410156	4233.846191	450	3				0	4	4	4	4	4	104	0	8192	8192	8192	3776	7872	8448	6336	10944	9216
1568788209	105	0	4234.358887	4231.794922	4203.077148	4210.256348	4227.179688	450	3				0	4	4	4	4	4	105	0	8192	8192	8192	3776	7872	8448	6336	10944	9216
1568788209	106	0	4210.769043	4225.641113	4205.128418	4193.846191	4209.230957	450	3				0	4	4	4	4	4	106	0	8192	8192	8192	3712	7872	8448	6272	10816	9280
1568788209	107	0	4212.307617	4223.589844	4178.974121	4197.94873	4212.820313	1023	3				0	4	4	4	4	4	107	0	8192	8192	8192	3776	7872	8448	6336	10880	9216
1568788209	108	0	4218.974121	4219.487305	4200	4204.615234	4217.94873	450	3				0	4	4	4	4	4	108	0	8192	8192	8192	3776	7872	8448	6272	10880	9280
1568788209	109	0	4222.563965	4223.589844	4209.230957	4201.025879	4225.128418	450	3				0	4	4	4	4	4	109	0	8192	8192	8192	3712	7872	8448	6272	10880	9280
1568788209	110	0	4224.615234	4231.794922	4223.589844	4206.153809	4233.333496	450	3				0	4	4	4	4	4	110	0	8192	8192	8192	3776	7872	8512	6336	10880	9216
1568788209	111	0	4217.436035	4231.794922	4230.256348	4215.384766	4226.153809	1023	3				0	4	4	4	4	4	111	0	8192	8192	8192	3712	7872	8384	6336	10880	9152
1568788209	112	0	4214.871582	4233.846191	4198.974121	4218.461426	4222.05127	450	3				0	4	4	4	4	4	112	0	8192	8192	8192	3776	7872	8448	6336	10944	9216
1568788209	113	0	4220.512695	4231.794922	4222.05127	4215.897461	4226.666504	450	3				0	4	4	4	4	4	113	0	8192	8192	8192	3776	7872	8448	6336	10944	9472
1568788209	114	0	4214.358887	4217.436035	4207.692383	4200.512695	4217.436035	450	3				0	4	4	4	4	4	114	0	8192	8192	8192	3712	7872	8448	6272	10880	9472
1568788209	115	0	4214.358887	4217.436035	4186.153809	4196.922852	4212.820313	1023	3				0	4	4	4	4	4	115	0	8192	8192	8192	3776	7872	8448	6336	10944	9280
1568788209	116	0	4233.333496	4229.743652	4204.615234	4216.922852	4227.692383	450	3				0	4	4	4	4	4	116	0	8192	8192	8192	3776	7872	8448	6400	10944	9216
1568788209	117	0	4234.358887	4225.641113	4180.512695	4222.563965	4228.717773	450	3				0	4	4	4	4	4	117	0	8192	8192	8192	3712	7872	8448	6208	10880	9216
1568788209	118	0	4215.897461	4217.436035	4189.743652	4207.692383	4215.897461	450	3				0	4	4	4	4	4	118	0	8192	8192	8192	3776	7872	8448	6336	10944	9088
1568788209	119	0	4211.794922	4231.794922	4199.487305	4213.333496	4215.897461	1023	3				0	4	4	4	4	4	119	0	8192	8192	8192	3776	7872	8384	6336	10944	9088
1568788209	120	0	4217.94873	4244.102539	4201.538574	4223.589844	4217.94873	450	3				0	4	4	4	4	4	120	0	8192	8192	8192	3712	7872	8448	6400	10880	9216
1568788209	121	0	4216.922852	4240	4218.461426	4210.769043	4216.410156	450	3				0	4	4	4	4	4	121	0	8192	8192	8192	3776	7872	8448	6336	10944	9280
1568788209	122	0	4207.179688	4231.794922	4198.974121	4197.94873	4211.282227	450	3				0	4	4	4	4	4	122	0	8192	8192	8192	3776	7872	8448	6336	10944	9216
1568788209	123	0	4202.563965	4229.743652	4228.205078	4213.846191	4210.769043	1023	3				0	4	4	4	4	4	123	0	8192	8192	8192	3776	7872	8448	6336	10944	9216
1568788209	124	0	4214.358887	4244.102539	4242.563965	4241.538574	4223.077148	450	3				0	4	4	4	4	4	124	0	8192	8192	8192	3776	7872	8448	6400	10944	9216
1568788209	125	0	4232.820313	4252.307617	4225.128418	4244.102539	4233.846191	450	3				0	4	4	4	4	4	125	0	8192	8192	8192	3712	7872	8384	6336	10816	9216
1568788209	126	0	4233.333496	4235.897461	4228.717773	4229.230957	4233.333496	450	3				0	4	4	4	4	4	126	0	8192	8192	8192	3712	7872	8448	6336	10880	9408
1568788209	127	0	4218.461426	4215.384766	4186.153809	4221.538574	4226.153809	233	3				0	4	4	4	4	4	127	0	8192	8192	8192	3776	7872	8448	6336	10880	9408
1568788209	0	0	4215.897461	4213.333496	4183.077148	4218.974121	4222.563965	450	3				0	4	4	4	4	4	0	0	8192	8192	8192	3776	7872	8384	6400	10880	9216
1568788209	1	0	4221.025879	4227.692383	4195.384766	4212.307617	4226.666504	450	3				0	4	4	4	4	4	1	0	8192	8192	8192	3712	7872	8448	6336	10880	9216
1568788209	2	0	4217.94873	4233.846191	4187.179688	4214.871582	4228.717773	1023	3				0	4	4	4	4	4	2	0	8192	8192	8192	3712	7872	8448	6336	10944	9216
1568788209	3	0	4216.410156	4227.692383	4204.102539	4221.538574	4226.666504	450	3				0	4	4	4	4	4	3	0	8192	8192	8192	3712	7872	8448	6336	10944	9216
1568788209	4	0	4212.820313	4217.436035	4172.307617	4201.538574	4216.410156	1023	3				0	4	4	4	4	4	4	0	8192	8192	8192	3776	7872	8448	6272	10880	8960
1568788209	5	0	4189.230957	4207.179688	4172.820313	4167.692383	4191.794922	450	3				0	4	4	4	4	4	5	0	8192	8192	8192	3712	7872	8448	6336	10880	9216
1568788209	6	0	4161.538574	4198.974121	4192.820313	4156.410156	4162.05127	1023	3				0	4	4	4	4	4	6	0	8192	8192	8192	3712	7872	8448	6400	10880	9216
1568788209	7	0	4166.153809	4203.077148	4187.179688	4172.820313	4166.153809	450	3				0	4	4	4	4	4	7	0	8192	8192	8192	3776	7872	8448	6400	10880	9472
1568788209	8	0	4193.333496	4215.384766	4216.410156	4193.846191	4201.025879	450	3				0	4	4	4	4	4	8	0	8192	8192	8192	3776	7872	8384	6336	10816	9472
1568788209	9	0	4206.153809	4219.487305	4195.384766	4203.077148	4220.512695	1023	3				0	4	4	4	4	4	9	0	8192	8192	8192	3712	7872	8448	6336	10816	9472
1568788209	10	0	4198.461426	4213.333496	4180.512695	4198.974121	4214.358887	450	3				0	4	4	4	4	4	10	0	8192	8192	8192	3776	7872	8512	6400	10880	9216
1568788209	11	0	4198.461426	4215.384766	4195.384766	4208.717773	4217.94873	1023	3				0	4	4	4	4	4	11	0	8192	8192	8192	3712	7872	8448	6400	10880	9280
1568788209	12	0	4209.743652	4227.692383	4180	4231.282227	4230.769043	450	3				0	4	4	4	4	4	12	0	8192	8192	8192	3776	7872	8512	6400	10880	9216
1568788209	13	0	4206.153809	4229.743652	4185.641113	4226.666504	4225.641113	450	3				0	4	4	4	4	4	13	0	8192	8192	8192	3712	7872	8448	6400	10880	9216
1568788209	14	0	4195.384766	4229.743652	4170.769043	4209.230957	4214.871582	450	3				0	4	4	4	4	4	14	0	8192	8192	8192	3712	7872	8448	6400	10944	9216
1568788209	15	0	4196.410156	4229.743652	4177.436035	4213.333496	4216.922852	1023	3				0	4	4	4	4	4	15	0	8192	8192	8192	3712	7872	8448	6400	10944	9216
1568788209	16	0	4200	4227.692383	4195.384766	4211.794922	4224.615234	0	3				0	4	4	4	4	4	16	0	8192	8192	8192	3712	7872	8512	6400	10880	9344
1568788209	17	0	4201.025879	4231.794922	4178.974121	4202.05127	4224.102539	0	3				0	4	4	4	4	4	17	0	8192	8192	8128	3712	7872	8448	6400	10880	9344
1568788209	18	0	4195.897461	4235.897461	4203.077148	4205.641113	4216.922852	0	3				0	4	4	4	4	4	18	0	8192	8192	8128	3776	7872	8448	6400	10880	9216
1568788209	19	0	4185.641113	4231.794922	4192.307617	4204.102539	4210.256348	0	3				0	4	4	4	4	4	19	0	8192	8192	8128	3776	7872	8512	6336	10816	9216
1568788209	20	0	4189.230957	4227.692383	4187.692383	4197.436035	4214.871582	0	3				0	4	4	4	4	4	20	0	8192	8128	8192	3712	7872	8448	6400	10944	9216
1568788209	21	0	4202.563965	4231.794922	4214.871582	4207.179688	4225.641113	0	3				0	4	4	4	4	4	21	0	8192	8192	8192	3776	7872	8448	6400	10944	9216
1568788209	22	0	4203.077148	4231.794922	4194.871582	4218.974121	4228.717773	0	3				0	4	4	4	4	4	22	0	8192	8192	8192	3776	7872	8448	6336	10880	9216
1568788209	23	0	4202.563965	4227.692383	4207.692383	4217.94873	4231.794922	0	3				0	4	4	4	4	4	23	0	8192	8192	8192	3712	7872	8448	6400	10880	9216
1568788209	24	0	4205.641113	4219.487305	4193.333496	4204.615234	4232.820313	0	3				0	4	4	4	4	4	24	0	8192	8192	8192	3712	7872	8448	6272	10880	9216
1568788209	25	0	4197.436035	4203.077148	4167.179688	4193.846191	4228.205078	0	3				0	4	4	4	4	4	25	0	8192	8192	8192	3712	7872	8448	6336	10880	9216
1568788209	26	0	4191.282227	4196.922852	4190.256348	4199.487305	4228.205078	0	3				0	4	4	4	4	4	26	0	8192	8192	8192	3776	7872	8448	6336	10880	9216
1568788209	27	0	4198.974121	4201.025879	4180	4208.717773	4232.820313	0	3				0	4	4	4	4	4	27	0	8192	8192	8192	3776	7872	8384	6336	10880	9408
1568788209	28	0	4202.563965	4198.974121	4185.128418	4198.461426	4227.179688	0	3				0	4	4	4	4	4	28	0	8192	8192	8192	3776	7872	8448	6336	10880	9280
1568788209	29	0	4198.461426	4186.666504	4177.436035	4186.153809	4214.358887	0	3				0	4	4	4	4	4	29	0	8192	8192	8192	3776	7872	8448	6400	10880	9216
1568788209	30	0	4200.512695	4184.615234	4169.743652	4191.794922	4215.897461	0	3				0	4	4	4	4	4	30	0	8192	8192	8192	3776	7872	8384	6336	10944	9216
1568788209	31	0	4200.512695	4182.563965	4195.384766	4186.666504	4220.512695	0	3				0	4	4	4	4	4	31	0	8192	8192	8192	3776	7872	8448	6336	10944	9216
1568788209	32	0	4192.307617	4168.205078	4169.743652	4167.179688	4210.256348	0	3				0	4	4	4	4	4	32	0	8192	8192	8192	3776	7872	8448	6336	10816	9280
1568788209	33	0	4195.384766	4164.102539	4183.589844	4170.769043	4206.666504	0	3				0	4	4	4	4	4	33	0	8192	8192	8192	3776	7872	8448	6336	10880	9216
1568788209	34	0	4210.769043	4178.461426	4207.179688	4194.358887	4222.05127	0	3				0	4	4	4	4	4	34	0	8192	8192	8192	3776	7872	8448	6336	10880	9536
1568788209	35	0	4217.94873	4184.615234	4197.436035	4203.589844	4233.333496	0	3				0	4	4	4	4	4	35	0	8192	8192	8192	3776	7872	8448	6336	10880	9536
1568788209	36	0	4218.461426	4182.563965	4208.717773	4207.692383	4231.794922	0	3				0	4	4	4	4	4	36	0	8192	8192	8192	3712	7872	8448	6400	10816	9216
1568788209	37	0	4217.436035	4186.666504	4176.410156	4218.974121	4230.256348	0	3				0	4	4	4	4	4	37	0	8192	8192	8192	3776	7872	8448	6336	10880	9152
1568788209	38	0	4214.358887	4188.717773	4178.461426	4217.436035	4231.794922	0	3				0	4	4	4	4	4	38	0	8192	8192	8192	3776	7872	8448	6336	10880	9216
1568788209	39	0	4216.410156	4186.666504	4204.615234	4214.871582	4235.384766	0	3				0	4	4	4	4	4	39	0	8192	8192	8192	3712	7872	8448	6336	10880	9216
1568788209	40	0	4213.846191	4186.666504	4191.282227	4222.05127	4229.743652	0	3				0	4	4	4	4	4	40	0	8192	8192	8192	3712	7872	8448	6272	10880	9088
1568788209	41	0	4202.05127	4194.871582	4196.410156	4213.846191	4215.897461	0	3				0	4	4	4	4	4	41	0	8192	8192	8192	3776	7872	8448	6400	10880	9216
1568788209	42	0	4196.922852	4196.922852	4173.333496	4193.333496	4206.666504	0	3				0	4	4	4	4	4	42	0	8192	8192	8192	3712	7872	8448	6272	10880	9280
1568788209	43	0	4205.641113	4192.820313	4178.461426	4200	4208.205078	0	3				0	4	4	4	4	4	43	0	8192	8192	8192	3776	7872	8448	6336	10944	9280
1568788209	44	0	4215.384766	4198.974121	4196.410156	4220	4215.384766	0	3				0	4	4	4	4	4	44	0	8192	8192	8192	3712	7872	8448	6336	10944	9280
1568788209	45	0	4219.487305	4201.025879	4183.589844	4214.358887	4221.025879	0	3				0	4	4	4	4	4	45	0	8192	8192	8192	3712	7872	8448	6336	10880	9216
1568788209	46	0	4220	4186.666504	4208.717773	4201.538574	4218.461426	0	3				0	4	4	4	4	4	46	0	8192	8192	8192	3712	7872	8448	6464	10880	9280
1568788209	47	0	4218.461426	4180.512695	4200	4210.256348	4212.820313	0	3				0	4	4	4	4	4	47	0	8192	8192	8192	3776	7872	8384	6336	10880	9216
1568788209	48	0	4223.589844	4192.820313	4200	4226.153809	4218.974121	0	3				0	4	4	4	4	4	48	0	8192	8192	8192	3712	7872	8384	6336	10816	9216
1568788209	49	0	4229.743652	4201.025879	4214.871582	4230.256348	4224.615234	0	3				0	4	4	4	4	4	49	0	8192	8192	8192	3712	7872	8448	6336	10816	9216
1568788209	50	0	4232.307617	4203.077148	4192.820313	4234.358887	4223.077148	0	3				0	4	4	4	4	4	50	0	8192	8192	8192	3776	7872	8448	6336	10880	9280
1568788209	51	0	4232.307617	4209.230957	4210.256348	4236.922852	4217.94873	0	3				0	4	4	4	4	4	51	0	8192	8192	8192	3712	7872	8384	6400	10880	9216
1568788209	52	0	4225.641113	4211.282227	4195.384766	4221.025879	4212.307617	0	3				0	4	4	4	4	4	52	0	8192	8192	8192	3776	7872	8448	6336	10880	9280
1568788209	53	0	4233.846191	4213.333496	4186.153809	4218.461426	4220.512695	0	3				0	4	4	4	4	4	53	0	8192	8192	8192	3776	7872	8448	6336	10880	9280
1568788209	54	0	4252.820313	4227.692383	4208.205078	4235.897461	4236.922852	0	3				0	4	4	4	4	4	54	0	8192	8192	8192	3712	7872	8448	6400	10880	9280
1568788209	55	0	4243.077148	4219.487305	4174.358887	4228.205078	4228.205078	0	3				0	4	4	4	4	4	55	0	8192	8192	8192	3712	7872	8448	6336	10880	9216
1568788209	56	0	4222.563965	4201.025879	4186.153809	4207.692383	4210.256348	0	3				0	4	4	4	4	4	56	0	8192	8192	8192	3776	7872	8448	6400	10880	9216
1568788209	57	0	4236.410156	4219.487305	4213.846191	4220	4223.589844	0	3				0	4	4	4	4	4	57	0	8192	8192	8192	3776	7872	8448	6400	10880	9216
1568788209	58	0	4245.641113	4233.846191	4213.846191	4229.743652	4235.897461	0	3				0	4	4	4	4	4	58	0	8192	8192	8192	3712	7872	8448	6400	10880	9344
1568788209	59	0	4224.102539	4219.487305	4210.256348	4207.692383	4220.512695	0	3				0	4	4	4	4	4	59	0	8192	8192	8192	3776	7872	8448	6272	10880	9216
1568788209	60	0	4208.205078	4207.179688	4180.512695	4198.461426	4208.205078	0	3				0	4	4	4	4	4	60	0	8192	8192	8192	3776	7872	8448	6400	10880	9216
1568788209	61	0	4203.589844	4205.128418	4195.897461	4202.05127	4206.666504	0	3				0	4	4	4	4	4	61	0	8192	8192	8192	3776	7872	8448	6336	10880	9088
1568788209	62	0	4204.102539	4198.974121	4193.333496	4195.897461	4198.461426	0	3				0	4	4	4	4	4	62	0	8192	8192	8192	3712	7872	8448	6336	10880	9088
1568788209	63	0	4213.846191	4205.128418	4182.05127	4202.05127	4198.461426	0	3				0	4	4	4	4	4	63	0	8192	8192	8192	3776	7872	8384	6336	10880	9216
1568788209	64	0	4218.461426	4215.384766	4204.615234	4220	4209.743652	450	3				0	4	4	4	4	4	64	0	8192	8192	8192	3712	7872	8448	6272	10944	9216
1568788209	65	0	4213.333496	4215.384766	4172.820313	4218.974121	4213.333496	450	3				0	4	4	4	4	4	65	0	8192	8192	8192	3712	7872	8448	6336	10944	9280
1568788209	66	0	4226.666504	4215.384766	4185.641113	4213.846191	4221.538574	1023	3				0	4	4	4	4	4	66	0	8192	8192	8192	3712	7872	8448	6336	10944	9216
1568788209	67	0	4245.128418	4227.692383	4210.769043	4225.128418	4235.384766	450	3				0	4	4	4	4	4	67	0	8192	8192	8192	3712	7872	8512	6336	10944	9216
1568788209	68	0	4237.436035	4227.692383	4193.846191	4224.102539	4233.846191	1023	3				0	4	4	4	4	4	68	0	8192	8192	8192	3712	7872	8448	6272	10880	9216
1568788209	69	0	4227.692383	4219.487305	4202.563965	4211.794922	4229.230957	450	3				0	4	4	4	4	4	69	0	8192	8192	8192	3776	7872	8448	6336	10880	9280
1568788209	70	0	4234.358887	4217.436035	4187.179688	4216.410156	4232.820313	1023	3				0	4	4	4	4	4	70	0	8192	8192	8192	3712	7872	8512	6336	10816	9216
1568788209	71	0	4230.256348	4215.384766	4197.94873	4222.05127	4226.666504	450	3				0	4	4	4	4	4	71	0	8192	8192	8192	3712	7872	8384	6336	10816	9216
1568788209	72	0	4209.743652	4201.025879	4198.461426	4206.153809	4209.743652	450	3				0	4	4	4	4	4	72	0	8192	8192	8192	3712	7872	8448	6400	10880	9280
1568788209	73	0	4209.230957	4203.077148	4177.436035	4202.05127	4209.743652	1023	3				0	4	4	4	4	4	73	0	8192	8192	8192	3712	7872	8448	6272	10880	9280
1568788209	74	0	4230.256348	4221.538574	4216.410156	4218.461426	4222.05127	450	3				0	4	4	4	4	4	74	0	8192	8192	8192	3776	7872	8448	6336	10880	9216
1568788209	75	0	4230.256348	4221.538574	4204.615234	4211.282227	4219.487305	1023	3				0	4	4	4	4	4	75	0	8192	8192	8192	3776	7872	8448	6336	10880	9216
1568788209	76	0	4217.436035	4217.436035	4195.897461	4196.922852	4213.846191	450	3				0	4	4	4	4	4	76	0	8192	8192	8192	3776	7872	8448	6336	10880	9536
1568788209	77	0	4225.641113	4227.692383	4213.333496	4213.846191	4227.179688	450	3				0	4	4	4	4	4	77	0	8192	8192	8192	3776	7872	8448	6336	10880	9280
1568788209	78	0	4233.333496	4225.641113	4187.692383	4224.615234	4234.871582	450	3				0	4	4	4	4	4	78	0	8192	8192	8192	3776	7872	8512	6400	10880	9216
1568788209	79	0	4219.487305	4217.436035	4188.205078	4197.94873	4219.487305	1023	3				0	4	4	4	4	4	79	0	8192	8192	8192	3776	7872	8448	6400	10880	9600
1568788209	80	0	4211.282227	4225.641113	4178.974121	4183.589844	4210.769043	450	3				0	4	4	4	4	4	80	0	8192	8192	8192	3776	7872	8384	6400	10880	9600
1568788209	81	0	4217.436035	4233.846191	4185.641113	4197.94873	4215.897461	450	3				0	4	4	4	4	4	81	0	8192	8192	8192	3712	7872	8448	6336	10880	9216
1568788209	82	0	4223.589844	4231.794922	4204.615234	4207.179688	4222.563965	450	3				0	4	4	4	4	4	82	0	8192	8192	8192	3776	7872	8448	6336	10880	9216
1568788209	83	0	4230.769043	4233.846191	4195.897461	4212.307617	4232.820313	1023	3				0	4	4	4	4	4	83	0	8192	8192	8128	3776	7872	8448	6272	10944	9216
1568788209	84	0	4226.153809	4235.897461	4218.974121	4215.384766	4231.282227	450	3				0	4	4	4	4	4	84	0	8192	8192	8192	3776	7872	8448	6336	10880	9280
1568788209	85	0	4216.922852	4231.794922	4204.102539	4218.974121	4223.077148	450	3				0	4	4	4	4	4	85	0	8192	8192	8192	3776	7872	8448	6336	10880	9280
1568788209	86	0	4221.538574	4223.589844	4189.743652	4217.436035	4228.205078	450	3				0	4	4	4	4	4	86	0	8192	8192	8192	3776	7872	8448	6336	10880	9216
1568788209	87	0	4225.641113	4213.333496	4208.717773	4206.666504	4236.410156	1023	3				0	4	4	4	4	4	87	0	8192	8192	8192	3712	7872	8448	6336	10816	9280
1568788209	88	0	4234.358887	4225.641113	4206.153809	4220	4241.025879	450	3				0	4	4	4	4	4	88	0	8192	8192	8192	3712	7872	8384	6336	10816	9152
1568788209	89	0	4248.205078	4246.153809	4231.282227	4244.102539	4248.717773	450	3				0	4	4	4	4	4	89	0	8192	8192	8192	3712	7872	8448	6336	10816	9152
1568788209	90	0	4244.615234	4250.256348	4214.871582	4238.974121	4250.769043	450	3				0	4	4	4	4	4	90	0	8192	8192	8192	3712	7872	8448	6336	10880	9216
1568788209	91	0	4234.871582	4248.205078	4195.384766	4232.307617	4246.153809	1023	3				0	4	4	4	4	4	91	0	8192	8192	8192	3776	7872	8512	6336	10880	9216
1568788209	92	0	4228.717773	4246.153809	4217.436035	4232.307617	4237.436035	450	3				0	4	4	4	4	4	92	0	8192	8192	8192	3776	7872	8448	6336	10880	9216
1568788209	93	0	4217.436035	4246.153809	4191.794922	4211.794922	4219.487305	450	3				0	4	4	4	4	4	93	0	8192	8192	8192	3712	7872	8448	6336	10880	9216
1568788209	94	0	4207.179688	4242.05127	4191.282227	4189.743652	4207.692383	450	3				0	4	4	4	4	4	94	0	8192	8192	8192	3776	7872	8448	6336	10944	9216
1568788209	95	0	4213.846191	4233.846191	4189.230957	4191.282227	4217.436035	1023	3				0	4	4	4	4	4	95	0	8192	8192	8192	3776	7872	8448	6336	10880	9216
1568788209	96	0	4232.307617	4242.05127	4184.102539	4201.538574	4232.307617	450	3				0	4	4	4	4	4	96	0	8192	8192	8192	3776	7872	8448	6336	10880	9280
1568788210	97	0	4235.897461	4250.256348	4209.743652	4210.256348	4236.922852	450	3				0	4	4	4	4	4	97	0	8192	8192	8192	3776	7872	8448	6336	10944	9088
1568788210	98	0	4223.077148	4240	4185.128418	4207.179688	4234.358887	450	3				0	4	4	4	4	4	98	0	8192	8192	8192	3712	7872	8448	6336	10944	9088
1568788210	99	0	4221.538574	4233.846191	4194.871582	4196.922852	4232.820313	1023	3				0	4	4	4	4	4	99	0	8192	8192	8192	3776	7872	8512	6336	10880	9280
1568788210	100	0	4233.333496	4235.897461	4209.230957	4206.666504	4237.94873	450	3				0	4	4	4	4	4	100	0	8192	8192	8192	3712	7872	8448	6336	10880	9216
1568788210	101	0	4225.641113	4225.641113	4183.077148	4214.358887	4235.384766	450	3				0	4	4	4	4	4	101	0	8192	8192	8192	3712	7872	8448	6336	10880	9280
1568788210	102	0	4192.307617	4209.230957	4187.692383	4184.102539	4203.589844	450	3				0	4	4	4	4	4	102	0	8192	8192	8192	3776	7872	8512	6336	10880	9280
1568788210	103	0	4165.128418	4205.128418	4170.769043	4148.205078	4165.641113	1023	3				0	4	4	4	4	4	103	0	8192	8192	8192	3776	7872	8448	6336	10880	9280
1568788210	104	0	4166.153809	4211.282227	4185.641113	4149.230957	4162.563965	450	3				0	4	4	4	4	4	104	0	8192	8192	8192	3712	7872	8448	6336	10944	9216
1568788210	105	0	4188.717773	4223.589844	4201.538574	4172.820313	4189.743652	450	3				0	4	4	4	4	4	105	0	8192	8192	8192	3776	7872	8512	6336	10880	9280
1568788210	106	0	4205.641113	4233.846191	4182.05127	4190.769043	4208.717773	450	3				0	4	4	4	4	4	106	0	8192	8192	8192	3712	7872	8384	6272	10944	9600
1568788210	107	0	4213.846191	4240	4211.282227	4204.102539	4218.461426	1023	3				0	4	4	4	4	4	107	0	8192	8192	8192	3776	7872	8512	6272	10944	9600
1568788210	108	0	4219.487305	4248.205078	4209.743652	4205.641113	4228.205078	450	3				0	4	4	4	4	4	108	0	8192	8192	8192	3712	7872	8448	6336	10880	9280
1568788210	109	0	4215.384766	4246.153809	4210.769043	4194.871582	4230.256348	450	3				0	4	4	4	4	4	109	0	8192	8192	8192	3776	7872	8448	6400	10944	9280
1568788210	110	0	4221.025879	4246.153809	4229.230957	4204.102539	4232.820313	450	3				0	4	4	4	4	4	110	0	8192	8192	8192	3776	7872	8448	6336	10880	9216
1568788210	111	0	4231.282227	4250.256348	4214.871582	4225.128418	4236.410156	1023	3				0	4	4	4	4	4	111	0	8192	8192	8192	3776	7872	8448	6336	10880	9216
1568788210	112	0	4218.974121	4242.05127	4225.128418	4214.358887	4226.153809	450	3				0	4	4	4	4	4	112	0	8192	8192	8192	3776	7872	8448	6336	10880	9216
1568788210	113	0	4210.769043	4237.94873	4211.282227	4201.025879	4224.102539	450	3				0	4	4	4	4	4	113	0	8192	8192	8192	3712	7872	8512	6336	10880	9280
1568788210	114	0	4226.153809	4246.153809	4215.897461	4217.436035	4243.077148	450	3				0	4	4	4	4	4	114	0	8192	8192	8192	3712	7872	8448	6400	10880	9216
1568788210	115	0	4229.230957	4248.205078	4227.179688	4223.077148	4251.794922	1023	3				0	4	4	4	4	4	115	0	8192	8192	8192	3712	7872	8448	6272	10880	9344
1568788210	116	0	4214.871582	4246.153809	4190.256348	4205.128418	4243.077148	450	3				0	4	4	4	4	4	116	0	8192	8192	8192	3776	7872	8448	6272	10880	9344
1568788210	117	0	4222.563965	4244.102539	4202.563965	4204.102539	4244.102539	450	3				0	4	4	4	4	4	117	0	8192	8192	8192	3712	7872	8448	6336	10944	9344
1568788210	118	0	4214.871582	4237.94873	4190.769043	4203.589844	4233.846191	450	3				0	4	4	4	4	4	118	0	8192	8192	8192	3712	7872	8448	6464	10816	9216
1568788210	119	0	4182.05127	4227.692383	4180	4189.743652	4210.769043	1023	3				0	4	4	4	4	4	119	0	8192	8192	8192	3776	7872	8448	6400	10944	9216
1568788210	120	0	4191.282227	4233.846191	4211.794922	4194.871582	4219.487305	450	3				0	4	4	4	4	4	120	0	8192	8192	8192	3712	7872	8448	6336	10880	9216
1568788210	121	0	4216.922852	4240	4198.974121	4201.025879	4234.358887	450	3				0	4	4	4	4	4	121	0	8192	8192	8192	3776	7872	8512	6336	10880	9216
1568788210	122	0	4200	4221.538574	4201.025879	4181.538574	4216.922852	450	3				0	4	4	4	4	4	122	0	8192	8192	8192	3776	7872	8448	6400	10880	9216
1568788210	123	0	4181.538574	4198.974121	4185.641113	4173.846191	4203.077148	1023	3				0	4	4	4	4	4	123	0	8192	8192	8192	3776	7872	8448	6400	10880	9216
1568788210	124	0	4198.461426	4201.025879	4185.128418	4195.897461	4217.436035	450	3				0	4	4	4	4	4	124	0	8192	8192	8192	3776	7872	8448	6272	10880	9280
1568788210	125	0	4208.717773	4207.179688	4218.461426	4203.589844	4226.153809	450	3				0	4	4	4	4	4	125	0	8192	8192	8192	3776	7872	8448	6272	10880	9280
1568788210	126	0	4200.512695	4192.820313	4188.717773	4187.179688	4217.94873	450	3				0	4	4	4	4	4	126	0	8192	8192	8192	3712	7872	8448	6400	10816	9216
1568788210	127	0	4200	4178.461426	4188.717773	4183.077148	4215.384766	233	3				0	4	4	4	4	4	127	0	8192	8192	8192	3776	7872	8448	6400	10880	9216
1568788210	0	0	4201.538574	4172.307617	4194.358887	4185.128418	4213.333496	450	3				0	4	4	4	4	4	0	0	8192	8192	8192	3776	7872	8448	6336	10816	9216
1568788210	1	0	4202.563965	4172.307617	4186.666504	4176.410156	4208.205078	450	3				0	4	4	4	4	4	1	0	8192	8192	8192	3712	7872	8448	6336	10816	9216
1568788210	2	0	4204.615234	4174.358887	4199.487305	4170.256348	4205.641113	1023	3				0	4	4	4	4	4	2	0	8192	8192	8192	3776	7872	8512	6336	10880	9280
1568788210	3	0	4197.436035	4170.256348	4158.974121	4167.179688	4197.436035	450	3				0	4	4	4	4	4	3	0	8192	8192	8192	3776	7808	8448	6336	10880	9216
1568788210	4	0	4182.05127	4153.846191	4156.410156	4155.897461	4182.05127	1023	3				0	4	4	4	4	4	4	0	8192	8192	8192	3776	7872	8448	6336	10880	9216
1568788210	5	0	4183.077148	4151.794922	4181.538574	4153.846191	4180.512695	450	3				0	4	4	4	4	4	5	0	8192	8192	8192	3776	7808	8512	6336	10880	9280
1568788210	6	0	4197.436035	4164.102539	4184.615234	4170.769043	4192.307617	1023	3				0	4	4	4	4	4	6	0	8192	8192	8192	3776	7872	8448	6336	10880	9280
1568788210	7	0	4202.05127	4166.153809	4204.615234	4189.743652	4197.436035	450	3				0	4	4	4	4	4	7	0	8192	8192	8192	3712	7872	8448	6400	10880	9216
1568788210	8	0	4208.717773	4170.256348	4188.205078	4201.025879	4205.128418	450	3				0	4	4	4	4	4	8	0	8192	8192	8192	3776	7872	8448	6336	10880	9280
1568788210	9	0	4220	4184.615234	4192.307617	4195.384766	4208.205078	1023	3				0	4	4	4	4	4	9	0	8192	8192	8192	3712	7872	8448	6400	10944	9216
1568788210	10	0	4215.897461	4188.717773	4198.974121	4183.077148	4200.512695	450	3				0	4	4	4	4	4	10	0	8192	8192	8192	3712	7872	8448	6336	10880	9216
1568788210	11	0	4217.94873	4188.717773	4186.666504	4189.743652	4206.153809	1023	3				0	4	4	4	4	4	11	0	8192	8192	8192	3712	7872	8448	6336	10880	9216
1568788210	12	0	4229.743652	4188.717773	4205.128418	4194.871582	4215.897461	450	3				0	4	4	4	4	4	12	0	8192	8192	8192	3712	7872	8448	6400	10944	9216
1568788210	13	0	4237.436035	4186.666504	4196.410156	4198.461426	4216.410156	450	3				0	4	4	4	4	4	13	0	8192	8192	8192	3776	7872	8448	6336	10880	9216
1568788210	14	0	4245.128418	4198.974121	4215.897461	4219.487305	4230.256348	450	3				0	4	4	4	4	4	14	0	8192	8192	8192	3712	7872	8384	6272	10880	9280
1568788210	15	0	4244.102539	4207.179688	4226.666504	4227.692383	4241.025879	1023	3				0	4	4	4	4	4	15	0	8192	8192	8192	3712	7872	8448	6272	10880	9280
1568788210	16	0	4227.692383	4196.922852	4188.205078	4209.743652	4220.512695	0	3				0	4	4	4	4	4	16	0	8192	8192	8192	3776	7872	8448	6400	10880	9280
1568788210	17	0	4225.128418	4196.922852	4207.692383	4196.922852	4208.205078	0	3				0	4	4	4	4	4	17	0	8192	8192	8192	3776	7872	8448	6400	10880	9216
1568788210	18	0	4234.871582	4207.179688	4201.025879	4202.05127	4224.102539	0	3				0	4	4	4	4	4	18	0	8192	8192	8192	3712	7872	8512	6336	10880	9216
1568788210	19	0	4232.820313	4205.128418	4202.05127	4209.230957	4233.333496	0	3				0	4	4	4	4	4	19	0	8192	8192	8192	3712	7872	8448	6336	10880	9216
1568788210	20	0	4238.974121	4201.025879	4232.307617	4215.384766	4232.820313	0	3				0	4	4	4	4	4	20	0	8192	8192	8192	3712	7872	8448	6336	10880	9216
1568788210	21	0	4249.230957	4207.179688	4209.230957	4218.461426	4233.846191	0	3				0	4	4	4	4	4	21	0	8192	8192	8192	3712	7872	8448	6400	10880	9216
1568788210	22	0	4241.538574	4207.179688	4220	4215.384766	4229.230957	0	3				0	4	4	4	4	4	22	0	8192	8192	8192	3712	7872	8448	6272	10816	9216
1568788210	23	0	4241.025879	4213.333496	4231.282227	4229.743652	4233.333496	0	3				0	4	4	4	4	4	23	0	8192	8192	8192	3712	7872	8384	6272	10816	9216
1568788210	24	0	4252.820313	4219.487305	4227.179688	4251.794922	4241.538574	0	3				0	4	4	4	4	4	24	0	8192	8192	8192	3712	7872	8448	6336	10880	9088
1568788210	25	0	4248.205078	4215.384766	4224.615234	4241.025879	4229.743652	0	3				0	4	4	4	4	4	25	0	8192	8192	8192	3776	7872	8384	6336	10880	9216
1568788210	26	0	4239.487305	4215.384766	4196.410156	4218.461426	4220.512695	0	3				0	4	4	4	4	4	26	0	8192	8192	8192	3712	7872	8448	6336	10880	9216
1568788210	27	0	4249.230957	4227.692383	4217.94873	4225.641113	4232.820313	0	3				0	4	4	4	4	4	27	0	8192	8192	8192	3712	7872	8448	6336	10880	9152
1568788210	28	0	4255.384766	4227.692383	4212.820313	4238.974121	4238.461426	0	3				0	4	4	4	4	4	28	0	8192	8192	8192	3712	7872	8448	6464	10880	9408
1568788210	29	0	4244.615234	4215.384766	4196.922852	4229.743652	4226.666504	0	3				0	4	4	4	4	4	29	0	8192	8192	8192	3712	7872	8448	6464	10880	9408
1568788210	30	0	4233.333496	4213.333496	4212.307617	4219.487305	4216.410156	0	3				0	4	4	4	4	4	30	0	8192	8192	8192	3776	7872	8448	6400	10944	9280
1568788210	31	0	4231.794922	4215.384766	4191.282227	4217.94873	4215.384766	0	3				0	4	4	4	4	4	31	0	8192	8192	8192	3776	7872	8512	6336	10880	9280
1568788210	32	0	4233.846191	4221.538574	4212.820313	4211.282227	4216.922852	0	3				0	4	4	4	4	4	32	0	8192	8192	8192	3776	7872	8512	6400	10880	9216
1568788210	33	0	4228.205078	4223.589844	4220.512695	4205.641113	4209.743652	0	3				0	4	4	4	4	4	33	0	8192	8192	8192	3712	7872	8384	6400	10880	9216
1568788210	34	0	4220.512695	4217.436035	4198.461426	4202.05127	4195.384766	0	3				0	4	4	4	4	4	34	0	8192	8192	8192	3712	7872	8448	6336	10880	9216
1568788210	35	0	4229.230957	4215.384766	4220.512695	4201.025879	4200.512695	0	3				0	4	4	4	4	4	35	0	8192	8192	8192	3712	7872	8512	6336	10944	9216
1568788210	36	0	4235.897461	4219.487305	4203.589844	4203.589844	4208.205078	0	3				0	4	4	4	4	4	36	0	8192	8192	8192	3712	7872	8448	6336	10816	9216
1568788210	37	0	4225.641113	4213.333496	4203.077148	4209.230957	4201.025879	0	3				0	4	4	4	4	4	37	0	8192	8192	8192	3712	7872	8448	6336	10816	9216
1568788210	38	0	4226.153809	4221.538574	4216.410156	4224.102539	4205.128418	0	3				0	4	4	4	4	4	38	0	8192	8192	8192	3776	7872	8384	6336	10880	9280
1568788210	39	0	4236.410156	4231.794922	4205.128418	4230.256348	4213.846191	0	3				0	4	4	4	4	4	39	0	8192	8192	8192	3712	7872	8448	6336	10944	9280
1568788210	40	0	4231.282227	4221.538574	4209.743652	4216.922852	4206.153809	0	3				0	4	4	4	4	4	40	0	8192	8192	8192	3712	7872	8448	6400	10880	9216
1568788210	41	0	4223.077148	4213.333496	4187.179688	4211.282227	4194.871582	0	3				0	4	4	4	4	4	41	0	8192	8192	8192	3712	7872	8384	6400	10880	9216
1568788210	42	0	4229.230957	4227.692383	4204.615234	4229.743652	4201.538574	0	3				0	4	4	4	4	4	42	0	8192	8192	8192	3776	7872	8512	6336	10880	9472
1568788210	43	0	4236.922852	4235.897461	4214.358887	4236.410156	4211.282227	0	3				0	4	4	4	4	4	43	0	8192	8192	8192	3776	7872	8448	6336	10880	9216
1568788210	44	0	4229.230957	4225.641113	4178.461426	4216.410156	4204.102539	0	3				0	4	4	4	4	4	44	0	8192	8192	8192	3712	7872	8448	6336	10816	9216
1568788210	45	0	4218.461426	4211.282227	4198.461426	4208.717773	4194.871582	0	3				0	4	4	4	4	4	45	0	8192	8192	8192	3712	7872	8448	6336	10880	9024
1568788210	46	0	4212.820313	4203.077148	4194.871582	4210.256348	4192.820313	0	3				0	4	4	4	4	4	46	0	8192	8192	8192	3776	7872	8448	6336	10880	9152
1568788210	47	0	4217.94873	4211.282227	4200	4202.05127	4197.94873	0	3				0	4	4	4	4	4	47	0	8192	8192	8192	3712	7872	8448	6464	10880	9152
1568788210	48	0	4229.230957	4229.743652	4219.487305	4202.563965	4211.794922	0	3				0	4	4	4	4	4	48	0	8192	8192	8192	3776	7872	8448	6336	10880	9216
1568788210	49	0	4224.615234	4227.692383	4201.025879	4203.077148	4216.410156	0	3				0	4	4	4	4	4	49	0	8192	8192	8192	3776	7872	8448	6336	10880	9216
1568788210	50	0	4211.794922	4213.333496	4212.307617	4182.05127	4198.461426	0	3				0	4	4	4	4	4	50	0	8192	8192	8192	3776	7872	8448	6400	10880	9216
1568788210	51	0	4214.871582	4215.384766	4195.897461	4175.384766	4190.769043	0	3				0	4	4	4	4	4	51	0	8192	8192	8192	3776	7872	8448	6400	10880	9216
1568788210	52	0	4217.436035	4217.436035	4191.794922	4199.487305	4198.461426	0	3				0	4	4	4	4	4	52	0	8192	8192	8192	3712	7872	8448	6400	10880	9280
1568788210	53	0	4205.641113	4203.077148	4205.641113	4204.615234	4190.256348	0	3				0	4	4	4	4	4	53	0	8192	8192	8192	3712	7872	8448	6336	10880	9280
1568788210	54	0	4206.153809	4201.025879	4176.922852	4189.743652	4184.102539	0	3				0	4	4	4	4	4	54	0	8192	8192	8192	3712	7872	8384	6400	10880	9536
1568788210	55	0	4223.077148	4215.384766	4195.897461	4193.333496	4202.563965	0	3				0	4	4	4	4	4	55	0	8192	8192	8192	3712	7872	8448	6400	10880	9536
1568788210	56	0	4226.666504	4217.436035	4189.230957	4205.128418	4214.358887	0	3				0	4	4	4	4	4	56	0	8192	8192	8192	3776	7872	8448	6336	10880	9280
1568788210	57	0	4231.794922	4217.436035	4184.102539	4212.307617	4217.436035	0	3				0	4	4	4	4	4	57	0	8192	8192	8192	3712	7872	8384	6272	10944	9216
1568788210	58	0	4244.615234	4223.589844	4211.282227	4218.974121	4229.230957	0	3				0	4	4	4	4	4	58	0	8192	8128	8192	3712	7872	8384	6336	10880	9216
1568788210	59	0	4231.282227	4215.384766	4181.025879	4210.769043	4217.436035	0	3				0	4	4	4	4	4	59	0	8192	8192	8192	3776	7872	8448	6336	10880	9216
1568788210	60	0	4205.641113	4201.025879	4189.743652	4195.384766	4194.358887	0	3				0	4	4	4	4	4	60	0	8192	8192	8192	3776	7872	8384	6336	10880	9216
1568788210	61	0	4216.922852	4213.333496	4208.205078	4204.615234	4203.077148	0	3				0	4	4	4	4	4	61	0	8192	8192	8192	3776	7872	8448	6400	10944	9280
1568788210	62	0	4234.871582	4231.794922	4204.615234	4218.461426	4221.538574	0	3				0	4	4	4	4	4	62	0	8192	8192	8192	3776	7872	8448	6336	10880	9216
1568788210	63	0	4224.102539	4229.743652	4206.666504	4205.641113	4216.410156	0	3				0	4	4	4	4	4	63	0	8192	8192	8192	3776	7872	8448	6336	10880	9280
1568788210	64	0	4222.563965	4227.692383	4189.230957	4194.871582	4212.820313	450	3				0	4	4	4	4	4	64	0	8192	8192	8192	3712	7872	8448	6336	10880	9280
1568788210	65	0	4236.410156	4231.794922	4211.282227	4198.461426	4219.487305	450	3				0	4	4	4	4	4	65	0	8192	8192	8192	3776	7872	8448	6336	10816	9280
1568788210	66	0	4222.05127	4225.641113	4198.461426	4192.307617	4208.717773	1023	3				0	4	4	4	4	4	66	0	8192	8192	8192	3776	7872	8448	6336	10880	9216
1568788210	67	0	4201.538574	4217.436035	4175.897461	4181.025879	4194.358887	450	3				0	4	4	4	4	4	67	0	8192	8192	8192	3776	7872	8448	6400	10880	9216
1568788210	68	0	4209.743652	4225.641113	4203.589844	4187.179688	4204.102539	1023	3				0	4	4	4	4	4	68	0	8192	8192	8192	3776	7872	8448	6336	10880	9280
1568788210	69	0	4220	4233.846191	4175.897461	4205.128418	4217.436035	450	3				0	4	4	4	4	4	69	0	8192	8192	8192	3712	7872	8448	6336	10880	9280
1568788210	70	0	4210.256348	4225.641113	4164.615234	4203.589844	4209.743652	1023	3				0	4	4	4	4	4	70	0	8192	8192	8192	3776	7872	8448	6272	10880	9280
1568788210	71	0	4172.307617	4203.077148	4155.384766	4171.282227	4171.282227	450	3				0	4	4	4	4	4	71	0	8192	8192	8192	3776	7872	8448	6336	10880	9216
1568788210	72	0	4125.128418	4176.410156	4132.820313	4137.94873	4126.666504	450	3				0	4	4	4	4	4	72	0	8192	8192	8192	3712	7872	8448	6400	10880	9280
1568788210	73	0	4113.333496	4168.205078	4163.589844	4130.769043	4115.897461	1023	3				0	4	4	4	4	4	73	0	8192	8192	8192	3776	7872	8448	6400	10880	9280
1568788210	74	0	4135.384766	4178.461426	4161.538574	4142.05127	4135.384766	450	3				0	4	4	4	4	4	74	0	8192	8192	8192	3776	7872	8448	6336	10880	9280
1568788210	75	0	4165.641113	4201.025879	4183.589844	4171.282227	4168.717773	1023	3				0	4	4	4	4	4	75	0	8192	8192	8192	3712	7872	8512	6336	10880	9280
1568788210	76	0	4187.692383	4217.436035	4210.256348	4203.077148	4198.974121	450	3				0	4	4	4	4	4	76	0	8192	8192	8192	3776	7872	8448	6336	10816	9216
1568788210	77	0	4188.205078	4211.282227	4183.077148	4200	4201.538574	450	3				0	4	4	4	4	4	77	0	8192	8192	8192	3712	7872	8384	6336	10816	9216
1568788210	78	0	4181.025879	4194.871582	4190.769043	4184.102539	4192.820313	450	3				0	4	4	4	4	4	78	0	8192	8192	8192	3776	7872	8448	6336	10880	9344
1568788210	79	0	4194.358887	4203.077148	4187.692383	4187.692383	4200	1023	3				0	4	4	4	4	4	79	0	8192	8192	8192	3776	7872	8448	6336	10944	9216
1568788210	80	0	4205.128418	4213.333496	4189.230957	4184.102539	4206.153809	450	3				0	4	4	4	4	4	80	0	8192	8192	8192	3776	7872	8448	6336	10880	9280
1568788210	81	0	4201.025879	4213.333496	4191.794922	4184.615234	4206.666504	450	3				0	4	4	4	4	4	81	0	8192	8192	8192	3776	7872	8448	6272	10880	9408
1568788210	82	0	4206.666504	4215.384766	4171.282227	4205.128418	4220.512695	450	3				0	4	4	4	4	4	82	0	8192	8192	8192	3712	7872	8448	6272	10880	9408
1568788210	83	0	4200.512695	4205.128418	4182.05127	4197.94873	4217.436035	1023	3				0	4	4	4	4	4	83	0	8192	8192	8192	3712	7872	8512	6336	10880	9216
1568788210	84	0	4189.743652	4201.025879	4170.769043	4180	4208.717773	450	3				0	4	4	4	4	4	84	0	8192	8192	8192	3712	7872	8448	6272	10816	9280
1568788210	85	0	4197.436035	4215.384766	4183.077148	4193.846191	4216.410156	450	3				0	4	4	4	4	4	85	0	8192	8192	8192	3712	7872	8448	6400	10944	9216
1568788210	86	0	4197.436035	4217.436035	4201.025879	4198.974121	4212.820313	450	3				0	4	4	4	4	4	86	0	8192	8192	8192	3776	7872	8448	6336	10880	9216
1568788210	87	0	4182.563965	4213.333496	4170.769043	4185.641113	4199.487305	1023	3				0	4	4	4	4	4	87	0	8192	8192	8192	3776	7872	8384	6336	10880	9216
1568788210	88	0	4170.769043	4215.384766	4187.179688	4178.461426	4190.256348	450	3				0	4	4	4	4	4	88	0	8192	8192	8192	3776	7872	8512	6336	10944	9280
1568788210	89	0	4154.871582	4205.128418	4171.794922	4159.487305	4171.282227	450	3				0	4	4	4	4	4	89	0	8192	8192	8192	3776	7872	8448	6336	10816	9280
1568788210	90	0	4151.282227	4194.871582	4157.436035	4151.282227	4168.717773	450	3				0	4	4	4	4	4	90	0	8192	8192	8192	3776	7872	8384	6336	10880	9344
1568788210	91	0	4177.94873	4209.230957	4193.333496	4180	4196.410156	1023	3				0	4	4	4	4	4	91	0	8192	8192	8192	3776	7872	8448	6336	10880	9344
1568788210	92	0	4189.743652	4215.384766	4176.922852	4189.743652	4207.179688	450	3				0	4	4	4	4	4	92	0	8192	8192	8192	3776	7872	8448	6272	10944	9216
1568788210	93	0	4175.384766	4194.871582	4181.025879	4168.205078	4194.871582	450	3				0	4	4	4	4	4	93	0	8192	8192	8192	3712	7872	8448	6336	10880	9216
1568788210	94	0	4177.94873	4188.717773	4186.666504	4168.205078	4197.94873	450	3				0	4	4	4	4	4	94	0	8192	8192	8192	3776	7872	8384	6400	10944	9344
1568788210	95	0	4181.538574	4184.615234	4180.512695	4176.410156	4204.102539	1023	3				0	4	4	4	4	4	95	0	8192	8192	8192	3776	7872	8384	6400	10944	9344
1568788211	96	0	4177.436035	4172.307617	4199.487305	4169.230957	4200.512695	450	3				0	4	4	4	4	4	96	0	8192	8192	8192	3776	7872	8384	6336	10880	9216
1568788211	97	0	4190.256348	4174.358887	4191.794922	4175.384766	4201.025879	450	3				0	4	4	4	4	4	97	0	8192	8192	8192	3776	7872	8384	6400	10880	9216
1568788211	98	0	4202.563965	4180.512695	4214.358887	4193.846191	4202.05127	450	3				0	4	4	4	4	4	98	0	8192	8192	8192	3776	7872	8448	6336	10944	9280
1568788211	99	0	4200.512695	4176.410156	4221.025879	4208.717773	4206.666504	1023	3				0	4	4	4	4	4	99	0	8192	8192	8192	3776	7872	8384	6272	10944	9088
1568788211	100	0	4204.615234	4180.512695	4206.153809	4219.487305	4214.358887	450	3				0	4	4	4	4	4	100	0	8192	8192	8192	3776	7872	8448	6272	10944	9088
1568788211	101	0	4208.205078	4190.769043	4214.871582	4208.205078	4209.230957	450	3				0	4	4	4	4	4	101	0	8192	8192	8192	3776	7872	8448	6400	10880	9408
1568788211	102	0	4188.205078	4182.563965	4172.820313	4175.384766	4186.666504	450	3				0	4	4	4	4	4	102	0	8192	8192	8192	3776	7872	8448	6336	10880	9216
1568788211	103	0	4176.922852	4174.358887	4174.871582	4163.077148	4177.94873	1023	3				0	4	4	4	4	4	103	0	8192	8192	8192	3776	7872	8448	6400	10880	9216
1568788211	104	0	4192.820313	4184.615234	4204.615234	4178.974121	4194.871582	450	3				0	4	4	4	4	4	104	0	8192	8192	8192	3776	7872	8448	6336	10880	9216
1568788211	105	0	4201.025879	4196.922852	4202.05127	4182.05127	4204.102539	450	3				0	4	4	4	4	4	105	0	8192	8192	8192	3712	7872	8448	6336	10880	9216
1568788211	106	0	4200	4201.025879	4218.461426	4180	4200	450	3				0	4	4	4	4	4	106	0	8192	8192	8192	3712	7872	8448	6336	10944	9216
1568788211	107	0	4203.589844	4194.871582	4203.077148	4193.846191	4200.512695	1023	3				0	4	4	4	4	4	107	0	8192	8192	8192	3712	7872	8448	6400	10880	9216
1568788211	108	0	4207.179688	4196.922852	4217.94873	4203.589844	4203.589844	450	3				0	4	4	4	4	4	108	0	8192	8192	8192	3776	7872	8448	6400	10816	9216
1568788211	109	0	4209.743652	4196.922852	4224.615234	4199.487305	4201.538574	450	3				0	4	4	4	4	4	109	0	8192	8192	8192	3776	7872	8448	6400	10816	9216
1568788211	110	0	4215.897461	4194.871582	4204.615234	4201.025879	4206.153809	450	3				0	4	4	4	4	4	110	0	8192	8192	8192	3712	7872	8448	6272	10880	9216
1568788211	111	0	4221.538574	4201.025879	4242.05127	4205.641113	4214.871582	1023	3				0	4	4	4	4	4	111	0	8192	8192	8192	3712	7872	8512	6336	10880	9216
1568788211	112	0	4218.461426	4203.077148	4228.717773	4196.410156	4205.641113	450	3				0	4	4	4	4	4	112	0	8192	8192	8192	3776	7872	8384	6336	10944	9280
1568788211	113	0	4215.897461	4196.922852	4209.743652	4193.846191	4198.461426	450	3				0	4	4	4	4	4	113	0	8192	8192	8192	3712	7872	8448	6336	10944	9280
1568788211	114	0	4220	4196.922852	4220	4204.102539	4212.307617	450	3				0	4	4	4	4	4	114	0	8192	8192	8192	3776	7872	8448	6336	10944	9088
1568788211	115	0	4219.487305	4198.974121	4195.384766	4207.179688	4218.461426	1023	3				0	4	4	4	4	4	115	0	8192	8192	8192	3776	7872	8448	6400	10880	9216
1568788211	116	0	4208.717773	4186.666504	4192.820313	4199.487305	4203.077148	450	3				0	4	4	4	4	4	116	0	8192	8192	8192	3776	7872	8448	6272	10944	9216
1568788211	117	0	4197.436035	4180.512695	4170.769043	4191.282227	4193.846191	450	3				0	4	4	4	4	4	117	0	8192	8192	8192	3776	7872	8448	6336	10880	9408
1568788211	118	0	4201.025879	4192.820313	4169.743652	4185.641113	4197.436035	450	3				0	4	4	4	4	4	118	0	8192	8192	8192	3712	7872	8448	6336	10880	9408
1568788211	119	0	4215.897461	4207.179688	4194.871582	4195.384766	4201.025879	1023	3				0	4	4	4	4	4	119	0	8192	8192	8192	3776	7872	8448	6336	10880	9536
1568788211	120	0	4219.487305	4209.230957	4187.179688	4214.871582	4203.589844	450	3				0	4	4	4	4	4	120	0	8192	8192	8192	3712	7872	8448	6336	10816	9216
1568788211	121	0	4204.102539	4198.974121	4206.666504	4211.282227	4196.922852	450	3				0	4	4	4	4	4	121	0	8192	8192	8192	3712	7872	8448	6336	10880	9216
1568788211	122	0	4200	4198.974121	4199.487305	4197.436035	4190.256348	450	3				0	4	4	4	4	4	122	0	8192	8192	8192	3776	7872	8448	6336	10880	9216
1568788211	123	0	4209.743652	4213.333496	4203.589844	4201.538574	4197.436035	1023	3				0	4	4	4	4	4	123	0	8192	8192	8192	3712	7872	8448	6336	10880	9216
1568788211	124	0	4206.153809	4211.282227	4231.282227	4207.692383	4204.102539	450	3				0	4	4	4	4	4	124	0	8192	8192	8192	3776	7872	8448	6336	10880	9280
1568788211	125	0	4202.563965	4198.974121	4204.102539	4201.538574	4199.487305	450	3				0	4	4	4	4	4	125	0	8192	8192	8192	3712	7872	8448	6464	10816	9280
1568788211	126	0	4215.384766	4201.025879	4217.436035	4193.846191	4198.974121	450	3				0	4	4	4	4	4	126	0	8192	8192	8192	3776	7872	8448	6336	10880	9216
1568788211	127	0	4220.512695	4215.384766	4220.512695	4196.922852	4208.717773	233	3				0	4	4	4	4	4	127	0	8192	8192	8192	3776	7872	8448	6336	10880	9216
1568788211	0	0	4216.410156	4215.384766	4201.538574	4202.563965	4211.282227	450	3				0	4	4	4	4	4	0	0	8192	8192	8192	3712	7872	8448	6272	10880	9216
1568788211	1	0	4223.589844	4209.230957	4210.769043	4194.871582	4209.230957	450	3				0	4	4	4	4	4	1	0	8192	8192	8192	3776	7872	8448	6336	10880	9216
1568788211	2	0	4236.922852	4219.487305	4194.871582	4189.743652	4218.461426	1023	3				0	4	4	4	4	4	2	0	8192	8192	8192	3776	7872	8448	6336	10880	9280
1568788211	3	0	4249.230957	4231.794922	4217.436035	4205.641113	4233.846191	450	3				0	4	4	4	4	4	3	0	8192	8192	8192	3776	7872	8448	6336	10880	9280
1568788211	4	0	4251.794922	4237.94873	4223.589844	4222.05127	4234.871582	1023	3				0	4	4	4	4	4	4	0	8192	8192	8192	3776	7872	8448	6336	10880	9280
1568788211	5	0	4240.512695	4231.794922	4200.512695	4223.589844	4224.615234	450	3				0	4	4	4	4	4	5	0	8192	8192	8192	3776	7872	8448	6336	10880	9216
1568788211	6	0	4223.077148	4215.384766	4208.205078	4213.333496	4211.794922	1023	3				0	4	4	4	4	4	6	0	8192	8192	8192	3712	7872	8448	6336	10880	9216
1568788211	7	0	4213.333496	4201.025879	4187.179688	4206.153809	4203.077148	450	3				0	4	4	4	4	4	7	0	8192	8192	8192	3712	7872	8448	6336	10880	9280
1568788211	8	0	4215.897461	4211.282227	4203.589844	4213.333496	4206.153809	450	3				0	4	4	4	4	4	8	0	8192	8192	8192	3712	7872	8448	6336	10880	9280
1568788211	9	0	4209.230957	4215.384766	4205.128418	4218.974121	4205.128418	1023	3				0	4	4	4	4	4	9	0	8192	8192	8192	3776	7872	8512	6336	10880	9408
1568788211	10	0	4193.846191	4201.025879	4168.205078	4202.05127	4194.358887	450	3				0	4	4	4	4	4	10	0	8192	8192	8192	3712	7872	8448	6336	10880	9216
1568788211	11	0	4199.487305	4205.128418	4187.692383	4185.128418	4196.410156	1023	3				0	4	4	4	4	4	11	0	8192	8192	8192	3776	7872	8448	6336	10880	9280
1568788211	12	0	4216.922852	4213.333496	4182.05127	4181.025879	4208.717773	450	3				0	4	4	4	4	4	12	0	8192	8192	8192	3712	7872	8448	6336	10880	9152
1568788211	13	0	4217.436035	4209.230957	4187.692383	4176.922852	4213.333496	450	3				0	4	4	4	4	4	13	0	8192	8192	8192	3712	7872	8448	6336	10880	9152
1568788211	14	0	4225.128418	4225.641113	4206.666504	4181.025879	4223.589844	450	3				0	4	4	4	4	4	14	0	8192	8192	8192	3776	7872	8448	6336	10944	9216
1568788211	15	0	4243.589844	4244.102539	4195.384766	4194.358887	4241.025879	1023	3				0	4	4	4	4	4	15	0	8192	8192	8192	3712	7872	8448	6272	10880	9216
1568788211	16	0	4248.205078	4237.94873	4213.333496	4200	4247.692383	0	3				0	4	4	4	4	4	16	0	8192	8192	8192	3776	7872	8512	6336	10880	9280
1568788211	17	0	4238.461426	4231.794922	4192.820313	4196.410156	4240.512695	0	3				0	4	4	4	4	4	17	0	8192	8192	8192	3712	7872	8448	6336	10880	9280
1568788211	18	0	4219.487305	4231.794922	4188.205078	4186.666504	4223.077148	0	3				0	4	4	4	4	4	18	0	8192	8192	8192	3776	7872	8448	6400	10816	9280
1568788211	19	0	4202.05127	4219.487305	4206.153809	4183.589844	4208.717773	0	3				0	4	4	4	4	4	19	0	8192	8192	8192	3712	7872	8448	6400	10880	9216
1568788211	20	0	4198.974121	4213.333496	4183.077148	4193.333496	4201.025879	0	3				0	4	4	4	4	4	20	0	8192	8192	8192	3712	7872	8448	6400	10944	9216
1568788211	21	0	4201.538574	4211.282227	4197.94873	4208.717773	4200	0	3				0	4	4	4	4	4	21	0	8192	8192	8192	3776	7872	8512	6400	10944	9216
1568788211	22	0	4197.436035	4213.333496	4191.282227	4216.922852	4207.179688	0	3				0	4	4	4	4	4	22	0	8192	8192	8192	3776	7872	8448	6336	10880	9600
1568788211	23	0	4196.410156	4215.384766	4181.538574	4218.461426	4216.410156	0	3				0	4	4	4	4	4	23	0	8192	8192	8192	3776	7872	8448	6336	10880	9216
1568788211	24	0	4197.94873	4213.333496	4190.769043	4214.358887	4216.922852	0	3				0	4	4	4	4	4	24	0	8192	8192	8192	3776	7872	8448	6400	10944	9216
1568788211	25	0	4201.538574	4213.333496	4176.410156	4206.153809	4213.333496	0	3				0	4	4	4	4	4	25	0	8192	8192	8192	3712	7872	8448	6272	10880	9408
1568788211	26	0	4214.358887	4229.743652	4201.025879	4208.205078	4224.615234	0	3				0	4	4	4	4	4	26	0	8192	8192	8192	3712	7872	8512	6272	10880	9408
1568788211	27	0	4221.025879	4237.94873	4192.307617	4205.128418	4232.307617	0	3				0	4	4	4	4	4	27	0	8192	8192	8192	3776	7872	8384	6336	10944	9664
1568788211	28	0	4214.358887	4231.794922	4192.820313	4186.153809	4221.025879	0	3				0	4	4	4	4	4	28	0	8192	8192	8192	3776	7872	8448	6336	10944	9216
1568788211	29	0	4212.820313	4231.794922	4221.025879	4176.410156	4213.333496	0	3				0	4	4	4	4	4	29	0	8192	8192	8192	3776	7872	8448	6336	10880	9280
1568788211	30	0	4211.282227	4231.794922	4191.282227	4184.615234	4214.358887	0	3				0	4	4	4	4	4	30	0	8192	8192	8192	3776	7872	8448	6336	10880	9216
1568788211	31	0	4203.077148	4227.692383	4209.230957	4194.871582	4214.358887	0	3				0	4	4	4	4	4	31	0	8192	8192	8192	3712	7872	8448	6336	10880	9216
1568788211	32	0	4205.128418	4231.794922	4230.769043	4195.384766	4216.922852	0	3				0	4	4	4	4	4	32	0	8192	8192	8192	3712	7872	8448	6272	10816	9216
1568788211	33	0	4225.641113	4242.05127	4228.717773	4210.769043	4230.769043	0	3				0	4	4	4	4	4	33	0	8192	8192	8192	3776	7872	8448	6400	10880	9152
1568788211	34	0	4242.05127	4237.94873	4237.436035	4244.102539	4248.205078	0	3				0	4	4	4	4	4	34	0	8192	8192	8192	3776	7872	8448	6336	10944	9152
1568788211	35	0	4231.794922	4227.692383	4201.025879	4250.769043	4247.179688	0	3				0	4	4	4	4	4	35	0	8192	8192	8192	3712	7872	8448	6336	10944	9152
1568788211	36	0	4217.94873	4229.743652	4196.922852	4221.025879	4232.307617	0	3				0	4	4	4	4	4	36	0	8192	8192	8192	3776	7872	8448	6336	10816	9280
1568788211	37	0	4212.307617	4221.538574	4182.05127	4190.256348	4219.487305	0	3				0	4	4	4	4	4	37	0	8192	8192	8192	3776	7872	8384	6464	10944	9216
1568788211	38	0	4181.025879	4194.871582	4145.128418	4160.512695	4191.282227	0	3				0	4	4	4	4	4	38	0	8192	8192	8192	3776	7872	8448	6272	10816	9280
1568788211	39	0	4148.205078	4184.615234	4165.641113	4141.025879	4160.512695	0	3				0	4	4	4	4	4	39	0	8192	8192	8192	3776	7872	8448	6272	10816	9280
1568788211	40	0	4162.563965	4205.128418	4173.333496	4156.922852	4175.897461	0	3				0	4	4	4	4	4	40	0	8192	8192	8192	3712	7872	8448	6336	10880	9216
1568788211	41	0	4190.256348	4221.538574	4194.871582	4176.410156	4205.641113	0	3				0	4	4	4	4	4	41	0	8192	8192	8192	3712	7872	8512	6400	10944	9216
1568788211	42	0	4194.358887	4227.692383	4198.461426	4178.461426	4203.589844	0	3				0	4	4	4	4	4	42	0	8192	8192	8192	3712	7872	8448	6336	10880	9280
1568788211	43	0	4197.94873	4229.743652	4181.025879	4186.153809	4206.153809	0	3				0	4	4	4	4	4	43	0	8192	8192	8192	3712	7872	8448	6336	10944	9408
1568788211	44	0	4206.153809	4225.641113	4207.692383	4195.384766	4220	0	3				0	4	4	4	4	4	44	0	8192	8192	8192	3776	7872	8448	6336	10944	9408
1568788211	45	0	4200	4223.589844	4200	4199.487305	4215.897461	0	3				0	4	4	4	4	4	45	0	8192	8192	8192	3776	7872	8448	6336	10880	9088
1568788211	46	0	4198.974121	4229.743652	4210.769043	4210.769043	4217.436035	0	3				0	4	4	4	4	4	46	0	8192	8192	8192	3776	7872	8512	6400	10880	9280
1568788211	47	0	4217.94873	4231.794922	4218.974121	4230.256348	4236.410156	0	3				0	4	4	4	4	4	47	0	8192	8192	8192	3712	7872	8448	6272	10880	9216
1568788211	48	0	4230.769043	4237.94873	4187.692383	4235.384766	4238.461426	0	3				0	4	4	4	4	4	48	0	8192	8192	8192	3712	7872	8448	6400	10944	9216
1568788211	49	0	4230.256348	4246.153809	4204.102539	4233.846191	4232.820313	0	3				0	4	4	4	4	4	49	0	8192	8192	8192	3712	7872	8448	6400	10944	9216
1568788211	50	0	4231.794922	4240	4191.282227	4245.641113	4244.102539	0	3				0	4	4	4	4	4	50	0	8192	8192	8192	3776	7872	8448	6336	10880	9216
1568788211	51	0	4229.743652	4227.692383	4181.538574	4243.589844	4250.256348	0	3				0	4	4	4	4	4	51	0	8192	8192	8192	3712	7872	8448	6336	10944	9216
1568788211	52	0	4219.487305	4227.692383	4191.794922	4215.897461	4238.461426	0	3				0	4	4	4	4	4	52	0	8192	8192	8192	3712	7872	8448	6336	10816	9024
1568788211	53	0	4211.282227	4233.846191	4180.512695	4200	4225.641113	0	3				0	4	4	4	4	4	53	0	8192	8192	8192	3712	7872	8448	6336	10816	9024
1568788211	54	0	4206.666504	4233.846191	4200	4194.358887	4219.487305	0	3				0	4	4	4	4	4	54	0	8192	8192	8192	3712	7872	8448	6336	10944	9216
1568788211	55	0	4197.436035	4233.846191	4179.487305	4182.05127	4217.436035	0	3				0	4	4	4	4	4	55	0	8192	8192	8192	3776	7872	8512	6336	10880	9216
1568788211	56	0	4189.230957	4229.743652	4169.230957	4180.512695	4212.307617	0	3				0	4	4	4	4	4	56	0	8192	8192	8192	3712	7872	8512	6400	10944	9216
1568788211	57	0	4183.589844	4217.436035	4185.128418	4187.179688	4201.025879	0	3				0	4	4	4	4	4	57	0	8192	8192	8192	3712	7872	8512	6400	10944	9216
1568788211	58	0	4182.05127	4211.282227	4162.05127	4192.820313	4198.974121	0	3				0	4	4	4	4	4	58	0	8192	8192	8192	3776	7872	8448	6336	10816	9216
1568788211	59	0	4187.692383	4211.282227	4183.077148	4201.025879	4211.794922	0	3				0	4	4	4	4	4	59	0	8192	8192	8192	3712	7872	8448	6336	10944	9280
1568788211	60	0	4196.410156	4209.230957	4186.666504	4207.692383	4219.487305	0	3				0	4	4	4	4	4	60	0	8192	8192	8192	3776	7872	8448	6400	10880	9216
1568788211	61	0	4195.897461	4196.922852	4170.769043	4206.666504	4211.282227	0	3				0	4	4	4	4	4	61	0	8192	8192	8192	3776	7872	8448	6336	10880	9216
1568788211	62	0	4187.692383	4182.563965	4168.205078	4199.487305	4205.128418	0	3				0	4	4	4	4	4	62	0	8192	8192	8192	3712	7872	8448	6336	10880	9216
1568788211	63	0	4191.282227	4176.410156	4146.153809	4198.461426	4217.94873	0	3				0	4	4	4	4	4	63	0	8192	8192	8192	3776	7872	8512	6272	10880	9536
1568788211	64	0	4206.153809	4180.512695	4183.077148	4202.05127	4232.820313	450	3				0	4	4	4	4	4	64	0	8192	8192	8192	3712	7872	8448	6336	10880	9280
1568788211	65	0	4210.769043	4190.769043	4195.897461	4201.538574	4226.153809	450	3				0	4	4	4	4	4	65	0	8192	8192	8192	3712	7872	8512	6336	10880	9216
1568788211	66	0	4206.153809	4196.922852	4185.128418	4199.487305	4218.974121	1023	3				0	4	4	4	4	4	66	0	8192	8192	8192	3776	7872	8448	6400	10880	9216
1568788211	67	0	4198.461426	4186.666504	4205.128418	4191.282227	4220	450	3				0	4	4	4	4	4	67	0	8192	8192	8192	3776	7872	8448	6400	10880	9216
1568788211	68	0	4189.743652	4180.512695	4180.512695	4181.025879	4209.743652	1023	3				0	4	4	4	4	4	68	0	8192	8192	8192	3712	7872	8448	6400	10880	9280
1568788211	69	0	4180.512695	4184.615234	4188.717773	4184.615234	4198.974121	450	3				0	4	4	4	4	4	69	0	8192	8192	8192	3776	7872	8448	6336	10944	9216
1568788211	70	0	4169.743652	4172.307617	4195.384766	4184.615234	4192.307617	1023	3				0	4	4	4	4	4	70	0	8192	8192	8192	3776	7872	8448	6336	10880	9024
1568788211	71	0	4177.94873	4168.205078	4197.94873	4185.128418	4197.436035	450	3				0	4	4	4	4	4	71	0	8192	8192	8192	3712	7872	8448	6336	10880	9024
1568788211	72	0	4217.436035	4196.922852	4238.974121	4213.846191	4229.230957	450	3				0	4	4	4	4	4	72	0	8192	8192	8192	3712	7872	8448	6464	10944	9216
1568788211	73	0	4239.487305	4205.128418	4210.769043	4241.025879	4250.769043	1023	3				0	4	4	4	4	4	73	0	8192	8192	8192	3712	7872	8448	6336	10880	9216
1568788211	74	0	4226.153809	4180.512695	4191.282227	4234.871582	4238.974121	450	3				0	4	4	4	4	4	74	0	8192	8192	8192	3712	7872	8512	6336	10880	9216
1568788211	75	0	4223.077148	4174.358887	4186.153809	4221.025879	4230.769043	1023	3				0	4	4	4	4	4	75	0	8192	8192	8192	3776	7872	8448	6336	10880	9216
1568788211	76	0	4235.384766	4192.820313	4167.179688	4216.410156	4235.897461	450	3				0	4	4	4	4	4	76	0	8192	8128	8192	3776	7872	8512	6336	10816	9216
1568788211	77	0	4234.358887	4198.974121	4190.769043	4215.897461	4232.307617	450	3				0	4	4	4	4	4	77	0	8192	8192	8192	3712	7872	8448	6272	10944	9216
1568788211	78	0	4230.256348	4198.974121	4188.717773	4217.94873	4230.256348	450	3				0	4	4	4	4	4	78	0	8192	8192	8192	3776	7872	8448	6336	10816	9216
1568788211	79	0	4230.256348	4198.974121	4203.077148	4216.922852	4232.307617	1023	3				0	4	4	4	4	4	79	0	8192	8192	8192	3776	7872	8512	6336	10880	9024
1568788211	80	0	4220.512695	4198.974121	4209.230957	4207.179688	4224.615234	450	3				0	4	4	4	4	4	80	0	8192	8192	8192	3776	7872	8448	6336	10880	9024
1568788211	81	0	4211.282227	4201.025879	4182.563965	4192.820313	4209.230957	450	3				0	4	4	4	4	4	81	0	8192	8192	8192	3712	7872	8512	6400	10944	9344
1568788211	82	0	4210.769043	4198.974121	4208.717773	4190.769043	4201.025879	450	3				0	4	4	4	4	4	82	0	8192	8192	8192	3776	7872	8448	6400	10880	9216
1568788211	83	0	4206.666504	4194.871582	4206.153809	4203.077148	4203.589844	1023	3				0	4	4	4	4	4	83	0	8192	8192	8192	3776	7872	8384	6336	10880	9216
1568788211	84	0	4195.384766	4184.615234	4195.897461	4198.974121	4200	450	3				0	4	4	4	4	4	84	0	8192	8192	8192	3712	7872	8448	6400	10880	9472
1568788211	85	0	4201.538574	4180.512695	4196.922852	4188.717773	4201.538574	450	3				0	4	4	4	4	4	85	0	8192	8192	8192	3776	7872	8448	6400	10880	9472
1568788211	86	0	4234.358887	4201.025879	4178.974121	4207.179688	4230.256348	450	3				0	4	4	4	4	4	86	0	8192	8192	8192	3776	7872	8448	6336	10816	9280
1568788211	87	0	4257.436035	4217.436035	4198.461426	4229.230957	4254.358887	1023	3				0	4	4	4	4	4	87	0	8192	8192	8192	3776	7872	8448	6400	10880	9280
1568788211	88	0	4252.307617	4209.230957	4170.256348	4227.179688	4248.205078	450	3				0	4	4	4	4	4	88	0	8192	8192	8192	3712	7872	8384	6336	10880	9088
1568788211	89	0	4246.666504	4196.922852	4163.589844	4223.077148	4244.102539	450	3				0	4	4	4	4	4	89	0	8192	8192	8192	3776	7872	8448	6336	10880	9088
1568788211	90	0	4256.922852	4201.025879	4207.179688	4233.846191	4251.282227	450	3				0	4	4	4	4	4	90	0	8192	8192	8192	3776	7872	8448	6400	10816	9280
1568788211	91	0	4250.769043	4203.077148	4187.692383	4231.794922	4239.487305	1023	3				0	4	4	4	4	4	91	0	8192	8192	8192	3712	7872	8448	6336	10816	9280
1568788211	92	0	4222.05127	4190.769043	4185.128418	4204.615234	4213.333496	450	3				0	4	4	4	4	4	92	0	8192	8192	8192	3776	7872	8448	6400	10880	9216
1568788211	93	0	4202.05127	4186.666504	4178.461426	4186.153809	4196.410156	450	3				0	4	4	4	4	4	93	0	8192	8192	8192	3712	7872	8384	6400	10880	9216
1568788211	94	0	4189.230957	4180.512695	4168.717773	4177.436035	4176.922852	450	3				0	4	4	4	4	4	94	0	8192	8192	8192	3776	7872	8448	6336	10944	9216
1568788212	95	0	4175.384766	4172.307617	4187.179688	4172.307617	4162.05127	1023	3				0	4	4	4	4	4	95	0	8192	8192	8192	3776	7872	8512	6336	10880	9216
1568788212	96	0	4175.897461	4170.256348	4182.05127	4183.589844	4170.769043	450	3				0	4	4	4	4	4	96	0	8192	8192	8192	3712	7872	8448	6336	10880	9280
1568788212	97	0	4195.384766	4186.666504	4213.846191	4201.025879	4196.410156	450	3				0	4	4	4	4	4	97	0	8192	8192	8192	3712	7872	8448	6208	10880	9280
1568788212	98	0	4209.743652	4201.025879	4206.153809	4202.05127	4212.307617	450	3				0	4	4	4	4	4	98	0	8192	8192	8192	3712	7872	8448	6208	10880	9280
1568788212	99	0	4211.794922	4194.871582	4174.871582	4204.615234	4213.846191	1023	3				0	4	4	4	4	4	99	0	8192	8192	8192	3776	7872	8448	6336	10880	9088
1568788212	100	0	4221.538574	4194.871582	4186.153809	4220	4220	450	3				0	4	4	4	4	4	100	0	8192	8192	8192	3776	7872	8512	6336	10944	9280
1568788212	101	0	4232.307617	4198.974121	4167.179688	4225.641113	4224.615234	450	3				0	4	4	4	4	4	101	0	8192	8192	8192	3776	7872	8448	6400	10880	9216
1568788212	102	0	4231.282227	4190.769043	4176.922852	4215.384766	4218.461426	450	3				0	4	4	4	4	4	102	0	8192	8192	8192	3712	7872	8512	6400	10880	9344
1568788212	103	0	4235.897461	4192.820313	4190.769043	4217.436035	4223.077148	1023	3				0	4	4	4	4	4	103	0	8192	8192	8192	3712	7872	8448	6400	10880	9344
1568788212	104	0	4247.692383	4215.384766	4192.307617	4235.384766	4237.94873	450	3				0	4	4	4	4	4	104	0	8192	8192	8192	3712	7872	8448	6336	10880	9216
1568788212	105	0	4239.487305	4217.436035	4207.692383	4227.179688	4226.666504	450	3				0	4	4	4	4	4	105	0	8192	8192	8192	3712	7872	8448	6336	10880	9216
1568788212	106	0	4217.94873	4201.025879	4176.410156	4195.897461	4201.025879	450	3				0	4	4	4	4	4	106	0	8192	8192	8192	3776	7872	8448	6400	10880	9216
1568788212	107	0	4207.179688	4203.077148	4188.205078	4185.641113	4191.794922	1023	3				0	4	4	4	4	4	107	0	8192	8192	8192	3712	7872	8448	6400	10880	9216
1568788212	108	0	4207.692383	4217.436035	4207.692383	4204.615234	4194.871582	450	3				0	4	4	4	4	4	108	0	8192	8192	8192	3712	7872	8448	6336	10944	9216
1568788212	109	0	4214.871582	4231.794922	4202.563965	4223.077148	4202.05127	450	3				0	4	4	4	4	4	109	0	8192	8192	8192	3712	7872	8448	6400	10880	9280
1568788212	110	0	4202.05127	4217.436035	4217.94873	4210.769043	4191.282227	450	3				0	4	4	4	4	4	110	0	8192	8192	8192	3776	7872	8448	6336	10880	9216
1568788212	111	0	4176.922852	4188.717773	4175.897461	4183.077148	4169.743652	1023	3				0	4	4	4	4	4	111	0	8192	8192	8192	3776	7872	8448	6336	10880	9216
1568788212	112	0	4186.153809	4188.717773	4169.230957	4180	4181.025879	450	3				0	4	4	4	4	4	112	0	8192	8192	8192	3712	7872	8448	6336	10944	9216
1568788212	113	0	4205.128418	4194.871582	4181.025879	4188.717773	4205.641113	450	3				0	4	4	4	4	4	113	0	8192	8192	8128	3776	7872	8448	6272	10880	9216
1568788212	114	0	4208.205078	4188.717773	4152.307617	4183.077148	4209.230957	450	3				0	4	4	4	4	4	114	0	8192	8192	8192	3712	7872	8448	6336	10880	9280
1568788212	115	0	4222.05127	4201.025879	4176.922852	4187.179688	4217.436035	1023	3				0	4	4	4	4	4	115	0	8192	8192	8192	3712	7872	8384	6336	10880	9280
1568788212	116	0	4241.025879	4223.589844	4182.563965	4210.769043	4235.384766	450	3				0	4	4	4	4	4	116	0	8192	8192	8192	3776	7872	8448	6336	10944	9344
1568788212	117	0	4240.512695	4217.436035	4183.589844	4222.05127	4234.358887	450	3				0	4	4	4	4	4	117	0	8192	8192	8192	3712	7872	8448	6336	10880	9216
1568788212	118	0	4223.589844	4196.922852	4190.769043	4213.333496	4218.974121	450	3				0	4	4	4	4	4	118	0	8192	8192	8192	3776	7872	8448	6336	10880	9280
1568788212	119	0	4215.897461	4203.077148	4188.717773	4216.922852	4216.410156	1023	3				0	4	4	4	4	4	119	0	8192	8192	8192	3776	7872	8448	6336	10880	9280
1568788212	120	0	4227.179688	4227.692383	4234.871582	4233.333496	4227.179688	450	3				0	4	4	4	4	4	120	0	8192	8192	8192	3712	7872	8448	6272	10880	9024
1568788212	121	0	4228.205078	4235.897461	4225.641113	4226.666504	4223.077148	450	3				0	4	4	4	4	4	121	0	8192	8192	8192	3776	7872	8448	6272	10880	9024
1568788212	122	0	4210.256348	4223.589844	4211.282227	4211.794922	4209.230957	450	3				0	4	4	4	4	4	122	0	8192	8192	8192	3776	7872	8448	6400	10880	9216
1568788212	123	0	4212.307617	4227.692383	4233.333496	4216.922852	4213.846191	1023	3				0	4	4	4	4	4	123	0	8192	8192	8192	3776	7872	8448	6400	10944	9280
1568788212	124	0	4218.974121	4237.94873	4208.717773	4218.461426	4214.358887	450	3				0	4	4	4	4	4	124	0	8192	8192	8192	3776	7872	8384	6336	10944	9216
1568788212	125	0	4207.692383	4229.743652	4206.666504	4212.820313	4200	450	3				0	4	4	4	4	4	125	0	8192	8192	8192	3712	7872	8384	6336	10944	9216
1568788212	126	0	4208.205078	4213.333496	4187.179688	4221.025879	4206.153809	450	3				0	4	4	4	4	4	126	0	8192	8192	8192	3776	7872	8448	6336	10880	9216
1568788212	127	0	4215.897461	4201.025879	4159.487305	4212.307617	4213.846191	233	3				0	4	4	4	4	4	127	0	8192	8192	8192	3776	7872	8448	6336	10880	9280
1568788212	0	0	4216.410156	4198.974121	4157.436035	4185.641113	4206.666504	450	3				0	4	4	4	4	4	0	0	8192	8192	8192	3776	7872	8448	6336	10880	9280
1568788212	1	0	4215.384766	4194.871582	4122.563965	4172.307617	4202.05127	450	3				0	4	4	4	4	4	1	0	8192	8192	8192	3776	7872	8448	6336	10880	9280
1568788212	2	0	4198.461426	4180.512695	4130.256348	4155.384766	4189.743652	1023	3				0	4	4	4	4	4	2	0	8192	8192	8192	3776	7872	8384	6400	10944	9216
1568788212	3	0	4181.538574	4174.358887	4137.436035	4138.461426	4173.846191	450	3				0	4	4	4	4	4	3	0	8192	8192	8192	3712	7872	8448	6400	10816	9216
1568788212	4	0	4202.563965	4196.922852	4146.666504	4163.589844	4197.436035	1023	3				0	4	4	4	4	4	4	0	8192	8192	8192	3776	7872	8448	6400	10880	9216
1568788212	5	0	4240	4223.589844	4194.358887	4216.410156	4246.666504	450	3				0	4	4	4	4	4	5	0	8192	8192	8192	3776	7872	8448	6400	10880	9216
1568788212	6	0	4233.333496	4213.333496	4186.666504	4228.717773	4244.615234	1023	3				0	4	4	4	4	4	6	0	8192	8192	8192	3712	7872	8448	6400	10880	9344
1568788212	7	0	4192.820313	4192.820313	4201.538574	4197.94873	4196.922852	450	3				0	4	4	4	4	4	7	0	8192	8192	8192	3776	7872	8448	6400	10944	9280
1568788212	8	0	4181.538574	4207.179688	4218.974121	4192.307617	4183.589844	450	3				0	4	4	4	4	4	8	0	8192	8192	8192	3776	7872	8448	6400	10880	9216
1568788212	9	0	4195.897461	4223.589844	4204.102539	4214.871582	4201.025879	1023	3				0	4	4	4	4	4	9	0	8192	8192	8192	3712	7872	8448	6400	10944	9088
1568788212	10	0	4183.077148	4194.871582	4194.358887	4206.666504	4185.641113	450	3				0	4	4	4	4	4	10	0	8192	8192	8192	3776	7872	8448	6272	10944	9152
1568788212	11	0	4161.025879	4170.256348	4156.922852	4187.179688	4163.589844	1023	3				0	4	4	4	4	4	11	0	8192	8192	8192	3712	7872	8448	6272	10944	9152
1568788212	12	0	4182.563965	4188.717773	4171.282227	4204.102539	4191.282227	450	3				0	4	4	4	4	4	12	0	8192	8192	8192	3712	7872	8448	6400	10880	9280
1568788212	13	0	4216.410156	4198.974121	4167.692383	4218.974121	4227.179688	450	3				0	4	4	4	4	4	13	0	8192	8192	8192	3776	7872	8448	6336	10880	9216
1568788212	14	0	4221.538574	4190.769043	4127.179688	4211.282227	4234.358887	450	3				0	4	4	4	4	4	14	0	8192	8192	8192	3712	7872	8448	6336	10880	9216
1568788212	15	0	4226.153809	4201.025879	4151.282227	4211.794922	4243.589844	1023	3				0	4	4	4	4	4	15	0	8192	8192	8192	3776	7872	8448	6336	10880	9216
1568788212	16	0	4245.128418	4215.384766	4149.230957	4218.461426	4254.871582	0	3				0	4	4	4	4	4	16	0	8192	8192	8192	3712	7872	8448	6336	10880	9216
1568788212	17	0	4255.384766	4215.384766	4158.974121	4218.974121	4255.897461	0	3				0	4	4	4	4	4	17	0	8192	8192	8192	3776	7936	8384	6464	10880	9216
1568788212	18	0	4242.05127	4213.333496	4182.05127	4215.897461	4248.205078	0	3				0	4	4	4	4	4	18	0	8192	8192	8192	3776	7872	8448	6336	10880	9280
1568788212	19	0	4220	4209.230957	4178.461426	4207.692383	4232.307617	0	3				0	4	4	4	4	4	19	0	8192	8192	8192	3776	7872	8448	6336	10880	9280
1568788212	20	0	4210.769043	4201.025879	4218.974121	4203.077148	4215.897461	0	3				0	4	4	4	4	4	20	0	8192	8192	8192	3712	7872	8448	6400	10944	9216
1568788212	21	0	4211.794922	4201.025879	4231.282227	4218.974121	4213.333496	0	3				0	4	4	4	4	4	21	0	8192	8192	8192	3776	7872	8384	6336	10816	9216
1568788212	22	0	4215.384766	4198.974121	4241.025879	4238.974121	4224.102539	0	3				0	4	4	4	4	4	22	0	8192	8192	8192	3712	7872	8448	6400	10880	9152
1568788212	23	0	4218.974121	4196.922852	4250.769043	4240.512695	4232.820313	0	3				0	4	4	4	4	4	23	0	8192	8192	8192	3776	7872	8448	6400	10880	9152
1568788212	24	0	4219.487305	4194.871582	4222.563965	4232.820313	4232.820313	0	3				0	4	4	4	4	4	24	0	8192	8192	8192	3776	7872	8384	6400	10880	9088
1568788212	25	0	4217.436035	4188.717773	4231.794922	4234.358887	4231.794922	0	3				0	4	4	4	4	4	25	0	8192	8192	8192	3776	7872	8448	6336	10880	9216
1568788212	26	0	4224.102539	4184.615234	4204.615234	4236.410156	4236.922852	0	3				0	4	4	4	4	4	26	0	8192	8192	8192	3776	7872	8448	6400	10880	9280
1568788212	27	0	4229.743652	4180.512695	4177.436035	4222.563965	4235.897461	0	3				0	4	4	4	4	4	27	0	8192	8192	8192	3776	7872	8384	6400	10880	9472
1568788212	28	0	4233.333496	4182.563965	4183.077148	4216.410156	4234.358887	0	3				0	4	4	4	4	4	28	0	8192	8192	8192	3776	7872	8448	6400	10880	9280
1568788212	29	0	4238.461426	4186.666504	4154.871582	4216.922852	4242.563965	0	3				0	4	4	4	4	4	29	0	8192	8192	8192	3776	7872	8384	6336	10880	9280
1568788212	30	0	4225.641113	4168.205078	4158.461426	4203.589844	4232.307617	0	3				0	4	4	4	4	4	30	0	8192	8192	8192	3712	7872	8448	6336	10880	9216
1568788212	31	0	4204.615234	4151.794922	4156.922852	4197.436035	4211.282227	0	3				0	4	4	4	4	4	31	0	8192	8192	8192	3776	7872	8448	6400	10880	9216
1568788212	32	0	4195.384766	4162.05127	4166.666504	4196.410156	4194.358887	0	3				0	4	4	4	4	4	32	0	8192	8192	8192	3776	7872	8448	6336	10880	9216
1568788212	33	0	4191.794922	4174.358887	4195.384766	4186.153809	4185.128418	0	3				0	4	4	4	4	4	33	0	8192	8192	8192	3776	7872	8448	6336	10880	9216
1568788212	34	0	4193.846191	4184.615234	4197.94873	4187.179688	4191.282227	0	3				0	4	4	4	4	4	34	0	8192	8192	8192	3712	7872	8448	6400	10880	9216
1568788212	35	0	4193.846191	4192.820313	4242.563965	4201.025879	4194.871582	0	3				0	4	4	4	4	4	35	0	8192	8192	8192	3776	7872	8448	6400	10880	9216
1568788212	36	0	4184.102539	4186.666504	4238.974121	4204.615234	4182.563965	0	3				0	4	4	4	4	4	36	0	8192	8192	8192	3776	7872	8448	6336	10880	8960
1568788212	37	0	4186.666504	4182.563965	4213.846191	4214.871582	4185.128418	0	3				0	4	4	4	4	4	37	0	8192	8192	8192	3712	7872	8448	6336	10880	8960
1568788212	38	0	4201.538574	4190.769043	4234.871582	4228.717773	4202.563965	0	3				0	4	4	4	4	4	38	0	8192	8192	8192	3712	7872	8448	6400	10880	9216
1568788212	39	0	4203.077148	4188.717773	4204.102539	4223.589844	4203.589844	0	3				0	4	4	4	4	4	39	0	8192	8192	8192	3776	7872	8448	6400	10944	9280
1568788212	40	0	4207.179688	4188.717773	4198.974121	4214.871582	4205.128418	0	3				0	4	4	4	4	4	40	0	8192	8192	8192	3712	7872	8384	6272	10880	9216
1568788212	41	0	4224.102539	4198.974121	4196.922852	4216.922852	4218.461426	0	3				0	4	4	4	4	4	41	0	8192	8192	8192	3776	7872	8448	6272	10880	9216
1568788212	42	0	4234.358887	4205.128418	4174.358887	4221.025879	4220.512695	0	3				0	4	4	4	4	4	42	0	8192	8192	8192	3712	7872	8384	6336	10944	9088
1568788212	43	0	4231.282227	4196.922852	4193.846191	4223.077148	4213.846191	0	3				0	4	4	4	4	4	43	0	8192	8192	8192	3776	7872	8448	6336	10880	9280
1568788212	44	0	4220.512695	4186.666504	4181.025879	4224.102539	4206.153809	0	3				0	4	4	4	4	4	44	0	8192	8192	8192	3776	7872	8384	6336	10880	9280
1568788212	45	0	4212.307617	4186.666504	4194.358887	4228.205078	4197.94873	0	3				0	4	4	4	4	4	45	0	8192	8192	8192	3776	7872	8448	6464	10880	9152
1568788212	46	0	4214.871582	4196.922852	4216.410156	4234.358887	4197.94873	0	3				0	4	4	4	4	4	46	0	8192	8192	8192	3776	7872	8448	6464	10880	9344
1568788212	47	0	4219.487305	4207.179688	4214.358887	4235.384766	4202.563965	0	3				0	4	4	4	4	4	47	0	8192	8192	8192	3712	7872	8448	6400	10880	9344
1568788212	48	0	4215.897461	4213.333496	4241.025879	4226.666504	4199.487305	0	3				0	4	4	4	4	4	48	0	8192	8192	8192	3776	7872	8512	6464	10880	9280
1568788212	49	0	4202.563965	4209.230957	4220	4215.384766	4185.641113	0	3				0	4	4	4	4	4	49	0	8192	8192	8192	3776	7872	8448	6400	10880	9280
1568788212	50	0	4193.333496	4196.922852	4215.897461	4210.256348	4178.461426	0	3				0	4	4	4	4	4	50	0	8192	8192	8192	3712	7872	8384	6336	10880	9216
1568788212	51	0	4204.615234	4205.128418	4229.743652	4216.410156	4189.743652	0	3				0	4	4	4	4	4	51	0	8192	8192	8192	3712	7872	8448	6336	10880	9216
1568788212	52	0	4225.641113	4223.589844	4220	4226.153809	4207.179688	0	3				0	4	4	4	4	4	52	0	8192	8192	8192	3712	7872	8448	6336	10880	9216
1568788212	53	0	4241.025879	4233.846191	4243.077148	4237.436035	4222.05127	0	3				0	4	4	4	4	4	53	0	8192	8192	8192	3712	7872	8448	6336	10880	9216
1568788212	54	0	4251.794922	4231.794922	4215.897461	4249.743652	4235.897461	0	3				0	4	4	4	4	4	54	0	8192	8192	8192	3712	7872	8512	6336	10880	9088
1568788212	55	0	4262.05127	4233.846191	4195.384766	4252.307617	4245.641113	0	3				0	4	4	4	4	4	55	0	8192	8192	8192	3776	7872	8448	6336	10880	9088
1568788212	56	0	4269.230957	4233.846191	4191.282227	4237.94873	4250.256348	0	3				0	4	4	4	4	4	56	0	8192	8192	8192	3712	7872	8448	6336	10880	9216
1568788212	57	0	4273.333496	4225.641113	4164.102539	4233.846191	4254.358887	0	3				0	4	4	4	4	4	57	0	8192	8192	8192	3776	7872	8448	6336	10880	9216
1568788212	58	0	4269.230957	4215.384766	4200	4246.153809	4253.846191	0	3				0	4	4	4	4	4	58	0	8192	8192	8192	3712	7872	8448	6464	10880	9216
1568788212	59	0	4251.794922	4213.333496	4204.615234	4241.025879	4231.282227	0	3				0	4	4	4	4	4	59	0	8192	8192	8192	3712	7872	8448	6464	10880	9216
1568788212	60	0	4241.538574	4219.487305	4204.615234	4226.153809	4211.282227	0	3				0	4	4	4	4	4	60	0	8192	8192	8192	3712	7872	8448	6336	10816	9280
1568788212	61	0	4251.794922	4229.743652	4242.05127	4240.512695	4216.922852	0	3				0	4	4	4	4	4	61	0	8192	8192	8192	3776	7872	8448	6400	10944	9216
1568788212	62	0	4242.05127	4225.641113	4234.358887	4254.358887	4211.282227	0	3				0	4	4	4	4	4	62	0	8192	8192	8192	3712	7872	8448	6336	10880	9280
1568788212	63	0	4204.615234	4211.282227	4237.436035	4229.743652	4181.538574	0	3				0	4	4	4	4	4	63	0	8192	8192	8192	3776	7872	8448	6336	10880	9216
1568788212	64	0	4196.922852	4219.487305	4225.641113	4212.820313	4173.846191	450	3				0	4	4	4	4	4	64	0	8192	8192	8192	3712	7872	8448	6336	10880	9216
1568788212	65	0	4220.512695	4235.897461	4224.102539	4228.717773	4194.358887	450	3				0	4	4	4	4	4	65	0	8192	8192	8192	3776	7872	8512	6336	10880	9152
1568788212	66	0	4220.512695	4223.589844	4224.615234	4230.769043	4199.487305	1023	3				0	4	4	4	4	4	66	0	8192	8192	8192	3776	7872	8448	6272	10944	9280
1568788212	67	0	4210.256348	4211.282227	4173.846191	4213.333496	4194.358887	450	3				0	4	4	4	4	4	67	0	8192	8192	8192	3712	7872	8512	6400	10880	9216
1568788212	68	0	4228.717773	4215.384766	4186.666504	4209.230957	4207.179688	1023	3				0	4	4	4	4	4	68	0	8192	8192	8192	3712	7872	8448	6336	10880	9280
1568788212	69	0	4251.794922	4221.538574	4192.307617	4227.179688	4227.692383	450	3				0	4	4	4	4	4	69	0	8192	8192	8192	3712	7872	8448	6336	10880	9280
1568788212	70	0	4254.358887	4219.487305	4166.153809	4245.641113	4235.384766	1023	3				0	4	4	4	4	4	70	0	8192	8192	8192	3712	7872	8512	6400	10880	9216
1568788212	71	0	4250.769043	4211.282227	4174.871582	4242.563965	4231.282227	450	3				0	4	4	4	4	4	71	0	8192	8192	8192	3776	7872	8512	6400	10944	9280
1568788212	72	0	4244.615234	4207.179688	4160	4226.666504	4221.538574	450	3				0	4	4	4	4	4	72	0	8192	8192	8192	3712	7872	8448	6400	10880	9280
1568788212	73	0	4235.897461	4213.333496	4183.077148	4222.05127	4214.871582	1023	3				0	4	4	4	4	4	73	0	8192	8192	8192	3712	7872	8448	6400	10880	9280
1568788212	74	0	4236.410156	4223.589844	4209.743652	4235.897461	4218.461426	450	3				0	4	4	4	4	4	74	0	8192	8192	8192	3712	7872	8448	6336	10880	9216
1568788212	75	0	4230.256348	4219.487305	4202.05127	4236.410156	4208.205078	1023	3				0	4	4	4	4	4	75	0	8192	8192	8192	3776	7872	8448	6336	10816	9216
1568788212	76	0	4213.333496	4209.230957	4214.871582	4226.666504	4189.230957	450	3				0	4	4	4	4	4	76	0	8192	8192	8192	3776	7872	8512	6336	10944	9216
1568788212	77	0	4217.436035	4221.538574	4209.230957	4240	4197.436035	450	3				0	4	4	4	4	4	77	0	8192	8192	8192	3776	7872	8448	6336	10944	9216
1568788212	78	0	4225.128418	4233.846191	4218.461426	4245.128418	4205.128418	450	3				0	4	4	4	4	4	78	0	8192	8192	8192	3776	7872	8448	6400	10880	9152
1568788212	79	0	4209.230957	4215.384766	4192.307617	4211.794922	4185.128418	1023	3				0	4	4	4	4	4	79	0	8192	8192	8192	3776	7872	8448	6336	10944	9216
1568788212	80	0	4204.615234	4209.230957	4166.666504	4192.307617	4182.563965	450	3				0	4	4	4	4	4	80	0	8192	8192	8192	3776	7872	8448	6400	10880	9216
1568788212	81	0	4219.487305	4231.794922	4207.692383	4210.256348	4201.025879	450	3				0	4	4	4	4	4	81	0	8192	8192	8192	3712	7872	8448	6400	10880	9344
1568788212	82	0	4224.102539	4235.897461	4183.589844	4220	4207.692383	450	3				0	4	4	4	4	4	82	0	8192	8192	8192	3776	7872	8448	6400	10880	9344
1568788212	83	0	4228.205078	4227.692383	4181.025879	4229.230957	4219.487305	1023	3				0	4	4	4	4	4	83	0	8192	8192	8192	3712	7872	8448	6400	10944	9280
1568788212	84	0	4239.487305	4231.794922	4214.358887	4244.102539	4238.461426	450	3				0	4	4	4	4	4	84	0	8192	8192	8192	3712	7872	8512	6272	10880	9280
1568788212	85	0	4237.94873	4235.897461	4207.692383	4243.077148	4233.846191	450	3				0	4	4	4	4	4	85	0	8192	8192	8192	3776	7872	8448	6400	10880	9216
1568788212	86	0	4232.820313	4231.794922	4234.871582	4237.94873	4220	450	3				0	4	4	4	4	4	86	0	8192	8192	8192	3776	7872	8448	6336	10880	9216
1568788212	87	0	4233.333496	4240	4236.922852	4238.974121	4217.94873	1023	3				0	4	4	4	4	4	87	0	8192	8192	8192	3776	7872	8512	6336	10880	9216
1568788212	88	0	4228.717773	4248.205078	4237.94873	4233.333496	4215.897461	450	3				0	4	4	4	4	4	88	0	8192	8192	8192	3712	7872	8448	6336	10816	9216
1568788212	89	0	4227.179688	4248.205078	4241.538574	4231.282227	4216.410156	450	3				0	4	4	4	4	4	89	0	8192	8192	8192	3776	7872	8448	6336	10880	9216
1568788212	90	0	4234.358887	4244.102539	4212.307617	4237.436035	4221.538574	450	3				0	4	4	4	4	4	90	0	8192	8192	8192	3776	7872	8448	6336	10880	9152
1568788212	91	0	4236.922852	4244.102539	4224.615234	4234.871582	4219.487305	1023	3				0	4	4	4	4	4	91	0	8192	8192	8192	3712	7872	8448	6336	10880	9152
1568788212	92	0	4232.307617	4244.102539	4209.743652	4231.794922	4213.333496	450	3				0	4	4	4	4	4	92	0	8192	8192	8192	3776	7872	8512	6400	10880	9216
1568788212	93	0	4226.666504	4237.94873	4198.974121	4231.794922	4213.333496	450	3				0	4	4	4	4	4	93	0	8192	8192	8192	3776	7872	8448	6400	10944	9152
1568788213	94	0	4212.820313	4225.641113	4201.538574	4217.436035	4206.666504	450	3				0	4	4	4	4	4	94	0	8192	8192	8192	3712	7872	8448	6400	10880	9280
1568788213	95	0	4184.102539	4207.179688	4157.436035	4187.179688	4174.358887	1023	3				0	4	4	4	4	4	95	0	8192	8192	8192	3712	7872	8448	6400	10880	9280
1568788213	96	0	4157.436035	4190.769043	4162.05127	4163.077148	4138.461426	450	3				0	4	4	4	4	4	96	0	8192	8192	8192	3776	7872	8448	6336	10880	9216
1568788213	97	0	4149.230957	4184.615234	4163.077148	4166.153809	4129.743652	450	3				0	4	4	4	4	4	97	0	8192	8192	8192	3776	7872	8448	6400	10880	9216
1568788213	98	0	4162.563965	4198.974121	4176.410156	4186.666504	4147.692383	450	3				0	4	4	4	4	4	98	0	8192	8192	8192	3776	7872	8448	6400	10880	9280
1568788213	99	0	4192.820313	4221.538574	4224.615234	4209.743652	4177.436035	1023	3				0	4	4	4	4	4	99	0	8192	8192	8192	3712	7872	8448	6336	10880	8896
1568788213	100	0	4214.358887	4235.897461	4220	4228.717773	4195.384766	450	3				0	4	4	4	4	4	100	0	8192	8192	8192	3712	7872	8512	6336	10880	8896
1568788213	101	0	4208.717773	4233.846191	4230.769043	4229.230957	4192.820313	450	3				0	4	4	4	4	4	101	0	8192	8192	8192	3776	7872	8512	6336	10880	8960
1568788213	102	0	4204.615234	4229.743652	4222.05127	4218.974121	4187.179688	450	3				0	4	4	4	4	4	102	0	8192	8192	8192	3712	7872	8448	6336	10944	9216
1568788213	103	0	4213.846191	4233.846191	4206.666504	4210.769043	4188.717773	1023	3				0	4	4	4	4	4	103	0	8192	8192	8192	3712	7872	8512	6400	10944	9216
1568788213	104	0	4215.384766	4229.743652	4228.717773	4206.666504	4193.846191	450	3				0	4	4	4	4	4	104	0	8192	8192	8192	3776	7872	8448	6336	10880	9280
1568788213	105	0	4216.410156	4229.743652	4213.333496	4224.615234	4203.589844	450	3				0	4	4	4	4	4	105	0	8192	8192	8192	3712	7872	8512	6336	10880	9280
1568788213	106	0	4215.897461	4233.846191	4217.436035	4239.487305	4208.717773	450	3				0	4	4	4	4	4	106	0	8192	8192	8192	3776	7872	8448	6272	10880	9152
1568788213	107	0	4202.563965	4225.641113	4211.794922	4223.077148	4202.563965	1023	3				0	4	4	4	4	4	107	0	8192	8192	8192	3712	7872	8448	6400	10880	9216
1568788213	108	0	4193.846191	4223.589844	4197.436035	4217.94873	4198.974121	450	3				0	4	4	4	4	4	108	0	8192	8192	8192	3712	7936	8512	6400	10880	9216
1568788213	109	0	4200	4231.794922	4214.358887	4235.384766	4205.641113	450	3				0	4	4	4	4	4	109	0	8192	8192	8192	3712	7872	8448	6400	10880	9216
1568788213	110	0	4195.384766	4223.589844	4174.871582	4224.102539	4205.128418	450	3				0	4	4	4	4	4	110	0	8192	8192	8192	3712	7936	8512	6336	10944	9216
1568788213	111	0	4182.563965	4213.333496	4173.333496	4198.974121	4192.307617	1023	3				0	4	4	4	4	4	111	0	8192	8192	8192	3776	7936	8512	6400	10880	9216
1568788213	112	0	4185.641113	4223.589844	4203.077148	4206.153809	4187.692383	450	3				0	4	4	4	4	4	112	0	8192	8192	8192	3776	7872	8448	6400	10816	9216
1568788213	113	0	4195.897461	4233.846191	4207.179688	4217.436035	4197.94873	450	3				0	4	4	4	4	4	113	0	8192	8128	8192	3712	7936	8448	6400	10816	9216
1568788213	114	0	4203.077148	4229.743652	4230.769043	4213.846191	4203.077148	450	3				0	4	4	4	4	4	114	0	8192	8192	8192	3776	7936	8448	6464	10880	9088
1568788213	115	0	4210.769043	4229.743652	4211.794922	4212.820313	4203.077148	1023	3				0	4	4	4	4	4	115	0	8192	8192	8192	3776	7936	8448	6336	10880	9280
1568788213	116	0	4205.641113	4219.487305	4210.256348	4210.256348	4198.974121	450	3				0	4	4	4	4	4	116	0	8192	8192	8192	3776	7936	8448	6336	10880	9280
1568788213	117	0	4185.641113	4192.820313	4207.692383	4196.922852	4184.615234	450	3				0	4	4	4	4	4	117	0	8192	8192	8192	3776	7872	8512	6336	10880	8960
1568788213	118	0	4187.692383	4182.563965	4185.128418	4195.384766	4182.563965	450	3				0	4	4	4	4	4	118	0	8192	8192	8192	3712	7872	8448	6336	10880	8960
1568788213	119	0	4210.769043	4192.820313	4217.94873	4204.615234	4201.025879	1023	3				0	4	4	4	4	4	119	0	8192	8192	8192	3776	7872	8448	6336	10880	9408
1568788213	120	0	4212.307617	4186.666504	4203.077148	4207.692383	4207.692383	450	3				0	4	4	4	4	4	120	0	8192	8192	8192	3776	7872	8448	6336	10880	9280
1568788213	121	0	4201.025879	4176.410156	4192.820313	4216.922852	4197.94873	450	3				0	4	4	4	4	4	121	0	8192	8192	8192	3776	7872	8448	6400	10880	9216
1568788213	122	0	4211.794922	4182.563965	4210.769043	4234.358887	4202.05127	450	3				0	4	4	4	4	4	122	0	8192	8192	8192	3776	7872	8512	6272	10880	9216
1568788213	123	0	4222.563965	4186.666504	4191.282227	4227.179688	4209.743652	1023	3				0	4	4	4	4	4	123	0	8192	8192	8192	3712	7872	8448	6272	10880	9216
1568788213	124	0	4207.179688	4182.563965	4201.538574	4197.436035	4195.897461	450	3				0	4	4	4	4	4	124	0	8192	8192	8192	3776	7872	8448	6336	10880	9280
1568788213	125	0	4196.410156	4184.615234	4191.282227	4191.282227	4182.563965	450	3				0	4	4	4	4	4	125	0	8192	8192	8192	3776	7872	8448	6400	10880	9216
1568788213	126	0	4199.487305	4182.563965	4191.282227	4198.974121	4178.974121	450	3				0	4	4	4	4	4	126	0	8192	8192	8192	3776	7872	8512	6336	10880	9152
1568788213	127	0	4189.230957	4168.205078	4210.256348	4189.230957	4173.333496	233	3				0	4	4	4	4	4	127	0	8192	8192	8192	3776	7872	8512	6336	10880	9152
1568788213	0	0	4188.205078	4166.153809	4198.974121	4198.461426	4178.461426	450	3				0	4	4	4	4	4	0	0	8192	8192	8192	3712	7872	8448	6400	10944	9216
1568788213	1	0	4215.384766	4176.410156	4232.820313	4229.230957	4203.589844	450	3				0	4	4	4	4	4	1	0	8192	8192	8192	3712	7872	8448	6400	10944	9216
1568788213	2	0	4226.666504	4174.358887	4221.538574	4221.538574	4211.794922	1023	3				0	4	4	4	4	4	2	0	8192	8192	8192	3712	7872	8512	6272	10880	9280
1568788213	3	0	4216.922852	4174.358887	4195.384766	4192.307617	4201.025879	450	3				0	4	4	4	4	4	3	0	8192	8192	8192	3712	7872	8448	6272	10880	9280
1568788213	4	0	4215.384766	4176.410156	4206.153809	4198.461426	4202.563965	1023	3				0	4	4	4	4	4	4	0	8192	8192	8192	3712	7872	8512	6336	10880	9216
1568788213	5	0	4204.615234	4172.307617	4173.333496	4203.589844	4202.563965	450	3				0	4	4	4	4	4	5	0	8192	8192	8192	3776	7872	8448	6336	10816	9216
1568788213	6	0	4198.461426	4170.256348	4186.153809	4189.230957	4196.922852	1023	3				0	4	4	4	4	4	6	0	8192	8192	8192	3776	7872	8448	6336	10880	9216
1568788213	7	0	4214.871582	4184.615234	4202.05127	4197.436035	4201.025879	450	3				0	4	4	4	4	4	7	0	8192	8192	8192	3776	7872	8448	6336	10880	9344
1568788213	8	0	4222.05127	4192.820313	4191.282227	4217.94873	4205.128418	450	3				0	4	4	4	4	4	8	0	8192	8192	8192	3712	7872	8448	6336	10880	9344
1568788213	9	0	4213.846191	4184.615234	4203.077148	4214.358887	4198.974121	1023	3				0	4	4	4	4	4	9	0	8192	8192	8192	3776	7872	8512	6336	10880	9216
1568788213	10	0	4214.358887	4190.769043	4192.307617	4203.589844	4197.436035	450	3				0	4	4	4	4	4	10	0	8192	8192	8192	3776	7872	8448	6400	10880	9216
1568788213	11	0	4215.384766	4196.922852	4211.282227	4199.487305	4200	1023	3				0	4	4	4	4	4	11	0	8192	8192	8192	3712	7872	8448	6400	10880	9216
1568788213	12	0	4209.230957	4192.820313	4212.820313	4195.384766	4196.922852	450	3				0	4	4	4	4	4	12	0	8192	8192	8192	3776	7872	8448	6336	10816	9216
1568788213	13	0	4222.563965	4198.974121	4209.743652	4202.05127	4210.769043	450	3				0	4	4	4	4	4	13	0	8192	8192	8192	3776	7872	8448	6336	10816	9216
1568788213	14	0	4251.794922	4221.538574	4249.743652	4224.615234	4242.05127	450	3				0	4	4	4	4	4	14	0	8192	8192	8192	3776	7872	8512	6464	10880	9216
1568788213	15	0	4256.922852	4219.487305	4225.641113	4238.974121	4253.333496	1023	3				0	4	4	4	4	4	15	0	8192	8192	8192	3776	7936	8448	6336	10880	9216
1568788213	16	0	4247.692383	4209.230957	4216.922852	4235.897461	4246.666504	0	3				0	4	4	4	4	4	16	0	8192	8192	8192	3712	7936	8448	6336	10880	9280
1568788213	17	0	4254.358887	4215.384766	4217.436035	4230.769043	4248.717773	0	3				0	4	4	4	4	4	17	0	8192	8192	8192	3776	7872	8448	6336	10880	9280
1568788213	18	0	4246.153809	4211.282227	4180.512695	4216.922852	4234.871582	0	3				0	4	4	4	4	4	18	0	8192	8192	8192	3776	7936	8448	6336	10880	9280
1568788213	19	0	4217.436035	4192.820313	4189.230957	4195.384766	4202.05127	0	3				0	4	4	4	4	4	19	0	8192	8192	8192	3776	7872	8448	6400	10880	9216
1568788213	20	0	4210.256348	4186.666504	4187.692383	4191.282227	4194.358887	0	3				0	4	4	4	4	4	20	0	8192	8192	8192	3776	7872	8448	6336	10944	9216
1568788213	21	0	4208.717773	4190.769043	4194.871582	4198.461426	4200	0	3				0	4	4	4	4	4	21	0	8192	8192	8192	3776	7872	8448	6336	10944	9216
1568788213	22	0	4205.128418	4196.922852	4197.436035	4210.769043	4198.974121	0	3				0	4	4	4	4	4	22	0	8192	8192	8192	3712	7872	8448	6272	10880	9216
1568788213	23	0	4216.922852	4211.282227	4186.153809	4219.487305	4202.563965	0	3				0	4	4	4	4	4	23	0	8192	8192	8192	3776	7872	8448	6400	10816	9216
1568788213	24	0	4224.615234	4213.333496	4210.769043	4205.641113	4204.102539	0	3				0	4	4	4	4	4	24	0	8192	8192	8192	3776	7872	8448	6336	10880	9216
1568788213	25	0	4217.436035	4205.128418	4185.128418	4192.307617	4201.538574	0	3				0	4	4	4	4	4	25	0	8192	8192	8192	3712	7872	8448	6272	10944	9344
1568788213	26	0	4223.589844	4209.230957	4190.769043	4209.230957	4214.871582	0	3				0	4	4	4	4	4	26	0	8192	8192	8192	3776	7872	8448	6272	10944	9344
1568788213	27	0	4246.153809	4219.487305	4227.179688	4225.128418	4239.487305	0	3				0	4	4	4	4	4	27	0	8192	8192	8192	3776	7872	8448	6336	10880	9280
1568788213	28	0	4252.820313	4217.436035	4204.102539	4218.461426	4245.128418	0	3				0	4	4	4	4	4	28	0	8192	8192	8192	3776	7872	8512	6400	10880	9216
1568788213	29	0	4233.846191	4201.025879	4196.922852	4206.666504	4226.666504	0	3				0	4	4	4	4	4	29	0	8192	8192	8192	3712	7872	8448	6336	10880	9216
1568788213	30	0	4220	4194.871582	4176.410156	4203.589844	4215.384766	0	3				0	4	4	4	4	4	30	0	8192	8192	8192	3712	7872	8448	6336	10880	9152
1568788213	31	0	4239.487305	4207.179688	4190.256348	4229.230957	4234.871582	0	3				0	4	4	4	4	4	31	0	8192	8192	8192	3776	7872	8512	6336	10880	9152
1568788213	32	0	4261.538574	4223.589844	4227.692383	4255.897461	4255.897461	0	3				0	4	4	4	4	4	32	0	8192	8192	8192	3776	7872	8512	6336	10880	9216
1568788213	33	0	4247.179688	4219.487305	4197.94873	4232.820313	4234.871582	0	3				0	4	4	4	4	4	33	0	8192	8192	8192	3776	7872	8448	6272	10880	9216
1568788213	34	0	4218.461426	4213.333496	4197.94873	4185.128418	4196.922852	0	3				0	4	4	4	4	4	34	0	8192	8192	8192	3776	7872	8512	6400	10816	9344
1568788213	35	0	4212.820313	4225.641113	4203.589844	4173.333496	4189.743652	0	3				0	4	4	4	4	4	35	0	8192	8192	8192	3776	7872	8512	6400	10816	9344
1568788213	36	0	4226.666504	4242.05127	4215.384766	4185.128418	4200	0	3				0	4	4	4	4	4	36	0	8192	8192	8192	3712	7872	8448	6400	10880	9216
1568788213	37	0	4230.769043	4244.102539	4231.794922	4184.615234	4201.538574	0	3				0	4	4	4	4	4	37	0	8192	8192	8192	3712	7872	8512	6400	10944	9280
1568788213	38	0	4227.179688	4242.05127	4198.974121	4188.717773	4204.615234	0	3				0	4	4	4	4	4	38	0	8192	8192	8192	3712	7872	8448	6336	10880	9216
1568788213	39	0	4231.282227	4244.102539	4212.307617	4205.128418	4212.307617	0	3				0	4	4	4	4	4	39	0	8192	8192	8192	3712	7872	8448	6336	10880	9216
1568788213	40	0	4236.922852	4237.94873	4208.205078	4219.487305	4217.94873	0	3				0	4	4	4	4	4	40	0	8192	8192	8192	3776	7872	8448	6400	10880	9216
1568788213	41	0	4243.589844	4233.846191	4181.025879	4218.974121	4226.153809	0	3				0	4	4	4	4	4	41	0	8192	8192	8192	3776	7872	8512	6336	10944	9152
1568788213	42	0	4249.230957	4233.846191	4185.128418	4203.589844	4227.692383	0	3				0	4	4	4	4	4	42	0	8192	8192	8192	3712	7872	8448	6336	10816	9216
1568788213	43	0	4245.641113	4225.641113	4155.384766	4200.512695	4217.436035	0	3				0	4	4	4	4	4	43	0	8192	8192	8192	3712	7872	8448	6336	10880	9216
1568788213	44	0	4237.436035	4213.333496	4168.205078	4221.538574	4216.410156	0	3				0	4	4	4	4	4	44	0	8192	8192	8192	3776	7872	8448	6336	10880	9216
1568788213	45	0	4234.358887	4211.282227	4183.589844	4237.436035	4222.563965	0	3				0	4	4	4	4	4	45	0	8192	8192	8192	3776	7872	8448	6400	10880	9408
1568788213	46	0	4232.307617	4217.436035	4182.563965	4235.384766	4220.512695	0	3				0	4	4	4	4	4	46	0	8192	8192	8192	3776	7872	8512	6336	10880	9216
1568788213	47	0	4221.538574	4213.333496	4211.794922	4228.205078	4213.846191	0	3				0	4	4	4	4	4	47	0	8192	8192	8192	3712	7872	8448	6272	10944	9280
1568788213	48	0	4198.461426	4203.077148	4194.871582	4211.794922	4198.974121	0	3				0	4	4	4	4	4	48	0	8192	8192	8192	3712	7872	8384	6400	10880	9536
1568788213	49	0	4182.563965	4203.077148	4210.256348	4185.641113	4180.512695	0	3				0	4	4	4	4	4	49	0	8192	8192	8192	3776	7872	8448	6400	10880	9536
1568788213	50	0	4190.769043	4217.436035	4228.717773	4174.358887	4186.153809	0	3				0	4	4	4	4	4	50	0	8192	8192	8192	3712	7872	8384	6336	10880	9216
1568788213	51	0	4207.179688	4225.641113	4211.794922	4182.05127	4203.589844	0	3				0	4	4	4	4	4	51	0	8192	8192	8192	3776	7872	8448	6336	10880	9216
1568788213	52	0	4229.230957	4229.743652	4238.974121	4200.512695	4219.487305	0	3				0	4	4	4	4	4	52	0	8192	8192	8192	3776	7872	8448	6336	10880	9280
1568788213	53	0	4259.487305	4244.102539	4225.641113	4223.589844	4243.077148	0	3				0	4	4	4	4	4	53	0	8192	8192	8192	3776	7872	8448	6336	10880	9280
1568788213	54	0	4262.05127	4240	4197.436035	4224.615234	4249.743652	0	3				0	4	4	4	4	4	54	0	8192	8192	8192	3776	7872	8448	6400	10880	9216
1568788213	55	0	4235.384766	4219.487305	4167.179688	4201.538574	4223.589844	0	3				0	4	4	4	4	4	55	0	8192	8192	8192	3776	7872	8512	6336	10880	9280
1568788213	56	0	4227.179688	4217.436035	4138.461426	4191.282227	4207.179688	0	3				0	4	4	4	4	4	56	0	8192	8192	8192	3776	7872	8448	6336	10944	9216
1568788213	57	0	4239.487305	4237.94873	4174.871582	4216.922852	4220.512695	0	3				0	4	4	4	4	4	57	0	8192	8192	8192	3712	7872	8448	6336	10944	9216
1568788213	58	0	4240.512695	4246.153809	4170.256348	4243.077148	4225.128418	0	3				0	4	4	4	4	4	58	0	8192	8192	8192	3776	7872	8448	6400	10880	9280
1568788213	59	0	4228.717773	4235.897461	4170.769043	4239.487305	4213.333496	0	3				0	4	4	4	4	4	59	0	8192	8192	8192	3776	7872	8448	6272	10880	9216
1568788213	60	0	4223.589844	4231.794922	4195.384766	4229.743652	4210.256348	0	3				0	4	4	4	4	4	60	0	8192	8192	8192	3776	7872	8448	6336	10816	9280
1568788213	61	0	4216.410156	4233.846191	4185.128418	4220	4202.05127	0	3				0	4	4	4	4	4	61	0	8192	8192	8192	3776	7872	8512	6336	10816	9408
1568788213	62	0	4195.384766	4233.846191	4209.743652	4193.846191	4177.94873	0	3				0	4	4	4	4	4	62	0	8192	8192	8192	3712	7872	8448	6400	10944	9408
1568788213	63	0	4181.538574	4231.794922	4206.153809	4170.769043	4170.769043	0	3				0	4	4	4	4	4	63	0	8192	8192	8192	3712	7872	8448	6400	10880	9280
1568788213	64	0	4189.230957	4231.794922	4202.563965	4165.641113	4181.538574	450	3				0	4	4	4	4	4	64	0	8192	8192	8192	3776	7872	8448	6400	10944	9216
1568788213	65	0	4191.282227	4231.794922	4214.358887	4145.128418	4177.94873	450	3				0	4	4	4	4	4	65	0	8192	8192	8192	3776	7872	8448	6336	10944	9216
1568788213	66	0	4174.358887	4219.487305	4176.922852	4114.358887	4163.589844	1023	3				0	4	4	4	4	4	66	0	8192	8192	8192	3712	7872	8448	6400	10944	9344
1568788213	67	0	4160	4201.025879	4171.282227	4105.128418	4157.436035	450	3				0	4	4	4	4	4	67	0	8192	8192	8192	3776	7872	8448	6400	10944	9344
1568788213	68	0	4175.384766	4192.820313	4162.05127	4119.487305	4168.717773	1023	3				0	4	4	4	4	4	68	0	8192	8192	8192	3776	7872	8448	6400	10880	9216
1568788213	69	0	4210.256348	4213.333496	4163.589844	4143.077148	4200	450	3				0	4	4	4	4	4	69	0	8192	8192	8192	3712	7872	8512	6272	10880	9216
1568788213	70	0	4222.563965	4221.538574	4167.692383	4152.820313	4215.384766	1023	3				0	4	4	4	4	4	70	0	8192	8192	8192	3776	7872	8512	6336	10880	9216
1568788213	71	0	4212.307617	4211.282227	4135.897461	4163.589844	4207.179688	450	3				0	4	4	4	4	4	71	0	8192	8192	8192	3712	7872	8448	6336	10880	9216
1568788213	72	0	4210.256348	4213.333496	4178.974121	4199.487305	4214.871582	450	3				0	4	4	4	4	4	72	0	8192	8192	8192	3776	7872	8448	6400	10944	9216
1568788213	73	0	4202.563965	4215.384766	4196.410156	4227.692383	4220	1023	3				0	4	4	4	4	4	73	0	8192	8192	8192	3776	7872	8512	6400	10880	9216
1568788213	74	0	4189.230957	4217.436035	4180.512695	4221.025879	4201.025879	450	3				0	4	4	4	4	4	74	0	8192	8192	8192	3776	7872	8448	6336	10880	9216
1568788213	75	0	4192.820313	4229.743652	4210.256348	4210.256348	4196.922852	1023	3				0	4	4	4	4	4	75	0	8192	8192	8192	3712	7872	8512	6336	10880	9216
1568788213	76	0	4200.512695	4240	4194.871582	4218.461426	4208.717773	450	3				0	4	4	4	4	4	76	0	8192	8192	8192	3712	7872	8448	6400	10880	9216
1568788213	77	0	4207.692383	4250.256348	4207.179688	4226.666504	4216.410156	450	3				0	4	4	4	4	4	77	0	8192	8192	8192	3776	7872	8448	6400	10880	9280
1568788213	78	0	4222.05127	4258.461426	4223.589844	4220	4227.179688	450	3				0	4	4	4	4	4	78	0	8192	8192	8192	3712	7872	8448	6400	10880	9216
1568788213	79	0	4219.487305	4244.102539	4188.717773	4197.436035	4224.102539	1023	3				0	4	4	4	4	4	79	0	8192	8192	8192	3776	7872	8448	6400	10880	9216
1568788213	80	0	4210.769043	4223.589844	4172.820313	4189.743652	4220	450	3				0	4	4	4	4	4	80	0	8192	8192	8192	3776	7872	8448	6400	10880	9344
1568788213	81	0	4230.256348	4227.692383	4154.871582	4210.256348	4242.563965	450	3				0	4	4	4	4	4	81	0	8192	8192	8192	3712	7872	8448	6336	10880	9216
1568788213	82	0	4250.256348	4233.846191	4170.769043	4224.615234	4262.563965	450	3				0	4	4	4	4	4	82	0	8192	8128	8192	3776	7872	8448	6400	10880	9216
1568788213	83	0	4244.102539	4217.436035	4162.563965	4223.077148	4254.871582	1023	3				0	4	4	4	4	4	83	0	8192	8128	8192	3776	7872	8448	6336	10880	9152
1568788213	84	0	4218.974121	4188.717773	4132.820313	4212.307617	4233.333496	450	3				0	4	4	4	4	4	84	0	8192	8192	8192	3776	7872	8448	6336	10944	9088
1568788213	85	0	4203.589844	4182.563965	4177.436035	4211.794922	4224.615234	450	3				0	4	4	4	4	4	85	0	8192	8128	8192	3776	7872	8448	6400	10944	9088
1568788213	86	0	4206.666504	4203.077148	4195.897461	4234.358887	4226.153809	450	3				0	4	4	4	4	4	86	0	8192	8128	8192	3776	7872	8448	6336	10880	9216
1568788213	87	0	4199.487305	4205.128418	4200	4235.897461	4217.436035	1023	3				0	4	4	4	4	4	87	0	8192	8192	8192	3776	7872	8448	6400	10816	9216
1568788213	88	0	4181.025879	4188.717773	4192.820313	4200	4192.307617	450	3				0	4	4	4	4	4	88	0	8192	8192	8192	3776	7872	8448	6336	10880	9280
1568788213	89	0	4173.846191	4186.666504	4176.922852	4175.897461	4178.461426	450	3				0	4	4	4	4	4	89	0	8192	8192	8192	3712	7872	8448	6336	10880	9280
1568788213	90	0	4183.589844	4198.974121	4216.410156	4182.05127	4188.205078	450	3				0	4	4	4	4	4	90	0	8192	8192	8192	3776	7872	8448	6336	10880	9216
1568788213	91	0	4193.846191	4201.025879	4203.589844	4186.153809	4198.461426	1023	3				0	4	4	4	4	4	91	0	8192	8192	8192	3776	7872	8448	6272	10880	9216
1568788213	92	0	4199.487305	4196.922852	4193.846191	4182.05127	4201.025879	450	3				0	4	4	4	4	4	92	0	8192	8192	8192	3712	7872	8448	6400	10880	9088
1568788214	93	0	4212.307617	4198.974121	4204.102539	4184.102539	4211.282227	450	3				0	4	4	4	4	4	93	0	8192	8192	8192	3776	7872	8512	6400	10880	9088
1568788214	94	0	4230.769043	4203.077148	4172.820313	4189.743652	4228.717773	450	3				0	4	4	4	4	4	94	0	8192	8192	8192	3712	7872	8448	6336	10880	9216
1568788214	95	0	4237.94873	4198.974121	4178.461426	4201.025879	4240	1023	3				0	4	4	4	4	4	95	0	8192	8192	8192	3776	7872	8448	6336	10880	9216
1568788214	96	0	4224.615234	4182.563965	4158.461426	4210.769043	4230.769043	450	3				0	4	4	4	4	4	96	0	8192	8192	8192	3776	7872	8512	6336	10816	9216
1568788214	97	0	4205.641113	4160	4150.256348	4202.05127	4208.205078	450	3				0	4	4	4	4	4	97	0	8192	8192	8192	3776	7872	8448	6336	10816	9216
1568788214	98	0	4198.974121	4153.846191	4185.128418	4185.641113	4196.410156	450	3				0	4	4	4	4	4	98	0	8192	8192	8192	3712	7872	8448	6336	10880	9088
1568788214	99	0	4198.974121	4170.256348	4198.461426	4183.589844	4201.025879	1023	3				0	4	4	4	4	4	99	0	8192	8192	8192	3776	7872	8512	6336	10944	9216
1568788214	100	0	4200.512695	4182.563965	4238.974121	4185.641113	4203.077148	450	3				0	4	4	4	4	4	100	0	8192	8192	8192	3712	7872	8448	6336	10880	9280
1568788214	101	0	4196.922852	4180.512695	4234.871582	4183.077148	4199.487305	450	3				0	4	4	4	4	4	101	0	8192	8192	8192	3712	7872	8448	6336	10880	9408
1568788214	102	0	4188.717773	4182.563965	4214.871582	4186.666504	4196.922852	450	3				0	4	4	4	4	4	102	0	8192	8192	8192	3712	7872	8448	6336	10880	8384
1568788214	103	0	4181.025879	4180.512695	4217.94873	4185.641113	4191.794922	1023	3				0	4	4	4	4	4	103	0	8192	8192	8192	3776	7872	8448	6336	10880	9088
1568788214	104	0	4187.692383	4178.461426	4193.333496	4187.179688	4196.922852	450	3				0	4	4	4	4	4	104	0	8192	8192	8192	3776	7872	8512	6336	10880	9216
1568788214	105	0	4220.512695	4194.871582	4218.461426	4222.05127	4222.563965	450	3				0	4	4	4	4	4	105	0	8192	8192	8192	3776	7936	8448	6272	10880	9216
1568788214	106	0	4238.461426	4207.179688	4211.282227	4244.615234	4238.461426	450	3				0	4	4	4	4	4	106	0	8192	8192	8192	3712	7872	8448	6336	10816	9216
1568788214	107	0	4224.102539	4201.025879	4179.487305	4223.589844	4235.384766	1023	3				0	4	4	4	4	4	107	0	8192	8192	8192	3776	7872	8512	6336	10816	9216
1568788214	108	0	4220	4198.974121	4194.358887	4220	4231.282227	450	3				0	4	4	4	4	4	108	0	8192	8192	8192	3712	7872	8448	6400	10944	9216
1568788214	109	0	4232.307617	4205.128418	4173.846191	4249.743652	4233.333496	450	3				0	4	4	4	4	4	109	0	8192	8192	8192	3776	7936	8448	6336	10880	9280
1568788214	110	0	4227.179688	4203.077148	4177.436035	4256.410156	4231.794922	450	3				0	4	4	4	4	4	110	0	8192	8192	8192	3776	7872	8512	6336	10880	9344
1568788214	111	0	4215.384766	4196.922852	4190.256348	4238.974121	4226.153809	1023	3				0	4	4	4	4	4	111	0	8192	8192	8192	3776	7936	8448	6336	10880	9344
1568788214	112	0	4210.256348	4198.974121	4197.436035	4227.179688	4215.384766	450	3				0	4	4	4	4	4	112	0	8192	8192	8192	3712	7936	8448	6400	10944	9216
1568788214	113	0	4199.487305	4201.025879	4227.692383	4212.307617	4200	450	3				0	4	4	4	4	4	113	0	8192	8192	8192	3776	7872	8448	6336	10880	9216
1568788214	114	0	4195.897461	4201.025879	4209.743652	4204.102539	4192.820313	450	3				0	4	4	4	4	4	114	0	8192	8192	8192	3776	7872	8448	6400	10816	9216
1568788214	115	0	4204.102539	4201.025879	4216.410156	4200.512695	4201.025879	1023	3				0	4	4	4	4	4	115	0	8192	8192	8192	3712	7872	8448	6400	10816	9216
1568788214	116	0	4202.563965	4201.025879	4213.846191	4182.05127	4203.077148	450	3				0	4	4	4	4	4	116	0	8192	8192	8192	3776	7872	8448	6400	10880	9216
1568788214	117	0	4203.589844	4201.025879	4186.153809	4178.461426	4194.871582	450	3				0	4	4	4	4	4	117	0	8192	8192	8192	3776	7872	8448	6272	10944	9280
1568788214	118	0	4227.179688	4203.077148	4216.410156	4206.666504	4211.282227	450	3				0	4	4	4	4	4	118	0	8192	8192	8192	3776	7872	8448	6336	10880	9216
1568788214	119	0	4247.179688	4205.128418	4205.128418	4226.153809	4240.512695	1023	3				0	4	4	4	4	4	119	0	8192	8192	8192	3776	7872	8512	6336	10880	9152
1568788214	120	0	4242.563965	4209.230957	4194.871582	4216.922852	4241.538574	450	3				0	4	4	4	4	4	120	0	8192	8192	8192	3776	7872	8448	6336	10880	9152
1568788214	121	0	4231.282227	4213.333496	4196.410156	4213.333496	4227.179688	450	3				0	4	4	4	4	4	121	0	8192	8192	8192	3712	7872	8448	6336	10816	9216
1568788214	122	0	4234.358887	4213.333496	4176.410156	4228.717773	4231.794922	450	3				0	4	4	4	4	4	122	0	8192	8192	8192	3776	7872	8512	6336	10880	9216
1568788214	123	0	4237.94873	4209.230957	4195.384766	4237.436035	4242.05127	1023	3				0	4	4	4	4	4	123	0	8192	8192	8192	3712	7872	8512	6400	10880	9216
1568788214	124	0	4223.589844	4209.230957	4184.615234	4229.230957	4227.692383	450	3				0	4	4	4	4	4	124	0	8192	8192	8192	3712	7872	8448	6336	10944	9216
1568788214	125	0	4213.846191	4217.436035	4208.205078	4229.743652	4212.307617	450	3				0	4	4	4	4	4	125	0	8192	8192	8192	3712	7872	8448	6336	10944	9216
1568788214	126	0	4212.820313	4217.436035	4242.05127	4232.820313	4210.256348	450	3				0	4	4	4	4	4	126	0	8192	8192	8192	3712	7872	8448	6272	10880	9280
1568788214	127	0	4201.538574	4205.128418	4209.230957	4212.820313	4206.153809	233	3				0	4	4	4	4	4	127	0	8192	8192	8192	3776	7872	8512	6336	10880	9216
1568788214	0	0	4194.358887	4198.974121	4215.897461	4200.512695	4205.641113	450	3				0	4	4	4	4	4	0	0	8192	8192	8192	3712	7872	8448	6336	10880	9216
1568788214	1	0	4203.589844	4211.282227	4213.333496	4210.256348	4214.358887	450	3				0	4	4	4	4	4	1	0	8192	8192	8192	3712	7872	8448	6336	10880	9216
1568788214	2	0	4212.820313	4217.436035	4214.871582	4217.436035	4220.512695	1023	3				0	4	4	4	4	4	2	0	8192	8192	8192	3712	7872	8512	6336	10880	9216
1568788214	3	0	4223.077148	4209.230957	4230.256348	4224.102539	4232.307617	450	3				0	4	4	4	4	4	3	0	8192	8192	8192	3776	7872	8512	6272	10880	9216
1568788214	4	0	4241.025879	4215.384766	4204.102539	4238.461426	4258.974121	1023	3				0	4	4	4	4	4	4	0	8192	8192	8192	3712	7872	8448	6272	10880	9216
1568788214	5	0	4238.461426	4217.436035	4206.153809	4232.307617	4253.846191	450	3				0	4	4	4	4	4	5	0	8192	8192	8192	3712	7872	8448	6272	10880	9216
1568788214	6	0	4214.871582	4194.871582	4182.563965	4206.153809	4218.461426	1023	3				0	4	4	4	4	4	6	0	8192	8192	8192	3776	7872	8448	6272	10816	9088
1568788214	7	0	4212.820313	4182.563965	4163.077148	4204.615234	4215.384766	450	3				0	4	4	4	4	4	7	0	8192	8192	8192	3776	7872	8448	6336	10880	9216
1568788214	8	0	4236.922852	4194.871582	4182.563965	4223.589844	4247.179688	450	3				0	4	4	4	4	4	8	0	8192	8192	8192	3776	7872	8512	6336	10880	9216
1568788214	9	0	4243.589844	4215.384766	4173.846191	4228.717773	4256.922852	1023	3				0	4	4	4	4	4	9	0	8192	8192	8192	3776	7872	8448	6336	10880	9216
1568788214	10	0	4216.922852	4213.333496	4193.846191	4212.307617	4224.102539	450	3				0	4	4	4	4	4	10	0	8192	8192	8192	3776	7872	8448	6336	10880	9216
1568788214	11	0	4196.922852	4201.025879	4196.410156	4198.974121	4193.846191	1023	3				0	4	4	4	4	4	11	0	8192	8192	8192	3712	7872	8448	6272	10944	9472
[truncated: 5,213 more rows]
