# Supplementary material for: The classification of EEG-based winking signals: a transfer learning and random forest pipeline
Source: PeerJ. 2021 Mar 31;9:e11182. doi: 10.7717/peerj.11182 (PMC8019310; doi:10.7717/peerj.11182)
Supplement: Supplemental Information 13 [file peerj-09-11182-s013.csv]

title:Blink1_7	start timestamp:2019-08-28T17:21:33.500794+08:00	stop timestamp:2019-08-28T17:22:32.666389+08:00	headset type:INSIGHT	headset serial:5A6897AC49	headset firmware:925	subject name:Sub_7	channels:30	sampling rate:eeg_128;mot_128	samples:7508	version:2.0
Timestamp	EEG.Counter	EEG.Interpolated	EEG.AF3	EEG.T7	EEG.Pz	EEG.T8	EEG.AF4	EEG.RawCq	EEG.Battery	MarkerIndex	MarkerType	MarkerValueInt	EEG.MarkerHardware	CQ.AF3	CQ.T7	CQ.Pz	CQ.T8	CQ.AF4	MOT.CounterMems	MOT.InterpolatedMems	MOT.GyroX	MOT.GyroY	MOT.GyroZ	MOT.AccX	MOT.AccY	MOT.AccZ	MOT.MagX	MOT.MagY	MOT.MagZ
1566975861	19	0	4114.871582	4086.153809	4145.641113	4072.820557	4100	0	4				0	4	4	4	0	4	19	0	8128	8192	8256	3840	7744	8768	6144	11904	8384
1566975861	20	0	4137.436035	4092.307617	4124.615234	4100	4123.077148	0	4				0	4	4	4	0	4	20	0	8192	8192	8256	3904	7744	8640	6208	11904	8320
1566975861	21	0	4124.102539	4096.410156	4170.256348	4102.563965	4118.974121	0	4				0	4	4	4	0	4	21	0	8192	8192	8256	3840	7744	8704	6208	11904	8448
1566975861	22	0	4112.820313	4088.205078	4146.153809	4095.384521	4105.128418	0	4				0	4	4	4	0	4	22	0	8192	8192	8256	3904	7744	8704	6208	11904	8448
1566975861	23	0	4124.102539	4082.05127	4133.846191	4098.461426	4100.512695	0	4				0	4	4	4	0	4	23	0	8192	8192	8256	3840	7744	8704	6144	11904	8384
1566975861	24	0	4128.205078	4086.153809	4161.025879	4102.563965	4106.153809	0	4				0	4	4	4	0	4	24	0	8192	8192	8256	3840	7744	8704	6208	11904	8384
1566975861	25	0	4127.179688	4090.256348	4131.794922	4106.666504	4118.974121	0	4				0	4	4	4	0	4	25	0	8192	8192	8256	3840	7744	8704	6144	11904	8384
1566975861	26	0	4123.589844	4086.153809	4174.358887	4105.128418	4115.384766	0	4				0	4	4	4	0	4	26	0	8256	8192	8256	3840	7744	8768	6144	11840	8448
1566975861	27	0	4110.769043	4080	4148.205078	4093.846191	4098.461426	0	4				0	4	4	4	0	4	27	0	8256	8192	8256	3840	7680	8704	6144	11840	8448
1566975861	28	0	4107.179688	4082.05127	4123.077148	4077.94873	4093.846191	0	4				0	4	4	4	0	4	28	0	8256	8192	8256	3840	7744	8704	6144	11840	8512
1566975861	29	0	4118.461426	4092.307617	4158.974121	4073.846191	4103.589844	0	4				0	4	4	4	0	4	29	0	8256	8192	8256	3776	7744	8704	6144	11904	8384
1566975861	30	0	4123.077148	4096.410156	4121.025879	4081.538574	4107.179688	0	4				0	4	4	4	0	4	30	0	8256	8192	8256	3840	7744	8704	6144	11904	8384
1566975861	31	0	4117.94873	4098.461426	4144.102539	4085.128174	4099.487305	0	4				0	4	4	4	0	4	31	0	8256	8192	8256	3776	7744	8704	6080	11904	8384
1566975861	32	0	4116.922852	4112.820313	4134.358887	4090.256348	4101.025879	0	4				0	4	4	4	0	4	32	0	8256	8192	8256	3776	7744	8704	6080	11904	8384
1566975861	33	0	4123.589844	4112.820313	4125.641113	4098.974121	4111.794922	0	4				0	4	4	4	0	4	33	0	8256	8192	8256	3776	7744	8640	6208	11904	8384
1566975861	34	0	4137.436035	4096.410156	4168.717773	4109.743652	4121.538574	0	4				0	4	4	4	0	4	34	0	8256	8192	8256	3776	7744	8704	6208	11968	8384
1566975861	35	0	4141.538574	4094.358887	4130.256348	4118.461426	4122.563965	0	4				0	4	4	4	0	4	35	0	8256	8192	8256	3776	7744	8704	6144	11840	8384
1566975861	36	0	4137.94873	4106.666504	4165.641113	4126.153809	4125.641113	0	4				0	4	4	4	0	4	36	0	8256	8192	8192	3776	7744	8704	6144	11840	8384
1566975861	37	0	4141.025879	4104.615234	4166.666504	4122.563965	4129.230957	0	4				0	4	4	4	0	4	37	0	8256	8192	8256	3776	7744	8704	6144	11840	8320
1566975861	38	0	4137.94873	4086.153809	4132.307617	4107.179688	4123.077148	0	4				0	4	4	4	0	4	38	0	8256	8192	8256	3776	7744	8640	6144	11968	8320
1566975861	39	0	4137.436035	4090.256348	4172.820313	4105.641113	4125.641113	0	4				0	4	4	4	0	4	39	0	8256	8192	8192	3776	7744	8640	6080	11968	8320
1566975862	40	0	4145.128418	4116.922852	4135.384766	4105.128418	4130.256348	0	4				0	4	4	4	0	4	40	0	8256	8128	8192	3776	7744	8640	6080	11968	8320
1566975862	41	0	4131.282227	4112.820313	4144.615234	4080	4108.205078	0	4				0	4	4	4	0	4	41	0	8256	8128	8192	3840	7744	8640	6080	11968	8320
1566975862	42	0	4109.743652	4080	4143.077148	4057.435791	4085.641113	0	4				0	4	4	4	0	4	42	0	8192	8128	8192	3840	7744	8640	6080	11904	8384
1566975862	43	0	4109.230957	4069.743652	4109.230957	4058.974365	4085.641113	0	4				0	4	4	4	0	4	43	0	8192	8128	8192	3840	7744	8640	6080	11904	8320
1566975862	44	0	4104.615234	4063.589844	4144.102539	4056.923096	4080.512939	0	4				0	4	4	4	0	4	44	0	8192	8128	8192	3840	7744	8576	6080	11968	8384
1566975862	45	0	4092.820557	4053.333252	4109.230957	4051.281982	4069.743652	0	4				0	4	4	4	0	4	45	0	8192	8128	8192	3776	7744	8640	6080	11968	8384
1566975862	46	0	4096.922852	4059.487061	4132.307617	4058.461426	4073.846191	0	4				0	4	4	4	0	4	46	0	8192	8128	8192	3840	7744	8576	6016	11904	8704
1566975862	47	0	4107.179688	4055.384521	4148.717773	4063.076904	4080.512939	0	4				0	4	4	4	0	4	47	0	8192	8128	8192	3776	7744	8576	6016	11904	8384
1566975862	48	0	4115.384766	4051.281982	4109.230957	4072.307617	4086.153809	0	4				0	4	4	4	0	4	48	0	8192	8128	8192	3840	7744	8576	6080	11904	8320
1566975862	49	0	4113.333496	4063.589844	4149.230957	4075.897461	4085.128174	0	4				0	4	4	4	0	4	49	0	8192	8128	8192	3776	7744	8640	6080	11904	8384
1566975862	50	0	4094.358887	4071.794922	4116.410156	4061.025635	4071.794922	0	4				0	4	4	4	0	4	50	0	8192	8128	8192	3840	7744	8576	6080	11904	8384
1566975862	51	0	4083.589844	4065.641113	4122.563965	4047.179443	4064.102539	0	4				0	4	4	4	0	4	51	0	8192	8128	8128	3776	7744	8640	6144	11904	8320
1566975862	52	0	4094.358887	4069.743652	4147.179688	4050.256348	4069.230713	0	4				0	4	4	4	0	4	52	0	8128	8128	8192	3840	7680	8640	6144	11904	8384
1566975862	53	0	4084.102539	4067.692383	4097.436035	4041.538574	4057.94873	0	4				0	4	4	4	0	4	53	0	8128	8128	8128	3840	7680	8576	6016	11968	8320
1566975862	54	0	4070.769287	4053.333252	4130.256348	4028.718018	4044.102539	0	4				0	4	4	4	0	4	54	0	8128	8192	8128	3840	7680	8640	6016	11968	8320
1566975862	55	0	4096.922852	4053.333252	4123.589844	4056.923096	4071.281982	0	4				0	4	4	4	0	4	55	0	8128	8128	8128	3776	7680	8576	6080	11904	8320
1566975862	56	0	4113.846191	4061.538574	4128.205078	4080	4094.358887	0	4				0	4	4	4	0	4	56	0	8128	8192	8128	3840	7680	8640	6080	11904	8384
1566975862	57	0	4106.153809	4067.692383	4143.077148	4064.615479	4082.564209	0	4				0	4	4	4	0	4	57	0	8192	8192	8128	3840	7744	8576	6080	11968	8320
1566975862	58	0	4113.846191	4077.94873	4102.05127	4062.564209	4084.102539	0	4				0	4	4	4	0	4	58	0	8192	8192	8128	3840	7744	8640	6080	11968	8320
1566975862	59	0	4111.282227	4069.743652	4142.563965	4067.692383	4088.205078	0	4				0	4	4	4	0	4	59	0	8192	8192	8128	3840	7744	8576	6144	11840	8384
1566975862	60	0	4068.718018	4041.025635	4109.743652	4031.794922	4049.230713	0	4				0	4	4	4	0	4	60	0	8192	8192	8128	3840	7744	8640	6080	11904	8384
1566975862	61	0	4030.769287	4022.564209	4092.307617	3989.743652	4005.128174	0	4				0	4	4	4	0	4	61	0	8192	8192	8128	3840	7744	8640	6080	11904	8320
1566975862	62	0	4032.820557	4026.666748	4133.846191	3992.820557	4009.230713	0	4				0	4	4	4	0	4	62	0	8192	8192	8128	3840	7744	8640	6144	11840	8576
1566975862	63	0	4060.512939	4030.769287	4096.922852	4024.102539	4036.410156	0	4				0	4	4	4	0	4	63	0	8192	8192	8128	3840	7744	8576	6144	11840	8576
1566975862	64	0	4095.384521	4045.128174	4133.846191	4052.307617	4066.666748	450	4				0	4	4	4	0	4	64	0	8192	8192	8128	3776	7744	8640	6144	11904	8448
1566975862	65	0	4109.230957	4071.794922	4127.692383	4060	4083.076904	450	4				0	4	4	4	0	4	65	0	8192	8192	8128	3840	7744	8640	6144	11904	8320
1566975862	66	0	4098.974121	4086.153809	4109.743652	4050.256348	4071.281982	1023	4				0	4	4	4	0	4	66	0	8192	8192	8128	3840	7744	8704	6080	11968	8384
1566975862	67	0	4110.769043	4090.256348	4156.410156	4063.589844	4077.435791	450	4				0	4	4	4	0	4	67	0	8192	8192	8128	3840	7744	8640	6144	11904	8320
1566975862	68	0	4134.871582	4094.358887	4126.666504	4091.794922	4104.615234	1023	4				0	4	4	4	0	4	68	0	8192	8192	8128	3840	7808	8640	6144	11904	8320
1566975862	69	0	4130.256348	4094.358887	4150.769043	4093.846191	4108.717773	450	4				0	4	4	4	0	4	69	0	8192	8192	8128	3840	7808	8640	6080	11904	8384
1566975862	70	0	4124.615234	4096.410156	4143.589844	4092.820557	4105.128418	1023	4				0	4	4	4	0	4	70	0	8192	8192	8128	3840	7808	8640	6080	11968	8384
1566975862	71	0	4134.871582	4094.358887	4120.512695	4105.128418	4111.794922	450	4				0	4	4	4	0	4	71	0	8192	8192	8128	3840	7744	8640	6080	11840	8512
1566975862	72	0	4137.94873	4084.102539	4158.974121	4100.512695	4110.256348	450	4				0	4	4	4	0	4	72	0	8192	8192	8128	3840	7808	8640	6080	11840	8512
1566975862	73	0	4138.974121	4092.307617	4120.512695	4094.358887	4109.743652	2	4				0	4	4	4	0	4	73	0	8192	8192	8128	3840	7808	8640	6144	11840	8320
1566975862	74	0	4142.05127	4108.717773	4143.077148	4104.102539	4117.94873	450	4				0	4	4	4	0	4	74	0	8192	8192	8128	3840	7808	8640	6144	11904	8384
1566975862	75	0	4132.820313	4102.563965	4142.563965	4099.487305	4113.846191	1023	4				0	4	4	4	0	4	75	0	8192	8192	8192	3840	7808	8640	6016	11840	8384
1566975862	76	0	4133.333496	4104.615234	4114.358887	4089.230713	4112.307617	450	4				0	4	4	4	0	4	76	0	8192	8192	8192	3840	7808	8640	6016	11840	8384
1566975862	77	0	4142.563965	4106.666504	4165.128418	4097.94873	4121.538574	450	4				0	4	4	4	0	4	77	0	8192	8192	8192	3840	7808	8704	6080	11968	8384
1566975862	78	0	4131.794922	4088.205078	4126.153809	4099.487305	4120	450	4				0	4	4	4	0	4	78	0	8128	8192	8192	3840	7808	8640	6144	11904	8320
1566975862	79	0	4124.102539	4082.05127	4130.256348	4087.179443	4112.307617	1023	4				0	4	4	4	0	4	79	0	8192	8192	8192	3840	7808	8704	6080	11968	8320
1566975862	80	0	4142.563965	4108.717773	4149.230957	4093.333252	4120.512695	450	4				0	4	4	4	0	4	80	0	8192	8192	8192	3840	7744	8640	6144	11904	8256
1566975862	81	0	4159.487305	4135.384766	4125.128418	4112.307617	4134.871582	450	4				0	4	4	4	0	4	81	0	8192	8192	8192	3840	7744	8640	6144	11904	8256
1566975862	82	0	4158.461426	4129.230957	4158.974121	4116.410156	4135.384766	450	4				0	4	4	4	0	4	82	0	8192	8192	8192	3840	7744	8704	6144	11968	8384
1566975862	83	0	4153.333496	4114.871582	4125.641113	4115.897461	4131.282227	1023	4				0	4	4	4	0	4	83	0	8192	8192	8192	3840	7744	8704	6080	11904	8384
1566975862	84	0	4148.717773	4127.179688	4149.230957	4124.615234	4130.769043	450	4				0	4	4	4	0	4	84	0	8192	8192	8192	3840	7744	8640	6144	11904	8320
1566975862	85	0	4155.897461	4137.436035	4178.974121	4131.794922	4140	450	4				0	4	4	4	0	4	85	0	8192	8192	8192	3840	7744	8704	6144	11968	8384
1566975862	86	0	4164.102539	4123.077148	4125.641113	4123.077148	4144.615234	450	4				0	4	4	4	0	4	86	0	8192	8192	8192	3840	7744	8704	6144	11968	8384
1566975862	87	0	4142.563965	4112.820313	4143.077148	4101.025879	4122.563965	1023	4				0	4	4	4	0	4	87	0	8192	8192	8192	3776	7744	8704	6144	11904	8384
1566975862	88	0	4123.077148	4123.077148	4114.358887	4090.769287	4100.512695	450	4				0	4	4	4	0	4	88	0	8192	8192	8192	3776	7744	8704	6144	11904	8384
1566975862	89	0	4138.974121	4129.230957	4128.205078	4104.102539	4113.333496	450	4				0	4	4	4	0	4	89	0	8192	8192	8192	3840	7744	8704	6144	11904	8320
1566975862	90	0	4149.230957	4121.025879	4156.410156	4113.333496	4128.717773	450	4				0	4	4	4	0	4	90	0	8192	8192	8192	3840	7744	8704	6144	11904	8320
1566975862	91	0	4135.384766	4116.922852	4103.589844	4101.538574	4110.256348	1023	4				0	4	4	4	0	4	91	0	8192	8192	8192	3840	7744	8704	6144	11904	8320
1566975862	92	0	4127.692383	4104.615234	4133.846191	4090.769287	4097.94873	450	4				0	4	4	4	0	4	92	0	8192	8192	8192	3840	7744	8704	6144	11968	8384
1566975862	93	0	4128.717773	4096.410156	4115.897461	4095.384521	4109.743652	450	4				0	4	4	4	0	4	93	0	8192	8192	8192	3776	7744	8704	6208	11968	8384
1566975862	94	0	4126.153809	4108.717773	4113.333496	4095.897461	4109.230957	450	4				0	4	4	4	0	4	94	0	8192	8192	8192	3840	7744	8704	6208	11968	8384
1566975862	95	0	4112.820313	4116.922852	4146.153809	4085.641113	4093.333252	1023	4				0	4	4	4	0	4	95	0	8192	8192	8192	3840	7744	8704	6144	11904	8576
1566975862	96	0	4097.94873	4104.615234	4095.897461	4078.461426	4085.128174	450	4				0	4	4	4	0	4	96	0	8192	8192	8192	3840	7744	8704	6208	11968	8384
1566975862	97	0	4101.538574	4098.461426	4124.102539	4080	4087.692383	450	4				0	4	4	4	0	4	97	0	8192	8192	8192	3840	7744	8640	6144	11904	8384
1566975862	98	0	4124.102539	4110.769043	4125.128418	4097.436035	4101.538574	450	4				0	4	4	4	0	4	98	0	8192	8192	8192	3840	7744	8704	6080	11968	8448
1566975862	99	0	4138.461426	4112.820313	4125.128418	4113.846191	4121.025879	1023	4				0	4	4	4	0	4	99	0	8192	8192	8128	3776	7744	8640	6080	11968	8448
1566975862	100	0	4146.153809	4114.871582	4161.538574	4122.05127	4135.897461	450	4				0	4	4	4	0	4	100	0	8192	8192	8128	3776	7808	8704	6144	11904	8320
1566975862	101	0	4153.333496	4131.282227	4111.282227	4131.794922	4140.512695	450	4				0	4	4	4	0	4	101	0	8192	8192	8128	3776	7808	8640	6144	11968	8384
1566975862	102	0	4144.102539	4133.333496	4131.794922	4134.871582	4134.871582	450	4				0	4	4	4	0	4	102	0	8192	8192	8128	3840	7808	8704	6144	11904	8320
1566975862	103	0	4138.461426	4125.128418	4131.794922	4131.282227	4131.794922	1023	4				0	4	4	4	0	4	103	0	8192	8128	8128	3840	7744	8640	6144	11904	8448
1566975862	104	0	4150.256348	4127.179688	4121.025879	4131.282227	4134.358887	450	4				0	4	4	4	0	4	104	0	8192	8128	8128	3840	7744	8704	6144	11904	8448
1566975862	105	0	4152.820313	4139.487305	4168.717773	4138.461426	4137.94873	450	4				0	4	4	4	0	4	105	0	8192	8128	8192	3776	7744	8640	6208	11968	8320
1566975862	106	0	4148.205078	4143.589844	4127.179688	4151.282227	4146.153809	450	4				0	4	4	4	0	4	106	0	8192	8192	8128	3840	7808	8704	6144	11840	8384
1566975862	107	0	4148.717773	4133.333496	4141.025879	4151.794922	4149.230957	1023	4				0	4	4	4	0	4	107	0	8192	8192	8128	3840	7808	8640	6080	11968	8320
1566975862	108	0	4150.256348	4133.333496	4145.641113	4142.563965	4145.641113	450	4				0	4	4	4	0	4	108	0	8192	8128	8128	3840	7808	8640	6080	11968	8320
1566975862	109	0	4149.230957	4147.692383	4125.128418	4144.102539	4146.666504	450	4				0	4	4	4	0	4	109	0	8192	8128	8128	3840	7808	8640	6144	11968	8384
1566975862	110	0	4144.102539	4141.538574	4160	4139.487305	4140.512695	450	4				0	4	4	4	0	4	110	0	8192	8128	8128	3840	7808	8640	6208	11904	8384
1566975862	111	0	4138.974121	4127.179688	4111.794922	4121.538574	4129.743652	1023	4				0	4	4	4	0	4	111	0	8192	8128	8128	3840	7744	8640	6144	11904	8384
1566975862	112	0	4148.717773	4131.282227	4125.641113	4129.230957	4137.94873	450	4				0	4	4	4	0	4	112	0	8192	8128	8128	3840	7808	8640	6144	11904	8384
1566975862	113	0	4164.102539	4137.436035	4136.922852	4149.230957	4149.743652	450	4				0	4	4	4	0	4	113	0	8192	8128	8128	3840	7744	8640	6144	11904	8384
1566975862	114	0	4153.333496	4135.384766	4104.102539	4138.461426	4137.436035	450	4				0	4	4	4	0	4	114	0	8192	8128	8128	3840	7744	8640	6080	11968	8384
1566975862	115	0	4147.179688	4135.384766	4146.666504	4137.94873	4133.846191	1023	4				0	4	4	4	0	4	115	0	8192	8192	8128	3840	7744	8640	6144	11904	8384
1566975862	116	0	4158.461426	4137.436035	4112.307617	4160	4144.615234	450	4				0	4	4	4	0	4	116	0	8192	8192	8128	3840	7744	8640	6144	11968	8256
1566975862	117	0	4151.282227	4141.538574	4127.692383	4154.871582	4136.410156	450	4				0	4	4	4	0	4	117	0	8192	8192	8128	3840	7808	8704	6144	11968	8256
1566975862	118	0	4147.692383	4153.846191	4164.102539	4148.717773	4132.307617	450	4				0	4	4	4	0	4	118	0	8192	8192	8128	3840	7808	8576	6144	11904	8576
1566975862	119	0	4161.538574	4153.846191	4126.666504	4162.563965	4141.025879	1023	4				0	4	4	4	0	4	119	0	8192	8192	8128	3840	7808	8640	6080	11968	8384
1566975862	120	0	4160.512695	4143.589844	4149.230957	4160	4138.461426	450	4				0	4	4	4	0	4	120	0	8192	8192	8128	3776	7808	8640	6144	11904	8384
1566975862	121	0	4150.769043	4151.794922	4123.077148	4151.794922	4130.769043	450	4				0	4	4	4	0	4	121	0	8192	8192	8128	3776	7808	8640	6144	11904	8320
1566975862	122	0	4151.794922	4162.05127	4138.461426	4158.974121	4125.641113	450	4				0	4	4	4	0	4	122	0	8192	8128	8128	3840	7808	8640	6144	11904	8320
1566975862	123	0	4157.94873	4155.897461	4164.102539	4167.179688	4127.692383	1023	4				0	4	4	4	0	4	123	0	8192	8128	8128	3776	7808	8640	6080	11904	8384
1566975862	124	0	4161.025879	4149.743652	4113.333496	4166.153809	4138.974121	450	4				0	4	4	4	0	4	124	0	8192	8128	8128	3840	7808	8640	6144	11904	8320
1566975862	125	0	4165.641113	4155.897461	4149.230957	4165.128418	4146.153809	450	4				0	4	4	4	0	4	125	0	8192	8128	8128	3840	7808	8640	6144	11968	8384
1566975862	126	0	4174.358887	4164.102539	4142.05127	4173.846191	4153.333496	450	4				0	4	4	4	0	4	126	0	8192	8192	8128	3840	7808	8640	6144	11968	8384
1566975862	127	0	4166.153809	4149.743652	4136.410156	4165.641113	4146.666504	241	4				0	4	4	4	0	4	127	0	8192	8192	8128	3840	7808	8576	6144	11904	8384
1566975862	0	0	4155.897461	4135.384766	4158.974121	4150.769043	4137.436035	450	4				0	4	4	4	0	4	0	0	8192	8192	8192	3840	7808	8704	6208	11904	8448
1566975862	1	0	4183.589844	4164.102539	4125.641113	4174.358887	4162.05127	450	4				0	4	4	4	0	4	1	0	8192	8192	8192	3776	7808	8640	6208	11968	8384
1566975862	2	0	4206.153809	4186.666504	4167.179688	4198.974121	4179.487305	1023	4				0	4	4	4	0	4	2	0	8192	8192	8192	3840	7808	8704	6208	11968	8384
1566975862	3	0	4195.384766	4172.307617	4154.358887	4189.230957	4165.128418	450	4				0	4	4	4	0	4	3	0	8192	8192	8192	3776	7808	8640	6080	11968	8384
1566975862	4	0	4187.692383	4166.153809	4141.025879	4180.512695	4158.974121	1023	4				0	4	4	4	0	4	4	0	8192	8192	8192	3776	7808	8640	6208	11968	8384
1566975862	5	0	4191.282227	4182.563965	4172.307617	4184.615234	4168.205078	450	4				0	4	4	4	0	4	5	0	8192	8192	8192	3840	7808	8640	6208	11904	8384
1566975862	6	0	4187.692383	4190.769043	4125.641113	4175.384766	4165.128418	1023	4				0	4	4	4	0	4	6	0	8192	8192	8192	3776	7808	8640	6144	11968	8384
1566975862	7	0	4181.025879	4174.358887	4157.94873	4162.05127	4160	450	4				0	4	4	4	0	4	7	0	8192	8192	8192	3840	7808	8640	6144	11968	8384
1566975862	8	0	4174.871582	4155.897461	4155.897461	4159.487305	4158.461426	450	4				0	4	4	4	0	4	8	0	8192	8192	8192	3840	7808	8640	6144	11904	8256
1566975862	9	0	4167.179688	4157.94873	4127.692383	4160.512695	4148.205078	3	4				0	4	4	4	0	4	9	0	8192	8192	8192	3840	7808	8640	6208	11904	8320
1566975862	10	0	4168.205078	4168.205078	4161.025879	4162.563965	4143.077148	450	4				0	4	4	4	0	4	10	0	8192	8192	8192	3840	7808	8640	6208	11968	8384
1566975862	11	0	4163.589844	4162.05127	4124.615234	4160.512695	4136.410156	1023	4				0	4	4	4	0	4	11	0	8192	8192	8192	3840	7808	8640	6144	11968	8384
1566975862	12	0	4156.410156	4153.846191	4151.794922	4158.461426	4133.333496	450	4				0	4	4	4	0	4	12	0	8192	8192	8192	3776	7808	8640	6144	11968	8384
1566975862	13	0	4178.974121	4172.307617	4155.897461	4179.487305	4157.436035	450	4				0	4	4	4	0	4	13	0	8192	8192	8192	3776	7808	8640	6208	11968	8448
1566975862	14	0	4206.153809	4176.410156	4134.871582	4206.666504	4181.025879	450	4				0	4	4	4	0	4	14	0	8192	8192	8192	3840	7808	8640	6144	11904	8384
1566975862	15	0	4193.333496	4145.641113	4171.794922	4193.333496	4167.179688	1023	4				0	4	4	4	0	4	15	0	8192	8192	8192	3840	7808	8640	6144	11968	8384
1566975862	16	0	4176.410156	4141.538574	4122.05127	4170.769043	4148.205078	0	4				0	4	4	4	0	4	16	0	8192	8128	8192	3776	7808	8640	6144	11968	8384
1566975862	17	0	4191.794922	4170.256348	4143.589844	4184.615234	4158.974121	0	4				0	4	4	4	0	4	17	0	8192	8128	8192	3840	7808	8640	6208	11904	8384
1566975862	18	0	4203.077148	4180.512695	4166.666504	4203.077148	4177.94873	0	4				0	4	4	4	0	4	18	0	8192	8192	8192	3840	7744	8640	6144	11904	8384
1566975862	19	0	4189.230957	4166.153809	4134.358887	4190.769043	4170.769043	0	4				0	4	4	4	0	4	19	0	8192	8192	8192	3840	7744	8640	6144	11968	8320
1566975862	20	0	4172.307617	4155.897461	4166.666504	4164.102539	4143.589844	0	4				0	4	4	4	0	4	20	0	8192	8192	8192	3776	7744	8640	6144	11968	8320
1566975862	21	0	4170.769043	4157.94873	4130.256348	4154.871582	4136.410156	0	4				0	4	4	4	0	4	21	0	8192	8192	8192	3776	7808	8640	6144	11968	8256
1566975862	22	0	4188.717773	4170.256348	4150.769043	4172.307617	4165.641113	0	4				0	4	4	4	0	4	22	0	8192	8192	8192	3776	7744	8640	6144	11968	8384
1566975862	23	0	4209.230957	4188.717773	4180	4190.256348	4190.769043	0	4				0	4	4	4	0	4	23	0	8192	8128	8192	3776	7808	8640	6144	11904	8384
1566975862	24	0	4207.179688	4196.922852	4131.794922	4179.487305	4181.025879	0	4				0	4	4	4	0	4	24	0	8192	8128	8192	3840	7808	8640	6144	11968	8576
1566975862	25	0	4205.128418	4192.820313	4161.025879	4168.717773	4172.307617	0	4				0	4	4	4	0	4	25	0	8192	8128	8192	3840	7744	8640	6144	11968	8576
1566975862	26	0	4228.717773	4198.974121	4147.179688	4192.820313	4194.358887	0	4				0	4	4	4	0	4	26	0	8192	8128	8192	3840	7744	8640	6144	11904	8576
1566975862	27	0	4220	4192.820313	4149.230957	4190.769043	4191.282227	0	4				0	4	4	4	0	4	27	0	8192	8128	8192	3840	7744	8640	6144	11904	8384
1566975862	28	0	4155.897461	4149.743652	4147.179688	4135.384766	4131.282227	0	4				0	4	4	4	0	4	28	0	8192	8192	8192	3840	7744	8640	6208	11904	8320
1566975862	29	0	4121.538574	4116.922852	4106.666504	4113.333496	4095.897461	0	4				0	4	4	4	0	4	29	0	8192	8192	8192	3840	7808	8640	6144	11968	8384
1566975862	30	0	4162.563965	4137.436035	4162.05127	4152.307617	4132.307617	0	4				0	4	4	4	0	4	30	0	8192	8192	8192	3840	7808	8640	6144	11968	8384
1566975862	31	0	4201.538574	4174.358887	4144.615234	4189.230957	4170.256348	0	4				0	4	4	4	0	4	31	0	8192	8192	8192	3840	7808	8640	6144	11904	8320
1566975862	32	0	4190.769043	4180.512695	4150.256348	4188.717773	4162.05127	0	4				0	4	4	4	0	4	32	0	8192	8192	8192	3840	7808	8704	6144	11968	8384
1566975862	33	0	4195.897461	4192.820313	4197.94873	4188.717773	4164.615234	0	4				0	4	4	4	0	4	33	0	8192	8192	8192	3840	7808	8640	6144	11904	8384
1566975862	34	0	4235.384766	4209.230957	4154.871582	4203.589844	4195.384766	0	4				0	4	4	4	0	4	34	0	8192	8192	8192	3840	7808	8640	6144	11904	8384
1566975862	35	0	4241.538574	4198.974121	4175.384766	4200.512695	4198.461426	0	4				0	4	4	4	0	4	35	0	8192	8192	8192	3776	7808	8640	6080	11904	8448
1566975862	36	0	4212.820313	4188.717773	4157.94873	4181.025879	4174.871582	0	4				0	4	4	4	0	4	36	0	8192	8128	8192	3840	7808	8640	6144	11968	8320
1566975862	37	0	4205.641113	4205.128418	4151.794922	4183.589844	4171.794922	0	4				0	4	4	4	0	4	37	0	8192	8192	8192	3840	7808	8576	6144	11968	8448
1566975862	38	0	4223.077148	4203.077148	4187.179688	4204.615234	4188.205078	0	4				0	4	4	4	0	4	38	0	8192	8192	8128	3840	7808	8640	6144	11968	8448
1566975863	39	0	4229.230957	4184.615234	4141.025879	4203.077148	4186.153809	0	4				0	4	4	4	0	4	39	0	8128	8192	8192	3840	7744	8640	6080	11904	8448
1566975863	40	0	4238.461426	4201.025879	4171.794922	4200.512695	4186.153809	0	4				0	4	4	4	0	4	40	0	8192	8192	8128	3776	7744	8640	6144	11904	8448
1566975863	41	0	4252.307617	4221.538574	4170.256348	4217.94873	4203.589844	0	4				0	4	4	4	0	4	41	0	8192	8192	8128	3840	7744	8640	6144	11968	8384
1566975863	42	0	4240	4209.230957	4145.641113	4214.871582	4201.025879	0	4				0	4	4	4	0	4	42	0	8192	8192	8128	3776	7808	8640	6144	11904	8128
1566975863	43	0	4221.538574	4190.769043	4175.897461	4197.436035	4180	0	4				0	4	4	4	0	4	43	0	8192	8192	8128	3776	7744	8640	6144	11904	8128
1566975863	44	0	4225.128418	4198.974121	4139.487305	4194.871582	4170.256348	0	4				0	4	4	4	0	4	44	0	8192	8192	8128	3776	7808	8640	6080	11968	8192
1566975863	45	0	4225.641113	4196.922852	4167.692383	4192.820313	4169.230957	0	4				0	4	4	4	0	4	45	0	8192	8192	8128	3776	7808	8704	6144	11904	8448
1566975863	46	0	4221.025879	4182.563965	4168.717773	4193.846191	4175.897461	0	4				0	4	4	4	0	4	46	0	8192	8192	8192	3840	7808	8640	6208	11904	8320
1566975863	47	0	4226.666504	4186.666504	4148.205078	4207.179688	4185.128418	0	4				0	4	4	4	0	4	47	0	8192	8192	8128	3840	7808	8704	6144	11904	8384
1566975863	48	0	4226.666504	4203.077148	4186.666504	4208.205078	4181.025879	0	4				0	4	4	4	0	4	48	0	8192	8192	8192	3776	7808	8640	6144	11904	8384
1566975863	49	0	4223.077148	4213.333496	4144.102539	4196.922852	4169.743652	0	4				0	4	4	4	0	4	49	0	8192	8192	8128	3840	7808	8640	6208	11968	8384
1566975863	50	0	4226.666504	4209.230957	4166.153809	4198.461426	4170.256348	0	4				0	4	4	4	0	4	50	0	8192	8192	8192	3840	7808	8640	6144	11904	8384
1566975863	51	0	4226.153809	4205.128418	4175.384766	4205.128418	4178.974121	0	4				0	4	4	4	0	4	51	0	8192	8192	8192	3776	7808	8704	6144	11968	8384
1566975863	52	0	4215.384766	4198.974121	4134.871582	4199.487305	4180	0	4				0	4	4	4	0	4	52	0	8192	8192	8128	3776	7808	8640	6144	11968	8384
1566975863	53	0	4213.846191	4186.666504	4171.282227	4198.974121	4180	0	4				0	4	4	4	0	4	53	0	8192	8192	8192	3840	7808	8640	6144	11904	8384
1566975863	54	0	4232.307617	4198.974121	4146.153809	4220	4196.410156	0	4				0	4	4	4	0	4	54	0	8192	8192	8192	3776	7808	8640	6144	11968	8320
1566975863	55	0	4239.487305	4225.641113	4162.563965	4232.820313	4205.641113	0	4				0	4	4	4	0	4	55	0	8192	8192	8192	3840	7808	8640	6208	11968	8384
1566975863	56	0	4226.153809	4229.743652	4174.358887	4215.897461	4190.769043	0	4				0	4	4	4	0	4	56	0	8192	8192	8192	3840	7808	8640	6208	11968	8384
1566975863	57	0	4216.410156	4215.384766	4138.974121	4196.922852	4185.128418	0	4				0	4	4	4	0	4	57	0	8192	8192	8192	3840	7808	8640	6208	11904	8320
1566975863	58	0	4214.358887	4207.179688	4177.436035	4195.384766	4192.820313	0	4				0	4	4	4	0	4	58	0	8192	8192	8192	3840	7808	8640	6144	11968	8384
1566975863	59	0	4212.820313	4205.128418	4146.666504	4194.871582	4191.794922	0	4				0	4	4	4	0	4	59	0	8192	8192	8192	3776	7808	8704	6144	11968	8384
1566975863	60	0	4210.256348	4203.077148	4153.846191	4188.205078	4183.077148	0	4				0	4	4	4	0	4	60	0	8192	8192	8192	3840	7808	8640	6208	11904	8384
1566975863	61	0	4205.641113	4196.922852	4174.358887	4185.128418	4182.563965	0	4				0	4	4	4	0	4	61	0	8192	8192	8192	3776	7808	8640	6208	11904	8384
1566975863	62	0	4207.692383	4180.512695	4126.666504	4187.179688	4193.846191	0	4				0	4	4	4	0	4	62	0	8192	8192	8192	3840	7808	8640	6144	11904	8128
1566975863	63	0	4209.743652	4180.512695	4170.256348	4182.563965	4197.436035	0	4				0	4	4	4	0	4	63	0	8192	8192	8192	3776	7808	8640	6144	11904	8448
1566975863	64	0	4208.205078	4205.128418	4165.128418	4184.102539	4191.282227	450	4				0	4	4	4	0	4	64	0	8192	8192	8192	3840	7808	8640	6272	11968	8384
1566975863	65	0	4216.410156	4213.333496	4165.641113	4198.974121	4196.922852	450	4				0	4	4	4	0	4	65	0	8192	8192	8192	3776	7808	8640	6144	11904	8320
1566975863	66	0	4229.743652	4211.282227	4188.205078	4207.179688	4215.897461	1023	4				0	4	4	4	0	4	66	0	8192	8192	8192	3840	7808	8640	6144	11904	8320
1566975863	67	0	4231.282227	4223.589844	4151.282227	4212.307617	4219.487305	450	4				0	4	4	4	0	4	67	0	8192	8192	8192	3776	7808	8640	6208	11968	8384
1566975863	68	0	4228.205078	4227.692383	4185.641113	4221.538574	4211.282227	1023	4				0	4	4	4	0	4	68	0	8192	8192	8192	3840	7808	8640	6144	11904	8320
1566975863	69	0	4223.589844	4213.333496	4153.333496	4217.436035	4206.153809	450	4				0	4	4	4	0	4	69	0	8192	8192	8192	3776	7808	8640	6144	11968	8384
1566975863	70	0	4211.794922	4201.025879	4136.410156	4203.077148	4195.384766	1023	4				0	4	4	4	0	4	70	0	8192	8192	8192	3840	7808	8640	6144	11968	8384
1566975863	71	0	4213.333496	4194.871582	4180.512695	4210.769043	4196.922852	450	4				0	4	4	4	0	4	71	0	8192	8192	8192	3840	7808	8640	6208	11968	8448
1566975863	72	0	4218.461426	4196.922852	4142.05127	4225.641113	4206.666504	450	4				0	4	4	4	0	4	72	0	8192	8192	8192	3840	7808	8640	6016	11968	8384
1566975863	73	0	4206.153809	4194.871582	4169.230957	4213.846191	4193.846191	4	4				0	4	4	4	0	4	73	0	8192	8192	8192	3776	7744	8640	6144	11968	8384
1566975863	74	0	4208.205078	4198.974121	4168.205078	4206.666504	4188.717773	450	4				0	4	4	4	0	4	74	0	8192	8192	8192	3840	7808	8640	6144	11968	8384
1566975863	75	0	4218.974121	4198.974121	4157.436035	4213.846191	4202.05127	1023	4				0	4	4	4	0	4	75	0	8192	8192	8192	3840	7808	8640	6208	11904	8384
1566975863	76	0	4212.820313	4196.922852	4188.717773	4210.769043	4201.538574	450	4				0	4	4	4	0	4	76	0	8192	8192	8192	3776	7744	8704	6144	11968	8384
1566975863	77	0	4211.282227	4201.025879	4147.179688	4209.743652	4193.846191	450	4				0	4	4	4	0	4	77	0	8192	8192	8192	3776	7808	8640	6144	11904	8384
1566975863	78	0	4212.307617	4192.820313	4178.974121	4210.769043	4197.436035	450	4				0	4	4	4	0	4	78	0	8192	8192	8192	3776	7808	8704	6144	11968	8192
1566975863	79	0	4210.256348	4184.615234	4174.871582	4209.743652	4208.205078	1023	4				0	4	4	4	0	4	79	0	8192	8192	8192	3776	7744	8640	6144	11968	8192
1566975863	80	0	4220.512695	4203.077148	4143.589844	4212.307617	4210.769043	450	4				0	4	4	4	0	4	80	0	8192	8128	8192	3776	7808	8640	6080	11904	8192
1566975863	81	0	4226.666504	4217.436035	4185.128418	4211.282227	4203.589844	450	4				0	4	4	4	0	4	81	0	8192	8192	8192	3776	7808	8640	6080	11904	8384
1566975863	82	0	4226.666504	4209.230957	4153.333496	4211.282227	4206.153809	450	4				0	4	4	4	0	4	82	0	8192	8192	8192	3840	7808	8704	6208	11904	8384
1566975863	83	0	4236.410156	4205.128418	4169.743652	4220.512695	4214.871582	1023	4				0	4	4	4	0	4	83	0	8192	8192	8192	3840	7808	8576	6144	11904	8384
1566975863	84	0	4235.897461	4209.230957	4172.307617	4224.102539	4207.179688	450	4				0	4	4	4	0	4	84	0	8192	8192	8192	3840	7808	8640	6144	11904	8384
1566975863	85	0	4225.128418	4211.282227	4153.333496	4220.512695	4200.512695	450	4				0	4	4	4	0	4	85	0	8192	8192	8192	3840	7808	8640	6144	11904	8384
1566975863	86	0	4233.846191	4221.538574	4203.589844	4225.641113	4211.794922	450	4				0	4	4	4	0	4	86	0	8192	8192	8192	3840	7808	8640	6144	11968	8448
1566975863	87	0	4238.461426	4213.333496	4158.974121	4222.05127	4214.358887	1023	4				0	4	4	4	0	4	87	0	8192	8192	8192	3776	7808	8640	6208	11904	8384
1566975863	88	0	4235.384766	4198.974121	4160	4210.256348	4213.846191	450	4				0	4	4	4	0	4	88	0	8192	8192	8192	3840	7808	8640	6208	11904	8384
1566975863	89	0	4249.230957	4217.436035	4178.974121	4216.922852	4225.641113	450	4				0	4	4	4	0	4	89	0	8192	8192	8192	3840	7808	8576	6208	11968	8384
1566975863	90	0	4248.717773	4231.794922	4150.769043	4222.05127	4229.230957	450	4				0	4	4	4	0	4	90	0	8192	8192	8192	3776	7808	8640	6080	11968	8384
1566975863	91	0	4237.94873	4225.641113	4193.333496	4221.025879	4227.179688	1023	4				0	4	4	4	0	4	91	0	8192	8192	8192	3840	7808	8640	6208	11968	8448
1566975863	92	0	4253.333496	4233.846191	4164.102539	4230.769043	4236.410156	450	4				0	4	4	4	0	4	92	0	8192	8192	8192	3776	7808	8640	6208	11968	8448
1566975863	93	0	4265.128418	4235.897461	4168.717773	4234.358887	4245.128418	450	4				0	4	4	4	0	4	93	0	8192	8192	8192	3840	7808	8640	6144	11904	8384
1566975863	94	0	4253.333496	4213.333496	4192.820313	4222.05127	4235.384766	450	4				0	4	4	4	0	4	94	0	8192	8192	8192	3776	7808	8640	6144	11904	8384
1566975863	95	0	4234.358887	4205.128418	4148.717773	4206.666504	4213.846191	1023	4				0	4	4	4	0	4	95	0	8192	8192	8192	3840	7808	8640	6144	11904	8448
1566975863	96	0	4238.461426	4225.641113	4181.025879	4213.333496	4218.461426	450	4				0	4	4	4	0	4	96	0	8192	8192	8192	3776	7808	8640	6208	11904	8128
1566975863	97	0	4261.025879	4244.102539	4167.179688	4236.410156	4245.128418	450	4				0	4	4	4	0	4	97	0	8192	8192	8192	3840	7808	8640	6208	11904	8128
1566975863	98	0	4260	4233.846191	4173.846191	4236.410156	4237.436035	450	4				0	4	4	4	0	4	98	0	8192	8192	8192	3840	7808	8640	6144	11904	8640
1566975863	99	0	4244.102539	4229.743652	4195.384766	4221.538574	4215.897461	1023	4				0	4	4	4	0	4	99	0	8192	8192	8192	3840	7744	8640	6144	11840	8384
1566975863	100	0	4245.641113	4242.05127	4149.230957	4220.512695	4222.05127	450	4				0	4	4	4	0	4	100	0	8192	8192	8192	3776	7744	8640	6208	11904	8384
1566975863	101	0	4251.282227	4233.846191	4183.077148	4218.974121	4229.743652	450	4				0	4	4	4	0	4	101	0	8192	8192	8192	3776	7744	8704	6144	11968	8384
1566975863	102	0	4240	4213.333496	4163.077148	4206.153809	4220.512695	450	4				0	4	4	4	0	4	102	0	8192	8192	8192	3776	7744	8640	6144	11968	8384
1566975863	103	0	4228.205078	4211.282227	4155.897461	4198.461426	4208.205078	1023	4				0	4	4	4	0	4	103	0	8192	8192	8192	3840	7744	8704	6144	11968	8384
1566975863	104	0	4232.307617	4213.333496	4191.794922	4200	4208.717773	450	4				0	4	4	4	0	4	104	0	8192	8192	8192	3840	7744	8640	6144	11904	8448
1566975863	105	0	4238.461426	4209.230957	4147.692383	4198.461426	4216.410156	450	4				0	4	4	4	0	4	105	0	8192	8192	8128	3840	7808	8640	6144	11904	8448
1566975863	106	0	4241.538574	4219.487305	4180	4203.589844	4216.410156	450	4				0	4	4	4	0	4	106	0	8192	8192	8192	3776	7808	8640	6144	11904	8448
1566975863	107	0	4248.205078	4237.94873	4185.128418	4222.05127	4221.025879	1023	4				0	4	4	4	0	4	107	0	8192	8192	8192	3776	7808	8640	6144	11904	8384
1566975863	108	0	4249.743652	4233.846191	4180	4220.512695	4225.128418	450	4				0	4	4	4	0	4	108	0	8192	8192	8192	3776	7808	8640	6208	11904	8448
1566975863	109	0	4243.589844	4219.487305	4207.692383	4198.461426	4219.487305	450	4				0	4	4	4	0	4	109	0	8192	8192	8192	3776	7808	8704	6144	11904	8384
1566975863	110	0	4250.256348	4221.538574	4155.897461	4210.256348	4222.05127	450	4				0	4	4	4	0	4	110	0	8192	8192	8192	3840	7808	8640	6144	11904	8384
1566975863	111	0	4257.436035	4225.641113	4181.025879	4228.205078	4232.307617	1023	4				0	4	4	4	0	4	111	0	8192	8128	8192	3840	7808	8640	6208	11968	8576
1566975863	112	0	4247.692383	4229.743652	4179.487305	4212.307617	4225.641113	450	4				0	4	4	4	0	4	112	0	8192	8192	8192	3840	7808	8704	6144	11904	8384
1566975863	113	0	4248.717773	4244.102539	4164.615234	4211.282227	4223.077148	450	4				0	4	4	4	0	4	113	0	8192	8192	8192	3840	7808	8640	6208	11904	8384
1566975863	114	0	4263.589844	4246.153809	4210.256348	4228.717773	4236.922852	450	4				0	4	4	4	0	4	114	0	8192	8192	8192	3840	7808	8640	6144	11968	8384
1566975863	115	0	4261.538574	4237.94873	4168.205078	4226.666504	4240.512695	1023	4				0	4	4	4	0	4	115	0	8192	8192	8192	3776	7808	8640	6144	11968	8384
1566975863	116	0	4257.436035	4248.205078	4196.922852	4230.256348	4242.563965	450	4				0	4	4	4	0	4	116	0	8192	8192	8192	3840	7808	8640	6144	11968	8704
1566975863	117	0	4270.256348	4262.563965	4211.794922	4256.922852	4255.384766	450	4				0	4	4	4	0	4	117	0	8192	8192	8192	3776	7808	8640	6144	11968	8384
1566975863	118	0	4273.333496	4242.05127	4175.384766	4257.94873	4253.333496	450	4				0	4	4	4	0	4	118	0	8192	8192	8192	3840	7808	8640	6144	11968	8384
1566975863	119	0	4257.94873	4217.436035	4199.487305	4224.102539	4238.461426	1023	4				0	4	4	4	0	4	119	0	8192	8192	8192	3776	7808	8640	6144	11968	8384
1566975863	120	0	4251.282227	4237.94873	4161.025879	4209.743652	4235.384766	450	4				0	4	4	4	0	4	120	0	8192	8192	8192	3840	7808	8640	6144	11968	8384
1566975863	121	0	4249.230957	4260.512695	4187.179688	4212.307617	4230.256348	450	4				0	4	4	4	0	4	121	0	8192	8192	8192	3840	7808	8640	6208	11904	8384
1566975863	122	0	4240	4250.256348	4205.641113	4206.153809	4218.974121	450	4				0	4	4	4	0	4	122	0	8192	8192	8192	3840	7808	8640	6144	11840	8384
1566975863	123	0	4230.769043	4240	4159.487305	4194.358887	4215.897461	1023	4				0	4	4	4	0	4	123	0	8192	8192	8192	3840	7808	8640	6144	11968	8448
1566975863	124	0	4219.487305	4227.692383	4181.538574	4178.974121	4204.615234	450	4				0	4	4	4	0	4	124	0	8192	8128	8192	3840	7744	8640	6144	11968	8448
1566975863	125	0	4191.794922	4209.230957	4144.615234	4151.282227	4169.743652	450	4				0	4	4	4	0	4	125	0	8192	8192	8192	3840	7744	8640	6080	11904	8384
1566975863	126	0	4164.615234	4194.871582	4161.538574	4131.794922	4140.512695	450	4				0	4	4	4	0	4	126	0	8192	8192	8192	3840	7744	8640	6144	11904	8384
1566975863	127	0	4187.692383	4198.974121	4195.384766	4162.05127	4165.128418	241	4				0	4	4	4	0	4	127	0	8192	8192	8192	3840	7744	8640	6144	11904	8384
1566975863	0	0	4240	4219.487305	4165.128418	4213.846191	4219.487305	450	4				0	4	4	4	0	4	0	0	8192	8192	8192	3840	7744	8640	6144	11904	8384
1566975863	1	0	4250.769043	4235.897461	4201.538574	4224.615234	4237.436035	450	4				0	4	4	4	0	4	1	0	8192	8192	8192	3776	7744	8576	6144	11968	8192
1566975863	2	0	4244.102539	4240	4177.436035	4217.436035	4232.307617	1023	4				0	4	4	4	0	4	2	0	8192	8192	8192	3776	7744	8704	6208	11904	8384
1566975863	3	0	4258.974121	4242.05127	4178.461426	4228.205078	4241.025879	450	4				0	4	4	4	0	4	3	0	8192	8192	8192	3840	7744	8640	6208	11904	8384
1566975863	4	0	4263.589844	4231.794922	4198.974121	4233.333496	4247.179688	1023	4				0	4	4	4	0	4	4	0	8192	8192	8192	3840	7744	8640	6208	11968	8448
1566975863	5	0	4246.666504	4221.538574	4153.333496	4214.358887	4231.794922	450	4				0	4	4	4	0	4	5	0	8192	8192	8192	3840	7744	8576	6208	11968	8448
1566975863	6	0	4242.563965	4225.641113	4192.307617	4205.641113	4224.102539	1023	4				0	4	4	4	0	4	6	0	8192	8192	8192	3776	7744	8640	6080	11904	8320
1566975863	7	0	4251.282227	4229.743652	4177.436035	4220	4234.871582	450	4				0	4	4	4	0	4	7	0	8192	8192	8192	3840	7744	8640	6144	11904	8384
1566975863	8	0	4244.615234	4221.538574	4168.717773	4224.615234	4227.179688	450	4				0	4	4	4	0	4	8	0	8192	8192	8192	3840	7744	8704	6144	11968	8384
1566975863	9	0	4227.692383	4227.692383	4202.563965	4213.333496	4204.615234	4	4				0	4	4	4	0	4	9	0	8192	8192	8192	3840	7808	8640	6208	11904	8384
1566975863	10	0	4220.512695	4235.897461	4166.666504	4208.717773	4199.487305	450	4				0	4	4	4	0	4	10	0	8192	8192	8192	3776	7808	8640	6208	11904	8384
1566975863	11	0	4235.384766	4229.743652	4201.025879	4215.384766	4217.436035	1023	4				0	4	4	4	0	4	11	0	8192	8192	8192	3776	7808	8640	6144	11904	8320
1566975863	12	0	4264.102539	4233.846191	4189.230957	4227.179688	4243.077148	450	4				0	4	4	4	0	4	12	0	8192	8192	8192	3776	7808	8640	6144	11968	8384
1566975863	13	0	4271.282227	4240	4175.897461	4233.333496	4252.307617	450	4				0	4	4	4	0	4	13	0	8192	8192	8192	3776	7808	8576	6144	11904	8384
1566975863	14	0	4247.692383	4237.94873	4211.282227	4224.615234	4241.025879	450	4				0	4	4	4	0	4	14	0	8192	8192	8192	3776	7808	8640	6144	11904	8384
1566975863	15	0	4242.05127	4231.794922	4165.128418	4220.512695	4235.384766	1023	4				0	4	4	4	0	4	15	0	8192	8192	8128	3776	7808	8640	6144	11968	8448
1566975863	16	0	4261.025879	4225.641113	4191.282227	4233.333496	4244.615234	0	4				0	4	4	4	0	4	16	0	8192	8192	8192	3840	7808	8640	6144	11904	8384
1566975863	17	0	4260.512695	4229.743652	4188.717773	4232.820313	4241.538574	0	4				0	4	4	4	0	4	17	0	8192	8192	8192	3840	7808	8576	6208	11968	8384
1566975863	18	0	4245.128418	4237.94873	4167.179688	4212.820313	4226.153809	0	4				0	4	4	4	0	4	18	0	8192	8192	8192	3776	7808	8640	6208	11968	8384
1566975863	19	0	4163.077148	4229.743652	4192.820313	4193.846191	4147.692383	0	4				0	4	4	4	0	4	19	0	8192	8192	8192	3840	7808	8576	6080	11904	8384
1566975863	20	0	4174.358887	4225.641113	4198.974121	4203.077148	4155.384766	0	4				0	4	4	4	0	4	20	0	8192	8192	8192	3840	7808	8640	6144	11904	8384
1566975863	21	0	4190.256348	4215.384766	4203.077148	4200	4167.692383	0	4				0	4	4	4	0	4	21	0	8192	8192	8192	3840	7808	8576	6144	11904	8384
1566975863	22	0	4187.692383	4207.179688	4196.922852	4198.974121	4171.794922	0	4				0	4	4	4	0	4	22	0	8192	8192	8192	3840	7808	8640	6080	11904	8448
1566975863	23	0	4178.974121	4203.077148	4190.256348	4192.820313	4173.333496	0	4				0	4	4	4	0	4	23	0	8192	8192	8192	3776	7808	8640	6080	11904	8448
1566975863	24	0	4169.743652	4213.333496	4199.487305	4197.94873	4175.897461	0	4				0	4	4	4	0	4	24	0	8192	8192	8192	3840	7808	8640	6080	11904	8384
1566975863	25	0	4163.589844	4223.589844	4200.512695	4202.05127	4176.410156	0	4				0	4	4	4	0	4	25	0	8192	8192	8192	3840	7808	8640	6208	11904	8384
1566975863	26	0	4174.358887	4223.589844	4195.897461	4196.410156	4180.512695	0	4				0	4	4	4	0	4	26	0	8192	8192	8192	3840	7744	8640	6144	11904	8448
1566975863	27	0	4188.717773	4233.846191	4211.794922	4204.615234	4187.179688	0	4				0	4	4	4	0	4	27	0	8192	8192	8192	3840	7744	8640	6144	11968	8384
1566975863	28	0	4188.205078	4233.846191	4207.692383	4200	4176.410156	0	4				0	4	4	4	0	4	28	0	8192	8192	8192	3840	7808	8640	6144	11968	8384
1566975863	29	0	4189.230957	4215.384766	4193.846191	4202.563965	4165.128418	0	4				0	4	4	4	0	4	29	0	8192	8192	8192	3776	7744	8640	6144	11904	8384
1566975863	30	0	4202.05127	4215.384766	4197.94873	4203.589844	4172.820313	0	4				0	4	4	4	0	4	30	0	8192	8192	8192	3840	7744	8640	6144	11968	8448
1566975863	31	0	4203.589844	4231.794922	4205.128418	4190.256348	4182.563965	0	4				0	4	4	4	0	4	31	0	8192	8192	8192	3840	7744	8640	6144	11968	8320
1566975863	32	0	4191.794922	4235.897461	4209.743652	4204.615234	4192.307617	0	4				0	4	4	4	0	4	32	0	8192	8192	8192	3776	7744	8640	6144	11968	8320
1566975863	33	0	4185.128418	4227.692383	4197.436035	4209.743652	4197.94873	0	4				0	4	4	4	0	4	33	0	8192	8192	8192	3840	7744	8576	6144	11904	8384
1566975863	34	0	4185.641113	4221.538574	4182.05127	4194.871582	4186.153809	0	4				0	4	4	4	0	4	34	0	8192	8192	8192	3840	7744	8640	6208	11904	8384
1566975863	35	0	4191.282227	4235.897461	4184.615234	4193.846191	4175.897461	0	4				0	4	4	4	0	4	35	0	8192	8192	8192	3840	7744	8640	6144	11904	8448
1566975863	36	0	4193.333496	4260.512695	4195.384766	4199.487305	4184.102539	0	4				0	4	4	4	0	4	36	0	8192	8192	8192	3776	7744	8640	6144	11904	8448
1566975863	37	0	4186.153809	4260.512695	4201.538574	4205.641113	4187.692383	0	4				0	4	4	4	0	4	37	0	8192	8192	8192	3840	7744	8640	6208	11904	8384
1566975864	38	0	4185.128418	4244.102539	4201.538574	4204.615234	4189.743652	0	4				0	4	4	4	0	4	38	0	8192	8192	8192	3776	7744	8640	6144	11968	8384
1566975864	39	0	4194.871582	4244.102539	4212.820313	4212.820313	4203.077148	0	4				0	4	4	4	0	4	39	0	8192	8192	8192	3840	7808	8640	6080	11904	8384
1566975864	40	0	4211.282227	4260.512695	4224.615234	4219.487305	4219.487305	0	4				0	4	4	4	0	4	40	0	8192	8192	8192	3776	7808	8576	6144	11904	8384
1566975864	41	0	4223.077148	4266.666504	4217.94873	4205.128418	4229.743652	0	4				0	4	4	4	0	4	41	0	8192	8192	8192	3840	7808	8576	6144	11904	8384
1566975864	42	0	4215.897461	4250.256348	4210.769043	4204.615234	4224.615234	0	4				0	4	4	4	0	4	42	0	8192	8192	8192	3840	7808	8640	6080	11968	8064
1566975864	43	0	4210.769043	4242.05127	4208.717773	4204.615234	4212.820313	0	4				0	4	4	4	0	4	43	0	8192	8192	8192	3840	7744	8640	6208	11968	8384
1566975864	44	0	4232.307617	4258.461426	4219.487305	4194.358887	4217.436035	0	4				0	4	4	4	0	4	44	0	8192	8192	8192	3840	7808	8640	6144	11904	8320
1566975864	45	0	4238.974121	4266.666504	4229.230957	4195.897461	4218.461426	0	4				0	4	4	4	0	4	45	0	8192	8192	8192	3840	7744	8640	6144	11904	8384
1566975864	46	0	4217.94873	4262.563965	4218.974121	4198.461426	4200	0	4				0	4	4	4	0	4	46	0	8192	8192	8192	3776	7808	8640	6144	11904	8384
1566975864	47	0	4214.871582	4266.666504	4214.871582	4203.589844	4203.589844	0	4				0	4	4	4	0	4	47	0	8192	8192	8192	3840	7808	8640	6144	11904	8384
1566975864	48	0	4220	4281.025879	4218.461426	4203.589844	4223.077148	0	4				0	4	4	4	0	4	48	0	8192	8192	8192	3776	7808	8576	6144	11904	8384
1566975864	49	0	4202.05127	4274.871582	4215.384766	4205.641113	4206.666504	0	4				0	4	4	4	0	4	49	0	8192	8192	8192	3840	7808	8640	6080	11968	8384
1566975864	50	0	4184.615234	4254.358887	4210.769043	4214.871582	4181.538574	0	4				0	4	4	4	0	4	50	0	8192	8192	8192	3776	7744	8576	6080	11968	8384
1566975864	51	0	4182.563965	4246.153809	4204.102539	4208.717773	4191.282227	0	4				0	4	4	4	0	4	51	0	8192	8192	8192	3840	7744	8640	6208	11968	8384
1566975864	52	0	4172.820313	4240	4193.846191	4205.641113	4196.410156	0	4				0	4	4	4	0	4	52	0	8192	8192	8192	3840	7744	8576	6144	11968	8448
1566975864	53	0	4149.230957	4219.487305	4164.102539	4189.743652	4168.205078	0	4				0	4	4	4	0	4	53	0	8192	8192	8192	3840	7744	8640	6144	11904	8384
1566975864	54	0	4124.615234	4207.179688	4143.077148	4171.794922	4140.512695	0	4				0	4	4	4	0	4	54	0	8192	8192	8192	3840	7744	8640	6144	11904	8384
1566975864	55	0	4108.717773	4207.179688	4155.897461	4182.563965	4126.666504	0	4				0	4	4	4	0	4	55	0	8192	8192	8192	3840	7808	8640	6144	11968	8512
1566975864	56	0	4128.205078	4219.487305	4180.512695	4194.358887	4138.974121	0	4				0	4	4	4	0	4	56	0	8192	8192	8192	3840	7744	8640	6144	11968	8384
1566975864	57	0	4178.461426	4252.307617	4211.794922	4209.743652	4182.05127	0	4				0	4	4	4	0	4	57	0	8192	8192	8192	3840	7744	8640	6080	11968	8384
1566975864	58	0	4205.641113	4274.871582	4221.538574	4218.461426	4203.077148	0	4				0	4	4	4	0	4	58	0	8192	8192	8192	3776	7744	8576	6144	11904	8384
1566975864	59	0	4196.922852	4264.615234	4199.487305	4211.282227	4184.102539	0	4				0	4	4	4	0	4	59	0	8192	8192	8192	3840	7808	8640	6144	11904	8384
1566975864	60	0	4193.846191	4260.512695	4191.282227	4212.307617	4177.94873	0	4				0	4	4	4	0	4	60	0	8192	8192	8192	3776	7744	8640	6208	11904	8576
1566975864	61	0	4203.077148	4270.769043	4190.256348	4208.205078	4190.769043	0	4				0	4	4	4	0	4	61	0	8192	8192	8192	3840	7808	8640	6144	11904	8384
1566975864	62	0	4208.205078	4262.563965	4186.153809	4205.128418	4191.794922	0	4				0	4	4	4	0	4	62	0	8192	8192	8192	3840	7808	8640	6208	11904	8448
1566975864	63	0	4214.871582	4248.205078	4186.666504	4207.692383	4194.358887	0	4				0	4	4	4	0	4	63	0	8192	8192	8128	3776	7808	8640	6080	11840	8448
1566975864	64	0	4224.615234	4258.461426	4193.333496	4209.230957	4209.743652	450	4				0	4	4	4	0	4	64	0	8192	8192	8128	3776	7808	8576	6080	11840	8448
1566975864	65	0	4220.512695	4262.563965	4200	4205.641113	4198.974121	450	4				0	4	4	4	0	4	65	0	8192	8192	8128	3776	7808	8640	6016	11904	8384
1566975864	66	0	4204.615234	4248.205078	4200	4189.230957	4169.230957	1023	4				0	4	4	4	0	4	66	0	8192	8192	8128	3776	7808	8640	6144	11840	8384
1566975864	67	0	4196.922852	4250.256348	4211.794922	4195.897461	4164.102539	450	4				0	4	4	4	0	4	67	0	8192	8192	8128	3776	7808	8640	6144	11968	8384
1566975864	68	0	4202.05127	4268.717773	4224.102539	4212.307617	4171.794922	1023	4				0	4	4	4	0	4	68	0	8192	8192	8128	3776	7808	8640	6144	11968	8384
1566975864	69	0	4201.025879	4264.615234	4211.794922	4203.589844	4157.94873	450	4				0	4	4	4	0	4	69	0	8192	8192	8128	3840	7808	8640	6080	11904	8384
1566975864	70	0	4193.333496	4242.05127	4190.769043	4205.128418	4141.538574	1023	4				0	4	4	4	0	4	70	0	8192	8128	8128	3840	7808	8576	6080	11904	8448
1566975864	71	0	4212.307617	4235.897461	4185.128418	4213.333496	4160	450	4				0	4	4	4	0	4	71	0	8192	8192	8128	3840	7808	8640	6208	11840	8448
1566975864	72	0	4236.922852	4233.846191	4194.871582	4211.282227	4176.410156	450	4				0	4	4	4	0	4	72	0	8192	8192	8128	3840	7808	8640	6208	11840	8448
1566975864	73	0	4225.128418	4207.179688	4191.282227	4205.641113	4153.846191	4	4				0	4	4	4	0	4	73	0	8192	8192	8128	3840	7808	8640	6144	11968	8256
1566975864	74	0	4208.717773	4178.461426	4191.282227	4202.563965	4137.94873	450	4				0	4	4	4	0	4	74	0	8192	8192	8192	3840	7808	8576	6208	11904	8448
1566975864	75	0	4222.563965	4182.563965	4213.333496	4214.871582	4154.358887	1023	4				0	4	4	4	0	4	75	0	8192	8192	8192	3840	7808	8640	6208	11968	8384
1566975864	76	0	4238.974121	4196.922852	4211.282227	4207.179688	4156.410156	450	4				0	4	4	4	0	4	76	0	8192	8192	8192	3776	7808	8576	6144	11968	8384
1566975864	77	0	4236.922852	4186.666504	4196.922852	4187.692383	4137.94873	450	4				0	4	4	4	0	4	77	0	8192	8192	8192	3840	7808	8640	6144	11968	8384
1566975864	78	0	4230.769043	4184.615234	4207.692383	4189.230957	4134.358887	450	4				0	4	4	4	0	4	78	0	8192	8192	8192	3840	7808	8640	6144	11904	8448
1566975864	79	0	4222.563965	4186.666504	4211.282227	4187.692383	4129.743652	1023	4				0	4	4	4	0	4	79	0	8192	8192	8192	3840	7808	8640	6272	11904	8448
1566975864	80	0	4211.794922	4164.102539	4197.94873	4191.794922	4117.94873	450	4				0	4	4	4	0	4	80	0	8192	8192	8192	3776	7808	8640	6208	11904	8384
1566975864	81	0	4208.717773	4151.794922	4189.743652	4192.307617	4125.128418	450	4				0	4	4	4	0	4	81	0	8192	8192	8192	3840	7808	8640	6208	11904	8448
1566975864	82	0	4214.871582	4170.256348	4194.358887	4190.256348	4130.769043	450	4				0	4	4	4	0	4	82	0	8192	8192	8192	3776	7808	8640	6208	11904	8448
1566975864	83	0	4217.94873	4182.563965	4201.025879	4197.436035	4121.538574	1023	4				0	4	4	4	0	4	83	0	8128	8192	8192	3840	7808	8576	6144	11904	8384
1566975864	84	0	4214.358887	4180.512695	4194.871582	4190.256348	4123.589844	450	4				0	4	4	4	0	4	84	0	8192	8192	8192	3840	7808	8640	6144	11904	8448
1566975864	85	0	4215.384766	4188.717773	4188.717773	4195.384766	4137.436035	450	4				0	4	4	4	0	4	85	0	8192	8192	8192	3840	7808	8640	6144	11904	8384
1566975864	86	0	4216.922852	4186.666504	4183.589844	4197.94873	4140	450	4				0	4	4	4	0	4	86	0	8192	8192	8192	3776	7808	8640	6144	11904	8384
1566975864	87	0	4206.153809	4176.410156	4184.102539	4188.205078	4135.897461	1023	4				0	4	4	4	0	4	87	0	8192	8192	8192	3840	7808	8640	6208	11968	8384
1566975864	88	0	4194.358887	4176.410156	4192.307617	4188.717773	4131.282227	450	4				0	4	4	4	0	4	88	0	8192	8192	8192	3840	7808	8640	6208	11904	8448
1566975864	89	0	4199.487305	4192.820313	4194.358887	4184.102539	4136.922852	450	4				0	4	4	4	0	4	89	0	8192	8192	8192	3840	7808	8640	6144	11904	8384
1566975864	90	0	4212.307617	4205.128418	4204.615234	4196.410156	4151.794922	450	4				0	4	4	4	0	4	90	0	8192	8192	8192	3840	7808	8576	6144	11904	8384
1566975864	91	0	4217.94873	4198.974121	4208.717773	4209.743652	4157.94873	1023	4				0	4	4	4	0	4	91	0	8192	8192	8192	3840	7808	8640	6144	11968	8192
1566975864	92	0	4222.563965	4196.922852	4201.025879	4210.769043	4160.512695	450	4				0	4	4	4	0	4	92	0	8192	8192	8192	3840	7808	8640	6208	11904	8384
1566975864	93	0	4235.897461	4203.077148	4198.461426	4218.974121	4169.230957	450	4				0	4	4	4	0	4	93	0	8192	8192	8192	3776	7808	8640	6208	11904	8448
1566975864	94	0	4233.333496	4184.615234	4184.102539	4207.692383	4166.153809	450	4				0	4	4	4	0	4	94	0	8192	8192	8192	3840	7808	8576	6208	11968	8576
1566975864	95	0	4217.436035	4168.205078	4175.384766	4200	4150.769043	1023	4				0	4	4	4	0	4	95	0	8192	8192	8192	3776	7808	8640	6208	11968	8576
1566975864	96	0	4222.05127	4190.769043	4182.05127	4214.871582	4141.538574	450	4				0	4	4	4	0	4	96	0	8192	8192	8192	3776	7808	8576	6208	11904	8384
1566975864	97	0	4229.743652	4205.128418	4188.717773	4221.025879	4135.384766	450	4				0	4	4	4	0	4	97	0	8192	8192	8192	3776	7808	8640	6208	11904	8448
1566975864	98	0	4219.487305	4186.666504	4200.512695	4208.717773	4133.846191	450	4				0	4	4	4	0	4	98	0	8192	8192	8192	3776	7808	8640	6208	11904	8384
1566975864	99	0	4212.820313	4184.615234	4196.922852	4185.641113	4132.307617	1023	4				0	4	4	4	0	4	99	0	8192	8192	8192	3776	7808	8640	6144	11904	8448
1566975864	100	0	4216.410156	4209.230957	4185.641113	4191.794922	4120	450	4				0	4	4	4	0	4	100	0	8192	8192	8192	3840	7808	8640	6144	11904	8448
1566975864	101	0	4227.692383	4235.897461	4198.461426	4213.333496	4122.563965	450	4				0	4	4	4	0	4	101	0	8192	8192	8192	3840	7808	8640	6272	11968	8384
1566975864	102	0	4240	4240	4215.384766	4207.179688	4145.641113	450	4				0	4	4	4	0	4	102	0	8192	8192	8192	3840	7808	8640	6208	11904	8448
1566975864	103	0	4245.641113	4229.743652	4213.846191	4201.538574	4163.077148	1023	4				0	4	4	4	0	4	103	0	8192	8192	8192	3776	7808	8640	6144	11904	8384
1566975864	104	0	4254.871582	4237.94873	4209.230957	4208.717773	4177.94873	450	4				0	4	4	4	0	4	104	0	8192	8192	8192	3840	7808	8640	6144	11904	8384
1566975864	105	0	4270.769043	4260.512695	4213.846191	4223.589844	4193.846191	450	4				0	4	4	4	0	4	105	0	8192	8192	8192	3776	7808	8640	6208	11904	8384
1566975864	106	0	4262.05127	4252.307617	4198.974121	4220.512695	4193.333496	450	4				0	4	4	4	0	4	106	0	8192	8192	8192	3840	7808	8640	6208	11904	8448
1566975864	107	0	4231.282227	4219.487305	4181.538574	4206.666504	4169.743652	1023	4				0	4	4	4	0	4	107	0	8192	8192	8192	3840	7808	8640	6144	11904	8448
1566975864	108	0	4228.205078	4196.922852	4188.717773	4218.461426	4152.820313	450	4				0	4	4	4	0	4	108	0	8192	8192	8192	3840	7808	8640	6144	11904	8448
1566975864	109	0	4245.128418	4198.974121	4189.743652	4215.897461	4158.974121	450	4				0	4	4	4	0	4	109	0	8192	8192	8192	3776	7808	8640	6144	11904	8512
1566975864	110	0	4242.05127	4213.333496	4194.358887	4201.538574	4168.205078	450	4				0	4	4	4	0	4	110	0	8192	8192	8192	3840	7808	8640	6208	11904	8384
1566975864	111	0	4228.717773	4213.333496	4210.769043	4207.692383	4167.179688	1023	4				0	4	4	4	0	4	111	0	8192	8192	8192	3840	7808	8640	6208	11904	8448
1566975864	112	0	4232.820313	4215.384766	4214.871582	4210.769043	4168.205078	450	4				0	4	4	4	0	4	112	0	8192	8192	8192	3840	7808	8640	6080	11904	8256
1566975864	113	0	4236.922852	4229.743652	4216.410156	4212.307617	4171.282227	450	4				0	4	4	4	0	4	113	0	8192	8192	8192	3840	7808	8576	6080	11904	8256
1566975864	114	0	4233.846191	4237.94873	4213.846191	4210.256348	4173.333496	450	4				0	4	4	4	0	4	114	0	8192	8192	8192	3776	7808	8640	6144	11904	8384
1566975864	115	0	4243.589844	4240	4215.897461	4206.666504	4184.615234	1023	4				0	4	4	4	0	4	115	0	8192	8192	8192	3776	7808	8640	6144	11904	8448
1566975864	116	0	4252.820313	4242.05127	4222.563965	4203.077148	4192.820313	450	4				0	4	4	4	0	4	116	0	8192	8192	8192	3840	7808	8640	6144	11904	8448
1566975864	117	0	4252.307617	4237.94873	4208.205078	4198.974121	4184.615234	450	4				0	4	4	4	0	4	117	0	8192	8192	8192	3776	7808	8640	6144	11904	8384
1566975864	118	0	4248.717773	4227.692383	4193.846191	4212.820313	4180	450	4				0	4	4	4	0	4	118	0	8192	8192	8192	3776	7808	8640	6144	11904	8384
1566975864	119	0	4240	4229.743652	4193.333496	4211.794922	4185.641113	1023	4				0	4	4	4	0	4	119	0	8192	8192	8192	3776	7808	8640	6208	11904	8384
1566975864	120	0	4232.820313	4231.794922	4197.436035	4202.563965	4188.205078	450	4				0	4	4	4	0	4	120	0	8192	8192	8192	3776	7808	8704	6208	11904	8448
1566975864	121	0	4230.256348	4221.538574	4200.512695	4213.333496	4184.102539	450	4				0	4	4	4	0	4	121	0	8192	8128	8192	3776	7808	8640	6144	11904	8384
1566975864	122	0	4220	4221.538574	4196.922852	4210.769043	4178.461426	450	4				0	4	4	4	0	4	122	0	8192	8192	8128	3840	7808	8640	6144	11904	8384
1566975864	123	0	4212.820313	4227.692383	4205.641113	4206.666504	4180	1023	4				0	4	4	4	0	4	123	0	8192	8128	8192	3776	7808	8640	6208	11904	8384
1566975864	124	0	4220.512695	4233.846191	4214.871582	4206.666504	4190.769043	450	4				0	4	4	4	0	4	124	0	8192	8128	8192	3776	7808	8640	6208	11904	8384
1566975864	125	0	4229.230957	4237.94873	4214.871582	4200	4195.897461	450	4				0	4	4	4	0	4	125	0	8192	8128	8192	3840	7808	8640	6144	11904	8448
1566975864	126	0	4237.94873	4246.153809	4221.538574	4200	4202.563965	450	4				0	4	4	4	0	4	126	0	8192	8128	8192	3776	7808	8640	6144	11904	8448
1566975864	127	0	4244.615234	4252.307617	4223.077148	4194.871582	4225.128418	241	4				0	4	4	4	0	4	127	0	8192	8192	8192	3776	7808	8640	6144	11904	8448
1566975864	0	0	4242.05127	4246.153809	4216.410156	4200	4237.94873	450	4				0	4	4	4	0	4	0	0	8192	8128	8192	3840	7808	8640	6208	11904	8448
1566975864	1	0	4240.512695	4240	4200.512695	4205.641113	4229.230957	450	4				0	4	4	4	0	4	1	0	8192	8128	8192	3840	7808	8640	6208	11968	8384
1566975864	2	0	4244.615234	4248.205078	4194.871582	4203.589844	4231.282227	1023	4				0	4	4	4	0	4	2	0	8192	8128	8192	3840	7808	8640	6144	11904	8384
1566975864	3	0	4241.538574	4246.153809	4210.256348	4209.230957	4241.025879	450	4				0	4	4	4	0	4	3	0	8192	8128	8192	3840	7808	8576	6144	11904	8384
1566975864	4	0	4226.153809	4229.743652	4210.769043	4203.077148	4224.615234	1023	4				0	4	4	4	0	4	4	0	8192	8128	8192	3776	7808	8640	6144	11968	8320
1566975864	5	0	4215.897461	4233.846191	4207.692383	4205.128418	4203.077148	450	4				0	4	4	4	0	4	5	0	8192	8128	8192	3840	7808	8640	6208	11968	8448
1566975864	6	0	4221.538574	4256.410156	4219.487305	4209.743652	4203.077148	1023	4				0	4	4	4	0	4	6	0	8192	8128	8192	3840	7808	8640	6144	11968	8384
1566975864	7	0	4229.743652	4258.461426	4224.615234	4197.436035	4208.717773	450	4				0	4	4	4	0	4	7	0	8192	8128	8192	3840	7808	8640	6144	11904	8448
1566975864	8	0	4222.05127	4244.102539	4213.846191	4198.461426	4208.205078	450	4				0	4	4	4	0	4	8	0	8192	8192	8192	3776	7808	8576	6144	11904	8448
1566975864	9	0	4214.358887	4237.94873	4200	4200.512695	4212.307617	4	4				0	4	4	4	0	4	9	0	8192	8128	8192	3840	7808	8640	6208	11904	8448
1566975864	10	0	4225.641113	4235.897461	4201.025879	4198.461426	4230.769043	450	4				0	4	4	4	0	4	10	0	8192	8192	8192	3776	7808	8576	6080	11904	8384
1566975864	11	0	4235.384766	4233.846191	4198.974121	4190.769043	4242.05127	1023	4				0	4	4	4	0	4	11	0	8192	8128	8192	3840	7808	8576	6144	11968	8448
1566975864	12	0	4219.487305	4231.794922	4181.538574	4179.487305	4217.436035	450	4				0	4	4	4	0	4	12	0	8192	8192	8192	3840	7808	8576	6144	11968	8448
1566975864	13	0	4183.589844	4223.589844	4164.102539	4184.615234	4167.179688	450	4				0	4	4	4	0	4	13	0	8192	8192	8192	3840	7808	8576	6208	11904	8448
1566975864	14	0	4147.179688	4201.025879	4145.128418	4180.512695	4129.230957	450	4				0	4	4	4	0	4	14	0	8192	8192	8192	3840	7808	8576	6080	11904	8448
1566975864	15	0	4146.666504	4184.615234	4154.871582	4185.128418	4131.794922	1023	4				0	4	4	4	0	4	15	0	8192	8192	8192	3840	7808	8640	6144	11904	8448
1566975864	16	0	4190.256348	4211.282227	4198.461426	4214.358887	4165.641113	0	4				0	4	4	4	0	4	16	0	8192	8192	8192	3776	7808	8576	6144	11904	8448
1566975864	17	0	4223.077148	4240	4221.025879	4224.615234	4185.128418	0	4				0	4	4	4	0	4	17	0	8192	8192	8192	3840	7808	8640	6144	11968	8384
1566975864	18	0	4216.410156	4217.436035	4216.410156	4224.102539	4172.820313	0	4				0	4	4	4	0	4	18	0	8192	8192	8192	3776	7808	8576	6208	11904	8448
1566975864	19	0	4210.769043	4207.179688	4208.717773	4213.333496	4162.05127	0	4				0	4	4	4	0	4	19	0	8192	8192	8192	3840	7808	8640	6144	11904	8448
1566975864	20	0	4219.487305	4235.897461	4207.692383	4200.512695	4169.743652	0	4				0	4	4	4	0	4	20	0	8192	8192	8192	3776	7808	8576	6208	11904	8512
1566975864	21	0	4227.179688	4250.256348	4204.102539	4206.153809	4183.589844	0	4				0	4	4	4	0	4	21	0	8192	8192	8192	3840	7808	8640	6208	11904	8512
1566975864	22	0	4235.384766	4233.846191	4193.846191	4207.692383	4197.436035	0	4				0	4	4	4	0	4	22	0	8192	8192	8192	3840	7808	8640	6080	11904	8704
1566975864	23	0	4234.358887	4231.794922	4186.153809	4205.641113	4197.94873	0	4				0	4	4	4	0	4	23	0	8192	8192	8192	3776	7808	8640	6080	11904	8448
1566975864	24	0	4216.410156	4227.692383	4171.794922	4203.077148	4180	0	4				0	4	4	4	0	4	24	0	8192	8192	8192	3776	7808	8640	6272	11904	8384
1566975864	25	0	4211.794922	4221.538574	4171.282227	4212.820313	4177.436035	0	4				0	4	4	4	0	4	25	0	8192	8192	8192	3776	7808	8640	6144	11840	8448
1566975864	26	0	4226.666504	4235.897461	4187.692383	4226.153809	4189.230957	0	4				0	4	4	4	0	4	26	0	8192	8192	8128	3776	7808	8576	6144	11840	8448
1566975864	27	0	4224.615234	4240	4188.717773	4213.846191	4180	0	4				0	4	4	4	0	4	27	0	8192	8192	8192	3776	7808	8576	6208	11904	8448
1566975864	28	0	4211.794922	4233.846191	4187.179688	4210.769043	4172.307617	0	4				0	4	4	4	0	4	28	0	8192	8192	8192	3776	7808	8640	6144	11904	8448
1566975864	29	0	4223.589844	4244.102539	4197.436035	4212.307617	4186.153809	0	4				0	4	4	4	0	4	29	0	8192	8192	8128	3840	7808	8576	6208	11904	8512
1566975864	30	0	4238.461426	4248.205078	4207.179688	4203.589844	4191.282227	0	4				0	4	4	4	0	4	30	0	8192	8192	8128	3776	7808	8576	6208	11904	8512
1566975864	31	0	4225.128418	4219.487305	4202.05127	4202.563965	4184.102539	0	4				0	4	4	4	0	4	31	0	8192	8192	8192	3840	7808	8576	6144	11904	8384
1566975864	32	0	4213.333496	4178.461426	4188.717773	4197.94873	4188.717773	0	4				0	4	4	4	0	4	32	0	8192	8192	8192	3840	7808	8640	6208	11904	8384
1566984094	67	0	4255.897461	4213.333496	4205.128418	4198.461426	4205.128418	450	4				0	4	4	4	4	4	67	0	8192	8192	8192	3840	7616	8704	5888	12160	7424
1566984094	68	0	4241.538574	4201.025879	4148.205078	4191.282227	4192.820313	1023	4				0	4	4	4	4	4	68	0	8192	8192	8192	3840	7616	8704	5952	12160	7424
1566984094	69	0	4245.128418	4194.871582	4209.743652	4186.666504	4191.794922	450	4				0	4	4	4	4	4	69	0	8128	8192	8192	3904	7616	8704	6016	12160	7488
1566984094	70	0	4261.025879	4211.282227	4180.512695	4196.410156	4208.717773	1023	4				0	4	4	4	4	4	70	0	8192	8192	8192	3904	7616	8768	6016	12160	7488
1566984094	71	0	4261.538574	4221.538574	4177.94873	4202.563965	4213.846191	450	4				0	4	4	4	4	4	71	0	8192	8192	8192	3904	7616	8704	5952	12160	7552
1566984094	72	0	4248.717773	4211.282227	4218.974121	4194.358887	4202.05127	450	4				0	4	4	4	4	4	72	0	8192	8192	8192	3904	7616	8768	6016	12160	7488
1566984094	73	0	4240	4196.922852	4144.102539	4178.974121	4189.230957	1023	4				0	4	4	4	4	4	73	0	8192	8192	8192	3904	7616	8768	5952	12224	7680
1566984094	74	0	4246.153809	4196.922852	4189.230957	4175.897461	4191.282227	450	4				0	4	4	4	4	4	74	0	8192	8192	8192	3840	7616	8704	5952	12224	7680
1566984094	75	0	4255.384766	4201.025879	4173.333496	4187.179688	4204.102539	1023	4				0	4	4	4	4	4	75	0	8192	8192	8192	3904	7552	8704	5952	12160	7488
1566984094	76	0	4247.692383	4198.974121	4163.589844	4185.641113	4202.563965	450	4				0	4	4	4	4	4	76	0	8192	8192	8192	3904	7616	8768	6016	12160	7488
1566984094	77	0	4246.153809	4198.974121	4211.282227	4184.102539	4202.05127	450	4				0	4	4	4	4	4	77	0	8192	8192	8192	3904	7616	8768	6016	12160	7488
1566984094	78	0	4257.436035	4201.025879	4152.820313	4198.461426	4217.436035	450	4				0	4	4	4	4	4	78	0	8192	8192	8192	3904	7552	8768	6016	12160	7488
1566984094	79	0	4252.820313	4205.128418	4206.666504	4198.974121	4216.922852	1023	4				0	4	4	4	4	4	79	0	8192	8192	8192	3904	7552	8768	5952	12224	7488
1566984094	80	0	4245.641113	4209.230957	4192.307617	4190.769043	4205.641113	450	4				0	4	4	4	4	4	80	0	8192	8192	8192	3904	7552	8768	6144	12160	7424
1566984094	81	0	4258.974121	4211.282227	4168.717773	4195.897461	4215.897461	450	4				0	4	4	4	4	4	81	0	8192	8192	8192	3840	7616	8768	5952	12224	7424
1566984094	82	0	4276.410156	4221.538574	4236.922852	4207.179688	4233.846191	450	4				0	4	4	4	4	4	82	0	8192	8192	8192	3904	7552	8768	5952	12160	7616
1566984094	83	0	4270.769043	4229.743652	4170.256348	4205.641113	4227.179688	1023	4				0	4	4	4	4	4	83	0	8192	8192	8192	3904	7616	8768	5888	12160	7424
1566984094	84	0	4250.256348	4217.436035	4191.794922	4194.871582	4208.205078	450	4				0	4	4	4	4	4	84	0	8192	8192	8192	3904	7616	8768	5888	12160	7424
1566984094	85	0	4246.666504	4217.436035	4194.358887	4193.846191	4209.743652	450	4				0	4	4	4	4	4	85	0	8192	8192	8192	3904	7616	8704	5952	12224	7424
1566984094	86	0	4252.307617	4213.333496	4161.538574	4192.820313	4218.461426	450	4				0	4	4	4	4	4	86	0	8192	8192	8192	3904	7616	8768	6016	12160	7488
1566984094	87	0	4254.358887	4194.871582	4206.666504	4182.563965	4216.410156	1023	4				0	4	4	4	4	4	87	0	8192	8192	8192	3904	7616	8768	5952	12160	7424
1566984094	88	0	4248.717773	4194.871582	4149.743652	4176.922852	4204.102539	450	4				0	4	4	4	4	4	88	0	8192	8192	8192	3840	7616	8768	5952	12160	7424
1566984094	89	0	4240	4207.179688	4195.384766	4176.922852	4192.820313	450	4				0	4	4	4	4	4	89	0	8192	8192	8192	3840	7616	8704	6016	12160	7488
1566984094	90	0	4241.538574	4207.179688	4204.102539	4186.153809	4195.384766	450	4				0	4	4	4	4	4	90	0	8192	8192	8192	3904	7616	8768	5952	12096	7424
1566984094	91	0	4234.871582	4196.922852	4148.717773	4181.538574	4184.615234	1023	4				0	4	4	4	4	4	91	0	8192	8192	8192	3904	7616	8768	5952	12224	7488
1566984094	92	0	4225.128418	4194.871582	4212.820313	4160	4167.692383	450	4				0	4	4	4	4	4	92	0	8192	8192	8192	3904	7616	8704	5952	12224	7488
1566984094	93	0	4239.487305	4211.282227	4174.358887	4168.205078	4182.563965	450	4				0	4	4	4	4	4	93	0	8192	8192	8192	3904	7616	8704	5952	12096	7424
1566984094	94	0	4251.282227	4209.230957	4196.410156	4187.692383	4203.077148	450	4				0	4	4	4	4	4	94	0	8192	8192	8192	3904	7616	8768	5952	12224	7488
1566984094	95	0	4238.974121	4186.666504	4201.538574	4181.025879	4196.410156	1023	4				0	4	4	4	4	4	95	0	8192	8128	8192	3840	7616	8768	5952	12224	7488
1566984094	96	0	4236.410156	4186.666504	4143.589844	4176.922852	4191.794922	450	4				0	4	4	4	4	4	96	0	8192	8128	8192	3904	7616	8768	5952	12224	7552
1566984094	97	0	4252.307617	4217.436035	4213.846191	4195.384766	4212.820313	450	4				0	4	4	4	4	4	97	0	8128	8128	8192	3904	7616	8768	5952	12224	7552
1566984094	98	0	4255.897461	4221.538574	4172.820313	4207.179688	4225.641113	450	4				0	4	4	4	4	4	98	0	8128	8128	8192	3904	7616	8704	6016	12224	7552
1566984094	99	0	4251.282227	4205.128418	4178.461426	4201.025879	4215.384766	1023	4				0	4	4	4	4	4	99	0	8128	8128	8192	3904	7616	8704	5952	12160	7424
1566984094	100	0	4248.717773	4207.179688	4204.615234	4191.794922	4205.641113	450	4				0	4	4	4	4	4	100	0	8128	8128	8192	3840	7616	8704	6016	12224	7424
1566984094	101	0	4237.94873	4205.128418	4144.615234	4181.538574	4200	450	4				0	4	4	4	4	4	101	0	8128	8192	8192	3840	7616	8704	5952	12160	7424
1566984094	102	0	4244.615234	4205.128418	4210.769043	4189.230957	4210.769043	450	4				0	4	4	4	4	4	102	0	8128	8128	8192	3840	7616	8704	5952	12160	7424
1566984094	103	0	4272.307617	4211.282227	4183.077148	4210.256348	4233.846191	1023	4				0	4	4	4	4	4	103	0	8128	8128	8192	3904	7616	8768	5952	12224	7424
1566984094	104	0	4272.307617	4203.077148	4175.384766	4201.538574	4230.256348	450	4				0	4	4	4	4	4	104	0	8128	8128	8192	3904	7616	8768	5952	12160	7488
1566984094	105	0	4258.461426	4201.025879	4205.128418	4181.538574	4216.410156	450	4				0	4	4	4	4	4	105	0	8192	8128	8192	3904	7616	8704	5888	12224	7360
1566984094	106	0	4271.282227	4221.538574	4146.666504	4196.410156	4229.743652	450	4				0	4	4	4	4	4	106	0	8192	8128	8192	3904	7616	8704	5888	12224	7360
1566984094	107	0	4278.974121	4227.692383	4207.692383	4212.307617	4239.487305	1023	4				0	4	4	4	4	4	107	0	8128	8128	8192	3904	7616	8704	5952	12160	7488
1566984094	108	0	4255.384766	4219.487305	4184.102539	4199.487305	4221.025879	450	4				0	4	4	4	4	4	108	0	8128	8128	8192	3904	7616	8768	6016	12160	7424
1566984094	109	0	4245.128418	4219.487305	4175.897461	4191.794922	4212.820313	450	4				0	4	4	4	4	4	109	0	8192	8128	8192	3904	7616	8704	5952	12160	7424
1566984094	110	0	4266.666504	4219.487305	4223.077148	4205.641113	4222.563965	450	4				0	4	4	4	4	4	110	0	8192	8128	8192	3904	7616	8704	5952	12160	7424
1566984094	111	0	4271.282227	4217.436035	4156.922852	4211.282227	4218.974121	1023	4				0	4	4	4	4	4	111	0	8192	8128	8192	3840	7616	8704	6016	12160	7488
1566984094	112	0	4253.846191	4213.333496	4208.717773	4203.077148	4209.743652	450	4				0	4	4	4	4	4	112	0	8192	8128	8192	3840	7616	8704	6016	12160	7488
1566984094	113	0	4260	4209.230957	4196.922852	4205.128418	4215.897461	450	4				0	4	4	4	4	4	113	0	8192	8128	8192	3904	7616	8704	5952	12160	7424
1566984094	114	0	4280.512695	4217.436035	4173.333496	4215.384766	4227.692383	450	4				0	4	4	4	4	4	114	0	8128	8128	8192	3904	7616	8704	5952	12224	7232
1566984094	115	0	4282.563965	4227.692383	4220	4213.333496	4235.897461	1023	4				0	4	4	4	4	4	115	0	8192	8128	8192	3840	7616	8704	5952	12224	7232
1566984094	116	0	4276.410156	4229.743652	4153.333496	4208.205078	4240.512695	450	4				0	4	4	4	4	4	116	0	8192	8128	8192	3904	7616	8768	6016	12224	7744
1566984094	117	0	4277.436035	4227.692383	4199.487305	4214.871582	4237.436035	450	4				0	4	4	4	4	4	117	0	8128	8128	8192	3904	7616	8704	5952	12160	7488
1566984094	118	0	4269.230957	4217.436035	4200	4213.333496	4224.102539	450	4				0	4	4	4	4	4	118	0	8192	8128	8192	3904	7616	8768	5952	12160	7488
1566984094	119	0	4254.358887	4207.179688	4171.794922	4201.025879	4217.94873	1023	4				0	4	4	4	4	4	119	0	8192	8192	8192	3904	7616	8704	6016	12224	7488
1566984094	120	0	4258.461426	4213.333496	4230.256348	4209.743652	4226.666504	450	4				0	4	4	4	4	4	120	0	8128	8192	8192	3904	7616	8704	6016	12224	7488
1566984094	121	0	4268.717773	4217.436035	4163.589844	4226.666504	4231.282227	450	4				0	4	4	4	4	4	121	0	8128	8192	8192	3904	7616	8704	5888	12224	7424
1566984094	122	0	4262.05127	4205.128418	4193.846191	4221.538574	4224.615234	450	4				0	4	4	4	4	4	122	0	8128	8192	8192	3840	7616	8704	6080	12224	7488
1566984094	123	0	4259.487305	4203.077148	4203.077148	4218.461426	4227.692383	1023	4				0	4	4	4	4	4	123	0	8192	8128	8192	3840	7616	8704	5952	12160	7424
1566984094	124	0	4266.666504	4215.384766	4157.94873	4221.538574	4230.769043	450	4				0	4	4	4	4	4	124	0	8128	8192	8192	3904	7616	8704	5952	12160	7424
1566984094	125	0	4268.205078	4223.589844	4215.897461	4216.410156	4229.743652	450	4				0	4	4	4	4	4	125	0	8128	8128	8192	3904	7616	8704	5952	12224	7488
1566984094	126	0	4267.692383	4223.589844	4170.256348	4215.384766	4234.871582	450	4				0	4	4	4	4	4	126	0	8128	8192	8192	3904	7616	8704	6016	12160	7424
1566984094	127	0	4262.05127	4213.333496	4200	4208.717773	4230.769043	244	4				0	4	4	4	4	4	127	0	8128	8192	8192	3904	7616	8704	6016	12160	7424
1566984094	0	0	4252.820313	4205.128418	4216.922852	4198.461426	4219.487305	450	4				0	4	4	4	4	4	0	0	8192	8192	8192	3904	7616	8704	6016	12160	7424
1566984094	1	0	4253.846191	4211.282227	4167.692383	4200.512695	4214.871582	450	4				0	4	4	4	4	4	1	0	8192	8192	8192	3840	7616	8704	6016	12160	7744
1566984094	2	0	4255.897461	4207.179688	4225.128418	4202.05127	4209.743652	1023	4				0	4	4	4	4	4	2	0	8192	8192	8192	3904	7616	8704	5952	12224	7488
1566984094	3	0	4252.307617	4190.769043	4170.256348	4196.410156	4205.128418	450	4				0	4	4	4	4	4	3	0	8192	8192	8192	3840	7616	8704	6016	12224	7424
1566984094	4	0	4244.102539	4184.615234	4186.153809	4193.333496	4205.128418	1023	4				0	4	4	4	4	4	4	0	8192	8192	8192	3904	7616	8704	5952	12160	7680
1566984094	5	0	4239.487305	4203.077148	4217.94873	4191.282227	4205.128418	450	4				0	4	4	4	4	4	5	0	8128	8192	8192	3904	7616	8704	5952	12160	7680
1566984094	6	0	4244.102539	4217.436035	4163.077148	4192.307617	4208.717773	1023	4				0	4	4	4	4	4	6	0	8192	8192	8192	3904	7616	8704	6016	12160	7616
1566984094	7	0	4243.589844	4207.179688	4222.563965	4192.307617	4208.205078	450	4				0	4	4	4	4	4	7	0	8192	8192	8192	3904	7616	8704	6016	12224	7488
1566984094	8	0	4241.538574	4190.769043	4177.94873	4195.384766	4200.512695	450	4				0	4	4	4	4	4	8	0	8192	8192	8192	3904	7616	8704	6016	12224	7488
1566984094	9	0	4241.538574	4190.769043	4174.871582	4198.461426	4195.897461	1023	4				0	4	4	4	4	4	9	0	8192	8192	8192	3904	7616	8704	6016	12160	7488
1566984094	10	0	4236.922852	4194.871582	4211.794922	4195.384766	4192.820313	450	4				0	4	4	4	4	4	10	0	8192	8192	8192	3904	7616	8768	6016	12160	7488
1566984094	11	0	4232.307617	4188.717773	4157.436035	4195.384766	4189.743652	1023	4				0	4	4	4	4	4	11	0	8192	8192	8192	3904	7616	8704	5952	12160	7488
1566984094	12	0	4245.641113	4196.922852	4222.05127	4207.692383	4198.974121	450	4				0	4	4	4	4	4	12	0	8192	8192	8192	3904	7616	8704	6016	12160	7424
1566984094	13	0	4263.077148	4221.538574	4187.179688	4217.94873	4214.358887	450	4				0	4	4	4	4	4	13	0	8192	8192	8192	3904	7616	8768	6016	12224	7488
1566984094	14	0	4248.717773	4219.487305	4168.717773	4197.94873	4204.615234	450	4				0	4	4	4	4	4	14	0	8192	8192	8192	3904	7616	8704	6016	12224	7488
1566984094	15	0	4235.897461	4203.077148	4220.512695	4187.179688	4197.436035	1023	4				0	4	4	4	4	4	15	0	8192	8192	8192	3904	7616	8704	6016	12160	7424
1566984094	16	0	4241.025879	4203.077148	4161.025879	4191.794922	4205.128418	0	4				0	4	4	4	4	4	16	0	8192	8192	8192	3904	7616	8768	5952	12224	7488
1566984094	17	0	4215.384766	4188.717773	4195.897461	4157.94873	4179.487305	0	4				0	4	4	4	4	4	17	0	8192	8192	8192	3904	7616	8704	5952	12160	7424
1566984094	18	0	4168.717773	4160	4169.230957	4108.205078	4132.820313	0	4				0	4	4	4	4	4	18	0	8192	8192	8192	3904	7616	8704	5952	12160	7424
1566984094	19	0	4153.846191	4149.743652	4158.461426	4100.512695	4120	0	4				0	4	4	4	4	4	19	0	8192	8192	8192	3904	7616	8704	5952	12224	7360
1566984094	20	0	4184.615234	4164.102539	4218.461426	4141.025879	4154.871582	0	4				0	4	4	4	4	4	20	0	8192	8192	8192	3904	7616	8704	5952	12160	7488
1566984094	21	0	4213.846191	4188.717773	4156.410156	4178.974121	4190.256348	0	4				0	4	4	4	4	4	21	0	8128	8192	8192	3904	7616	8704	5952	12224	7488
1566984094	22	0	4218.461426	4201.025879	4198.974121	4184.102539	4192.307617	0	4				0	4	4	4	4	4	22	0	8128	8192	8192	3904	7616	8768	5952	12160	7488
1566984094	23	0	4230.256348	4207.179688	4195.897461	4191.794922	4195.384766	0	4				0	4	4	4	4	4	23	0	8192	8192	8192	3840	7616	8704	5952	12160	7488
1566984094	24	0	4249.743652	4215.384766	4177.94873	4212.307617	4210.769043	0	4				0	4	4	4	4	4	24	0	8128	8192	8192	3904	7616	8704	5952	12224	7296
1566984094	25	0	4246.666504	4219.487305	4226.666504	4209.743652	4210.256348	0	4				0	4	4	4	4	4	25	0	8192	8192	8192	3904	7616	8768	5952	12160	7424
1566984094	26	0	4228.205078	4213.333496	4155.897461	4193.846191	4194.871582	0	4				0	4	4	4	4	4	26	0	8192	8192	8192	3904	7616	8768	6016	12160	7488
1566984094	27	0	4224.102539	4207.179688	4205.641113	4193.333496	4189.230957	0	4				0	4	4	4	4	4	27	0	8128	8192	8192	3904	7616	8768	6016	12224	7424
1566984094	28	0	4235.897461	4205.128418	4220.512695	4199.487305	4195.897461	0	4				0	4	4	4	4	4	28	0	8192	8192	8192	3904	7616	8768	6016	12224	7424
1566984094	29	0	4236.922852	4203.077148	4174.358887	4195.384766	4196.410156	0	4				0	4	4	4	4	4	29	0	8192	8192	8192	3904	7616	8768	6016	12288	7424
1566984094	30	0	4225.128418	4207.179688	4225.641113	4189.230957	4189.743652	0	4				0	4	4	4	4	4	30	0	8192	8192	8192	3904	7616	8704	6016	12160	7424
1566984094	31	0	4225.641113	4215.384766	4173.846191	4194.871582	4193.333496	0	4				0	4	4	4	4	4	31	0	8192	8192	8192	3840	7616	8704	6016	12224	7168
1566984094	32	0	4234.358887	4213.333496	4208.717773	4196.410156	4197.94873	0	4				0	4	4	4	4	4	32	0	8192	8128	8192	3840	7616	8704	6016	12224	7168
1566984094	33	0	4237.436035	4209.230957	4217.94873	4196.410156	4197.436035	0	4				0	4	4	4	4	4	33	0	8192	8128	8192	3904	7616	8704	5952	12160	7488
1566984094	34	0	4229.743652	4207.179688	4163.589844	4201.025879	4193.333496	0	4				0	4	4	4	4	4	34	0	8192	8192	8192	3904	7616	8768	6016	12224	7552
1566984094	35	0	4216.922852	4201.025879	4225.128418	4194.871582	4183.077148	0	4				0	4	4	4	4	4	35	0	8192	8192	8192	3904	7616	8768	6016	12160	7488
1566984094	36	0	4213.333496	4196.922852	4163.589844	4183.077148	4175.897461	0	4				0	4	4	4	4	4	36	0	8192	8128	8192	3904	7616	8704	6016	12160	7488
1566984094	37	0	4210.256348	4184.615234	4163.589844	4172.307617	4172.820313	0	4				0	4	4	4	4	4	37	0	8192	8192	8192	3904	7616	8768	5952	12224	7488
1566984094	38	0	4209.230957	4184.615234	4197.94873	4170.769043	4174.871582	0	4				0	4	4	4	4	4	38	0	8192	8192	8192	3904	7616	8704	6016	12160	7488
1566984094	39	0	4222.05127	4209.230957	4165.128418	4181.025879	4188.717773	0	4				0	4	4	4	4	4	39	0	8192	8192	8192	3904	7616	8704	6016	12160	7424
1566984094	40	0	4229.743652	4217.436035	4220.512695	4186.666504	4204.615234	0	4				0	4	4	4	4	4	40	0	8192	8192	8192	3904	7616	8768	5952	12224	7744
1566984094	41	0	4221.538574	4198.974121	4170.769043	4180.512695	4200.512695	0	4				0	4	4	4	4	4	41	0	8192	8192	8192	3904	7616	8704	6016	12160	7616
1566984094	42	0	4218.974121	4196.922852	4188.205078	4176.922852	4191.282227	0	4				0	4	4	4	4	4	42	0	8192	8128	8192	3840	7616	8704	6016	12160	7616
1566984094	43	0	4234.871582	4209.230957	4224.102539	4185.641113	4206.666504	0	4				0	4	4	4	4	4	43	0	8192	8128	8192	3904	7616	8768	5952	12096	7488
1566984094	44	0	4239.487305	4203.077148	4158.461426	4186.666504	4212.307617	0	4				0	4	4	4	4	4	44	0	8192	8128	8192	3904	7616	8768	5952	12160	7488
1566984094	45	0	4221.538574	4186.666504	4217.94873	4180.512695	4195.897461	0	4				0	4	4	4	4	4	45	0	8192	8128	8192	3904	7616	8704	6016	12160	7488
1566984094	46	0	4211.794922	4184.615234	4181.025879	4184.615234	4187.692383	0	4				0	4	4	4	4	4	46	0	8192	8128	8192	3904	7616	8704	6016	12160	7488
1566984094	47	0	4206.666504	4190.769043	4169.743652	4184.102539	4181.538574	0	4				0	4	4	4	4	4	47	0	8128	8128	8192	3904	7616	8768	6016	12160	7488
1566984094	48	0	4185.641113	4186.666504	4215.897461	4169.230957	4164.102539	0	4				0	4	4	4	4	4	48	0	8128	8128	8192	3904	7616	8704	5952	12160	7488
1566984094	49	0	4173.333496	4176.410156	4155.384766	4164.102539	4155.384766	0	4				0	4	4	4	4	4	49	0	8128	8128	8192	3904	7616	8704	6016	12160	7488
1566984094	50	0	4183.077148	4172.307617	4207.179688	4169.743652	4163.077148	0	4				0	4	4	4	4	4	50	0	8128	8128	8192	3904	7616	8768	6016	12160	7488
1566984094	51	0	4201.025879	4174.358887	4191.794922	4175.897461	4177.94873	0	4				0	4	4	4	4	4	51	0	8128	8128	8192	3904	7616	8704	6016	12160	7360
1566984094	52	0	4210.256348	4174.358887	4182.05127	4182.05127	4189.743652	0	4				0	4	4	4	4	4	52	0	8192	8128	8192	3904	7616	8768	6016	12160	7488
1566984094	53	0	4216.410156	4182.563965	4228.717773	4188.205078	4196.922852	0	4				0	4	4	4	4	4	53	0	8192	8128	8192	3904	7616	8768	6016	12160	7424
1566984094	54	0	4220	4190.769043	4157.436035	4187.179688	4198.461426	0	4				0	4	4	4	4	4	54	0	8192	8128	8192	3904	7616	8704	6016	12160	7424
1566984094	55	0	4215.384766	4180.512695	4204.102539	4180	4192.307617	0	4				0	4	4	4	4	4	55	0	8192	8128	8192	3904	7616	8704	5952	12224	7872
1566984094	56	0	4212.820313	4180.512695	4197.94873	4181.538574	4190.769043	0	4				0	4	4	4	4	4	56	0	8192	8128	8192	3904	7616	8704	5952	12224	7488
1566984094	57	0	4211.282227	4194.871582	4169.230957	4190.256348	4193.846191	0	4				0	4	4	4	4	4	57	0	8192	8128	8192	3904	7616	8704	6016	12160	7424
1566984094	58	0	4205.641113	4201.025879	4223.589844	4196.922852	4191.794922	0	4				0	4	4	4	4	4	58	0	8192	8128	8192	3904	7616	8704	6016	12160	7488
1566984094	59	0	4202.563965	4201.025879	4170.256348	4200	4182.05127	0	4				0	4	4	4	4	4	59	0	8192	8192	8192	3840	7616	8768	5952	12160	7296
1566984094	60	0	4200.512695	4192.820313	4204.102539	4190.769043	4173.846191	0	4				0	4	4	4	4	4	60	0	8192	8128	8192	3904	7616	8704	5952	12160	7296
1566984094	61	0	4207.692383	4186.666504	4190.769043	4183.589844	4185.128418	0	4				0	4	4	4	4	4	61	0	8192	8128	8192	3904	7616	8768	5952	12160	7488
1566984094	62	0	4222.563965	4190.769043	4157.436035	4195.384766	4208.717773	0	4				0	4	4	4	4	4	62	0	8192	8128	8192	3904	7616	8768	5952	12224	7424
1566984094	63	0	4226.153809	4190.769043	4217.94873	4206.153809	4213.846191	0	4				0	4	4	4	4	4	63	0	8192	8192	8192	3904	7616	8768	5952	12160	7424
1566984094	64	0	4211.794922	4174.358887	4151.794922	4196.922852	4197.94873	450	4				0	4	4	4	4	4	64	0	8192	8128	8192	3840	7616	8704	5952	12160	7424
1566984094	65	0	4217.436035	4178.461426	4188.717773	4193.846191	4202.05127	450	4				0	4	4	4	4	4	65	0	8192	8128	8192	3904	7616	8704	5952	12224	7424
1566984095	66	0	4249.230957	4211.282227	4209.230957	4213.846191	4231.794922	1023	4				0	4	4	4	4	4	66	0	8192	8192	8192	3904	7616	8704	5952	12224	7424
1566984095	67	0	4245.641113	4219.487305	4163.589844	4216.410156	4225.641113	450	4				0	4	4	4	4	4	67	0	8128	8128	8192	3904	7616	8704	6016	12160	7488
1566984095	68	0	4209.743652	4192.820313	4216.410156	4189.743652	4189.743652	1023	4				0	4	4	4	4	4	68	0	8192	8192	8192	3904	7616	8704	6016	12160	7488
1566984095	69	0	4190.256348	4170.256348	4154.871582	4173.846191	4175.384766	450	4				0	4	4	4	4	4	69	0	8192	8128	8192	3904	7616	8768	5952	12160	7488
1566984095	70	0	4188.205078	4170.256348	4178.974121	4178.461426	4184.615234	1023	4				0	4	4	4	4	4	70	0	8192	8192	8192	3904	7616	8704	5952	12160	7424
1566984095	71	0	4196.410156	4186.666504	4211.794922	4184.102539	4192.307617	450	4				0	4	4	4	4	4	71	0	8128	8192	8192	3904	7616	8704	6016	12160	7424
1566984095	72	0	4199.487305	4186.666504	4161.025879	4175.384766	4180	450	4				0	4	4	4	4	4	72	0	8128	8128	8192	3904	7616	8704	6016	12224	7360
1566984095	73	0	4203.077148	4170.256348	4221.025879	4171.794922	4179.487305	1023	4				0	4	4	4	4	4	73	0	8128	8192	8192	3904	7616	8704	6016	12224	7360
1566984095	74	0	4227.692383	4174.358887	4187.179688	4194.358887	4213.846191	450	4				0	4	4	4	4	4	74	0	8128	8192	8192	3904	7616	8768	5952	12160	7360
1566984095	75	0	4242.05127	4196.922852	4206.153809	4207.692383	4231.794922	1023	4				0	4	4	4	4	4	75	0	8128	8192	8192	3904	7616	8768	6016	12160	7424
1566984095	76	0	4229.743652	4201.025879	4227.179688	4198.974121	4212.820313	450	4				0	4	4	4	4	4	76	0	8128	8128	8192	3904	7616	8768	6016	12160	7488
1566984095	77	0	4219.487305	4198.974121	4156.410156	4192.820313	4200.512695	450	4				0	4	4	4	4	4	77	0	8128	8192	8192	3904	7616	8704	5952	12160	7488
1566984095	78	0	4217.94873	4201.025879	4205.641113	4190.256348	4200.512695	450	4				0	4	4	4	4	4	78	0	8192	8192	8192	3904	7616	8704	5952	12160	7488
1566984095	79	0	4212.820313	4198.974121	4168.205078	4186.153809	4195.384766	1023	4				0	4	4	4	4	4	79	0	8128	8192	8192	3904	7616	8768	6016	12224	7488
1566984095	80	0	4207.179688	4196.922852	4182.05127	4189.230957	4192.307617	450	4				0	4	4	4	4	4	80	0	8192	8192	8192	3904	7616	8704	5952	12224	7424
1566984095	81	0	4209.743652	4194.871582	4226.666504	4198.461426	4194.871582	450	4				0	4	4	4	4	4	81	0	8128	8192	8192	3840	7616	8704	6016	12160	7680
1566984095	82	0	4212.307617	4178.461426	4152.307617	4197.436035	4193.333496	450	4				0	4	4	4	4	4	82	0	8192	8192	8192	3904	7616	8704	6016	12160	7680
1566984095	83	0	4214.358887	4172.307617	4205.128418	4192.307617	4191.794922	1023	4				0	4	4	4	4	4	83	0	8128	8192	8192	3840	7616	8768	5952	12160	7552
1566984095	84	0	4228.717773	4196.922852	4186.666504	4208.205078	4205.128418	450	4				0	4	4	4	4	4	84	0	8192	8192	8192	3904	7616	8704	6016	12160	7424
1566984095	85	0	4237.94873	4215.384766	4175.384766	4224.615234	4212.307617	450	4				0	4	4	4	4	4	85	0	8192	8192	8192	3904	7616	8768	6016	12160	7424
1566984095	86	0	4235.897461	4209.230957	4219.487305	4221.025879	4210.256348	450	4				0	4	4	4	4	4	86	0	8128	8192	8192	3840	7616	8704	6016	12160	7424
1566984095	87	0	4237.436035	4205.128418	4156.922852	4216.410156	4216.922852	1023	4				0	4	4	4	4	4	87	0	8128	8192	8192	3904	7616	8704	6016	12224	7488
1566984095	88	0	4235.384766	4209.230957	4210.256348	4213.846191	4221.025879	450	4				0	4	4	4	4	4	88	0	8192	8192	8192	3840	7616	8768	5952	12288	7488
1566984095	89	0	4233.846191	4215.384766	4197.94873	4217.94873	4218.974121	450	4				0	4	4	4	4	4	89	0	8128	8192	8192	3840	7616	8704	5952	12224	7424
1566984095	90	0	4223.077148	4209.230957	4164.102539	4212.307617	4206.666504	450	4				0	4	4	4	4	4	90	0	8192	8192	8192	3904	7616	8704	5952	12224	7296
1566984095	91	0	4203.589844	4186.666504	4208.205078	4188.717773	4182.563965	1023	4				0	4	4	4	4	4	91	0	8128	8192	8192	3904	7616	8768	5952	12224	7296
1566984095	92	0	4202.05127	4178.461426	4163.589844	4186.153809	4178.974121	450	4				0	4	4	4	4	4	92	0	8192	8192	8192	3904	7616	8704	5952	12160	7232
1566984095	93	0	4214.871582	4186.666504	4216.410156	4207.179688	4196.410156	450	4				0	4	4	4	4	4	93	0	8192	8192	8192	3904	7616	8704	6016	12160	7488
1566984095	94	0	4212.307617	4192.820313	4201.025879	4209.230957	4195.897461	450	4				0	4	4	4	4	4	94	0	8128	8192	8192	3904	7616	8704	6016	12160	7424
1566984095	95	0	4197.94873	4190.769043	4165.641113	4188.717773	4178.461426	1023	4				0	4	4	4	4	4	95	0	8128	8192	8192	3840	7616	8704	5952	12160	7488
1566984095	96	0	4207.179688	4186.666504	4225.641113	4186.666504	4184.615234	450	4				0	4	4	4	4	4	96	0	8192	8192	8192	3904	7616	8704	5952	12160	7488
1566984095	97	0	4233.846191	4188.717773	4166.153809	4206.153809	4206.666504	450	4				0	4	4	4	4	4	97	0	8128	8192	8192	3904	7616	8704	6016	12160	7488
1566984095	98	0	4243.589844	4192.820313	4205.641113	4208.205078	4212.307617	450	4				0	4	4	4	4	4	98	0	8128	8192	8192	3904	7616	8768	5952	12160	7424
1566984095	99	0	4231.794922	4192.820313	4210.769043	4196.410156	4207.692383	1023	4				0	4	4	4	4	4	99	0	8192	8192	8192	3904	7616	8704	5952	12224	7424
1566984095	100	0	4213.846191	4198.974121	4161.538574	4192.820313	4197.436035	450	4				0	4	4	4	4	4	100	0	8128	8192	8192	3904	7616	8768	5952	12224	7424
1566984095	101	0	4213.846191	4201.025879	4220	4195.897461	4192.307617	450	4				0	4	4	4	4	4	101	0	8192	8192	8192	3904	7616	8704	6016	12224	7488
1566984095	102	0	4225.128418	4198.974121	4161.025879	4203.589844	4202.563965	450	4				0	4	4	4	4	4	102	0	8128	8192	8192	3904	7616	8768	5952	12224	7488
1566984095	103	0	4226.153809	4198.974121	4191.794922	4210.256348	4213.846191	1023	4				0	4	4	4	4	4	103	0	8192	8128	8192	3904	7616	8704	5952	12160	7488
1566984095	104	0	4219.487305	4207.179688	4210.769043	4205.128418	4206.153809	450	4				0	4	4	4	4	4	104	0	8192	8128	8192	3904	7616	8704	5952	12160	7488
1566984095	105	0	4215.897461	4205.128418	4145.128418	4194.358887	4193.846191	450	4				0	4	4	4	4	4	105	0	8192	8128	8192	3904	7616	8704	5952	12160	7424
1566984095	106	0	4227.692383	4205.128418	4204.102539	4207.692383	4208.205078	450	4				0	4	4	4	4	4	106	0	8128	8192	8192	3840	7616	8704	6016	12160	7424
1566984095	107	0	4249.743652	4217.436035	4169.743652	4233.333496	4231.794922	1023	4				0	4	4	4	4	4	107	0	8192	8128	8192	3904	7616	8704	5952	12224	7424
1566984095	108	0	4251.794922	4217.436035	4183.589844	4229.743652	4232.307617	450	4				0	4	4	4	4	4	108	0	8192	8128	8192	3904	7616	8768	5952	12160	7232
1566984095	109	0	4244.102539	4211.282227	4189.230957	4216.410156	4226.666504	450	4				0	4	4	4	4	4	109	0	8192	8128	8192	3904	7616	8704	5952	12160	7232
1566984095	110	0	4241.025879	4209.230957	4124.615234	4213.333496	4221.025879	450	4				0	4	4	4	4	4	110	0	8192	8128	8192	3904	7616	8704	5952	12224	7680
1566984095	111	0	4236.410156	4201.025879	4198.974121	4213.333496	4211.282227	1023	4				0	4	4	4	4	4	111	0	8192	8192	8192	3904	7616	8768	5952	12160	7488
1566984095	112	0	4230.256348	4196.922852	4166.153809	4209.230957	4207.692383	450	4				0	4	4	4	4	4	112	0	8192	8192	8192	3904	7616	8704	6016	12160	7488
1566984095	113	0	4224.615234	4196.922852	4169.230957	4196.922852	4203.589844	450	4				0	4	4	4	4	4	113	0	8192	8128	8192	3904	7616	8768	6016	12160	7424
1566984095	114	0	4225.641113	4196.922852	4214.358887	4190.769043	4198.461426	450	4				0	4	4	4	4	4	114	0	8192	8192	8192	3904	7616	8768	6016	12160	7424
1566984095	115	0	4224.102539	4192.820313	4154.871582	4193.846191	4199.487305	1023	4				0	4	4	4	4	4	115	0	8192	8192	8192	3840	7616	8704	6016	12224	7488
1566984095	116	0	4222.563965	4184.615234	4211.282227	4196.922852	4209.743652	450	4				0	4	4	4	4	4	116	0	8192	8192	8192	3904	7616	8704	5952	12160	7424
1566984095	117	0	4235.897461	4198.974121	4191.794922	4204.615234	4228.205078	450	4				0	4	4	4	4	4	117	0	8192	8192	8192	3904	7616	8704	6016	12160	7616
1566984095	118	0	4237.94873	4203.077148	4186.666504	4202.563965	4228.205078	450	4				0	4	4	4	4	4	118	0	8192	8192	8192	3904	7616	8704	6016	12160	7616
1566984095	119	0	4220	4182.563965	4229.230957	4187.179688	4211.282227	1023	4				0	4	4	4	4	4	119	0	8128	8128	8192	3904	7616	8704	5952	12160	7488
1566984095	120	0	4221.025879	4180.512695	4171.282227	4181.538574	4212.820313	450	4				0	4	4	4	4	4	120	0	8128	8192	8192	3904	7616	8768	6016	12224	7488
1566984095	121	0	4227.179688	4196.922852	4221.025879	4170.256348	4211.282227	450	4				0	4	4	4	4	4	121	0	8192	8192	8192	3904	7616	8768	5952	12160	7424
1566984095	122	0	4192.307617	4178.461426	4191.794922	4137.94873	4174.358887	450	4				0	4	4	4	4	4	122	0	8192	8192	8192	3904	7616	8704	5952	12160	7424
1566984095	123	0	4153.333496	4149.743652	4174.871582	4114.871582	4137.94873	1023	4				0	4	4	4	4	4	123	0	8192	8192	8192	3904	7616	8768	6016	12224	7488
1566984095	124	0	4157.436035	4155.897461	4231.282227	4118.461426	4136.410156	450	4				0	4	4	4	4	4	124	0	8192	8192	8192	3904	7616	8704	5952	12160	7424
1566984095	125	0	4183.077148	4174.358887	4171.282227	4145.641113	4155.897461	450	4				0	4	4	4	4	4	125	0	8192	8192	8192	3904	7616	8704	5888	12160	7488
1566984095	126	0	4209.230957	4182.563965	4224.102539	4180	4183.077148	450	4				0	4	4	4	4	4	126	0	8128	8192	8192	3904	7616	8704	5952	12160	7360
1566984095	127	0	4233.333496	4188.717773	4210.769043	4200	4203.589844	244	4				0	4	4	4	4	4	127	0	8128	8192	8192	3840	7616	8704	5952	12160	7360
1566984095	0	0	4228.205078	4184.615234	4166.153809	4188.717773	4199.487305	450	4				0	4	4	4	4	4	0	0	8192	8192	8192	3840	7616	8704	5952	12160	7424
1566984095	1	0	4218.461426	4182.563965	4226.153809	4176.922852	4198.974121	450	4				0	4	4	4	4	4	1	0	8128	8192	8192	3904	7616	8768	5952	12160	7424
1566984095	2	0	4240	4203.077148	4184.102539	4195.384766	4218.461426	1023	4				0	4	4	4	4	4	2	0	8128	8192	8192	3904	7616	8768	5952	12224	7488
1566984095	3	0	4247.179688	4209.230957	4221.025879	4194.871582	4217.436035	450	4				0	4	4	4	4	4	3	0	8192	8192	8192	3904	7616	8768	6016	12160	7488
1566984095	4	0	4222.563965	4188.717773	4202.563965	4164.615234	4197.94873	1023	4				0	4	4	4	4	4	4	0	8192	8192	8192	3904	7616	8768	6016	12160	7488
1566984095	5	0	4221.538574	4188.717773	4164.102539	4163.589844	4200	450	4				0	4	4	4	4	4	5	0	8192	8192	8192	3904	7616	8768	5952	12224	7488
1566984095	6	0	4239.487305	4211.282227	4235.897461	4193.846191	4218.461426	1023	4				0	4	4	4	4	4	6	0	8192	8192	8192	3840	7616	8704	6016	12096	7488
1566984095	7	0	4230.256348	4205.128418	4170.256348	4204.102539	4211.282227	450	4				0	4	4	4	4	4	7	0	8192	8192	8192	3840	7616	8704	5952	12096	7680
1566984095	8	0	4208.205078	4188.717773	4193.333496	4187.692383	4188.205078	450	4				0	4	4	4	4	4	8	0	8192	8192	8192	3840	7616	8768	5952	12096	7680
1566984095	9	0	4206.666504	4203.077148	4216.410156	4178.974121	4186.666504	1023	4				0	4	4	4	4	4	9	0	8192	8128	8192	3840	7616	8704	5952	12160	7488
1566984095	10	0	4215.384766	4211.282227	4171.794922	4186.666504	4200	450	4				0	4	4	4	4	4	10	0	8192	8192	8192	3904	7616	8704	6016	12160	7424
1566984095	11	0	4230.256348	4201.025879	4230.256348	4202.05127	4211.794922	1023	4				0	4	4	4	4	4	11	0	8192	8128	8192	3904	7616	8768	6016	12224	7488
1566984095	12	0	4231.282227	4198.974121	4172.307617	4204.615234	4208.717773	450	4				0	4	4	4	4	4	12	0	8192	8128	8192	3904	7616	8768	6016	12224	7488
1566984095	13	0	4203.589844	4194.871582	4176.922852	4185.641113	4187.692383	450	4				0	4	4	4	4	4	13	0	8192	8128	8192	3904	7616	8768	5952	12160	7296
1566984095	14	0	4198.461426	4190.769043	4203.589844	4182.563965	4184.615234	450	4				0	4	4	4	4	4	14	0	8192	8128	8192	3904	7616	8704	6016	12224	7424
1566984095	15	0	4221.538574	4198.974121	4167.692383	4201.025879	4198.461426	1023	4				0	4	4	4	4	4	15	0	8192	8128	8192	3904	7616	8704	5952	12224	7424
1566984095	16	0	4219.487305	4196.922852	4223.589844	4203.589844	4194.358887	0	4				0	4	4	4	4	4	16	0	8192	8192	8192	3904	7616	8704	5952	12224	7232
1566984095	17	0	4195.897461	4184.615234	4160	4182.05127	4177.94873	0	4				0	4	4	4	4	4	17	0	8192	8128	8192	3904	7616	8704	5952	12160	7296
1566984095	18	0	4185.128418	4182.563965	4163.589844	4160.512695	4167.179688	0	4				0	4	4	4	4	4	18	0	8192	8128	8192	3904	7616	8704	5952	12160	7296
1566984095	19	0	4201.538574	4190.769043	4210.769043	4173.333496	4179.487305	0	4				0	4	4	4	4	4	19	0	8192	8128	8192	3904	7616	8768	5952	12160	7488
1566984095	20	0	4223.077148	4203.077148	4162.05127	4201.025879	4202.563965	0	4				0	4	4	4	4	4	20	0	8192	8128	8192	3840	7616	8704	6016	12224	7488
1566984095	21	0	4220	4207.179688	4223.589844	4203.589844	4206.666504	0	4				0	4	4	4	4	4	21	0	8192	8128	8192	3904	7616	8704	6016	12160	7488
1566984095	22	0	4212.820313	4194.871582	4184.102539	4194.871582	4197.436035	0	4				0	4	4	4	4	4	22	0	8128	8128	8192	3904	7616	8704	6016	12160	7488
1566984095	23	0	4222.05127	4182.563965	4181.538574	4197.94873	4195.897461	0	4				0	4	4	4	4	4	23	0	8128	8128	8192	3840	7616	8704	5952	12224	7488
1566984095	24	0	4224.102539	4180.512695	4227.179688	4196.922852	4192.820313	0	4				0	4	4	4	4	4	24	0	8128	8128	8192	3904	7616	8704	6080	12160	7424
1566984095	25	0	4203.077148	4172.307617	4151.794922	4175.384766	4174.358887	0	4				0	4	4	4	4	4	25	0	8192	8128	8192	3904	7616	8768	5952	12160	7424
1566984095	26	0	4186.153809	4168.205078	4196.922852	4157.94873	4160.512695	0	4				0	4	4	4	4	4	26	0	8128	8192	8192	3904	7616	8704	5952	12160	7424
1566984095	27	0	4187.179688	4180.512695	4173.846191	4160.512695	4162.05127	0	4				0	4	4	4	4	4	27	0	8128	8192	8192	3904	7616	8704	5952	12160	7488
1566984095	28	0	4187.179688	4170.256348	4155.384766	4162.05127	4163.077148	0	4				0	4	4	4	4	4	28	0	8128	8192	8192	3840	7616	8704	5952	12160	7424
1566984095	29	0	4183.077148	4153.846191	4203.077148	4156.922852	4161.538574	0	4				0	4	4	4	4	4	29	0	8128	8128	8192	3904	7616	8704	5952	12160	7488
1566984095	30	0	4179.487305	4162.05127	4143.589844	4157.436035	4160	0	4				0	4	4	4	4	4	30	0	8192	8192	8192	3904	7616	8768	5952	12160	7488
1566984095	31	0	4181.025879	4164.102539	4189.230957	4158.974121	4159.487305	0	4				0	4	4	4	4	4	31	0	8128	8192	8192	3840	7616	8768	5952	12160	7488
1566984095	32	0	4193.333496	4157.94873	4172.820313	4159.487305	4169.743652	0	4				0	4	4	4	4	4	32	0	8192	8192	8192	3904	7616	8768	5952	12160	7488
1566984095	33	0	4206.153809	4166.153809	4158.461426	4169.230957	4188.717773	0	4				0	4	4	4	4	4	33	0	8128	8192	8192	3904	7616	8704	5952	12224	7488
1566984095	34	0	4211.794922	4182.563965	4222.563965	4187.179688	4203.589844	0	4				0	4	4	4	4	4	34	0	8192	8192	8192	3904	7616	8768	6016	12160	7488
1566984095	35	0	4211.282227	4186.666504	4149.743652	4194.871582	4208.717773	0	4				0	4	4	4	4	4	35	0	8192	8192	8192	3904	7616	8704	5952	12160	7488
1566984095	36	0	4212.307617	4178.461426	4181.538574	4191.282227	4211.282227	0	4				0	4	4	4	4	4	36	0	8192	8192	8192	3904	7616	8704	5952	12160	7488
1566984095	37	0	4217.436035	4180.512695	4188.717773	4191.794922	4210.256348	0	4				0	4	4	4	4	4	37	0	8192	8192	8192	3840	7616	8704	6016	12160	7488
1566984095	38	0	4216.922852	4192.820313	4158.461426	4190.256348	4201.025879	0	4				0	4	4	4	4	4	38	0	8192	8192	8192	3904	7616	8704	6016	12160	7488
1566984095	39	0	4219.487305	4198.974121	4215.384766	4184.615234	4200.512695	0	4				0	4	4	4	4	4	39	0	8192	8192	8192	3840	7616	8704	6016	12224	7424
1566984095	40	0	4226.666504	4198.974121	4160	4186.153809	4209.230957	0	4				0	4	4	4	4	4	40	0	8192	8192	8192	3840	7616	8768	6016	12224	7424
1566984095	41	0	4216.410156	4186.666504	4190.769043	4183.589844	4205.128418	0	4				0	4	4	4	4	4	41	0	8192	8192	8192	3840	7616	8704	6016	12224	7488
1566984095	42	0	4218.974121	4182.563965	4198.461426	4191.282227	4212.307617	0	4				0	4	4	4	4	4	42	0	8192	8192	8192	3904	7616	8768	5952	12224	7488
1566984095	43	0	4250.256348	4203.077148	4158.974121	4211.794922	4233.333496	0	4				0	4	4	4	4	4	43	0	8128	8192	8192	3904	7616	8768	5952	12160	7424
1566984095	44	0	4256.410156	4209.230957	4221.538574	4210.256348	4227.692383	0	4				0	4	4	4	4	4	44	0	8192	8192	8192	3904	7616	8704	5952	12160	7424
1566984095	45	0	4236.922852	4192.820313	4167.692383	4201.538574	4213.333496	0	4				0	4	4	4	4	4	45	0	8192	8192	8192	3904	7616	8704	5952	12160	7424
1566984095	46	0	4235.384766	4192.820313	4190.769043	4211.282227	4214.358887	0	4				0	4	4	4	4	4	46	0	8192	8192	8192	3904	7616	8704	6016	12224	7488
1566984095	47	0	4244.615234	4209.230957	4207.179688	4210.256348	4208.717773	0	4				0	4	4	4	4	4	47	0	8192	8192	8192	3840	7616	8704	6016	12160	7424
1566984095	48	0	4233.333496	4207.179688	4152.820313	4191.282227	4187.692383	0	4				0	4	4	4	4	4	48	0	8128	8192	8192	3904	7616	8704	6016	12224	7680
1566984095	49	0	4221.538574	4201.025879	4217.436035	4185.641113	4180.512695	0	4				0	4	4	4	4	4	49	0	8192	8192	8192	3840	7616	8704	6016	12224	7680
1566984095	50	0	4229.230957	4217.436035	4170.769043	4195.897461	4192.307617	0	4				0	4	4	4	4	4	50	0	8192	8192	8192	3904	7616	8768	6016	12160	7744
1566984095	51	0	4228.205078	4211.282227	4176.922852	4186.153809	4193.333496	0	4				0	4	4	4	4	4	51	0	8192	8192	8192	3904	7616	8768	5952	12224	7424
1566984095	52	0	4222.05127	4190.769043	4202.05127	4172.307617	4189.230957	0	4				0	4	4	4	4	4	52	0	8128	8192	8192	3904	7616	8768	5952	12160	7488
1566984095	53	0	4228.717773	4194.871582	4142.05127	4181.538574	4196.922852	0	4				0	4	4	4	4	4	53	0	8128	8192	8192	3904	7616	8704	5952	12160	7488
1566984095	54	0	4241.538574	4198.974121	4211.794922	4192.307617	4210.769043	0	4				0	4	4	4	4	4	54	0	8192	8192	8192	3904	7616	8768	5952	12160	7488
1566984095	55	0	4249.743652	4190.769043	4183.589844	4189.743652	4216.410156	0	4				0	4	4	4	4	4	55	0	8192	8192	8192	3840	7616	8768	6016	12160	7424
1566984095	56	0	4242.05127	4192.820313	4181.538574	4192.307617	4213.333496	0	4				0	4	4	4	4	4	56	0	8192	8192	8192	3904	7616	8704	6016	12224	7488
1566984095	57	0	4225.641113	4194.871582	4214.358887	4199.487305	4205.641113	0	4				0	4	4	4	4	4	57	0	8192	8192	8192	3904	7616	8704	5952	12224	7360
1566984095	58	0	4218.461426	4180.512695	4146.666504	4190.769043	4194.358887	0	4				0	4	4	4	4	4	58	0	8192	8192	8192	3840	7616	8768	5952	12224	7360
1566984095	59	0	4224.615234	4178.461426	4206.666504	4182.05127	4195.897461	0	4				0	4	4	4	4	4	59	0	8192	8192	8192	3840	7616	8768	6016	12160	7488
1566984095	60	0	4232.307617	4196.922852	4186.666504	4190.769043	4208.205078	0	4				0	4	4	4	4	4	60	0	8192	8192	8192	3904	7616	8704	6016	12224	7488
1566984095	61	0	4238.974121	4196.922852	4175.897461	4197.94873	4215.897461	0	4				0	4	4	4	4	4	61	0	8192	8192	8192	3904	7616	8768	6016	12160	7488
1566984095	62	0	4249.230957	4188.717773	4216.922852	4200.512695	4222.563965	0	4				0	4	4	4	4	4	62	0	8192	8192	8192	3904	7616	8704	6016	12160	7488
1566984095	63	0	4250.769043	4201.025879	4152.307617	4202.05127	4220.512695	0	4				0	4	4	4	4	4	63	0	8192	8192	8192	3904	7616	8704	5952	12224	7424
1566984095	64	0	4246.153809	4209.230957	4207.179688	4192.307617	4210.256348	450	4				0	4	4	4	4	4	64	0	8192	8192	8192	3840	7616	8768	6016	12224	7552
1566984096	65	0	4255.384766	4207.179688	4191.794922	4194.871582	4218.974121	450	4				0	4	4	4	4	4	65	0	8192	8192	8192	3904	7616	8768	6016	12160	7424
1566984096	66	0	4260	4207.179688	4168.717773	4204.615234	4229.743652	1023	4				0	4	4	4	4	4	66	0	8192	8128	8192	3904	7616	8768	6016	12160	7488
1566984096	67	0	4246.666504	4201.025879	4223.077148	4194.358887	4213.846191	450	4				0	4	4	4	4	4	67	0	8192	8128	8192	3840	7616	8704	6016	12160	7488
1566984096	68	0	4235.897461	4192.820313	4159.487305	4183.589844	4196.410156	1023	4				0	4	4	4	4	4	68	0	8192	8128	8192	3904	7616	8768	6080	12160	7360
1566984096	69	0	4225.128418	4180.512695	4191.282227	4175.384766	4189.230957	450	4				0	4	4	4	4	4	69	0	8192	8128	8192	3904	7616	8704	6016	12224	7552
1566984096	70	0	4226.666504	4180.512695	4180	4172.307617	4189.230957	1023	4				0	4	4	4	4	4	70	0	8192	8128	8192	3840	7616	8768	5952	12160	7488
1566984096	71	0	4245.641113	4196.922852	4158.461426	4185.641113	4198.974121	450	4				0	4	4	4	4	4	71	0	8192	8128	8192	3904	7616	8768	6016	12160	7488
1566984096	72	0	4249.743652	4201.025879	4222.563965	4202.563965	4206.153809	450	4				0	4	4	4	4	4	72	0	8192	8128	8192	3904	7616	8768	6016	12160	7488
1566984096	73	0	4236.922852	4194.871582	4159.487305	4202.563965	4204.615234	1023	4				0	4	4	4	4	4	73	0	8192	8128	8192	3840	7616	8704	6016	12160	7424
1566984096	74	0	4238.974121	4198.974121	4194.871582	4197.94873	4207.179688	450	4				0	4	4	4	4	4	74	0	8192	8128	8192	3904	7616	8768	5952	12160	7488
1566984096	75	0	4247.179688	4203.077148	4203.077148	4203.077148	4214.358887	1023	4				0	4	4	4	4	4	75	0	8192	8128	8192	3904	7616	8704	5952	12160	7488
1566984096	76	0	4232.307617	4184.615234	4158.461426	4187.692383	4203.077148	450	4				0	4	4	4	4	4	76	0	8192	8128	8192	3904	7616	8704	5952	12160	7488
1566984096	77	0	4236.410156	4178.461426	4214.871582	4169.743652	4200	450	4				0	4	4	4	4	4	77	0	8192	8128	8192	3904	7616	8704	6016	12160	7488
1566984096	78	0	4265.128418	4205.128418	4161.538574	4184.102539	4220.512695	450	4				0	4	4	4	4	4	78	0	8192	8128	8192	3904	7616	8704	5952	12224	7424
1566984096	79	0	4254.358887	4209.230957	4187.179688	4185.128418	4213.333496	1023	4				0	4	4	4	4	4	79	0	8192	8128	8192	3904	7616	8704	6080	12160	7488
1566984096	80	0	4227.692383	4194.871582	4201.025879	4163.077148	4188.717773	450	4				0	4	4	4	4	4	80	0	8192	8128	8192	3904	7616	8768	6080	12160	7488
1566984096	81	0	4242.05127	4196.922852	4155.384766	4172.820313	4194.871582	450	4				0	4	4	4	4	4	81	0	8192	8128	8192	3904	7616	8704	6016	12160	7296
1566984096	82	0	4259.487305	4211.282227	4225.641113	4205.128418	4211.794922	450	4				0	4	4	4	4	4	82	0	8192	8128	8192	3904	7552	8704	6016	12224	7488
1566984096	83	0	4244.102539	4213.333496	4178.461426	4211.282227	4205.641113	1023	4				0	4	4	4	4	4	83	0	8192	8128	8192	3904	7616	8704	6080	12160	7488
1566984096	84	0	4237.94873	4207.179688	4190.256348	4205.128418	4202.563965	450	4				0	4	4	4	4	4	84	0	8192	8128	8192	3904	7616	8704	5952	12224	7360
1566984096	85	0	4253.846191	4205.128418	4211.282227	4211.794922	4214.871582	450	4				0	4	4	4	4	4	85	0	8192	8128	8192	3904	7616	8704	5952	12224	7360
1566984096	86	0	4247.692383	4198.974121	4151.282227	4212.820313	4209.743652	450	4				0	4	4	4	4	4	86	0	8192	8128	8192	3904	7616	8704	6016	12160	7552
1566984096	87	0	4236.410156	4196.922852	4220.512695	4206.153809	4196.922852	1023	4				0	4	4	4	4	4	87	0	8192	8192	8192	3840	7616	8704	5952	12160	7552
1566984096	88	0	4261.538574	4211.282227	4186.153809	4209.743652	4211.794922	450	4				0	4	4	4	4	4	88	0	8192	8128	8192	3904	7616	8704	6080	12160	7552
1566984096	89	0	4277.94873	4215.384766	4180.512695	4207.692383	4228.205078	450	4				0	4	4	4	4	4	89	0	8192	8128	8192	3904	7616	8768	5952	12160	7488
1566984096	90	0	4261.538574	4209.230957	4208.717773	4193.333496	4216.922852	450	4				0	4	4	4	4	4	90	0	8192	8128	8192	3904	7616	8768	5952	12160	7488
1566984096	91	0	4252.820313	4213.333496	4153.846191	4186.666504	4205.128418	1023	4				0	4	4	4	4	4	91	0	8128	8192	8192	3904	7616	8704	6016	12160	7488
1566984096	92	0	4245.128418	4207.179688	4214.358887	4177.94873	4201.025879	450	4				0	4	4	4	4	4	92	0	8128	8192	8192	3904	7616	8704	6016	12160	7488
1566984096	93	0	4221.025879	4190.769043	4175.897461	4160.512695	4185.641113	450	4				0	4	4	4	4	4	93	0	8192	8192	8192	3904	7616	8768	6016	12224	7360
1566984096	94	0	4186.666504	4174.358887	4164.102539	4138.461426	4150.769043	450	4				0	4	4	4	4	4	94	0	8192	8192	8192	3904	7616	8704	6016	12224	7360
1566984096	95	0	4149.230957	4151.794922	4205.128418	4116.922852	4116.922852	1023	4				0	4	4	4	4	4	95	0	8192	8192	8192	3904	7616	8704	5952	12096	7488
1566984096	96	0	4135.897461	4141.538574	4140	4122.563965	4113.333496	450	4				0	4	4	4	4	4	96	0	8192	8192	8192	3904	7616	8704	6016	12224	7488
1566984096	97	0	4167.179688	4155.897461	4203.589844	4161.025879	4141.538574	450	4				0	4	4	4	4	4	97	0	8192	8192	8192	3904	7616	8768	6016	12224	7488
1566984096	98	0	4213.846191	4176.410156	4197.436035	4200	4179.487305	450	4				0	4	4	4	4	4	98	0	8192	8192	8192	3904	7616	8704	6016	12224	7488
1566984096	99	0	4236.410156	4196.922852	4175.897461	4209.230957	4202.563965	1023	4				0	4	4	4	4	4	99	0	8192	8192	8192	3904	7616	8704	6080	12160	7488
1566984096	100	0	4238.461426	4211.282227	4218.974121	4205.128418	4209.230957	450	4				0	4	4	4	4	4	100	0	8192	8192	8192	3840	7616	8704	5952	12160	7424
1566984096	101	0	4226.153809	4198.974121	4156.922852	4193.846191	4197.94873	450	4				0	4	4	4	4	4	101	0	8192	8192	8192	3904	7616	8704	6016	12160	7488
1566984096	102	0	4208.205078	4182.563965	4202.05127	4170.769043	4177.436035	450	4				0	4	4	4	4	4	102	0	8128	8192	8192	3904	7616	8768	6016	12224	7616
1566984096	103	0	4207.692383	4194.871582	4183.589844	4158.974121	4173.846191	1023	4				0	4	4	4	4	4	103	0	8192	8192	8192	3904	7616	8704	6016	12224	7616
1566984096	104	0	4204.102539	4198.974121	4152.820313	4164.102539	4179.487305	450	4				0	4	4	4	4	4	104	0	8192	8192	8192	3840	7616	8704	5888	12224	7616
1566984096	105	0	4191.282227	4184.615234	4210.769043	4167.692383	4177.94873	450	4				0	4	4	4	4	4	105	0	8192	8192	8192	3904	7616	8768	6080	12160	7424
1566984096	106	0	4196.410156	4182.563965	4143.589844	4167.179688	4175.384766	450	4				0	4	4	4	4	4	106	0	8192	8192	8192	3840	7616	8768	5952	12160	7488
1566984096	107	0	4217.436035	4190.769043	4189.230957	4180.512695	4188.205078	1023	4				0	4	4	4	4	4	107	0	8192	8192	8192	3904	7616	8768	6016	12160	7424
1566984096	108	0	4231.282227	4198.974121	4210.256348	4208.717773	4208.205078	450	4				0	4	4	4	4	4	108	0	8192	8192	8192	3840	7616	8704	6016	12160	7424
1566984096	109	0	4224.615234	4203.077148	4169.230957	4212.820313	4207.179688	450	4				0	4	4	4	4	4	109	0	8192	8192	8192	3840	7616	8768	6016	12160	7488
1566984096	110	0	4217.436035	4190.769043	4217.94873	4195.897461	4196.410156	450	4				0	4	4	4	4	4	110	0	8192	8192	8192	3840	7616	8704	6016	12160	7424
1566984096	111	0	4216.410156	4176.410156	4157.94873	4187.179688	4192.307617	1023	4				0	4	4	4	4	4	111	0	8192	8192	8192	3904	7616	8704	6016	12160	7552
1566984096	112	0	4206.153809	4182.563965	4184.102539	4173.846191	4178.461426	450	4				0	4	4	4	4	4	112	0	8192	8128	8192	3840	7616	8768	6016	12160	7552
1566984096	113	0	4200	4198.974121	4197.94873	4164.615234	4173.333496	450	4				0	4	4	4	4	4	113	0	8192	8128	8192	3904	7616	8704	5952	12224	7424
1566984096	114	0	4210.769043	4211.282227	4152.820313	4176.922852	4190.256348	450	4				0	4	4	4	4	4	114	0	8192	8128	8192	3904	7616	8768	6016	12224	7488
1566984096	115	0	4211.794922	4198.974121	4207.179688	4176.410156	4189.230957	1023	4				0	4	4	4	4	4	115	0	8192	8128	8192	3904	7616	8768	6016	12160	7424
1566984096	116	0	4195.384766	4178.461426	4152.307617	4156.410156	4162.05127	450	4				0	4	4	4	4	4	116	0	8192	8192	8192	3904	7616	8704	6016	12160	7424
1566984096	117	0	4196.922852	4184.615234	4177.436035	4155.384766	4161.538574	450	4				0	4	4	4	4	4	117	0	8192	8128	8192	3904	7616	8768	5952	12160	7296
1566984096	118	0	4222.05127	4205.128418	4199.487305	4175.897461	4193.333496	450	4				0	4	4	4	4	4	118	0	8192	8128	8192	3840	7616	8704	6016	12160	7424
1566984096	119	0	4227.692383	4194.871582	4143.077148	4187.179688	4204.615234	1023	4				0	4	4	4	4	4	119	0	8192	8192	8192	3904	7616	8704	6016	12224	7488
1566984096	120	0	4222.563965	4184.615234	4217.94873	4191.282227	4194.871582	450	4				0	4	4	4	4	4	120	0	8192	8128	8192	3904	7616	8704	6016	12160	7488
1566984096	121	0	4228.717773	4201.025879	4180.512695	4200.512695	4196.922852	450	4				0	4	4	4	4	4	121	0	8128	8128	8192	3840	7616	8704	5952	12224	7488
1566984096	122	0	4224.615234	4207.179688	4178.974121	4201.025879	4201.538574	450	4				0	4	4	4	4	4	122	0	8128	8128	8192	3840	7616	8704	5952	12224	7488
1566984096	123	0	4222.05127	4207.179688	4216.922852	4205.641113	4208.205078	1023	4				0	4	4	4	4	4	123	0	8128	8128	8192	3904	7616	8704	6016	12160	7424
1566984096	124	0	4229.230957	4211.282227	4163.589844	4207.179688	4205.128418	450	4				0	4	4	4	4	4	124	0	8128	8128	8192	3840	7616	8768	5952	12160	7488
1566984096	125	0	4218.974121	4198.974121	4208.717773	4183.589844	4182.563965	450	4				0	4	4	4	4	4	125	0	8128	8128	8192	3904	7616	8704	5952	12160	7488
1566984096	126	0	4213.333496	4190.769043	4169.743652	4176.922852	4179.487305	450	4				0	4	4	4	4	4	126	0	8128	8128	8192	3904	7616	8704	5952	12160	7488
1566984096	127	0	4226.666504	4194.871582	4175.384766	4193.846191	4192.820313	244	4				0	4	4	4	4	4	127	0	8128	8128	8192	3904	7616	8704	5952	12160	7424
1566984096	0	0	4225.641113	4188.717773	4210.769043	4189.230957	4185.128418	450	4				0	4	4	4	4	4	0	0	8128	8128	8192	3840	7616	8704	6016	12160	7488
1566984096	1	0	4207.179688	4186.666504	4137.436035	4164.102539	4168.717773	450	4				0	4	4	4	4	4	1	0	8128	8192	8192	3904	7616	8704	5952	12160	7488
1566984096	2	0	4207.179688	4190.769043	4195.897461	4156.922852	4174.871582	1023	4				0	4	4	4	4	4	2	0	8192	8192	8192	3904	7616	8768	5952	12160	7488
1566984096	3	0	4224.615234	4192.820313	4180	4171.794922	4193.333496	450	4				0	4	4	4	4	4	3	0	8192	8192	8192	3840	7616	8704	6016	12160	7488
1566984096	4	0	4224.102539	4194.871582	4169.743652	4182.05127	4196.922852	1023	4				0	4	4	4	4	4	4	0	8192	8192	8192	3904	7616	8768	6016	12224	7424
1566984096	5	0	4221.025879	4203.077148	4221.538574	4183.589844	4193.846191	450	4				0	4	4	4	4	4	5	0	8192	8192	8192	3904	7616	8768	5952	12160	7488
1566984096	6	0	4227.179688	4203.077148	4158.461426	4186.153809	4194.871582	1023	4				0	4	4	4	4	4	6	0	8192	8192	8192	3904	7616	8704	6016	12160	7616
1566984096	7	0	4225.128418	4188.717773	4206.153809	4188.205078	4199.487305	450	4				0	4	4	4	4	4	7	0	8192	8192	8192	3904	7616	8704	6016	12160	7616
1566984096	8	0	4228.717773	4194.871582	4199.487305	4195.384766	4210.769043	450	4				0	4	4	4	4	4	8	0	8192	8192	8192	3840	7616	8768	6016	12224	7296
1566984096	9	0	4235.897461	4215.384766	4184.615234	4203.077148	4217.436035	1023	4				0	4	4	4	4	4	9	0	8192	8192	8192	3904	7616	8704	6016	12224	7424
1566984096	10	0	4236.922852	4219.487305	4239.487305	4207.692383	4217.436035	450	4				0	4	4	4	4	4	10	0	8192	8192	8192	3904	7616	8704	5952	12224	7424
1566984096	11	0	4244.615234	4215.384766	4170.256348	4222.05127	4225.128418	1023	4				0	4	4	4	4	4	11	0	8192	8192	8192	3840	7616	8768	6016	12160	7168
1566984096	12	0	4245.128418	4209.230957	4203.589844	4223.589844	4226.153809	450	4				0	4	4	4	4	4	12	0	8192	8192	8192	3840	7616	8704	6016	12160	7168
1566984096	13	0	4229.743652	4205.128418	4198.461426	4207.179688	4210.256348	450	4				0	4	4	4	4	4	13	0	8192	8192	8192	3904	7616	8704	6016	12160	7424
1566984096	14	0	4220	4209.230957	4170.769043	4202.05127	4200.512695	450	4				0	4	4	4	4	4	14	0	8192	8192	8192	3904	7616	8768	5952	12160	7424
1566984096	15	0	4219.487305	4207.179688	4229.743652	4203.077148	4202.05127	1023	4				0	4	4	4	4	4	15	0	8192	8192	8192	3904	7616	8768	6016	12160	7680
1566984096	16	0	4223.077148	4198.974121	4161.025879	4198.974121	4205.641113	0	4				0	4	4	4	4	4	16	0	8192	8192	8192	3904	7616	8704	6016	12160	7680
1566984096	17	0	4232.307617	4211.282227	4196.922852	4199.487305	4209.743652	0	4				0	4	4	4	4	4	17	0	8192	8192	8192	3904	7616	8704	5952	12160	7488
1566984096	18	0	4234.871582	4223.589844	4212.307617	4204.615234	4211.282227	0	4				0	4	4	4	4	4	18	0	8192	8192	8192	3840	7616	8768	6016	12160	7488
1566984096	19	0	4223.077148	4209.230957	4159.487305	4201.538574	4201.538574	0	4				0	4	4	4	4	4	19	0	8192	8192	8192	3904	7616	8704	5952	12160	7488
1566984096	20	0	4214.358887	4198.974121	4214.358887	4196.922852	4196.922852	0	4				0	4	4	4	4	4	20	0	8192	8192	8192	3904	7616	8768	5952	12160	7488
1566984096	21	0	4216.922852	4205.128418	4167.692383	4198.461426	4208.717773	0	4				0	4	4	4	4	4	21	0	8192	8192	8192	3904	7616	8704	6016	12224	7488
1566984096	22	0	4222.05127	4209.230957	4191.794922	4199.487305	4215.897461	0	4				0	4	4	4	4	4	22	0	8128	8192	8192	3904	7616	8704	6016	12224	7488
1566984096	23	0	4226.666504	4205.128418	4208.205078	4203.589844	4214.358887	0	4				0	4	4	4	4	4	23	0	8128	8192	8192	3904	7616	8704	6016	12160	7488
1566984096	24	0	4231.282227	4205.128418	4157.436035	4214.358887	4218.461426	0	4				0	4	4	4	4	4	24	0	8192	8192	8192	3840	7616	8768	5952	12224	7616
1566984096	25	0	4239.487305	4209.230957	4221.025879	4219.487305	4229.743652	0	4				0	4	4	4	4	4	25	0	8192	8192	8192	3840	7616	8704	5952	12224	7616
1566984096	26	0	4249.743652	4219.487305	4175.897461	4218.461426	4238.461426	0	4				0	4	4	4	4	4	26	0	8192	8192	8192	3904	7616	8768	6016	12224	7488
1566984096	27	0	4245.641113	4233.846191	4189.230957	4216.922852	4236.922852	0	4				0	4	4	4	4	4	27	0	8192	8192	8192	3840	7616	8768	6016	12224	7488
1566984096	28	0	4237.436035	4235.897461	4221.025879	4220	4231.282227	0	4				0	4	4	4	4	4	28	0	8192	8192	8192	3840	7616	8704	6016	12160	7488
1566984096	29	0	4227.179688	4221.538574	4167.179688	4212.820313	4218.461426	0	4				0	4	4	4	4	4	29	0	8192	8192	8192	3904	7616	8768	6016	12160	7424
1566984096	30	0	4214.358887	4211.282227	4227.179688	4194.871582	4203.589844	0	4				0	4	4	4	4	4	30	0	8192	8192	8192	3904	7616	8768	6016	12160	7424
1566984096	31	0	4223.589844	4221.538574	4185.128418	4200.512695	4213.333496	0	4				0	4	4	4	4	4	31	0	8192	8192	8192	3904	7616	8768	5952	12160	7488
1566984096	32	0	4240.512695	4221.538574	4188.717773	4217.436035	4227.692383	0	4				0	4	4	4	4	4	32	0	8192	8192	8192	3904	7616	8768	5888	12224	7488
1566984096	33	0	4237.436035	4213.333496	4233.333496	4216.922852	4219.487305	0	4				0	4	4	4	4	4	33	0	8192	8192	8192	3904	7616	8768	5952	12160	7488
1566984096	34	0	4229.230957	4221.538574	4165.641113	4205.128418	4206.666504	0	4				0	4	4	4	4	4	34	0	8192	8128	8192	3904	7616	8704	5952	12160	7488
1566984096	35	0	4236.410156	4219.487305	4216.410156	4202.563965	4214.358887	0	4				0	4	4	4	4	4	35	0	8192	8128	8192	3904	7616	8704	6016	12224	7488
1566984096	36	0	4246.666504	4215.384766	4192.307617	4211.282227	4232.307617	0	4				0	4	4	4	4	4	36	0	8192	8128	8192	3840	7616	8768	6016	12160	7488
1566984096	37	0	4244.102539	4221.538574	4183.589844	4211.282227	4230.256348	0	4				0	4	4	4	4	4	37	0	8192	8128	8192	3904	7616	8704	6016	12224	7424
1566984096	38	0	4241.538574	4221.538574	4231.282227	4207.692383	4221.538574	0	4				0	4	4	4	4	4	38	0	8192	8128	8192	3904	7616	8768	6016	12224	7424
1566984096	39	0	4237.94873	4227.692383	4163.589844	4205.128418	4221.025879	0	4				0	4	4	4	4	4	39	0	8192	8128	8192	3904	7616	8768	5952	12160	7744
1566984096	40	0	4237.94873	4233.846191	4209.230957	4203.589844	4219.487305	0	4				0	4	4	4	4	4	40	0	8192	8128	8192	3904	7616	8704	6016	12224	7488
1566984096	41	0	4242.563965	4227.692383	4191.282227	4210.256348	4215.897461	0	4				0	4	4	4	4	4	41	0	8192	8128	8192	3904	7616	8768	5952	12160	7424
1566984096	42	0	4232.307617	4219.487305	4166.666504	4208.205078	4205.641113	0	4				0	4	4	4	4	4	42	0	8192	8128	8192	3904	7616	8704	5952	12224	7616
1566984096	43	0	4224.615234	4221.538574	4225.641113	4201.538574	4200.512695	0	4				0	4	4	4	4	4	43	0	8192	8128	8192	3904	7616	8704	5952	12224	7616
1566984096	44	0	4241.538574	4225.641113	4166.153809	4214.358887	4218.974121	0	4				0	4	4	4	4	4	44	0	8192	8128	8192	3904	7616	8768	5952	12160	7360
1566984096	45	0	4268.205078	4227.692383	4209.743652	4241.025879	4251.794922	0	4				0	4	4	4	4	4	45	0	8128	8128	8192	3904	7616	8704	6080	12160	7488
1566984096	46	0	4279.487305	4237.94873	4203.589844	4253.333496	4257.94873	0	4				0	4	4	4	4	4	46	0	8128	8128	8192	3904	7616	8704	5888	12160	7488
1566984096	47	0	4256.410156	4225.641113	4163.077148	4229.230957	4229.230957	0	4				0	4	4	4	4	4	47	0	8192	8128	8192	3904	7616	8768	6016	12224	7488
1566984096	48	0	4242.563965	4211.282227	4220	4207.692383	4225.128418	0	4				0	4	4	4	4	4	48	0	8192	8128	8192	3904	7616	8704	6016	12224	7488
1566984096	49	0	4263.589844	4219.487305	4170.769043	4216.410156	4244.102539	0	4				0	4	4	4	4	4	49	0	8192	8128	8192	3904	7616	8768	5952	12288	7488
1566984096	50	0	4260.512695	4223.589844	4202.563965	4208.205078	4228.717773	0	4				0	4	4	4	4	4	50	0	8192	8128	8192	3904	7616	8768	5952	12160	7488
1566984096	51	0	4226.153809	4221.538574	4191.282227	4186.153809	4198.974121	0	4				0	4	4	4	4	4	51	0	8128	8192	8192	3904	7616	8768	6016	12160	7488
1566984096	52	0	4217.94873	4225.641113	4157.94873	4192.307617	4199.487305	0	4				0	4	4	4	4	4	52	0	8192	8192	8192	3904	7616	8704	6016	12160	7488
1566984096	53	0	4231.282227	4231.794922	4228.717773	4203.589844	4206.153809	0	4				0	4	4	4	4	4	53	0	8128	8192	8192	3904	7616	8704	5952	12224	7488
1566984096	54	0	4220.512695	4223.589844	4160	4192.307617	4192.307617	0	4				0	4	4	4	4	4	54	0	8128	8128	8192	3904	7616	8768	6016	12160	7488
1566984096	55	0	4202.05127	4207.179688	4183.077148	4187.179688	4179.487305	0	4				0	4	4	4	4	4	55	0	8192	8128	8192	3840	7616	8704	6016	12160	7488
1566984096	56	0	4215.384766	4205.128418	4206.666504	4206.153809	4191.794922	0	4				0	4	4	4	4	4	56	0	8128	8128	8192	3904	7616	8768	6016	12160	7488
1566984096	57	0	4239.487305	4211.282227	4165.641113	4224.102539	4216.922852	0	4				0	4	4	4	4	4	57	0	8192	8128	8192	3904	7616	8768	5952	12160	7360
1566984096	58	0	4247.692383	4207.179688	4233.846191	4224.102539	4228.205078	0	4				0	4	4	4	4	4	58	0	8192	8192	8192	3904	7616	8704	6016	12160	7488
1566984096	59	0	4244.102539	4203.077148	4184.102539	4216.922852	4225.128418	0	4				0	4	4	4	4	4	59	0	8192	8192	8192	3904	7616	8704	6016	12160	7488
1566984096	60	0	4238.974121	4209.230957	4195.384766	4208.205078	4220	0	4				0	4	4	4	4	4	60	0	8192	8192	8192	3840	7616	8704	6016	12160	7616
1566984096	61	0	4241.538574	4213.333496	4216.922852	4202.563965	4223.589844	0	4				0	4	4	4	4	4	61	0	8192	8192	8192	3904	7616	8704	6016	12160	7616
1566984096	62	0	4243.077148	4211.282227	4151.282227	4200.512695	4226.153809	0	4				0	4	4	4	4	4	62	0	8192	8192	8192	3904	7616	8704	5952	12224	7680
1566984096	63	0	4240	4215.384766	4208.205078	4203.589844	4227.179688	0	4				0	4	4	4	4	4	63	0	8192	8192	8192	3840	7616	8704	6016	12160	7488
1566984097	64	0	4240	4215.384766	4178.461426	4210.256348	4225.641113	450	4				0	4	4	4	4	4	64	0	8192	8192	8192	3840	7616	8704	5952	12160	7424
1566984097	65	0	4227.179688	4213.333496	4192.820313	4207.179688	4210.769043	450	4				0	4	4	4	4	4	65	0	8192	8192	8192	3904	7616	8704	6080	12160	7488
1566984097	66	0	4213.333496	4219.487305	4226.153809	4202.05127	4204.615234	1023	4				0	4	4	4	4	4	66	0	8192	8192	8192	3904	7616	8768	6080	12160	7488
1566984097	67	0	4203.077148	4205.128418	4148.205078	4185.128418	4192.820313	450	4				0	4	4	4	4	4	67	0	8192	8192	8192	3904	7616	8704	6016	12224	7488
1566984097	68	0	4162.563965	4166.153809	4191.282227	4144.102539	4147.692383	1023	4				0	4	4	4	4	4	68	0	8192	8192	8192	3904	7616	8768	5952	12224	7424
1566984097	69	0	4132.820313	4145.641113	4165.641113	4126.666504	4121.025879	450	4				0	4	4	4	4	4	69	0	8192	8192	8192	3904	7616	8768	5952	12224	7360
1566984097	70	0	4163.077148	4157.94873	4169.743652	4151.282227	4150.769043	1023	4				0	4	4	4	4	4	70	0	8128	8192	8192	3904	7616	8704	5952	12224	7360
1566984097	71	0	4206.666504	4184.615234	4215.897461	4177.436035	4190.769043	450	4				0	4	4	4	4	4	71	0	8192	8192	8192	3904	7616	8704	5952	12224	7488
1566984097	72	0	4220.512695	4203.077148	4151.282227	4180.512695	4203.077148	450	4				0	4	4	4	4	4	72	0	8192	8192	8192	3904	7616	8768	6016	12160	7488
1566984097	73	0	4223.077148	4205.128418	4197.94873	4174.871582	4202.05127	1023	4				0	4	4	4	4	4	73	0	8192	8192	8192	3840	7616	8704	6080	12160	7488
1566984097	74	0	4230.256348	4205.128418	4182.05127	4183.589844	4208.717773	450	4				0	4	4	4	4	4	74	0	8192	8192	8192	3904	7616	8768	6080	12160	7488
1566984097	75	0	4230.769043	4213.333496	4184.102539	4194.358887	4214.871582	1023	4				0	4	4	4	4	4	75	0	8192	8192	8192	3904	7616	8768	5952	12160	7424
1566984097	76	0	4222.05127	4217.436035	4233.846191	4189.230957	4206.666504	450	4				0	4	4	4	4	4	76	0	8192	8192	8192	3904	7616	8768	6016	12160	7424
1566984097	77	0	4213.846191	4211.282227	4155.897461	4185.641113	4194.871582	450	4				0	4	4	4	4	4	77	0	8128	8192	8192	3904	7616	8704	5952	12160	7424
1566984097	78	0	4206.153809	4203.077148	4205.641113	4190.769043	4189.743652	450	4				0	4	4	4	4	4	78	0	8192	8192	8192	3840	7616	8768	6016	12160	7424
1566984097	79	0	4209.743652	4207.179688	4201.538574	4193.333496	4193.846191	1023	4				0	4	4	4	4	4	79	0	8192	8192	8192	3840	7616	8704	6016	12160	7360
1566984097	80	0	4227.692383	4221.538574	4173.846191	4199.487305	4208.205078	450	4				0	4	4	4	4	4	80	0	8192	8192	8192	3840	7616	8704	5952	12160	7360
1566984097	81	0	4241.538574	4225.641113	4232.307617	4210.256348	4222.05127	450	4				0	4	4	4	4	4	81	0	8192	8192	8192	3840	7616	8768	6016	12160	7424
1566984097	82	0	4228.717773	4207.179688	4158.461426	4203.077148	4212.820313	450	4				0	4	4	4	4	4	82	0	8192	8128	8192	3840	7616	8704	5952	12160	7488
1566984097	83	0	4221.538574	4196.922852	4191.794922	4195.897461	4207.179688	1023	4				0	4	4	4	4	4	83	0	8192	8128	8192	3840	7616	8768	5952	12160	7488
1566984097	84	0	4244.615234	4211.282227	4205.128418	4209.743652	4226.666504	450	4				0	4	4	4	4	4	84	0	8192	8128	8192	3904	7616	8768	5952	12160	7488
1566984097	85	0	4245.641113	4205.128418	4165.128418	4208.717773	4226.666504	450	4				0	4	4	4	4	4	85	0	8192	8128	8192	3840	7616	8768	5952	12224	7488
1566984097	86	0	4231.282227	4190.769043	4221.025879	4193.846191	4215.897461	450	4				0	4	4	4	4	4	86	0	8192	8128	8192	3904	7616	8704	6016	12224	7488
1566984097	87	0	4236.922852	4209.230957	4171.794922	4195.384766	4227.692383	1023	4				0	4	4	4	4	4	87	0	8192	8128	8192	3904	7616	8768	6016	12224	7616
1566984097	88	0	4231.282227	4219.487305	4197.436035	4195.897461	4223.077148	450	4				0	4	4	4	4	4	88	0	8128	8128	8192	3904	7616	8704	6016	12224	7616
1566984097	89	0	4205.641113	4201.025879	4202.05127	4191.282227	4197.436035	450	4				0	4	4	4	4	4	89	0	8192	8192	8192	3904	7616	8704	6016	12160	7424
1566984097	90	0	4191.794922	4186.666504	4165.128418	4194.871582	4185.641113	450	4				0	4	4	4	4	4	90	0	8128	8128	8192	3904	7616	8704	6016	12224	7488
1566984097	91	0	4192.820313	4190.769043	4231.282227	4195.384766	4187.179688	1023	4				0	4	4	4	4	4	91	0	8128	8128	8192	3840	7616	8704	5952	12160	7488
1566984097	92	0	4192.820313	4194.871582	4168.205078	4190.256348	4185.128418	450	4				0	4	4	4	4	4	92	0	8192	8128	8192	3904	7616	8768	5952	12160	7680
1566984097	93	0	4191.282227	4186.666504	4181.538574	4189.230957	4180.512695	450	4				0	4	4	4	4	4	93	0	8192	8128	8192	3840	7616	8704	6016	12224	7680
1566984097	94	0	4193.846191	4182.563965	4204.615234	4188.717773	4182.05127	450	4				0	4	4	4	4	4	94	0	8192	8128	8192	3904	7616	8704	6016	12096	7424
1566984097	95	0	4197.94873	4190.769043	4149.230957	4179.487305	4183.589844	1023	4				0	4	4	4	4	4	95	0	8128	8128	8192	3904	7616	8704	6016	12224	7488
1566984097	96	0	4200.512695	4194.871582	4209.743652	4165.641113	4186.153809	450	4				0	4	4	4	4	4	96	0	8128	8128	8192	3904	7616	8704	6016	12160	7424
1566984097	97	0	4210.256348	4194.871582	4164.615234	4168.205078	4201.538574	450	4				0	4	4	4	4	4	97	0	8128	8128	8192	3904	7616	8704	6016	12224	7552
1566984097	98	0	4215.897461	4196.922852	4171.794922	4174.358887	4213.846191	450	4				0	4	4	4	4	4	98	0	8128	8128	8192	3904	7616	8768	6016	12224	7552
1566984097	99	0	4211.282227	4201.025879	4209.743652	4167.179688	4210.769043	1023	4				0	4	4	4	4	4	99	0	8192	8128	8192	3904	7616	8640	6016	12160	7488
1566984097	100	0	4205.128418	4194.871582	4164.102539	4157.94873	4204.102539	450	4				0	4	4	4	4	4	100	0	8128	8192	8192	3904	7616	8704	6016	12160	7424
1566984097	101	0	4201.025879	4182.563965	4227.692383	4161.025879	4207.692383	450	4				0	4	4	4	4	4	101	0	8128	8192	8192	3904	7616	8704	6016	12224	7424
1566984097	102	0	4201.538574	4188.717773	4179.487305	4177.436035	4210.256348	450	4				0	4	4	4	4	4	102	0	8192	8192	8192	3840	7616	8704	6016	12224	7424
1566984097	103	0	4195.897461	4196.922852	4171.282227	4181.538574	4197.94873	1023	4				0	4	4	4	4	4	103	0	8192	8192	8192	3904	7616	8704	6016	12160	7424
1566984097	104	0	4184.102539	4180.512695	4222.563965	4170.769043	4184.102539	450	4				0	4	4	4	4	4	104	0	8192	8192	8192	3840	7616	8768	6016	12224	7488
1566984097	105	0	4190.769043	4178.461426	4167.692383	4177.94873	4191.794922	450	4				0	4	4	4	4	4	105	0	8192	8192	8192	3840	7616	8704	6016	12224	7552
1566984097	106	0	4206.153809	4201.025879	4220	4197.94873	4209.743652	450	4				0	4	4	4	4	4	106	0	8192	8192	8192	3904	7616	8704	6016	12224	7552
1566984097	107	0	4209.743652	4201.025879	4188.205078	4200	4212.307617	1023	4				0	4	4	4	4	4	107	0	8192	8192	8192	3904	7616	8768	6016	12224	7488
1566984097	108	0	4213.846191	4182.563965	4173.846191	4191.282227	4211.282227	450	4				0	4	4	4	4	4	108	0	8192	8192	8192	3904	7616	8704	5952	12160	7488
1566984097	109	0	4224.102539	4186.666504	4221.025879	4192.820313	4219.487305	450	4				0	4	4	4	4	4	109	0	8192	8192	8192	3904	7616	8768	6080	12224	7424
1566984097	110	0	4223.077148	4198.974121	4151.794922	4190.769043	4217.436035	450	4				0	4	4	4	4	4	110	0	8192	8192	8192	3904	7616	8704	5952	12224	7424
1566984097	111	0	4217.94873	4190.769043	4200.512695	4176.922852	4211.282227	1023	4				0	4	4	4	4	4	111	0	8192	8192	8192	3904	7616	8704	5952	12224	7424
1566984097	112	0	4226.153809	4182.563965	4186.153809	4175.897461	4222.563965	450	4				0	4	4	4	4	4	112	0	8192	8192	8192	3904	7616	8768	6016	12224	7424
1566984097	113	0	4224.615234	4190.769043	4165.128418	4184.102539	4226.666504	450	4				0	4	4	4	4	4	113	0	8192	8192	8192	3840	7616	8768	6016	12160	7488
1566984097	114	0	4213.846191	4192.820313	4226.666504	4185.128418	4214.871582	450	4				0	4	4	4	4	4	114	0	8192	8192	8192	3904	7616	8704	5952	12160	7488
1566984097	115	0	4213.333496	4184.615234	4162.05127	4189.230957	4212.820313	1023	4				0	4	4	4	4	4	115	0	8192	8192	8192	3904	7616	8768	5952	12160	7488
1566984097	116	0	4211.282227	4184.615234	4196.922852	4196.922852	4216.922852	450	4				0	4	4	4	4	4	116	0	8192	8192	8192	3840	7616	8768	5952	12160	7488
1566984097	117	0	4203.589844	4196.922852	4195.384766	4198.461426	4214.871582	450	4				0	4	4	4	4	4	117	0	8192	8192	8192	3904	7616	8704	6080	12096	7488
1566984097	118	0	4197.94873	4194.871582	4164.615234	4188.205078	4205.641113	450	4				0	4	4	4	4	4	118	0	8128	8192	8192	3904	7616	8768	6016	12224	7488
1566984097	119	0	4209.230957	4194.871582	4224.615234	4186.666504	4211.282227	1023	4				0	4	4	4	4	4	119	0	8192	8192	8192	3904	7616	8704	6016	12224	7104
1566984097	120	0	4225.641113	4194.871582	4163.589844	4200	4227.692383	450	4				0	4	4	4	4	4	120	0	8192	8192	8192	3904	7616	8704	6016	12224	7104
1566984097	121	0	4224.615234	4178.461426	4189.230957	4195.897461	4225.641113	450	4				0	4	4	4	4	4	121	0	8192	8192	8192	3904	7616	8704	6144	12160	7424
1566984097	122	0	4219.487305	4176.410156	4193.846191	4181.538574	4220.512695	450	4				0	4	4	4	4	4	122	0	8192	8192	8192	3840	7616	8768	6016	12160	7488
1566984097	123	0	4216.410156	4184.615234	4155.384766	4177.94873	4222.563965	1023	4				0	4	4	4	4	4	123	0	8192	8192	8192	3904	7616	8704	6016	12224	7424
1566984097	124	0	4214.358887	4184.615234	4220	4183.077148	4218.461426	450	4				0	4	4	4	4	4	124	0	8192	8192	8192	3904	7616	8768	6016	12224	7424
1566984097	125	0	4214.871582	4190.769043	4165.128418	4185.641113	4206.666504	450	4				0	4	4	4	4	4	125	0	8128	8192	8192	3840	7616	8768	6016	12160	7488
1566984097	126	0	4205.128418	4182.563965	4184.615234	4175.384766	4190.256348	450	4				0	4	4	4	4	4	126	0	8192	8192	8192	3904	7616	8768	6016	12160	7488
1566984097	127	0	4192.307617	4168.205078	4202.05127	4169.743652	4183.077148	244	4				0	4	4	4	4	4	127	0	8128	8128	8192	3904	7616	8768	6016	12288	7552
1566984097	0	0	4200	4182.563965	4163.589844	4189.230957	4194.871582	450	4				0	4	4	4	4	4	0	0	8192	8192	8192	3904	7616	8704	6016	12224	7424
1566984097	1	0	4218.461426	4207.179688	4238.974121	4211.794922	4213.846191	450	4				0	4	4	4	4	4	1	0	8192	8192	8192	3904	7616	8768	6016	12224	7424
1566984097	2	0	4215.897461	4201.025879	4181.025879	4212.820313	4215.897461	1023	4				0	4	4	4	4	4	2	0	8128	8192	8192	3840	7616	8704	6016	12160	7232
1566984097	3	0	4210.769043	4190.769043	4189.230957	4203.589844	4210.769043	450	4				0	4	4	4	4	4	3	0	8192	8192	8192	3904	7616	8704	6016	12160	7488
1566984097	4	0	4235.384766	4207.179688	4231.794922	4209.230957	4221.538574	1023	4				0	4	4	4	4	4	4	0	8192	8192	8192	3904	7616	8768	6080	12224	7424
1566984097	5	0	4248.717773	4217.436035	4166.666504	4217.436035	4232.820313	450	4				0	4	4	4	4	4	5	0	8192	8192	8192	3840	7616	8768	5952	12224	7488
1566984097	6	0	4233.846191	4201.025879	4211.794922	4208.717773	4230.256348	1023	4				0	4	4	4	4	4	6	0	8192	8192	8192	3904	7616	8704	5952	12224	7488
1566984097	7	0	4227.179688	4182.563965	4175.384766	4193.333496	4224.102539	450	4				0	4	4	4	4	4	7	0	8192	8192	8192	3904	7616	8704	6080	12224	7488
1566984097	8	0	4227.692383	4186.666504	4178.974121	4186.666504	4216.410156	450	4				0	4	4	4	4	4	8	0	8192	8192	8192	3904	7616	8704	6016	12160	7488
1566984097	9	0	4216.922852	4201.025879	4212.820313	4189.230957	4206.666504	1023	4				0	4	4	4	4	4	9	0	8192	8192	8192	3904	7616	8704	6016	12160	7552
1566984097	10	0	4200.512695	4201.025879	4153.846191	4186.153809	4194.358887	450	4				0	4	4	4	4	4	10	0	8192	8128	8192	3840	7616	8768	6016	12160	7552
1566984097	11	0	4189.743652	4190.769043	4212.820313	4181.538574	4184.102539	1023	4				0	4	4	4	4	4	11	0	8192	8192	8192	3840	7616	8704	5952	12160	7488
1566984097	12	0	4198.461426	4186.666504	4186.666504	4194.358887	4192.307617	450	4				0	4	4	4	4	4	12	0	8192	8192	8192	3904	7616	8768	6016	12160	7488
1566984097	13	0	4217.436035	4190.769043	4189.230957	4212.820313	4211.282227	450	4				0	4	4	4	4	4	13	0	8192	8192	8192	3904	7616	8768	5952	12224	7488
1566984097	14	0	4222.05127	4198.974121	4238.461426	4218.461426	4217.436035	450	4				0	4	4	4	4	4	14	0	8192	8192	8192	3904	7616	8704	5952	12224	7488
1566984097	15	0	4211.282227	4205.128418	4161.025879	4209.230957	4212.820313	1023	4				0	4	4	4	4	4	15	0	8128	8128	8192	3904	7616	8768	6016	12160	7488
1566984097	16	0	4207.179688	4190.769043	4208.205078	4195.384766	4208.205078	0	4				0	4	4	4	4	4	16	0	8192	8192	8192	3904	7616	8704	6016	12160	7488
1566984097	17	0	4226.153809	4188.717773	4199.487305	4204.102539	4218.974121	0	4				0	4	4	4	4	4	17	0	8192	8192	8192	3904	7616	8704	6080	12160	7424
1566984097	18	0	4244.102539	4201.025879	4178.461426	4217.436035	4230.256348	0	4				0	4	4	4	4	4	18	0	8192	8192	8192	3840	7616	8704	6016	12224	7360
1566984097	19	0	4235.897461	4186.666504	4216.410156	4197.94873	4222.05127	0	4				0	4	4	4	4	4	19	0	8128	8128	8192	3904	7616	8704	6016	12224	7360
1566984097	20	0	4216.410156	4168.205078	4148.717773	4171.794922	4209.230957	0	4				0	4	4	4	4	4	20	0	8128	8192	8192	3904	7616	8768	6016	12096	7488
1566984097	21	0	4206.153809	4176.410156	4199.487305	4170.256348	4205.128418	0	4				0	4	4	4	4	4	21	0	8128	8192	8192	3904	7616	8704	6016	12224	7488
1566984097	22	0	4217.94873	4196.922852	4194.358887	4189.230957	4212.307617	0	4				0	4	4	4	4	4	22	0	8128	8192	8192	3904	7616	8704	5952	12160	7424
1566984097	23	0	4223.077148	4196.922852	4162.05127	4200.512695	4212.307617	0	4				0	4	4	4	4	4	23	0	8192	8192	8192	3904	7616	8768	6016	12160	7488
1566984097	24	0	4207.692383	4184.615234	4225.128418	4198.461426	4201.025879	0	4				0	4	4	4	4	4	24	0	8128	8192	8192	3904	7616	8704	6016	12160	7488
1566984097	25	0	4202.563965	4192.820313	4168.205078	4201.025879	4197.436035	0	4				0	4	4	4	4	4	25	0	8128	8192	8192	3904	7616	8704	5952	12160	7488
1566984097	26	0	4204.102539	4198.974121	4197.436035	4198.461426	4193.846191	0	4				0	4	4	4	4	4	26	0	8192	8192	8192	3904	7616	8768	5952	12224	7488
1566984097	27	0	4199.487305	4188.717773	4198.461426	4191.794922	4186.666504	0	4				0	4	4	4	4	4	27	0	8192	8192	8192	3904	7616	8768	5952	12224	7424
1566984097	28	0	4201.538574	4184.615234	4162.05127	4190.769043	4187.692383	0	4				0	4	4	4	4	4	28	0	8128	8192	8192	3904	7616	8768	5952	12224	7424
1566984097	29	0	4204.615234	4186.666504	4213.333496	4180.512695	4191.282227	0	4				0	4	4	4	4	4	29	0	8192	8192	8192	3904	7616	8768	6016	12224	7488
1566984097	30	0	4197.436035	4178.461426	4144.102539	4165.641113	4189.230957	0	4				0	4	4	4	4	4	30	0	8192	8192	8192	3904	7616	8704	6080	12224	7488
1566984097	31	0	4197.436035	4172.307617	4184.615234	4174.358887	4195.384766	0	4				0	4	4	4	4	4	31	0	8192	8192	8192	3904	7616	8768	6016	12160	7488
1566984097	32	0	4214.358887	4186.666504	4220	4195.897461	4208.717773	0	4				0	4	4	4	4	4	32	0	8192	8192	8192	3840	7616	8704	6016	12160	7488
1566984097	33	0	4225.641113	4198.974121	4171.794922	4196.922852	4207.692383	0	4				0	4	4	4	4	4	33	0	8192	8192	8192	3904	7616	8704	5888	12160	7360
1566984097	34	0	4224.102539	4188.717773	4223.589844	4186.666504	4200	0	4				0	4	4	4	4	4	34	0	8192	8192	8192	3904	7616	8768	6016	12224	7424
1566984097	35	0	4213.333496	4176.410156	4167.179688	4184.102539	4194.871582	0	4				0	4	4	4	4	4	35	0	8192	8192	8192	3904	7616	8768	6016	12096	7424
1566984097	36	0	4202.05127	4188.717773	4185.128418	4182.05127	4187.692383	0	4				0	4	4	4	4	4	36	0	8192	8192	8192	3904	7616	8768	6016	12160	7680
1566984097	37	0	4209.743652	4207.179688	4218.461426	4188.205078	4191.282227	0	4				0	4	4	4	4	4	37	0	8192	8192	8192	3904	7616	8768	6016	12160	7680
1566984097	38	0	4215.897461	4198.974121	4165.128418	4195.384766	4196.922852	0	4				0	4	4	4	4	4	38	0	8192	8192	8192	3904	7616	8768	5952	12160	7168
1566984097	39	0	4203.077148	4188.717773	4223.589844	4184.615234	4188.717773	0	4				0	4	4	4	4	4	39	0	8192	8192	8192	3904	7616	8768	5952	12224	7424
1566984097	40	0	4207.179688	4198.974121	4185.641113	4181.538574	4192.820313	0	4				0	4	4	4	4	4	40	0	8192	8128	8192	3904	7616	8768	5952	12288	7488
1566984097	41	0	4214.358887	4194.871582	4185.641113	4182.563965	4199.487305	0	4				0	4	4	4	4	4	41	0	8192	8128	8192	3904	7616	8768	5952	12160	7424
1566984097	42	0	4170.769043	4166.153809	4198.974121	4146.153809	4162.05127	0	4				0	4	4	4	4	4	42	0	8192	8128	8192	3904	7616	8704	5952	12160	7424
1566984097	43	0	4118.461426	4147.692383	4123.077148	4090.256348	4106.153809	0	4				0	4	4	4	4	4	43	0	8192	8128	8192	3904	7616	8704	5952	12224	7488
1566984097	44	0	4135.897461	4151.794922	4187.179688	4085.128174	4109.230957	0	4				0	4	4	4	4	4	44	0	8192	8192	8192	3904	7616	8704	5952	12224	7488
1566984097	45	0	4198.461426	4172.307617	4173.846191	4137.94873	4166.153809	0	4				0	4	4	4	4	4	45	0	8128	8192	8192	3904	7616	8768	6016	12096	7360
1566984097	46	0	4223.589844	4188.717773	4176.922852	4181.025879	4198.461426	0	4				0	4	4	4	4	4	46	0	8192	8192	8192	3840	7616	8704	6016	12096	7360
1566984097	47	0	4211.794922	4194.871582	4213.846191	4187.179688	4192.820313	0	4				0	4	4	4	4	4	47	0	8128	8192	8192	3840	7616	8704	6016	12224	7488
1566984097	48	0	4207.692383	4198.974121	4148.205078	4187.692383	4190.256348	0	4				0	4	4	4	4	4	48	0	8128	8192	8192	3840	7616	8768	5952	12160	7488
1566984097	49	0	4220.512695	4207.179688	4214.358887	4199.487305	4203.077148	0	4				0	4	4	4	4	4	49	0	8128	8192	8192	3840	7616	8768	5952	12160	7424
1566984097	50	0	4235.897461	4223.589844	4203.589844	4214.871582	4220	0	4				0	4	4	4	4	4	50	0	8128	8128	8192	3904	7616	8704	5952	12160	7424
1566984097	51	0	4228.717773	4229.743652	4181.025879	4213.846191	4216.922852	0	4				0	4	4	4	4	4	51	0	8128	8128	8192	3904	7616	8768	5952	12224	7488
1566984097	52	0	4210.769043	4211.282227	4219.487305	4197.94873	4196.410156	0	4				0	4	4	4	4	4	52	0	8128	8192	8192	3904	7616	8704	5952	12160	7488
1566984097	53	0	4210.769043	4196.922852	4156.922852	4195.897461	4190.769043	0	4				0	4	4	4	4	4	53	0	8192	8192	8192	3904	7552	8704	5952	12160	7488
1566984097	54	0	4217.94873	4190.769043	4208.205078	4202.05127	4201.025879	0	4				0	4	4	4	4	4	54	0	8192	8192	8192	3840	7616	8768	5952	12160	7488
1566984097	55	0	4222.05127	4182.563965	4193.846191	4203.077148	4208.205078	0	4				0	4	4	4	4	4	55	0	8192	8192	8192	3840	7616	8704	5952	12160	7232
1566984097	56	0	4212.307617	4176.410156	4162.563965	4193.333496	4195.897461	0	4				0	4	4	4	4	4	56	0	8192	8192	8192	3904	7616	8704	5952	12224	7232
1566984097	57	0	4200.512695	4190.769043	4221.538574	4183.077148	4185.128418	0	4				0	4	4	4	4	4	57	0	8192	8192	8192	3840	7616	8768	5952	12160	7424
1566984097	58	0	4210.769043	4209.230957	4166.153809	4187.692383	4200	0	4				0	4	4	4	4	4	58	0	8192	8128	8192	3840	7616	8768	5952	12224	7488
1566984097	59	0	4225.128418	4215.384766	4209.743652	4190.769043	4213.333496	0	4				0	4	4	4	4	4	59	0	8192	8128	8192	3904	7616	8704	5952	12160	7424
1566984097	60	0	4222.563965	4213.333496	4209.743652	4187.179688	4207.692383	0	4				0	4	4	4	4	4	60	0	8192	8128	8128	3904	7616	8704	5952	12160	7424
1566984097	61	0	4208.717773	4213.333496	4175.897461	4187.692383	4196.922852	0	4				0	4	4	4	4	4	61	0	8192	8128	8192	3904	7616	8704	5888	12224	7488
1566984097	62	0	4207.692383	4225.641113	4240	4196.410156	4198.461426	0	4				0	4	4	4	4	4	62	0	8192	8128	8192	3904	7616	8768	5952	12160	7424
1566984098	63	0	4211.794922	4227.692383	4171.794922	4197.436035	4200	0	4				0	4	4	4	4	4	63	0	8192	8192	8192	3904	7616	8768	6016	12160	7296
1566984098	64	0	4208.205078	4207.179688	4186.666504	4189.230957	4196.922852	450	4				0	4	4	4	4	4	64	0	8192	8128	8192	3904	7616	8704	6016	12160	7296
1566984098	65	0	4217.436035	4203.077148	4196.922852	4204.615234	4211.794922	450	4				0	4	4	4	4	4	65	0	8192	8192	8192	3904	7616	8704	5952	12160	7424
1566984098	66	0	4217.94873	4209.230957	4154.358887	4219.487305	4218.461426	1023	4				0	4	4	4	4	4	66	0	8192	8192	8192	3904	7616	8704	6016	12224	7488
1566984098	67	0	4197.94873	4184.615234	4213.846191	4203.077148	4201.025879	450	4				0	4	4	4	4	4	67	0	8192	8128	8192	3904	7680	8704	5952	12160	7424
1566984098	68	0	4193.846191	4166.153809	4160	4193.846191	4195.897461	1023	4				0	4	4	4	4	4	68	0	8192	8192	8192	3840	7616	8768	5952	12160	7424
1566984098	69	0	4211.794922	4170.256348	4186.153809	4208.205078	4212.820313	450	4				0	4	4	4	4	4	69	0	8128	8128	8192	3904	7616	8704	5952	12224	7552
1566984098	70	0	4212.307617	4162.05127	4211.794922	4207.179688	4221.025879	1023	4				0	4	4	4	4	4	70	0	8128	8192	8192	3904	7616	8768	5952	12160	7424
1566984098	71	0	4204.615234	4157.94873	4160	4195.384766	4218.974121	450	4				0	4	4	4	4	4	71	0	8128	8128	8192	3904	7616	8768	5888	12224	7424
1566984098	72	0	4214.358887	4178.461426	4222.05127	4194.871582	4222.563965	450	4				0	4	4	4	4	4	72	0	8128	8128	8192	3904	7616	8704	6016	12160	7488
1566984098	73	0	4213.846191	4192.820313	4178.461426	4184.102539	4211.282227	1023	4				0	4	4	4	4	4	73	0	8128	8128	8192	3904	7616	8768	5952	12160	7296
1566984098	74	0	4195.897461	4194.871582	4188.717773	4165.128418	4190.769043	450	4				0	4	4	4	4	4	74	0	8128	8192	8192	3904	7616	8768	5952	12160	7296
1566984098	75	0	4186.153809	4205.128418	4213.846191	4163.077148	4179.487305	1023	4				0	4	4	4	4	4	75	0	8128	8128	8192	3904	7616	8704	6016	12160	7424
1566984098	76	0	4186.666504	4211.282227	4154.358887	4159.487305	4172.820313	450	4				0	4	4	4	4	4	76	0	8128	8192	8192	3904	7616	8704	6016	12160	7488
1566984098	77	0	4187.692383	4201.025879	4220	4146.666504	4173.846191	450	4				0	4	4	4	4	4	77	0	8192	8192	8192	3904	7616	8768	6016	12160	7488
1566984098	78	0	4197.436035	4205.128418	4183.589844	4155.384766	4194.871582	450	4				0	4	4	4	4	4	78	0	8192	8192	8192	3904	7616	8704	6016	12160	7488
1566984098	79	0	4216.922852	4223.589844	4186.153809	4182.563965	4220.512695	1023	4				0	4	4	4	4	4	79	0	8192	8192	8192	3904	7616	8704	5952	12160	7488
1566984098	80	0	4237.436035	4231.794922	4240	4207.179688	4240	450	4				0	4	4	4	4	4	80	0	8128	8128	8192	3840	7616	8704	6016	12160	7488
1566984098	81	0	4237.94873	4229.743652	4175.897461	4209.230957	4243.077148	450	4				0	4	4	4	4	4	81	0	8192	8192	8192	3904	7616	8704	6016	12224	7424
1566984098	82	0	4223.077148	4219.487305	4222.05127	4194.358887	4232.307617	450	4				0	4	4	4	4	4	82	0	8192	8192	8192	3904	7616	8768	6016	12224	7424
1566984098	83	0	4233.846191	4215.384766	4199.487305	4204.615234	4240.512695	1023	4				0	4	4	4	4	4	83	0	8192	8192	8192	3840	7616	8768	6016	12160	7488
1566984098	84	0	4250.256348	4209.230957	4183.589844	4224.102539	4252.307617	450	4				0	4	4	4	4	4	84	0	8192	8192	8192	3904	7616	8704	6016	12160	7488
1566984098	85	0	4244.102539	4203.077148	4221.538574	4216.410156	4244.615234	450	4				0	4	4	4	4	4	85	0	8192	8192	8192	3904	7616	8768	5952	12160	7424
1566984098	86	0	4238.974121	4215.384766	4166.666504	4202.563965	4235.897461	450	4				0	4	4	4	4	4	86	0	8192	8192	8192	3904	7616	8704	5952	12224	7936
1566984098	87	0	4237.94873	4223.589844	4231.282227	4202.563965	4231.794922	1023	4				0	4	4	4	4	4	87	0	8192	8192	8192	3904	7616	8704	5952	12224	7936
1566984098	88	0	4236.922852	4219.487305	4209.743652	4207.692383	4229.743652	450	4				0	4	4	4	4	4	88	0	8192	8192	8192	3840	7616	8768	5952	12224	7424
1566984098	89	0	4233.846191	4227.692383	4172.820313	4209.743652	4225.641113	450	4				0	4	4	4	4	4	89	0	8192	8192	8192	3840	7616	8768	6016	12224	7424
1566984098	90	0	4226.153809	4235.897461	4228.717773	4208.717773	4220.512695	450	4				0	4	4	4	4	4	90	0	8192	8192	8192	3904	7616	8704	5952	12224	7424
1566984098	91	0	4230.769043	4233.846191	4174.358887	4211.794922	4223.589844	1023	4				0	4	4	4	4	4	91	0	8192	8192	8192	3904	7616	8768	5952	12160	7424
1566984098	92	0	4236.922852	4227.692383	4216.922852	4212.820313	4225.641113	450	4				0	4	4	4	4	4	92	0	8192	8192	8192	3840	7616	8704	5952	12160	7424
1566984098	93	0	4233.846191	4215.384766	4204.102539	4211.282227	4220	450	4				0	4	4	4	4	4	93	0	8192	8128	8192	3904	7616	8768	6016	12160	7424
1566984098	94	0	4231.282227	4209.230957	4167.179688	4210.256348	4217.94873	450	4				0	4	4	4	4	4	94	0	8192	8192	8192	3904	7616	8768	6016	12160	7424
1566984098	95	0	4234.358887	4209.230957	4229.743652	4205.128418	4223.589844	1023	4				0	4	4	4	4	4	95	0	8192	8192	8192	3904	7616	8704	6016	12224	7296
1566984098	96	0	4225.641113	4194.871582	4172.307617	4193.333496	4216.410156	450	4				0	4	4	4	4	4	96	0	8192	8128	8192	3904	7616	8768	6016	12224	7296
1566984098	97	0	4216.922852	4188.717773	4205.128418	4189.743652	4208.205078	450	4				0	4	4	4	4	4	97	0	8128	8192	8192	3904	7616	8768	6080	12224	7552
1566984098	98	0	4216.410156	4203.077148	4206.153809	4192.307617	4212.307617	450	4				0	4	4	4	4	4	98	0	8192	8192	8192	3904	7616	8704	6016	12224	7488
1566984098	99	0	4194.871582	4194.871582	4155.384766	4174.358887	4194.358887	1023	4				0	4	4	4	4	4	99	0	8128	8192	8192	3904	7616	8768	5952	12096	7488
1566984098	100	0	4187.692383	4184.615234	4221.025879	4166.666504	4180	450	4				0	4	4	4	4	4	100	0	8192	8192	8192	3904	7616	8704	5952	12096	7488
1566984098	101	0	4216.922852	4205.128418	4181.025879	4196.922852	4205.128418	450	4				0	4	4	4	4	4	101	0	8192	8192	8192	3840	7616	8704	6016	12160	7488
1566984098	102	0	4232.820313	4229.743652	4215.897461	4219.487305	4226.666504	450	4				0	4	4	4	4	4	102	0	8128	8192	8192	3904	7616	8768	6016	12160	7488
1566984098	103	0	4234.358887	4244.102539	4228.717773	4220	4224.615234	1023	4				0	4	4	4	4	4	103	0	8192	8192	8192	3904	7616	8768	5952	12160	7424
1566984098	104	0	4236.410156	4237.94873	4167.692383	4214.358887	4221.538574	450	4				0	4	4	4	4	4	104	0	8192	8128	8192	3904	7616	8704	6016	12160	7360
1566984098	105	0	4237.94873	4227.692383	4229.230957	4213.846191	4229.743652	450	4				0	4	4	4	4	4	105	0	8192	8128	8192	3904	7616	8768	6016	12160	7360
1566984098	106	0	4245.641113	4242.05127	4179.487305	4220.512695	4237.94873	450	4				0	4	4	4	4	4	106	0	8192	8128	8192	3904	7616	8704	5952	12224	7424
1566984098	107	0	4250.256348	4248.205078	4188.205078	4216.922852	4238.461426	1023	4				0	4	4	4	4	4	107	0	8192	8192	8192	3904	7616	8704	5952	12096	7488
1566984098	108	0	4245.128418	4237.94873	4222.05127	4209.230957	4239.487305	450	4				0	4	4	4	4	4	108	0	8192	8192	8192	3904	7616	8768	5952	12224	7488
1566984098	109	0	4238.974121	4225.641113	4167.179688	4206.666504	4237.436035	450	4				0	4	4	4	4	4	109	0	8192	8192	8192	3904	7616	8704	5952	12160	7488
1566984098	110	0	4238.974121	4227.692383	4220.512695	4197.94873	4230.769043	450	4				0	4	4	4	4	4	110	0	8192	8192	8192	3904	7616	8704	5952	12160	7488
1566984098	111	0	4242.563965	4242.05127	4184.615234	4196.922852	4231.282227	1023	4				0	4	4	4	4	4	111	0	8192	8192	8192	3904	7616	8768	6016	12160	7552
1566984098	112	0	4239.487305	4244.102539	4198.461426	4207.692383	4234.871582	450	4				0	4	4	4	4	4	112	0	8192	8128	8192	3840	7616	8768	5952	12160	7488
1566984098	113	0	4237.94873	4235.897461	4230.769043	4210.769043	4236.410156	450	4				0	4	4	4	4	4	113	0	8192	8128	8192	3840	7616	8704	6016	12160	7424
1566984098	114	0	4238.461426	4240	4160	4205.128418	4232.307617	450	4				0	4	4	4	4	4	114	0	8128	8192	8192	3904	7616	8768	6016	12160	7424
1566984098	115	0	4232.820313	4246.153809	4219.487305	4203.077148	4220.512695	1023	4				0	4	4	4	4	4	115	0	8192	8192	8192	3840	7616	8768	5952	12160	7488
1566984098	116	0	4222.563965	4237.94873	4189.230957	4204.102539	4208.717773	450	4				0	4	4	4	4	4	116	0	8192	8192	8192	3904	7616	8768	5952	12160	7488
1566984098	117	0	4219.487305	4229.743652	4180	4207.692383	4211.794922	450	4				0	4	4	4	4	4	117	0	8192	8192	8192	3904	7616	8768	6016	12160	7488
1566984098	118	0	4236.410156	4233.846191	4239.487305	4223.589844	4232.307617	450	4				0	4	4	4	4	4	118	0	8192	8192	8192	3904	7616	8704	6016	12160	7488
1566984098	119	0	4242.05127	4229.743652	4176.922852	4227.692383	4235.384766	1023	4				0	4	4	4	4	4	119	0	8192	8192	8192	3904	7616	8704	6080	12160	7424
1566984098	120	0	4228.205078	4223.589844	4213.333496	4210.769043	4224.102539	450	4				0	4	4	4	4	4	120	0	8192	8192	8192	3904	7616	8768	5952	12160	7488
1566984098	121	0	4242.05127	4240	4201.538574	4219.487305	4243.077148	450	4				0	4	4	4	4	4	121	0	8192	8192	8192	3904	7616	8704	6016	12160	7488
1566984098	122	0	4263.589844	4242.05127	4190.769043	4235.897461	4262.563965	450	4				0	4	4	4	4	4	122	0	8192	8192	8192	3904	7616	8768	6016	12224	7104
1566984098	123	0	4240.512695	4217.436035	4217.94873	4211.282227	4238.461426	1023	4				0	4	4	4	4	4	123	0	8128	8192	8192	3904	7616	8768	6016	12224	7104
1566984098	124	0	4223.077148	4223.589844	4147.692383	4194.358887	4220.512695	450	4				0	4	4	4	4	4	124	0	8128	8128	8192	3904	7616	8704	5952	12224	7360
1566984098	125	0	4241.025879	4250.256348	4214.358887	4212.307617	4234.358887	450	4				0	4	4	4	4	4	125	0	8128	8128	8192	3904	7616	8768	6016	12160	7488
1566984098	126	0	4233.333496	4240	4195.897461	4211.282227	4225.641113	450	4				0	4	4	4	4	4	126	0	8128	8192	8192	3904	7616	8768	6080	12224	7424
1566984098	127	0	4213.846191	4227.692383	4153.333496	4196.922852	4206.666504	244	4				0	4	4	4	4	4	127	0	8192	8192	8192	3904	7616	8768	5952	12160	7424
1566984098	0	0	4231.282227	4250.256348	4232.820313	4211.794922	4219.487305	450	4				0	4	4	4	4	4	0	0	8128	8128	8192	3904	7616	8768	5952	12160	7424
1566984098	1	0	4246.153809	4262.563965	4181.025879	4228.205078	4236.410156	450	4				0	4	4	4	4	4	1	0	8192	8128	8192	3840	7616	8704	6016	12160	7488
1566984098	2	0	4238.461426	4235.897461	4205.128418	4225.641113	4237.436035	1023	4				0	4	4	4	4	4	2	0	8192	8128	8192	3904	7616	8768	6016	12160	7488
1566984098	3	0	4248.205078	4223.589844	4207.179688	4230.769043	4247.179688	450	4				0	4	4	4	4	4	3	0	8192	8128	8192	3904	7616	8768	5952	12160	7488
1566984098	4	0	4260.512695	4242.05127	4171.794922	4234.871582	4257.94873	1023	4				0	4	4	4	4	4	4	0	8192	8128	8192	3904	7616	8704	5952	12160	7488
1566984098	5	0	4251.794922	4252.307617	4229.230957	4226.666504	4254.871582	450	4				0	4	4	4	4	4	5	0	8192	8128	8192	3904	7616	8704	6016	12160	7488
1566984098	6	0	4246.666504	4246.153809	4171.282227	4221.025879	4249.743652	1023	4				0	4	4	4	4	4	6	0	8192	8192	8192	3904	7616	8704	5888	12224	7488
1566984098	7	0	4246.666504	4235.897461	4201.538574	4211.282227	4239.487305	450	4				0	4	4	4	4	4	7	0	8192	8128	8192	3904	7616	8704	6016	12160	7424
1566984098	8	0	4243.077148	4235.897461	4224.615234	4206.666504	4233.333496	450	4				0	4	4	4	4	4	8	0	8192	8192	8192	3904	7616	8768	6016	12160	7424
1566984098	9	0	4243.077148	4244.102539	4181.538574	4218.461426	4236.922852	1023	4				0	4	4	4	4	4	9	0	8192	8192	8192	3904	7616	8768	5952	12160	7616
1566984098	10	0	4237.436035	4235.897461	4229.743652	4216.922852	4230.256348	450	4				0	4	4	4	4	4	10	0	8192	8192	8192	3904	7616	8704	6016	12224	7424
1566984098	11	0	4227.692383	4219.487305	4171.282227	4202.05127	4222.05127	1023	4				0	4	4	4	4	4	11	0	8192	8192	8192	3904	7616	8768	6080	12224	7488
1566984098	12	0	4233.846191	4229.743652	4197.94873	4204.102539	4232.307617	450	4				0	4	4	4	4	4	12	0	8192	8192	8192	3840	7616	8704	6016	12160	7424
1566984098	13	0	4247.692383	4254.358887	4225.641113	4217.94873	4246.153809	450	4				0	4	4	4	4	4	13	0	8192	8192	8192	3840	7616	8704	6016	12160	7424
1566984098	14	0	4245.128418	4248.205078	4160.512695	4216.922852	4239.487305	450	4				0	4	4	4	4	4	14	0	8192	8192	8192	3904	7616	8768	5952	12160	7296
1566984098	15	0	4241.538574	4227.692383	4214.871582	4208.205078	4234.871582	1023	4				0	4	4	4	4	4	15	0	8192	8128	8192	3904	7616	8704	5952	12160	7488
1566984098	16	0	4255.384766	4229.743652	4169.230957	4214.871582	4250.256348	0	4				0	4	4	4	4	4	16	0	8192	8192	8192	3904	7616	8704	6016	12160	7552
1566984098	17	0	4248.717773	4231.794922	4162.05127	4202.05127	4242.563965	0	4				0	4	4	4	4	4	17	0	8192	8192	8192	3904	7616	8768	5952	12224	7424
1566984098	18	0	4202.05127	4196.922852	4185.128418	4149.230957	4195.897461	0	4				0	4	4	4	4	4	18	0	8128	8192	8192	3840	7616	8704	5952	12224	7424
1566984098	19	0	4157.436035	4155.897461	4137.94873	4110.769043	4156.410156	0	4				0	4	4	4	4	4	19	0	8128	8192	8192	3904	7616	8704	6016	12160	7488
1566984098	20	0	4152.307617	4160	4209.743652	4122.05127	4153.846191	0	4				0	4	4	4	4	4	20	0	8128	8192	8192	3840	7616	8704	5952	12224	7424
1566984098	21	0	4183.589844	4203.077148	4172.307617	4163.077148	4180	0	4				0	4	4	4	4	4	21	0	8128	8192	8192	3904	7616	8704	6016	12224	7488
1566984098	22	0	4220.512695	4227.692383	4182.05127	4200	4210.256348	0	4				0	4	4	4	4	4	22	0	8192	8192	8192	3840	7616	8768	6016	12224	7488
1566984098	23	0	4231.282227	4227.692383	4240	4209.230957	4221.538574	0	4				0	4	4	4	4	4	23	0	8128	8192	8192	3840	7616	8704	6016	12160	7488
1566984098	24	0	4215.384766	4221.538574	4162.563965	4196.410156	4211.282227	0	4				0	4	4	4	4	4	24	0	8192	8192	8192	3904	7616	8768	6016	12160	7488
1566984098	25	0	4208.205078	4221.538574	4209.743652	4190.256348	4203.589844	0	4				0	4	4	4	4	4	25	0	8128	8192	8192	3904	7616	8768	5952	12160	7488
1566984098	26	0	4221.025879	4229.743652	4198.461426	4202.05127	4210.256348	0	4				0	4	4	4	4	4	26	0	8128	8192	8192	3904	7616	8704	5952	12160	7488
1566984098	27	0	4218.461426	4221.538574	4182.05127	4199.487305	4206.153809	0	4				0	4	4	4	4	4	27	0	8128	8192	8192	3904	7616	8768	6016	12224	7616
1566984098	28	0	4217.94873	4213.333496	4231.794922	4195.384766	4204.615234	0	4				0	4	4	4	4	4	28	0	8192	8192	8192	3904	7616	8768	6016	12160	7424
1566984098	29	0	4249.743652	4231.794922	4175.384766	4217.94873	4235.384766	0	4				0	4	4	4	4	4	29	0	8192	8192	8192	3840	7616	8768	6016	12224	7488
1566984098	30	0	4282.05127	4235.897461	4213.846191	4228.205078	4271.794922	0	4				0	4	4	4	4	4	30	0	8192	8192	8192	3840	7616	8704	6016	12160	7296
1566984098	31	0	4311.282227	4221.538574	4188.205078	4210.256348	4302.563965	0	4				0	4	4	4	4	4	31	0	8192	8192	8192	3840	7616	8768	6016	12160	7296
1566984098	32	0	4364.615234	4219.487305	4164.615234	4194.358887	4351.794922	0	4				0	4	4	4	4	4	32	0	8192	8192	8192	3840	7616	8768	5952	12160	7616
1566984098	33	0	4453.846191	4233.846191	4229.743652	4202.563965	4434.358887	0	4				0	4	4	4	4	4	33	0	8192	8128	8192	3840	7616	8704	5952	12224	7424
1566984098	34	0	4553.333496	4246.153809	4177.436035	4216.922852	4517.94873	0	4				0	4	4	4	4	4	34	0	8192	8128	8192	3904	7616	8768	5952	12224	7488
1566984098	35	0	4610.769043	4254.358887	4226.153809	4216.922852	4553.846191	0	4				0	4	4	4	4	4	35	0	8192	8128	8192	3840	7616	8768	6016	12224	7424
1566984098	36	0	4630.256348	4258.461426	4224.102539	4220	4560.512695	0	4				0	4	4	4	4	4	36	0	8192	8128	8192	3840	7616	8704	6016	12224	7424
1566984098	37	0	4644.102539	4254.358887	4180.512695	4226.153809	4571.794922	0	4				0	4	4	4	4	4	37	0	8192	8192	8192	3904	7616	8704	6016	12160	7488
1566984098	38	0	4662.563965	4256.410156	4232.820313	4227.692383	4590.769043	0	4				0	4	4	4	4	4	38	0	8192	8192	8192	3840	7616	8704	6016	12160	7424
1566984098	39	0	4680	4268.717773	4171.794922	4230.256348	4598.461426	0	4				0	4	4	4	4	4	39	0	8192	8192	8192	3904	7616	8704	6016	12160	7552
1566984098	40	0	4691.794922	4266.666504	4205.641113	4236.410156	4601.538574	0	4				0	4	4	4	4	4	40	0	8192	8192	8192	3904	7616	8768	6016	12160	7552
1566984098	41	0	4693.846191	4246.153809	4212.307617	4233.333496	4608.717773	0	4				0	4	4	4	4	4	41	0	8192	8192	8192	3840	7616	8704	6016	12160	7424
1566984098	42	0	4695.384766	4240	4160.512695	4221.538574	4604.615234	0	4				0	4	4	4	4	4	42	0	8192	8128	8192	3904	7616	8704	6016	12224	7488
1566984098	43	0	4713.333496	4258.461426	4223.077148	4221.538574	4609.743652	0	4				0	4	4	4	4	4	43	0	8192	8128	8192	3904	7616	8704	5952	12160	7424
1566984098	44	0	4728.205078	4262.563965	4173.333496	4225.641113	4623.589844	0	4				0	4	4	4	4	4	44	0	8128	8128	8192	3904	7616	8768	5952	12160	7424
1566984098	45	0	4711.282227	4246.153809	4191.794922	4211.794922	4612.820313	0	4				0	4	4	4	4	4	45	0	8128	8128	8192	3904	7616	8768	6080	12160	7488
1566984098	46	0	4690.256348	4244.102539	4212.820313	4193.846191	4582.05127	0	4				0	4	4	4	4	4	46	0	8128	8192	8192	3904	7616	8704	6016	12160	7488
1566984098	47	0	4688.205078	4246.153809	4167.692383	4190.769043	4565.128418	0	4				0	4	4	4	4	4	47	0	8128	8192	8192	3904	7616	8768	5952	12224	7488
1566984098	48	0	4684.615234	4233.846191	4227.692383	4195.897461	4561.538574	0	4				0	4	4	4	4	4	48	0	8128	8128	8192	3840	7616	8704	6016	12224	7360
1566984098	49	0	4672.820313	4235.897461	4174.871582	4195.384766	4547.179688	0	4				0	4	4	4	4	4	49	0	8128	8128	8192	3904	7616	8704	6016	12160	7808
1566984098	50	0	4658.461426	4244.102539	4183.077148	4178.974121	4529.230957	0	4				0	4	4	4	4	4	50	0	8192	8192	8192	3904	7616	8704	5952	12160	7808
1566984098	51	0	4651.282227	4240	4215.897461	4173.333496	4526.153809	0	4				0	4	4	4	4	4	51	0	8192	8128	8192	3840	7616	8704	5952	12160	7488
1566984098	52	0	4650.256348	4237.94873	4165.641113	4196.410156	4526.153809	0	4				0	4	4	4	4	4	52	0	8192	8192	8192	3904	7616	8704	6016	12224	7488
1566984098	53	0	4643.589844	4242.05127	4228.717773	4218.461426	4517.94873	0	4				0	4	4	4	4	4	53	0	8192	8192	8192	3840	7616	8704	5952	12096	7488
1566984098	54	0	4626.666504	4242.05127	4185.128418	4226.666504	4509.230957	0	4				0	4	4	4	4	4	54	0	8192	8192	8192	3840	7616	8704	5952	12096	7488
1566984098	55	0	4587.179688	4221.538574	4180	4217.94873	4477.94873	0	4				0	4	4	4	4	4	55	0	8192	8192	8192	3904	7616	8704	6016	12160	7488
1566984098	56	0	4543.077148	4194.871582	4213.846191	4195.384766	4426.666504	0	4				0	4	4	4	4	4	56	0	8192	8192	8192	3904	7616	8768	6016	12224	7488
1566984098	57	0	4507.179688	4190.769043	4143.589844	4183.077148	4392.307617	0	4				0	4	4	4	4	4	57	0	8192	8128	8192	3904	7616	8704	5952	12160	7616
1566984098	58	0	4468.717773	4198.974121	4213.846191	4186.666504	4369.230957	0	4				0	4	4	4	4	4	58	0	8192	8128	8192	3904	7616	8768	5952	12160	7616
1566984098	59	0	4432.820313	4203.077148	4205.128418	4204.102539	4344.102539	0	4				0	4	4	4	4	4	59	0	8192	8192	8192	3840	7616	8768	6016	12160	7488
1566984098	60	0	4388.717773	4205.128418	4191.794922	4211.282227	4306.153809	0	4				0	4	4	4	4	4	60	0	8192	8192	8192	3904	7616	8768	5952	12160	7488
1566984098	61	0	4334.871582	4211.282227	4236.410156	4196.922852	4258.974121	0	4				0	4	4	4	4	4	61	0	8192	8192	8192	3904	7616	8768	6016	12160	7424
1566984099	62	0	4287.692383	4207.179688	4166.153809	4185.641113	4216.410156	0	4				0	4	4	4	4	4	62	0	8192	8192	8192	3840	7616	8704	6016	12160	7424
1566984099	63	0	4248.717773	4196.922852	4201.025879	4180	4180	0	4				0	4	4	4	4	4	63	0	8192	8192	8192	3840	7616	8704	5952	12160	7488
1566984099	64	0	4216.410156	4194.871582	4189.743652	4178.461426	4152.820313	450	4				0	4	4	4	4	4	64	0	8192	8192	8192	3904	7616	8768	6016	12224	7424
1566984099	65	0	4193.333496	4192.820313	4187.179688	4181.538574	4135.384766	450	4				0	4	4	4	4	4	65	0	8192	8192	8192	3840	7616	8704	5952	12224	7552
1566984099	66	0	4179.487305	4192.820313	4231.794922	4184.102539	4124.102539	1023	4				0	4	4	4	4	4	66	0	8192	8192	8192	3904	7616	8768	6016	12160	7488
1566984099	67	0	4175.384766	4203.077148	4153.333496	4188.717773	4117.436035	450	4				0	4	4	4	4	4	67	0	8192	8192	8192	3904	7616	8768	5952	12160	7168
1566984099	68	0	4170.769043	4211.282227	4197.436035	4190.769043	4111.794922	1023	4				0	4	4	4	4	4	68	0	8192	8192	8192	3904	7616	8768	5952	12160	7168
1566984099	69	0	4161.025879	4205.128418	4188.205078	4188.205078	4107.179688	450	4				0	4	4	4	4	4	69	0	8192	8192	8192	3904	7616	8704	6016	12224	7488
1566984099	70	0	4167.179688	4205.128418	4162.563965	4195.384766	4118.461426	1023	4				0	4	4	4	4	4	70	0	8192	8192	8192	3904	7616	8768	6016	12224	7488
1566984099	71	0	4192.307617	4215.384766	4241.538574	4212.307617	4143.077148	450	4				0	4	4	4	4	4	71	0	8192	8192	8192	3840	7616	8768	6016	12224	7424
1566984099	72	0	4184.102539	4205.128418	4177.94873	4203.077148	4132.820313	450	4				0	4	4	4	4	4	72	0	8192	8192	8192	3904	7616	8704	6016	12224	7424
1566984099	73	0	4145.128418	4184.615234	4190.256348	4173.846191	4094.358887	1023	4				0	4	4	4	4	4	73	0	8192	8192	8192	3904	7616	8768	5888	12224	7424
1566984099	74	0	4131.282227	4180.512695	4194.358887	4170.256348	4081.025635	450	4				0	4	4	4	4	4	74	0	8192	8192	8192	3904	7616	8704	6080	12224	7424
1566984099	75	0	4123.589844	4180.512695	4161.538574	4168.717773	4072.307617	1023	4				0	4	4	4	4	4	75	0	8192	8192	8192	3904	7616	8704	6016	12224	7488
1566984099	76	0	4101.538574	4166.153809	4223.077148	4154.358887	4048.718018	450	4				0	4	4	4	4	4	76	0	8192	8192	8192	3840	7616	8768	6016	12224	7488
1566984099	77	0	4103.077148	4166.153809	4167.692383	4156.922852	4049.743652	450	4				0	4	4	4	4	4	77	0	8128	8192	8192	3840	7616	8768	6016	12224	7488
1566984099	78	0	4114.358887	4170.256348	4185.641113	4158.974121	4060.512939	450	4				0	4	4	4	4	4	78	0	8192	8192	8192	3904	7616	8768	6016	12160	7488
1566984099	79	0	4109.743652	4166.153809	4200.512695	4159.487305	4055.384521	1023	4				0	4	4	4	4	4	79	0	8192	8192	8192	3904	7616	8768	6016	12160	7424
1566984099	80	0	4112.820313	4178.461426	4163.589844	4177.436035	4058.461426	450	4				0	4	4	4	4	4	80	0	8192	8192	8192	3904	7616	8704	6016	12160	7616
1566984099	81	0	4131.282227	4194.871582	4225.641113	4191.794922	4075.384521	450	4				0	4	4	4	4	4	81	0	8192	8192	8192	3904	7616	8768	5952	12160	7616
1566984099	82	0	4139.487305	4188.717773	4162.563965	4186.666504	4085.128174	450	4				0	4	4	4	4	4	82	0	8192	8192	8192	3840	7616	8768	5952	12160	7424
1566984099	83	0	4127.692383	4176.410156	4177.436035	4175.384766	4077.435791	1023	4				0	4	4	4	4	4	83	0	8192	8192	8192	3904	7616	8704	5952	12096	7488
1566984099	84	0	4116.410156	4182.563965	4215.384766	4169.230957	4065.641113	450	4				0	4	4	4	4	4	84	0	8192	8192	8192	3904	7616	8768	6016	12160	7424
1566984099	85	0	4118.461426	4186.666504	4164.615234	4167.692383	4061.025635	450	4				0	4	4	4	4	4	85	0	8192	8192	8192	3840	7616	8768	6080	12160	7168
1566984099	86	0	4130.256348	4184.615234	4228.205078	4174.871582	4073.846191	450	4				0	4	4	4	4	4	86	0	8192	8128	8192	3840	7616	8704	6080	12160	7168
1566984099	87	0	4135.384766	4182.563965	4178.974121	4184.102539	4085.128174	1023	4				0	4	4	4	4	4	87	0	8192	8192	8192	3904	7616	8704	5952	12160	7424
1566984099	88	0	4132.307617	4182.563965	4177.436035	4180	4080	450	4				0	4	4	4	4	4	88	0	8192	8128	8192	3840	7616	8768	6016	12224	7488
1566984099	89	0	4140.512695	4196.922852	4226.153809	4174.871582	4084.615479	450	4				0	4	4	4	4	4	89	0	8192	8192	8192	3840	7616	8704	6016	12160	7488
1566984099	90	0	4150.769043	4203.077148	4160.512695	4180.512695	4098.974121	450	4				0	4	4	4	4	4	90	0	8192	8128	8192	3904	7616	8704	6016	12160	7488
1566984099	91	0	4141.025879	4182.563965	4198.461426	4177.436035	4090.769287	1023	4				0	4	4	4	4	4	91	0	8192	8128	8192	3904	7616	8768	6016	12224	7488
1566984099	92	0	4122.05127	4176.410156	4174.871582	4166.666504	4070.769287	450	4				0	4	4	4	4	4	92	0	8192	8128	8192	3904	7616	8704	6016	12224	7424
1566984099	93	0	4125.641113	4201.025879	4188.717773	4180.512695	4078.461426	450	4				0	4	4	4	4	4	93	0	8192	8128	8192	3904	7616	8704	6016	12224	7488
1566984099	94	0	4154.871582	4229.743652	4234.358887	4206.666504	4103.077148	450	4				0	4	4	4	4	4	94	0	8192	8128	8192	3904	7616	8704	6016	12224	7488
1566984099	95	0	4164.102539	4221.538574	4162.563965	4206.666504	4104.615234	1023	4				0	4	4	4	4	4	95	0	8192	8192	8192	3904	7616	8704	5952	12224	7488
1566984099	96	0	4151.794922	4205.128418	4212.307617	4191.282227	4095.897461	450	4				0	4	4	4	4	4	96	0	8192	8128	8192	3904	7616	8768	5952	12224	7424
1566984099	97	0	4150.769043	4203.077148	4195.384766	4186.153809	4098.461426	450	4				0	4	4	4	4	4	97	0	8192	8128	8192	3904	7616	8768	6016	12224	7360
1566984099	98	0	4149.230957	4182.563965	4180.512695	4174.871582	4096.922852	450	4				0	4	4	4	4	4	98	0	8192	8128	8192	3904	7616	8704	5952	12224	7296
1566984099	99	0	4148.205078	4166.153809	4222.563965	4167.179688	4094.358887	1023	4				0	4	4	4	4	4	99	0	8192	8192	8192	3904	7616	8768	5952	12224	7296
1566984099	100	0	4160	4184.615234	4145.128418	4176.410156	4104.102539	450	4				0	4	4	4	4	4	100	0	8192	8192	8192	3904	7616	8704	5952	12224	7360
1566984099	101	0	4161.025879	4190.769043	4194.871582	4167.692383	4099.487305	450	4				0	4	4	4	4	4	101	0	8192	8128	8192	3904	7616	8704	5952	12160	7488
1566984099	102	0	4164.102539	4182.563965	4197.436035	4157.436035	4097.94873	450	4				0	4	4	4	4	4	102	0	8192	8192	8192	3840	7616	8768	5952	12160	7424
1566984099	103	0	4181.025879	4190.769043	4166.666504	4169.230957	4111.282227	1023	4				0	4	4	4	4	4	103	0	8192	8192	8192	3840	7616	8704	6016	12160	7488
1566984099	104	0	4171.282227	4190.769043	4214.871582	4171.794922	4102.05127	450	4				0	4	4	4	4	4	104	0	8192	8192	8192	3904	7616	8704	6016	12160	7488
1566984099	105	0	4142.563965	4180.512695	4151.794922	4163.589844	4077.94873	450	4				0	4	4	4	4	4	105	0	8192	8192	8192	3904	7616	8704	5952	12224	7488
1566984099	106	0	4136.410156	4172.307617	4193.333496	4164.615234	4069.743652	450	4				0	4	4	4	4	4	106	0	8192	8192	8192	3904	7616	8768	6080	12160	7488
1566984099	107	0	4144.102539	4172.307617	4194.358887	4176.922852	4077.94873	1023	4				0	4	4	4	4	4	107	0	8192	8192	8192	3840	7616	8704	6016	12160	7616
1566984099	108	0	4140.512695	4182.563965	4154.358887	4185.128418	4088.718018	450	4				0	4	4	4	4	4	108	0	8192	8192	8192	3904	7616	8704	6016	12160	7616
1566984099	109	0	4144.615234	4190.769043	4218.974121	4186.666504	4100.512695	450	4				0	4	4	4	4	4	109	0	8192	8192	8192	3904	7616	8704	6080	12224	7488
1566984099	110	0	4159.487305	4184.615234	4164.615234	4182.563965	4107.179688	450	4				0	4	4	4	4	4	110	0	8192	8192	8192	3904	7616	8704	6080	12160	7488
1566984099	111	0	4154.358887	4170.256348	4189.743652	4170.769043	4101.025879	1023	4				0	4	4	4	4	4	111	0	8192	8192	8192	3904	7616	8704	6016	12224	7488
1566984099	112	0	4146.666504	4168.205078	4194.358887	4167.179688	4101.538574	450	4				0	4	4	4	4	4	112	0	8192	8192	8192	3840	7616	8704	6016	12224	7488
1566984099	113	0	4161.025879	4170.256348	4147.179688	4176.410156	4114.871582	450	4				0	4	4	4	4	4	113	0	8192	8192	8192	3904	7616	8704	5952	12224	7616
1566984099	114	0	4169.743652	4162.05127	4212.820313	4175.384766	4117.94873	450	4				0	4	4	4	4	4	114	0	8192	8192	8192	3904	7616	8768	6016	12224	7424
1566984099	115	0	4161.025879	4166.153809	4150.256348	4163.589844	4109.230957	1023	4				0	4	4	4	4	4	115	0	8192	8192	8192	3904	7616	8768	6016	12224	7552
1566984099	116	0	4165.641113	4190.769043	4166.153809	4170.769043	4117.94873	450	4				0	4	4	4	4	4	116	0	8192	8192	8192	3904	7616	8704	6016	12224	7296
1566984099	117	0	4180.512695	4198.974121	4208.717773	4190.256348	4137.94873	450	4				0	4	4	4	4	4	117	0	8192	8192	8192	3904	7616	8768	6016	12224	7296
1566984099	118	0	4169.743652	4186.666504	4163.589844	4185.128418	4128.205078	450	4				0	4	4	4	4	4	118	0	8192	8192	8192	3840	7616	8704	5952	12160	7488
1566984099	119	0	4148.717773	4184.615234	4216.410156	4174.358887	4108.205078	1023	4				0	4	4	4	4	4	119	0	8192	8192	8192	3904	7616	8704	6080	12160	7424
1566984099	120	0	4133.333496	4178.461426	4165.641113	4167.692383	4095.897461	450	4				0	4	4	4	4	4	120	0	8128	8192	8192	3904	7616	8704	6016	12160	7424
1566984099	121	0	4100	4151.794922	4164.102539	4131.794922	4061.538574	450	4				0	4	4	4	4	4	121	0	8192	8192	8192	3840	7616	8704	5952	12224	7424
1566984099	122	0	4071.281982	4143.589844	4191.282227	4100.512695	4036.410156	450	4				0	4	4	4	4	4	122	0	8192	8192	8192	3840	7616	8704	5952	12224	7424
1566984099	123	0	4091.281982	4157.94873	4143.589844	4121.025879	4061.025635	1023	4				0	4	4	4	4	4	123	0	8192	8192	8192	3904	7616	8704	6016	12224	7424
1566984099	124	0	4139.487305	4176.410156	4213.333496	4161.025879	4104.615234	450	4				0	4	4	4	4	4	124	0	8192	8192	8192	3904	7616	8704	6016	12160	7424
1566984099	125	0	4178.974121	4198.974121	4182.563965	4190.256348	4141.025879	450	4				0	4	4	4	4	4	125	0	8128	8192	8192	3840	7616	8704	6016	12160	7488
1566984099	126	0	4191.282227	4213.333496	4182.563965	4202.563965	4156.410156	450	4				0	4	4	4	4	4	126	0	8192	8192	8192	3904	7616	8768	6016	12160	7488
1566984099	127	0	4190.256348	4205.128418	4221.025879	4199.487305	4155.384766	244	4				0	4	4	4	4	4	127	0	8192	8192	8192	3904	7616	8768	6016	12160	7424
1566984099	0	0	4181.538574	4188.717773	4153.333496	4185.641113	4145.641113	450	4				0	4	4	4	4	4	0	0	8192	8192	8192	3904	7616	8704	6016	12160	7488
1566984099	1	0	4167.179688	4192.820313	4205.128418	4180.512695	4136.922852	450	4				0	4	4	4	4	4	1	0	8192	8192	8192	3904	7616	8768	6080	12160	7424
1566984099	2	0	4165.641113	4213.333496	4175.897461	4193.333496	4137.436035	57	4				0	1	4	4	4	4	2	0	8192	8192	8192	3840	7616	8768	6080	12160	7424
1566984099	3	0	4157.436035	4203.077148	4164.102539	4191.282227	4127.179688	450	4				0	1	4	4	4	4	3	0	8192	8192	8192	3904	7616	8704	6080	12224	7552
1566984099	4	0	4149.230957	4194.871582	4224.615234	4182.05127	4117.436035	1023	4				0	1	4	4	4	4	4	0	8192	8192	8192	3840	7616	8768	6080	12160	7360
1566984099	5	0	4156.922852	4219.487305	4160.512695	4194.871582	4124.615234	450	4				0	1	4	4	4	4	5	0	8192	8192	8192	3840	7616	8768	6016	12224	7488
1566984099	6	0	4150.256348	4205.128418	4197.94873	4193.333496	4117.436035	1023	4				0	1	4	4	4	4	6	0	8192	8192	8192	3904	7616	8768	6016	12160	7360
1566984099	7	0	4140.512695	4166.153809	4185.128418	4177.94873	4107.179688	450	4				0	1	4	4	4	4	7	0	8192	8128	8192	3904	7616	8768	6016	12160	7360
1566984099	8	0	4156.922852	4188.717773	4171.794922	4190.256348	4129.743652	450	4				0	1	4	4	4	4	8	0	8192	8128	8192	3840	7616	8768	5952	12224	7296
1566984099	9	0	4179.487305	4219.487305	4229.743652	4203.589844	4154.871582	1023	4				0	1	4	4	4	4	9	0	8192	8128	8192	3904	7616	8768	6016	12224	7424
1566984099	10	0	4185.641113	4211.282227	4161.538574	4197.94873	4157.94873	450	4				0	1	4	4	4	4	10	0	8192	8128	8192	3904	7616	8768	6080	12160	7488
1566984099	11	0	4192.307617	4209.230957	4198.974121	4202.563965	4166.153809	1023	4				0	1	4	4	4	4	11	0	8192	8128	8192	3904	7616	8768	6016	12160	7488
1566984099	12	0	4198.461426	4221.538574	4187.179688	4208.717773	4173.846191	450	4				0	1	4	4	4	4	12	0	8192	8128	8192	3904	7616	8704	6016	12160	7488
1566984099	13	0	4186.666504	4201.025879	4145.641113	4189.230957	4160.512695	450	4				0	1	4	4	4	4	13	0	8192	8128	8192	3840	7616	8704	6016	12160	7488
1566984099	14	0	4178.461426	4184.615234	4214.871582	4178.461426	4150.769043	450	4				0	1	4	4	4	4	14	0	8192	8128	8192	3904	7616	8704	6016	12224	7424
1566984099	15	0	4182.563965	4203.077148	4160	4195.384766	4155.384766	1023	4				0	1	4	4	4	4	15	0	8192	8128	8192	3904	7616	8704	6016	12224	7232
1566984099	16	0	4172.820313	4203.077148	4189.230957	4194.358887	4147.692383	0	4				0	1	4	4	4	4	16	0	8128	8128	8192	3904	7616	8704	6016	12224	7232
1566984099	17	0	4156.410156	4192.820313	4206.153809	4177.94873	4133.333496	0	4				0	1	4	4	4	4	17	0	8128	8128	8192	3904	7616	8704	6016	12160	7424
1566984099	18	0	4157.436035	4203.077148	4163.589844	4180	4130.769043	0	4				0	1	4	4	4	4	18	0	8128	8128	8192	3904	7616	8704	6016	12160	7488
1566984099	19	0	4164.615234	4209.230957	4219.487305	4185.128418	4135.897461	0	4				0	1	4	4	4	4	19	0	8128	8128	8192	3904	7616	8704	6080	12224	7424
1566984099	20	0	4154.358887	4188.717773	4163.589844	4172.307617	4126.666504	0	4				0	1	4	4	4	4	20	0	8128	8128	8192	3904	7616	8704	6080	12224	7424
1566984099	21	0	4136.922852	4164.102539	4177.436035	4159.487305	4110.256348	0	4				0	1	4	4	4	4	21	0	8128	8128	8192	3904	7616	8704	6016	12224	7488
1566984099	22	0	4148.205078	4168.205078	4196.922852	4171.282227	4124.102539	0	4				0	1	4	4	4	4	22	0	8128	8128	8192	3904	7616	8768	5952	12160	7424
1566984099	23	0	4170.256348	4190.769043	4163.077148	4186.153809	4147.692383	0	4				0	1	4	4	4	4	23	0	8128	8192	8192	3904	7616	8768	6080	12160	7488
1566984099	24	0	4171.794922	4198.974121	4226.666504	4184.615234	4152.820313	0	4				0	1	4	4	4	4	24	0	8128	8192	8192	3904	7616	8704	6080	12224	7744
1566984099	25	0	4168.205078	4188.717773	4165.128418	4179.487305	4152.307617	0	4				0	1	4	4	4	4	25	0	8192	8192	8192	3904	7616	8768	6080	12224	7488
1566984099	26	0	4170.256348	4176.410156	4178.974121	4172.307617	4149.743652	0	4				0	1	4	4	4	4	26	0	8128	8192	8192	3840	7616	8768	5952	12224	7488
1566984099	27	0	4170.769043	4186.666504	4221.025879	4173.846191	4147.179688	0	4				0	1	4	4	4	4	27	0	8128	8192	8192	3904	7616	8768	6016	12224	7424
1566984099	28	0	4164.102539	4192.820313	4155.384766	4181.025879	4148.205078	0	4				0	1	4	4	4	4	28	0	8192	8192	8192	3904	7616	8768	6016	12224	7488
1566984099	29	0	4157.94873	4174.358887	4202.563965	4174.871582	4146.153809	0	4				0	1	4	4	4	4	29	0	8192	8192	8192	3904	7616	8768	6080	12224	7424
1566984099	30	0	4158.461426	4178.461426	4177.436035	4174.358887	4146.153809	0	4				0	1	4	4	4	4	30	0	8192	8192	8192	3904	7616	8704	6080	12224	7424
1566984099	31	0	4157.94873	4201.025879	4192.307617	4184.615234	4147.179688	0	4				0	1	4	4	4	4	31	0	8192	8192	8192	3904	7616	8768	5952	12096	7424
1566984099	32	0	4153.846191	4205.128418	4216.922852	4183.589844	4144.615234	0	4				0	1	4	4	4	4	32	0	8192	8192	8192	3904	7616	8704	6080	12224	7424
1566984099	33	0	4155.384766	4196.922852	4148.205078	4178.974121	4147.692383	0	4				0	1	4	4	4	4	33	0	8192	8192	8192	3904	7616	8768	5952	12160	7616
1566984099	34	0	4170.769043	4203.077148	4217.94873	4189.230957	4164.102539	0	4				0	1	4	4	4	4	34	0	8192	8192	8192	3904	7616	8704	5952	12160	7616
1566984099	35	0	4171.282227	4203.077148	4182.563965	4192.307617	4163.589844	0	4				0	1	4	4	4	4	35	0	8192	8192	8192	3840	7616	8704	5952	12224	7488
1566984099	36	0	4145.641113	4174.358887	4151.794922	4169.743652	4134.358887	0	4				0	1	4	4	4	4	36	0	8192	8192	8192	3904	7616	8768	5952	12160	7424
1566984099	37	0	4146.153809	4172.307617	4203.589844	4161.538574	4131.794922	0	4				0	1	4	4	4	4	37	0	8192	8192	8192	3904	7616	8768	6016	12160	7424
1566984099	38	0	4176.922852	4205.128418	4160	4186.666504	4167.692383	0	4				0	1	4	4	4	4	38	0	8192	8192	8192	3904	7616	8768	6016	12160	7424
1566984099	39	0	4173.846191	4211.282227	4208.717773	4203.077148	4174.871582	0	4				0	1	4	4	4	4	39	0	8192	8192	8192	3904	7616	8768	5952	12224	7296
1566984099	40	0	4152.307617	4190.769043	4179.487305	4191.282227	4152.307617	0	4				0	1	4	4	4	4	40	0	8192	8192	8192	3904	7616	8704	6016	12224	7488
1566984099	41	0	4167.692383	4192.820313	4172.307617	4188.205078	4160.512695	0	4				0	1	4	4	4	4	41	0	8192	8192	8192	3904	7616	8768	6016	12160	7424
1566984099	42	0	4184.102539	4211.282227	4238.461426	4207.179688	4183.077148	0	4				0	1	4	4	4	4	42	0	8192	8192	8192	3840	7616	8704	6016	12224	7424
1566984099	43	0	4163.077148	4211.282227	4159.487305	4202.05127	4167.179688	0	4				0	1	4	4	4	4	43	0	8192	8192	8192	3904	7616	8704	6016	12160	7360
1566984099	44	0	4164.102539	4219.487305	4203.589844	4185.128418	4156.410156	0	4				0	1	4	4	4	4	44	0	8192	8192	8192	3904	7616	8704	6016	12160	7360
1566984099	45	0	4196.410156	4231.794922	4211.794922	4203.589844	4183.589844	0	4				0	1	4	4	4	4	45	0	8192	8192	8192	3904	7616	8768	6016	12160	7424
1566984099	46	0	4188.717773	4211.282227	4160.512695	4213.333496	4185.128418	0	4				0	1	4	4	4	4	46	0	8192	8192	8192	3840	7616	8768	5952	12224	7488
1566984099	47	0	4173.333496	4194.871582	4202.05127	4196.410156	4169.230957	0	4				0	1	4	4	4	4	47	0	8192	8192	8192	3840	7616	8704	6016	12224	7424
1566984099	48	0	4195.384766	4219.487305	4160	4200.512695	4184.102539	0	4				0	1	4	4	4	4	48	0	8192	8192	8192	3904	7616	8768	6016	12224	7424
1566984099	49	0	4197.436035	4215.384766	4199.487305	4202.05127	4190.769043	0	4				0	1	4	4	4	4	49	0	8192	8192	8192	3904	7616	8768	6016	12224	7424
1566984099	50	0	4179.487305	4190.769043	4190.769043	4185.641113	4181.025879	0	4				0	1	4	4	4	4	50	0	8128	8128	8192	3904	7616	8704	5952	12224	7488
1566984099	51	0	4190.256348	4205.128418	4161.025879	4196.410156	4196.922852	0	4				0	1	4	4	4	4	51	0	8192	8192	8192	3904	7616	8768	6016	12160	7424
1566984099	52	0	4202.563965	4221.538574	4230.256348	4210.769043	4209.230957	0	4				0	1	4	4	4	4	52	0	8192	8192	8192	3840	7616	8704	6016	12160	7424
1566984099	53	0	4189.743652	4211.282227	4158.461426	4198.461426	4190.769043	0	4				0	1	4	4	4	4	53	0	8128	8192	8192	3904	7616	8704	6080	12160	7424
1566984099	54	0	4184.102539	4211.282227	4187.179688	4191.794922	4185.128418	0	4				0	1	4	4	4	4	54	0	8192	8128	8192	3904	7616	8768	5952	12160	7424
1566984099	55	0	4188.205078	4221.538574	4224.102539	4202.05127	4193.333496	0	4				0	1	4	4	4	4	55	0	8192	8192	8192	3840	7616	8704	5952	12160	7488
1566984099	56	0	4174.871582	4209.230957	4171.794922	4198.974121	4175.897461	0	4				0	1	4	4	4	4	56	0	8192	8192	8192	3904	7616	8768	5952	12224	7552
1566984099	57	0	4162.05127	4196.922852	4217.436035	4189.230957	4162.05127	0	4				0	1	4	4	4	4	57	0	8192	8192	8192	3904	7616	8768	6016	12224	7552
1566984099	58	0	4178.974121	4217.436035	4172.820313	4206.666504	4186.666504	0	4				0	1	4	4	4	4	58	0	8192	8192	8192	3904	7616	8768	6080	12224	7360
1566984099	59	0	4190.256348	4231.794922	4201.025879	4222.05127	4198.974121	0	4				0	1	4	4	4	4	59	0	8128	8192	8192	3904	7616	8768	5952	12224	7488
1566984099	60	0	4184.615234	4215.384766	4223.077148	4211.794922	4186.153809	0	4				0	1	4	4	4	4	60	0	8192	8192	8192	3904	7616	8768	6016	12160	7424
1566984100	61	0	4183.077148	4203.077148	4158.461426	4203.077148	4183.077148	0	4				0	1	4	4	4	4	61	0	8192	8192	8192	3904	7616	8704	5888	12224	7488
1566984100	62	0	4189.230957	4217.436035	4224.615234	4209.230957	4194.358887	0	4				0	1	4	4	4	4	62	0	8192	8192	8192	3904	7616	8768	5888	12224	7488
1566984100	63	0	4192.307617	4219.487305	4185.128418	4214.871582	4202.05127	0	4				0	1	4	4	4	4	63	0	8128	8128	8192	3840	7616	8704	5952	12160	7488
1566984100	64	0	4179.487305	4192.820313	4171.794922	4198.461426	4191.794922	450	4				0	1	4	4	4	4	64	0	8192	8192	8192	3904	7616	8704	5952	12160	7488
1566984100	65	0	4175.897461	4192.820313	4207.179688	4187.692383	4184.102539	450	4				0	1	4	4	4	4	65	0	8192	8192	8192	3904	7616	8704	5888	12224	7296
1566984100	66	0	4190.769043	4221.538574	4165.641113	4197.94873	4190.256348	1023	4				0	4	4	4	4	4	66	0	8192	8128	8192	3840	7616	8704	5888	12224	7296
1566984100	67	0	4196.410156	4225.641113	4220	4207.179688	4200.512695	450	4				0	4	4	4	4	4	67	0	8192	8128	8192	3904	7616	8704	6080	12224	7424
1566984100	68	0	4193.846191	4223.589844	4178.461426	4211.794922	4207.692383	1023	4				0	4	4	4	4	4	68	0	8192	8128	8192	3904	7616	8832	6016	12160	7488
1566984100	69	0	4191.794922	4223.589844	4177.94873	4213.333496	4202.563965	450	4				0	4	4	4	4	4	69	0	8192	8128	8192	3904	7616	8768	6016	12224	7488
1566984100	70	0	4193.846191	4209.230957	4221.538574	4212.820313	4196.922852	1023	4				0	4	4	4	4	4	70	0	8128	8192	8192	3904	7616	8704	6016	12224	7488
1566984100	71	0	4204.102539	4203.077148	4152.820313	4214.871582	4207.179688	450	4				0	4	4	4	4	4	71	0	8192	8192	8192	3904	7616	8768	6016	12160	7424
1566984100	72	0	4204.102539	4217.436035	4212.820313	4211.794922	4213.846191	450	4				0	4	4	4	4	4	72	0	8192	8192	8192	3840	7616	8704	6016	12160	7424
1566984100	73	0	4201.025879	4225.641113	4190.256348	4209.230957	4209.230957	1023	4				0	4	4	4	4	4	73	0	8192	8192	8192	3904	7616	8704	6016	12224	7488
1566984100	74	0	4206.666504	4211.282227	4157.94873	4209.743652	4205.128418	450	4				0	4	4	4	4	4	74	0	8192	8192	8192	3904	7616	8768	6016	12288	7744
1566984100	75	0	4198.461426	4198.974121	4202.05127	4201.538574	4195.384766	1023	4				0	4	4	4	4	4	75	0	8192	8192	8192	3840	7616	8704	6016	12288	7744
1566984100	76	0	4184.102539	4198.974121	4146.153809	4195.384766	4185.641113	450	4				0	4	4	4	4	4	76	0	8128	8128	8192	3904	7616	8768	6016	12096	7424
1566984100	77	0	4190.256348	4203.077148	4206.153809	4201.025879	4190.256348	450	4				0	4	4	4	4	4	77	0	8192	8192	8192	3904	7616	8768	6080	12224	7488
1566984100	78	0	4191.282227	4213.333496	4196.410156	4202.05127	4188.717773	450	4				0	4	4	4	4	4	78	0	8128	8192	8192	3904	7616	8768	6080	12224	7488
1566984100	79	0	4169.743652	4213.333496	4163.077148	4189.743652	4172.307617	1023	4				0	4	4	4	4	4	79	0	8192	8192	8192	3904	7616	8704	6016	12160	7488
1566984100	80	0	4178.461426	4215.384766	4228.717773	4195.897461	4178.461426	450	4				0	4	4	4	4	4	80	0	8192	8192	8192	3904	7616	8768	6016	12160	7488
1566984100	81	0	4204.615234	4231.794922	4175.384766	4212.820313	4200.512695	450	4				0	4	4	4	4	4	81	0	8192	8192	8192	3904	7616	8768	6016	12224	7424
1566984100	82	0	4191.794922	4223.589844	4202.563965	4204.102539	4195.384766	450	4				0	4	4	4	4	4	82	0	8192	8192	8192	3904	7616	8768	6080	12160	7424
1566984100	83	0	4174.871582	4205.128418	4186.153809	4185.128418	4183.077148	1023	4				0	4	4	4	4	4	83	0	8128	8192	8192	3904	7616	8768	6016	12224	7168
1566984100	84	0	4192.820313	4213.333496	4155.384766	4180	4193.846191	450	4				0	4	4	4	4	4	84	0	8192	8192	8192	3904	7616	8704	6016	12224	7168
1566984100	85	0	4220	4235.897461	4226.666504	4199.487305	4218.461426	450	4				0	4	4	4	4	4	85	0	8192	8192	8192	3904	7616	8704	5952	12224	7488
1566984100	86	0	4213.333496	4227.692383	4153.846191	4217.436035	4220.512695	450	4				0	4	4	4	4	4	86	0	8192	8192	8192	3904	7616	8768	6016	12160	7488
1566984100	87	0	4192.307617	4203.077148	4175.384766	4209.230957	4202.05127	1023	4				0	4	4	4	4	4	87	0	8192	8192	8192	3840	7616	8768	6016	12160	7488
1566984100	88	0	4205.128418	4203.077148	4202.563965	4210.256348	4210.769043	450	4				0	4	4	4	4	4	88	0	8192	8192	8192	3904	7616	8768	6016	12160	7488
1566984100	89	0	4224.102539	4221.538574	4166.666504	4225.641113	4231.282227	450	4				0	4	4	4	4	4	89	0	8192	8192	8192	3904	7616	8768	5952	12160	7552
1566984100	90	0	4214.871582	4227.692383	4224.102539	4224.102539	4224.615234	450	4				0	4	4	4	4	4	90	0	8192	8192	8192	3840	7616	8768	6080	12224	7488
1566984100	91	0	4209.230957	4229.743652	4174.871582	4223.589844	4214.871582	1023	4				0	4	4	4	4	4	91	0	8192	8192	8192	3904	7616	8768	5952	12160	7488
1566984100	92	0	4210.769043	4233.846191	4201.538574	4232.820313	4216.922852	450	4				0	4	4	4	4	4	92	0	8192	8192	8192	3840	7616	8704	6016	12160	7424
1566984100	93	0	4198.461426	4231.794922	4221.538574	4224.615234	4213.333496	450	4				0	4	4	4	4	4	93	0	8128	8192	8192	3904	7616	8704	6016	12160	7424
1566984100	94	0	4194.871582	4227.692383	4168.717773	4209.230957	4205.641113	450	4				0	4	4	4	4	4	94	0	8128	8128	8192	3904	7616	8768	5952	12160	7616
1566984100	95	0	4208.717773	4227.692383	4231.282227	4205.641113	4207.179688	1023	4				0	4	4	4	4	4	95	0	8192	8192	8192	3840	7616	8768	6016	12160	7488
1566984100	96	0	4211.282227	4235.897461	4181.538574	4210.256348	4212.820313	450	4				0	4	4	4	4	4	96	0	8128	8192	8192	3904	7616	8768	6080	12160	7488
1566984100	97	0	4209.743652	4244.102539	4189.230957	4214.871582	4216.922852	450	4				0	4	4	4	4	4	97	0	8192	8128	8192	3904	7616	8704	5952	12224	7488
1566984100	98	0	4210.256348	4231.794922	4216.410156	4210.256348	4210.256348	450	4				0	4	4	4	4	4	98	0	8128	8128	8192	3904	7616	8768	5952	12224	7488
1566984100	99	0	4183.077148	4205.128418	4138.974121	4183.077148	4177.94873	1023	4				0	4	4	4	4	4	99	0	8128	8192	8192	3904	7616	8768	5952	12224	7488
1566984100	100	0	4141.025879	4180.512695	4186.153809	4147.179688	4140.512695	450	4				0	4	4	4	4	4	100	0	8128	8192	8192	3904	7616	8768	5952	12224	7488
1566984100	101	0	4132.307617	4178.461426	4163.077148	4140	4135.384766	450	4				0	4	4	4	4	4	101	0	8192	8128	8192	3904	7616	8768	6016	12160	7488
1566984100	102	0	4161.538574	4190.769043	4181.538574	4166.666504	4163.077148	450	4				0	4	4	4	4	4	102	0	8128	8192	8192	3904	7616	8768	6016	12160	7488
1566984100	103	0	4189.743652	4205.128418	4227.179688	4193.846191	4192.307617	1023	4				0	4	4	4	4	4	103	0	8128	8192	8192	3840	7616	8704	6080	12160	7424
1566984100	104	0	4189.230957	4207.179688	4163.077148	4195.384766	4192.307617	450	4				0	4	4	4	4	4	104	0	8128	8128	8192	3904	7616	8768	5952	12160	7488
1566984100	105	0	4187.692383	4213.333496	4221.538574	4191.794922	4189.230957	450	4				0	4	4	4	4	4	105	0	8192	8192	8192	3904	7616	8768	6016	12096	7488
1566984100	106	0	4208.717773	4227.692383	4195.384766	4204.102539	4207.692383	450	4				0	4	4	4	4	4	106	0	8128	8192	8192	3840	7616	8704	6016	12096	7488
1566984100	107	0	4214.871582	4225.641113	4180	4204.615234	4212.820313	1023	4				0	4	4	4	4	4	107	0	8128	8192	8192	3904	7616	8704	6016	12224	7616
1566984100	108	0	4207.692383	4219.487305	4232.307617	4197.94873	4208.717773	450	4				0	4	4	4	4	4	108	0	8128	8192	8192	3904	7616	8768	5952	12160	7424
1566984100	109	0	4217.436035	4227.692383	4163.077148	4207.179688	4221.025879	450	4				0	4	4	4	4	4	109	0	8192	8192	8192	3840	7616	8768	6016	12224	7488
1566984100	110	0	4225.128418	4219.487305	4201.025879	4208.717773	4226.153809	450	4				0	4	4	4	4	4	110	0	8192	8192	8192	3904	7616	8768	6016	12224	7360
1566984100	111	0	4218.461426	4205.128418	4182.563965	4196.922852	4216.410156	1023	4				0	4	4	4	4	4	111	0	8192	8192	8192	3840	7616	8768	6016	12224	7360
1566984100	112	0	4210.769043	4209.230957	4161.538574	4193.846191	4208.205078	450	4				0	4	4	4	4	4	112	0	8192	8192	8192	3840	7616	8768	5952	12224	7808
1566984100	113	0	4208.205078	4221.538574	4223.077148	4197.94873	4209.743652	450	4				0	4	4	4	4	4	113	0	8192	8192	8192	3840	7616	8704	6016	12160	7424
1566984100	114	0	4201.538574	4217.436035	4162.05127	4195.384766	4205.641113	450	4				0	4	4	4	4	4	114	0	8192	8192	8192	3904	7616	8768	5952	12224	7488
1566984100	115	0	4189.743652	4207.179688	4198.461426	4189.230957	4188.717773	1023	4				0	4	4	4	4	4	115	0	8192	8192	8192	3840	7680	8768	6080	12160	7488
1566984100	116	0	4189.743652	4215.384766	4190.769043	4192.820313	4181.025879	450	4				0	4	4	4	4	4	116	0	8192	8128	8192	3904	7616	8704	6080	12160	7488
1566984100	117	0	4188.205078	4213.333496	4159.487305	4195.384766	4182.05127	450	4				0	4	4	4	4	4	117	0	8192	8128	8192	3904	7616	8704	6016	12224	7488
1566984100	118	0	4189.743652	4203.077148	4229.230957	4199.487305	4186.666504	450	4				0	4	4	4	4	4	118	0	8192	8192	8192	3904	7680	8768	5952	12160	7488
1566984100	119	0	4195.897461	4205.128418	4171.794922	4205.128418	4190.769043	1023	4				0	4	4	4	4	4	119	0	8192	8192	8192	3840	7616	8704	5952	12224	7552
1566984100	120	0	4190.769043	4213.333496	4191.282227	4195.384766	4188.205078	450	4				0	4	4	4	4	4	120	0	8192	8128	8192	3904	7616	8768	5952	12224	7552
1566984100	121	0	4192.307617	4221.538574	4191.794922	4192.820313	4191.282227	450	4				0	4	4	4	4	4	121	0	8192	8192	8192	3904	7616	8768	6016	12224	7488
1566984100	122	0	4203.077148	4217.436035	4158.461426	4200.512695	4197.94873	450	4				0	4	4	4	4	4	122	0	8192	8128	8192	3904	7616	8704	6016	12224	7488
1566984100	123	0	4197.436035	4198.974121	4222.05127	4193.333496	4195.897461	1023	4				0	4	4	4	4	4	123	0	8192	8192	8192	3904	7680	8768	5952	12160	7424
1566984100	124	0	4186.153809	4194.871582	4153.846191	4184.102539	4192.307617	450	4				0	4	4	4	4	4	124	0	8192	8192	8192	3840	7680	8704	5952	12160	7424
1566984100	125	0	4189.230957	4198.974121	4167.692383	4184.102539	4193.846191	450	4				0	4	4	4	4	4	125	0	8128	8128	8192	3840	7616	8704	5952	12224	7616
1566984100	126	0	4205.128418	4201.025879	4195.897461	4192.820313	4198.974121	450	4				0	4	4	4	4	4	126	0	8128	8128	8192	3904	7680	8768	5888	12160	7424
1566984100	127	0	4216.410156	4213.333496	4161.025879	4206.153809	4204.102539	244	4				0	4	4	4	4	4	127	0	8128	8128	8192	3904	7616	8768	6080	12160	7424
1566984100	0	0	4198.974121	4215.384766	4212.307617	4198.974121	4191.794922	450	4				0	4	4	4	4	4	0	0	8128	8128	8192	3904	7616	8768	6016	12160	7616
1566984100	1	0	4175.384766	4203.077148	4148.717773	4184.615234	4172.820313	450	4				0	4	4	4	4	4	1	0	8128	8128	8192	3904	7616	8768	6016	12224	7616
1566984100	2	0	4182.563965	4205.128418	4172.820313	4190.256348	4175.384766	1023	4				0	4	4	4	4	4	2	0	8128	8128	8192	3904	7616	8768	6016	12224	7616
1566984100	3	0	4192.307617	4215.384766	4207.692383	4190.256348	4182.05127	450	4				0	4	4	4	4	4	3	0	8128	8128	8192	3904	7616	8704	6016	12224	7360
1566984100	4	0	4173.333496	4209.230957	4138.974121	4174.871582	4170.769043	1023	4				0	4	4	4	4	4	4	0	8192	8192	8192	3904	7616	8768	6016	12224	7488
1566984100	5	0	4164.102539	4196.922852	4196.922852	4178.461426	4167.179688	450	4				0	4	4	4	4	4	5	0	8192	8192	8192	3904	7616	8768	6016	12224	7424
1566984100	6	0	4178.461426	4196.922852	4163.077148	4197.94873	4179.487305	1023	4				0	4	4	4	4	4	6	0	8192	8192	8192	3904	7616	8704	6016	12224	7424
1566984100	7	0	4184.615234	4201.025879	4167.179688	4192.820313	4185.128418	450	4				0	4	4	4	4	4	7	0	8192	8192	8192	3904	7616	8768	5952	12224	7488
1566984100	8	0	4185.641113	4201.025879	4208.717773	4177.436035	4188.205078	450	4				0	4	4	4	4	4	8	0	8192	8128	8192	3840	7616	8704	6016	12160	7488
1566984100	9	0	4195.384766	4209.230957	4149.230957	4186.153809	4201.538574	1023	4				0	4	4	4	4	4	9	0	8192	8192	8192	3840	7616	8704	5952	12224	7488
1566984100	10	0	4195.384766	4209.230957	4194.358887	4193.846191	4200.512695	450	4				0	4	4	4	4	4	10	0	8192	8192	8192	3840	7616	8768	5952	12224	7488
1566984100	11	0	4192.307617	4198.974121	4163.077148	4189.743652	4190.769043	1023	4				0	4	4	4	4	4	11	0	8192	8192	8192	3904	7616	8704	6016	12224	7488
1566984100	12	0	4201.025879	4198.974121	4164.615234	4198.974121	4202.05127	450	4				0	4	4	4	4	4	12	0	8192	8192	8192	3904	7616	8768	6080	12160	7424
1566984100	13	0	4196.410156	4192.820313	4206.666504	4199.487305	4206.666504	450	4				0	4	4	4	4	4	13	0	8192	8192	8192	3840	7616	8704	6016	12160	7488
1566984100	14	0	4171.794922	4176.410156	4141.025879	4178.974121	4183.077148	450	4				0	4	4	4	4	4	14	0	8192	8192	8192	3904	7680	8768	6016	12160	7488
1566984100	15	0	4170.256348	4184.615234	4204.615234	4177.94873	4175.897461	1023	4				0	4	4	4	4	4	15	0	8192	8192	8192	3840	7616	8704	6016	12160	7360
1566984100	16	0	4197.94873	4213.333496	4188.717773	4200.512695	4198.974121	0	4				0	4	4	4	4	4	16	0	8192	8192	8192	3904	7616	8768	6080	12224	7488
1566984100	17	0	4200.512695	4215.384766	4162.05127	4198.461426	4198.461426	0	4				0	4	4	4	4	4	17	0	8192	8192	8192	3904	7680	8832	5952	12160	7488
1566984100	18	0	4170.769043	4196.922852	4215.384766	4175.897461	4169.743652	0	4				0	4	4	4	4	4	18	0	8192	8192	8192	3904	7680	8704	6016	12224	7424
1566984100	19	0	4163.589844	4198.974121	4152.307617	4166.153809	4163.077148	0	4				0	4	4	4	4	4	19	0	8192	8192	8192	3904	7616	8704	6016	12160	7616
1566984100	20	0	4187.692383	4203.077148	4191.794922	4171.282227	4183.589844	0	4				0	4	4	4	4	4	20	0	8192	8192	8192	3904	7680	8768	6016	12160	7616
1566984100	21	0	4201.025879	4194.871582	4179.487305	4180	4195.897461	0	4				0	4	4	4	4	4	21	0	8192	8192	8192	3840	7616	8704	6016	12160	7488
1566984100	22	0	4191.794922	4188.717773	4150.256348	4180	4187.179688	0	4				0	4	4	4	4	4	22	0	8192	8192	8192	3904	7616	8768	6016	12224	7424
1566984100	23	0	4192.307617	4196.922852	4212.307617	4183.077148	4185.128418	0	4				0	4	4	4	4	4	23	0	8192	8192	8192	3904	7616	8832	5952	12224	7488
1566984100	24	0	4200	4198.974121	4147.179688	4193.846191	4194.358887	0	4				0	4	4	4	4	4	24	0	8128	8192	8192	3904	7616	8704	5952	12224	7488
1566984100	25	0	4196.922852	4192.820313	4181.025879	4193.846191	4195.897461	0	4				0	4	4	4	4	4	25	0	8128	8192	8192	3904	7616	8768	6080	12160	7488
1566984100	26	0	4204.615234	4207.179688	4193.846191	4203.589844	4204.615234	0	4				0	4	4	4	4	4	26	0	8128	8192	8192	3904	7616	8704	6080	12224	7424
1566984100	27	0	4214.358887	4205.128418	4155.384766	4214.358887	4213.846191	0	4				0	4	4	4	4	4	27	0	8192	8192	8192	3904	7616	8768	6016	12160	7488
1566984100	28	0	4205.128418	4188.717773	4210.256348	4204.102539	4207.179688	0	4				0	4	4	4	4	4	28	0	8128	8192	8192	3840	7616	8768	6016	12160	7488
1566984100	29	0	4193.846191	4198.974121	4153.846191	4195.384766	4198.974121	0	4				0	4	4	4	4	4	29	0	8192	8192	8192	3840	7616	8704	6080	12224	7488
1566984100	30	0	4187.179688	4207.179688	4176.410156	4195.384766	4194.871582	0	4				0	4	4	4	4	4	30	0	8192	8192	8192	3904	7616	8832	6016	12160	7488
1566984100	31	0	4193.846191	4196.922852	4188.717773	4197.94873	4195.384766	0	4				0	4	4	4	4	4	31	0	8192	8128	8192	3904	7616	8704	6016	12160	7424
1566984100	32	0	4206.666504	4205.128418	4153.333496	4200	4201.025879	0	4				0	4	4	4	4	4	32	0	8192	8192	8192	3904	7616	8768	6016	12160	7488
1566984100	33	0	4201.025879	4209.230957	4215.384766	4192.820313	4201.025879	0	4				0	4	4	4	4	4	33	0	8192	8128	8192	3904	7616	8768	5952	12160	7488
1566984100	34	0	4186.666504	4192.820313	4148.205078	4184.102539	4189.743652	0	4				0	4	4	4	4	4	34	0	8192	8128	8192	3904	7616	8704	6080	12224	7360
1566984100	35	0	4181.538574	4184.615234	4165.641113	4177.94873	4174.871582	0	4				0	4	4	4	4	4	35	0	8192	8128	8192	3904	7616	8768	5952	12224	7488
1566984100	36	0	4188.717773	4194.871582	4201.538574	4175.384766	4177.94873	0	4				0	4	4	4	4	4	36	0	8192	8192	8192	3904	7616	8768	6016	12224	7424
1566984100	37	0	4192.307617	4207.179688	4137.94873	4181.538574	4191.282227	0	4				0	4	4	4	4	4	37	0	8192	8128	8192	3904	7616	8768	6016	12224	7616
1566984100	38	0	4184.615234	4201.025879	4185.128418	4185.128418	4186.153809	0	4				0	4	4	4	4	4	38	0	8192	8128	8192	3840	7616	8704	6016	12224	7616
1566984100	39	0	4187.692383	4190.769043	4151.794922	4188.205078	4185.128418	0	4				0	4	4	4	4	4	39	0	8192	8128	8192	3904	7616	8704	6016	12224	7424
1566984100	40	0	4202.05127	4194.871582	4174.358887	4198.461426	4203.589844	0	4				0	4	4	4	4	4	40	0	8128	8192	8192	3840	7616	8704	6016	12160	7488
1566984100	41	0	4205.641113	4209.230957	4211.794922	4204.102539	4216.410156	0	4				0	4	4	4	4	4	41	0	8192	8192	8192	3840	7616	8768	6016	12160	7360
1566984100	42	0	4196.922852	4213.333496	4146.153809	4195.384766	4207.692383	0	4				0	4	4	4	4	4	42	0	8192	8128	8192	3904	7616	8704	6016	12160	7360
1566984100	43	0	4192.307617	4207.179688	4199.487305	4190.769043	4202.05127	0	4				0	4	4	4	4	4	43	0	8192	8192	8192	3904	7616	8768	6016	12224	7488
1566984100	44	0	4194.871582	4207.179688	4168.205078	4194.358887	4210.256348	0	4				0	4	4	4	4	4	44	0	8192	8192	8192	3840	7616	8704	6080	12224	7488
1566984100	45	0	4192.307617	4203.077148	4169.230957	4186.666504	4209.230957	0	4				0	4	4	4	4	4	45	0	8128	8128	8192	3904	7616	8704	5952	12096	7424
1566984100	46	0	4195.384766	4201.025879	4207.692383	4184.102539	4206.153809	0	4				0	4	4	4	4	4	46	0	8192	8128	8192	3840	7616	8768	5952	12096	7424
1566984100	47	0	4196.922852	4196.922852	4136.922852	4190.256348	4209.743652	0	4				0	4	4	4	4	4	47	0	8192	8192	8192	3840	7616	8704	6080	12160	7424
1566984100	48	0	4194.358887	4196.922852	4202.05127	4193.846191	4211.794922	0	4				0	4	4	4	4	4	48	0	8192	8128	8192	3904	7616	8768	6016	12160	7488
1566984100	49	0	4195.897461	4205.128418	4185.128418	4205.641113	4209.230957	0	4				0	4	4	4	4	4	49	0	8128	8128	8192	3904	7680	8704	6080	12160	7424
1566984100	50	0	4190.769043	4207.179688	4160	4204.615234	4198.461426	0	4				0	4	4	4	4	4	50	0	8128	8128	8192	3904	7616	8704	6016	12224	7680
1566984100	51	0	4191.794922	4211.282227	4214.871582	4196.922852	4196.922852	0	4				0	4	4	4	4	4	51	0	8192	8128	8192	3904	7616	8704	6016	12224	7680
1566984100	52	0	4207.179688	4219.487305	4166.153809	4208.205078	4209.743652	0	4				0	4	4	4	4	4	52	0	8192	8128	8192	3904	7616	8704	6016	12160	7616
1566984100	53	0	4205.128418	4215.384766	4213.333496	4213.333496	4210.769043	0	4				0	4	4	4	4	4	53	0	8192	8192	8192	3840	7616	8704	5952	12160	7488
1566984100	54	0	4184.615234	4205.128418	4187.692383	4195.384766	4195.897461	0	4				0	4	4	4	4	4	54	0	8192	8192	8192	3904	7616	8704	6080	12160	7424
1566984100	55	0	4174.871582	4194.871582	4162.563965	4185.128418	4187.179688	0	4				0	4	4	4	4	4	55	0	8192	8192	8192	3904	7616	8768	6016	12224	7488
1566984100	56	0	4191.282227	4211.282227	4220.512695	4200.512695	4203.589844	0	4				0	4	4	4	4	4	56	0	8128	8192	8192	3904	7616	8704	6016	12224	7488
1566984100	57	0	4210.256348	4235.897461	4142.05127	4211.282227	4221.025879	0	4				0	4	4	4	4	4	57	0	8128	8192	8192	3904	7616	8704	6016	12160	7488
1566984100	58	0	4202.563965	4227.692383	4175.897461	4192.820313	4211.282227	0	4				0	4	4	4	4	4	58	0	8192	8192	8192	3904	7616	8768	5952	12160	7488
1566984100	59	0	4190.256348	4196.922852	4186.153809	4179.487305	4201.538574	0	4				0	4	4	4	4	4	59	0	8192	8192	8192	3904	7616	8768	6016	12160	7488
1566984101	60	0	4179.487305	4180.512695	4151.282227	4180	4195.897461	0	4				0	4	4	4	4	4	60	0	8192	8192	8192	3904	7616	8704	6016	12160	7488
1566984101	61	0	4154.871582	4174.358887	4205.128418	4162.563965	4171.794922	0	4				0	4	4	4	4	4	61	0	8192	8192	8192	3904	7616	8768	6016	12160	7488
1566984101	62	0	4142.05127	4178.461426	4152.307617	4146.666504	4151.794922	0	4				0	4	4	4	4	4	62	0	8192	8192	8192	3840	7616	8704	5952	12224	7488
1566984101	63	0	4151.794922	4178.461426	4189.230957	4152.820313	4154.358887	0	4				0	4	4	4	4	4	63	0	8192	8192	8192	3904	7616	8704	5952	12224	7488
1566984101	64	0	4164.102539	4178.461426	4199.487305	4163.077148	4169.230957	450	4				0	4	4	4	4	4	64	0	8192	8192	8192	3904	7616	8768	5952	12224	7488
1566984101	65	0	4168.717773	4186.666504	4151.794922	4161.538574	4175.384766	450	4				0	4	4	4	4	4	65	0	8192	8192	8192	3904	7616	8768	6016	12160	7488
1566984101	66	0	4180.512695	4194.871582	4213.333496	4170.256348	4182.563965	1023	4				0	4	4	4	4	4	66	0	8192	8192	8192	3904	7616	8768	6016	12096	7424
1566984101	67	0	4190.769043	4205.128418	4169.230957	4190.256348	4197.436035	450	4				0	4	4	4	4	4	67	0	8192	8192	8192	3904	7616	8768	6016	12160	7424
1566984101	68	0	4181.025879	4190.769043	4191.282227	4187.179688	4198.461426	1023	4				0	4	4	4	4	4	68	0	8192	8128	8192	3840	7616	8768	6080	12224	7488
1566984101	69	0	4173.333496	4168.205078	4201.025879	4170.769043	4192.820313	450	4				0	4	4	4	4	4	69	0	8192	8128	8192	3840	7616	8704	6080	12224	7488
1566984101	70	0	4176.922852	4172.307617	4141.538574	4164.615234	4193.846191	1023	4				0	4	4	4	4	4	70	0	8192	8128	8192	3904	7616	8704	6016	12224	7616
1566984101	71	0	4176.410156	4184.615234	4206.666504	4164.102539	4192.820313	450	4				0	4	4	4	4	4	71	0	8192	8192	8192	3904	7616	8768	6016	12224	7424
1566984101	72	0	4170.769043	4180.512695	4164.615234	4167.179688	4184.102539	450	4				0	4	4	4	4	4	72	0	8192	8192	8192	3840	7616	8768	6016	12224	7488
1566984101	73	0	4163.077148	4172.307617	4177.436035	4174.871582	4182.05127	1023	4				0	4	4	4	4	4	73	0	8192	8192	8192	3904	7616	8704	6016	12224	7424
1566984101	74	0	4149.230957	4170.256348	4205.128418	4170.769043	4172.820313	450	4				0	4	4	4	4	4	74	0	8192	8192	8192	3904	7616	8704	6016	12224	7424
1566984101	75	0	4142.563965	4166.153809	4144.615234	4160.512695	4154.358887	1023	4				0	4	4	4	4	4	75	0	8192	8192	8192	3904	7616	8768	5952	12224	7488
1566984101	76	0	4156.410156	4174.358887	4214.871582	4167.179688	4159.487305	450	4				0	4	4	4	4	4	76	0	8192	8192	8192	3840	7616	8704	6016	12160	7488
1566984101	77	0	4174.358887	4194.871582	4187.179688	4185.641113	4185.641113	450	4				0	4	4	4	4	4	77	0	8128	8192	8192	3904	7616	8704	6016	12160	7488
1566984101	78	0	4189.230957	4211.282227	4184.615234	4199.487305	4202.563965	450	4				0	4	4	4	4	4	78	0	8192	8192	8192	3840	7616	8768	6016	12160	7488
1566984101	79	0	4193.333496	4209.230957	4214.358887	4192.307617	4196.410156	1023	4				0	4	4	4	4	4	79	0	8128	8192	8192	3840	7616	8704	6016	12160	7424
1566984101	80	0	4156.922852	4188.717773	4141.025879	4151.794922	4160.512695	450	4				0	4	4	4	4	4	80	0	8128	8128	8192	3904	7616	8768	5952	12224	7424
1566984101	81	0	4106.666504	4168.205078	4183.077148	4102.563965	4118.974121	450	4				0	4	4	4	4	4	81	0	8128	8128	8192	3904	7616	8768	6080	12160	7424
1566984101	82	0	4125.128418	4174.358887	4157.436035	4115.384766	4137.436035	450	4				0	4	4	4	4	4	82	0	8128	8192	8192	3904	7616	8704	6080	12160	7424
1566984101	83	0	4189.743652	4190.769043	4171.282227	4179.487305	4203.077148	1023	4				0	4	4	4	4	4	83	0	8128	8192	8192	3904	7616	8704	6016	12160	7680
1566984101	84	0	4205.128418	4196.922852	4227.179688	4198.974121	4228.205078	450	4				0	4	4	4	4	4	84	0	8128	8192	8192	3840	7616	8768	6080	12096	7424
1566984101	85	0	4189.743652	4201.025879	4144.615234	4179.487305	4216.922852	450	4				0	4	4	4	4	4	85	0	8128	8192	8192	3840	7616	8768	6016	12224	7488
1566984101	86	0	4213.333496	4209.230957	4198.461426	4200	4237.94873	450	4				0	4	4	4	4	4	86	0	8128	8192	8192	3904	7616	8768	6080	12160	7232
1566984101	87	0	4231.282227	4209.230957	4196.410156	4228.205078	4254.358887	1023	4				0	4	4	4	4	4	87	0	8192	8192	8192	3904	7616	8768	6080	12160	7232
1566984101	88	0	4194.871582	4205.128418	4164.102539	4202.05127	4217.94873	450	4				0	4	4	4	4	4	88	0	8192	8192	8192	3904	7616	8768	6016	12224	7360
1566984101	89	0	4181.538574	4205.128418	4214.871582	4185.128418	4201.025879	450	4				0	4	4	4	4	4	89	0	8128	8192	8192	3904	7616	8768	5952	12160	7488
1566984101	90	0	4202.05127	4198.974121	4158.974121	4199.487305	4216.922852	450	4				0	4	4	4	4	4	90	0	8192	8192	8192	3904	7616	8768	5952	12224	7552
1566984101	91	0	4188.717773	4192.820313	4196.922852	4184.102539	4202.05127	1023	4				0	4	4	4	4	4	91	0	8192	8192	8192	3840	7616	8704	6016	12160	7424
1566984101	92	0	4177.436035	4209.230957	4193.846191	4171.282227	4194.358887	450	4				0	4	4	4	4	4	92	0	8192	8192	8192	3840	7616	8704	6016	12160	7424
1566984101	93	0	4190.256348	4215.384766	4165.641113	4187.179688	4215.384766	450	4				0	4	4	4	4	4	93	0	8192	8192	8192	3904	7616	8768	6016	12224	7552
1566984101	94	0	4192.820313	4201.025879	4218.461426	4195.897461	4218.974121	450	4				0	4	4	4	4	4	94	0	8192	8128	8192	3840	7616	8704	6016	12160	7360
1566984101	95	0	4195.897461	4209.230957	4162.563965	4200	4217.94873	1023	4				0	4	4	4	4	4	95	0	8192	8128	8192	3840	7616	8704	5952	12160	7296
1566984101	96	0	4204.102539	4209.230957	4202.563965	4198.461426	4221.025879	450	4				0	4	4	4	4	4	96	0	8192	8128	8192	3904	7616	8768	5952	12160	7296
1566984101	97	0	4204.615234	4196.922852	4198.974121	4193.333496	4219.487305	450	4				0	4	4	4	4	4	97	0	8192	8128	8192	3904	7616	8768	6016	12224	7424
1566984101	98	0	4208.205078	4209.230957	4151.282227	4201.538574	4225.641113	450	4				0	4	4	4	4	4	98	0	8192	8192	8192	3904	7616	8768	6016	12288	7488
1566984101	99	0	4209.230957	4215.384766	4212.307617	4206.153809	4227.692383	1023	4				0	4	4	4	4	4	99	0	8192	8192	8192	3904	7616	8768	6016	12224	7424
1566984101	100	0	4189.230957	4198.974121	4150.256348	4197.436035	4208.717773	450	4				0	4	4	4	4	4	100	0	8192	8192	8192	3840	7616	8704	6016	12224	7424
1566984101	101	0	4170.769043	4194.871582	4175.384766	4187.179688	4188.717773	450	4				0	4	4	4	4	4	101	0	8192	8128	8192	3904	7616	8704	6016	12160	7680
1566984101	102	0	4173.846191	4198.974121	4196.922852	4182.05127	4187.179688	450	4				0	4	4	4	4	4	102	0	8192	8192	8192	3904	7680	8768	5952	12224	7488
1566984101	103	0	4176.922852	4188.717773	4142.05127	4177.436035	4187.179688	1023	4				0	4	4	4	4	4	103	0	8128	8128	8192	3904	7680	8768	6080	12288	7488
1566984101	104	0	4168.717773	4186.666504	4202.05127	4175.384766	4182.563965	450	4				0	4	4	4	4	4	104	0	8192	8128	8192	3904	7680	8704	6016	12160	7552
1566984101	105	0	4163.589844	4196.922852	4164.615234	4177.436035	4178.974121	450	4				0	4	4	4	4	4	105	0	8192	8128	8192	3904	7616	8704	6016	12160	7552
1566984101	106	0	4167.179688	4192.820313	4184.615234	4172.820313	4180	450	4				0	4	4	4	4	4	106	0	8192	8128	8192	3840	7616	8768	6016	12224	7680
1566984101	107	0	4171.282227	4190.769043	4200	4168.205078	4188.205078	1023	4				0	4	4	4	4	4	107	0	8192	8128	8192	3904	7616	8704	6016	12288	7424
1566984101	108	0	4170.256348	4190.769043	4136.922852	4166.153809	4191.282227	450	4				0	4	4	4	4	4	108	0	8128	8128	8192	3904	7616	8704	5952	12160	7424
1566984101	109	0	4176.922852	4190.769043	4202.05127	4167.179688	4195.897461	450	4				0	4	4	4	4	4	109	0	8128	8128	8192	3904	7616	8768	5952	12224	7488
1566984101	110	0	4192.307617	4188.717773	4160	4171.282227	4207.179688	450	4				0	4	4	4	4	4	110	0	8128	8128	8192	3904	7616	8704	5952	12224	7488
1566984101	111	0	4192.820313	4186.666504	4158.974121	4170.769043	4206.153809	1023	4				0	4	4	4	4	4	111	0	8128	8192	8192	3904	7616	8704	5952	12160	7488
1566984101	112	0	4183.077148	4190.769043	4198.461426	4169.743652	4198.461426	450	4				0	4	4	4	4	4	112	0	8128	8128	8192	3904	7616	8768	6016	12160	7424
1566984101	113	0	4178.974121	4194.871582	4138.974121	4171.282227	4190.256348	450	4				0	4	4	4	4	4	113	0	8128	8128	8192	3840	7616	8768	6016	12224	7616
1566984101	114	0	4176.410156	4190.769043	4199.487305	4169.743652	4180	450	4				0	4	4	4	4	4	114	0	8128	8192	8192	3904	7616	8704	6016	12224	7616
1566984101	115	0	4180	4188.717773	4181.025879	4174.871582	4184.615234	1023	4				0	4	4	4	4	4	115	0	8192	8192	8192	3904	7616	8704	5952	12224	7488
1566984101	116	0	4186.666504	4198.974121	4177.436035	4184.102539	4197.436035	450	4				0	4	4	4	4	4	116	0	8192	8192	8192	3840	7616	8768	5952	12160	7488
1566984101	117	0	4189.743652	4198.974121	4212.307617	4186.153809	4198.974121	450	4				0	4	4	4	4	4	117	0	8192	8192	8192	3904	7616	8704	6016	12224	7488
1566984101	118	0	4193.846191	4192.820313	4151.794922	4187.179688	4200	450	4				0	4	4	4	4	4	118	0	8192	8128	8192	3840	7616	8768	6016	12224	7488
1566984101	119	0	4197.436035	4190.769043	4214.871582	4191.282227	4210.769043	1023	4				0	4	4	4	4	4	119	0	8192	8128	8192	3904	7616	8768	5952	12224	7488
1566984101	120	0	4193.333496	4194.871582	4182.05127	4193.846191	4213.846191	450	4				0	4	4	4	4	4	120	0	8192	8192	8192	3904	7616	8704	6016	12224	7424
1566984101	121	0	4187.692383	4194.871582	4145.641113	4188.717773	4207.692383	450	4				0	4	4	4	4	4	121	0	8192	8192	8192	3904	7616	8768	6016	12160	7488
1566984101	122	0	4202.05127	4194.871582	4202.05127	4191.794922	4220.512695	450	4				0	4	4	4	4	4	122	0	8192	8192	8192	3904	7616	8704	5952	12224	7488
1566984101	123	0	4215.384766	4194.871582	4147.692383	4200	4232.820313	1023	4				0	4	4	4	4	4	123	0	8192	8192	8192	3904	7616	8704	6016	12160	7232
1566984101	124	0	4201.025879	4186.666504	4186.666504	4190.256348	4224.615234	450	4				0	4	4	4	4	4	124	0	8192	8192	8192	3904	7616	8768	6016	12160	7232
1566984101	125	0	4193.333496	4190.769043	4176.410156	4190.769043	4224.615234	450	4				0	4	4	4	4	4	125	0	8192	8192	8192	3840	7680	8768	6016	12224	7424
1566984101	126	0	4191.282227	4186.666504	4157.436035	4195.384766	4217.436035	450	4				0	4	4	4	4	4	126	0	8192	8192	8192	3904	7616	8704	6080	12224	7488
1566984101	127	0	4179.487305	4178.461426	4221.025879	4180	4198.974121	244	4				0	4	4	4	4	4	127	0	8192	8192	8192	3904	7680	8704	5952	12224	7488
1566984101	0	0	4183.589844	4207.179688	4168.205078	4182.05127	4208.205078	450	4				0	4	4	4	4	4	0	0	8192	8192	8192	3840	7680	8704	5952	12224	7488
1566984101	1	0	4196.410156	4227.692383	4209.743652	4203.077148	4229.230957	450	4				0	4	4	4	4	4	1	0	8192	8192	8192	3840	7616	8704	6016	12160	7552
1566984101	2	0	4193.846191	4215.384766	4197.94873	4199.487305	4223.077148	1023	4				0	4	4	4	4	4	2	0	8128	8192	8192	3904	7616	8768	6016	12224	7424
1566984101	3	0	4186.153809	4201.025879	4142.563965	4177.436035	4213.333496	450	4				0	4	4	4	4	4	3	0	8192	8192	8192	3904	7616	8768	6080	12160	7488
1566984101	4	0	4195.384766	4194.871582	4201.025879	4183.589844	4229.230957	1023	4				0	4	4	4	4	4	4	0	8128	8192	8192	3904	7616	8704	6080	12160	7488
1566984101	5	0	4207.179688	4194.871582	4149.743652	4205.128418	4240	450	4				0	4	4	4	4	4	5	0	8128	8192	8192	3904	7616	8704	6080	12224	7488
1566984101	6	0	4194.358887	4198.974121	4181.538574	4200	4225.128418	1023	4				0	4	4	4	4	4	6	0	8192	8192	8192	3904	7616	8768	6016	12224	7552
1566984101	7	0	4189.230957	4205.128418	4194.871582	4191.282227	4218.461426	450	4				0	4	4	4	4	4	7	0	8192	8192	8192	3904	7616	8768	6016	12224	7488
1566984101	8	0	4204.615234	4209.230957	4148.205078	4195.384766	4225.128418	450	4				0	4	4	4	4	4	8	0	8192	8192	8192	3904	7616	8768	6016	12160	7552
1566984101	9	0	4202.05127	4201.025879	4211.282227	4192.307617	4217.94873	1023	4				0	4	4	4	4	4	9	0	8192	8192	8192	3904	7616	8768	5952	12160	7552
1566984101	10	0	4183.589844	4192.820313	4159.487305	4187.692383	4204.615234	450	4				0	4	4	4	4	4	10	0	8128	8192	8192	3840	7616	8704	6080	12160	7616
1566984101	11	0	4174.358887	4184.615234	4176.410156	4189.743652	4197.436035	1023	4				0	4	4	4	4	4	11	0	8128	8192	8192	3904	7616	8704	5952	12160	7488
1566984101	12	0	4173.846191	4180.512695	4199.487305	4191.282227	4194.871582	450	4				0	4	4	4	4	4	12	0	8128	8128	8192	3840	7616	8704	6016	12160	7488
1566984101	13	0	4173.333496	4196.922852	4153.846191	4193.846191	4197.94873	450	4				0	4	4	4	4	4	13	0	8192	8192	8192	3840	7616	8704	6016	12224	7488
1566984101	14	0	4170.769043	4205.128418	4215.897461	4185.641113	4198.461426	450	4				0	4	4	4	4	4	14	0	8192	8192	8192	3840	7616	8704	6016	12224	7488
1566984101	15	0	4179.487305	4201.025879	4162.563965	4181.025879	4206.153809	1023	4				0	4	4	4	4	4	15	0	8192	8192	8192	3904	7616	8704	6016	12096	7424
1566984101	16	0	4194.358887	4205.128418	4173.333496	4200.512695	4222.05127	0	4				0	4	4	4	4	4	16	0	8192	8192	8192	3904	7616	8768	5952	12224	7488
1566984101	17	0	4188.717773	4205.128418	4210.769043	4202.563965	4212.307617	0	4				0	4	4	4	4	4	17	0	8192	8192	8192	3904	7616	8768	6016	12160	7616
1566984101	18	0	4170.769043	4201.025879	4146.153809	4177.94873	4191.282227	0	4				0	4	4	4	4	4	18	0	8192	8192	8192	3904	7616	8768	6016	12160	7616
1566984101	19	0	4180.512695	4201.025879	4202.563965	4176.410156	4201.538574	0	4				0	4	4	4	4	4	19	0	8192	8192	8192	3904	7616	8704	6016	12160	7424
1566984101	20	0	4198.461426	4196.922852	4173.333496	4189.743652	4214.358887	0	4				0	4	4	4	4	4	20	0	8192	8192	8192	3840	7616	8768	5952	12224	7488
1566984101	21	0	4198.974121	4196.922852	4174.358887	4185.641113	4206.666504	0	4				0	4	4	4	4	4	21	0	8192	8192	8192	3904	7616	8704	6080	12160	7488
1566984101	22	0	4204.102539	4207.179688	4210.256348	4184.102539	4212.307617	0	4				0	4	4	4	4	4	22	0	8192	8192	8192	3904	7616	8768	6080	12160	7488
1566984101	23	0	4210.769043	4209.230957	4144.615234	4193.333496	4223.077148	0	4				0	4	4	4	4	4	23	0	8192	8192	8192	3840	7616	8768	6016	12160	7488
1566984101	24	0	4209.743652	4201.025879	4207.179688	4200	4220.512695	0	4				0	4	4	4	4	4	24	0	8192	8128	8192	3904	7616	8704	5952	12160	7488
1566984101	25	0	4210.769043	4203.077148	4189.743652	4206.666504	4223.077148	0	4				0	4	4	4	4	4	25	0	8128	8192	8192	3904	7616	8768	6016	12224	7424
1566984101	26	0	4196.410156	4192.820313	4167.692383	4196.410156	4209.743652	0	4				0	4	4	4	4	4	26	0	8192	8128	8192	3840	7616	8704	6016	12160	7360
1566984101	27	0	4178.974121	4192.820313	4211.794922	4177.436035	4185.641113	0	4				0	4	4	4	4	4	27	0	8192	8192	8192	3840	7616	8704	6016	12160	7360
1566984101	28	0	4187.179688	4207.179688	4148.205078	4180	4186.153809	0	4				0	4	4	4	4	4	28	0	8128	8192	8192	3904	7680	8768	6016	12160	7296
1566984101	29	0	4192.820313	4207.179688	4194.358887	4187.179688	4194.358887	0	4				0	4	4	4	4	4	29	0	8128	8192	8192	3840	7616	8768	6080	12160	7488
1566984101	30	0	4180.512695	4198.974121	4180	4186.666504	4188.717773	0	4				0	4	4	4	4	4	30	0	8128	8192	8192	3840	7616	8768	6016	12224	7488
1566984101	31	0	4181.025879	4201.025879	4158.461426	4185.128418	4184.615234	0	4				0	4	4	4	4	4	31	0	8192	8192	8192	3904	7616	8768	6016	12160	7424
1566984101	32	0	4200.512695	4205.128418	4220	4188.205078	4200	0	4				0	4	4	4	4	4	32	0	8128	8192	8192	3904	7616	8768	6016	12160	7424
1566984101	33	0	4206.666504	4194.871582	4154.358887	4188.717773	4211.794922	0	4				0	4	4	4	4	4	33	0	8192	8192	8192	3904	7616	8768	6016	12224	7424
1566984101	34	0	4191.794922	4188.717773	4185.128418	4175.897461	4201.538574	0	4				0	4	4	4	4	4	34	0	8128	8192	8192	3904	7616	8768	6016	12224	7424
1566984101	35	0	4197.436035	4201.025879	4188.205078	4173.333496	4200.512695	0	4				0	4	4	4	4	4	35	0	8128	8192	8192	3904	7616	8704	5952	12160	7488
1566984101	36	0	4218.461426	4213.333496	4169.230957	4186.666504	4217.436035	0	4				0	4	4	4	4	4	36	0	8192	8192	8192	3840	7616	8704	5952	12160	7488
1566984101	37	0	4221.025879	4219.487305	4232.307617	4198.974121	4225.128418	0	4				0	4	4	4	4	4	37	0	8192	8192	8192	3840	7616	8704	6016	12224	7488
1566984101	38	0	4214.358887	4215.384766	4167.179688	4205.128418	4220.512695	0	4				0	4	4	4	4	4	38	0	8192	8192	8192	3904	7616	8768	5952	12160	7424
1566984101	39	0	4212.820313	4209.230957	4201.025879	4205.641113	4219.487305	0	4				0	4	4	4	4	4	39	0	8192	8128	8192	3904	7616	8768	6080	12224	7424
1566984101	40	0	4219.487305	4217.436035	4216.922852	4209.743652	4224.615234	0	4				0	4	4	4	4	4	40	0	8192	8192	8192	3904	7616	8704	6080	12224	7424
1566984101	41	0	4222.563965	4231.794922	4167.179688	4207.179688	4221.025879	0	4				0	4	4	4	4	4	41	0	8192	8192	8192	3904	7616	8768	6016	12224	7488
1566984101	42	0	4222.05127	4223.589844	4214.358887	4195.897461	4213.846191	0	4				0	4	4	4	4	4	42	0	8192	8192	8192	3840	7616	8768	6016	12160	7424
1566984101	43	0	4218.461426	4217.436035	4166.666504	4193.333496	4213.846191	0	4				0	4	4	4	4	4	43	0	8192	8128	8192	3904	7616	8704	6080	12160	7424
1566984101	44	0	4209.230957	4225.641113	4202.05127	4194.871582	4207.179688	0	4				0	4	4	4	4	4	44	0	8192	8192	8192	3904	7616	8768	6016	12224	7232
1566984101	45	0	4203.589844	4217.436035	4210.769043	4185.641113	4198.974121	0	4				0	4	4	4	4	4	45	0	8192	8192	8192	3904	7616	8768	6016	12224	7232
1566984101	46	0	4201.025879	4201.025879	4144.102539	4175.897461	4197.436035	0	4				0	4	4	4	4	4	46	0	8192	8128	8192	3904	7616	8768	6016	12160	7680
1566984101	47	0	4208.205078	4217.436035	4220	4188.205078	4211.282227	0	4				0	4	4	4	4	4	47	0	8192	8192	8192	3904	7616	8704	6016	12160	7424
1566984101	48	0	4220.512695	4237.94873	4188.205078	4210.256348	4229.743652	0	4				0	4	4	4	4	4	48	0	8192	8128	8192	3904	7616	8704	6080	12160	7488
1566984101	49	0	4214.358887	4223.589844	4188.205078	4203.589844	4219.487305	0	4				0	4	4	4	4	4	49	0	8192	8192	8192	3840	7616	8704	6016	12160	7488
1566984101	50	0	4202.563965	4213.333496	4210.256348	4189.230957	4201.538574	0	4				0	4	4	4	4	4	50	0	8192	8192	8192	3840	7616	8768	6016	12160	7488
1566984101	51	0	4207.692383	4225.641113	4163.077148	4201.538574	4208.205078	0	4				0	4	4	4	4	4	51	0	8192	8192	8192	3840	7616	8704	6016	12224	7488
1566984101	52	0	4215.384766	4219.487305	4226.153809	4214.358887	4217.436035	0	4				0	4	4	4	4	4	52	0	8192	8192	8192	3904	7616	8768	5952	12224	7488
1566984101	53	0	4209.743652	4213.333496	4180.512695	4207.179688	4213.333496	0	4				0	4	4	4	4	4	53	0	8192	8192	8192	3904	7616	8768	6016	12224	7488
1566984101	54	0	4205.641113	4223.589844	4183.589844	4200	4216.410156	0	4				0	4	4	4	4	4	54	0	8192	8192	8192	3904	7616	8704	6016	12224	7488
1566984101	55	0	4213.846191	4231.794922	4224.615234	4204.102539	4227.179688	0	4				0	4	4	4	4	4	55	0	8192	8192	8192	3904	7616	8704	6016	12160	7488
1566984101	56	0	4199.487305	4209.230957	4145.641113	4180.512695	4204.102539	0	4				0	4	4	4	4	4	56	0	8192	8192	8192	3904	7616	8768	6016	12224	7488
1566984101	57	0	4144.102539	4168.205078	4185.641113	4119.487305	4144.615234	0	4				0	4	4	4	4	4	57	0	8128	8192	8192	3904	7616	8768	5952	12160	7488
1566984101	58	0	4112.307617	4153.846191	4163.077148	4095.897461	4113.846191	0	4				0	4	4	4	4	4	58	0	8192	8192	8192	3904	7616	8704	5952	12160	7488
1566984102	59	0	4137.436035	4170.256348	4170.769043	4131.794922	4144.615234	0	4				0	4	4	4	4	4	59	0	8192	8192	8192	3904	7616	8704	5952	12160	7488
1566984102	60	0	4180.512695	4178.461426	4228.717773	4175.384766	4195.384766	0	4				0	4	4	4	4	4	60	0	8192	8192	8192	3904	7616	8768	6016	12224	7488
1566984102	61	0	4198.974121	4184.615234	4165.128418	4191.282227	4213.846191	0	4				0	4	4	4	4	4	61	0	8192	8192	8192	3904	7616	8768	6080	12160	7488
1566984102	62	0	4191.282227	4198.974121	4213.333496	4185.641113	4201.538574	0	4				0	4	4	4	4	4	62	0	8192	8192	8192	3904	7616	8768	5952	12160	7296
1566984102	63	0	4184.615234	4205.128418	4194.871582	4181.538574	4194.871582	0	4				0	4	4	4	4	4	63	0	8128	8192	8192	3904	7616	8768	5952	12160	7296
1566984102	64	0	4177.436035	4194.871582	4170.769043	4176.922852	4191.282227	450	4				0	4	4	4	4	4	64	0	8128	8128	8192	3840	7616	8768	5952	12224	7744
1566984102	65	0	4166.666504	4186.666504	4223.589844	4167.179688	4183.589844	450	4				0	4	4	4	4	4	65	0	8192	8192	8192	3904	7616	8768	6016	12160	7424
1566984102	66	0	4172.307617	4188.717773	4169.743652	4170.256348	4185.641113	1023	4				0	4	4	4	4	4	66	0	8192	8192	8192	3904	7616	8704	6016	12224	7424
1566984102	67	0	4190.256348	4198.974121	4216.410156	4179.487305	4194.871582	450	4				0	4	4	4	4	4	67	0	8192	8192	8192	3904	7616	8768	6016	12224	7488
1566984102	68	0	4184.615234	4205.128418	4197.94873	4174.871582	4190.256348	1023	4				0	4	4	4	4	4	68	0	8192	8192	8192	3840	7616	8768	6016	12224	7488
1566984102	69	0	4167.692383	4196.922852	4160.512695	4166.666504	4182.563965	450	4				0	4	4	4	4	4	69	0	8192	8192	8192	3840	7616	8768	6016	12224	7488
1566984102	70	0	4178.461426	4190.769043	4223.077148	4177.436035	4191.794922	1023	4				0	4	4	4	4	4	70	0	8192	8192	8192	3840	7616	8768	5952	12160	7488
1566984102	71	0	4202.563965	4205.128418	4167.179688	4196.922852	4205.128418	450	4				0	4	4	4	4	4	71	0	8192	8128	8192	3904	7616	8704	5952	12224	7360
1566984102	72	0	4201.538574	4205.128418	4200	4191.282227	4195.897461	450	4				0	4	4	4	4	4	72	0	8192	8192	8192	3840	7680	8768	5952	12224	7360
1566984102	73	0	4187.692383	4182.563965	4200	4170.769043	4177.94873	1023	4				0	4	4	4	4	4	73	0	8192	8128	8192	3840	7616	8704	6016	12224	7488
1566984102	74	0	4178.974121	4168.205078	4155.897461	4164.102539	4172.307617	450	4				0	4	4	4	4	4	74	0	8192	8128	8192	3904	7616	8768	6016	12160	7488
1566984102	75	0	4175.384766	4186.666504	4211.794922	4166.666504	4173.333496	1023	4				0	4	4	4	4	4	75	0	8192	8128	8192	3904	7616	8768	6016	12160	7424
1566984102	76	0	4180.512695	4213.333496	4161.025879	4167.692383	4174.358887	450	4				0	4	4	4	4	4	76	0	8192	8192	8192	3904	7616	8704	6016	12160	7424
1566984102	77	0	4183.589844	4209.230957	4195.897461	4165.128418	4177.436035	450	4				0	4	4	4	4	4	77	0	8192	8128	8192	3904	7680	8704	6016	12160	7104
1566984102	78	0	4183.077148	4196.922852	4209.230957	4164.102539	4180	450	4				0	4	4	4	4	4	78	0	8192	8128	8192	3904	7680	8768	6080	12224	7488
1566984102	79	0	4179.487305	4190.769043	4153.333496	4164.102539	4175.384766	1023	4				0	4	4	4	4	4	79	0	8192	8128	8192	3904	7680	8704	6016	12224	7488
1566984102	80	0	4169.743652	4170.256348	4214.358887	4162.563965	4167.179688	450	4				0	4	4	4	4	4	80	0	8192	8128	8192	3904	7680	8704	5952	12160	7424
1566984102	81	0	4166.153809	4162.05127	4165.128418	4163.077148	4164.615234	450	4				0	4	4	4	4	4	81	0	8128	8128	8192	3904	7680	8704	6080	12224	7104
1566984102	82	0	4177.94873	4182.563965	4181.538574	4167.179688	4174.358887	450	4				0	4	4	4	4	4	82	0	8128	8192	8192	3904	7680	8768	6080	12224	7104
1566984102	83	0	4198.974121	4196.922852	4208.205078	4180.512695	4193.846191	1023	4				0	4	4	4	4	4	83	0	8192	8128	8192	3840	7680	8704	5952	12224	7424
1566984102	84	0	4197.436035	4188.717773	4146.153809	4185.641113	4192.820313	450	4				0	4	4	4	4	4	84	0	8128	8128	8192	3840	7680	8640	6016	12160	7424
1566984102	85	0	4178.461426	4186.666504	4205.128418	4177.436035	4176.410156	450	4				0	4	4	4	4	4	85	0	8128	8128	8192	3904	7616	8704	6016	12224	7488
1566984102	86	0	4182.05127	4192.820313	4168.205078	4167.692383	4180	450	4				0	4	4	4	4	4	86	0	8128	8128	8192	3904	7616	8704	6016	12224	7488
1566984102	87	0	4185.641113	4180.512695	4171.794922	4150.256348	4184.102539	1023	4				0	4	4	4	4	4	87	0	8128	8128	8192	3904	7616	8704	6016	12224	7488
1566984102	88	0	4161.025879	4162.05127	4205.641113	4134.871582	4168.205078	450	4				0	4	4	4	4	4	88	0	8128	8128	8192	3904	7616	8704	6080	12224	7488
1566984102	89	0	4148.205078	4168.205078	4151.794922	4144.615234	4158.461426	450	4				0	4	4	4	4	4	89	0	8128	8192	8192	3904	7616	8768	5952	12224	7488
1566984102	90	0	4169.230957	4182.563965	4215.897461	4160.512695	4171.282227	450	4				0	4	4	4	4	4	90	0	8128	8192	8192	3840	7616	8704	5952	12224	7488
1566984102	91	0	4177.436035	4174.358887	4179.487305	4154.358887	4178.974121	1023	4				0	4	4	4	4	4	91	0	8192	8192	8192	3840	7616	8704	6016	12160	7488
1566984102	92	0	4160	4157.94873	4174.871582	4140	4167.692383	450	4				0	4	4	4	4	4	92	0	8192	8192	8192	3904	7616	8768	5952	12160	7488
1566984102	93	0	4172.307617	4174.358887	4234.871582	4157.436035	4177.436035	450	4				0	4	4	4	4	4	93	0	8192	8192	8192	3904	7616	8768	6016	12288	7488
1566984102	94	0	4195.384766	4192.820313	4173.846191	4185.641113	4194.358887	450	4				0	4	4	4	4	4	94	0	8192	8192	8192	3840	7616	8704	6016	12224	7808
1566984102	95	0	4192.307617	4182.563965	4213.846191	4190.769043	4192.307617	1023	4				0	4	4	4	4	4	95	0	8192	8192	8192	3904	7616	8704	6016	12224	7808
1566984102	96	0	4184.102539	4170.256348	4188.205078	4184.102539	4189.230957	450	4				0	4	4	4	4	4	96	0	8192	8192	8192	3904	7616	8704	6080	12160	7360
1566984102	97	0	4178.461426	4172.307617	4169.743652	4165.128418	4180.512695	450	4				0	4	4	4	4	4	97	0	8192	8192	8192	3904	7616	8704	5888	12224	7488
1566984102	98	0	4186.666504	4184.615234	4213.846191	4156.410156	4181.538574	450	4				0	4	4	4	4	4	98	0	8192	8192	8192	3904	7616	8704	6016	12224	7424
1566984102	99	0	4200	4196.922852	4147.179688	4167.179688	4195.384766	1023	4				0	4	4	4	4	4	99	0	8192	8192	8192	3840	7616	8768	6016	12224	7488
1566984102	100	0	4197.436035	4194.871582	4192.307617	4168.205078	4191.282227	450	4				0	4	4	4	4	4	100	0	8192	8192	8192	3840	7616	8704	6016	12224	7488
1566984102	101	0	4187.692383	4186.666504	4174.871582	4157.94873	4173.846191	450	4				0	4	4	4	4	4	101	0	8192	8192	8192	3904	7616	8704	6016	12288	7424
1566984102	102	0	4185.128418	4178.461426	4156.922852	4153.333496	4168.205078	450	4				0	4	4	4	4	4	102	0	8192	8192	8192	3840	7680	8768	6016	12160	7488
1566984102	103	0	4202.05127	4184.615234	4239.487305	4170.256348	4185.128418	1023	4				0	4	4	4	4	4	103	0	8192	8192	8192	3840	7680	8768	6080	12224	7616
1566984102	104	0	4217.94873	4198.974121	4180	4192.820313	4204.102539	450	4				0	4	4	4	4	4	104	0	8192	8192	8192	3904	7680	8768	6080	12224	7616
1566984102	105	0	4208.717773	4198.974121	4197.94873	4190.769043	4201.538574	450	4				0	4	4	4	4	4	105	0	8192	8192	8192	3840	7680	8768	5952	12160	7488
1566984102	106	0	4207.692383	4205.128418	4197.94873	4189.743652	4199.487305	450	4				0	4	4	4	4	4	106	0	8192	8192	8192	3904	7616	8704	6016	12224	7488
1566984102	107	0	4220	4213.333496	4170.769043	4203.077148	4207.179688	1023	4				0	4	4	4	4	4	107	0	8192	8192	8192	3904	7616	8768	6016	12160	7424
1566984102	108	0	4197.94873	4188.717773	4216.922852	4181.538574	4187.179688	450	4				0	4	4	4	4	4	108	0	8192	8192	8192	3904	7616	8704	6016	12160	7424
1566984102	109	0	4174.358887	4172.307617	4151.794922	4154.871582	4164.102539	450	4				0	4	4	4	4	4	109	0	8192	8192	8192	3904	7616	8704	6016	12224	7488
1566984102	110	0	4187.179688	4182.563965	4199.487305	4174.871582	4180	450	4				0	4	4	4	4	4	110	0	8192	8192	8192	3904	7680	8768	6016	12224	7488
1566984102	111	0	4202.05127	4184.615234	4208.717773	4200.512695	4203.077148	1023	4				0	4	4	4	4	4	111	0	8192	8192	8192	3840	7616	8768	6016	12160	7424
1566984102	112	0	4200.512695	4182.563965	4144.615234	4194.358887	4201.538574	450	4				0	4	4	4	4	4	112	0	8192	8192	8192	3904	7616	8768	5952	12224	7424
1566984102	113	0	4201.025879	4192.820313	4214.358887	4182.563965	4200.512695	450	4				0	4	4	4	4	4	113	0	8192	8192	8192	3904	7616	8768	5952	12224	7424
1566984102	114	0	4212.307617	4209.230957	4182.563965	4189.743652	4215.897461	450	4				0	4	4	4	4	4	114	0	8192	8192	8192	3840	7616	8768	6016	12224	7744
1566984102	115	0	4213.846191	4213.333496	4194.358887	4193.333496	4219.487305	1023	4				0	4	4	4	4	4	115	0	8192	8192	8192	3904	7616	8704	6016	12160	7424
1566984102	116	0	4202.05127	4205.128418	4206.153809	4184.615234	4205.128418	450	4				0	4	4	4	4	4	116	0	8192	8192	8192	3904	7616	8768	6080	12224	7488
1566984102	117	0	4209.230957	4207.179688	4165.641113	4196.410156	4211.794922	450	4				0	4	4	4	4	4	117	0	8192	8192	8192	3840	7616	8768	6016	12224	7424
1566984102	118	0	4226.666504	4207.179688	4225.128418	4217.94873	4234.358887	450	4				0	4	4	4	4	4	118	0	8192	8192	8192	3840	7616	8704	6016	12224	7424
1566984102	119	0	4213.846191	4207.179688	4167.179688	4205.128418	4226.153809	1023	4				0	4	4	4	4	4	119	0	8192	8192	8192	3904	7616	8704	6016	12224	7488
1566984102	120	0	4196.410156	4213.333496	4189.743652	4182.05127	4209.230957	450	4				0	4	4	4	4	4	120	0	8192	8192	8192	3840	7616	8768	6080	12224	7424
1566984102	121	0	4211.282227	4217.436035	4232.307617	4192.820313	4222.05127	450	4				0	4	4	4	4	4	121	0	8192	8192	8192	3904	7616	8704	6080	12160	7424
1566984102	122	0	4223.589844	4209.230957	4157.436035	4202.563965	4231.282227	450	4				0	4	4	4	4	4	122	0	8192	8192	8192	3904	7616	8768	6080	12160	7424
1566984102	123	0	4213.846191	4201.025879	4207.179688	4188.205078	4218.461426	1023	4				0	4	4	4	4	4	123	0	8192	8192	8192	3904	7616	8768	6016	12224	7488
1566984102	124	0	4214.358887	4209.230957	4179.487305	4186.666504	4218.974121	450	4				0	4	4	4	4	4	124	0	8192	8128	8192	3904	7616	8768	6016	12160	7424
1566984102	125	0	4227.692383	4219.487305	4175.897461	4203.589844	4235.384766	450	4				0	4	4	4	4	4	125	0	8192	8192	8192	3904	7616	8768	6016	12160	7488
1566984102	126	0	4230.256348	4215.384766	4203.589844	4203.589844	4239.487305	450	4				0	4	4	4	4	4	126	0	8192	8192	8192	3840	7616	8704	6016	12160	7488
1566984102	127	0	4216.922852	4207.179688	4141.025879	4188.205078	4228.205078	244	4				0	4	4	4	4	4	127	0	8192	8192	8192	3904	7616	8768	6016	12160	7360
1566984102	0	0	4205.641113	4213.333496	4212.820313	4184.615234	4221.538574	450	4				0	4	4	4	4	4	0	0	8192	8128	8192	3904	7616	8704	6016	12224	7552
1566984102	1	0	4213.846191	4219.487305	4194.871582	4193.846191	4225.641113	450	4				0	4	4	4	4	4	1	0	8192	8192	8192	3904	7616	8704	6080	12160	7488
1566984102	2	0	4222.563965	4211.282227	4176.410156	4195.897461	4224.615234	1023	4				0	4	4	4	4	4	2	0	8192	8192	8192	3840	7680	8768	5952	12224	7424
1566984102	3	0	4222.563965	4203.077148	4225.128418	4197.94873	4222.563965	450	4				0	4	4	4	4	4	3	0	8192	8128	8192	3840	7680	8768	5952	12224	7424
1566984102	4	0	4215.897461	4203.077148	4166.666504	4203.589844	4224.102539	1023	4				0	4	4	4	4	4	4	0	8192	8128	8192	3904	7680	8704	6016	12160	7744
1566984102	5	0	4206.666504	4205.128418	4214.871582	4204.615234	4215.384766	450	4				0	4	4	4	4	4	5	0	8128	8128	8192	3904	7680	8768	5952	12224	7488
1566984102	6	0	4211.794922	4215.384766	4201.538574	4209.743652	4214.358887	1023	4				0	4	4	4	4	4	6	0	8128	8128	8192	3904	7680	8768	6016	12224	7488
1566984102	7	0	4215.897461	4217.436035	4177.436035	4203.077148	4218.461426	450	4				0	4	4	4	4	4	7	0	8128	8128	8192	3904	7616	8704	6016	12224	7488
1566984102	8	0	4211.794922	4215.384766	4231.794922	4185.641113	4213.846191	450	4				0	4	4	4	4	4	8	0	8128	8128	8192	3904	7616	8768	6016	12224	7488
1566984102	9	0	4218.461426	4215.384766	4172.307617	4189.743652	4212.820313	1023	4				0	4	4	4	4	4	9	0	8128	8128	8192	3904	7616	8768	6016	12224	7488
1566984102	10	0	4221.538574	4207.179688	4210.256348	4193.846191	4213.846191	450	4				0	4	4	4	4	4	10	0	8128	8128	8192	3904	7616	8704	6016	12160	7424
1566984102	11	0	4209.230957	4203.077148	4200.512695	4183.589844	4207.692383	322	4				0	4	4	4	4	3	11	0	8128	8128	8192	3904	7616	8704	6016	12224	7552
1566984102	12	0	4213.333496	4211.282227	4170.769043	4186.153809	4209.230957	450	4				0	4	4	4	4	3	12	0	8128	8128	8192	3904	7616	8768	6016	12224	7552
1566984102	13	0	4260	4246.153809	4249.230957	4225.641113	4246.153809	450	4				0	4	4	4	4	3	13	0	8128	8128	8192	3904	7616	8704	6016	12224	7488
1566984102	14	0	4312.820313	4299.487305	4198.974121	4278.461426	4294.358887	450	4				0	4	4	4	4	3	14	0	8128	8128	8192	3904	7616	8768	6080	12224	7488
1566984102	15	0	4312.307617	4299.487305	4218.461426	4289.230957	4303.589844	322	4				0	4	4	4	4	3	15	0	8128	8128	8192	3904	7616	8704	6080	12160	7424
1566984102	16	0	4286.666504	4268.717773	4224.615234	4271.282227	4286.153809	0	4				0	4	4	4	4	3	16	0	8192	8128	8192	3904	7616	8704	6080	12160	7424
1566984102	17	0	4295.897461	4278.974121	4197.436035	4276.922852	4287.692383	0	4				0	4	4	4	4	3	17	0	8192	8192	8192	3904	7616	8704	6016	12160	7424
1566984102	18	0	4315.384766	4301.538574	4259.487305	4291.282227	4301.538574	0	4				0	4	4	4	4	3	18	0	8192	8192	8192	3840	7616	8768	6016	12224	7488
1566984102	19	0	4297.94873	4291.282227	4188.717773	4276.410156	4292.820313	0	4				0	4	4	4	4	3	19	0	8192	8192	8192	3904	7616	8704	5952	12160	7488
1566984102	20	0	4276.410156	4274.871582	4210.769043	4262.05127	4278.461426	0	4				0	4	4	4	4	3	20	0	8192	8192	8192	3904	7616	8768	6016	12224	7680
1566984102	21	0	4295.897461	4287.179688	4238.974121	4282.05127	4293.333496	0	4				0	4	4	4	4	3	21	0	8192	8192	8192	3904	7616	8768	6016	12224	7680
1566984102	22	0	4308.717773	4295.384766	4183.589844	4291.794922	4301.538574	0	4				0	4	4	4	4	3	22	0	8192	8192	8192	3904	7616	8768	5952	12160	7360
1566984102	23	0	4289.230957	4278.974121	4241.538574	4274.358887	4284.615234	0	4				0	4	4	4	4	3	23	0	8192	8192	8192	3904	7616	8704	6080	12160	7488
1566984102	24	0	4282.563965	4268.717773	4202.563965	4273.333496	4284.102539	0	4				0	4	4	4	4	3	24	0	8192	8192	8192	3904	7616	8768	6016	12224	7488
1566984102	25	0	4292.307617	4272.820313	4207.692383	4279.487305	4291.794922	0	4				0	4	4	4	4	3	25	0	8192	8192	8192	3904	7616	8768	5952	12224	7424
1566984102	26	0	4290.769043	4276.922852	4214.358887	4267.692383	4281.538574	0	4				0	4	4	4	4	3	26	0	8192	8192	8192	3840	7616	8704	5952	12224	7424
1566984102	27	0	4276.410156	4272.820313	4157.436035	4256.922852	4272.307617	0	4				0	4	4	4	4	3	27	0	8192	8192	8192	3904	7616	8704	6016	12160	7488
1566984102	28	0	4276.410156	4268.717773	4225.641113	4262.563965	4280.512695	0	4				0	4	4	4	4	3	28	0	8192	8192	8192	3904	7680	8768	6016	12160	7424
1566984102	29	0	4279.487305	4262.563965	4179.487305	4261.025879	4277.94873	0	4				0	4	4	4	4	3	29	0	8192	8192	8192	3904	7680	8704	5952	12224	7680
1566984102	30	0	4269.230957	4252.307617	4184.102539	4245.641113	4264.102539	0	4				0	4	4	4	4	3	30	0	8192	8192	8192	3904	7680	8704	5952	12224	7680
1566984102	31	0	4266.666504	4250.256348	4229.743652	4241.025879	4266.666504	0	4				0	4	4	4	4	3	31	0	8192	8192	8192	3904	7680	8704	6016	12224	7424
1566984102	32	0	4271.794922	4244.102539	4165.128418	4246.153809	4266.666504	0	4				0	4	4	4	4	3	32	0	8192	8192	8192	3904	7616	8768	5952	12224	7424
1566984102	33	0	4266.153809	4240	4225.128418	4244.102539	4257.436035	0	4				0	4	4	4	4	3	33	0	8128	8192	8192	3904	7616	8768	6080	12224	7488
1566984102	34	0	4249.230957	4246.153809	4196.922852	4221.538574	4247.179688	0	4				0	4	4	4	4	3	34	0	8192	8192	8192	3840	7616	8704	6080	12224	7488
1566984102	35	0	4214.871582	4227.692383	4172.820313	4174.358887	4209.230957	0	4				0	4	4	4	4	3	35	0	8192	8192	8192	3904	7616	8704	6016	12224	7552
1566984102	36	0	4177.436035	4196.922852	4210.769043	4134.871582	4163.589844	0	4				0	4	4	4	4	3	36	0	8192	8192	8192	3840	7616	8768	6016	12160	7424
1566984102	37	0	4173.846191	4194.871582	4158.461426	4143.589844	4165.641113	0	4				0	4	4	4	4	3	37	0	8192	8192	8192	3840	7616	8768	6016	12224	7488
1566984102	38	0	4201.025879	4201.025879	4219.487305	4181.538574	4202.05127	0	4				0	4	4	4	4	3	38	0	8192	8192	8192	3904	7616	8768	6016	12160	7232
1566984102	39	0	4228.205078	4211.282227	4201.538574	4210.256348	4225.641113	0	4				0	4	4	4	4	3	39	0	8192	8192	8192	3904	7616	8768	6016	12224	7616
1566984102	40	0	4237.436035	4229.743652	4180.512695	4220.512695	4233.846191	0	4				0	4	4	4	4	3	40	0	8192	8192	8192	3904	7616	8768	5952	12224	7616
1566984102	41	0	4233.846191	4240	4232.307617	4217.436035	4235.384766	0	4				0	4	4	4	4	3	41	0	8192	8192	8192	3904	7616	8704	6016	12160	7488
1566984102	42	0	4246.666504	4244.102539	4170.256348	4221.025879	4243.077148	0	4				0	4	4	4	4	3	42	0	8192	8192	8192	3904	7616	8768	6016	12160	7424
1566984102	43	0	4270.769043	4252.307617	4217.436035	4237.94873	4257.94873	0	4				0	4	4	4	4	3	43	0	8192	8192	8192	3904	7616	8768	6144	12160	7424
1566984102	44	0	4275.384766	4252.307617	4209.743652	4247.179688	4261.538574	0	4				0	4	4	4	4	3	44	0	8192	8192	8192	3904	7616	8704	6144	12160	7424
1566984102	45	0	4258.461426	4235.897461	4174.871582	4233.333496	4249.743652	0	4				0	4	4	4	4	3	45	0	8192	8192	8192	3840	7616	8768	6080	12224	7488
1566984102	46	0	4262.563965	4240	4236.922852	4228.717773	4257.436035	0	4				0	4	4	4	4	3	46	0	8192	8192	8192	3904	7616	8768	6016	12224	7424
1566984102	47	0	4281.538574	4262.563965	4188.205078	4240.512695	4272.820313	0	4				0	4	4	4	4	3	47	0	8192	8192	8192	3840	7616	8768	6016	12160	7552
1566984102	48	0	4262.563965	4256.410156	4222.563965	4228.205078	4254.358887	0	4				0	4	4	4	4	3	48	0	8192	8192	8192	3904	7616	8768	6016	12160	7552
1566984102	49	0	4236.410156	4233.846191	4212.820313	4211.794922	4232.307617	0	4				0	4	4	4	4	3	49	0	8192	8192	8192	3840	7680	8768	6080	12224	7424
1566984102	50	0	4246.153809	4235.897461	4166.153809	4216.922852	4238.461426	0	4				0	4	4	4	4	3	50	0	8192	8128	8192	3840	7616	8704	6016	12160	7424
1566984102	51	0	4269.743652	4250.256348	4235.384766	4232.820313	4257.436035	0	4				0	4	4	4	4	3	51	0	8192	8128	8192	3904	7616	8768	6080	12224	7488
1566984102	52	0	4275.384766	4254.358887	4188.205078	4242.05127	4263.589844	0	4				0	4	4	4	4	3	52	0	8192	8128	8192	3840	7680	8768	6080	12224	7488
1566984102	53	0	4253.333496	4237.94873	4206.153809	4229.230957	4245.641113	0	4				0	4	4	4	4	3	53	0	8192	8128	8192	3904	7680	8704	6016	12288	7616
1566984102	54	0	4228.205078	4221.538574	4209.230957	4213.846191	4234.358887	0	4				0	4	4	4	4	3	54	0	8192	8192	8192	3904	7680	8768	5952	12160	7488
1566984102	55	0	4225.128418	4231.794922	4162.563965	4215.897461	4237.94873	0	4				0	4	4	4	4	3	55	0	8192	8128	8192	3904	7616	8768	5952	12224	7424
1566984102	56	0	4238.974121	4242.05127	4233.333496	4221.025879	4240.512695	0	4				0	4	4	4	4	3	56	0	8192	8128	8192	3904	7616	8768	6080	12224	7424
1566984102	57	0	4245.128418	4244.102539	4186.666504	4225.641113	4245.128418	0	4				0	4	4	4	4	3	57	0	8192	8128	8192	3904	7680	8704	5952	12224	7680
1566984103	58	0	4232.820313	4233.846191	4202.05127	4226.153809	4242.563965	0	4				0	4	4	4	4	3	58	0	8192	8192	8192	3904	7680	8768	5952	12224	7680
1566984103	59	0	4221.538574	4217.436035	4226.666504	4211.282227	4227.179688	0	4				0	4	4	4	4	3	59	0	8192	8192	8192	3840	7680	8704	6080	12224	7424
1566984103	60	0	4213.846191	4209.230957	4167.692383	4190.256348	4216.922852	0	4				0	4	4	4	4	3	60	0	8192	8128	8192	3904	7680	8704	6016	12160	7488
1566984103	61	0	4212.820313	4215.384766	4224.615234	4185.641113	4217.94873	0	4				0	4	4	4	4	3	61	0	8128	8128	8192	3904	7616	8768	6016	12224	7488
1566984103	62	0	4233.846191	4231.794922	4187.692383	4212.307617	4233.333496	0	4				0	4	4	4	4	3	62	0	8128	8128	8192	3840	7616	8768	6016	12224	7488
1566984103	63	0	4241.025879	4235.897461	4189.230957	4226.153809	4241.538574	0	4				0	4	4	4	4	3	63	0	8128	8128	8192	3904	7616	8704	6080	12224	7488
1566984103	64	0	4214.358887	4213.333496	4212.307617	4200.512695	4222.05127	450	4				0	4	4	4	4	3	64	0	8128	8128	8192	3904	7616	8704	6016	12160	7424
1566984103	65	0	4203.589844	4203.077148	4160.512695	4190.769043	4212.307617	450	4				0	4	4	4	4	3	65	0	8128	8128	8192	3904	7616	8768	5952	12224	7488
1566984103	66	0	4220.512695	4225.641113	4234.358887	4211.794922	4233.846191	1023	4				0	4	4	4	4	3	66	0	8192	8192	8192	3904	7616	8704	5952	12224	7488
1566984103	67	0	4220	4235.897461	4194.871582	4209.743652	4235.897461	450	4				0	4	4	4	4	3	67	0	8192	8192	8192	3904	7616	8704	6080	12160	7424
1566984103	68	0	4198.974121	4215.384766	4176.410156	4189.743652	4208.717773	1023	4				0	4	4	4	4	3	68	0	8128	8192	8192	3904	7616	8768	6016	12224	7488
1566984103	69	0	4201.538574	4215.384766	4228.205078	4198.461426	4211.282227	450	4				0	4	4	4	4	3	69	0	8192	8192	8192	3840	7616	8768	6080	12224	7488
1566984103	70	0	4222.563965	4233.846191	4180.512695	4218.974121	4234.358887	1023	4				0	4	4	4	4	3	70	0	8192	8192	8192	3904	7616	8768	5952	12224	7424
1566984103	71	0	4222.563965	4221.538574	4230.769043	4215.384766	4233.333496	450	4				0	4	4	4	4	3	71	0	8192	8192	8192	3904	7616	8768	5952	12224	7424
1566984103	72	0	4208.205078	4198.974121	4190.769043	4198.461426	4219.487305	450	4				0	4	4	4	4	3	72	0	8192	8192	8192	3904	7616	8704	6016	12288	7616
1566984103	73	0	4212.820313	4201.025879	4175.897461	4196.410156	4221.538574	1023	4				0	4	4	4	4	3	73	0	8192	8192	8192	3904	7616	8704	6016	12224	7552
1566984103	74	0	4237.94873	4221.538574	4246.153809	4212.307617	4244.102539	450	4				0	4	4	4	4	3	74	0	8192	8192	8192	3840	7616	8704	6016	12224	7424
1566984103	75	0	4237.94873	4229.743652	4178.974121	4216.922852	4251.282227	1023	4				0	4	4	4	4	4	75	0	8192	8192	8192	3904	7616	8704	6016	12224	7424
1566984103	76	0	4213.333496	4221.538574	4212.820313	4200.512695	4228.717773	450	4				0	4	4	4	4	4	76	0	8192	8192	8192	3904	7616	8704	6016	12224	7424
1566984103	77	0	4215.384766	4227.692383	4211.282227	4210.256348	4224.615234	450	4				0	4	4	4	4	4	77	0	8192	8192	8192	3840	7616	8704	6080	12160	7424
1566984103	78	0	4226.153809	4225.641113	4188.717773	4228.717773	4240.512695	450	4				0	4	4	4	4	4	78	0	8192	8192	8192	3904	7616	8768	6016	12160	7488
1566984103	79	0	4215.897461	4198.974121	4235.384766	4217.94873	4236.922852	1023	4				0	4	4	4	4	4	79	0	8192	8192	8192	3904	7616	8704	5952	12224	7232
1566984103	80	0	4207.179688	4198.974121	4179.487305	4210.769043	4225.641113	450	4				0	4	4	4	4	4	80	0	8192	8192	8192	3904	7616	8768	5952	12224	7232
1566984103	81	0	4210.256348	4225.641113	4225.128418	4219.487305	4228.205078	450	4				0	4	4	4	4	4	81	0	8192	8192	8192	3840	7680	8768	6080	12160	7488
1566984103	82	0	4200.512695	4225.641113	4214.358887	4213.333496	4224.102539	450	4				0	4	4	4	4	4	82	0	8192	8192	8192	3904	7616	8704	6016	12160	7424
1566984103	83	0	4194.358887	4211.282227	4176.922852	4199.487305	4213.333496	1023	4				0	4	4	4	4	4	83	0	8128	8192	8192	3904	7616	8768	6080	12224	7488
1566984103	84	0	4225.128418	4227.692383	4248.205078	4215.897461	4238.461426	450	4				0	4	4	4	4	4	84	0	8192	8192	8192	3840	7680	8768	6080	12224	7488
1566984103	85	0	4247.692383	4237.94873	4191.794922	4235.384766	4263.589844	450	4				0	4	4	4	4	4	85	0	8192	8192	8192	3840	7616	8704	6080	12160	7296
1566984103	86	0	4223.077148	4219.487305	4212.307617	4213.846191	4238.461426	450	4				0	4	4	4	4	4	86	0	8192	8192	8192	3904	7616	8768	6016	12160	7424
1566984103	87	0	4206.666504	4211.282227	4211.282227	4191.794922	4216.922852	1023	4				0	4	4	4	4	4	87	0	8128	8192	8192	3904	7616	8768	6016	12160	7488
1566984103	88	0	4223.077148	4219.487305	4164.102539	4204.615234	4234.358887	450	4				0	4	4	4	4	4	88	0	8128	8192	8192	3840	7616	8704	6016	12096	7168
1566984103	89	0	4237.436035	4223.589844	4237.436035	4223.077148	4246.666504	450	4				0	4	4	4	4	4	89	0	8192	8128	8192	3904	7616	8768	6016	12096	7168
1566984103	90	0	4232.307617	4225.641113	4194.358887	4228.717773	4243.589844	450	4				0	4	4	4	4	4	90	0	8128	8192	8192	3904	7616	8768	6016	12224	7552
1566984103	91	0	4221.025879	4225.641113	4211.794922	4220.512695	4240.512695	1023	4				0	4	4	4	4	4	91	0	8128	8192	8192	3904	7616	8768	5952	12224	7552
1566984103	92	0	4220.512695	4211.282227	4230.769043	4212.307617	4236.922852	450	4				0	4	4	4	4	4	92	0	8128	8192	8192	3904	7616	8704	6016	12160	7488
1566984103	93	0	4222.05127	4211.282227	4181.538574	4216.922852	4234.358887	450	4				0	4	4	4	4	4	93	0	8128	8192	8192	3840	7616	8768	5952	12224	7424
1566984103	94	0	4217.436035	4231.794922	4248.717773	4227.692383	4239.487305	450	4				0	4	4	4	4	4	94	0	8192	8192	8192	3840	7616	8768	5952	12224	7424
1566984103	95	0	4218.974121	4240	4198.974121	4232.820313	4249.230957	1023	4				0	4	4	4	4	4	95	0	8192	8192	8192	3904	7616	8704	5952	12224	7424
1566984103	96	0	4218.974121	4221.538574	4193.846191	4224.615234	4241.025879	450	4				0	4	4	4	4	4	96	0	8192	8192	8192	3904	7616	8768	6080	12224	7424
1566984103	97	0	4214.358887	4219.487305	4220.512695	4222.563965	4228.717773	450	4				0	4	4	4	4	4	97	0	8128	8128	8192	3840	7616	8704	6016	12160	7488
1566984103	98	0	4205.128418	4229.743652	4165.128418	4222.05127	4226.153809	450	4				0	4	4	4	4	4	98	0	8192	8128	8192	3904	7616	8768	6016	12160	7488
1566984103	99	0	4208.717773	4219.487305	4230.256348	4218.461426	4234.358887	1023	4				0	4	4	4	4	4	99	0	8192	8192	8192	3840	7616	8768	6016	12160	7424
1566984103	100	0	4235.897461	4217.436035	4198.974121	4235.384766	4255.384766	450	4				0	4	4	4	4	4	100	0	8192	8192	8192	3904	7616	8768	6016	12224	7488
1566984103	101	0	4235.897461	4227.692383	4190.769043	4240	4252.820313	450	4				0	4	4	4	4	4	101	0	8192	8192	8192	3904	7616	8768	5952	12224	7488
1566984103	102	0	4210.256348	4223.589844	4229.230957	4219.487305	4230.769043	450	4				0	4	4	4	4	4	102	0	8192	8128	8192	3840	7616	8768	5952	12224	7488
1566984103	103	0	4216.410156	4219.487305	4182.563965	4224.615234	4235.384766	1023	4				0	4	4	4	4	4	103	0	8192	8128	8192	3904	7616	8704	6016	12224	7104
1566984103	104	0	4234.871582	4229.743652	4242.563965	4244.615234	4252.307617	450	4				0	4	4	4	4	4	104	0	8192	8192	8192	3904	7616	8768	6016	12224	7488
1566984103	105	0	4225.641113	4229.743652	4204.615234	4234.358887	4242.05127	450	4				0	4	4	4	4	4	105	0	8128	8192	8192	3904	7680	8768	5952	12224	7488
1566984103	106	0	4217.436035	4221.538574	4193.333496	4219.487305	4228.717773	450	4				0	4	4	4	4	4	106	0	8192	8192	8192	3904	7616	8768	6016	12160	7616
1566984103	107	0	4221.538574	4217.436035	4247.179688	4225.641113	4236.922852	1023	4				0	4	4	4	4	4	107	0	8192	8192	8192	3904	7616	8768	6016	12160	7616
1566984103	108	0	4210.256348	4201.025879	4176.922852	4215.897461	4229.230957	450	4				0	4	4	4	4	4	108	0	8192	8128	8192	3904	7616	8768	5952	12160	7680
1566984103	109	0	4202.05127	4188.717773	4224.102539	4194.358887	4210.769043	450	4				0	4	4	4	4	4	109	0	8192	8128	8192	3904	7616	8704	5952	12224	7488
1566984103	110	0	4209.230957	4205.128418	4208.717773	4192.820313	4210.769043	450	4				0	4	4	4	4	4	110	0	8192	8128	8192	3904	7616	8704	6016	12224	7488
1566984103	111	0	4204.102539	4213.333496	4174.358887	4192.820313	4208.717773	1023	4				0	4	4	4	4	4	111	0	8192	8128	8192	3840	7616	8704	6016	12224	7424
1566984103	112	0	4195.897461	4198.974121	4221.538574	4190.769043	4200.512695	450	4				0	4	4	4	4	4	112	0	8128	8192	8192	3840	7616	8704	6016	12224	7424
1566984103	113	0	4210.256348	4201.025879	4163.077148	4206.153809	4210.256348	450	4				0	4	4	4	4	4	113	0	8128	8192	8192	3904	7616	8704	6016	12224	7488
1566984103	114	0	4213.846191	4209.230957	4205.128418	4209.230957	4220	450	4				0	4	4	4	4	4	114	0	8128	8128	8192	3904	7616	8768	6016	12160	7424
1566984103	115	0	4194.358887	4194.871582	4199.487305	4189.743652	4207.179688	1023	4				0	4	4	4	4	4	115	0	8128	8192	8192	3840	7616	8704	6080	12160	7488
1566984103	116	0	4195.384766	4188.717773	4172.820313	4189.743652	4202.05127	450	4				0	4	4	4	4	4	116	0	8128	8192	8192	3904	7680	8768	6080	12160	7488
1566984103	117	0	4212.307617	4203.077148	4242.05127	4202.05127	4216.922852	450	4				0	4	4	4	4	4	117	0	8128	8192	8192	3840	7616	8704	6016	12160	7488
1566984103	118	0	4212.820313	4211.282227	4185.641113	4200.512695	4222.563965	450	4				0	4	4	4	4	4	118	0	8128	8192	8192	3904	7616	8768	5952	12224	7424
1566984103	119	0	4212.820313	4207.179688	4215.384766	4200.512695	4221.538574	1023	4				0	4	4	4	4	4	119	0	8192	8192	8192	3904	7616	8768	6016	12224	7424
1566984103	120	0	4223.589844	4207.179688	4217.436035	4205.128418	4227.179688	450	4				0	4	4	4	4	4	120	0	8128	8192	8192	3904	7616	8704	6016	12224	7424
1566984103	121	0	4218.461426	4219.487305	4173.846191	4194.871582	4223.077148	450	4				0	4	4	4	4	4	121	0	8192	8192	8192	3904	7616	8704	5952	12160	7424
1566984103	122	0	4214.871582	4221.538574	4235.897461	4186.666504	4215.384766	450	4				0	4	4	4	4	4	122	0	8192	8192	8192	3904	7680	8768	5952	12160	7488
1566984103	123	0	4233.333496	4217.436035	4173.846191	4198.461426	4220.512695	1023	4				0	4	4	4	4	4	123	0	8192	8192	8192	3904	7616	8768	6016	12224	7424
1566984103	124	0	4230.769043	4215.384766	4184.615234	4197.94873	4217.436035	450	4				0	4	4	4	4	4	124	0	8192	8192	8192	3904	7616	8768	5952	12224	7360
1566984103	125	0	4205.641113	4209.230957	4202.563965	4184.615234	4202.563965	450	4				0	4	4	4	4	4	125	0	8192	8192	8192	3904	7616	8768	5952	12224	7616
1566984103	126	0	4196.922852	4201.025879	4163.589844	4182.563965	4193.846191	450	4				0	4	4	4	4	4	126	0	8192	8192	8192	3904	7616	8768	6016	12224	7616
1566984103	127	0	4208.205078	4203.077148	4228.717773	4192.307617	4201.025879	244	4				0	4	4	4	4	4	127	0	8192	8192	8192	3904	7616	8704	6016	12160	7424
1566984103	0	0	4216.410156	4211.282227	4181.025879	4206.153809	4213.333496	450	4				0	4	4	4	4	4	0	0	8192	8192	8192	3904	7616	8768	6080	12224	7488
1566984103	1	0	4204.102539	4207.179688	4202.563965	4205.128418	4206.153809	450	4				0	4	4	4	4	4	1	0	8192	8192	8192	3904	7616	8768	6016	12160	7488
1566984103	2	0	4202.05127	4211.282227	4235.897461	4204.102539	4201.025879	1023	4				0	4	4	4	4	4	2	0	8192	8192	8192	3904	7616	8704	6016	12160	7488
1566984103	3	0	4220.512695	4215.384766	4174.871582	4216.410156	4212.820313	450	4				0	4	4	4	4	4	3	0	8192	8192	8192	3904	7616	8704	6016	12160	7488
1566984103	4	0	4218.974121	4207.179688	4231.282227	4213.333496	4208.717773	1023	4				0	4	4	4	4	4	4	0	8192	8192	8192	3840	7616	8768	6016	12160	7424
1566984103	5	0	4202.05127	4211.282227	4191.794922	4197.436035	4191.794922	450	4				0	4	4	4	4	4	5	0	8192	8192	8192	3840	7616	8704	6016	12224	7488
1566984103	6	0	4210.769043	4225.641113	4201.025879	4203.077148	4200	1023	4				0	4	4	4	4	4	6	0	8192	8128	8192	3904	7616	8768	6016	12224	7488
1566984103	7	0	4225.128418	4227.692383	4244.615234	4217.436035	4214.358887	450	4				0	4	4	4	4	4	7	0	8192	8192	8192	3904	7616	8768	5952	12160	7424
1566984103	8	0	4217.94873	4215.384766	4177.436035	4211.282227	4206.666504	450	4				0	4	4	4	4	4	8	0	8192	8192	8192	3904	7616	8704	6016	12160	7488
1566984103	9	0	4217.436035	4211.282227	4226.666504	4204.102539	4204.615234	1023	4				0	4	4	4	4	4	9	0	8192	8128	8192	3904	7616	8704	6016	12160	7424
1566984103	10	0	4229.743652	4215.384766	4195.897461	4212.307617	4218.461426	450	4				0	4	4	4	4	4	10	0	8192	8128	8192	3904	7680	8768	6016	12160	7424
1566984103	11	0	4222.563965	4221.538574	4189.743652	4211.794922	4218.974121	1023	4				0	4	4	4	4	4	11	0	8192	8128	8192	3840	7680	8768	6016	12224	7680
1566984103	12	0	4206.153809	4223.589844	4230.256348	4198.974121	4203.077148	450	4				0	4	4	4	4	4	12	0	8192	8192	8192	3904	7616	8704	6080	12224	7488
1566984103	13	0	4184.615234	4213.333496	4152.820313	4172.307617	4177.94873	450	4				0	4	4	4	4	4	13	0	8192	8192	8192	3904	7616	8768	6016	12224	7488
1566984103	14	0	4147.692383	4188.717773	4200	4131.794922	4143.589844	450	4				0	4	4	4	4	4	14	0	8128	8192	8192	3840	7616	8704	6016	12160	7424
1566984103	15	0	4117.94873	4174.358887	4185.641113	4106.666504	4117.436035	1023	4				0	4	4	4	4	4	15	0	8128	8192	8192	3840	7616	8704	5952	12224	7552
1566984103	16	0	4120	4166.153809	4165.128418	4110.256348	4116.410156	0	4				0	4	4	4	4	4	16	0	8192	8192	8192	3904	7616	8704	5952	12224	7552
1566984103	17	0	4154.871582	4172.307617	4224.615234	4141.025879	4149.230957	0	4				0	4	4	4	4	4	17	0	8128	8192	8192	3904	7616	8768	6016	12224	7488
1566984103	18	0	4188.717773	4201.025879	4173.846191	4183.589844	4186.666504	0	4				0	4	4	4	4	4	18	0	8128	8192	8192	3904	7616	8768	5952	12224	7552
1566984103	19	0	4196.922852	4219.487305	4214.358887	4198.974121	4196.410156	0	4				0	4	4	4	4	4	19	0	8192	8192	8192	3904	7616	8768	6016	12224	7424
1566984103	20	0	4206.153809	4225.641113	4206.153809	4199.487305	4205.641113	0	4				0	4	4	4	4	4	20	0	8192	8192	8192	3904	7616	8768	6016	12224	7424
1566984103	21	0	4216.410156	4223.589844	4181.025879	4207.179688	4215.384766	0	4				0	4	4	4	4	4	21	0	8192	8192	8192	3904	7616	8768	6080	12288	7424
1566984103	22	0	4208.717773	4213.333496	4228.717773	4206.153809	4204.615234	0	4				0	4	4	4	4	4	22	0	8192	8192	8192	3904	7616	8768	6016	12224	7424
1566984103	23	0	4201.538574	4213.333496	4166.666504	4200.512695	4195.897461	0	4				0	4	4	4	4	4	23	0	8192	8192	8192	3904	7616	8768	6016	12160	7488
1566984103	24	0	4202.05127	4203.077148	4214.871582	4204.102539	4205.641113	0	4				0	4	4	4	4	4	24	0	8128	8192	8192	3904	7616	8768	6016	12160	7488
1566984103	25	0	4198.461426	4188.717773	4215.897461	4205.641113	4208.717773	0	4				0	4	4	4	4	4	25	0	8192	8192	8192	3840	7616	8768	6016	12224	7424
1566984103	26	0	4197.94873	4198.974121	4171.794922	4196.410156	4195.384766	0	4				0	4	4	4	4	4	26	0	8192	8192	8192	3904	7616	8768	6016	12288	7488
1566984103	27	0	4204.102539	4213.333496	4240	4194.871582	4195.897461	0	4				0	4	4	4	4	4	27	0	8192	8192	8192	3904	7616	8768	6016	12224	7424
1566984103	28	0	4199.487305	4207.179688	4185.128418	4204.102539	4208.205078	0	4				0	4	4	4	4	4	28	0	8192	8192	8192	3840	7616	8704	6016	12224	7296
1566984103	29	0	4197.436035	4207.179688	4202.563965	4213.333496	4214.358887	0	4				0	4	4	4	4	4	29	0	8192	8192	8192	3840	7616	8768	5952	12224	7296
1566984103	30	0	4222.05127	4225.641113	4216.922852	4220	4220.512695	0	4				0	4	4	4	4	4	30	0	8192	8128	8192	3904	7680	8768	6016	12160	7552
1566984103	31	0	4235.384766	4225.641113	4169.230957	4217.94873	4220	0	4				0	4	4	4	4	4	31	0	8192	8128	8192	3904	7680	8768	6016	12224	7488
1566984103	32	0	4210.256348	4201.025879	4222.05127	4203.589844	4205.641113	0	4				0	4	4	4	4	4	32	0	8192	8128	8192	3904	7680	8768	6016	12224	7424
1566984103	33	0	4193.846191	4196.922852	4169.743652	4193.846191	4195.897461	0	4				0	4	4	4	4	4	33	0	8192	8128	8192	3904	7616	8768	5952	12224	7616
1566984103	34	0	4198.461426	4205.128418	4189.230957	4189.743652	4194.871582	0	4				0	4	4	4	4	4	34	0	8192	8128	8192	3904	7680	8768	5952	12224	7616
1566984103	35	0	4198.461426	4194.871582	4208.717773	4188.205078	4193.333496	0	4				0	4	4	4	4	4	35	0	8192	8128	8192	3840	7616	8768	6080	12160	7488
1566984103	36	0	4196.922852	4196.922852	4155.897461	4194.358887	4197.94873	0	4				0	4	4	4	4	4	36	0	8192	8128	8192	3904	7680	8704	5952	12288	7424
1566984103	37	0	4198.974121	4203.077148	4224.615234	4198.461426	4198.974121	0	4				0	4	4	4	4	4	37	0	8192	8128	8192	3904	7680	8704	6016	12160	7488
1566984103	38	0	4199.487305	4188.717773	4176.410156	4202.563965	4195.384766	0	4				0	4	4	4	4	4	38	0	8192	8128	8192	3840	7680	8704	6016	12160	7488
1566984103	39	0	4193.846191	4178.461426	4174.871582	4205.128418	4197.94873	0	4				0	4	4	4	4	4	39	0	8128	8128	8192	3840	7616	8704	6016	12224	7424
1566984103	40	0	4195.897461	4201.025879	4214.358887	4206.666504	4205.128418	0	4				0	4	4	4	4	4	40	0	8128	8128	8192	3904	7616	8768	5952	12160	7488
1566984103	41	0	4196.410156	4205.128418	4163.589844	4201.538574	4201.025879	0	4				0	4	4	4	4	4	41	0	8128	8128	8192	3904	7616	8768	6080	12160	7488
1566984103	42	0	4185.128418	4180.512695	4226.666504	4187.692383	4187.179688	0	4				0	4	4	4	4	4	42	0	8128	8128	8192	3904	7616	8704	6080	12160	7488
1566984103	43	0	4177.94873	4180.512695	4189.230957	4180.512695	4184.102539	0	4				0	4	4	4	4	4	43	0	8128	8128	8192	3904	7616	8704	5952	12160	7424
1566984103	44	0	4174.871582	4182.563965	4176.410156	4175.897461	4183.077148	0	4				0	4	4	4	4	4	44	0	8128	8128	8192	3904	7616	8704	6016	12160	7424
1566984103	45	0	4180	4172.307617	4226.153809	4181.025879	4189.230957	0	4				0	4	4	4	4	4	45	0	8128	8192	8192	3840	7616	8704	6016	12160	7424
1566984103	46	0	4194.871582	4180.512695	4175.384766	4197.436035	4206.666504	0	4				0	4	4	4	4	4	46	0	8192	8192	8192	3904	7616	8768	5952	12160	7296
1566984103	47	0	4195.897461	4186.666504	4218.974121	4197.436035	4206.153809	0	4				0	4	4	4	4	4	47	0	8192	8128	8192	3904	7616	8768	5952	12160	7296
1566984103	48	0	4177.94873	4174.358887	4183.589844	4183.589844	4184.615234	0	4				0	4	4	4	4	4	48	0	8192	8192	8192	3840	7616	8704	6016	12224	7808
1566984103	49	0	4163.077148	4166.153809	4173.846191	4174.358887	4173.333496	0	4				0	4	4	4	4	4	49	0	8192	8128	8192	3904	7616	8704	6080	12160	7488
1566984103	50	0	4170.769043	4178.461426	4234.871582	4178.461426	4184.102539	0	4				0	4	4	4	4	4	50	0	8192	8192	8192	3904	7616	8768	5952	12160	7488
1566984103	51	0	4187.179688	4194.871582	4171.282227	4191.794922	4197.436035	0	4				0	4	4	4	4	4	51	0	8192	8192	8192	3840	7616	8704	6016	12160	7424
1566984103	52	0	4182.563965	4188.717773	4212.307617	4188.717773	4191.794922	0	4				0	4	4	4	4	4	52	0	8192	8192	8192	3840	7616	8704	6016	12160	7424
1566984103	53	0	4162.563965	4166.153809	4198.461426	4169.230957	4176.922852	0	4				0	4	4	4	4	4	53	0	8192	8192	8192	3904	7616	8704	6080	12160	7424
1566984103	54	0	4155.897461	4160	4174.358887	4165.128418	4171.794922	0	4				0	4	4	4	4	4	54	0	8192	8192	8192	3904	7616	8768	5952	12160	7488
1566984103	55	0	4165.128418	4174.358887	4231.282227	4175.384766	4178.461426	0	4				0	4	4	4	4	4	55	0	8192	8192	8192	3840	7616	8768	6016	12224	7488
1566984104	56	0	4162.05127	4172.307617	4165.128418	4170.256348	4171.794922	0	4				0	4	4	4	4	4	56	0	8192	8192	8192	3904	7680	8704	6016	12224	7488
1566984104	57	0	4152.820313	4157.94873	4200.512695	4158.461426	4156.410156	0	4				0	4	4	4	4	4	57	0	8192	8192	8192	3904	7616	8768	6016	12224	7488
1566984104	58	0	4164.615234	4178.461426	4198.974121	4168.717773	4165.128418	0	4				0	4	4	4	4	4	58	0	8192	8192	8192	3904	7680	8768	6080	12224	7488
1566984104	59	0	4167.692383	4196.922852	4165.128418	4176.410156	4175.897461	0	4				0	4	4	4	4	4	59	0	8192	8192	8192	3904	7680	8768	6080	12288	7424
1566984104	60	0	4160.512695	4180.512695	4220	4171.794922	4174.358887	0	4				0	4	4	4	4	4	60	0	8192	8192	8192	3840	7680	8768	6080	12288	7424
1566984104	61	0	4175.897461	4174.358887	4159.487305	4177.94873	4179.487305	0	4				0	4	4	4	4	4	61	0	8192	8192	8192	3904	7680	8768	6080	12224	7104
1566984104	62	0	4187.179688	4190.769043	4202.563965	4185.641113	4183.589844	0	4				0	4	4	4	4	4	62	0	8192	8192	8192	3904	7680	8704	5952	12160	7488
1566984104	63	0	4171.794922	4192.820313	4213.333496	4174.871582	4171.282227	0	4				0	4	4	4	4	4	63	0	8192	8192	8192	3904	7680	8704	6080	12224	7488
1566984104	64	0	4170.769043	4184.615234	4156.410156	4166.666504	4163.589844	450	4				0	4	4	4	4	4	64	0	8192	8192	8192	3840	7680	8768	6016	12224	7680
1566984104	65	0	4202.563965	4198.974121	4225.641113	4185.641113	4187.692383	450	4				0	4	4	4	4	4	65	0	8128	8192	8192	3840	7680	8768	6016	12224	7680
1566984104	66	0	4203.589844	4201.025879	4176.410156	4190.769043	4193.333496	1023	4				0	4	4	4	4	4	66	0	8192	8192	8192	3904	7680	8768	6016	12160	7424
1566984104	67	0	4163.589844	4178.461426	4178.461426	4162.05127	4156.922852	450	4				0	4	4	4	4	4	67	0	8192	8192	8192	3904	7680	8768	6016	12288	7488
1566984104	68	0	4150.256348	4168.205078	4198.974121	4151.794922	4143.589844	1023	4				0	4	4	4	4	4	68	0	8128	8128	8192	3840	7616	8768	6016	12160	7488
1566984104	69	0	4167.179688	4178.461426	4161.025879	4167.179688	4164.615234	450	4				0	4	4	4	4	4	69	0	8192	8128	8192	3904	7616	8704	5952	12224	7488
1566984104	70	0	4168.205078	4182.563965	4220	4164.615234	4169.743652	1023	4				0	4	4	4	4	4	70	0	8128	8128	8192	3904	7616	8768	5952	12224	7488
1566984104	71	0	4167.692383	4188.717773	4172.820313	4164.102539	4163.589844	450	4				0	4	4	4	4	4	71	0	8128	8192	8192	3904	7616	8768	6016	12224	7488
1566984104	72	0	4182.563965	4194.871582	4188.717773	4184.615234	4174.358887	450	4				0	4	4	4	4	4	72	0	8128	8128	8192	3904	7616	8704	6016	12224	7488
1566984104	73	0	4198.461426	4201.025879	4224.615234	4196.922852	4191.794922	1023	4				0	4	4	4	4	4	73	0	8192	8192	8192	3904	7616	8704	6016	12224	7296
1566984104	74	0	4195.897461	4192.820313	4169.230957	4189.230957	4191.794922	450	4				0	4	4	4	4	4	74	0	8192	8192	8192	3840	7616	8768	6016	12224	7296
1566984104	75	0	4174.358887	4166.153809	4222.563965	4171.794922	4173.333496	1023	4				0	4	4	4	4	4	75	0	8192	8128	8192	3840	7616	8704	6016	12224	7424
1566984104	76	0	4162.05127	4162.05127	4175.384766	4166.666504	4163.589844	450	4				0	4	4	4	4	4	76	0	8192	8128	8192	3904	7616	8768	6080	12224	7424
1566984104	77	0	4160.512695	4172.307617	4176.922852	4166.153809	4161.538574	450	4				0	4	4	4	4	4	77	0	8128	8128	8192	3904	7680	8768	6016	12160	7488
1566984104	78	0	4160.512695	4174.358887	4224.615234	4162.563965	4157.436035	450	4				0	4	4	4	4	4	78	0	8192	8192	8192	3904	7616	8704	6016	12160	7488
1566984104	79	0	4159.487305	4164.102539	4156.410156	4161.025879	4153.333496	1023	4				0	4	4	4	4	4	79	0	8192	8128	8192	3904	7616	8768	6016	12160	7488
1566984104	80	0	4157.436035	4157.94873	4200.512695	4160	4152.820313	450	4				0	4	4	4	4	4	80	0	8192	8192	8192	3904	7616	8704	6016	12224	7488
1566984104	81	0	4160.512695	4166.153809	4175.384766	4164.102539	4161.538574	450	4				0	4	4	4	4	4	81	0	8192	8192	8192	3904	7616	8704	6016	12160	7424
1566984104	82	0	4163.589844	4162.05127	4168.717773	4163.077148	4164.102539	450	4				0	4	4	4	4	4	82	0	8128	8128	8192	3904	7616	8768	5952	12288	7680
1566984104	83	0	4170.769043	4160	4219.487305	4161.538574	4161.538574	1023	4				0	4	4	4	4	4	83	0	8192	8128	8192	3840	7616	8768	5952	12288	7680
1566984104	84	0	4176.922852	4170.256348	4157.436035	4161.025879	4164.615234	450	4				0	4	4	4	4	4	84	0	8192	8192	8192	3904	7616	8704	5952	12224	7296
1566984104	85	0	4172.820313	4174.358887	4207.692383	4155.384766	4165.128418	450	4				0	4	4	4	4	4	85	0	8192	8128	8192	3904	7616	8768	6016	12224	7488
1566984104	86	0	4176.922852	4184.615234	4194.871582	4165.128418	4170.256348	450	4				0	4	4	4	4	4	86	0	8192	8192	8192	3840	7680	8768	5952	12160	7488
1566984104	87	0	4178.974121	4190.769043	4167.692383	4183.589844	4174.871582	1023	4				0	4	4	4	4	4	87	0	8192	8192	8192	3904	7616	8768	6080	12160	7424
1566984104	88	0	4168.717773	4176.410156	4211.794922	4180	4168.717773	450	4				0	4	4	4	4	4	88	0	8192	8192	8192	3904	7616	8704	6080	12160	7424
1566984104	89	0	4173.333496	4180.512695	4161.025879	4172.307617	4169.743652	450	4				0	4	4	4	4	4	89	0	8192	8192	8192	3904	7616	8768	6016	12160	7424
1566984104	90	0	4187.179688	4198.974121	4217.94873	4181.025879	4181.025879	450	4				0	4	4	4	4	4	90	0	8192	8192	8192	3904	7616	8704	6016	12224	7488
1566984104	91	0	4179.487305	4182.563965	4196.922852	4177.94873	4179.487305	1023	4				0	4	4	4	4	4	91	0	8192	8192	8192	3904	7616	8704	6016	12160	7488
1566984104	92	0	4176.922852	4170.256348	4153.333496	4171.282227	4180.512695	450	4				0	4	4	4	4	4	92	0	8192	8192	8192	3904	7616	8768	6016	12160	7488
1566984104	93	0	4200.512695	4192.820313	4229.743652	4188.717773	4201.025879	450	4				0	4	4	4	4	4	93	0	8192	8192	8192	3904	7616	8768	6016	12160	7488
1566984104	94	0	4208.205078	4201.025879	4173.846191	4195.897461	4207.179688	450	4				0	4	4	4	4	4	94	0	8192	8128	8192	3904	7616	8704	6080	12160	7424
1566984104	95	0	4185.641113	4180.512695	4191.794922	4173.846191	4186.666504	1023	4				0	4	4	4	4	4	95	0	8192	8128	8192	3904	7616	8768	6016	12160	7424
1566984104	96	0	4181.538574	4176.410156	4196.410156	4168.717773	4180.512695	450	4				0	4	4	4	4	4	96	0	8128	8128	8192	3904	7616	8704	6016	12160	7424
1566984104	97	0	4186.153809	4182.563965	4163.077148	4170.769043	4179.487305	450	4				0	4	4	4	4	4	97	0	8192	8192	8192	3904	7616	8704	6016	12160	7104
1566984104	98	0	4170.256348	4176.410156	4225.128418	4157.436035	4166.153809	450	4				0	4	4	4	4	4	98	0	8192	8192	8192	3904	7616	8768	6016	12224	7488
1566984104	99	0	4168.205078	4178.461426	4166.666504	4164.615234	4166.666504	1023	4				0	4	4	4	4	4	99	0	8192	8192	8192	3840	7616	8768	6016	12160	7360
1566984104	100	0	4181.538574	4190.769043	4193.333496	4179.487305	4176.922852	450	4				0	4	4	4	4	4	100	0	8192	8192	8192	3904	7616	8768	6016	12224	7616
1566984104	101	0	4181.025879	4188.717773	4212.307617	4168.717773	4170.256348	450	4				0	4	4	4	4	4	101	0	8192	8192	8192	3904	7616	8768	5952	12160	7552
1566984104	102	0	4169.230957	4174.358887	4154.871582	4154.358887	4154.871582	450	4				0	4	4	4	4	4	102	0	8192	8192	8192	3904	7616	8768	5952	12160	7552
1566984104	103	0	4169.743652	4176.410156	4218.461426	4156.922852	4162.05127	1023	4				0	4	4	4	4	4	103	0	8128	8192	8192	3904	7616	8704	6016	12224	7424
1566984104	104	0	4186.666504	4184.615234	4186.153809	4172.820313	4183.589844	450	4				0	4	4	4	4	4	104	0	8192	8192	8192	3904	7616	8768	5952	12160	7488
1566984104	105	0	4190.256348	4174.358887	4203.077148	4178.974121	4182.563965	450	4				0	4	4	4	4	4	105	0	8192	8192	8192	3904	7616	8768	5952	12160	7424
1566984104	106	0	4184.102539	4172.307617	4224.102539	4171.282227	4172.820313	450	4				0	4	4	4	4	4	106	0	8192	8192	8192	3904	7616	8704	5952	12160	7424
1566984104	107	0	4194.358887	4192.820313	4169.743652	4173.333496	4182.563965	1023	4				0	4	4	4	4	4	107	0	8192	8192	8192	3904	7616	8704	6016	12224	7424
1566984104	108	0	4208.717773	4192.820313	4227.179688	4181.025879	4196.410156	450	4				0	4	4	4	4	4	108	0	8192	8192	8192	3904	7616	8768	6016	12160	7488
1566984104	109	0	4195.897461	4174.358887	4172.307617	4173.333496	4180	450	4				0	4	4	4	4	4	109	0	8192	8192	8192	3840	7616	8768	6080	12224	7424
1566984104	110	0	4168.205078	4166.153809	4173.846191	4155.384766	4158.974121	450	4				0	4	4	4	4	4	110	0	8192	8192	8192	3904	7616	8768	6080	12224	7424
1566984104	111	0	4168.717773	4176.410156	4221.025879	4156.410156	4167.692383	1023	4				0	4	4	4	4	4	111	0	8192	8192	8192	3904	7616	8768	6016	12224	7488
1566984104	112	0	4192.307617	4190.769043	4161.025879	4175.384766	4184.615234	450	4				0	4	4	4	4	4	112	0	8192	8192	8192	3904	7616	8704	6080	12224	7488
1566984104	113	0	4200.512695	4188.717773	4216.410156	4181.538574	4186.666504	450	4				0	4	4	4	4	4	113	0	8192	8192	8192	3904	7616	8704	6016	12096	7424
1566984104	114	0	4187.179688	4178.461426	4186.153809	4167.692383	4179.487305	450	4				0	4	4	4	4	4	114	0	8192	8192	8192	3904	7616	8704	6016	12160	7360
1566984104	115	0	4173.846191	4174.358887	4171.794922	4151.282227	4166.666504	1023	4				0	4	4	4	4	4	115	0	8192	8192	8192	3840	7616	8704	6016	12160	7360
1566984104	116	0	4161.025879	4174.358887	4210.769043	4134.871582	4147.179688	450	4				0	4	4	4	4	4	116	0	8192	8192	8192	3904	7616	8704	5952	12224	7424
1566984104	117	0	4131.794922	4155.897461	4144.615234	4104.615234	4116.410156	450	4				0	4	4	4	4	4	117	0	8192	8192	8192	3904	7616	8768	6016	12160	7488
1566984104	118	0	4107.179688	4139.487305	4195.384766	4086.153809	4092.820557	450	4				0	4	4	4	4	4	118	0	8192	8192	8192	3904	7616	8768	6016	12224	7424
1566984104	119	0	4121.538574	4153.846191	4189.230957	4110.769043	4109.743652	1023	4				0	4	4	4	4	4	119	0	8192	8192	8192	3904	7616	8704	5952	12224	7360
1566984104	120	0	4155.897461	4168.205078	4186.666504	4151.282227	4151.794922	450	4				0	4	4	4	4	4	120	0	8192	8192	8192	3904	7616	8768	5952	12224	7360
1566984104	121	0	4178.974121	4172.307617	4240.512695	4173.333496	4175.897461	450	4				0	4	4	4	4	4	121	0	8192	8192	8192	3904	7616	8768	5952	12096	7424
1566984104	122	0	4186.153809	4180.512695	4174.871582	4183.077148	4173.846191	450	4				0	4	4	4	4	4	122	0	8192	8192	8192	3904	7616	8704	6016	12288	7488
1566984104	123	0	4177.436035	4180.512695	4213.846191	4179.487305	4164.102539	1023	4				0	4	4	4	4	4	123	0	8128	8128	8192	3904	7616	8704	6016	12160	7552
1566984104	124	0	4169.743652	4172.307617	4196.410156	4164.615234	4162.563965	450	4				0	4	4	4	4	4	124	0	8128	8192	8192	3904	7616	8768	6016	12160	7552
1566984104	125	0	4178.461426	4184.615234	4173.846191	4166.153809	4172.820313	450	4				0	4	4	4	4	4	125	0	8192	8192	8192	3904	7616	8768	6016	12224	7424
1566984104	126	0	4192.307617	4203.077148	4238.461426	4185.641113	4186.153809	450	4				0	4	4	4	4	4	126	0	8128	8192	8192	3904	7616	8704	6080	12224	7488
1566984104	127	0	4188.205078	4198.974121	4166.666504	4184.615234	4186.153809	244	4				0	4	4	4	4	4	127	0	8128	8192	8192	3904	7616	8768	5952	12224	7488
1566984104	0	0	4177.436035	4188.717773	4196.410156	4162.563965	4176.922852	450	4				0	4	4	4	4	4	0	0	8192	8192	8192	3840	7616	8768	5952	12224	7488
1566984104	1	0	4174.871582	4180.512695	4195.384766	4153.333496	4171.282227	450	4				0	4	4	4	4	4	1	0	8128	8192	8192	3840	7616	8704	6016	12160	7488
1566984104	2	0	4166.666504	4170.256348	4153.333496	4148.717773	4160.512695	1023	4				0	4	4	4	4	4	2	0	8192	8192	8192	3840	7616	8768	6016	12224	7488
1566984104	3	0	4165.641113	4178.461426	4225.128418	4146.153809	4155.384766	450	4				0	4	4	4	4	4	3	0	8128	8128	8192	3904	7616	8768	6016	12224	7424
1566984104	4	0	4182.05127	4194.871582	4169.743652	4162.05127	4170.256348	1023	4				0	4	4	4	4	4	4	0	8192	8128	8192	3840	7616	8704	6080	12160	7616
1566984104	5	0	4187.179688	4192.820313	4189.743652	4169.743652	4177.94873	450	4				0	4	4	4	4	4	5	0	8192	8128	8192	3904	7616	8768	6080	12160	7616
1566984104	6	0	4181.025879	4188.717773	4216.922852	4165.128418	4175.384766	1023	4				0	4	4	4	4	4	6	0	8192	8128	8192	3904	7680	8768	6016	12160	7424
1566984104	7	0	4180.512695	4188.717773	4176.922852	4170.256348	4174.871582	450	4				0	4	4	4	4	4	7	0	8192	8128	8192	3904	7680	8768	6080	12224	7552
1566984104	8	0	4176.922852	4182.563965	4225.128418	4173.333496	4171.794922	450	4				0	4	4	4	4	4	8	0	8192	8128	8192	3904	7616	8704	6080	12224	7424
1566984104	9	0	4178.461426	4176.410156	4182.563965	4176.410156	4178.974121	1023	4				0	4	4	4	4	4	9	0	8192	8128	8192	3904	7616	8768	5952	12160	7488
1566984104	10	0	4193.333496	4174.358887	4211.282227	4183.077148	4192.307617	450	4				0	4	4	4	4	4	10	0	8192	8192	8192	3904	7680	8768	5952	12160	7488
1566984104	11	0	4203.589844	4188.717773	4215.384766	4185.641113	4192.820313	1023	4				0	4	4	4	4	4	11	0	8192	8128	8192	3904	7680	8704	6016	12224	7488
1566984104	12	0	4196.410156	4198.974121	4148.205078	4185.128418	4186.666504	450	4				0	4	4	4	4	4	12	0	8192	8128	8192	3904	7680	8768	6016	12224	7488
1566984104	13	0	4188.205078	4190.769043	4214.871582	4180.512695	4187.692383	450	4				0	4	4	4	4	4	13	0	8192	8192	8192	3904	7680	8768	6016	12160	7680
1566984104	14	0	4193.333496	4184.615234	4174.871582	4177.436035	4182.05127	450	4				0	4	4	4	4	4	14	0	8192	8192	8192	3904	7680	8704	6016	12160	7680
1566984104	15	0	4188.717773	4180.512695	4185.641113	4173.846191	4165.128418	1023	4				0	4	4	4	4	4	15	0	8128	8192	8192	3904	7680	8704	6016	12224	7488
1566984104	16	0	4172.307617	4174.358887	4223.077148	4168.205078	4155.897461	0	4				0	4	4	4	4	4	16	0	8128	8128	8192	3840	7680	8768	6080	12160	7424
1566984104	17	0	4160.512695	4168.205078	4159.487305	4158.974121	4149.743652	0	4				0	4	4	4	4	4	17	0	8128	8192	8192	3840	7616	8704	6016	12160	7488
1566984104	18	0	4155.384766	4157.94873	4221.025879	4155.384766	4147.179688	0	4				0	4	4	4	4	4	18	0	8128	8192	8192	3904	7616	8768	6016	12160	7488
1566984104	19	0	4170.256348	4168.205078	4196.922852	4170.769043	4163.077148	0	4				0	4	4	4	4	4	19	0	8128	8192	8192	3840	7616	8768	6016	12224	7168
1566984104	20	0	4183.077148	4186.666504	4184.102539	4177.94873	4175.897461	0	4				0	4	4	4	4	4	20	0	8128	8192	8192	3904	7616	8704	6016	12224	7488
1566984104	21	0	4175.384766	4182.563965	4210.256348	4168.717773	4173.846191	0	4				0	4	4	4	4	4	21	0	8128	8192	8192	3904	7616	8704	6144	12224	7424
1566984104	22	0	4168.717773	4172.307617	4149.743652	4165.641113	4171.794922	0	4				0	4	4	4	4	4	22	0	8128	8192	8192	3840	7616	8704	5952	12224	7616
1566984104	23	0	4178.461426	4176.410156	4214.871582	4173.846191	4177.436035	0	4				0	4	4	4	4	4	23	0	8128	8192	8192	3904	7680	8704	5952	12224	7616
1566984104	24	0	4187.179688	4184.615234	4198.461426	4181.025879	4184.615234	0	4				0	4	4	4	4	4	24	0	8192	8192	8192	3840	7680	8768	6080	12224	7808
1566984104	25	0	4176.410156	4176.410156	4185.128418	4172.307617	4182.05127	0	4				0	4	4	4	4	4	25	0	8128	8192	8192	3840	7680	8768	6080	12224	7488
1566984104	26	0	4171.282227	4162.05127	4227.692383	4162.563965	4176.410156	0	4				0	4	4	4	4	4	26	0	8192	8192	8192	3840	7680	8704	6016	12224	7488
1566984104	27	0	4177.436035	4166.153809	4155.384766	4162.563965	4172.820313	0	4				0	4	4	4	4	4	27	0	8192	8192	8192	3904	7680	8768	6016	12160	7488
1566984104	28	0	4172.307617	4174.358887	4205.128418	4157.436035	4161.025879	0	4				0	4	4	4	4	4	28	0	8192	8192	8192	3904	7680	8768	6016	12160	7488
1566984104	29	0	4170.769043	4178.461426	4200	4156.922852	4158.974121	0	4				0	4	4	4	4	4	29	0	8192	8192	8192	3840	7680	8768	6080	12224	7488
1566984104	30	0	4189.743652	4184.615234	4182.05127	4173.333496	4180	0	4				0	4	4	4	4	4	30	0	8192	8192	8192	3904	7680	8768	5952	12160	7488
1566984104	31	0	4213.333496	4190.769043	4242.563965	4189.230957	4202.05127	0	4				0	4	4	4	4	4	31	0	8192	8192	8192	3904	7680	8768	6016	12224	7424
1566984104	32	0	4207.179688	4182.563965	4168.717773	4175.897461	4192.307617	0	4				0	4	4	4	4	4	32	0	8192	8192	8192	3904	7680	8704	6016	12224	7424
1566984104	33	0	4188.717773	4176.410156	4196.410156	4160	4174.358887	0	4				0	4	4	4	4	4	33	0	8192	8192	8192	3904	7680	8768	6016	12160	7488
1566984104	34	0	4189.230957	4180.512695	4204.615234	4173.333496	4179.487305	0	4				0	4	4	4	4	4	34	0	8192	8192	8192	3840	7680	8704	6016	12160	7488
1566984104	35	0	4190.256348	4170.256348	4178.974121	4182.05127	4181.538574	0	4				0	4	4	4	4	4	35	0	8192	8192	8192	3840	7680	8768	6016	12160	7488
1566984104	36	0	4197.94873	4178.461426	4234.358887	4184.102539	4186.153809	0	4				0	4	4	4	4	4	36	0	8192	8192	8192	3904	7680	8768	6016	12160	7488
1566984104	37	0	4212.820313	4205.128418	4164.102539	4194.358887	4203.589844	0	4				0	4	4	4	4	4	37	0	8192	8128	8192	3840	7680	8768	6080	12224	7424
1566984104	38	0	4205.128418	4198.974121	4187.692383	4186.666504	4199.487305	0	4				0	4	4	4	4	4	38	0	8192	8192	8192	3904	7680	8768	5952	12224	7488
1566984104	39	0	4185.128418	4174.358887	4201.025879	4168.717773	4180.512695	0	4				0	4	4	4	4	4	39	0	8192	8192	8192	3904	7680	8768	6016	12160	7424
1566984104	40	0	4175.897461	4162.05127	4161.025879	4165.641113	4176.922852	0	4				0	4	4	4	4	4	40	0	8128	8192	8192	3840	7680	8704	6016	12160	7552
1566984104	41	0	4175.897461	4166.153809	4218.974121	4164.102539	4181.538574	0	4				0	4	4	4	4	4	41	0	8192	8192	8192	3904	7680	8768	6016	12160	7552
1566984104	42	0	4177.436035	4166.153809	4168.717773	4160	4176.922852	0	4				0	4	4	4	4	4	42	0	8192	8128	8192	3840	7680	8768	6016	12160	7744
1566984104	43	0	4174.871582	4155.897461	4199.487305	4155.897461	4169.230957	0	4				0	4	4	4	4	4	43	0	8192	8192	8192	3840	7680	8768	6016	12160	7488
1566984104	44	0	4176.410156	4162.05127	4220.512695	4157.94873	4174.871582	0	4				0	4	4	4	4	4	44	0	8192	8192	8192	3904	7680	8768	6016	12224	7424
1566984104	45	0	4176.410156	4176.410156	4160	4158.461426	4181.025879	0	4				0	4	4	4	4	4	45	0	8192	8192	8192	3840	7680	8704	6080	12160	7488
1566984104	46	0	4169.230957	4168.205078	4217.436035	4146.666504	4173.846191	0	4				0	4	4	4	4	4	46	0	8192	8192	8192	3904	7680	8768	6080	12160	7488
1566984104	47	0	4184.615234	4174.358887	4178.974121	4154.871582	4182.563965	0	4				0	4	4	4	4	4	47	0	8192	8128	8192	3840	7616	8704	6016	12224	7488
1566984104	48	0	4206.153809	4188.717773	4189.230957	4173.846191	4198.974121	0	4				0	4	4	4	4	4	48	0	8128	8192	8192	3904	7680	8768	6016	12224	7488
1566984104	49	0	4190.769043	4172.307617	4198.974121	4156.922852	4183.589844	0	4				0	4	4	4	4	4	49	0	8192	8128	8192	3840	7616	8768	6016	12160	7488
1566984104	50	0	4169.230957	4151.794922	4135.384766	4134.871582	4160	0	4				0	4	4	4	4	4	50	0	8192	8128	8192	3904	7616	8704	6016	12160	7488
1566984104	51	0	4176.410156	4155.897461	4207.179688	4142.563965	4165.641113	0	4				0	4	4	4	4	4	51	0	8192	8192	8192	3904	7616	8768	6016	12224	7488
1566984104	52	0	4187.179688	4157.94873	4172.820313	4150.256348	4176.410156	0	4				0	4	4	4	4	4	52	0	8192	8128	8192	3840	7616	8704	6080	12160	7488
1566984104	53	0	4175.897461	4151.794922	4169.743652	4140	4164.102539	0	4				0	4	4	4	4	4	53	0	8192	8192	8192	3904	7616	8704	5952	12160	7488
1566984104	54	0	4166.666504	4155.897461	4211.282227	4136.410156	4156.922852	0	4				0	4	4	4	4	4	54	0	8192	8128	8192	3904	7616	8768	5952	12160	7488
1566984105	55	0	4177.94873	4174.358887	4154.358887	4149.743652	4171.282227	0	4				0	4	4	4	4	4	55	0	8192	8128	8192	3904	7616	8768	6016	12160	7616
1566984105	56	0	4192.307617	4178.461426	4216.922852	4160	4183.077148	0	4				0	4	4	4	4	4	56	0	8192	8128	8192	3904	7616	8704	6080	12224	7488
1566984105	57	0	4194.358887	4174.358887	4189.230957	4163.589844	4182.05127	0	4				0	4	4	4	4	4	57	0	8192	8128	8192	3904	7616	8768	6080	12160	7424
1566984105	58	0	4192.820313	4182.563965	4166.153809	4168.717773	4182.563965	0	4				0	4	4	4	4	4	58	0	8192	8128	8192	3840	7616	8704	6080	12224	7232
1566984105	59	0	4195.384766	4186.666504	4212.307617	4171.282227	4189.743652	0	4				0	4	4	4	4	4	59	0	8192	8192	8192	3840	7616	8704	6080	12224	7488
1566984105	60	0	4193.846191	4172.307617	4159.487305	4166.666504	4190.769043	0	4				0	4	4	4	4	4	60	0	8192	8192	8192	3904	7616	8704	6016	12224	7488
1566984105	61	0	4186.153809	4172.307617	4204.615234	4166.666504	4186.153809	0	4				0	4	4	4	4	4	61	0	8192	8192	8192	3904	7616	8768	6080	12160	7488
1566984105	62	0	4180.512695	4182.563965	4177.94873	4169.230957	4180.512695	0	4				0	4	4	4	4	4	62	0	8192	8192	8192	3840	7616	8704	6016	12160	7488
1566984105	63	0	4172.307617	4172.307617	4161.025879	4155.897461	4172.820313	0	4				0	4	4	4	4	4	63	0	8192	8192	8192	3904	7616	8704	6016	12224	7488
1566984105	64	0	4168.717773	4164.102539	4220.512695	4146.666504	4169.230957	450	4				0	4	4	4	4	4	64	0	8192	8128	8192	3904	7616	8768	6016	12224	7488
1566984105	65	0	4176.922852	4168.205078	4154.358887	4156.922852	4168.717773	450	4				0	4	4	4	4	4	65	0	8192	8192	8192	3904	7616	8704	6080	12224	7424
1566984105	66	0	4176.410156	4162.05127	4192.307617	4152.820313	4161.025879	1023	4				0	4	4	4	4	4	66	0	8192	8128	8192	3904	7616	8768	6016	12224	7488
1566984105	67	0	4166.666504	4155.897461	4181.025879	4139.487305	4156.922852	450	4				0	4	4	4	4	4	67	0	8192	8192	8192	3904	7616	8768	6080	12160	7488
1566984105	68	0	4168.717773	4155.897461	4152.820313	4144.615234	4163.077148	1023	4				0	4	4	4	4	4	68	0	8192	8192	8192	3904	7616	8704	6080	12160	7488
1566984105	69	0	4184.615234	4168.205078	4223.589844	4160	4174.358887	450	4				0	4	4	4	4	4	69	0	8192	8192	8192	3904	7616	8704	5952	12224	7488
1566984105	70	0	4183.077148	4182.563965	4162.05127	4157.94873	4176.410156	1023	4				0	4	4	4	4	4	70	0	8192	8192	8192	3904	7616	8768	5952	12224	7488
1566984105	71	0	4174.358887	4176.410156	4187.692383	4142.563965	4170.256348	450	4				0	4	4	4	4	4	71	0	8128	8192	8192	3840	7616	8704	6016	12224	7424
1566984105	72	0	4190.769043	4178.461426	4198.461426	4150.256348	4178.974121	450	4				0	4	4	4	4	4	72	0	8128	8192	8192	3904	7616	8768	6016	12224	7424
1566984105	73	0	4191.794922	4180.512695	4157.94873	4160.512695	4178.461426	1023	4				0	4	4	4	4	4	73	0	8192	8192	8192	3904	7616	8768	6016	12224	7296
1566984105	74	0	4170.769043	4176.410156	4210.769043	4147.692383	4161.538574	450	4				0	4	4	4	4	4	74	0	8192	8192	8192	3904	7616	8768	6016	12160	7488
1566984105	75	0	4176.922852	4184.615234	4161.025879	4148.205078	4166.666504	1023	4				0	4	4	4	4	4	75	0	8192	8192	8192	3904	7616	8768	6016	12224	7488
1566984105	76	0	4192.820313	4176.410156	4192.820313	4156.922852	4178.461426	450	4				0	4	4	4	4	4	76	0	8192	8192	8192	3840	7616	8704	6080	12224	7488
1566984105	77	0	4193.333496	4160	4206.666504	4150.256348	4174.358887	450	4				0	4	4	4	4	4	77	0	8192	8192	8192	3840	7616	8704	6016	12160	7808
1566984105	78	0	4191.794922	4174.358887	4160	4148.205078	4173.333496	450	4				0	4	4	4	4	4	78	0	8128	8192	8192	3904	7616	8704	6016	12160	7808
1566984105	79	0	4189.743652	4178.461426	4221.538574	4154.871582	4176.922852	1023	4				0	4	4	4	4	4	79	0	8192	8192	8192	3904	7680	8768	6080	12160	7488
1566984105	80	0	4181.538574	4162.05127	4163.589844	4150.256348	4168.717773	450	4				0	4	4	4	4	4	80	0	8192	8192	8192	3904	7616	8768	6016	12224	7424
1566984105	81	0	4173.333496	4162.05127	4173.846191	4146.153809	4160	450	4				0	4	4	4	4	4	81	0	8192	8192	8192	3840	7680	8768	6016	12160	7424
1566984105	82	0	4176.410156	4168.205078	4201.538574	4159.487305	4167.179688	450	4				0	4	4	4	4	4	82	0	8192	8192	8192	3904	7616	8768	6016	12160	7424
1566984105	83	0	4188.717773	4166.153809	4144.102539	4168.717773	4177.436035	1023	4				0	4	4	4	4	4	83	0	8192	8192	8192	3904	7680	8704	6080	12224	7424
1566984105	84	0	4193.846191	4178.461426	4207.179688	4170.256348	4184.615234	450	4				0	4	4	4	4	4	84	0	8128	8192	8192	3840	7616	8704	6016	12160	7488
1566984105	85	0	4194.358887	4201.025879	4174.358887	4176.410156	4191.282227	450	4				0	4	4	4	4	4	85	0	8192	8192	8192	3840	7680	8768	6016	12160	7488
1566984105	86	0	4201.538574	4201.025879	4181.025879	4177.94873	4200	450	4				0	4	4	4	4	4	86	0	8192	8192	8192	3840	7680	8768	6016	12160	7488
1566984105	87	0	4192.307617	4186.666504	4210.256348	4157.94873	4193.333496	1023	4				0	4	4	4	4	4	87	0	8192	8192	8192	3840	7680	8768	6016	12160	7488
1566984105	88	0	4146.666504	4162.05127	4135.384766	4115.897461	4150.256348	450	4				0	4	4	4	4	4	88	0	8128	8192	8192	3904	7616	8768	6080	12224	7488
1566984105	89	0	4115.897461	4143.589844	4192.820313	4089.743652	4113.846191	450	4				0	4	4	4	4	4	89	0	8128	8192	8192	3904	7680	8768	6080	12224	7488
1566984105	90	0	4132.820313	4145.641113	4176.922852	4101.025879	4126.153809	450	4				0	4	4	4	4	4	90	0	8192	8192	8192	3840	7616	8704	6016	12288	7424
1566984105	91	0	4160	4162.05127	4176.922852	4125.128418	4151.794922	1023	4				0	4	4	4	4	4	91	0	8128	8192	8192	3904	7616	8704	6016	12288	7424
1566984105	92	0	4183.589844	4172.307617	4215.897461	4148.205078	4175.384766	450	4				0	4	4	4	4	4	92	0	8128	8192	8192	3904	7680	8768	6080	12160	7232
1566984105	93	0	4197.94873	4174.358887	4147.179688	4162.563965	4193.333496	450	4				0	4	4	4	4	4	93	0	8192	8128	8192	3904	7680	8704	6016	12224	7488
1566984105	94	0	4192.820313	4172.307617	4202.05127	4158.974121	4185.641113	450	4				0	4	4	4	4	4	94	0	8192	8192	8192	3904	7680	8768	6080	12160	7488
1566984105	95	0	4193.846191	4174.358887	4184.102539	4161.025879	4180.512695	1023	4				0	4	4	4	4	4	95	0	8192	8192	8192	3904	7680	8768	6016	12224	7232
1566984105	96	0	4197.436035	4172.307617	4159.487305	4166.666504	4188.717773	450	4				0	4	4	4	4	4	96	0	8128	8192	8192	3904	7680	8768	6016	12224	7232
1566984105	97	0	4202.05127	4178.461426	4214.358887	4168.205078	4194.358887	450	4				0	4	4	4	4	4	97	0	8192	8192	8192	3904	7616	8704	6016	12160	7424
1566984105	98	0	4222.563965	4196.922852	4161.538574	4183.077148	4203.589844	450	4				0	4	4	4	4	4	98	0	8192	8192	8192	3904	7616	8768	6080	12288	7488
1566984105	99	0	4221.538574	4196.922852	4194.871582	4183.589844	4204.615234	1023	4				0	4	4	4	4	4	99	0	8192	8192	8192	3904	7680	8768	6016	12224	7168
1566984105	100	0	4201.025879	4188.717773	4175.384766	4163.077148	4189.743652	450	4				0	4	4	4	4	4	100	0	8192	8192	8192	3840	7680	8704	6016	12224	7168
1566984105	101	0	4207.692383	4188.717773	4163.077148	4165.128418	4189.230957	450	4				0	4	4	4	4	4	101	0	8192	8128	8192	3840	7680	8704	6080	12224	7488
1566984105	102	0	4223.077148	4198.974121	4229.743652	4182.05127	4206.153809	450	4				0	4	4	4	4	4	102	0	8192	8192	8192	3840	7680	8768	6080	12160	7488
1566984105	103	0	4210.769043	4207.179688	4162.563965	4179.487305	4207.179688	1023	4				0	4	4	4	4	4	103	0	8192	8192	8192	3840	7680	8768	6016	12224	7552
1566984105	104	0	4208.717773	4205.128418	4200.512695	4173.846191	4202.563965	450	4				0	4	4	4	4	4	104	0	8128	8128	8192	3904	7680	8768	6016	12224	7552
1566984105	105	0	4226.153809	4201.025879	4200	4186.153809	4211.282227	450	4				0	4	4	4	4	4	105	0	8192	8128	8192	3904	7680	8768	6016	12224	7488
1566984105	106	0	4216.410156	4201.025879	4152.307617	4191.282227	4207.692383	450	4				0	4	4	4	4	4	106	0	8192	8128	8192	3904	7680	8704	5952	12160	7488
1566984105	107	0	4207.179688	4198.974121	4210.256348	4190.256348	4201.538574	1023	4				0	4	4	4	4	4	107	0	8192	8128	8192	3904	7680	8704	6016	12160	7488
1566984105	108	0	4227.179688	4207.179688	4158.974121	4207.692383	4219.487305	450	4				0	4	4	4	4	4	108	0	8192	8192	8192	3840	7680	8768	6016	12224	7552
1566984105	109	0	4231.282227	4217.436035	4193.333496	4217.436035	4228.717773	450	4				0	4	4	4	4	4	109	0	8192	8128	8192	3840	7680	8704	6016	12224	7552
1566984105	110	0	4213.333496	4205.128418	4204.102539	4203.077148	4213.333496	450	4				0	4	4	4	4	4	110	0	8192	8192	8192	3904	7680	8704	6016	12224	7552
1566984105	111	0	4203.589844	4186.666504	4154.358887	4187.179688	4198.974121	1023	4				0	4	4	4	4	4	111	0	8192	8192	8192	3904	7680	8768	6080	12224	7488
1566984105	112	0	4211.282227	4192.820313	4218.974121	4188.717773	4201.538574	450	4				0	4	4	4	4	4	112	0	8192	8192	8192	3840	7680	8768	6016	12224	7424
1566984105	113	0	4224.102539	4215.384766	4167.179688	4196.410156	4215.384766	450	4				0	4	4	4	4	4	113	0	8192	8192	8192	3904	7680	8704	6016	12160	7552
1566984105	114	0	4216.410156	4207.179688	4181.538574	4182.05127	4209.743652	450	4				0	4	4	4	4	4	114	0	8192	8128	8192	3904	7680	8768	6016	12160	7552
1566984105	115	0	4201.025879	4186.666504	4205.641113	4161.025879	4193.333496	1023	4				0	4	4	4	4	4	115	0	8192	8128	8192	3904	7680	8704	5952	12224	7488
1566984105	116	0	4211.794922	4194.871582	4155.384766	4171.282227	4202.563965	450	4				0	4	4	4	4	4	116	0	8128	8192	8192	3904	7680	8704	6016	12224	7488
1566984105	117	0	4221.538574	4207.179688	4210.769043	4194.871582	4218.461426	450	4				0	4	4	4	4	4	117	0	8128	8192	8192	3904	7616	8704	6016	12224	7488
1566984105	118	0	4210.769043	4196.922852	4161.538574	4195.897461	4209.230957	450	4				0	4	4	4	4	4	118	0	8128	8192	8192	3840	7680	8768	6016	12224	7488
1566984105	119	0	4214.358887	4186.666504	4174.358887	4188.717773	4203.589844	1023	4				0	4	4	4	4	4	119	0	8192	8192	8192	3840	7680	8768	6016	12160	7488
1566984105	120	0	4224.615234	4190.769043	4208.205078	4194.871582	4213.846191	450	4				0	4	4	4	4	4	120	0	8128	8192	8192	3904	7616	8704	6016	12224	7424
1566984105	121	0	4212.307617	4196.922852	4142.05127	4193.333496	4208.717773	450	4				0	4	4	4	4	4	121	0	8192	8192	8192	3904	7616	8768	6016	12160	7488
1566984105	122	0	4205.641113	4196.922852	4204.102539	4181.025879	4200.512695	450	4				0	4	4	4	4	4	122	0	8192	8192	8192	3840	7616	8704	6016	12160	7488
1566984105	123	0	4215.384766	4207.179688	4177.94873	4181.538574	4206.153809	1023	4				0	4	4	4	4	4	123	0	8192	8192	8192	3840	7616	8704	6080	12160	7488
1566984105	124	0	4198.461426	4203.077148	4170.256348	4172.820313	4190.769043	450	4				0	4	4	4	4	4	124	0	8192	8192	8192	3904	7680	8768	6016	12224	7424
1566984105	125	0	4174.871582	4184.615234	4207.692383	4153.846191	4169.743652	450	4				0	4	4	4	4	4	125	0	8192	8192	8192	3840	7680	8768	6080	12224	7424
1566984105	126	0	4183.077148	4188.717773	4153.333496	4154.871582	4179.487305	450	4				0	4	4	4	4	4	126	0	8192	8192	8192	3904	7616	8768	5952	12160	7424
1566984105	127	0	4193.846191	4196.922852	4210.256348	4168.205078	4194.871582	244	4				0	4	4	4	4	4	127	0	8192	8192	8192	3904	7680	8768	5952	12160	7424
1566984105	0	0	4200.512695	4192.820313	4180	4181.025879	4197.94873	450	4				0	4	4	4	4	4	0	0	8192	8192	8192	3840	7680	8768	6016	12160	7168
1566984105	1	0	4209.743652	4201.025879	4169.230957	4187.692383	4201.538574	450	4				0	4	4	4	4	4	1	0	8192	8192	8192	3904	7616	8704	6080	12160	7488
1566984105	2	0	4222.563965	4217.436035	4225.641113	4193.333496	4217.436035	1023	4				0	4	4	4	4	4	2	0	8192	8192	8192	3904	7680	8704	6080	12160	7488
1566984105	3	0	4236.922852	4219.487305	4163.589844	4207.179688	4229.230957	450	4				0	4	4	4	4	4	3	0	8192	8192	8192	3904	7680	8768	6016	12160	7488
1566984105	4	0	4237.436035	4217.436035	4210.769043	4212.820313	4221.538574	1023	4				0	4	4	4	4	4	4	0	8192	8192	8192	3840	7680	8768	6016	12160	7488
1566984105	5	0	4215.897461	4211.282227	4189.230957	4198.974121	4199.487305	450	4				0	4	4	4	4	4	5	0	8192	8192	8192	3840	7680	8704	6016	12224	7424
1566984105	6	0	4190.256348	4194.871582	4158.974121	4185.641113	4184.615234	1023	4				0	4	4	4	4	4	6	0	8192	8192	8192	3904	7680	8768	6080	12160	7488
1566984105	7	0	4190.256348	4190.769043	4211.794922	4188.205078	4189.743652	450	4				0	4	4	4	4	4	7	0	8192	8192	8192	3840	7680	8768	6016	12224	7360
1566984105	8	0	4194.871582	4201.025879	4133.846191	4180	4188.205078	450	4				0	4	4	4	4	4	8	0	8192	8192	8192	3904	7680	8704	6016	12224	7360
1566984105	9	0	4184.615234	4186.666504	4172.307617	4157.436035	4176.410156	1023	4				0	4	4	4	4	4	9	0	8192	8192	8192	3904	7680	8768	6016	12224	7488
1566984105	10	0	4191.282227	4180.512695	4198.461426	4163.589844	4185.641113	450	4				0	4	4	4	4	4	10	0	8192	8192	8192	3840	7680	8768	6016	12160	7424
1566984105	11	0	4211.794922	4198.974121	4175.897461	4185.128418	4203.589844	1023	4				0	4	4	4	4	4	11	0	8192	8192	8192	3840	7680	8768	6080	12224	7488
1566984105	12	0	4226.153809	4213.333496	4226.666504	4191.282227	4215.384766	450	4				0	4	4	4	4	4	12	0	8192	8192	8192	3904	7616	8768	6080	12224	7488
1566984105	13	0	4239.487305	4221.538574	4175.897461	4202.563965	4228.717773	450	4				0	4	4	4	4	4	13	0	8128	8192	8192	3904	7616	8768	6016	12224	7296
1566984105	14	0	4242.05127	4219.487305	4215.897461	4212.820313	4228.717773	450	4				0	4	4	4	4	4	14	0	8192	8192	8192	3904	7616	8704	5952	12224	7488
1566984105	15	0	4228.205078	4213.333496	4216.410156	4206.666504	4217.436035	1023	4				0	4	4	4	4	4	15	0	8192	8128	8192	3904	7616	8768	6080	12160	7488
1566984105	16	0	4210.769043	4213.333496	4163.077148	4201.538574	4209.743652	0	4				0	4	4	4	4	4	16	0	8128	8128	8192	3840	7616	8768	6016	12224	7488
1566984105	17	0	4195.897461	4198.974121	4215.897461	4194.358887	4198.461426	0	4				0	4	4	4	4	4	17	0	8192	8192	8192	3840	7616	8768	6016	12224	7488
1566984105	18	0	4184.615234	4174.358887	4157.94873	4180.512695	4186.153809	0	4				0	4	4	4	4	4	18	0	8192	8192	8192	3840	7616	8704	6016	12160	7488
1566984105	19	0	4192.820313	4184.615234	4185.128418	4177.436035	4190.769043	0	4				0	4	4	4	4	4	19	0	8192	8192	8192	3904	7616	8832	6016	12160	7424
1566984105	20	0	4221.025879	4213.333496	4213.333496	4192.307617	4213.846191	0	4				0	4	4	4	4	4	20	0	8192	8192	8192	3840	7680	8768	6080	12224	7488
1566984105	21	0	4237.436035	4215.384766	4163.589844	4204.102539	4227.692383	0	4				0	4	4	4	4	4	21	0	8192	8192	8192	3904	7616	8768	6016	12160	7424
1566984105	22	0	4229.230957	4203.077148	4217.436035	4201.025879	4221.538574	0	4				0	4	4	4	4	4	22	0	8192	8128	8192	3904	7680	8768	6016	12160	7424
1566984105	23	0	4217.436035	4201.025879	4169.743652	4189.230957	4212.820313	0	4				0	4	4	4	4	4	23	0	8128	8128	8192	3904	7616	8768	6080	12224	7488
1566984105	24	0	4219.487305	4194.871582	4193.846191	4183.077148	4215.897461	0	4				0	4	4	4	4	4	24	0	8192	8128	8192	3904	7616	8768	6016	12224	7488
1566984105	25	0	4232.307617	4207.179688	4226.666504	4198.461426	4224.615234	0	4				0	4	4	4	4	4	25	0	8192	8192	8192	3904	7616	8768	6016	12160	7552
1566984105	26	0	4232.307617	4217.436035	4163.077148	4210.256348	4222.563965	0	4				0	4	4	4	4	4	26	0	8192	8192	8192	3904	7680	8768	6016	12160	7552
1566984105	27	0	4214.871582	4188.717773	4221.025879	4196.410156	4205.128418	0	4				0	4	4	4	4	4	27	0	8192	8192	8192	3840	7680	8768	6016	12224	7488
1566984105	28	0	4200.512695	4174.358887	4179.487305	4190.769043	4193.333496	0	4				0	4	4	4	4	4	28	0	8192	8192	8192	3904	7616	8768	6016	12160	7424
1566984105	29	0	4202.05127	4201.025879	4183.077148	4205.641113	4196.922852	0	4				0	4	4	4	4	4	29	0	8192	8192	8192	3904	7616	8768	6016	12224	7488
1566984105	30	0	4211.282227	4207.179688	4228.205078	4209.743652	4200	0	4				0	4	4	4	4	4	30	0	8192	8192	8192	3840	7616	8768	6016	12224	7488
1566984105	31	0	4207.179688	4188.717773	4155.384766	4192.820313	4196.410156	0	4				0	4	4	4	4	4	31	0	8192	8128	8192	3840	7680	8704	6016	12224	7744
1566984105	32	0	4206.666504	4192.820313	4205.641113	4190.256348	4205.128418	0	4				0	4	4	4	4	4	32	0	8192	8128	8192	3904	7616	8768	6016	12224	7552
1566984105	33	0	4228.205078	4211.282227	4190.256348	4210.769043	4227.179688	0	4				0	4	4	4	4	4	33	0	8128	8192	8192	3904	7680	8768	5952	12224	7488
1566984105	34	0	4229.230957	4201.025879	4180.512695	4204.615234	4225.128418	0	4				0	4	4	4	4	4	34	0	8128	8128	8192	3904	7680	8704	5952	12288	7424
1566984105	35	0	4206.153809	4182.563965	4216.410156	4180	4206.666504	0	4				0	4	4	4	4	4	35	0	8192	8128	8192	3840	7680	8768	6016	12160	7552
1566984105	36	0	4206.153809	4182.563965	4149.230957	4186.666504	4207.692383	0	4				0	4	4	4	4	4	36	0	8128	8128	8192	3904	7680	8704	6016	12160	7552
1566984105	37	0	4214.358887	4188.717773	4198.974121	4198.974121	4215.384766	0	4				0	4	4	4	4	4	37	0	8128	8128	8192	3904	7680	8768	6016	12160	7488
1566984105	38	0	4197.94873	4192.820313	4177.94873	4187.692383	4201.538574	0	4				0	4	4	4	4	4	38	0	8192	8128	8192	3904	7680	8768	6016	12160	7424
1566984105	39	0	4185.128418	4194.871582	4155.897461	4180.512695	4184.615234	0	4				0	4	4	4	4	4	39	0	8192	8128	8192	3840	7680	8704	6016	12224	7488
1566984105	40	0	4202.05127	4203.077148	4216.922852	4192.820313	4199.487305	0	4				0	4	4	4	4	4	40	0	8128	8128	8192	3904	7680	8768	6016	12224	7488
1566984105	41	0	4217.94873	4215.384766	4164.615234	4200	4217.94873	0	4				0	4	4	4	4	4	41	0	8128	8128	8192	3904	7680	8768	6016	12224	7424
1566984105	42	0	4218.461426	4215.384766	4204.615234	4197.94873	4212.307617	0	4				0	4	4	4	4	4	42	0	8192	8128	8192	3904	7616	8704	5952	12224	7424
1566984105	43	0	4221.538574	4207.179688	4191.794922	4201.538574	4210.769043	0	4				0	4	4	4	4	4	43	0	8192	8128	8192	3904	7616	8704	6016	12160	7488
1566984105	44	0	4223.077148	4205.128418	4165.128418	4205.641113	4225.128418	0	4				0	4	4	4	4	4	44	0	8192	8128	8192	3840	7680	8768	6016	12160	7488
1566984105	45	0	4233.333496	4223.589844	4231.282227	4210.256348	4245.641113	0	4				0	4	4	4	4	4	45	0	8192	8128	8192	3840	7680	8704	5952	12160	7424
1566984105	46	0	4260.512695	4244.102539	4173.333496	4223.077148	4258.974121	0	4				0	4	4	4	4	4	46	0	8192	8128	8192	3904	7616	8768	6016	12160	7424
1566984105	47	0	4265.128418	4242.05127	4202.563965	4231.282227	4262.05127	0	4				0	4	4	4	4	4	47	0	8128	8128	8192	3904	7680	8768	6016	12160	7488
1566984105	48	0	4258.974121	4237.94873	4205.641113	4239.487305	4270.769043	0	4				0	4	4	4	4	4	48	0	8192	8128	8192	3904	7616	8704	5952	12160	7680
1566984105	49	0	4261.538574	4244.102539	4169.230957	4242.05127	4268.717773	0	4				0	4	4	4	4	4	49	0	8192	8128	8192	3904	7616	8704	5952	12160	7680
1566984105	50	0	4247.179688	4233.846191	4229.230957	4227.692383	4242.05127	0	4				0	4	4	4	4	4	50	0	8192	8128	8192	3904	7680	8768	5952	12160	7488
1566984105	51	0	4229.743652	4217.436035	4178.974121	4225.641113	4232.820313	0	4				0	4	4	4	4	4	51	0	8192	8192	8192	3904	7680	8768	6080	12160	7488
1566984105	52	0	4240	4225.641113	4216.922852	4236.922852	4249.230957	0	4				0	4	4	4	4	4	52	0	8192	8192	8192	3904	7680	8704	6016	12160	7424
1566984105	53	0	4256.410156	4242.05127	4225.128418	4235.897461	4254.358887	0	4				0	4	4	4	4	4	53	0	8128	8192	8192	3904	7680	8768	6016	12224	7552
1566984106	54	0	4241.025879	4242.05127	4161.025879	4222.05127	4235.897461	0	4				0	4	4	4	4	4	54	0	8192	8192	8192	3904	7680	8768	6016	12224	7552
1566984106	55	0	4227.692383	4235.897461	4229.230957	4214.871582	4227.692383	0	4				0	4	4	4	4	4	55	0	8192	8192	8192	3904	7616	8704	6080	12224	7488
1566984106	56	0	4242.563965	4246.153809	4183.589844	4216.922852	4243.589844	0	4				0	4	4	4	4	4	56	0	8192	8192	8192	3904	7680	8704	6016	12160	7488
1566984106	57	0	4244.102539	4246.153809	4181.538574	4198.461426	4242.05127	0	4				0	4	4	4	4	4	57	0	8192	8192	8192	3904	7680	8768	6016	12224	7808
1566984106	58	0	4229.743652	4227.692383	4198.974121	4178.461426	4223.589844	0	4				0	4	4	4	4	4	58	0	8128	8192	8192	3904	7680	8704	6016	12224	7808
1566984106	59	0	4214.871582	4211.282227	4151.794922	4174.871582	4209.230957	0	4				0	4	4	4	4	4	59	0	8192	8128	8192	3904	7616	8704	6016	12224	7424
1566984106	60	0	4193.846191	4198.974121	4216.922852	4169.743652	4195.897461	0	4				0	4	4	4	4	4	60	0	8192	8192	8192	3904	7680	8768	5952	12160	7488
1566984106	61	0	4200.512695	4209.230957	4180	4184.615234	4210.256348	0	4				0	4	4	4	4	4	61	0	8128	8192	8192	3840	7680	8768	6016	12288	7424
1566984106	62	0	4242.05127	4233.846191	4197.94873	4225.641113	4250.769043	0	4				0	4	4	4	4	4	62	0	8192	8192	8192	3904	7616	8768	6016	12288	7424
1566984106	63	0	4252.820313	4231.794922	4236.922852	4241.538574	4258.974121	0	4				0	4	4	4	4	4	63	0	8192	8192	8192	3904	7616	8768	5952	12160	7424
1566984106	64	0	4222.563965	4219.487305	4167.179688	4219.487305	4234.871582	450	4				0	4	4	4	4	4	64	0	8128	8192	8192	3840	7616	8704	6016	12288	7488
1566984106	65	0	4215.897461	4213.333496	4220.512695	4205.128418	4233.333496	450	4				0	4	4	4	4	4	65	0	8192	8192	8192	3904	7616	8704	6016	12224	7424
1566984106	66	0	4230.769043	4213.333496	4189.743652	4210.769043	4245.128418	1023	4				0	4	4	4	4	4	66	0	8192	8192	8192	3840	7616	8768	6016	12224	7616
1566984106	67	0	4224.102539	4215.384766	4176.922852	4204.615234	4233.846191	450	4				0	4	4	4	4	4	67	0	8192	8192	8192	3840	7680	8768	6016	12224	7616
1566984106	68	0	4221.025879	4221.538574	4223.589844	4200	4231.794922	1023	4				0	4	4	4	4	4	68	0	8192	8192	8192	3904	7616	8768	6016	12224	7488
1566984106	69	0	4247.692383	4235.897461	4175.384766	4217.436035	4260.512695	450	4				0	4	4	4	4	4	69	0	8192	8192	8192	3904	7616	8768	6144	12224	7488
1566984106	70	0	4271.282227	4248.205078	4225.128418	4230.256348	4282.563965	1023	4				0	4	4	4	4	4	70	0	8192	8192	8192	3840	7680	8768	6080	12224	7424
1566984106	71	0	4273.333496	4244.102539	4192.307617	4230.256348	4279.487305	450	4				0	4	4	4	4	4	71	0	8192	8192	8192	3840	7616	8704	6016	12160	7488
1566984106	72	0	4266.153809	4223.589844	4177.94873	4230.769043	4269.230957	450	4				0	4	4	4	4	4	72	0	8192	8192	8192	3840	7680	8768	6016	12160	7488
1566984106	73	0	4257.436035	4223.589844	4234.358887	4225.128418	4263.077148	1023	4				0	4	4	4	4	4	73	0	8192	8192	8192	3904	7680	8768	6080	12160	7424
1566984106	74	0	4248.717773	4231.794922	4171.794922	4219.487305	4250.769043	450	4				0	4	4	4	4	4	74	0	8192	8128	8192	3840	7680	8768	6080	12224	7488
1566984106	75	0	4247.179688	4237.94873	4226.153809	4227.179688	4244.102539	1023	4				0	4	4	4	4	4	75	0	8192	8128	8192	3840	7680	8704	6016	12224	7488
1566984106	76	0	4253.333496	4252.307617	4220	4237.436035	4252.820313	450	4				0	4	4	4	4	4	76	0	8192	8128	8192	3840	7680	8768	6016	12224	7488
1566984106	77	0	4246.666504	4248.205078	4181.538574	4226.153809	4244.615234	450	4				0	4	4	4	4	4	77	0	8192	8128	8192	3840	7680	8704	5952	12160	7488
1566984106	78	0	4232.820313	4225.641113	4228.717773	4213.846191	4230.769043	450	4				0	4	4	4	4	4	78	0	8192	8128	8192	3904	7680	8768	6016	12160	7488
1566984106	79	0	4229.230957	4219.487305	4166.153809	4217.436035	4236.922852	1023	4				0	4	4	4	4	4	79	0	8192	8128	8192	3904	7680	8768	6080	12224	7488
1566984106	80	0	4228.717773	4223.589844	4200.512695	4212.820313	4240	450	4				0	4	4	4	4	4	80	0	8192	8128	8192	3904	7680	8704	6080	12224	7488
1566984106	81	0	4236.922852	4227.692383	4196.410156	4206.666504	4242.05127	450	4				0	4	4	4	4	4	81	0	8128	8192	8192	3904	7680	8704	6016	12224	7744
1566984106	82	0	4259.487305	4240	4161.025879	4220.512695	4261.025879	450	4				0	4	4	4	4	4	82	0	8128	8128	8192	3840	7680	8768	6016	12224	7488
1566984106	83	0	4269.743652	4246.153809	4222.05127	4233.846191	4272.307617	1023	4				0	4	4	4	4	4	83	0	8128	8128	8192	3840	7680	8704	6016	12224	7488
1566984106	84	0	4256.922852	4235.897461	4158.974121	4228.717773	4261.538574	450	4				0	4	4	4	4	4	84	0	8128	8128	8192	3904	7680	8704	5952	12224	7744
1566984106	85	0	4238.974121	4221.538574	4185.641113	4216.922852	4250.256348	450	4				0	4	4	4	4	4	85	0	8128	8128	8192	3904	7680	8768	5952	12224	7744
1566984106	86	0	4227.179688	4207.179688	4200	4208.205078	4242.05127	450	4				0	4	4	4	4	4	86	0	8192	8128	8192	3904	7680	8704	5952	12160	7232
1566984106	87	0	4222.563965	4196.922852	4155.384766	4203.589844	4234.871582	1023	4				0	4	4	4	4	4	87	0	8128	8128	8192	3904	7680	8704	6080	12160	7488
1566984106	88	0	4228.205078	4207.179688	4228.717773	4216.922852	4238.461426	450	4				0	4	4	4	4	4	88	0	8128	8128	8192	3904	7616	8768	6080	12160	7488
1566984106	89	0	4231.282227	4231.794922	4190.769043	4229.230957	4242.563965	450	4				0	4	4	4	4	4	89	0	8128	8128	8192	3904	7680	8704	6016	12160	7424
1566984106	90	0	4224.102539	4233.846191	4202.563965	4213.333496	4235.384766	450	4				0	4	4	4	4	4	90	0	8128	8128	8192	3904	7616	8704	6016	12160	7424
1566984106	91	0	4223.077148	4221.538574	4217.436035	4200	4236.922852	1023	4				0	4	4	4	4	4	91	0	8128	8128	8192	3904	7616	8704	6016	12224	7488
1566984106	92	0	4221.538574	4215.384766	4166.666504	4201.025879	4239.487305	450	4				0	4	4	4	4	4	92	0	8128	8192	8192	3840	7616	8768	6016	12160	7488
1566984106	93	0	4203.077148	4207.179688	4217.436035	4186.666504	4225.641113	450	4				0	4	4	4	4	4	93	0	8192	8192	8192	3840	7616	8768	6016	12160	7552
1566984106	94	0	4200	4211.282227	4169.743652	4182.05127	4220	450	4				0	4	4	4	4	4	94	0	8192	8192	8192	3904	7616	8768	6016	12160	7552
1566984106	95	0	4216.410156	4211.282227	4192.820313	4197.436035	4229.743652	1023	4				0	4	4	4	4	4	95	0	8192	8192	8192	3904	7616	8768	6080	12224	7424
1566984106	96	0	4228.717773	4207.179688	4224.102539	4205.641113	4239.487305	450	4				0	4	4	4	4	4	96	0	8192	8192	8192	3904	7680	8704	6016	12224	7488
1566984106	97	0	4235.384766	4217.436035	4156.922852	4212.307617	4246.153809	450	4				0	4	4	4	4	4	97	0	8192	8192	8192	3904	7680	8704	6016	12160	7488
1566984106	98	0	4236.922852	4227.692383	4222.05127	4222.05127	4248.717773	450	4				0	4	4	4	4	4	98	0	8192	8192	8192	3840	7680	8768	6016	12160	7488
1566984106	99	0	4230.256348	4225.641113	4186.666504	4223.077148	4242.563965	1023	4				0	4	4	4	4	4	99	0	8192	8192	8192	3840	7680	8704	5952	12224	7488
1566984106	100	0	4225.641113	4219.487305	4180.512695	4220.512695	4241.025879	450	4				0	4	4	4	4	4	100	0	8192	8192	8192	3904	7680	8768	6016	12224	7488
1566984106	101	0	4228.717773	4227.692383	4230.769043	4225.128418	4249.743652	450	4				0	4	4	4	4	4	101	0	8192	8192	8192	3904	7680	8768	6016	12224	7488
1566984106	102	0	4215.384766	4221.538574	4162.05127	4212.820313	4236.922852	450	4				0	4	4	4	4	4	102	0	8192	8192	8192	3904	7680	8704	6016	12224	7360
1566984106	103	0	4203.589844	4203.077148	4207.179688	4193.846191	4223.077148	1023	4				0	4	4	4	4	4	103	0	8192	8192	8192	3904	7680	8704	6016	12224	7360
1566984106	104	0	4229.743652	4211.282227	4196.410156	4212.820313	4243.589844	450	4				0	4	4	4	4	4	104	0	8192	8192	8192	3840	7680	8768	6016	12224	7808
1566984106	105	0	4251.282227	4237.94873	4191.794922	4238.461426	4260.512695	450	4				0	4	4	4	4	4	105	0	8192	8192	8192	3840	7680	8768	6016	12224	7552
1566984106	106	0	4240.512695	4237.94873	4227.179688	4232.307617	4255.384766	450	4				0	4	4	4	4	4	106	0	8192	8192	8192	3840	7680	8704	6080	12224	7424
1566984106	107	0	4227.179688	4223.589844	4149.230957	4211.282227	4248.205078	1023	4				0	4	4	4	4	4	107	0	8192	8192	8192	3904	7680	8704	6016	12224	7488
1566984106	108	0	4224.102539	4219.487305	4203.589844	4205.128418	4242.563965	450	4				0	4	4	4	4	4	108	0	8128	8192	8192	3904	7680	8768	6016	12224	7488
1566984106	109	0	4229.743652	4219.487305	4206.153809	4219.487305	4246.153809	450	4				0	4	4	4	4	4	109	0	8128	8192	8192	3840	7680	8768	6080	12224	7488
1566984106	110	0	4225.128418	4215.384766	4179.487305	4217.94873	4244.102539	450	4				0	4	4	4	4	4	110	0	8128	8192	8192	3904	7680	8704	6016	12224	7488
1566984106	111	0	4211.794922	4207.179688	4228.717773	4202.05127	4229.743652	1023	4				0	4	4	4	4	4	111	0	8128	8192	8192	3904	7680	8768	6080	12224	7680
1566984106	112	0	4210.769043	4211.282227	4177.436035	4209.230957	4225.128418	450	4				0	4	4	4	4	4	112	0	8192	8192	8192	3840	7680	8704	6080	12224	7680
1566984106	113	0	4211.794922	4215.384766	4215.897461	4217.94873	4223.589844	450	4				0	4	4	4	4	4	113	0	8192	8192	8192	3840	7680	8704	6080	12160	7488
1566984106	114	0	4205.641113	4217.436035	4198.974121	4211.794922	4218.461426	450	4				0	4	4	4	4	4	114	0	8192	8192	8192	3904	7680	8768	6080	12160	7488
1566984106	115	0	4205.128418	4215.384766	4165.641113	4209.743652	4221.538574	1023	4				0	4	4	4	4	4	115	0	8128	8192	8192	3840	7680	8768	6016	12224	7488
1566984106	116	0	4211.794922	4213.333496	4223.077148	4207.692383	4227.692383	450	4				0	4	4	4	4	4	116	0	8192	8192	8192	3904	7680	8768	6016	12224	7488
1566984106	117	0	4209.743652	4213.333496	4156.922852	4198.974121	4223.589844	450	4				0	4	4	4	4	4	117	0	8192	8192	8192	3904	7616	8768	6016	12224	7680
1566984106	118	0	4202.05127	4207.179688	4198.461426	4197.436035	4219.487305	450	4				0	4	4	4	4	4	118	0	8192	8128	8192	3840	7616	8768	6016	12224	7488
1566984106	119	0	4220	4207.179688	4217.94873	4212.307617	4238.974121	1023	4				0	4	4	4	4	4	119	0	8128	8128	8192	3904	7616	8768	6016	12160	7488
1566984106	120	0	4244.102539	4217.436035	4167.179688	4222.05127	4256.922852	450	4				0	4	4	4	4	4	120	0	8192	8128	8192	3840	7680	8768	6080	12160	7488
1566984106	121	0	4248.717773	4231.794922	4225.128418	4223.077148	4257.94873	450	4				0	4	4	4	4	4	121	0	8192	8128	8192	3840	7616	8704	5952	12160	7360
1566984106	122	0	4245.641113	4235.897461	4175.384766	4223.589844	4256.410156	450	4				0	4	4	4	4	4	122	0	8192	8128	8192	3840	7680	8704	5952	12160	7360
1566984106	123	0	4235.384766	4223.589844	4193.333496	4220	4254.871582	1023	4				0	4	4	4	4	4	123	0	8192	8192	8192	3904	7680	8768	5952	12224	7488
1566984106	124	0	4229.743652	4221.538574	4214.358887	4220	4253.846191	450	4				0	4	4	4	4	4	124	0	8192	8128	8192	3840	7680	8768	6080	12224	7424
1566984106	125	0	4233.333496	4219.487305	4170.256348	4223.589844	4251.794922	450	4				0	4	4	4	4	4	125	0	8128	8192	8192	3904	7680	8768	6016	12224	7488
1566984106	126	0	4216.410156	4201.025879	4224.615234	4206.153809	4231.282227	450	4				0	4	4	4	4	4	126	0	8192	8192	8192	3904	7680	8704	6016	12224	7488
1566984106	127	0	4187.692383	4188.717773	4174.358887	4182.563965	4202.563965	244	4				0	4	4	4	4	4	127	0	8192	8128	8192	3904	7616	8768	6016	12160	7488
1566984106	0	0	4186.666504	4196.922852	4195.897461	4183.589844	4196.922852	450	4				0	4	4	4	4	4	0	0	8192	8128	8192	3904	7680	8704	6016	12224	7488
1566984106	1	0	4207.692383	4209.230957	4218.461426	4197.94873	4207.692383	450	4				0	4	4	4	4	4	1	0	8192	8192	8192	3904	7680	8704	6016	12224	7488
1566984106	2	0	4216.922852	4217.436035	4145.641113	4203.589844	4214.358887	1023	4				0	4	4	4	4	4	2	0	8192	8128	8192	3904	7680	8768	6016	12224	7488
[truncated: 5,908 more rows]
