# Supplementary material for: The classification of EEG-based winking signals: a transfer learning and random forest pipeline
Source: PeerJ. 2021 Mar 31;9:e11182. doi: 10.7717/peerj.11182 (PMC8019310; doi:10.7717/peerj.11182)
Supplement: Supplemental Information 14 [file peerj-09-11182-s014.csv]

title:RightWink_T4	start timestamp:2019-08-30T16:19:45.041090+08:00	stop timestamp:2019-08-30T16:20:40.514745+08:00	headset type:INSIGHT	headset serial:5A6897AC49	headset firmware:925	subject name:Sub_2	channels:30	sampling rate:eeg_128;mot_128	samples:7039	version:2.0
Timestamp	EEG.Counter	EEG.Interpolated	EEG.AF3	EEG.T7	EEG.Pz	EEG.T8	EEG.AF4	EEG.RawCq	EEG.Battery	MarkerIndex	MarkerType	MarkerValueInt	EEG.MarkerHardware	CQ.AF3	CQ.T7	CQ.Pz	CQ.T8	CQ.AF4	MOT.CounterMems	MOT.InterpolatedMems	MOT.GyroX	MOT.GyroY	MOT.GyroZ	MOT.AccX	MOT.AccY	MOT.AccZ	MOT.MagX	MOT.MagY	MOT.MagZ
1567153185	108	0	4220.512695	4237.94873	4220	4204.102539	4216.410156	450	4				0	4	4	4	4	4	108	0	8192	8192	8192	3776	8768	8320	7168	12224	8512
1567153185	109	0	4218.461426	4223.589844	4214.358887	4205.641113	4216.410156	450	4				0	4	4	4	4	4	109	0	8192	8192	8192	3776	8768	8384	7168	12288	8448
1567153185	110	0	4217.94873	4231.794922	4216.922852	4208.717773	4215.384766	450	4				0	4	4	4	4	4	110	0	8192	8192	8192	3776	8768	8320	7168	12224	8384
1567153185	111	0	4219.487305	4240	4217.94873	4214.358887	4218.461426	1023	4				0	4	4	4	4	4	111	0	8192	8192	8192	3776	8768	8384	7168	12224	8448
1567153185	112	0	4217.94873	4229.743652	4213.846191	4214.871582	4212.307617	450	4				0	4	4	4	4	4	112	0	8192	8192	8192	3776	8768	8320	7168	12224	8448
1567153185	113	0	4214.871582	4231.794922	4217.94873	4217.436035	4215.384766	450	4				0	4	4	4	4	4	113	0	8192	8192	8192	3776	8768	8384	7168	12224	8384
1567153185	114	0	4214.358887	4227.692383	4217.94873	4217.94873	4225.641113	450	4				0	4	4	4	4	4	114	0	8192	8192	8192	3840	8768	8384	7232	12288	8448
1567153185	115	0	4215.384766	4217.436035	4212.820313	4213.846191	4218.974121	1023	4				0	4	4	4	4	4	115	0	8192	8192	8192	3776	8768	8320	7168	12288	8448
1567153185	116	0	4224.102539	4233.846191	4218.974121	4216.410156	4215.897461	450	4				0	4	4	4	4	4	116	0	8192	8192	8192	3776	8768	8384	7168	12288	8768
1567153185	117	0	4228.717773	4250.256348	4223.077148	4216.922852	4223.077148	450	4				0	4	4	4	4	4	117	0	8192	8192	8192	3776	8768	8320	7168	12288	8768
1567153185	118	0	4221.538574	4235.897461	4216.410156	4216.922852	4222.563965	450	4				0	4	4	4	4	4	118	0	8192	8192	8192	3776	8768	8384	7104	12288	8320
1567153185	119	0	4224.102539	4225.641113	4211.794922	4224.615234	4223.589844	1023	4				0	4	4	4	4	4	119	0	8192	8192	8192	3776	8768	8320	7232	12288	8448
1567153185	120	0	4233.333496	4235.897461	4222.563965	4230.256348	4229.743652	450	4				0	4	4	4	4	4	120	0	8192	8192	8192	3776	8768	8384	7232	12288	8448
1567153185	121	0	4240.512695	4233.846191	4241.025879	4234.358887	4232.820313	450	4				0	4	4	4	4	4	121	0	8192	8192	8192	3776	8768	8320	7168	12288	8448
1567153185	122	0	4235.897461	4227.692383	4240	4237.94873	4233.333496	450	4				0	4	4	4	4	4	122	0	8192	8192	8192	3776	8768	8384	7168	12288	8448
1567153185	123	0	4218.974121	4223.589844	4223.589844	4228.205078	4227.692383	1023	4				0	4	4	4	4	4	123	0	8192	8192	8192	3776	8768	8320	7104	12224	8448
1567153185	124	0	4207.179688	4215.384766	4211.794922	4213.333496	4216.922852	450	4				0	4	4	4	4	4	124	0	8192	8192	8192	3776	8768	8384	7168	12224	8448
1567153185	125	0	4213.846191	4217.436035	4207.179688	4210.769043	4210.769043	450	4				0	4	4	4	4	4	125	0	8192	8192	8192	3776	8768	8320	7104	12224	8256
1567153185	126	0	4224.102539	4231.794922	4209.230957	4214.358887	4212.820313	450	4				0	4	4	4	4	4	126	0	8192	8192	8192	3776	8768	8384	7104	12224	8256
1567153185	127	0	4216.410156	4237.94873	4213.846191	4213.333496	4213.333496	236	4				0	4	4	4	4	4	127	0	8192	8192	8192	3776	8768	8320	7168	12288	8448
1567153185	0	0	4212.820313	4225.641113	4216.410156	4212.307617	4214.358887	450	4				0	4	4	4	4	4	0	0	8192	8192	8192	3776	8768	8384	7168	12224	8384
1567153185	1	0	4224.615234	4229.743652	4220.512695	4215.384766	4223.077148	450	4				0	4	4	4	4	4	1	0	8192	8192	8192	3776	8768	8320	7104	12288	8448
1567153185	2	0	4236.922852	4244.102539	4225.128418	4219.487305	4230.769043	1023	4				0	4	4	4	4	4	2	0	8192	8192	8192	3776	8768	8384	7104	12288	8448
1567153185	3	0	4237.436035	4235.897461	4220.512695	4218.974121	4225.128418	450	4				0	4	4	4	4	4	3	0	8192	8192	8192	3776	8768	8320	7168	12224	8384
1567153185	4	0	4226.666504	4215.384766	4212.820313	4209.743652	4214.871582	1023	4				0	4	4	4	4	4	4	0	8192	8192	8192	3776	8768	8384	7168	12224	8448
1567153185	5	0	4215.384766	4213.333496	4209.230957	4204.102539	4213.846191	450	4				0	4	4	4	4	4	5	0	8192	8192	8192	3776	8768	8320	7168	12288	8384
1567153185	6	0	4204.615234	4223.589844	4202.05127	4200.512695	4211.794922	1023	4				0	4	4	4	4	4	6	0	8192	8192	8192	3776	8768	8320	7168	12288	8512
1567153185	7	0	4194.871582	4221.538574	4193.846191	4187.692383	4194.871582	450	4				0	4	4	4	4	4	7	0	8192	8192	8192	3776	8768	8384	7168	12288	8512
1567153185	8	0	4197.436035	4223.589844	4202.563965	4188.205078	4194.871582	450	4				0	4	4	4	4	4	8	0	8192	8192	8192	3776	8768	8320	7168	12224	8192
1567153185	9	0	4209.230957	4235.897461	4219.487305	4211.282227	4216.922852	1023	4				0	4	4	4	4	4	9	0	8192	8192	8192	3776	8768	8384	7168	12288	8448
1567153185	10	0	4220	4244.102539	4230.256348	4227.692383	4224.615234	450	4				0	4	4	4	4	4	10	0	8192	8192	8192	3776	8768	8384	7104	12224	8448
1567153185	11	0	4223.589844	4237.94873	4231.282227	4223.589844	4217.436035	1023	4				0	4	4	4	4	4	11	0	8192	8192	8192	3776	8768	8384	7168	12224	8448
1567153185	12	0	4216.410156	4219.487305	4226.666504	4209.743652	4214.871582	450	4				0	4	4	4	4	4	12	0	8192	8192	8192	3776	8768	8384	7168	12224	8448
1567153185	13	0	4206.153809	4221.538574	4219.487305	4199.487305	4211.794922	450	4				0	4	4	4	4	4	13	0	8192	8192	8192	3776	8768	8384	7168	12288	8448
1567153185	14	0	4199.487305	4231.794922	4213.846191	4196.922852	4205.641113	450	4				0	4	4	4	4	4	14	0	8192	8192	8192	3776	8768	8384	7104	12288	8448
1567153185	15	0	4201.538574	4231.794922	4217.94873	4201.538574	4207.179688	1023	4				0	4	4	4	4	4	15	0	8192	8192	8192	3776	8768	8384	7104	12224	8640
1567153185	16	0	4211.794922	4235.897461	4219.487305	4206.153809	4209.743652	0	4				0	4	4	4	4	4	16	0	8192	8192	8192	3776	8768	8384	7104	12224	8640
1567153185	17	0	4212.820313	4233.846191	4209.230957	4205.128418	4198.974121	0	4				0	4	4	4	4	4	17	0	8192	8192	8192	3776	8768	8320	7168	12224	8448
1567153185	18	0	4203.077148	4219.487305	4203.077148	4197.436035	4188.205078	0	4				0	4	4	4	4	4	18	0	8192	8192	8192	3776	8768	8384	7232	12288	8448
1567153185	19	0	4194.871582	4219.487305	4205.128418	4193.846191	4191.282227	0	4				0	4	4	4	4	4	19	0	8192	8192	8192	3776	8768	8384	7104	12224	8384
1567153185	20	0	4193.333496	4231.794922	4208.717773	4195.897461	4199.487305	0	4				0	4	4	4	4	4	20	0	8192	8192	8128	3776	8768	8384	7104	12224	8384
1567153185	21	0	4195.897461	4219.487305	4208.717773	4195.897461	4198.461426	0	4				0	4	4	4	4	4	21	0	8192	8192	8128	3776	8768	8384	7232	12224	8384
1567153185	22	0	4192.820313	4205.128418	4208.205078	4195.384766	4191.282227	0	4				0	4	4	4	4	4	22	0	8192	8192	8128	3776	8768	8384	7232	12288	8448
1567153185	23	0	4188.205078	4207.179688	4203.589844	4193.846191	4187.692383	0	4				0	4	4	4	4	4	23	0	8192	8192	8192	3776	8768	8384	7168	12288	8448
1567153185	24	0	4185.641113	4215.384766	4197.94873	4183.589844	4181.538574	0	4				0	4	4	4	4	4	24	0	8192	8192	8192	3776	8768	8320	7168	12288	8832
1567153185	25	0	4187.692383	4219.487305	4200.512695	4178.974121	4181.025879	0	4				0	4	4	4	4	4	25	0	8192	8192	8192	3776	8768	8384	7168	12288	8832
1567153185	26	0	4190.256348	4217.436035	4200.512695	4184.102539	4186.666504	0	4				0	4	4	4	4	4	26	0	8192	8192	8192	3776	8768	8384	7104	12288	8128
1567153185	27	0	4194.358887	4215.384766	4195.384766	4186.153809	4183.077148	0	4				0	4	4	4	4	4	27	0	8192	8192	8192	3840	8768	8384	7104	12224	8384
1567153185	28	0	4202.05127	4217.436035	4200.512695	4188.205078	4182.563965	0	4				0	4	4	4	4	4	28	0	8192	8192	8192	3776	8768	8384	7168	12224	8448
1567153185	29	0	4200	4215.384766	4207.179688	4194.358887	4192.820313	0	4				0	4	4	4	4	4	29	0	8192	8192	8192	3776	8768	8320	7168	12224	8448
1567153185	30	0	4191.794922	4213.333496	4206.666504	4200	4197.436035	0	4				0	4	4	4	4	4	30	0	8192	8192	8192	3776	8768	8384	7168	12224	8448
1567153185	31	0	4190.256348	4213.333496	4204.102539	4197.94873	4190.769043	0	4				0	4	4	4	4	4	31	0	8192	8192	8192	3840	8768	8320	7168	12224	8448
1567153185	32	0	4180	4201.025879	4197.436035	4188.205078	4178.461426	0	4				0	4	4	4	4	4	32	0	8192	8192	8192	3776	8768	8384	7168	12224	8448
1567153185	33	0	4165.128418	4184.615234	4194.358887	4183.077148	4168.717773	0	4				0	4	4	4	4	4	33	0	8192	8192	8192	3776	8768	8384	7168	12288	8192
1567153185	34	0	4180.512695	4198.974121	4202.563965	4185.128418	4173.846191	0	4				0	4	4	4	4	4	34	0	8192	8192	8192	3776	8768	8384	7168	12288	8192
1567153185	35	0	4204.615234	4229.743652	4207.692383	4187.692383	4187.179688	0	4				0	4	4	4	4	4	35	0	8192	8192	8192	3776	8768	8384	7232	12288	8384
1567153185	36	0	4195.897461	4231.794922	4201.025879	4186.666504	4187.692383	0	4				0	4	4	4	4	4	36	0	8192	8192	8192	3776	8768	8384	7232	12224	8448
1567153185	37	0	4188.717773	4215.384766	4193.846191	4183.589844	4178.974121	0	4				0	4	4	4	4	4	37	0	8192	8192	8192	3776	8704	8320	7168	12224	8448
1567153185	38	0	4209.230957	4217.436035	4196.410156	4182.563965	4181.538574	0	4				0	4	4	4	4	4	38	0	8192	8192	8192	3776	8768	8320	7168	12224	8448
1567153186	39	0	4213.333496	4219.487305	4197.436035	4191.282227	4194.871582	0	4				0	4	4	4	4	4	39	0	8192	8192	8192	3840	8768	8320	7168	12224	8448
1567153186	40	0	4200.512695	4198.974121	4200	4198.461426	4195.897461	0	4				0	4	4	4	4	4	40	0	8192	8192	8192	3776	8704	8384	7104	12224	8384
1567153186	41	0	4202.563965	4196.922852	4210.769043	4197.94873	4190.769043	0	4				0	4	4	4	4	4	41	0	8192	8192	8192	3776	8768	8384	7168	12352	8448
1567153186	42	0	4220.512695	4223.589844	4226.153809	4209.230957	4205.128418	0	4				0	4	4	4	4	4	42	0	8192	8192	8192	3776	8768	8320	7168	12224	8192
1567153186	43	0	4238.461426	4244.102539	4237.94873	4220.512695	4219.487305	0	4				0	4	4	4	4	4	43	0	8192	8192	8192	3776	8704	8320	7168	12224	8192
1567153186	44	0	4226.153809	4233.846191	4230.769043	4208.205078	4207.692383	0	4				0	4	4	4	4	4	44	0	8192	8192	8128	3776	8768	8384	7168	12288	8384
1567153186	45	0	4197.94873	4215.384766	4212.820313	4194.358887	4195.897461	0	4				0	4	4	4	4	4	45	0	8192	8192	8128	3776	8768	8384	7104	12288	8384
1567153186	46	0	4200.512695	4211.282227	4208.205078	4197.94873	4203.589844	0	4				0	4	4	4	4	4	46	0	8192	8192	8128	3776	8768	8384	7168	12288	8384
1567153186	47	0	4223.077148	4223.589844	4209.230957	4201.538574	4204.102539	0	4				0	4	4	4	4	4	47	0	8192	8192	8128	3776	8704	8384	7168	12224	8448
1567153186	48	0	4216.922852	4231.794922	4208.205078	4200.512695	4197.94873	0	4				0	4	4	4	4	4	48	0	8192	8192	8128	3776	8704	8384	7168	12224	8448
1567153186	49	0	4197.436035	4219.487305	4212.820313	4202.563965	4203.589844	0	4				0	4	4	4	4	4	49	0	8192	8192	8128	3776	8768	8384	7168	12224	8384
1567153186	50	0	4193.846191	4209.230957	4215.897461	4202.05127	4201.538574	0	4				0	4	4	4	4	4	50	0	8192	8192	8128	3776	8768	8384	7168	12288	8384
1567153186	51	0	4202.05127	4221.538574	4212.820313	4203.077148	4194.358887	0	4				0	4	4	4	4	4	51	0	8192	8192	8128	3776	8768	8384	7232	12288	8704
1567153186	52	0	4231.282227	4237.94873	4221.538574	4218.461426	4215.384766	0	4				0	4	4	4	4	4	52	0	8192	8192	8128	3776	8768	8384	7232	12288	8704
1567153186	53	0	4264.102539	4242.05127	4238.974121	4238.461426	4248.205078	0	4				0	4	4	4	4	4	53	0	8192	8192	8128	3776	8768	8384	7168	12288	8384
1567153186	54	0	4269.743652	4237.94873	4238.974121	4237.436035	4256.922852	0	4				0	4	4	4	4	4	54	0	8192	8192	8128	3776	8768	8384	7168	12288	8384
1567153185	110	0	4217.94873	4231.794922	4216.922852	4208.717773	4215.384766	450	4				0	4	4	4	4	4	110	0	8192	8192	8192	3776	8768	8320	7168	12224	8384
1567153185	111	0	4219.487305	4240	4217.94873	4214.358887	4218.461426	1023	4				0	4	4	4	4	4	111	0	8192	8192	8192	3776	8768	8384	7168	12224	8448
1567153185	112	0	4217.94873	4229.743652	4213.846191	4214.871582	4212.307617	450	4				0	4	4	4	4	4	112	0	8192	8192	8192	3776	8768	8320	7168	12224	8448
1567153185	113	0	4214.871582	4231.794922	4217.94873	4217.436035	4215.384766	450	4				0	4	4	4	4	4	113	0	8192	8192	8192	3776	8768	8384	7168	12224	8384
1567153185	114	0	4214.358887	4227.692383	4217.94873	4217.94873	4225.641113	450	4				0	4	4	4	4	4	114	0	8192	8192	8192	3840	8768	8384	7232	12288	8448
1567153185	115	0	4215.384766	4217.436035	4212.820313	4213.846191	4218.974121	1023	4				0	4	4	4	4	4	115	0	8192	8192	8192	3776	8768	8320	7168	12288	8448
1567153185	116	0	4224.102539	4233.846191	4218.974121	4216.410156	4215.897461	450	4				0	4	4	4	4	4	116	0	8192	8192	8192	3776	8768	8384	7168	12288	8768
1567153185	117	0	4228.717773	4250.256348	4223.077148	4216.922852	4223.077148	450	4				0	4	4	4	4	4	117	0	8192	8192	8192	3776	8768	8320	7168	12288	8768
1567153185	118	0	4221.538574	4235.897461	4216.410156	4216.922852	4222.563965	450	4				0	4	4	4	4	4	118	0	8192	8192	8192	3776	8768	8384	7104	12288	8320
1567153185	119	0	4224.102539	4225.641113	4211.794922	4224.615234	4223.589844	1023	4				0	4	4	4	4	4	119	0	8192	8192	8192	3776	8768	8320	7232	12288	8448
1567153185	120	0	4233.333496	4235.897461	4222.563965	4230.256348	4229.743652	450	4				0	4	4	4	4	4	120	0	8192	8192	8192	3776	8768	8384	7232	12288	8448
1567153185	121	0	4240.512695	4233.846191	4241.025879	4234.358887	4232.820313	450	4				0	4	4	4	4	4	121	0	8192	8192	8192	3776	8768	8320	7168	12288	8448
1567153185	122	0	4235.897461	4227.692383	4240	4237.94873	4233.333496	450	4				0	4	4	4	4	4	122	0	8192	8192	8192	3776	8768	8384	7168	12288	8448
1567153185	123	0	4218.974121	4223.589844	4223.589844	4228.205078	4227.692383	1023	4				0	4	4	4	4	4	123	0	8192	8192	8192	3776	8768	8320	7104	12224	8448
1567153185	124	0	4207.179688	4215.384766	4211.794922	4213.333496	4216.922852	450	4				0	4	4	4	4	4	124	0	8192	8192	8192	3776	8768	8384	7168	12224	8448
1567153185	125	0	4213.846191	4217.436035	4207.179688	4210.769043	4210.769043	450	4				0	4	4	4	4	4	125	0	8192	8192	8192	3776	8768	8320	7104	12224	8256
1567153185	126	0	4224.102539	4231.794922	4209.230957	4214.358887	4212.820313	450	4				0	4	4	4	4	4	126	0	8192	8192	8192	3776	8768	8384	7104	12224	8256
1567153185	127	0	4216.410156	4237.94873	4213.846191	4213.333496	4213.333496	236	4				0	4	4	4	4	4	127	0	8192	8192	8192	3776	8768	8320	7168	12288	8448
1567153185	0	0	4212.820313	4225.641113	4216.410156	4212.307617	4214.358887	450	4				0	4	4	4	4	4	0	0	8192	8192	8192	3776	8768	8384	7168	12224	8384
1567153185	1	0	4224.615234	4229.743652	4220.512695	4215.384766	4223.077148	450	4				0	4	4	4	4	4	1	0	8192	8192	8192	3776	8768	8320	7104	12288	8448
1567153185	2	0	4236.922852	4244.102539	4225.128418	4219.487305	4230.769043	1023	4				0	4	4	4	4	4	2	0	8192	8192	8192	3776	8768	8384	7104	12288	8448
1567153185	3	0	4237.436035	4235.897461	4220.512695	4218.974121	4225.128418	450	4				0	4	4	4	4	4	3	0	8192	8192	8192	3776	8768	8320	7168	12224	8384
1567153185	4	0	4226.666504	4215.384766	4212.820313	4209.743652	4214.871582	1023	4				0	4	4	4	4	4	4	0	8192	8192	8192	3776	8768	8384	7168	12224	8448
1567153185	5	0	4215.384766	4213.333496	4209.230957	4204.102539	4213.846191	450	4				0	4	4	4	4	4	5	0	8192	8192	8192	3776	8768	8320	7168	12288	8384
1567153185	6	0	4204.615234	4223.589844	4202.05127	4200.512695	4211.794922	1023	4				0	4	4	4	4	4	6	0	8192	8192	8192	3776	8768	8320	7168	12288	8512
1567153185	7	0	4194.871582	4221.538574	4193.846191	4187.692383	4194.871582	450	4				0	4	4	4	4	4	7	0	8192	8192	8192	3776	8768	8384	7168	12288	8512
1567153185	8	0	4197.436035	4223.589844	4202.563965	4188.205078	4194.871582	450	4				0	4	4	4	4	4	8	0	8192	8192	8192	3776	8768	8320	7168	12224	8192
1567153185	9	0	4209.230957	4235.897461	4219.487305	4211.282227	4216.922852	1023	4				0	4	4	4	4	4	9	0	8192	8192	8192	3776	8768	8384	7168	12288	8448
1567153185	10	0	4220	4244.102539	4230.256348	4227.692383	4224.615234	450	4				0	4	4	4	4	4	10	0	8192	8192	8192	3776	8768	8384	7104	12224	8448
1567153185	11	0	4223.589844	4237.94873	4231.282227	4223.589844	4217.436035	1023	4				0	4	4	4	4	4	11	0	8192	8192	8192	3776	8768	8384	7168	12224	8448
1567153185	12	0	4216.410156	4219.487305	4226.666504	4209.743652	4214.871582	450	4				0	4	4	4	4	4	12	0	8192	8192	8192	3776	8768	8384	7168	12224	8448
1567153185	13	0	4206.153809	4221.538574	4219.487305	4199.487305	4211.794922	450	4				0	4	4	4	4	4	13	0	8192	8192	8192	3776	8768	8384	7168	12288	8448
1567153185	14	0	4199.487305	4231.794922	4213.846191	4196.922852	4205.641113	450	4				0	4	4	4	4	4	14	0	8192	8192	8192	3776	8768	8384	7104	12288	8448
1567153185	15	0	4201.538574	4231.794922	4217.94873	4201.538574	4207.179688	1023	4				0	4	4	4	4	4	15	0	8192	8192	8192	3776	8768	8384	7104	12224	8640
1567153185	16	0	4211.794922	4235.897461	4219.487305	4206.153809	4209.743652	0	4				0	4	4	4	4	4	16	0	8192	8192	8192	3776	8768	8384	7104	12224	8640
1567153185	17	0	4212.820313	4233.846191	4209.230957	4205.128418	4198.974121	0	4				0	4	4	4	4	4	17	0	8192	8192	8192	3776	8768	8320	7168	12224	8448
1567153185	18	0	4203.077148	4219.487305	4203.077148	4197.436035	4188.205078	0	4				0	4	4	4	4	4	18	0	8192	8192	8192	3776	8768	8384	7232	12288	8448
1567153185	19	0	4194.871582	4219.487305	4205.128418	4193.846191	4191.282227	0	4				0	4	4	4	4	4	19	0	8192	8192	8192	3776	8768	8384	7104	12224	8384
1567153185	20	0	4193.333496	4231.794922	4208.717773	4195.897461	4199.487305	0	4				0	4	4	4	4	4	20	0	8192	8192	8128	3776	8768	8384	7104	12224	8384
1567153185	21	0	4195.897461	4219.487305	4208.717773	4195.897461	4198.461426	0	4				0	4	4	4	4	4	21	0	8192	8192	8128	3776	8768	8384	7232	12224	8384
1567153185	22	0	4192.820313	4205.128418	4208.205078	4195.384766	4191.282227	0	4				0	4	4	4	4	4	22	0	8192	8192	8128	3776	8768	8384	7232	12288	8448
1567153185	23	0	4188.205078	4207.179688	4203.589844	4193.846191	4187.692383	0	4				0	4	4	4	4	4	23	0	8192	8192	8192	3776	8768	8384	7168	12288	8448
1567153185	24	0	4185.641113	4215.384766	4197.94873	4183.589844	4181.538574	0	4				0	4	4	4	4	4	24	0	8192	8192	8192	3776	8768	8320	7168	12288	8832
1567153185	25	0	4187.692383	4219.487305	4200.512695	4178.974121	4181.025879	0	4				0	4	4	4	4	4	25	0	8192	8192	8192	3776	8768	8384	7168	12288	8832
1567153185	26	0	4190.256348	4217.436035	4200.512695	4184.102539	4186.666504	0	4				0	4	4	4	4	4	26	0	8192	8192	8192	3776	8768	8384	7104	12288	8128
1567153185	27	0	4194.358887	4215.384766	4195.384766	4186.153809	4183.077148	0	4				0	4	4	4	4	4	27	0	8192	8192	8192	3840	8768	8384	7104	12224	8384
1567153185	28	0	4202.05127	4217.436035	4200.512695	4188.205078	4182.563965	0	4				0	4	4	4	4	4	28	0	8192	8192	8192	3776	8768	8384	7168	12224	8448
1567153185	29	0	4200	4215.384766	4207.179688	4194.358887	4192.820313	0	4				0	4	4	4	4	4	29	0	8192	8192	8192	3776	8768	8320	7168	12224	8448
1567153185	30	0	4191.794922	4213.333496	4206.666504	4200	4197.436035	0	4				0	4	4	4	4	4	30	0	8192	8192	8192	3776	8768	8384	7168	12224	8448
1567153185	31	0	4190.256348	4213.333496	4204.102539	4197.94873	4190.769043	0	4				0	4	4	4	4	4	31	0	8192	8192	8192	3840	8768	8320	7168	12224	8448
1567153185	32	0	4180	4201.025879	4197.436035	4188.205078	4178.461426	0	4				0	4	4	4	4	4	32	0	8192	8192	8192	3776	8768	8384	7168	12224	8448
1567153185	33	0	4165.128418	4184.615234	4194.358887	4183.077148	4168.717773	0	4				0	4	4	4	4	4	33	0	8192	8192	8192	3776	8768	8384	7168	12288	8192
1567153185	34	0	4180.512695	4198.974121	4202.563965	4185.128418	4173.846191	0	4				0	4	4	4	4	4	34	0	8192	8192	8192	3776	8768	8384	7168	12288	8192
1567153185	35	0	4204.615234	4229.743652	4207.692383	4187.692383	4187.179688	0	4				0	4	4	4	4	4	35	0	8192	8192	8192	3776	8768	8384	7232	12288	8384
1567153185	36	0	4195.897461	4231.794922	4201.025879	4186.666504	4187.692383	0	4				0	4	4	4	4	4	36	0	8192	8192	8192	3776	8768	8384	7232	12224	8448
1567153185	37	0	4188.717773	4215.384766	4193.846191	4183.589844	4178.974121	0	4				0	4	4	4	4	4	37	0	8192	8192	8192	3776	8704	8320	7168	12224	8448
1567153185	38	0	4209.230957	4217.436035	4196.410156	4182.563965	4181.538574	0	4				0	4	4	4	4	4	38	0	8192	8192	8192	3776	8768	8320	7168	12224	8448
1567153186	39	0	4213.333496	4219.487305	4197.436035	4191.282227	4194.871582	0	4				0	4	4	4	4	4	39	0	8192	8192	8192	3840	8768	8320	7168	12224	8448
1567153186	40	0	4200.512695	4198.974121	4200	4198.461426	4195.897461	0	4				0	4	4	4	4	4	40	0	8192	8192	8192	3776	8704	8384	7104	12224	8384
1567153186	41	0	4202.563965	4196.922852	4210.769043	4197.94873	4190.769043	0	4				0	4	4	4	4	4	41	0	8192	8192	8192	3776	8768	8384	7168	12352	8448
1567153186	42	0	4220.512695	4223.589844	4226.153809	4209.230957	4205.128418	0	4				0	4	4	4	4	4	42	0	8192	8192	8192	3776	8768	8320	7168	12224	8192
1567153186	43	0	4238.461426	4244.102539	4237.94873	4220.512695	4219.487305	0	4				0	4	4	4	4	4	43	0	8192	8192	8192	3776	8704	8320	7168	12224	8192
1567153186	44	0	4226.153809	4233.846191	4230.769043	4208.205078	4207.692383	0	4				0	4	4	4	4	4	44	0	8192	8192	8128	3776	8768	8384	7168	12288	8384
1567153186	45	0	4197.94873	4215.384766	4212.820313	4194.358887	4195.897461	0	4				0	4	4	4	4	4	45	0	8192	8192	8128	3776	8768	8384	7104	12288	8384
1567153186	46	0	4200.512695	4211.282227	4208.205078	4197.94873	4203.589844	0	4				0	4	4	4	4	4	46	0	8192	8192	8128	3776	8768	8384	7168	12288	8384
1567153186	47	0	4223.077148	4223.589844	4209.230957	4201.538574	4204.102539	0	4				0	4	4	4	4	4	47	0	8192	8192	8128	3776	8704	8384	7168	12224	8448
1567153186	48	0	4216.922852	4231.794922	4208.205078	4200.512695	4197.94873	0	4				0	4	4	4	4	4	48	0	8192	8192	8128	3776	8704	8384	7168	12224	8448
1567153186	49	0	4197.436035	4219.487305	4212.820313	4202.563965	4203.589844	0	4				0	4	4	4	4	4	49	0	8192	8192	8128	3776	8768	8384	7168	12224	8384
1567153186	50	0	4193.846191	4209.230957	4215.897461	4202.05127	4201.538574	0	4				0	4	4	4	4	4	50	0	8192	8192	8128	3776	8768	8384	7168	12288	8384
1567153186	51	0	4202.05127	4221.538574	4212.820313	4203.077148	4194.358887	0	4				0	4	4	4	4	4	51	0	8192	8192	8128	3776	8768	8384	7232	12288	8704
1567153186	52	0	4231.282227	4237.94873	4221.538574	4218.461426	4215.384766	0	4				0	4	4	4	4	4	52	0	8192	8192	8128	3776	8768	8384	7232	12288	8704
1567153186	53	0	4264.102539	4242.05127	4238.974121	4238.461426	4248.205078	0	4				0	4	4	4	4	4	53	0	8192	8192	8128	3776	8768	8384	7168	12288	8384
1567153186	54	0	4269.743652	4237.94873	4238.974121	4237.436035	4256.922852	0	4				0	4	4	4	4	4	54	0	8192	8192	8128	3776	8768	8384	7168	12288	8384
1567153186	55	0	4257.94873	4231.794922	4225.641113	4221.025879	4249.743652	0	4				0	4	4	4	4	4	55	0	8192	8192	8128	3840	8768	8384	7232	12224	8384
1567153186	56	0	4253.846191	4225.641113	4220	4213.846191	4249.230957	0	4				0	4	4	4	4	4	56	0	8192	8192	8128	3776	8768	8384	7232	12224	8384
1567153186	57	0	4246.666504	4235.897461	4223.077148	4215.897461	4249.743652	0	4				0	4	4	4	4	4	57	0	8192	8192	8128	3840	8768	8384	7168	12288	8448
1567153186	58	0	4243.077148	4240	4223.589844	4216.922852	4237.94873	0	4				0	4	4	4	4	4	58	0	8192	8192	8128	3776	8768	8320	7168	12288	8448
1567153186	59	0	4257.94873	4233.846191	4219.487305	4217.436035	4227.179688	0	4				0	4	4	4	4	4	59	0	8192	8192	8128	3840	8768	8384	7232	12224	8448
1567153186	60	0	4252.820313	4235.897461	4216.922852	4212.820313	4223.589844	0	4				0	4	4	4	4	4	60	0	8192	8192	8128	3776	8768	8384	7168	12288	8384
1567153186	61	0	4225.128418	4240	4221.538574	4207.179688	4215.897461	0	4				0	4	4	4	4	4	61	0	8192	8192	8128	3840	8768	8384	7168	12288	8384
1567153186	62	0	4228.717773	4231.794922	4227.179688	4218.461426	4217.94873	0	4				0	4	4	4	4	4	62	0	8192	8192	8128	3776	8768	8320	7168	12288	8640
1567153186	63	0	4259.487305	4223.589844	4234.358887	4235.897461	4243.077148	0	4				0	4	4	4	4	4	63	0	8192	8192	8128	3840	8832	8384	7168	12224	8384
1567153186	64	0	4275.384766	4225.641113	4243.077148	4236.410156	4265.128418	450	4				0	4	4	4	4	4	64	0	8192	8192	8128	3776	8832	8384	7232	12224	8448
1567153186	65	0	4285.128418	4211.282227	4242.05127	4228.717773	4269.230957	450	4				0	4	4	4	4	4	65	0	8192	8192	8128	3776	8832	8384	7296	12224	8384
1567153186	66	0	4293.846191	4194.871582	4244.102539	4229.230957	4281.025879	1023	4				0	4	4	4	4	4	66	0	8192	8192	8128	3776	8832	8384	7296	12224	8384
1567153186	67	0	4294.358887	4209.230957	4248.205078	4235.897461	4300.512695	450	4				0	4	4	4	4	4	67	0	8192	8192	8128	3776	8832	8384	7232	12288	8448
1567153186	68	0	4304.615234	4229.743652	4242.563965	4229.743652	4304.102539	1023	4				0	4	4	4	4	4	68	0	8192	8192	8128	3776	8832	8384	7232	12288	8384
1567153186	69	0	4322.05127	4242.05127	4236.922852	4218.461426	4310.256348	450	4				0	4	4	4	4	4	69	0	8192	8192	8128	3776	8832	8384	7232	12288	8576
1567153186	70	0	4338.461426	4246.153809	4241.025879	4215.897461	4327.692383	1023	4				0	4	4	4	4	4	70	0	8192	8192	8128	3776	8832	8384	7232	12288	8576
1567153186	71	0	4353.846191	4248.205078	4238.461426	4215.897461	4334.358887	450	4				0	4	4	4	4	4	71	0	8192	8192	8128	3840	8832	8384	7168	12224	8384
1567153186	72	0	4349.743652	4248.205078	4228.205078	4215.384766	4328.205078	450	4				0	4	4	4	4	4	72	0	8192	8192	8128	3776	8832	8384	7232	12288	8448
1567153186	73	0	4322.563965	4235.897461	4227.692383	4218.461426	4317.436035	1023	4				0	4	4	4	4	4	73	0	8192	8192	8128	3776	8832	8384	7232	12224	8384
1567153186	74	0	4308.717773	4217.436035	4229.230957	4219.487305	4307.692383	450	4				0	4	4	4	4	4	74	0	8192	8192	8128	3776	8832	8384	7232	12224	8384
1567153186	75	0	4312.820313	4213.333496	4230.256348	4222.563965	4299.487305	1023	4				0	4	4	4	4	4	75	0	8192	8192	8128	3840	8832	8448	7232	12288	8384
1567153186	76	0	4311.282227	4225.641113	4243.589844	4230.769043	4298.461426	450	4				0	4	4	4	4	4	76	0	8192	8192	8128	3776	8832	8384	7232	12224	8448
1567153186	77	0	4311.282227	4237.94873	4261.538574	4235.384766	4304.102539	450	4				0	4	4	4	4	4	77	0	8192	8192	8128	3776	8832	8384	7296	12288	8384
1567153186	78	0	4318.461426	4246.153809	4265.128418	4233.846191	4301.538574	450	4				0	4	4	4	4	4	78	0	8192	8192	8128	3776	8832	8384	7232	12288	8512
1567153186	79	0	4316.922852	4252.307617	4255.897461	4226.666504	4290.769043	1023	4				0	4	4	4	4	4	79	0	8192	8192	8128	3776	8832	8448	7232	12288	8512
1567153186	80	0	4298.461426	4246.153809	4245.128418	4215.897461	4277.436035	450	4				0	4	4	4	4	4	80	0	8192	8192	8128	3776	8832	8448	7232	12288	8448
1567153186	81	0	4288.205078	4248.205078	4243.077148	4211.282227	4270.256348	450	4				0	4	4	4	4	4	81	0	8192	8192	8128	3840	8832	8448	7232	12224	8384
1567153186	82	0	4286.666504	4237.94873	4240	4210.769043	4264.102539	450	4				0	4	4	4	4	4	82	0	8192	8192	8128	3776	8896	8384	7232	12288	8384
1567153186	83	0	4265.128418	4221.538574	4230.256348	4203.077148	4251.282227	1023	4				0	4	4	4	4	4	83	0	8192	8192	8128	3776	8896	8448	7232	12288	8448
1567153186	84	0	4255.897461	4221.538574	4224.615234	4200	4246.153809	450	4				0	4	4	4	4	4	84	0	8192	8192	8128	3840	8896	8384	7232	12288	8448
1567153186	85	0	4276.922852	4221.538574	4222.563965	4207.692383	4251.794922	450	4				0	4	4	4	4	4	85	0	8192	8192	8128	3776	8896	8448	7296	12288	8384
1567153186	86	0	4284.615234	4225.641113	4226.153809	4213.846191	4258.461426	450	4				0	4	4	4	4	4	86	0	8192	8192	8128	3776	8896	8384	7296	12288	8384
1567153186	87	0	4283.589844	4237.94873	4235.897461	4216.410156	4269.230957	1023	4				0	4	4	4	4	4	87	0	8192	8192	8128	3840	8896	8448	7232	12288	8640
1567153186	88	0	4296.410156	4244.102539	4238.974121	4217.94873	4279.487305	450	4				0	4	4	4	4	4	88	0	8192	8192	8128	3776	8896	8384	7232	12288	8640
1567153186	89	0	4294.871582	4240	4242.05127	4218.461426	4270.769043	450	4				0	4	4	4	4	4	89	0	8192	8192	8128	3776	8896	8448	7296	12288	8384
1567153186	90	0	4277.436035	4237.94873	4243.077148	4218.461426	4264.615234	450	4				0	4	4	4	4	4	90	0	8192	8192	8128	3776	8896	8448	7232	12288	8384
1567153186	91	0	4280.512695	4235.897461	4238.461426	4218.974121	4277.436035	1023	4				0	4	4	4	4	4	91	0	8192	8192	8128	3776	8896	8448	7232	12224	8448
1567153186	92	0	4296.410156	4219.487305	4237.94873	4217.436035	4283.589844	450	4				0	4	4	4	4	4	92	0	8192	8192	8128	3776	8896	8384	7232	12224	8448
1567153186	93	0	4296.922852	4219.487305	4243.589844	4223.077148	4273.846191	450	4				0	4	4	4	4	4	93	0	8192	8192	8128	3776	8896	8448	7168	12224	8384
1567153186	94	0	4291.794922	4237.94873	4237.436035	4231.794922	4271.794922	450	4				0	4	4	4	4	4	94	0	8192	8192	8128	3840	8896	8384	7296	12224	8448
1567153186	95	0	4278.974121	4235.897461	4225.128418	4226.666504	4265.641113	1023	4				0	4	4	4	4	4	95	0	8192	8192	8192	3776	8896	8448	7232	12288	8384
1567153186	96	0	4262.563965	4215.384766	4223.589844	4217.436035	4247.179688	450	4				0	4	4	4	4	4	96	0	8192	8192	8192	3840	8896	8384	7296	12288	8384
1567153186	97	0	4263.589844	4209.230957	4221.538574	4215.384766	4251.282227	450	4				0	4	4	4	4	4	97	0	8192	8192	8192	3840	8896	8448	7296	12288	8384
1567153186	98	0	4276.410156	4215.384766	4220.512695	4217.436035	4269.230957	450	4				0	4	4	4	4	4	98	0	8192	8192	8192	3840	8832	8384	7296	12224	8448
1567153186	99	0	4274.871582	4223.589844	4230.256348	4220	4274.358887	1023	4				0	4	4	4	4	4	99	0	8192	8192	8192	3776	8896	8448	7232	12288	8448
1567153186	100	0	4265.641113	4235.897461	4229.230957	4220.512695	4270.256348	450	4				0	4	4	4	4	4	100	0	8192	8192	8192	3776	8832	8384	7232	12288	8384
1567153186	101	0	4269.743652	4219.487305	4221.025879	4214.358887	4263.589844	450	4				0	4	4	4	4	4	101	0	8192	8192	8192	3776	8896	8448	7296	12288	8448
1567153186	102	0	4270.769043	4211.282227	4224.615234	4215.384766	4269.743652	450	4				0	4	4	4	4	4	102	0	8192	8192	8192	3776	8832	8384	7296	12288	8448
1567153186	103	0	4270.769043	4246.153809	4232.820313	4226.666504	4288.205078	1023	4				0	4	4	4	4	4	103	0	8192	8192	8192	3776	8832	8384	7296	12288	8384
1567153186	104	0	4293.333496	4262.563965	4237.94873	4237.94873	4297.94873	450	4				0	4	4	4	4	4	104	0	8192	8192	8192	3776	8896	8384	7296	12224	8448
1567153186	105	0	4304.615234	4229.743652	4233.333496	4235.384766	4285.641113	450	4				0	4	4	4	4	4	105	0	8192	8192	8192	3776	8832	8384	7232	12288	8512
1567153186	106	0	4278.974121	4213.333496	4216.922852	4215.384766	4260.512695	450	4				0	4	4	4	4	4	106	0	8192	8192	8192	3776	8832	8384	7232	12288	8512
1567153186	107	0	4256.922852	4223.589844	4201.538574	4198.461426	4241.538574	1023	4				0	4	4	4	4	4	107	0	8192	8192	8192	3776	8832	8448	7296	12352	8384
1567153186	108	0	4246.666504	4205.128418	4192.307617	4190.256348	4227.179688	450	4				0	4	4	4	4	4	108	0	8192	8128	8192	3776	8832	8384	7168	12224	8384
1567153186	109	0	4227.692383	4182.563965	4187.179688	4177.436035	4207.692383	450	4				0	4	4	4	4	4	109	0	8192	8192	8192	3776	8832	8448	7296	12288	8448
1567153186	110	0	4232.820313	4207.179688	4194.358887	4177.94873	4210.256348	450	4				0	4	4	4	4	4	110	0	8192	8128	8192	3776	8832	8384	7296	12288	8448
1567153186	111	0	4260.512695	4240	4214.871582	4202.563965	4242.563965	1023	4				0	4	4	4	4	4	111	0	8192	8128	8192	3840	8832	8448	7232	12224	8384
1567153186	112	0	4262.05127	4231.794922	4226.153809	4223.589844	4261.025879	450	4				0	4	4	4	4	4	112	0	8192	8192	8192	3776	8832	8384	7232	12288	8448
1567153186	113	0	4241.025879	4209.230957	4220	4225.641113	4250.256348	450	4				0	4	4	4	4	4	113	0	8192	8192	8192	3776	8832	8448	7168	12288	8448
1567153186	114	0	4249.230957	4213.333496	4213.846191	4218.461426	4248.717773	450	4				0	4	4	4	4	4	114	0	8192	8192	8192	3776	8832	8384	7232	12224	8448
1567153186	115	0	4273.333496	4235.897461	4211.794922	4208.717773	4259.487305	1023	4				0	4	4	4	4	4	115	0	8192	8128	8192	3840	8832	8384	7232	12224	8448
1567153186	116	0	4271.794922	4246.153809	4212.307617	4211.794922	4260.512695	450	4				0	4	4	4	4	4	116	0	8192	8128	8192	3776	8832	8384	7168	12224	8384
1567153186	117	0	4267.692383	4227.692383	4214.358887	4218.974121	4261.538574	450	4				0	4	4	4	4	4	117	0	8192	8192	8192	3840	8832	8384	7232	12288	8448
1567153186	118	0	4277.94873	4221.538574	4208.717773	4206.666504	4271.794922	450	4				0	4	4	4	4	4	118	0	8192	8128	8192	3840	8832	8384	7168	12224	8448
1567153186	119	0	4284.615234	4233.846191	4203.589844	4195.384766	4278.974121	1023	4				0	4	4	4	4	4	119	0	8192	8192	8192	3840	8832	8448	7232	12288	8448
1567153186	120	0	4281.538574	4235.897461	4209.743652	4208.717773	4276.410156	450	4				0	4	4	4	4	4	120	0	8192	8192	8192	3776	8768	8384	7232	12288	8448
1567153186	121	0	4273.846191	4229.743652	4217.94873	4219.487305	4274.358887	450	4				0	4	4	4	4	4	121	0	8192	8192	8192	3840	8768	8384	7168	12288	8384
1567153186	122	0	4268.717773	4223.589844	4222.05127	4215.897461	4267.692383	450	4				0	4	4	4	4	4	122	0	8192	8192	8192	3776	8832	8384	7168	12224	8448
1567153186	123	0	4261.538574	4229.743652	4222.05127	4211.794922	4256.922852	1023	4				0	4	4	4	4	4	123	0	8192	8192	8192	3776	8832	8384	7232	12288	8256
1567153186	124	0	4250.769043	4231.794922	4216.922852	4207.179688	4258.461426	450	4				0	4	4	4	4	4	124	0	8192	8192	8192	3776	8832	8384	7232	12288	8256
1567153186	125	0	4249.230957	4219.487305	4206.153809	4201.538574	4258.461426	450	4				0	4	4	4	4	4	125	0	8192	8128	8192	3776	8832	8384	7232	12288	8384
1567153186	126	0	4248.205078	4213.333496	4200	4201.538574	4241.025879	450	4				0	4	4	4	4	4	126	0	8192	8128	8192	3776	8832	8384	7168	12288	8448
1567153186	127	0	4232.820313	4229.743652	4200.512695	4200.512695	4227.692383	236	4				0	4	4	4	4	4	127	0	8192	8128	8192	3776	8832	8384	7296	12288	8320
1567153186	0	0	4236.922852	4240	4199.487305	4196.922852	4234.871582	450	4				0	4	4	4	4	4	0	0	8192	8128	8192	3776	8832	8384	7296	12288	8320
1567153186	1	0	4254.358887	4227.692383	4199.487305	4199.487305	4241.538574	450	4				0	4	4	4	4	4	1	0	8192	8128	8192	3840	8832	8384	7232	12352	8320
1567153186	2	0	4243.589844	4215.384766	4201.538574	4207.692383	4240.512695	1023	4				0	4	4	4	4	4	2	0	8192	8192	8192	3776	8832	8384	7168	12288	8448
1567153186	3	0	4229.743652	4219.487305	4202.563965	4213.846191	4244.102539	450	4				0	4	4	4	4	4	3	0	8192	8192	8192	3840	8832	8384	7296	12288	8384
1567153186	4	0	4257.436035	4231.794922	4210.256348	4215.897461	4265.128418	1023	4				0	4	4	4	4	4	4	0	8192	8192	8192	3776	8832	8384	7232	12288	8512
1567153186	5	0	4288.205078	4235.897461	4213.846191	4218.461426	4272.820313	450	4				0	4	4	4	4	4	5	0	8192	8192	8192	3776	8832	8384	7232	12288	8512
1567153186	6	0	4279.487305	4227.692383	4209.743652	4216.922852	4248.205078	1023	4				0	4	4	4	4	4	6	0	8192	8192	8192	3776	8832	8384	7168	12288	8320
1567153186	7	0	4248.717773	4233.846191	4202.563965	4206.153809	4231.794922	450	4				0	4	4	4	4	4	7	0	8192	8192	8192	3840	8832	8384	7232	12288	8448
1567153186	8	0	4222.563965	4229.743652	4186.153809	4194.358887	4231.794922	450	4				0	4	4	4	4	4	8	0	8192	8192	8192	3776	8832	8384	7296	12224	8384
1567153186	9	0	4215.897461	4215.384766	4172.820313	4193.846191	4233.846191	1023	4				0	4	4	4	4	4	9	0	8192	8192	8192	3776	8768	8384	7232	12352	8448
1567153186	10	0	4225.128418	4217.436035	4170.256348	4192.820313	4226.153809	450	4				0	4	4	4	4	4	10	0	8192	8192	8192	3776	8832	8384	7232	12352	8448
1567153186	11	0	4227.692383	4209.230957	4169.230957	4183.077148	4205.641113	1023	4				0	4	4	4	4	4	11	0	8192	8192	8192	3776	8832	8384	7232	12224	8448
1567153186	12	0	4221.538574	4192.820313	4177.436035	4189.230957	4212.307617	450	4				0	4	4	4	4	4	12	0	8192	8192	8192	3840	8832	8384	7168	12288	8448
1567153186	13	0	4234.871582	4207.179688	4196.410156	4205.641113	4242.563965	450	4				0	4	4	4	4	4	13	0	8192	8192	8192	3776	8832	8384	7168	12288	8384
1567153186	14	0	4258.461426	4223.589844	4207.179688	4207.692383	4246.153809	450	4				0	4	4	4	4	4	14	0	8192	8192	8192	3776	8768	8448	7168	12288	8384
1567153186	15	0	4248.717773	4219.487305	4204.615234	4209.230957	4238.461426	1023	4				0	4	4	4	4	4	15	0	8192	8192	8192	3776	8832	8384	7232	12288	8448
1567153186	16	0	4223.589844	4219.487305	4201.538574	4212.307617	4244.102539	0	4				0	4	4	4	4	4	16	0	8192	8192	8192	3776	8832	8448	7104	12288	8384
1567153186	17	0	4226.666504	4221.538574	4201.025879	4199.487305	4240	0	4				0	4	4	4	4	4	17	0	8192	8192	8192	3776	8768	8384	7296	12288	8448
1567153186	18	0	4245.641113	4215.384766	4194.358887	4192.307617	4227.692383	0	4				0	4	4	4	4	4	18	0	8192	8192	8192	3776	8832	8384	7296	12288	8448
1567153186	19	0	4244.615234	4211.282227	4188.717773	4195.897461	4228.205078	0	4				0	4	4	4	4	4	19	0	8192	8192	8192	3776	8832	8384	7232	12224	8576
1567153186	20	0	4240.512695	4205.128418	4193.333496	4192.307617	4232.307617	0	4				0	4	4	4	4	4	20	0	8192	8192	8192	3776	8832	8384	7168	12224	8448
1567153186	21	0	4249.230957	4203.077148	4200	4191.794922	4231.282227	0	4				0	4	4	4	4	4	21	0	8192	8192	8192	3776	8832	8384	7232	12224	8384
1567153186	22	0	4254.871582	4227.692383	4200	4200	4231.794922	0	4				0	4	4	4	4	4	22	0	8192	8192	8192	3776	8832	8384	7232	12224	8320
1567153186	23	0	4256.922852	4235.897461	4203.077148	4207.179688	4237.94873	0	4				0	4	4	4	4	4	23	0	8192	8192	8192	3776	8832	8384	7232	12224	8320
1567153186	24	0	4247.179688	4209.230957	4213.333496	4209.230957	4236.410156	0	4				0	4	4	4	4	4	24	0	8192	8192	8192	3840	8832	8448	7168	12288	8448
1567153186	25	0	4228.717773	4201.025879	4213.846191	4205.641113	4226.666504	0	4				0	4	4	4	4	4	25	0	8192	8192	8192	3840	8832	8384	7232	12288	8384
1567153186	26	0	4233.333496	4221.538574	4206.666504	4207.692383	4232.820313	0	4				0	4	4	4	4	4	26	0	8192	8192	8192	3840	8832	8384	7232	12224	8384
1567153186	27	0	4250.769043	4237.94873	4207.692383	4217.436035	4246.153809	0	4				0	4	4	4	4	4	27	0	8192	8192	8128	3776	8832	8384	7168	12288	8448
1567153186	28	0	4242.05127	4227.692383	4210.256348	4215.384766	4242.05127	0	4				0	4	4	4	4	4	28	0	8192	8192	8128	3776	8832	8448	7168	12288	8448
1567153186	29	0	4236.922852	4211.282227	4210.256348	4207.692383	4240.512695	0	4				0	4	4	4	4	4	29	0	8192	8192	8128	3776	8832	8384	7360	12288	8384
1567153186	30	0	4251.282227	4213.333496	4209.743652	4212.820313	4247.692383	0	4				0	4	4	4	4	4	30	0	8192	8192	8128	3840	8832	8448	7232	12288	8384
1567153186	31	0	4252.307617	4217.436035	4212.307617	4215.384766	4243.077148	0	4				0	4	4	4	4	4	31	0	8192	8192	8128	3840	8832	8384	7168	12224	8448
1567153186	32	0	4247.692383	4213.333496	4215.897461	4209.230957	4234.358887	0	4				0	4	4	4	4	4	32	0	8192	8192	8128	3776	8832	8384	7168	12224	8448
1567153186	33	0	4247.179688	4223.589844	4214.358887	4207.692383	4229.743652	0	4				0	4	4	4	4	4	33	0	8192	8192	8128	3776	8832	8384	7232	12288	8448
1567153186	34	0	4241.025879	4235.897461	4210.769043	4212.307617	4231.794922	0	4				0	4	4	4	4	4	34	0	8192	8192	8128	3776	8832	8384	7232	12224	8384
1567153186	35	0	4237.94873	4219.487305	4202.05127	4216.922852	4232.820313	0	4				0	4	4	4	4	4	35	0	8192	8192	8128	3776	8832	8384	7168	12288	8448
1567153186	36	0	4238.461426	4209.230957	4195.384766	4213.846191	4225.641113	0	4				0	4	4	4	4	4	36	0	8192	8192	8192	3776	8832	8384	7168	12288	8448
1567153186	37	0	4238.974121	4225.641113	4201.025879	4207.692383	4225.641113	0	4				0	4	4	4	4	4	37	0	8192	8192	8192	3776	8832	8384	7232	12224	8192
1567153187	38	0	4245.128418	4244.102539	4204.615234	4207.692383	4230.769043	0	4				0	4	4	4	4	4	38	0	8192	8192	8192	3776	8832	8384	7168	12288	8448
1567153187	39	0	4236.410156	4229.743652	4201.538574	4212.307617	4232.307617	0	4				0	4	4	4	4	4	39	0	8192	8192	8192	3840	8832	8448	7296	12288	8448
1567153187	40	0	4226.153809	4209.230957	4208.205078	4215.897461	4230.769043	0	4				0	4	4	4	4	4	40	0	8192	8192	8192	3776	8832	8384	7168	12288	8320
1567153187	41	0	4247.692383	4223.589844	4220.512695	4220	4235.897461	0	4				0	4	4	4	4	4	41	0	8192	8192	8192	3776	8832	8384	7168	12288	8320
1567153187	42	0	4266.666504	4252.307617	4226.666504	4229.230957	4250.769043	0	4				0	4	4	4	4	4	42	0	8192	8192	8192	3776	8832	8384	7232	12224	8128
1567153187	43	0	4251.282227	4242.05127	4221.025879	4230.256348	4250.769043	0	4				0	4	4	4	4	4	43	0	8192	8192	8192	3776	8832	8448	7296	12288	8448
1567153187	44	0	4237.436035	4209.230957	4210.769043	4223.077148	4232.307617	0	4				0	4	4	4	4	4	44	0	8192	8192	8192	3776	8832	8448	7168	12224	8384
1567153187	45	0	4248.717773	4217.436035	4205.641113	4221.025879	4227.179688	0	4				0	4	4	4	4	4	45	0	8192	8192	8192	3776	8832	8448	7168	12288	8448
1567153187	46	0	4252.820313	4233.846191	4204.102539	4226.153809	4235.897461	0	4				0	4	4	4	4	4	46	0	8192	8192	8192	3776	8832	8384	7168	12288	8448
1567153187	47	0	4240.512695	4217.436035	4203.589844	4233.846191	4231.794922	0	4				0	4	4	4	4	4	47	0	8192	8192	8192	3776	8832	8384	7232	12288	8384
1567153187	48	0	4234.871582	4211.282227	4203.589844	4228.205078	4224.102539	0	4				0	4	4	4	4	4	48	0	8192	8192	8192	3776	8832	8448	7232	12288	8448
1567153187	49	0	4238.974121	4233.846191	4213.333496	4221.025879	4230.256348	0	4				0	4	4	4	4	4	49	0	8192	8192	8192	3840	8832	8448	7232	12288	8384
1567153187	50	0	4249.230957	4244.102539	4227.179688	4230.256348	4240.512695	0	4				0	4	4	4	4	4	50	0	8192	8192	8192	3840	8832	8384	7232	12288	8384
1567153187	51	0	4249.743652	4221.538574	4218.974121	4227.692383	4233.333496	0	4				0	4	4	4	4	4	51	0	8192	8192	8192	3840	8832	8384	7232	12224	8448
1567153187	52	0	4251.282227	4209.230957	4208.205078	4214.871582	4227.692383	0	4				0	4	4	4	4	4	52	0	8192	8192	8192	3776	8832	8384	7168	12224	8448
1567153187	53	0	4265.641113	4217.436035	4212.307617	4220.512695	4244.102539	0	4				0	4	4	4	4	4	53	0	8192	8192	8192	3776	8832	8448	7232	12288	8448
1567153187	54	0	4262.05127	4213.333496	4213.333496	4224.615234	4248.717773	0	4				0	4	4	4	4	4	54	0	8192	8192	8192	3840	8832	8384	7232	12288	8448
1567153187	55	0	4245.128418	4217.436035	4209.230957	4218.461426	4238.974121	0	4				0	4	4	4	4	4	55	0	8192	8192	8192	3840	8832	8384	7232	12224	8320
1567153187	56	0	4254.871582	4231.794922	4209.230957	4225.641113	4243.589844	0	4				0	4	4	4	4	4	56	0	8192	8192	8192	3840	8832	8384	7296	12288	8384
1567153187	57	0	4264.615234	4237.94873	4209.743652	4231.282227	4249.743652	0	4				0	4	4	4	4	4	57	0	8192	8192	8192	3776	8832	8384	7232	12288	8448
1567153187	58	0	4243.589844	4229.743652	4205.128418	4214.358887	4238.974121	0	4				0	4	4	4	4	4	58	0	8192	8192	8192	3776	8832	8384	7168	12224	8256
1567153187	59	0	4223.589844	4217.436035	4202.563965	4200.512695	4224.615234	0	4				0	4	4	4	4	4	59	0	8192	8192	8192	3776	8832	8384	7168	12224	8256
1567153187	60	0	4221.538574	4205.128418	4202.563965	4205.641113	4218.461426	0	4				0	4	4	4	4	4	60	0	8192	8192	8192	3776	8832	8448	7168	12288	8192
1567153187	61	0	4222.05127	4207.179688	4201.538574	4205.128418	4212.307617	0	4				0	4	4	4	4	4	61	0	8192	8192	8192	3776	8832	8448	7232	12224	8384
1567153187	62	0	4235.897461	4205.128418	4198.974121	4200	4211.282227	0	4				0	4	4	4	4	4	62	0	8192	8192	8192	3776	8768	8448	7168	12224	8384
1567153187	63	0	4242.05127	4186.666504	4195.897461	4205.641113	4219.487305	0	4				0	4	4	4	4	4	63	0	8192	8192	8192	3776	8832	8384	7168	12352	8256
1567153187	64	0	4227.179688	4207.179688	4200.512695	4217.436035	4232.820313	450	4				0	4	4	4	4	4	64	0	8192	8192	8192	3776	8832	8384	7168	12352	8256
1567153187	65	0	4235.384766	4242.05127	4205.641113	4216.922852	4237.94873	450	4				0	4	4	4	4	4	65	0	8192	8192	8192	3776	8832	8448	7296	12288	8448
1567153187	66	0	4247.692383	4242.05127	4203.077148	4212.820313	4231.794922	1023	4				0	4	4	4	4	4	66	0	8192	8192	8192	3776	8832	8384	7232	12224	8448
1567153187	67	0	4235.897461	4225.641113	4205.641113	4216.922852	4232.307617	450	4				0	4	4	4	4	4	67	0	8192	8192	8192	3776	8832	8384	7232	12224	8384
1567153187	68	0	4235.384766	4215.384766	4205.641113	4216.410156	4241.025879	1023	4				0	4	4	4	4	4	68	0	8192	8192	8192	3776	8832	8384	7232	12224	8384
1567153187	69	0	4249.743652	4215.384766	4195.384766	4214.358887	4235.384766	450	4				0	4	4	4	4	4	69	0	8192	8192	8192	3776	8832	8448	7232	12288	8384
1567153187	70	0	4246.666504	4207.179688	4190.256348	4214.871582	4218.974121	1023	4				0	4	4	4	4	4	70	0	8192	8192	8192	3840	8832	8384	7232	12288	8384
1567153187	71	0	4226.153809	4184.615234	4191.794922	4216.410156	4221.538574	450	4				0	4	4	4	4	4	71	0	8192	8192	8192	3776	8832	8448	7232	12288	8384
1567153187	72	0	4214.871582	4188.717773	4189.743652	4217.436035	4228.717773	450	4				0	4	4	4	4	4	72	0	8192	8192	8192	3776	8832	8384	7232	12288	8384
1567153187	73	0	4212.307617	4217.436035	4183.077148	4217.436035	4221.538574	1023	4				0	4	4	4	4	4	73	0	8192	8192	8192	3776	8832	8448	7296	12288	8384
1567153187	74	0	4212.307617	4219.487305	4180	4215.384766	4214.358887	450	4				0	4	4	4	4	4	74	0	8192	8192	8192	3840	8832	8384	7232	12224	8448
1567153187	75	0	4215.897461	4205.128418	4187.179688	4208.717773	4214.358887	1023	4				0	4	4	4	4	4	75	0	8192	8192	8192	3776	8832	8448	7296	12288	8384
1567153187	76	0	4212.820313	4205.128418	4186.666504	4202.05127	4204.102539	450	4				0	4	4	4	4	4	76	0	8192	8192	8192	3776	8832	8384	7232	12288	8576
1567153187	77	0	4194.871582	4196.922852	4171.794922	4187.179688	4183.077148	450	4				0	4	4	4	4	4	77	0	8192	8192	8192	3776	8832	8448	7232	12288	8576
1567153187	78	0	4191.282227	4196.922852	4178.461426	4182.05127	4186.153809	450	4				0	4	4	4	4	4	78	0	8192	8192	8192	3776	8832	8448	7168	12288	8640
1567153187	79	0	4222.05127	4209.230957	4207.179688	4211.282227	4212.307617	1023	4				0	4	4	4	4	4	79	0	8192	8192	8192	3776	8832	8384	7232	12288	8384
1567153187	80	0	4232.820313	4201.025879	4214.358887	4240.512695	4228.717773	450	4				0	4	4	4	4	4	80	0	8192	8192	8192	3776	8832	8384	7232	12288	8448
1567153187	81	0	4197.436035	4190.769043	4197.436035	4229.743652	4222.563965	450	4				0	4	4	4	4	4	81	0	8192	8192	8192	3776	8832	8448	7168	12288	8448
1567153187	82	0	4188.717773	4198.974121	4195.897461	4212.307617	4208.205078	450	4				0	4	4	4	4	4	82	0	8192	8192	8192	3776	8832	8384	7168	12288	8448
1567153187	83	0	4231.794922	4213.333496	4209.230957	4218.461426	4210.256348	1023	4				0	4	4	4	4	4	83	0	8192	8192	8192	3776	8832	8384	7232	12288	8384
1567153187	84	0	4238.974121	4205.128418	4196.922852	4212.820313	4215.384766	450	4				0	4	4	4	4	4	84	0	8192	8192	8192	3776	8832	8384	7232	12288	8384
1567153187	85	0	4195.384766	4194.871582	4176.922852	4190.256348	4197.436035	450	4				0	4	4	4	4	4	85	0	8192	8192	8192	3840	8832	8448	7104	12224	8448
1567153187	86	0	4173.846191	4196.922852	4173.846191	4182.05127	4171.794922	450	4				0	4	4	4	4	4	86	0	8192	8192	8192	3776	8832	8384	7104	12224	8448
1567153187	87	0	4171.794922	4190.769043	4172.307617	4182.563965	4158.974121	1023	4				0	4	4	4	4	4	87	0	8192	8192	8192	3840	8832	8384	7232	12288	8448
1567153187	88	0	4167.179688	4186.666504	4170.769043	4181.538574	4158.974121	450	4				0	4	4	4	4	4	88	0	8192	8192	8192	3776	8832	8384	7296	12288	8448
1567153187	89	0	4173.846191	4198.974121	4175.897461	4185.128418	4163.589844	450	4				0	4	4	4	4	4	89	0	8192	8192	8192	3776	8832	8384	7232	12224	8448
1567153187	90	0	4176.922852	4203.077148	4171.794922	4185.128418	4166.153809	450	4				0	4	4	4	4	4	90	0	8192	8192	8192	3776	8832	8384	7232	12224	8448
1567153187	91	0	4170.256348	4184.615234	4160.512695	4171.794922	4158.461426	1023	4				0	4	4	4	4	4	91	0	8192	8192	8192	3776	8832	8448	7232	12288	8512
1567153187	92	0	4173.333496	4190.769043	4169.743652	4163.077148	4149.743652	450	4				0	4	4	4	4	4	92	0	8192	8192	8192	3776	8832	8384	7232	12224	8512
1567153187	93	0	4176.410156	4217.436035	4193.333496	4176.922852	4157.94873	450	4				0	4	4	4	4	4	93	0	8192	8192	8192	3776	8832	8448	7296	12288	8448
1567153187	94	0	4173.846191	4227.692383	4197.94873	4192.820313	4169.230957	450	4				0	4	4	4	4	4	94	0	8192	8128	8192	3776	8832	8384	7232	12224	8704
1567153187	95	0	4172.307617	4209.230957	4185.641113	4182.05127	4162.563965	1023	4				0	4	4	4	4	4	95	0	8192	8128	8192	3840	8832	8384	7232	12224	8704
1567153187	96	0	4168.717773	4184.615234	4178.461426	4169.230957	4144.615234	450	4				0	4	4	4	4	4	96	0	8192	8192	8192	3776	8832	8384	7232	12288	8384
1567153187	97	0	4176.410156	4201.025879	4188.717773	4186.153809	4144.615234	450	4				0	4	4	4	4	4	97	0	8192	8192	8192	3840	8832	8448	7168	12288	8384
1567153187	98	0	4185.128418	4225.641113	4201.025879	4200	4159.487305	450	4				0	4	4	4	4	4	98	0	8192	8192	8192	3840	8832	8448	7296	12288	8448
1567153187	99	0	4163.589844	4209.230957	4195.384766	4190.256348	4156.410156	1023	4				0	4	4	4	4	4	99	0	8192	8128	8192	3840	8832	8384	7168	12288	8384
1567153187	100	0	4144.615234	4194.871582	4187.692383	4185.128418	4141.025879	450	4				0	4	4	4	4	4	100	0	8192	8192	8192	3776	8832	8384	7168	12288	8384
1567153187	101	0	4154.871582	4211.282227	4186.153809	4185.641113	4136.410156	450	4				0	4	4	4	4	4	101	0	8192	8192	8192	3840	8832	8384	7104	12288	8448
1567153187	102	0	4152.820313	4217.436035	4185.641113	4182.05127	4140	450	4				0	4	4	4	4	4	102	0	8192	8192	8192	3776	8832	8384	7232	12224	8384
1567153187	103	0	4140	4215.384766	4189.230957	4186.666504	4141.538574	1023	4				0	4	4	4	4	4	103	0	8192	8192	8192	3840	8768	8384	7232	12288	8448
1567153187	104	0	4141.538574	4203.077148	4180	4183.077148	4129.743652	450	4				0	4	4	4	4	4	104	0	8192	8192	8192	3776	8832	8384	7232	12288	8448
1567153187	105	0	4143.077148	4178.461426	4165.641113	4169.230957	4117.436035	450	4				0	4	4	4	4	4	105	0	8192	8192	8192	3840	8832	8384	7168	12288	8448
1567153187	106	0	4142.05127	4184.615234	4170.769043	4173.846191	4118.974121	450	4				0	4	4	4	4	4	106	0	8192	8192	8192	3840	8832	8384	7232	12288	8448
1567153187	107	0	4142.05127	4205.128418	4172.820313	4179.487305	4123.077148	1023	4				0	4	4	4	4	4	107	0	8192	8192	8192	3776	8768	8448	7168	12224	8448
1567153187	108	0	4137.94873	4198.974121	4162.563965	4167.179688	4114.871582	450	4				0	4	4	4	4	4	108	0	8192	8192	8192	3776	8832	8384	7168	12224	8448
1567153187	109	0	4140	4203.077148	4171.282227	4170.769043	4113.333496	450	4				0	4	4	4	4	4	109	0	8192	8192	8192	3776	8832	8384	7232	12288	8512
1567153187	110	0	4152.307617	4215.384766	4186.666504	4187.179688	4126.153809	450	4				0	4	4	4	4	4	110	0	8192	8192	8192	3776	8768	8384	7232	12288	8448
1567153187	111	0	4158.974121	4217.436035	4183.589844	4183.077148	4134.358887	1023	4				0	4	4	4	4	4	111	0	8192	8192	8192	3840	8832	8384	7232	12224	8384
1567153187	112	0	4157.436035	4217.436035	4174.871582	4171.794922	4133.333496	450	4				0	4	4	4	4	4	112	0	8192	8192	8192	3776	8832	8384	7168	12224	8256
1567153187	113	0	4166.666504	4219.487305	4176.922852	4170.256348	4133.846191	450	4				0	4	4	4	4	4	113	0	8192	8192	8192	3776	8832	8384	7168	12224	8256
1567153187	114	0	4183.589844	4219.487305	4178.461426	4172.307617	4137.436035	450	4				0	4	4	4	4	4	114	0	8192	8192	8192	3776	8832	8384	7232	12288	8448
1567153187	115	0	4184.615234	4217.436035	4169.230957	4165.128418	4133.846191	1023	4				0	4	4	4	4	4	115	0	8192	8192	8192	3840	8832	8384	7168	12224	8448
1567153187	116	0	4175.384766	4211.282227	4160.512695	4147.692383	4122.563965	450	4				0	4	4	4	4	4	116	0	8192	8192	8192	3776	8832	8448	7168	12224	8448
1567153187	117	0	4184.102539	4213.333496	4158.974121	4137.94873	4116.410156	450	4				0	4	4	4	4	4	117	0	8192	8192	8128	3776	8832	8384	7232	12224	8448
1567153187	118	0	4205.128418	4217.436035	4159.487305	4141.025879	4121.025879	450	4				0	4	4	4	4	4	118	0	8192	8192	8192	3840	8832	8384	7232	12224	8448
1567153187	119	0	4196.410156	4219.487305	4158.461426	4142.563965	4120	1023	4				0	4	4	4	4	4	119	0	8192	8192	8192	3840	8832	8384	7168	12288	8448
1567153187	120	0	4162.05127	4215.384766	4162.563965	4135.897461	4103.077148	450	4				0	4	4	4	4	4	120	0	8192	8192	8192	3840	8832	8448	7296	12224	8384
1567153187	121	0	4161.025879	4221.538574	4168.717773	4141.025879	4101.538574	450	4				0	4	4	4	4	4	121	0	8192	8192	8192	3840	8832	8384	7232	12288	8448
1567153187	122	0	4187.179688	4231.794922	4171.282227	4154.871582	4116.410156	450	4				0	4	4	4	4	4	122	0	8192	8192	8128	3840	8832	8448	7232	12288	8448
1567153187	123	0	4190.256348	4229.743652	4174.871582	4156.410156	4113.846191	1023	4				0	4	4	4	4	4	123	0	8192	8192	8128	3776	8832	8384	7296	12224	8384
1567153187	124	0	4172.820313	4217.436035	4166.666504	4145.128418	4094.871826	450	4				0	4	4	4	4	4	124	0	8192	8192	8128	3776	8832	8448	7296	12288	8448
1567153187	125	0	4158.974121	4196.922852	4155.384766	4133.846191	4083.076904	450	4				0	4	4	4	4	4	125	0	8192	8192	8128	3776	8832	8384	7232	12224	8448
1567153187	126	0	4153.333496	4168.205078	4163.589844	4133.846191	4084.102539	450	4				0	4	4	4	4	4	126	0	8192	8192	8128	3776	8832	8384	7232	12224	8448
1567153187	127	0	4160.512695	4153.846191	4176.410156	4146.666504	4089.230713	236	4				0	4	4	4	4	4	127	0	8192	8192	8128	3776	8832	8384	7232	12288	8576
1567153187	0	0	4167.179688	4143.589844	4181.025879	4156.922852	4092.307617	450	4				0	4	4	4	4	4	0	0	8192	8192	8128	3776	8832	8448	7232	12224	8384
1567153187	1	0	4151.794922	4112.820313	4183.589844	4147.692383	4082.05127	450	4				0	4	4	4	4	4	1	0	8192	8192	8128	3776	8832	8384	7296	12288	8448
1567153187	2	0	4137.436035	4104.615234	4189.743652	4135.897461	4077.435791	1023	4				0	4	4	4	4	4	2	0	8192	8192	8192	3776	8832	8448	7232	12288	8320
1567153187	3	0	4140	4121.025879	4190.769043	4138.974121	4091.794922	450	4				0	4	4	4	4	4	3	0	8192	8192	8192	3776	8832	8384	7232	12288	8320
1567153187	4	0	4148.205078	4100.512695	4177.436035	4141.025879	4089.230713	1023	4				0	4	4	4	4	4	4	0	8192	8192	8192	3776	8832	8384	7168	12288	8320
1567153187	5	0	4149.230957	4080	4167.179688	4134.358887	4071.281982	450	4				0	4	4	4	4	4	5	0	8192	8192	8192	3776	8832	8384	7232	12288	8384
1567153187	6	0	4138.461426	4102.563965	4166.153809	4134.358887	4077.94873	1023	4				0	4	4	4	4	4	6	0	8192	8192	8192	3776	8832	8384	7232	12288	8448
1567153187	7	0	4140	4112.820313	4165.641113	4142.05127	4093.333252	450	4				0	4	4	4	4	4	7	0	8192	8192	8192	3776	8832	8448	7232	12288	8320
1567153187	8	0	4156.410156	4082.05127	4164.102539	4144.615234	4086.153809	450	4				0	4	4	4	4	4	8	0	8192	8192	8192	3776	8832	8384	7232	12288	8320
1567153187	9	0	4157.94873	4065.641113	4161.025879	4137.94873	4076.923096	1023	4				0	4	4	4	4	4	9	0	8192	8192	8192	3776	8832	8448	7232	12288	8448
1567153187	10	0	4148.205078	4080	4156.410156	4132.820313	4077.94873	450	4				0	4	4	4	4	4	10	0	8192	8192	8192	3776	8832	8384	7232	12224	8384
1567153187	11	0	4146.153809	4096.410156	4152.820313	4138.461426	4080.512939	1023	4				0	4	4	4	4	4	11	0	8192	8192	8192	3840	8832	8384	7168	12224	8448
1567153187	12	0	4142.563965	4094.358887	4150.769043	4141.025879	4073.333252	450	4				0	4	4	4	4	4	12	0	8192	8192	8192	3776	8832	8384	7168	12224	8448
1567153187	13	0	4138.461426	4086.153809	4155.897461	4140.512695	4069.743652	450	4				0	4	4	4	4	4	13	0	8192	8192	8192	3776	8832	8448	7168	12288	8384
1567153187	14	0	4133.846191	4092.307617	4163.589844	4147.179688	4090.769287	450	4				0	4	4	4	4	4	14	0	8192	8192	8192	3840	8832	8384	7168	12288	8448
1567153187	15	0	4135.384766	4094.358887	4163.077148	4155.897461	4102.05127	1023	4				0	4	4	4	4	4	15	0	8192	8192	8192	3776	8832	8448	7296	12288	8448
1567153187	16	0	4146.666504	4088.205078	4161.025879	4152.820313	4083.076904	0	4				0	4	4	4	4	4	16	0	8192	8192	8192	3840	8832	8384	7296	12288	8448
1567153187	17	0	4152.307617	4098.461426	4161.025879	4146.153809	4076.923096	0	4				0	4	4	4	4	4	17	0	8192	8192	8192	3840	8832	8384	7168	12288	8384
1567153187	18	0	4160	4104.615234	4161.025879	4158.461426	4103.589844	0	4				0	4	4	4	4	4	18	0	8192	8192	8192	3840	8832	8384	7232	12224	8320
1567153187	19	0	4166.153809	4096.410156	4162.563965	4180	4124.102539	0	4				0	4	4	4	4	4	19	0	8192	8192	8192	3840	8832	8448	7232	12288	8448
1567153187	20	0	4156.410156	4096.410156	4163.077148	4182.05127	4114.358887	0	4				0	4	4	4	4	4	20	0	8192	8192	8192	3776	8832	8384	7232	12288	8192
1567153187	21	0	4151.794922	4096.410156	4163.589844	4176.410156	4104.615234	0	4				0	4	4	4	4	4	21	0	8192	8192	8192	3776	8832	8448	7232	12288	8192
1567153187	22	0	4154.871582	4094.358887	4166.153809	4182.05127	4106.153809	0	4				0	4	4	4	4	4	22	0	8192	8192	8192	3840	8832	8384	7104	12288	8320
1567153187	23	0	4155.897461	4104.615234	4173.333496	4187.179688	4110.256348	0	4				0	4	4	4	4	4	23	0	8192	8192	8192	3840	8832	8448	7232	12224	8384
1567153187	24	0	4168.717773	4112.820313	4180	4187.692383	4116.410156	0	4				0	4	4	4	4	4	24	0	8192	8192	8192	3776	8832	8384	7232	12352	8448
1567153187	25	0	4173.846191	4106.666504	4178.974121	4189.743652	4116.922852	0	4				0	4	4	4	4	4	25	0	8192	8192	8192	3840	8832	8448	7296	12288	8448
1567153187	26	0	4149.230957	4100.512695	4170.256348	4182.563965	4105.128418	0	4				0	4	4	4	4	4	26	0	8192	8192	8192	3776	8832	8384	7296	12288	8448
1567153187	27	0	4134.871582	4098.461426	4162.563965	4165.128418	4091.794922	0	4				0	4	4	4	4	4	27	0	8192	8192	8192	3776	8832	8384	7232	12288	8448
1567153187	28	0	4140.512695	4090.256348	4164.102539	4156.410156	4090.769287	0	4				0	4	4	4	4	4	28	0	8192	8192	8192	3776	8832	8448	7168	12288	8384
1567153187	29	0	4140.512695	4080	4165.641113	4161.538574	4094.358887	0	4				0	4	4	4	4	4	29	0	8192	8192	8192	3840	8832	8384	7168	12288	8384
1567153187	30	0	4144.102539	4082.05127	4167.179688	4164.615234	4096.922852	0	4				0	4	4	4	4	4	30	0	8192	8192	8192	3776	8832	8384	7168	12288	8384
1567153187	31	0	4145.641113	4096.410156	4167.179688	4157.94873	4097.94873	0	4				0	4	4	4	4	4	31	0	8192	8192	8192	3840	8832	8384	7232	12224	8384
1567153187	32	0	4134.871582	4092.307617	4164.615234	4155.384766	4092.307617	0	4				0	4	4	4	4	4	32	0	8192	8192	8192	3776	8832	8384	7232	12288	8448
1567153187	33	0	4142.05127	4086.153809	4170.769043	4159.487305	4093.846191	0	4				0	4	4	4	4	4	33	0	8192	8192	8192	3840	8832	8384	7168	12288	8448
1567153187	34	0	4157.436035	4096.410156	4171.794922	4158.974121	4102.563965	0	4				0	4	4	4	4	4	34	0	8192	8192	8192	3776	8832	8384	7168	12288	8448
1567153187	35	0	4150.256348	4092.307617	4163.589844	4156.410156	4104.102539	0	4				0	4	4	4	4	4	35	0	8192	8192	8192	3840	8832	8384	7232	12288	8576
1567153187	36	0	4150.769043	4094.358887	4165.128418	4165.128418	4108.717773	0	4				0	4	4	4	4	4	36	0	8192	8192	8192	3776	8832	8384	7232	12288	8384
1567153188	37	0	4170.769043	4110.769043	4169.743652	4179.487305	4121.025879	0	4				0	4	4	4	4	4	37	0	8192	8192	8192	3840	8832	8384	7168	12288	8448
1567153188	38	0	4171.282227	4094.358887	4169.743652	4185.128418	4126.153809	0	4				0	4	4	4	4	4	38	0	8192	8192	8192	3776	8832	8384	7168	12288	8448
1567153188	39	0	4160	4073.846191	4174.358887	4184.615234	4125.641113	0	4				0	4	4	4	4	4	39	0	8192	8192	8192	3840	8832	8384	7168	12288	8448
1567153188	40	0	4167.179688	4106.666504	4177.94873	4182.563965	4129.230957	0	4				0	4	4	4	4	4	40	0	8192	8192	8192	3776	8832	8384	7232	12288	8320
1567153188	41	0	4173.333496	4121.025879	4175.384766	4175.897461	4132.307617	0	4				0	4	4	4	4	4	41	0	8192	8192	8192	3840	8832	8448	7168	12288	8448
1567153188	42	0	4167.179688	4098.461426	4174.871582	4166.153809	4129.743652	0	4				0	4	4	4	4	4	42	0	8192	8192	8192	3776	8832	8448	7232	12288	8384
1567153188	43	0	4163.589844	4102.563965	4173.846191	4155.384766	4125.641113	0	4				0	4	4	4	4	4	43	0	8192	8192	8192	3776	8832	8384	7232	12224	8384
1567153188	44	0	4156.410156	4108.717773	4171.794922	4150.256348	4117.436035	0	4				0	4	4	4	4	4	44	0	8192	8192	8192	3776	8832	8448	7232	12224	8384
1567153188	45	0	4144.102539	4100.512695	4176.922852	4160.512695	4112.307617	0	4				0	4	4	4	4	4	45	0	8192	8192	8192	3776	8832	8384	7232	12288	8448
1567153188	46	0	4158.974121	4104.615234	4192.307617	4182.563965	4124.615234	0	4				0	4	4	4	4	4	46	0	8192	8192	8192	3776	8832	8448	7232	12288	8384
1567153188	47	0	4185.128418	4100.512695	4197.436035	4192.820313	4138.461426	0	4				0	4	4	4	4	4	47	0	8192	8192	8192	3776	8832	8384	7232	12288	8448
1567153188	48	0	4170.256348	4096.410156	4185.128418	4180	4134.871582	0	4				0	4	4	4	4	4	48	0	8192	8192	8192	3776	8832	8448	7232	12288	8448
1567153188	49	0	4153.846191	4116.922852	4177.94873	4173.846191	4129.230957	0	4				0	4	4	4	4	4	49	0	8192	8192	8192	3776	8832	8384	7232	12288	8448
1567153188	50	0	4169.743652	4116.922852	4180	4183.077148	4127.692383	0	4				0	4	4	4	4	4	50	0	8192	8192	8192	3776	8832	8384	7104	12224	8448
1567153188	51	0	4162.05127	4098.461426	4173.846191	4180	4122.563965	0	4				0	4	4	4	4	4	51	0	8192	8192	8192	3776	8832	8384	7296	12224	8384
1567153188	52	0	4146.666504	4104.615234	4160.512695	4167.692383	4126.153809	0	4				0	4	4	4	4	4	52	0	8192	8192	8192	3776	8832	8384	7296	12224	8384
1567153188	53	0	4170.256348	4108.717773	4163.077148	4167.692383	4135.384766	0	4				0	4	4	4	4	4	53	0	8192	8192	8192	3840	8832	8384	7232	12288	8256
1567153188	54	0	4184.102539	4092.307617	4169.743652	4174.358887	4132.307617	0	4				0	4	4	4	4	4	54	0	8192	8192	8192	3840	8832	8448	7232	12288	8448
1567153188	55	0	4162.05127	4084.102539	4161.025879	4173.846191	4124.615234	0	4				0	4	4	4	4	4	55	0	8192	8192	8192	3840	8832	8448	7296	12288	8448
1567153188	56	0	4153.846191	4088.205078	4158.461426	4170.769043	4124.102539	0	4				0	4	4	4	4	4	56	0	8192	8192	8192	3776	8832	8448	7168	12288	8512
1567153188	57	0	4159.487305	4096.410156	4167.692383	4168.205078	4128.205078	0	4				0	4	4	4	4	4	57	0	8192	8192	8192	3776	8832	8384	7168	12288	8512
1567153188	58	0	4161.025879	4110.769043	4178.461426	4174.358887	4134.871582	0	4				0	4	4	4	4	4	58	0	8192	8192	8192	3776	8832	8448	7232	12224	8448
1567153188	59	0	4178.974121	4125.128418	4186.666504	4184.102539	4145.128418	0	4				0	4	4	4	4	4	59	0	8192	8192	8192	3776	8832	8448	7232	12288	8448
1567153188	60	0	4186.666504	4129.230957	4180	4175.897461	4142.05127	0	4				0	4	4	4	4	4	60	0	8192	8192	8192	3776	8832	8448	7296	12288	8448
1567153188	61	0	4162.563965	4123.077148	4170.256348	4165.128418	4127.692383	0	4				0	4	4	4	4	4	61	0	8192	8192	8192	3776	8832	8384	7168	12288	8448
1567153188	62	0	4157.436035	4121.025879	4176.410156	4172.307617	4130.256348	0	4				0	4	4	4	4	4	62	0	8192	8192	8192	3840	8832	8384	7168	12288	8448
1567153188	63	0	4183.077148	4123.077148	4184.615234	4180	4140	0	4				0	4	4	4	4	4	63	0	8192	8192	8192	3776	8832	8384	7232	12224	8448
1567153188	64	0	4177.94873	4125.128418	4182.05127	4178.461426	4138.974121	450	4				0	4	4	4	4	4	64	0	8192	8128	8192	3840	8832	8448	7232	12288	8448
1567153188	65	0	4159.487305	4129.230957	4181.025879	4182.05127	4141.538574	450	4				0	4	4	4	4	4	65	0	8192	8192	8192	3776	8832	8384	7232	12288	8384
1567153188	66	0	4175.897461	4131.282227	4183.077148	4186.666504	4156.922852	1023	4				0	4	4	4	4	4	66	0	8192	8192	8192	3776	8832	8448	7232	12288	8384
1567153188	67	0	4179.487305	4125.128418	4174.358887	4179.487305	4160	450	4				0	4	4	4	4	4	67	0	8192	8192	8192	3776	8832	8384	7168	12288	8384
1567153188	68	0	4163.077148	4116.922852	4167.179688	4169.743652	4147.179688	1023	4				0	4	4	4	4	4	68	0	8192	8192	8192	3776	8832	8384	7168	12288	8384
1567153188	69	0	4172.307617	4118.974121	4171.794922	4171.282227	4146.666504	450	4				0	4	4	4	4	4	69	0	8192	8192	8192	3776	8832	8384	7232	12288	8384
1567153188	70	0	4169.743652	4127.179688	4167.179688	4174.358887	4149.743652	1023	4				0	4	4	4	4	4	70	0	8192	8192	8192	3776	8832	8384	7232	12288	8384
1567153188	71	0	4146.153809	4125.128418	4155.384766	4170.256348	4131.282227	450	4				0	4	4	4	4	4	71	0	8192	8192	8192	3776	8832	8384	7104	12224	8512
1567153188	72	0	4158.461426	4114.871582	4154.358887	4169.743652	4125.641113	450	4				0	4	4	4	4	4	72	0	8192	8192	8192	3776	8832	8384	7232	12224	8448
1567153188	73	0	4174.358887	4112.820313	4165.641113	4180.512695	4150.256348	1023	4				0	4	4	4	4	4	73	0	8192	8192	8192	3840	8832	8384	7104	12224	8448
1567153188	74	0	4165.128418	4141.538574	4182.563965	4197.436035	4166.153809	450	4				0	4	4	4	4	4	74	0	8192	8192	8192	3776	8832	8320	7232	12288	8576
1567153188	75	0	4177.94873	4162.05127	4194.358887	4204.102539	4162.563965	1023	4				0	4	4	4	4	4	75	0	8192	8192	8192	3840	8768	8384	7232	12288	8576
1567153188	76	0	4193.333496	4133.333496	4194.871582	4196.410156	4165.128418	450	4				0	4	4	4	4	4	76	0	8192	8192	8192	3776	8768	8384	7168	12224	8704
1567153188	77	0	4177.94873	4116.922852	4185.128418	4191.282227	4170.769043	450	4				0	4	4	4	4	4	77	0	8192	8192	8192	3776	8768	8384	7232	12224	8448
1567153188	78	0	4176.922852	4141.538574	4175.897461	4197.94873	4164.615234	450	4				0	4	4	4	4	4	78	0	8192	8192	8192	3776	8832	8384	7232	12288	8384
1567153188	79	0	4194.871582	4147.692383	4179.487305	4202.563965	4158.461426	1023	4				0	4	4	4	4	4	79	0	8192	8192	8192	3776	8832	8448	7296	12288	8448
1567153188	80	0	4190.256348	4131.282227	4182.05127	4199.487305	4156.922852	450	4				0	4	4	4	4	4	80	0	8192	8192	8192	3776	8832	8384	7296	12288	8448
1567153188	81	0	4177.436035	4141.538574	4176.922852	4195.897461	4152.307617	450	4				0	4	4	4	4	4	81	0	8192	8192	8192	3776	8768	8384	7168	12224	8384
1567153188	82	0	4187.179688	4155.897461	4175.897461	4191.794922	4151.794922	450	4				0	4	4	4	4	4	82	0	8192	8192	8192	3776	8832	8320	7168	12224	8384
1567153188	83	0	4193.846191	4153.846191	4190.256348	4195.384766	4161.025879	1023	4				0	4	4	4	4	4	83	0	8192	8192	8192	3776	8768	8384	7232	12288	8320
1567153188	84	0	4183.589844	4147.692383	4207.179688	4209.230957	4173.333496	450	4				0	4	4	4	4	4	84	0	8192	8192	8192	3776	8768	8384	7232	12288	8320
1567153188	85	0	4185.641113	4145.641113	4204.102539	4215.897461	4170.256348	450	4				0	4	4	4	4	4	85	0	8192	8192	8192	3840	8768	8384	7168	12224	8384
1567153188	86	0	4196.922852	4147.692383	4198.974121	4211.794922	4166.153809	450	4				0	4	4	4	4	4	86	0	8192	8192	8192	3840	8768	8384	7232	12288	8320
1567153188	87	0	4197.436035	4162.05127	4212.820313	4214.358887	4180	1023	4				0	4	4	4	4	4	87	0	8192	8192	8192	3840	8768	8448	7232	12288	8448
1567153188	88	0	4200	4168.205078	4215.897461	4217.436035	4187.179688	450	4				0	4	4	4	4	4	88	0	8192	8192	8192	3776	8768	8384	7232	12288	8448
1567153188	89	0	4200	4155.897461	4196.410156	4206.666504	4174.871582	450	4				0	4	4	4	4	4	89	0	8192	8192	8192	3840	8768	8448	7168	12288	8448
1567153188	90	0	4186.666504	4143.589844	4188.205078	4196.410156	4164.615234	450	4				0	4	4	4	4	4	90	0	8192	8192	8192	3840	8768	8384	7168	12224	8384
1567153188	91	0	4185.128418	4147.692383	4197.436035	4205.128418	4168.205078	1023	4				0	4	4	4	4	4	91	0	8192	8192	8192	3776	8768	8448	7232	12288	8448
1567153188	92	0	4200.512695	4153.846191	4199.487305	4215.384766	4174.358887	450	4				0	4	4	4	4	4	92	0	8192	8192	8192	3776	8768	8384	7168	12288	8576
1567153188	93	0	4204.615234	4153.846191	4197.436035	4216.922852	4176.922852	450	4				0	4	4	4	4	4	93	0	8192	8192	8192	3776	8832	8448	7168	12288	8576
1567153188	94	0	4197.436035	4164.102539	4207.179688	4220.512695	4184.102539	450	4				0	4	4	4	4	4	94	0	8192	8192	8192	3840	8832	8384	7296	12224	8256
1567153188	95	0	4197.94873	4174.358887	4213.333496	4222.05127	4190.256348	1023	4				0	4	4	4	4	4	95	0	8192	8192	8192	3776	8832	8448	7168	12224	8448
1567153188	96	0	4208.205078	4168.205078	4208.717773	4215.897461	4184.102539	450	4				0	4	4	4	4	4	96	0	8192	8192	8192	3776	8832	8384	7232	12288	8384
1567153188	97	0	4221.538574	4164.102539	4213.846191	4217.436035	4184.102539	450	4				0	4	4	4	4	4	97	0	8192	8192	8192	3776	8832	8384	7232	12288	8448
1567153188	98	0	4221.538574	4168.205078	4228.205078	4232.307617	4198.974121	450	4				0	4	4	4	4	4	98	0	8192	8192	8192	3776	8832	8384	7232	12288	8448
1567153188	99	0	4207.179688	4166.153809	4230.769043	4236.922852	4204.102539	1023	4				0	4	4	4	4	4	99	0	8192	8192	8192	3776	8832	8384	7296	12224	8384
1567153188	100	0	4198.974121	4168.205078	4213.846191	4225.128418	4191.282227	450	4				0	4	4	4	4	4	100	0	8192	8192	8192	3776	8832	8384	7232	12288	8384
1567153188	101	0	4196.410156	4168.205078	4198.461426	4212.307617	4180.512695	450	4				0	4	4	4	4	4	101	0	8192	8192	8192	3776	8768	8384	7232	12224	8512
1567153188	102	0	4191.794922	4155.897461	4196.410156	4205.128418	4180	450	4				0	4	4	4	4	4	102	0	8192	8192	8192	3776	8832	8384	7232	12224	8512
1567153188	103	0	4181.025879	4162.05127	4193.333496	4200	4175.384766	1023	4				0	4	4	4	4	4	103	0	8192	8192	8192	3776	8768	8384	7168	12288	8384
1567153188	104	0	4182.563965	4180.512695	4189.743652	4196.922852	4167.692383	450	4				0	4	4	4	4	4	104	0	8192	8192	8192	3776	8768	8384	7104	12288	8384
1567153188	105	0	4202.05127	4176.410156	4193.333496	4200	4174.358887	450	4				0	4	4	4	4	4	105	0	8192	8192	8192	3776	8768	8384	7232	12288	8448
1567153188	106	0	4208.205078	4164.102539	4195.384766	4202.563965	4180.512695	450	4				0	4	4	4	4	4	106	0	8192	8192	8192	3776	8768	8384	7232	12288	8448
1567153188	107	0	4196.410156	4166.153809	4194.871582	4201.538574	4170.769043	1023	4				0	4	4	4	4	4	107	0	8192	8192	8192	3776	8768	8384	7168	12224	8384
1567153188	108	0	4187.179688	4168.205078	4195.384766	4201.538574	4167.179688	450	4				0	4	4	4	4	4	108	0	8192	8192	8192	3776	8768	8384	7232	12224	8448
1567153188	109	0	4186.153809	4166.153809	4192.820313	4201.538574	4176.922852	450	4				0	4	4	4	4	4	109	0	8192	8192	8192	3776	8768	8384	7232	12288	8384
1567153188	110	0	4189.230957	4157.94873	4191.794922	4204.615234	4186.666504	450	4				0	4	4	4	4	4	110	0	8192	8192	8192	3776	8768	8384	7168	12288	8512
1567153188	111	0	4192.820313	4145.641113	4198.974121	4211.282227	4186.153809	1023	4				0	4	4	4	4	4	111	0	8192	8192	8192	3840	8768	8384	7168	12288	8512
1567153188	112	0	4204.102539	4155.897461	4207.179688	4215.384766	4183.589844	450	4				0	4	4	4	4	4	112	0	8192	8192	8192	3776	8768	8384	7296	12288	8192
1567153188	113	0	4214.358887	4172.307617	4208.205078	4217.94873	4191.282227	450	4				0	4	4	4	4	4	113	0	8192	8192	8192	3840	8768	8448	7168	12288	8448
1567153188	114	0	4201.025879	4178.461426	4210.769043	4216.922852	4194.358887	450	4				0	4	4	4	4	4	114	0	8192	8192	8192	3776	8768	8448	7232	12288	8448
1567153188	115	0	4186.153809	4176.410156	4212.307617	4208.717773	4181.538574	1023	4				0	4	4	4	4	4	115	0	8192	8192	8192	3776	8768	8384	7168	12352	8448
1567153188	116	0	4191.794922	4170.256348	4203.589844	4201.025879	4172.307617	450	4				0	4	4	4	4	4	116	0	8192	8192	8192	3776	8768	8384	7168	12352	8448
1567153188	117	0	4190.769043	4157.94873	4192.307617	4200.512695	4175.897461	450	4				0	4	4	4	4	4	117	0	8192	8192	8192	3776	8768	8384	7232	12224	8320
1567153188	118	0	4174.358887	4147.692383	4187.692383	4200.512695	4173.333496	450	4				0	4	4	4	4	4	118	0	8192	8192	8192	3776	8768	8384	7104	12288	8384
1567153188	119	0	4166.153809	4155.897461	4191.794922	4199.487305	4169.743652	1023	4				0	4	4	4	4	4	119	0	8192	8192	8192	3776	8768	8384	7168	12224	8256
1567153188	120	0	4175.897461	4174.358887	4190.769043	4200	4172.820313	450	4				0	4	4	4	4	4	120	0	8192	8192	8192	3776	8768	8384	7168	12224	8256
1567153188	121	0	4191.282227	4178.461426	4183.589844	4197.436035	4169.743652	450	4				0	4	4	4	4	4	121	0	8192	8192	8192	3776	8768	8384	7232	12224	8384
1567153188	122	0	4202.563965	4162.05127	4185.128418	4197.436035	4166.666504	450	4				0	4	4	4	4	4	122	0	8192	8192	8192	3776	8768	8448	7232	12224	8384
1567153188	123	0	4207.692383	4157.94873	4189.230957	4201.538574	4173.846191	1023	4				0	4	4	4	4	4	123	0	8192	8192	8192	3776	8768	8384	7232	12224	8384
1567153188	124	0	4194.871582	4166.153809	4190.769043	4207.692383	4179.487305	450	4				0	4	4	4	4	4	124	0	8192	8192	8192	3776	8768	8384	7232	12224	8384
1567153188	125	0	4183.589844	4172.307617	4188.717773	4215.897461	4187.179688	450	4				0	4	4	4	4	4	125	0	8192	8192	8192	3776	8768	8384	7232	12224	8448
1567153188	126	0	4199.487305	4164.102539	4182.05127	4213.846191	4195.897461	450	4				0	4	4	4	4	4	126	0	8192	8192	8192	3776	8768	8384	7168	12288	8384
1567153188	127	0	4210.769043	4151.794922	4184.102539	4204.102539	4186.666504	236	4				0	4	4	4	4	4	127	0	8192	8192	8192	3776	8768	8384	7168	12224	8448
1567153188	0	0	4195.384766	4157.94873	4193.333496	4201.025879	4168.717773	450	4				0	4	4	4	4	4	0	0	8192	8192	8192	3776	8768	8384	7168	12224	8576
1567153188	1	0	4181.538574	4174.358887	4189.230957	4203.077148	4169.230957	450	4				0	4	4	4	4	4	1	0	8192	8192	8192	3776	8768	8384	7168	12224	8576
1567153188	2	0	4173.333496	4174.358887	4175.897461	4198.974121	4176.922852	1023	4				0	4	4	4	4	4	2	0	8192	8192	8192	3776	8768	8384	7168	12288	8512
1567153188	3	0	4156.922852	4166.153809	4168.717773	4189.230957	4166.153809	450	4				0	4	4	4	4	4	3	0	8192	8192	8192	3776	8768	8448	7168	12288	8384
1567153188	4	0	4159.487305	4168.205078	4169.230957	4183.589844	4157.94873	1023	4				0	4	4	4	4	4	4	0	8192	8192	8192	3776	8768	8384	7232	12224	8448
1567153188	5	0	4181.538574	4170.256348	4173.846191	4190.256348	4174.871582	450	4				0	4	4	4	4	4	5	0	8192	8192	8192	3776	8768	8384	7104	12224	8448
1567153188	6	0	4185.641113	4168.205078	4175.384766	4197.94873	4184.102539	1023	4				0	4	4	4	4	4	6	0	8192	8192	8192	3776	8768	8384	7104	12224	8448
1567153188	7	0	4184.615234	4166.153809	4178.461426	4193.846191	4172.820313	450	4				0	4	4	4	4	4	7	0	8192	8192	8192	3776	8768	8384	7168	12224	8384
1567153188	8	0	4192.307617	4164.102539	4189.230957	4195.384766	4172.820313	450	4				0	4	4	4	4	4	8	0	8192	8192	8192	3776	8768	8384	7232	12288	8384
1567153188	9	0	4203.077148	4168.205078	4205.641113	4212.307617	4197.436035	1023	4				0	4	4	4	4	4	9	0	8192	8192	8192	3776	8768	8384	7168	12288	8384
1567153188	10	0	4206.666504	4188.717773	4211.794922	4225.128418	4209.230957	450	4				0	4	4	4	4	4	10	0	8192	8192	8192	3776	8768	8384	7168	12288	8384
1567153188	11	0	4203.077148	4203.077148	4204.615234	4223.589844	4194.358887	1023	4				0	4	4	4	4	4	11	0	8192	8192	8192	3776	8768	8448	7168	12352	8448
1567153188	12	0	4202.05127	4196.922852	4198.461426	4218.461426	4183.589844	450	4				0	4	4	4	4	4	12	0	8192	8192	8192	3776	8768	8384	7168	12224	8384
1567153188	13	0	4198.974121	4186.666504	4194.358887	4219.487305	4185.128418	450	4				0	4	4	4	4	4	13	0	8192	8192	8192	3776	8768	8384	7232	12288	8384
1567153188	14	0	4193.333496	4186.666504	4189.230957	4217.94873	4183.589844	450	4				0	4	4	4	4	4	14	0	8192	8192	8192	3776	8768	8384	7232	12288	8384
1567153188	15	0	4189.230957	4184.615234	4184.102539	4209.743652	4176.922852	1023	4				0	4	4	4	4	4	15	0	8192	8192	8192	3776	8768	8384	7168	12288	8384
1567153188	16	0	4177.436035	4174.358887	4178.974121	4197.94873	4166.153809	0	4				0	4	4	4	4	4	16	0	8192	8192	8192	3776	8768	8384	7104	12224	8384
1567153188	17	0	4162.563965	4168.205078	4180.512695	4194.358887	4160.512695	0	4				0	4	4	4	4	4	17	0	8192	8192	8192	3776	8768	8448	7104	12288	8384
1567153188	18	0	4177.94873	4170.256348	4193.333496	4213.846191	4181.538574	0	4				0	4	4	4	4	4	18	0	8192	8192	8192	3840	8768	8384	7168	12288	8448
1567153188	19	0	4212.307617	4168.205078	4208.717773	4238.974121	4211.282227	0	4				0	4	4	4	4	4	19	0	8192	8192	8192	3776	8768	8448	7168	12288	8448
1567153188	20	0	4218.974121	4174.358887	4208.205078	4234.871582	4217.436035	0	4				0	4	4	4	4	4	20	0	8192	8192	8192	3840	8768	8384	7168	12288	8448
1567153188	21	0	4198.974121	4186.666504	4198.974121	4214.358887	4203.077148	0	4				0	4	4	4	4	4	21	0	8192	8192	8192	3776	8768	8448	7168	12288	8384
1567153188	22	0	4187.179688	4184.615234	4195.897461	4212.820313	4190.769043	0	4				0	4	4	4	4	4	22	0	8192	8192	8192	3776	8768	8384	7296	12288	8384
1567153188	23	0	4193.333496	4182.563965	4195.897461	4218.461426	4194.358887	0	4				0	4	4	4	4	4	23	0	8192	8192	8192	3776	8768	8448	7232	12288	8384
1567153188	24	0	4212.307617	4194.871582	4201.025879	4219.487305	4212.307617	0	4				0	4	4	4	4	4	24	0	8192	8192	8192	3776	8768	8384	7232	12288	8384
1567153188	25	0	4231.282227	4203.077148	4207.179688	4229.230957	4234.358887	0	4				0	4	4	4	4	4	25	0	8192	8192	8192	3776	8768	8384	7232	12288	8448
1567153188	26	0	4214.358887	4190.769043	4201.538574	4241.025879	4237.436035	0	4				0	4	4	4	4	4	26	0	8192	8192	8192	3840	8768	8384	7168	12288	8448
1567153188	27	0	4176.922852	4168.205078	4190.769043	4232.307617	4221.025879	0	4				0	4	4	4	4	4	27	0	8192	8192	8192	3840	8768	8384	7104	12288	8512
1567153188	28	0	4176.410156	4151.794922	4182.05127	4216.922852	4209.230957	0	4				0	4	4	4	4	4	28	0	8192	8192	8192	3776	8768	8384	7104	12288	8512
1567153188	29	0	4198.974121	4151.794922	4175.384766	4215.384766	4212.820313	0	4				0	4	4	4	4	4	29	0	8192	8192	8192	3776	8768	8384	7232	12352	8384
1567153188	30	0	4201.025879	4160	4169.743652	4213.333496	4221.025879	0	4				0	4	4	4	4	4	30	0	8192	8192	8192	3776	8768	8384	7168	12224	8448
1567153188	31	0	4191.794922	4160	4166.153809	4205.128418	4214.871582	0	4				0	4	4	4	4	4	31	0	8192	8192	8192	3776	8768	8384	7232	12288	8384
1567153188	32	0	4200.512695	4170.256348	4171.282227	4203.077148	4204.615234	0	4				0	4	4	4	4	4	32	0	8192	8192	8192	3776	8768	8384	7232	12288	8384
1567153188	33	0	4201.025879	4180.512695	4174.871582	4201.538574	4201.538574	0	4				0	4	4	4	4	4	33	0	8192	8192	8192	3776	8768	8384	7168	12224	8384
1567153188	34	0	4185.128418	4172.307617	4170.256348	4198.461426	4202.563965	0	4				0	4	4	4	4	4	34	0	8192	8192	8192	3776	8768	8384	7168	12224	8384
1567153188	35	0	4184.102539	4168.205078	4173.333496	4201.025879	4204.102539	0	4				0	4	4	4	4	4	35	0	8192	8128	8192	3776	8768	8384	7104	12288	8384
1567153189	36	0	4190.256348	4174.358887	4178.461426	4197.436035	4199.487305	0	4				0	4	4	4	4	4	36	0	8192	8192	8192	3776	8768	8384	7168	12288	8320
1567153189	37	0	4198.461426	4170.256348	4182.563965	4194.358887	4197.94873	0	4				0	4	4	4	4	4	37	0	8192	8192	8192	3776	8768	8448	7168	12288	8320
1567153189	38	0	4210.769043	4174.358887	4190.769043	4208.717773	4212.307617	0	4				0	4	4	4	4	4	38	0	8192	8192	8192	3840	8768	8384	7168	12224	8256
1567153189	39	0	4210.769043	4186.666504	4192.820313	4215.384766	4225.128418	0	4				0	4	4	4	4	4	39	0	8192	8192	8192	3776	8768	8384	7168	12288	8384
1567153189	40	0	4198.461426	4184.615234	4187.692383	4203.077148	4223.077148	0	4				0	4	4	4	4	4	40	0	8192	8192	8192	3840	8768	8384	7232	12288	8384
1567153189	41	0	4197.94873	4182.563965	4187.179688	4204.102539	4216.922852	0	4				0	4	4	4	4	4	41	0	8192	8192	8192	3776	8768	8384	7168	12288	8320
1567153189	42	0	4203.077148	4198.974121	4193.333496	4215.384766	4217.436035	0	4				0	4	4	4	4	4	42	0	8192	8192	8192	3776	8768	8384	7168	12288	8320
1567153189	43	0	4197.436035	4201.025879	4193.333496	4210.256348	4217.94873	0	4				0	4	4	4	4	4	43	0	8192	8192	8192	3776	8768	8384	7168	12352	8384
1567153189	44	0	4195.384766	4188.717773	4190.769043	4206.666504	4209.743652	0	4				0	4	4	4	4	4	44	0	8192	8192	8192	3776	8768	8384	7232	12288	8384
1567153189	45	0	4187.179688	4190.769043	4198.461426	4212.820313	4195.897461	0	4				0	4	4	4	4	4	45	0	8192	8192	8192	3776	8768	8384	7232	12288	8576
1567153189	46	0	4165.641113	4182.563965	4197.436035	4206.153809	4184.615234	0	4				0	4	4	4	4	4	46	0	8192	8192	8192	3840	8768	8384	7232	12288	8576
1567153189	47	0	4165.128418	4162.05127	4188.717773	4194.358887	4184.615234	0	4				0	4	4	4	4	4	47	0	8192	8192	8192	3776	8768	8384	7168	12224	8384
1567153189	48	0	4189.743652	4180.512695	4195.897461	4206.666504	4196.922852	0	4				0	4	4	4	4	4	48	0	8192	8192	8192	3840	8768	8384	7232	12224	8448
1567153189	49	0	4202.563965	4209.230957	4210.256348	4219.487305	4203.589844	0	4				0	4	4	4	4	4	49	0	8192	8192	8192	3776	8768	8384	7104	12224	8384
1567153189	50	0	4197.436035	4196.922852	4206.153809	4208.717773	4201.025879	0	4				0	4	4	4	4	4	50	0	8192	8192	8192	3776	8768	8384	7104	12224	8384
1567153189	51	0	4206.153809	4180.512695	4197.94873	4201.538574	4204.615234	0	4				0	4	4	4	4	4	51	0	8192	8192	8192	3776	8768	8384	7232	12352	8512
1567153189	52	0	4222.05127	4196.922852	4203.077148	4204.102539	4205.128418	0	4				0	4	4	4	4	4	52	0	8192	8192	8192	3776	8768	8384	7168	12224	8448
1567153189	53	0	4214.358887	4203.077148	4201.538574	4204.102539	4199.487305	0	4				0	4	4	4	4	4	53	0	8192	8192	8192	3776	8768	8384	7168	12288	8384
1567153189	54	0	4195.897461	4184.615234	4197.436035	4205.641113	4202.563965	0	4				0	4	4	4	4	4	54	0	8192	8192	8192	3776	8768	8384	7232	12224	8512
1567153189	55	0	4199.487305	4184.615234	4201.538574	4207.179688	4208.717773	0	4				0	4	4	4	4	4	55	0	8192	8192	8192	3776	8768	8384	7232	12224	8512
1567153189	56	0	4212.820313	4205.128418	4198.974121	4202.05127	4203.589844	0	4				0	4	4	4	4	4	56	0	8192	8192	8192	3776	8768	8384	7168	12288	8384
1567153189	57	0	4210.769043	4201.025879	4198.461426	4198.461426	4198.461426	0	4				0	4	4	4	4	4	57	0	8192	8192	8192	3776	8768	8384	7168	12224	8384
1567153189	58	0	4214.358887	4178.461426	4201.538574	4198.974121	4203.077148	0	4				0	4	4	4	4	4	58	0	8192	8192	8192	3776	8768	8384	7296	12224	8384
1567153189	59	0	4223.077148	4186.666504	4197.94873	4201.025879	4210.256348	0	4				0	4	4	4	4	4	59	0	8192	8192	8192	3840	8768	8384	7104	12224	8384
1567153189	60	0	4216.410156	4215.384766	4194.358887	4197.94873	4207.692383	0	4				0	4	4	4	4	4	60	0	8192	8192	8192	3776	8768	8384	7104	12224	8384
1567153189	61	0	4204.615234	4209.230957	4192.307617	4189.743652	4204.102539	0	4				0	4	4	4	4	4	61	0	8192	8192	8192	3840	8768	8384	7168	12288	8448
1567153189	62	0	4193.333496	4178.461426	4184.102539	4179.487305	4200	0	4				0	4	4	4	4	4	62	0	8192	8192	8192	3840	8768	8384	7168	12288	8384
1567153189	63	0	4188.205078	4184.615234	4186.153809	4172.307617	4189.230957	0	4				0	4	4	4	4	4	63	0	8192	8192	8192	3776	8768	8448	7232	12288	8640
1567153189	64	0	4196.410156	4211.282227	4194.871582	4173.846191	4190.769043	450	4				0	4	4	4	4	4	64	0	8192	8192	8128	3776	8768	8384	7232	12288	8640
1567153189	65	0	4205.128418	4213.333496	4192.820313	4181.025879	4208.205078	450	4				0	4	4	4	4	4	65	0	8192	8192	8128	3776	8768	8448	7232	12224	8384
1567153189	66	0	4200	4203.077148	4187.692383	4178.974121	4207.692383	1023	4				0	4	4	4	4	4	66	0	8192	8192	8128	3776	8832	8448	7168	12288	8384
1567153189	67	0	4193.333496	4194.871582	4188.205078	4172.307617	4190.769043	450	4				0	4	4	4	4	4	67	0	8192	8192	8128	3776	8832	8384	7232	12224	8384
1567153189	68	0	4189.230957	4190.769043	4186.153809	4171.282227	4191.282227	1023	4				0	4	4	4	4	4	68	0	8192	8192	8128	3776	8832	8384	7232	12224	8384
1567153189	69	0	4182.05127	4196.922852	4181.025879	4171.282227	4198.974121	450	4				0	4	4	4	4	4	69	0	8192	8192	8192	3776	8832	8384	7232	12352	8256
1567153189	70	0	4196.410156	4217.436035	4187.692383	4175.897461	4201.025879	1023	4				0	4	4	4	4	4	70	0	8192	8192	8192	3776	8832	8384	7232	12224	8384
1567153189	71	0	4228.205078	4217.436035	4196.410156	4185.128418	4210.256348	450	4				0	4	4	4	4	4	71	0	8192	8192	8192	3776	8832	8384	7168	12288	8384
1567153189	72	0	4230.256348	4192.820313	4198.461426	4189.743652	4223.589844	450	4				0	4	4	4	4	4	72	0	8192	8192	8192	3776	8832	8384	7168	12288	8128
1567153189	73	0	4220	4205.128418	4202.05127	4196.410156	4231.282227	1023	4				0	4	4	4	4	4	73	0	8192	8192	8192	3776	8768	8384	7168	12288	9152
1567153189	74	0	4224.615234	4233.846191	4206.666504	4202.563965	4231.282227	450	4				0	4	4	4	4	4	74	0	8192	8192	8192	3776	8832	8384	7168	12288	8384
1567153189	75	0	4219.487305	4225.641113	4206.666504	4201.538574	4226.153809	1023	4				0	4	4	4	4	4	75	0	8192	8192	8192	3776	8832	8384	7168	12224	8384
1567153189	76	0	4210.256348	4209.230957	4202.563965	4203.077148	4223.077148	450	4				0	4	4	4	4	4	76	0	8192	8192	8192	3840	8768	8384	7168	12288	8448
1567153189	77	0	4219.487305	4217.436035	4198.974121	4203.589844	4224.615234	450	4				0	4	4	4	4	4	77	0	8192	8192	8192	3776	8768	8448	7232	12224	8384
1567153189	78	0	4225.641113	4219.487305	4197.94873	4198.974121	4222.05127	450	4				0	4	4	4	4	4	78	0	8192	8192	8192	3776	8768	8384	7232	12224	8384
1567153189	79	0	4215.384766	4213.333496	4198.974121	4200.512695	4214.358887	1023	4				0	4	4	4	4	4	79	0	8192	8192	8192	3776	8768	8384	7168	12288	8448
1567153189	80	0	4204.615234	4213.333496	4202.05127	4198.974121	4213.846191	450	4				0	4	4	4	4	4	80	0	8192	8192	8192	3776	8768	8384	7104	12224	8448
1567153189	81	0	4201.538574	4203.077148	4203.077148	4200	4221.025879	450	4				0	4	4	4	4	4	81	0	8192	8192	8192	3776	8768	8384	7168	12288	8256
1567153189	82	0	4206.153809	4196.922852	4197.436035	4209.743652	4220.512695	450	4				0	4	4	4	4	4	82	0	8192	8192	8192	3776	8768	8448	7168	12288	8256
1567153189	83	0	4210.769043	4198.974121	4193.333496	4211.794922	4218.461426	1023	4				0	4	4	4	4	4	83	0	8192	8192	8192	3776	8768	8384	7168	12288	8384
1567153189	84	0	4209.230957	4198.974121	4195.897461	4206.153809	4223.589844	450	4				0	4	4	4	4	4	84	0	8192	8192	8192	3776	8768	8448	7168	12288	8448
1567153189	85	0	4213.846191	4209.230957	4200.512695	4213.333496	4230.256348	450	4				0	4	4	4	4	4	85	0	8192	8192	8192	3776	8768	8384	7232	12224	8384
1567153189	86	0	4222.05127	4227.692383	4201.025879	4220	4235.897461	450	4				0	4	4	4	4	4	86	0	8192	8192	8192	3776	8768	8384	7232	12224	8384
1567153189	87	0	4226.666504	4231.794922	4197.94873	4214.871582	4230.769043	1023	4				0	4	4	4	4	4	87	0	8192	8192	8192	3776	8768	8384	7168	12288	8384
1567153189	88	0	4221.538574	4223.589844	4202.05127	4213.846191	4220	450	4				0	4	4	4	4	4	88	0	8192	8192	8192	3776	8768	8384	7232	12224	8320
1567153189	89	0	4198.974121	4205.128418	4206.666504	4216.410156	4216.410156	450	4				0	4	4	4	4	4	89	0	8192	8192	8192	3776	8768	8384	7168	12224	8448
1567153189	90	0	4192.820313	4201.025879	4206.666504	4215.897461	4219.487305	450	4				0	4	4	4	4	4	90	0	8192	8192	8192	3776	8768	8384	7168	12288	8256
1567153189	91	0	4213.846191	4213.333496	4203.077148	4217.94873	4215.384766	1023	4				0	4	4	4	4	4	91	0	8192	8192	8192	3776	8768	8384	7168	12288	8256
1567153189	92	0	4209.743652	4205.128418	4192.820313	4215.897461	4201.538574	450	4				0	4	4	4	4	4	92	0	8192	8192	8192	3776	8768	8384	7104	12288	8256
1567153189	93	0	4196.410156	4192.820313	4192.307617	4212.307617	4197.436035	450	4				0	4	4	4	4	4	93	0	8192	8192	8192	3776	8768	8384	7232	12288	8448
1567153189	94	0	4212.820313	4213.333496	4203.077148	4215.897461	4210.256348	450	4				0	4	4	4	4	4	94	0	8192	8192	8192	3776	8768	8448	7232	12288	8384
1567153189	95	0	4223.589844	4225.641113	4204.102539	4214.871582	4214.871582	1023	4				0	4	4	4	4	4	95	0	8192	8192	8192	3776	8768	8384	7232	12288	8384
1567153189	96	0	4213.333496	4219.487305	4195.384766	4204.102539	4210.256348	450	4				0	4	4	4	4	4	96	0	8192	8192	8192	3776	8768	8384	7232	12288	8384
1567153189	97	0	4213.846191	4223.589844	4196.410156	4200.512695	4212.820313	450	4				0	4	4	4	4	4	97	0	8192	8192	8192	3776	8768	8384	7168	12288	8448
1567153189	98	0	4210.256348	4225.641113	4206.666504	4203.589844	4208.717773	450	4				0	4	4	4	4	4	98	0	8192	8192	8192	3840	8768	8384	7168	12288	8384
1567153189	99	0	4185.128418	4215.384766	4204.102539	4204.102539	4200	1023	4				0	4	4	4	4	4	99	0	8192	8192	8192	3776	8768	8384	7168	12288	8512
1567153189	100	0	4182.05127	4213.333496	4199.487305	4203.589844	4203.077148	450	4				0	4	4	4	4	4	100	0	8192	8192	8192	3776	8768	8384	7168	12288	8512
1567153189	101	0	4209.743652	4219.487305	4199.487305	4203.077148	4210.769043	450	4				0	4	4	4	4	4	101	0	8192	8192	8192	3776	8768	8320	7232	12224	8384
1567153189	102	0	4218.461426	4211.282227	4194.358887	4201.025879	4211.282227	450	4				0	4	4	4	4	4	102	0	8192	8192	8192	3776	8768	8384	7232	12288	8448
1567153189	103	0	4203.589844	4201.025879	4187.692383	4200	4208.717773	1023	4				0	4	4	4	4	4	103	0	8192	8192	8192	3776	8768	8384	7168	12224	8384
1567153189	104	0	4197.94873	4205.128418	4181.538574	4194.358887	4202.05127	450	4				0	4	4	4	4	4	104	0	8192	8192	8192	3776	8768	8384	7168	12224	8384
1567153189	105	0	4195.897461	4207.179688	4180.512695	4185.128418	4193.333496	450	4				0	4	4	4	4	4	105	0	8192	8192	8192	3776	8768	8384	7168	12288	8448
1567153189	106	0	4202.05127	4209.230957	4190.256348	4190.256348	4203.077148	450	4				0	4	4	4	4	4	106	0	8192	8192	8192	3776	8768	8384	7168	12288	8384
1567153189	107	0	4212.820313	4221.538574	4199.487305	4204.615234	4221.025879	1023	4				0	4	4	4	4	4	107	0	8192	8192	8192	3776	8768	8384	7104	12224	8448
1567153189	108	0	4202.05127	4219.487305	4197.94873	4204.102539	4222.563965	450	4				0	4	4	4	4	4	108	0	8192	8192	8192	3776	8768	8384	7168	12288	8128
1567153189	109	0	4205.128418	4215.384766	4195.384766	4200	4216.922852	450	4				0	4	4	4	4	4	109	0	8192	8192	8192	3776	8768	8384	7168	12288	9152
1567153189	110	0	4226.666504	4223.589844	4192.820313	4202.05127	4215.384766	450	4				0	4	4	4	4	4	110	0	8192	8192	8192	3776	8768	8384	7168	12224	8576
1567153189	111	0	4224.615234	4219.487305	4184.102539	4195.897461	4212.820313	1023	4				0	4	4	4	4	4	111	0	8192	8192	8192	3776	8768	8448	7168	12224	8384
1567153189	112	0	4216.410156	4209.230957	4179.487305	4189.743652	4210.256348	450	4				0	4	4	4	4	4	112	0	8192	8192	8192	3776	8768	8384	7168	12224	8448
1567153189	113	0	4216.410156	4209.230957	4184.615234	4195.384766	4212.307617	450	4				0	4	4	4	4	4	113	0	8192	8192	8192	3776	8768	8384	7168	12224	8384
1567153189	114	0	4203.589844	4207.179688	4186.666504	4200.512695	4215.384766	450	4				0	4	4	4	4	4	114	0	8192	8192	8192	3776	8768	8384	7168	12224	8384
1567153189	115	0	4203.589844	4215.384766	4185.128418	4201.025879	4220.512695	1023	4				0	4	4	4	4	4	115	0	8192	8192	8192	3840	8768	8384	7168	12224	8448
1567153189	116	0	4225.641113	4233.846191	4188.205078	4200	4224.102539	450	4				0	4	4	4	4	4	116	0	8192	8192	8192	3776	8768	8384	7168	12288	8384
1567153189	117	0	4225.128418	4235.897461	4188.717773	4197.94873	4219.487305	450	4				0	4	4	4	4	4	117	0	8192	8192	8192	3840	8768	8448	7168	12288	8512
1567153189	118	0	4215.384766	4223.589844	4190.256348	4200.512695	4217.436035	450	4				0	4	4	4	4	4	118	0	8192	8192	8192	3776	8768	8384	7168	12288	8512
1567153189	119	0	4219.487305	4221.538574	4193.846191	4207.692383	4228.717773	1023	4				0	4	4	4	4	4	119	0	8192	8192	8192	3776	8768	8384	7168	12224	8384
1567153189	120	0	4217.94873	4211.282227	4184.102539	4205.641113	4230.769043	450	4				0	4	4	4	4	4	120	0	8192	8192	8192	3776	8768	8384	7168	12288	8448
1567153189	121	0	4211.794922	4194.871582	4174.871582	4195.897461	4213.333496	450	4				0	4	4	4	4	4	121	0	8192	8192	8192	3776	8768	8384	7296	12224	8384
1567153189	122	0	4218.974121	4207.179688	4181.538574	4195.897461	4209.743652	450	4				0	4	4	4	4	4	122	0	8192	8192	8192	3776	8768	8384	7296	12224	8384
1567153189	123	0	4231.794922	4223.589844	4189.230957	4208.717773	4224.615234	1023	4				0	4	4	4	4	4	123	0	8192	8192	8192	3776	8768	8384	7168	12224	8576
1567153189	124	0	4231.794922	4217.436035	4194.871582	4217.94873	4228.717773	450	4				0	4	4	4	4	4	124	0	8192	8192	8192	3776	8768	8384	7168	12352	8448
1567153189	125	0	4217.94873	4211.282227	4193.333496	4210.256348	4214.871582	450	4				0	4	4	4	4	4	125	0	8192	8192	8192	3776	8768	8384	7168	12224	8384
1567153189	126	0	4200.512695	4219.487305	4179.487305	4186.666504	4196.922852	450	4				0	4	4	4	4	4	126	0	8192	8192	8192	3776	8768	8384	7168	12224	8576
1567153189	127	0	4186.666504	4215.384766	4168.717773	4172.820313	4188.205078	236	4				0	4	4	4	4	4	127	0	8192	8192	8192	3776	8768	8448	7168	12288	8320
1567153189	0	0	4201.025879	4213.333496	4184.102539	4192.307617	4206.666504	450	4				0	4	4	4	4	4	0	0	8192	8192	8192	3776	8768	8384	7168	12288	8320
1567153189	1	0	4238.974121	4229.743652	4209.230957	4221.538574	4240	450	4				0	4	4	4	4	4	1	0	8192	8192	8192	3776	8768	8448	7104	12288	8448
1567153189	2	0	4248.717773	4231.794922	4214.358887	4223.589844	4246.153809	1023	4				0	4	4	4	4	4	2	0	8192	8192	8192	3776	8768	8384	7168	12224	8384
1567153189	3	0	4229.230957	4223.589844	4207.179688	4212.307617	4232.307617	450	4				0	4	4	4	4	4	3	0	8192	8192	8192	3776	8768	8384	7168	12224	8384
1567153189	4	0	4230.769043	4227.692383	4205.128418	4217.94873	4231.282227	1023	4				0	4	4	4	4	4	4	0	8192	8192	8192	3776	8768	8384	7168	12224	8384
1567153189	5	0	4234.358887	4235.897461	4203.077148	4222.05127	4231.282227	450	4				0	4	4	4	4	4	5	0	8192	8192	8192	3776	8768	8448	7168	12224	8384
1567153189	6	0	4210.256348	4231.794922	4194.358887	4208.205078	4224.615234	1023	4				0	4	4	4	4	4	6	0	8192	8192	8192	3776	8768	8384	7168	12224	8384
1567153189	7	0	4202.05127	4219.487305	4186.153809	4198.461426	4220	450	4				0	4	4	4	4	4	7	0	8192	8192	8192	3776	8768	8448	7104	12224	8256
1567153189	8	0	4233.333496	4211.282227	4193.846191	4211.282227	4219.487305	450	4				0	4	4	4	4	4	8	0	8192	8192	8192	3776	8768	8448	7104	12224	8256
1567153189	9	0	4258.461426	4223.589844	4201.538574	4223.077148	4222.05127	1023	4				0	4	4	4	4	4	9	0	8192	8192	8192	3776	8768	8448	7168	12224	8448
1567153189	10	0	4246.666504	4244.102539	4192.820313	4207.179688	4225.128418	450	4				0	4	4	4	4	4	10	0	8192	8192	8192	3776	8768	8448	7232	12288	8384
1567153189	11	0	4238.461426	4244.102539	4189.743652	4197.436035	4232.820313	1023	4				0	4	4	4	4	4	11	0	8192	8192	8192	3776	8768	8384	7232	12288	8384
1567153189	12	0	4245.641113	4227.692383	4198.974121	4215.384766	4241.538574	450	4				0	4	4	4	4	4	12	0	8192	8192	8192	3776	8768	8448	7232	12288	8384
1567153189	13	0	4236.922852	4213.333496	4198.974121	4220.512695	4236.922852	450	4				0	4	4	4	4	4	13	0	8192	8192	8192	3776	8832	8384	7168	12224	8384
1567153189	14	0	4213.846191	4215.384766	4189.230957	4200.512695	4218.974121	450	4				0	4	4	4	4	4	14	0	8192	8192	8192	3776	8768	8448	7168	12288	8384
1567153189	15	0	4210.769043	4231.794922	4189.743652	4193.333496	4214.871582	1023	4				0	4	4	4	4	4	15	0	8192	8192	8192	3776	8832	8384	7168	12288	8384
1567153189	16	0	4239.487305	4231.794922	4199.487305	4212.307617	4233.846191	0	4				0	4	4	4	4	4	16	0	8192	8192	8192	3776	8768	8448	7168	12288	8704
1567153189	17	0	4253.846191	4225.641113	4203.077148	4218.974121	4238.461426	0	4				0	4	4	4	4	4	17	0	8192	8192	8192	3776	8768	8384	7168	12288	8704
1567153189	18	0	4230.256348	4225.641113	4202.05127	4200.512695	4229.743652	0	4				0	4	4	4	4	4	18	0	8192	8192	8192	3776	8768	8384	7104	12288	8320
1567153189	19	0	4211.794922	4217.436035	4202.563965	4193.846191	4229.743652	0	4				0	4	4	4	4	4	19	0	8192	8192	8192	3776	8768	8384	7232	12288	8448
1567153189	20	0	4229.230957	4225.641113	4205.128418	4207.179688	4228.717773	0	4				0	4	4	4	4	4	20	0	8192	8192	8192	3776	8768	8384	7168	12224	8448
1567153189	21	0	4243.077148	4229.743652	4203.589844	4208.717773	4227.179688	0	4				0	4	4	4	4	4	21	0	8192	8192	8192	3776	8768	8384	7168	12288	8384
1567153189	22	0	4230.769043	4215.384766	4197.94873	4203.589844	4233.333496	0	4				0	4	4	4	4	4	22	0	8192	8192	8192	3776	8768	8384	7168	12288	8384
1567153189	23	0	4227.692383	4223.589844	4200.512695	4211.794922	4235.384766	0	4				0	4	4	4	4	4	23	0	8192	8192	8192	3776	8768	8384	7232	12224	8384
1567153189	24	0	4235.897461	4248.205078	4203.589844	4214.358887	4224.615234	0	4				0	4	4	4	4	4	24	0	8192	8192	8192	3840	8768	8448	7168	12288	8384
1567153189	25	0	4231.282227	4242.05127	4196.410156	4207.179688	4218.461426	0	4				0	4	4	4	4	4	25	0	8192	8192	8192	3776	8768	8384	7168	12288	8128
1567153189	26	0	4224.102539	4225.641113	4186.153809	4198.974121	4220	0	4				0	4	4	4	4	4	26	0	8192	8128	8192	3840	8768	8384	7168	12288	8128
1567153189	27	0	4216.410156	4227.692383	4183.589844	4185.641113	4206.666504	0	4				0	4	4	4	4	4	27	0	8192	8192	8192	3776	8768	8384	7232	12288	8384
1567153189	28	0	4201.025879	4221.538574	4190.256348	4181.538574	4187.692383	0	4				0	4	4	4	4	4	28	0	8192	8192	8192	3840	8768	8384	7168	12288	8384
1567153189	29	0	4196.410156	4213.333496	4196.410156	4193.846191	4193.846191	0	4				0	4	4	4	4	4	29	0	8192	8192	8192	3776	8768	8384	7168	12288	8384
1567153189	30	0	4208.205078	4215.384766	4198.461426	4207.692383	4220	0	4				0	4	4	4	4	4	30	0	8192	8192	8192	3776	8768	8384	7168	12288	8384
1567153189	31	0	4221.538574	4225.641113	4204.102539	4220	4243.077148	0	4				0	4	4	4	4	4	31	0	8192	8192	8192	3776	8768	8384	7232	12288	8192
1567153189	32	0	4231.794922	4233.846191	4204.615234	4235.384766	4263.077148	0	4				0	4	4	4	4	4	32	0	8192	8192	8192	3840	8768	8384	7168	12288	8448
1567153189	33	0	4233.333496	4231.794922	4197.436035	4245.128418	4274.871582	0	4				0	4	4	4	4	4	33	0	8192	8192	8192	3776	8768	8384	7168	12224	8384
1567153189	34	0	4225.641113	4213.333496	4197.436035	4246.153809	4273.846191	0	4				0	4	4	4	4	4	34	0	8192	8192	8192	3776	8768	8384	7104	12288	8640
1567153190	35	0	4219.487305	4194.871582	4193.846191	4250.769043	4276.922852	0	4				0	4	4	4	4	4	35	0	8192	8192	8192	3776	8768	8384	7104	12288	8704
1567153190	36	0	4220.512695	4205.128418	4189.230957	4260.512695	4291.794922	0	4				0	4	4	4	4	4	36	0	8192	8192	8192	3776	8768	8384	7168	12224	8704
1567153190	37	0	4223.589844	4219.487305	4202.05127	4266.666504	4297.94873	0	4				0	4	4	4	4	4	37	0	8192	8192	8128	3776	8768	8384	7232	12288	8384
1567153190	38	0	4210.769043	4196.922852	4214.358887	4262.563965	4290.256348	0	4				0	4	4	4	4	4	38	0	8192	8192	8192	3776	8768	8384	7168	12224	8384
1567153190	39	0	4189.230957	4186.666504	4209.230957	4258.974121	4281.538574	0	4				0	4	4	4	4	4	39	0	8192	8192	8192	3776	8768	8384	7104	12224	8448
1567153190	40	0	4190.769043	4209.230957	4205.641113	4267.692383	4268.717773	0	4				0	4	4	4	4	4	40	0	8192	8192	8128	3776	8768	8384	7104	12224	8448
1567153190	41	0	4208.205078	4215.384766	4214.358887	4278.974121	4270.769043	0	4				0	4	4	4	4	4	41	0	8192	8192	8192	3776	8768	8384	7168	12224	8320
1567153190	42	0	4224.615234	4219.487305	4221.538574	4283.589844	4298.461426	0	4				0	4	4	4	4	4	42	0	8192	8192	8192	3776	8768	8384	7232	12288	8448
1567153190	43	0	4231.282227	4235.897461	4220.512695	4277.436035	4305.641113	0	4				0	4	4	4	4	4	43	0	8192	8192	8128	3776	8832	8448	7232	12160	8064
1567153190	44	0	4227.179688	4225.641113	4217.94873	4274.871582	4285.641113	0	4				0	4	4	4	4	4	44	0	8192	8192	8128	3840	8832	8384	7232	12160	8064
1567153190	45	0	4215.384766	4217.436035	4216.922852	4275.384766	4274.358887	0	4				0	4	4	4	4	4	45	0	8192	8192	8128	3776	8832	8448	7168	12352	8384
1567153190	46	0	4206.666504	4231.794922	4225.128418	4268.717773	4270.769043	0	4				0	4	4	4	4	4	46	0	8192	8192	8128	3840	8832	8384	7232	12288	8384
1567153190	47	0	4205.128418	4235.897461	4228.717773	4262.563965	4268.205078	0	4				0	4	4	4	4	4	47	0	8192	8192	8128	3840	8832	8384	7168	12352	8384
1567153190	48	0	4209.743652	4217.436035	4231.282227	4270.256348	4272.820313	0	4				0	4	4	4	4	4	48	0	8192	8192	8128	3776	8832	8384	7168	12352	8384
1567153190	49	0	4221.538574	4215.384766	4245.641113	4282.563965	4276.922852	0	4				0	4	4	4	4	4	49	0	8192	8192	8128	3776	8768	8448	7168	12288	8256
1567153190	50	0	4224.615234	4225.641113	4250.256348	4284.102539	4274.871582	0	4				0	4	4	4	4	4	50	0	8192	8192	8192	3776	8768	8448	7168	12288	8384
1567153190	51	0	4210.769043	4229.743652	4237.94873	4278.461426	4271.282227	0	4				0	4	4	4	4	4	51	0	8192	8192	8192	3776	8832	8448	7168	12224	8384
1567153190	52	0	4197.436035	4231.794922	4231.282227	4277.436035	4271.282227	0	4				0	4	4	4	4	4	52	0	8128	8192	8192	3776	8768	8384	7232	12288	8192
1567153190	53	0	4203.589844	4237.94873	4232.307617	4279.487305	4278.461426	0	4				0	4	4	4	4	4	53	0	8192	8192	8192	3776	8768	8448	7232	12288	8192
1567153190	54	0	4216.922852	4235.897461	4226.666504	4279.487305	4281.538574	0	4				0	4	4	4	4	4	54	0	8192	8192	8192	3776	8768	8384	7168	12224	8448
1567153190	55	0	4217.94873	4219.487305	4218.461426	4276.922852	4277.436035	0	4				0	4	4	4	4	4	55	0	8192	8192	8192	3776	8768	8448	7168	12224	8448
1567153190	56	0	4220.512695	4217.436035	4219.487305	4277.436035	4274.871582	0	4				0	4	4	4	4	4	56	0	8192	8192	8192	3776	8768	8384	7168	12160	8384
1567153190	57	0	4223.589844	4235.897461	4221.538574	4277.436035	4270.769043	0	4				0	4	4	4	4	4	57	0	8192	8192	8192	3776	8768	8384	7232	12288	8448
1567153190	58	0	4213.846191	4242.05127	4218.974121	4274.358887	4267.179688	0	4				0	4	4	4	4	4	58	0	8192	8192	8192	3776	8768	8384	7232	12288	8448
1567153190	59	0	4215.897461	4235.897461	4223.589844	4274.358887	4276.922852	0	4				0	4	4	4	4	4	59	0	8192	8192	8192	3776	8768	8448	7168	12288	8384
1567153190	60	0	4235.897461	4229.743652	4232.307617	4280	4293.333496	0	4				0	4	4	4	4	4	60	0	8192	8192	8192	3776	8768	8384	7168	12224	8320
1567153190	61	0	4236.410156	4221.538574	4231.794922	4284.615234	4293.846191	0	4				0	4	4	4	4	4	61	0	8192	8192	8192	3776	8768	8384	7168	12288	8576
1567153190	62	0	4216.922852	4227.692383	4229.743652	4283.077148	4287.692383	0	4				0	4	4	4	4	4	62	0	8192	8192	8192	3776	8768	8384	7168	12288	8576
1567153190	63	0	4213.846191	4229.743652	4228.205078	4278.461426	4283.589844	0	4				0	4	4	4	4	4	63	0	8192	8192	8192	3776	8768	8384	7168	12288	8384
1567153190	64	0	4220.512695	4213.333496	4226.666504	4276.410156	4283.077148	450	4				0	4	4	4	4	4	64	0	8192	8192	8192	3776	8768	8384	7232	12224	8384
1567153190	65	0	4226.666504	4221.538574	4223.077148	4276.410156	4289.230957	450	4				0	4	4	4	4	4	65	0	8192	8192	8192	3776	8768	8448	7168	12224	8448
1567153190	66	0	4238.461426	4244.102539	4221.025879	4267.179688	4293.846191	1023	4				0	4	4	4	4	4	66	0	8192	8192	8192	3840	8768	8384	7168	12224	8448
1567153190	67	0	4246.153809	4250.256348	4226.153809	4263.589844	4293.846191	450	4				0	4	4	4	4	4	67	0	8192	8192	8192	3776	8768	8384	7168	12288	8256
1567153190	68	0	4238.461426	4240	4226.666504	4272.307617	4294.358887	1023	4				0	4	4	4	4	4	68	0	8192	8192	8192	3840	8768	8384	7168	12288	8448
1567153190	69	0	4232.820313	4225.641113	4218.974121	4271.794922	4295.384766	450	4				0	4	4	4	4	4	69	0	8192	8192	8192	3776	8768	8448	7168	12224	8384
1567153190	70	0	4235.384766	4221.538574	4212.307617	4266.666504	4294.358887	1023	4				0	4	4	4	4	4	70	0	8192	8192	8192	3840	8768	8384	7168	12224	8384
1567153190	71	0	4228.205078	4231.794922	4218.461426	4273.846191	4294.871582	450	4				0	4	4	4	4	4	71	0	8192	8192	8192	3776	8768	8384	7168	12224	8512
1567153190	72	0	4221.538574	4227.692383	4231.794922	4280	4301.538574	450	4				0	4	4	4	4	4	72	0	8192	8192	8192	3776	8768	8384	7104	12288	8512
1567153190	73	0	4233.333496	4201.025879	4228.205078	4271.282227	4300	1023	4				0	4	4	4	4	4	73	0	8192	8192	8192	3776	8768	8384	7168	12224	8384
1567153190	74	0	4233.846191	4194.871582	4210.769043	4257.436035	4281.025879	450	4				0	4	4	4	4	4	74	0	8192	8192	8192	3776	8768	8384	7168	12224	8448
1567153190	75	0	4205.128418	4209.230957	4203.077148	4248.205078	4262.563965	1023	4				0	4	4	4	4	4	75	0	8192	8192	8192	3776	8768	8448	7104	12288	8384
1567153190	76	0	4200.512695	4223.589844	4209.743652	4252.820313	4267.692383	450	4				0	4	4	4	4	4	76	0	8192	8192	8192	3776	8768	8384	7104	12288	8384
1567153190	77	0	4234.358887	4229.743652	4206.153809	4263.077148	4282.563965	450	4				0	4	4	4	4	4	77	0	8192	8192	8192	3776	8768	8448	7232	12288	8384
1567153190	78	0	4240.512695	4219.487305	4193.333496	4258.461426	4279.487305	450	4				0	4	4	4	4	4	78	0	8192	8192	8192	3776	8768	8384	7232	12288	8448
1567153190	79	0	4226.153809	4215.384766	4197.94873	4256.410156	4274.871582	1023	4				0	4	4	4	4	4	79	0	8192	8192	8192	3776	8768	8384	7104	12224	8768
1567153190	80	0	4231.282227	4215.384766	4206.666504	4261.538574	4281.538574	450	4				0	4	4	4	4	4	80	0	8192	8192	8192	3776	8768	8384	7104	12224	8768
1567153190	81	0	4223.077148	4219.487305	4201.025879	4253.333496	4277.436035	450	4				0	4	4	4	4	4	81	0	8192	8192	8192	3776	8768	8384	7168	12224	8512
1567153190	82	0	4202.05127	4217.436035	4194.871582	4244.615234	4263.077148	450	4				0	4	4	4	4	4	82	0	8192	8192	8192	3776	8768	8448	7296	12224	8384
1567153190	83	0	4206.153809	4198.974121	4199.487305	4250.256348	4258.974121	1023	4				0	4	4	4	4	4	83	0	8192	8192	8192	3776	8768	8384	7104	12288	8384
1567153190	84	0	4213.846191	4192.820313	4207.692383	4246.153809	4256.410156	450	4				0	4	4	4	4	4	84	0	8192	8192	8192	3776	8768	8384	7104	12288	8384
1567153190	85	0	4217.94873	4215.384766	4211.794922	4239.487305	4255.897461	450	4				0	4	4	4	4	4	85	0	8192	8192	8192	3776	8768	8384	7168	12288	8512
1567153190	86	0	4230.256348	4229.743652	4211.794922	4244.615234	4262.05127	450	4				0	4	4	4	4	4	86	0	8192	8192	8192	3776	8768	8448	7168	12288	8448
1567153190	87	0	4223.077148	4215.384766	4206.666504	4240.512695	4258.974121	1023	4				0	4	4	4	4	4	87	0	8192	8192	8192	3776	8768	8384	7232	12288	8384
1567153190	88	0	4198.974121	4211.282227	4193.846191	4228.717773	4245.128418	450	4				0	4	4	4	4	4	88	0	8192	8192	8192	3776	8768	8448	7168	12288	8448
1567153190	89	0	4200	4213.333496	4186.666504	4226.153809	4241.025879	450	4				0	4	4	4	4	4	89	0	8192	8192	8192	3776	8768	8384	7168	12288	8640
1567153190	90	0	4220	4221.538574	4191.794922	4228.717773	4251.794922	450	4				0	4	4	4	4	4	90	0	8192	8192	8192	3776	8768	8384	7232	12288	8640
1567153190	91	0	4220	4240	4200	4229.230957	4257.436035	1023	4				0	4	4	4	4	4	91	0	8192	8192	8192	3776	8768	8384	7104	12224	8384
1567153190	92	0	4207.692383	4223.589844	4201.538574	4226.666504	4254.871582	450	4				0	4	4	4	4	4	92	0	8192	8192	8192	3840	8768	8384	7168	12352	8384
1567153190	93	0	4204.102539	4196.922852	4196.410156	4224.102539	4256.922852	450	4				0	4	4	4	4	4	93	0	8192	8192	8192	3776	8768	8448	7168	12224	8384
1567153190	94	0	4210.256348	4219.487305	4200	4228.717773	4261.538574	450	4				0	4	4	4	4	4	94	0	8192	8192	8192	3776	8768	8384	7168	12224	8384
1567153190	95	0	4225.641113	4242.05127	4211.282227	4233.333496	4263.077148	1023	4				0	4	4	4	4	4	95	0	8192	8192	8192	3776	8768	8384	7168	12288	8448
1567153190	96	0	4231.282227	4229.743652	4214.358887	4226.666504	4261.538574	450	4				0	4	4	4	4	4	96	0	8192	8192	8192	3776	8768	8448	7168	12288	8384
1567153190	97	0	4221.025879	4223.589844	4216.410156	4229.230957	4264.615234	450	4				0	4	4	4	4	4	97	0	8192	8192	8192	3776	8768	8448	7232	12288	8384
1567153190	98	0	4222.563965	4240	4223.077148	4244.102539	4269.230957	450	4				0	4	4	4	4	4	98	0	8192	8192	8192	3776	8768	8384	7232	12288	8384
1567153190	99	0	4236.922852	4237.94873	4222.05127	4247.179688	4268.717773	1023	4				0	4	4	4	4	4	99	0	8192	8192	8192	3776	8768	8384	7168	12224	8384
1567153190	100	0	4225.641113	4217.436035	4216.922852	4245.128418	4265.641113	450	4				0	4	4	4	4	4	100	0	8192	8192	8192	3776	8768	8384	7168	12288	8384
1567153190	101	0	4192.307617	4221.538574	4210.256348	4242.563965	4256.922852	450	4				0	4	4	4	4	4	101	0	8192	8192	8192	3776	8768	8384	7168	12288	8384
1567153190	102	0	4196.922852	4244.102539	4204.615234	4234.871582	4254.871582	450	4				0	4	4	4	4	4	102	0	8192	8192	8192	3776	8768	8384	7168	12288	8384
1567153190	103	0	4235.384766	4250.256348	4204.615234	4235.897461	4264.615234	1023	4				0	4	4	4	4	4	103	0	8192	8192	8192	3776	8768	8384	7168	12224	8512
1567153190	104	0	4240.512695	4244.102539	4206.666504	4246.666504	4263.077148	450	4				0	4	4	4	4	4	104	0	8192	8192	8192	3776	8768	8384	7168	12224	8384
1567153190	105	0	4218.461426	4231.794922	4210.769043	4245.641113	4253.333496	450	4				0	4	4	4	4	4	105	0	8192	8192	8192	3776	8768	8384	7232	12224	8448
1567153190	106	0	4219.487305	4217.436035	4209.743652	4239.487305	4254.871582	450	4				0	4	4	4	4	4	106	0	8192	8192	8192	3776	8768	8448	7232	12224	8128
1567153190	107	0	4236.922852	4223.589844	4207.692383	4242.05127	4266.153809	1023	4				0	4	4	4	4	4	107	0	8192	8192	8192	3776	8768	8384	7232	12288	8512
1567153190	108	0	4227.179688	4240	4211.794922	4241.025879	4266.666504	450	4				0	4	4	4	4	4	108	0	8192	8192	8192	3776	8768	8384	7168	12288	8512
1567153190	109	0	4191.794922	4227.692383	4211.794922	4231.794922	4250.769043	450	4				0	4	4	4	4	4	109	0	8192	8192	8192	3776	8768	8320	7232	12224	8384
1567153190	110	0	4185.641113	4211.282227	4213.333496	4229.743652	4245.128418	450	4				0	4	4	4	4	4	110	0	8192	8192	8192	3840	8768	8384	7168	12288	8384
1567153190	111	0	4210.769043	4215.384766	4221.025879	4238.461426	4260	1023	4				0	4	4	4	4	4	111	0	8192	8192	8192	3776	8768	8384	7168	12288	8448
1567153190	112	0	4218.974121	4233.846191	4227.692383	4253.846191	4270.769043	450	4				0	4	4	4	4	4	112	0	8192	8192	8192	3776	8768	8384	7168	12288	8448
1567153190	113	0	4218.461426	4250.256348	4225.641113	4260.512695	4272.820313	450	4				0	4	4	4	4	4	113	0	8192	8192	8192	3776	8768	8384	7168	12288	8448
1567153190	114	0	4230.769043	4240	4221.025879	4252.307617	4273.846191	450	4				0	4	4	4	4	4	114	0	8192	8192	8192	3776	8768	8448	7104	12224	8384
1567153190	115	0	4241.025879	4227.692383	4219.487305	4245.128418	4277.436035	1023	4				0	4	4	4	4	4	115	0	8192	8192	8192	3776	8768	8384	7168	12288	8448
1567153190	116	0	4233.333496	4242.05127	4219.487305	4246.666504	4277.94873	450	4				0	4	4	4	4	4	116	0	8192	8192	8192	3776	8768	8384	7168	12288	8448
1567153190	117	0	4222.563965	4240	4217.94873	4247.692383	4272.307617	450	4				0	4	4	4	4	4	117	0	8192	8192	8192	3776	8768	8448	7168	12288	8448
1567153190	118	0	4217.436035	4207.179688	4210.769043	4244.102539	4263.077148	450	4				0	4	4	4	4	4	118	0	8192	8192	8192	3840	8768	8384	7168	12224	8384
1567153190	119	0	4215.384766	4213.333496	4206.153809	4241.025879	4259.487305	1023	4				0	4	4	4	4	4	119	0	8192	8192	8192	3776	8768	8384	7168	12288	8384
1567153190	120	0	4210.256348	4240	4207.692383	4240	4258.974121	450	4				0	4	4	4	4	4	120	0	8192	8192	8192	3840	8768	8384	7168	12288	8384
1567153190	121	0	4203.077148	4221.538574	4197.94873	4230.769043	4250.256348	450	4				0	4	4	4	4	4	121	0	8192	8192	8192	3776	8768	8384	7232	12288	8256
1567153190	122	0	4212.820313	4207.179688	4187.692383	4221.538574	4241.538574	450	4				0	4	4	4	4	4	122	0	8192	8192	8192	3776	8768	8448	7168	12288	8384
1567153190	123	0	4224.615234	4231.794922	4190.256348	4223.589844	4244.615234	1023	4				0	4	4	4	4	4	123	0	8192	8192	8192	3776	8768	8384	7104	12288	8448
1567153190	124	0	4212.307617	4240	4192.820313	4224.102539	4248.205078	450	4				0	4	4	4	4	4	124	0	8192	8192	8192	3776	8768	8448	7232	12224	8576
1567153190	125	0	4204.615234	4227.692383	4190.256348	4221.538574	4244.102539	450	4				0	4	4	4	4	4	125	0	8192	8192	8128	3776	8768	8384	7232	12288	8320
1567153190	126	0	4213.846191	4233.846191	4194.358887	4228.205078	4241.538574	450	4				0	4	4	4	4	4	126	0	8192	8192	8192	3776	8768	8448	7168	12288	8320
1567153190	127	0	4203.589844	4227.692383	4200.512695	4231.794922	4242.05127	236	4				0	4	4	4	4	4	127	0	8192	8192	8192	3776	8768	8384	7104	12288	8384
1567153190	0	0	4187.692383	4213.333496	4197.94873	4227.179688	4243.077148	450	4				0	4	4	4	4	4	0	0	8192	8192	8192	3776	8768	8448	7168	12288	8384
1567153190	1	0	4196.410156	4223.589844	4191.794922	4226.666504	4243.077148	450	4				0	4	4	4	4	4	1	0	8192	8192	8192	3840	8768	8384	7168	12288	8384
1567153190	2	0	4208.717773	4229.743652	4193.333496	4228.717773	4243.077148	1023	4				0	4	4	4	4	4	2	0	8192	8192	8192	3776	8768	8448	7168	12288	8384
1567153190	3	0	4201.538574	4229.743652	4196.922852	4224.102539	4240	450	4				0	4	4	4	4	4	3	0	8192	8192	8192	3776	8768	8384	7104	12288	8448
1567153190	4	0	4197.94873	4237.94873	4196.410156	4217.436035	4234.358887	1023	4				0	4	4	4	4	4	4	0	8192	8192	8192	3840	8768	8384	7232	12224	8384
1567153190	5	0	4183.077148	4242.05127	4194.358887	4215.384766	4232.820313	450	4				0	4	4	4	4	4	5	0	8192	8192	8192	3776	8768	8384	7168	12288	8128
1567153190	6	0	4162.563965	4231.794922	4187.179688	4214.871582	4232.307617	1023	4				0	4	4	4	4	4	6	0	8192	8192	8192	3776	8768	8384	7168	12288	8128
1567153190	7	0	4194.358887	4229.743652	4186.666504	4220.512695	4237.94873	450	4				0	4	4	4	4	4	7	0	8192	8192	8192	3776	8768	8384	7168	12224	8448
1567153190	8	0	4234.871582	4233.846191	4193.846191	4229.743652	4246.666504	450	4				0	4	4	4	4	4	8	0	8192	8192	8192	3840	8768	8384	7168	12288	8448
1567153190	9	0	4221.025879	4223.589844	4192.307617	4232.307617	4246.666504	1023	4				0	4	4	4	4	4	9	0	8192	8192	8192	3840	8768	8384	7168	12224	8384
1567153190	10	0	4200	4213.333496	4188.205078	4229.230957	4246.153809	450	4				0	4	4	4	4	4	10	0	8192	8192	8192	3776	8768	8384	7168	12224	8384
1567153190	11	0	4216.922852	4209.230957	4189.230957	4229.230957	4248.205078	1023	4				0	4	4	4	4	4	11	0	8192	8192	8192	3776	8768	8384	7232	12288	8256
1567153190	12	0	4217.436035	4217.436035	4190.769043	4229.230957	4246.666504	450	4				0	4	4	4	4	4	12	0	8192	8192	8192	3776	8768	8384	7168	12224	8384
1567153190	13	0	4172.820313	4231.794922	4186.666504	4227.692383	4251.794922	450	4				0	4	4	4	4	4	13	0	8192	8192	8192	3776	8768	8384	7104	12288	8384
1567153190	14	0	4172.820313	4231.794922	4187.692383	4233.846191	4260	450	4				0	4	4	4	4	4	14	0	8192	8192	8192	3776	8768	8384	7104	12224	8576
1567153190	15	0	4240	4227.692383	4192.820313	4235.897461	4256.410156	1023	4				0	4	4	4	4	4	15	0	8192	8192	8192	3776	8768	8384	7104	12288	8128
1567153190	16	0	4265.128418	4235.897461	4193.333496	4233.333496	4255.897461	0	4				0	4	4	4	4	4	16	0	8192	8192	8192	3776	8768	8384	7168	12288	8128
1567153190	17	0	4223.077148	4248.205078	4199.487305	4232.307617	4258.974121	0	4				0	4	4	4	4	4	17	0	8192	8192	8192	3776	8768	8384	7168	12224	8384
1567153190	18	0	4224.102539	4258.461426	4204.615234	4232.307617	4267.692383	0	4				0	4	4	4	4	4	18	0	8192	8192	8192	3776	8768	8384	7168	12288	8448
1567153190	19	0	4265.128418	4246.153809	4205.641113	4238.974121	4285.641113	0	4				0	4	4	4	4	4	19	0	8192	8192	8192	3776	8896	8320	7168	12224	8384
1567153190	20	0	4246.153809	4211.282227	4202.563965	4241.538574	4287.179688	0	4				0	4	4	4	4	4	20	0	8192	8128	8192	3776	8704	8448	7168	12224	8384
1567153190	21	0	4211.282227	4221.538574	4193.333496	4230.769043	4277.436035	0	4				0	4	4	4	4	4	21	0	8192	8192	8192	3776	8704	8384	7104	12288	8384
1567153190	22	0	4241.025879	4248.205078	4190.769043	4222.05127	4280	0	4				0	4	4	4	4	4	22	0	8192	8192	8192	3840	8768	8320	7168	12352	8384
1567153190	23	0	4300.512695	4219.487305	4195.897461	4227.692383	4312.307617	0	4				0	4	4	4	4	4	23	0	8192	8192	8192	3840	8768	8384	7232	12352	8384
1567153190	24	0	4344.102539	4219.487305	4201.538574	4232.307617	4369.230957	0	4				0	4	4	4	4	4	24	0	8192	8192	8192	3776	8704	8384	7232	12352	8384
1567153190	25	0	4388.717773	4266.666504	4202.563965	4228.717773	4452.307617	0	4				0	4	4	4	4	4	25	0	8192	8192	8192	3776	8768	8384	7168	12224	8384
1567153190	26	0	4422.563965	4264.615234	4203.077148	4231.282227	4566.153809	0	4				0	4	4	4	4	4	26	0	8192	8192	8192	3840	8832	8384	7232	12352	8384
1567153190	27	0	4441.025879	4233.846191	4204.102539	4238.974121	4680.512695	0	4				0	4	4	4	4	4	27	0	8192	8192	8192	3776	8768	8448	7168	12224	8384
1567153190	28	0	4473.333496	4246.153809	4205.128418	4243.589844	4765.128418	0	4				0	4	4	4	4	4	28	0	8192	8192	8192	3776	8768	8384	7168	12224	8384
1567153190	29	0	4500.512695	4262.563965	4207.692383	4246.666504	4857.94873	0	4				0	4	4	4	4	4	29	0	8192	8192	8192	3776	8768	8448	7104	12288	8448
1567153190	30	0	4498.974121	4248.205078	4204.615234	4249.743652	4991.282227	0	4				0	4	4	4	4	4	30	0	8192	8192	8192	3840	8832	8384	7232	12224	8384
1567153190	31	0	4500.512695	4233.846191	4195.897461	4242.05127	5083.589844	0	4				0	4	4	4	4	4	31	0	8192	8192	8192	3776	8832	8448	7232	12352	8384
1567153190	32	0	4516.410156	4235.897461	4202.563965	4230.256348	5130.256348	0	4				0	4	4	4	4	4	32	0	8192	8192	8192	3776	8832	8384	7232	12288	8576
1567153191	33	0	4524.102539	4240	4212.307617	4234.358887	5197.436035	0	4				0	4	4	4	4	4	33	0	8192	8192	8192	3776	8768	8448	7232	12352	8384
1567153191	34	0	4540.512695	4246.153809	4203.077148	4234.871582	5263.589844	0	4				0	4	4	4	4	4	34	0	8192	8192	8192	3776	8768	8384	7168	12352	8384
1567153191	35	0	4569.743652	4258.461426	4198.974121	4218.974121	5323.077148	0	4				0	4	4	4	4	4	35	0	8192	8192	8192	3776	8832	8448	7232	12288	8384
1567153191	36	0	4575.897461	4258.461426	4206.666504	4214.871582	5371.282227	0	4				0	4	4	4	4	4	36	0	8192	8192	8192	3776	8768	8384	7232	12288	8384
1567153191	37	0	4559.487305	4233.846191	4201.025879	4214.358887	5381.538574	0	4				0	4	4	4	4	4	37	0	8192	8192	8192	3776	8832	8448	7104	12288	8384
1567153191	38	0	4561.538574	4225.641113	4195.384766	4201.025879	5421.025879	0	4				0	4	4	4	4	4	38	0	8192	8192	8192	3776	8832	8384	7104	12288	8384
1567153191	39	0	4582.563965	4233.846191	4205.128418	4202.563965	5500.512695	0	4				0	4	4	4	4	4	39	0	8192	8192	8192	3776	8768	8384	7232	12224	8384
1567153191	40	0	4576.922852	4227.692383	4210.769043	4219.487305	5509.230957	0	4				0	4	4	4	4	4	40	0	8192	8192	8192	3776	8768	8384	7232	12288	8384
1567153191	41	0	4561.538574	4233.846191	4209.743652	4221.538574	5475.384766	0	4				0	4	4	4	4	4	41	0	8192	8192	8192	3776	8832	8448	7232	12288	8320
1567153191	42	0	4575.897461	4242.05127	4216.410156	4210.769043	5482.563965	0	4				0	4	4	4	4	4	42	0	8192	8192	8192	3776	8768	8384	7232	12288	8320
1567153191	43	0	4566.666504	4219.487305	4221.025879	4206.666504	5472.820313	0	4				0	4	4	4	4	4	43	0	8192	8192	8192	3776	8768	8448	7168	12224	8384
1567153191	44	0	4514.871582	4211.282227	4220	4211.794922	5435.897461	0	4				0	4	4	4	4	4	44	0	8192	8192	8192	3840	8768	8384	7232	12288	8448
1567153191	45	0	4524.102539	4248.205078	4222.563965	4216.410156	5449.743652	0	4				0	4	4	4	4	4	45	0	8192	8192	8192	3776	8768	8448	7232	12288	8448
1567153191	46	0	4567.179688	4260.512695	4218.461426	4213.846191	5471.794922	0	4				0	4	4	4	4	4	46	0	8192	8192	8192	3776	8768	8384	7232	12288	8448
1567153191	47	0	4539.487305	4240	4214.871582	4213.333496	5451.282227	0	4				0	4	4	4	4	4	47	0	8192	8192	8192	3776	8768	8448	7168	12288	8256
1567153191	48	0	4511.282227	4231.794922	4220	4214.358887	5448.205078	0	4				0	4	4	4	4	4	48	0	8192	8192	8192	3840	8768	8384	7168	12224	8384
1567153191	49	0	4526.666504	4215.384766	4219.487305	4207.692383	5455.384766	0	4				0	4	4	4	4	4	49	0	8192	8192	8192	3776	8768	8384	7232	12224	8448
1567153191	50	0	4510.256348	4198.974121	4213.846191	4198.974121	5421.025879	0	4				0	4	4	4	4	4	50	0	8192	8192	8192	3840	8768	8384	7168	12224	8192
1567153191	51	0	4482.563965	4227.692383	4210.769043	4192.820313	5389.743652	0	4				0	4	4	4	4	4	51	0	8192	8192	8192	3776	8768	8384	7168	12288	8064
1567153191	52	0	4499.487305	4246.153809	4210.256348	4186.153809	5385.641113	0	4				0	4	4	4	4	4	52	0	8192	8192	8192	3776	8768	8384	7104	12288	8064
1567153191	53	0	4508.717773	4231.794922	4214.358887	4185.641113	5375.384766	0	4				0	4	4	4	4	4	53	0	8192	8128	8192	3776	8768	8448	7168	12288	8384
1567153191	54	0	4486.666504	4223.589844	4209.230957	4188.717773	5376.410156	0	4				0	4	4	4	4	4	54	0	8192	8192	8192	3776	8768	8384	7168	12288	8448
1567153191	55	0	4475.897461	4217.436035	4202.05127	4188.717773	5392.820313	0	4				0	4	4	4	4	4	55	0	8192	8192	8192	3776	8768	8384	7168	12288	8384
1567153191	56	0	4472.307617	4209.230957	4213.846191	4194.358887	5379.487305	0	4				0	4	4	4	4	4	56	0	8192	8192	8192	3776	8768	8384	7168	12288	8384
1567153191	57	0	4461.538574	4225.641113	4224.102539	4201.025879	5352.307617	0	4				0	4	4	4	4	4	57	0	8192	8192	8192	3776	8768	8384	7168	12288	8448
1567153191	58	0	4461.025879	4233.846191	4220	4197.94873	5343.589844	0	4				0	4	4	4	4	4	58	0	8192	8192	8192	3776	8768	8384	7168	12352	8384
1567153191	59	0	4475.897461	4219.487305	4218.974121	4190.256348	5351.282227	0	4				0	4	4	4	4	4	59	0	8192	8192	8192	3776	8768	8384	7232	12288	8384
1567153191	60	0	4481.538574	4227.692383	4224.102539	4185.128418	5369.743652	0	4				0	4	4	4	4	4	60	0	8192	8192	8192	3776	8768	8384	7232	12288	8384
1567153191	61	0	4464.615234	4246.153809	4225.128418	4188.205078	5370.769043	0	4				0	4	4	4	4	4	61	0	8192	8192	8192	3776	8768	8384	7168	12288	8384
1567153191	62	0	4433.846191	4231.794922	4219.487305	4190.256348	5344.615234	0	4				0	4	4	4	4	4	62	0	8192	8192	8192	3776	8768	8384	7232	12288	8384
1567153191	63	0	4427.179688	4225.641113	4220	4186.666504	5349.230957	0	4				0	4	4	4	4	4	63	0	8192	8192	8192	3776	8768	8448	7232	12288	8384
1567153191	64	0	4443.589844	4248.205078	4226.666504	4188.205078	5393.333496	450	4				0	4	4	4	4	4	64	0	8192	8192	8192	3776	8768	8384	7232	12288	8384
1567153191	65	0	4430.769043	4235.897461	4236.922852	4196.922852	5396.410156	450	4				0	4	4	4	4	4	65	0	8192	8192	8192	3776	8768	8448	7232	12288	8576
1567153191	66	0	4424.615234	4223.589844	4246.666504	4204.102539	5361.538574	1023	4				0	4	4	4	4	4	66	0	8192	8192	8192	3776	8768	8384	7232	12288	8384
1567153191	67	0	4451.282227	4250.256348	4244.615234	4203.589844	5362.563965	450	4				0	4	4	4	4	4	67	0	8192	8192	8192	3840	8768	8384	7168	12224	8384
1567153191	68	0	4446.666504	4266.666504	4238.974121	4202.05127	5374.871582	1023	4				0	4	4	4	4	4	68	0	8192	8192	8192	3776	8768	8384	7104	12288	8384
1567153191	69	0	4423.589844	4244.102539	4237.436035	4202.563965	5344.615234	450	4				0	4	4	4	4	4	69	0	8192	8192	8192	3776	8768	8384	8128	12288	8704
1567153191	70	0	4416.410156	4229.743652	4233.333496	4202.563965	5294.358887	1023	4				0	4	4	4	4	4	70	0	8192	8192	8192	3776	8768	8384	7168	12288	8704
1567153191	71	0	4408.717773	4235.897461	4228.717773	4198.461426	5278.461426	450	4				0	4	4	4	4	4	71	0	8192	8192	8192	3840	8768	8384	7104	12288	8384
1567153191	72	0	4402.05127	4252.307617	4232.820313	4195.384766	5280.512695	450	4				0	4	4	4	4	4	72	0	8192	8192	8192	3776	8768	8384	7104	12288	8448
1567153191	73	0	4402.563965	4252.307617	4232.307617	4200	5270.256348	1023	4				0	4	4	4	4	4	73	0	8192	8192	8192	3776	8768	8384	7168	12288	8448
1567153191	74	0	4385.128418	4219.487305	4222.05127	4205.641113	5258.974121	450	4				0	4	4	4	4	4	74	0	8192	8192	8192	3776	8768	8384	7168	12288	8448
1567153191	75	0	4372.307617	4213.333496	4225.641113	4212.820313	5240.512695	1023	4				0	4	4	4	4	4	75	0	8192	8192	8192	3776	8768	8384	7104	12288	8384
1567153191	76	0	4396.922852	4254.358887	4241.538574	4218.974121	5226.153809	450	4				0	4	4	4	4	4	76	0	8192	8192	8192	3776	8768	8384	7168	12288	8384
1567153191	77	0	4406.153809	4264.615234	4242.563965	4212.307617	5214.871582	450	4				0	4	4	4	4	4	77	0	8192	8192	8192	3776	8768	8384	7168	12224	8384
1567153191	78	0	4358.461426	4225.641113	4228.205078	4202.05127	5186.153809	450	4				0	4	4	4	4	4	78	0	8192	8192	8192	3776	8768	8384	7168	12224	8384
1567153191	79	0	4327.179688	4211.282227	4212.307617	4200	5157.436035	1023	4				0	4	4	4	4	4	79	0	8192	8192	8192	3776	8768	8384	7168	12288	8384
1567153191	80	0	4355.897461	4237.94873	4212.820313	4195.897461	5155.897461	450	4				0	4	4	4	4	4	80	0	8192	8192	8192	3776	8768	8384	7232	12224	8384
1567153191	81	0	4371.794922	4252.307617	4231.282227	4196.410156	5157.94873	450	4				0	4	4	4	4	4	81	0	8192	8192	8192	3776	8768	8384	7168	12224	8448
1567153191	82	0	4351.282227	4246.153809	4241.025879	4212.307617	5146.153809	450	4				0	4	4	4	4	4	82	0	8192	8192	8192	3776	8768	8384	7168	12224	8448
1567153191	83	0	4344.102539	4235.897461	4236.922852	4223.077148	5147.179688	1023	4				0	4	4	4	4	4	83	0	8192	8192	8192	3776	8768	8384	7168	12288	8128
1567153191	84	0	4345.128418	4233.846191	4234.871582	4216.922852	5137.94873	450	4				0	4	4	4	4	4	84	0	8192	8192	8192	3776	8768	8384	7168	12288	8384
1567153191	85	0	4337.436035	4240	4236.410156	4215.384766	5111.794922	450	4				0	4	4	4	4	4	85	0	8192	8192	8192	3776	8768	8384	7168	12288	8384
1567153191	86	0	4327.179688	4248.205078	4237.436035	4217.436035	5093.846191	450	4				0	4	4	4	4	4	86	0	8192	8192	8192	3776	8768	8384	7168	12288	8576
1567153191	87	0	4322.563965	4250.256348	4236.410156	4209.743652	5071.794922	1023	4				0	4	4	4	4	4	87	0	8192	8192	8192	3776	8768	8384	7168	12224	8384
1567153191	88	0	4342.563965	4240	4236.410156	4202.05127	5069.743652	450	4				0	4	4	4	4	4	88	0	8192	8192	8192	3776	8768	8384	7168	12224	8384
1567153191	89	0	4345.128418	4225.641113	4232.307617	4204.102539	5067.692383	450	4				0	4	4	4	4	4	89	0	8192	8192	8192	3776	8768	8384	7232	12288	8384
1567153191	90	0	4296.410156	4217.436035	4224.615234	4205.128418	5034.358887	450	4				0	4	4	4	4	4	90	0	8192	8192	8192	3840	8768	8384	7104	12224	8448
1567153191	91	0	4294.358887	4240	4230.256348	4206.666504	5040	1023	4				0	4	4	4	4	4	91	0	8192	8192	8192	3776	8768	8384	7168	12288	8384
1567153191	92	0	4333.333496	4258.461426	4231.794922	4201.025879	5060.512695	450	4				0	4	4	4	4	4	92	0	8192	8192	8192	3776	8768	8384	7168	12288	8384
1567153191	93	0	4308.717773	4250.256348	4219.487305	4184.615234	5022.05127	450	4				0	4	4	4	4	4	93	0	8192	8192	8192	3776	8768	8384	7232	12224	8384
1567153191	94	0	4290.256348	4242.05127	4223.589844	4186.666504	5010.769043	450	4				0	4	4	4	4	4	94	0	8192	8192	8192	3776	8768	8384	7168	12288	8384
1567153191	95	0	4308.717773	4242.05127	4243.589844	4211.794922	5047.692383	1023	4				0	4	4	4	4	4	95	0	8192	8192	8192	3840	8768	8384	7168	12160	8448
1567153191	96	0	4287.179688	4242.05127	4252.307617	4225.641113	5038.974121	450	4				0	4	4	4	4	4	96	0	8192	8192	8192	3776	8768	8384	7168	12160	8448
1567153191	97	0	4280.512695	4248.205078	4243.077148	4221.538574	5028.205078	450	4				0	4	4	4	4	4	97	0	8192	8192	8192	3776	8768	8384	7232	12288	8384
1567153191	98	0	4340	4266.666504	4240	4209.230957	5054.358887	450	4				0	4	4	4	4	4	98	0	8192	8192	8192	3776	8768	8448	7168	12224	8384
1567153191	99	0	4356.922852	4264.615234	4246.153809	4205.641113	5053.846191	1023	4				0	4	4	4	4	4	99	0	8192	8192	8192	3776	8768	8384	7168	12224	8448
1567153191	100	0	4310.769043	4242.05127	4243.589844	4210.769043	5019.487305	450	4				0	4	4	4	4	4	100	0	8192	8192	8192	3776	8768	8448	7168	12224	8448
1567153191	101	0	4293.333496	4240	4237.94873	4207.179688	4999.487305	450	4				0	4	4	4	4	4	101	0	8192	8192	8192	3776	8768	8384	7168	12288	8064
1567153191	102	0	4285.128418	4240	4233.846191	4196.410156	4988.717773	450	4				0	4	4	4	4	4	102	0	8192	8192	8192	3840	8768	8384	7104	12288	8384
1567153191	103	0	4271.282227	4209.230957	4232.820313	4196.410156	4973.846191	1023	4				0	4	4	4	4	4	103	0	8192	8192	8192	3840	8768	8384	7168	12224	8384
1567153191	104	0	4290.256348	4207.179688	4236.922852	4204.102539	4971.282227	450	4				0	4	4	4	4	4	104	0	8192	8192	8192	3776	8768	8384	7232	12288	8448
1567153191	105	0	4308.205078	4250.256348	4240	4205.128418	4965.128418	450	4				0	4	4	4	4	4	105	0	8192	8192	8192	3776	8768	8384	7168	12224	8448
1567153191	106	0	4292.820313	4270.769043	4238.974121	4205.128418	4947.692383	450	4				0	4	4	4	4	4	106	0	8192	8192	8192	3776	8768	8448	7168	12224	8448
1567153191	107	0	4272.307617	4246.153809	4236.922852	4209.743652	4944.615234	1023	4				0	4	4	4	4	4	107	0	8192	8192	8192	3776	8768	8384	7168	12288	8384
1567153191	108	0	4280.512695	4229.743652	4235.384766	4206.153809	4953.846191	450	4				0	4	4	4	4	4	108	0	8192	8192	8192	3776	8768	8384	7168	12288	8320
1567153191	109	0	4293.333496	4237.94873	4236.410156	4198.974121	4947.179688	450	4				0	4	4	4	4	4	109	0	8192	8192	8192	3776	8768	8384	7168	12288	8384
1567153191	110	0	4286.666504	4264.615234	4252.307617	4213.333496	4942.05127	450	4				0	4	4	4	4	4	110	0	8192	8192	8192	3776	8768	8384	7168	12288	8384
1567153191	111	0	4282.05127	4268.717773	4263.589844	4232.307617	4949.230957	1023	4				0	4	4	4	4	4	111	0	8192	8192	8192	3776	8768	8384	7168	12224	8320
1567153191	112	0	4281.538574	4248.205078	4245.128418	4214.358887	4924.102539	450	4				0	4	4	4	4	4	112	0	8192	8192	8192	3776	8768	8384	7168	12288	8384
1567153191	113	0	4275.897461	4246.153809	4233.333496	4197.436035	4878.461426	450	4				0	4	4	4	4	4	113	0	8192	8192	8192	3840	8768	8384	7168	12288	8384
1567153191	114	0	4276.922852	4248.205078	4243.589844	4211.794922	4864.102539	450	4				0	4	4	4	4	4	114	0	8192	8192	8192	3840	8768	8384	7168	12288	8384
1567153191	115	0	4278.974121	4256.410156	4247.179688	4215.384766	4855.384766	1023	4				0	4	4	4	4	4	115	0	8192	8192	8192	3776	8768	8384	7232	12288	8448
1567153191	116	0	4266.153809	4256.410156	4248.717773	4206.153809	4816.922852	450	4				0	4	4	4	4	4	116	0	8192	8192	8192	3776	8768	8384	7168	12288	8384
1567153191	117	0	4256.922852	4223.589844	4258.461426	4209.230957	4788.717773	450	4				0	4	4	4	4	4	117	0	8192	8192	8192	3776	8768	8384	7168	12288	8384
1567153191	118	0	4264.102539	4229.743652	4267.179688	4216.922852	4795.897461	450	4				0	4	4	4	4	4	118	0	8192	8192	8192	3776	8704	8448	7168	12288	8384
1567153191	119	0	4274.871582	4285.128418	4268.717773	4220.512695	4793.846191	1023	4				0	4	4	4	4	4	119	0	8192	8192	8192	3776	8832	8448	7168	12224	8256
1567153191	120	0	4290.769043	4289.230957	4262.563965	4211.282227	4760.512695	450	4				0	4	4	4	4	4	120	0	8128	8192	8192	3840	8768	8384	7104	12288	8384
1567153191	121	0	4289.230957	4250.256348	4256.922852	4200.512695	4723.589844	450	4				0	4	4	4	4	4	121	0	8128	8192	8192	3776	8768	8384	7168	12224	8448
1567153191	122	0	4249.230957	4258.461426	4256.410156	4206.153809	4695.897461	450	4				0	4	4	4	4	4	122	0	8192	8192	8192	3776	8768	8384	7232	12288	8448
1567153191	123	0	4238.461426	4278.974121	4250.769043	4217.436035	4667.692383	1023	4				0	4	4	4	4	4	123	0	8128	8128	8192	3776	8768	8384	7104	12224	8448
1567153191	124	0	4269.230957	4235.897461	4238.974121	4216.410156	4630.769043	450	4				0	4	4	4	4	4	124	0	8192	8192	8192	3776	8768	8320	7104	12224	8448
1567153191	125	0	4266.666504	4209.230957	4233.333496	4214.871582	4593.333496	450	4				0	4	4	4	4	4	125	0	8192	8192	8192	3776	8768	8384	7168	12288	8384
1567153191	126	0	4254.871582	4246.153809	4243.589844	4214.871582	4575.384766	450	4				0	4	4	4	4	4	126	0	8192	8192	8192	3776	8768	8384	7168	12288	8384
1567153191	127	0	4270.256348	4270.769043	4254.871582	4212.820313	4554.871582	236	4				0	4	4	4	4	4	127	0	8192	8192	8192	3776	8768	8384	7168	12288	8384
1567153191	0	0	4268.717773	4240	4250.256348	4226.153809	4500	450	4				0	4	4	4	4	4	0	0	8192	8192	8192	3776	8768	8384	7168	12288	8384
1567153191	1	0	4251.282227	4225.641113	4243.589844	4234.358887	4443.077148	450	4				0	4	4	4	4	4	1	0	8192	8192	8192	3776	8768	8384	7168	12288	8384
1567153191	2	0	4238.974121	4244.102539	4241.538574	4220.512695	4425.128418	1023	4				0	4	4	4	4	4	2	0	8192	8192	8192	3776	8768	8384	7232	12224	8384
1567153191	3	0	4231.794922	4235.897461	4241.538574	4216.922852	4404.615234	450	4				0	4	4	4	4	4	3	0	8192	8192	8192	3776	8768	8384	7168	12288	8384
1567153191	4	0	4243.077148	4219.487305	4241.538574	4221.538574	4356.410156	1023	4				0	4	4	4	4	4	4	0	8192	8192	8192	3776	8768	8384	7168	12288	8384
1567153191	5	0	4249.743652	4242.05127	4245.128418	4216.410156	4327.692383	450	4				0	4	4	4	4	4	5	0	8192	8192	8192	3776	8768	8384	7168	12288	8384
1567153191	6	0	4240	4268.717773	4257.94873	4224.102539	4308.205078	1023	4				0	4	4	4	4	4	6	0	8192	8192	8192	3840	8768	8384	7232	12224	8384
1567153191	7	0	4241.538574	4254.358887	4265.641113	4236.922852	4252.820313	450	4				0	4	4	4	4	4	7	0	8192	8192	8192	3776	8768	8384	7104	12288	8384
1567153191	8	0	4234.871582	4233.846191	4254.871582	4220.512695	4207.692383	450	4				0	4	4	4	4	4	8	0	8192	8192	8128	3776	8768	8384	7104	11264	8576
1567153191	9	0	4218.974121	4240	4243.077148	4211.794922	4207.692383	1023	4				0	4	4	4	4	4	9	0	8192	8192	8128	3776	8768	8384	7168	12224	8576
1567153191	10	0	4228.717773	4233.846191	4244.102539	4226.666504	4188.205078	450	4				0	4	4	4	4	4	10	0	8192	8192	8128	3776	8768	8448	7104	12288	8384
1567153191	11	0	4236.410156	4223.589844	4252.307617	4225.128418	4140.512695	1023	4				0	4	4	4	4	4	11	0	8192	8192	8192	3776	8768	8384	7232	12224	8384
1567153191	12	0	4228.717773	4237.94873	4258.461426	4215.384766	4112.820313	450	4				0	4	4	4	4	4	12	0	8192	8192	8128	3776	8768	8384	7232	12288	8384
1567153191	13	0	4227.692383	4250.256348	4250.769043	4208.205078	4070.256348	450	4				0	4	4	4	4	4	13	0	8192	8192	8128	3776	8832	8384	7168	12288	8448
1567153191	14	0	4223.077148	4237.94873	4232.307617	4190.769043	4013.846191	450	4				0	4	4	4	4	4	14	0	8192	8192	8128	3776	8832	8384	7168	12288	8448
1567153191	15	0	4208.205078	4219.487305	4227.692383	4181.538574	3994.871826	1023	4				0	4	4	4	4	4	15	0	8192	8192	8192	3776	8768	8384	7232	12288	8384
1567153191	16	0	4203.077148	4217.436035	4234.871582	4188.205078	3981.025635	0	4				0	4	4	4	4	4	16	0	8192	8192	8128	3776	8832	8384	7232	12288	8384
1567153191	17	0	4203.589844	4217.436035	4229.230957	4185.641113	3947.179443	0	4				0	4	4	4	4	4	17	0	8192	8192	8128	3776	8768	8384	7040	12352	8384
1567153191	18	0	4199.487305	4213.333496	4228.205078	4180	3927.692383	0	4				0	4	4	4	4	4	18	0	8192	8192	8128	3776	8768	8448	7040	12352	8384
1567153191	19	0	4196.922852	4223.589844	4246.153809	4189.230957	3933.846191	0	4				0	4	4	4	4	4	19	0	8192	8192	8192	3776	8768	8384	7168	12288	8384
1567153191	20	0	4200	4244.102539	4251.794922	4191.794922	3925.641113	0	4				0	4	4	4	4	4	20	0	8192	8192	8192	3776	8832	8384	7168	12288	8384
1567153191	21	0	4198.461426	4248.205078	4240.512695	4183.077148	3898.461426	0	4				0	4	4	4	4	4	21	0	8192	8192	8192	3776	8768	8384	7168	12288	8384
1567153191	22	0	4187.179688	4242.05127	4242.05127	4189.230957	3883.076904	0	4				0	4	4	4	4	4	22	0	8192	8192	8192	3776	8768	8384	7168	12288	8384
1567153191	23	0	4182.05127	4240	4252.820313	4207.179688	3872.820557	0	4				0	4	4	4	4	4	23	0	8192	8192	8192	3776	8768	8384	7232	12288	8384
1567153191	24	0	4187.179688	4233.846191	4249.743652	4210.256348	3856.410156	0	4				0	4	4	4	4	4	24	0	8192	8192	8192	3776	8768	8448	7168	12224	8384
1567153191	25	0	4188.205078	4227.692383	4240	4203.589844	3847.179443	0	4				0	4	4	4	4	4	25	0	8192	8192	8192	3776	8768	8384	7168	12224	8448
1567153191	26	0	4183.589844	4227.692383	4247.692383	4208.717773	3848.718018	0	4				0	4	4	4	4	4	26	0	8192	8192	8192	3776	8768	8448	7168	12224	8448
1567153191	27	0	4184.102539	4242.05127	4262.563965	4222.563965	3841.538574	0	4				0	4	4	4	4	4	27	0	8192	8192	8192	3776	8768	8384	7168	12288	8704
1567153191	28	0	4181.538574	4254.358887	4260	4224.615234	3824.102539	0	4				0	4	4	4	4	4	28	0	8192	8192	8192	3840	8768	8448	7168	12288	8384
1567153191	29	0	4165.128418	4254.358887	4253.333496	4219.487305	3811.281982	0	4				0	4	4	4	4	4	29	0	8192	8192	8192	3776	8768	8384	7104	12288	8384
1567153191	30	0	4154.871582	4256.410156	4256.410156	4218.461426	3798.461426	0	4				0	4	4	4	4	4	30	0	8192	8192	8192	3776	8768	8448	7168	12288	8384
1567153191	31	0	4153.333496	4250.256348	4250.256348	4211.282227	3775.897461	0	4				0	4	4	4	4	4	31	0	8192	8192	8192	3776	8768	8384	7104	12288	8128
1567153192	32	0	4154.871582	4231.794922	4234.358887	4197.94873	3753.846191	0	4				0	4	4	4	4	4	32	0	8192	8192	8192	3840	8768	8384	7104	12288	8128
1567153192	33	0	4167.692383	4233.846191	4232.307617	4198.974121	3744.102539	0	4				0	4	4	4	4	4	33	0	8192	8192	8192	3776	8768	8384	7232	12224	8448
1567153192	34	0	4169.743652	4231.794922	4235.897461	4199.487305	3736.410156	0	4				0	4	4	4	4	4	34	0	8192	8192	8192	3776	8768	8448	7168	12224	8384
1567153192	35	0	4140.512695	4211.282227	4225.128418	4187.692383	3716.410156	0	4				0	4	4	4	4	4	35	0	8192	8192	8192	3776	8768	8384	7104	12288	8384
1567153192	36	0	4128.717773	4227.692383	4220	4192.307617	3706.153809	0	4				0	4	4	4	4	4	36	0	8192	8192	8192	3776	8768	8384	7104	12288	8384
1567153192	37	0	4144.102539	4250.256348	4222.563965	4207.692383	3711.281982	0	4				0	4	4	4	4	4	37	0	8192	8192	8192	3776	8768	8384	7168	12288	8448
1567153192	38	0	4129.230957	4229.743652	4212.820313	4201.538574	3706.153809	0	4				0	4	4	4	4	4	38	0	8192	8192	8192	3840	8768	8384	7168	12224	8384
1567153192	39	0	4113.846191	4223.589844	4208.205078	4195.384766	3701.538574	0	4				0	4	4	4	4	4	39	0	8192	8192	8192	3776	8768	8384	7168	12288	8448
1567153192	40	0	4142.563965	4244.102539	4213.333496	4205.128418	3713.846191	0	4				0	4	4	4	4	4	40	0	8192	8192	8192	3776	8768	8448	7168	12288	8448
1567153192	41	0	4153.846191	4246.153809	4215.384766	4205.128418	3713.846191	0	4				0	4	4	4	4	4	41	0	8192	8192	8192	3776	8768	8384	7168	12224	8448
1567153192	42	0	4134.358887	4231.794922	4213.846191	4200	3705.641113	0	4				0	4	4	4	4	4	42	0	8192	8192	8192	3776	8768	8448	7104	12288	8384
1567153192	43	0	4133.846191	4223.589844	4215.384766	4202.563965	3710.256348	0	4				0	4	4	4	4	4	43	0	8192	8192	8192	3776	8768	8384	7232	12288	8384
1567153192	44	0	4138.461426	4231.794922	4219.487305	4197.94873	3716.923096	0	4				0	4	4	4	4	4	44	0	8192	8192	8192	3776	8768	8384	7232	12288	8576
1567153192	45	0	4118.974121	4237.94873	4216.922852	4191.794922	3717.435791	0	4				0	4	4	4	4	4	45	0	8192	8192	8192	3776	8768	8384	7168	12288	8576
1567153192	46	0	4100	4225.641113	4207.692383	4190.769043	3707.179443	0	4				0	4	4	4	4	4	46	0	8192	8192	8192	3776	8768	8448	7232	12288	8384
1567153192	47	0	4111.282227	4229.743652	4204.615234	4193.846191	3696.923096	0	4				0	4	4	4	4	4	47	0	8192	8192	8192	3776	8768	8384	7168	12224	8384
1567153192	48	0	4135.897461	4248.205078	4210.769043	4197.436035	3698.974365	0	4				0	4	4	4	4	4	48	0	8192	8192	8192	3776	8768	8384	7168	12224	8448
1567153192	49	0	4139.487305	4237.94873	4207.692383	4195.384766	3698.461426	0	4				0	4	4	4	4	4	49	0	8192	8192	8192	3776	8768	8384	7168	12224	8576
1567153192	50	0	4127.692383	4225.641113	4195.384766	4193.333496	3684.615479	0	4				0	4	4	4	4	4	50	0	8192	8192	8192	3776	8768	8384	7168	12224	8576
1567153192	51	0	4123.589844	4229.743652	4197.94873	4200	3674.358887	0	4				0	4	4	4	4	4	51	0	8192	8192	8192	3776	8768	8384	7168	12288	8384
1567153192	52	0	4115.384766	4219.487305	4206.153809	4202.05127	3675.897461	0	4				0	4	4	4	4	4	52	0	8192	8192	8192	3776	8768	8384	7168	12288	8384
1567153192	53	0	4105.128418	4209.230957	4196.922852	4196.410156	3673.846191	0	4				0	4	4	4	4	4	53	0	8192	8192	8192	3776	8768	8384	7168	12288	8384
1567153192	54	0	4116.410156	4229.743652	4194.358887	4200.512695	3671.794922	0	4				0	4	4	4	4	4	54	0	8192	8192	8192	3776	8768	8448	7168	12288	8384
1567153192	55	0	4128.205078	4244.102539	4204.615234	4206.153809	3669.230713	0	4				0	4	4	4	4	4	55	0	8192	8192	8192	3776	8768	8384	7232	12288	8448
1567153192	56	0	4119.487305	4225.641113	4204.102539	4194.358887	3658.974365	0	4				0	4	4	4	4	4	56	0	8192	8192	8192	3776	8768	8384	7232	12224	8384
1567153192	57	0	4101.538574	4213.333496	4199.487305	4186.666504	3654.358887	0	4				0	4	4	4	4	4	57	0	8192	8192	8192	3776	8768	8384	7232	12288	8448
1567153192	58	0	4096.410156	4223.589844	4191.282227	4189.743652	3651.281982	0	4				0	4	4	4	4	4	58	0	8192	8192	8192	3776	8768	8384	7232	12288	8448
1567153192	59	0	4105.641113	4225.641113	4176.922852	4185.641113	3648.205078	0	4				0	4	4	4	4	4	59	0	8192	8192	8192	3776	8768	8384	7104	12224	8384
1567153192	60	0	4106.666504	4213.333496	4176.922852	4184.102539	3655.384521	0	4				0	4	4	4	4	4	60	0	8192	8192	8192	3776	8768	8384	7168	12288	8448
1567153192	61	0	4108.205078	4227.692383	4192.820313	4200	3674.358887	0	4				0	4	4	4	4	4	61	0	8192	8192	8192	3840	8768	8384	7168	12288	8384
1567153192	62	0	4125.128418	4258.461426	4201.025879	4205.641113	3681.538574	0	4				0	4	4	4	4	4	62	0	8192	8192	8192	3776	8768	8384	7168	12288	8384
1567153192	63	0	4121.025879	4242.05127	4191.794922	4187.179688	3669.230713	0	4				0	4	4	4	4	4	63	0	8192	8192	8192	3776	8768	8384	7168	12288	8384
1567153192	64	0	4090.769287	4219.487305	4188.717773	4184.102539	3666.153809	450	4				0	4	4	4	4	4	64	0	8192	8192	8192	3776	8768	8384	7168	12288	8384
1567153192	65	0	4092.307617	4240	4195.384766	4198.974121	3668.718018	450	4				0	4	4	4	4	4	65	0	8192	8192	8192	3776	8768	8384	7232	12224	8384
1567153192	66	0	4110.256348	4250.256348	4195.897461	4201.538574	3664.102539	1023	4				0	4	4	4	4	4	66	0	8192	8192	8192	3776	8768	8448	7104	12288	8384
1567153192	67	0	4104.615234	4233.846191	4190.256348	4201.025879	3669.230713	450	4				0	4	4	4	4	4	67	0	8192	8192	8192	3776	8768	8384	7232	12288	8320
1567153192	68	0	4092.820557	4227.692383	4182.05127	4203.589844	3671.794922	1023	4				0	4	4	4	4	4	68	0	8192	8192	8192	3776	8768	8384	7232	12288	8320
1567153192	69	0	4086.666748	4231.794922	4173.846191	4200	3656.923096	450	4				0	4	4	4	4	4	69	0	8192	8192	8192	3840	8768	8448	7168	12224	8320
1567153192	70	0	4087.692383	4233.846191	4173.333496	4195.897461	3649.743652	1023	4				0	4	4	4	4	4	70	0	8192	8192	8192	3776	8768	8384	7168	12288	8448
1567153192	71	0	4086.153809	4227.692383	4176.922852	4194.358887	3654.358887	450	4				0	4	4	4	4	4	71	0	8192	8192	8192	3776	8768	8384	7232	12288	8320
1567153192	72	0	4076.923096	4225.641113	4175.384766	4189.230957	3646.153809	450	4				0	4	4	4	4	4	72	0	8192	8192	8192	3776	8768	8384	7232	12288	8320
1567153192	73	0	4071.281982	4233.846191	4170.256348	4182.563965	3633.333252	1023	4				0	4	4	4	4	4	73	0	8192	8192	8192	3776	8768	8384	7168	12224	8384
1567153192	74	0	4066.666748	4235.897461	4168.205078	4179.487305	3630.769287	450	4				0	4	4	4	4	4	74	0	8192	8192	8192	3776	8768	8384	7168	12224	8384
1567153192	75	0	4069.230713	4211.282227	4172.307617	4190.256348	3641.025635	1023	4				0	4	4	4	4	4	75	0	8192	8192	8192	3840	8768	8448	7168	12288	8448
1567153192	76	0	4093.846191	4207.179688	4186.666504	4215.897461	3662.564209	450	4				0	4	4	4	4	4	76	0	8192	8192	8192	3776	8768	8384	7168	12288	8448
1567153192	77	0	4101.025879	4233.846191	4202.05127	4227.179688	3674.358887	450	4				0	4	4	4	4	4	77	0	8192	8192	8192	3776	8768	8448	7168	12224	8448
1567153192	78	0	4071.281982	4242.05127	4196.922852	4217.94873	3660.512939	450	4				0	4	4	4	4	4	78	0	8192	8192	8192	3776	8768	8384	7104	12224	8384
1567153192	79	0	4068.718018	4223.589844	4186.666504	4211.282227	3647.179443	1023	4				0	4	4	4	4	4	79	0	8192	8192	8192	3776	8768	8448	7168	12224	8384
1567153192	80	0	4102.563965	4225.641113	4194.871582	4212.820313	3653.333252	450	4				0	4	4	4	4	4	80	0	8192	8192	8192	3776	8768	8384	7168	12224	8384
1567153192	81	0	4100	4250.256348	4202.563965	4215.897461	3657.435791	450	4				0	4	4	4	4	4	81	0	8192	8192	8192	3776	8768	8448	7168	12224	8448
1567153192	82	0	4068.718018	4244.102539	4189.743652	4214.358887	3646.153809	450	4				0	4	4	4	4	4	82	0	8192	8192	8192	3776	8768	8448	7168	12224	8384
1567153192	83	0	4060	4225.641113	4176.410156	4205.128418	3642.564209	1023	4				0	4	4	4	4	4	83	0	8192	8192	8192	3776	8768	8384	7168	12288	8448
1567153192	84	0	4067.179443	4231.794922	4179.487305	4198.974121	3647.692383	450	4				0	4	4	4	4	4	84	0	8192	8192	8192	3840	8768	8448	7168	12288	8384
1567153192	85	0	4080	4240	4183.589844	4204.102539	3649.230713	450	4				0	4	4	4	4	4	85	0	8192	8192	8192	3776	8768	8448	7168	12288	8512
1567153192	86	0	4094.871826	4229.743652	4181.025879	4211.794922	3655.897461	450	4				0	4	4	4	4	4	86	0	8192	8192	8192	3776	8768	8384	7168	12288	8512
1567153192	87	0	4089.743652	4217.436035	4187.692383	4218.461426	3667.692383	1023	4				0	4	4	4	4	4	87	0	8192	8192	8192	3776	8768	8384	7168	12224	8384
1567153192	88	0	4075.384521	4211.282227	4194.871582	4214.871582	3667.692383	450	4				0	4	4	4	4	4	88	0	8192	8192	8192	3776	8768	8384	7168	12288	8384
1567153192	89	0	4083.076904	4215.384766	4189.743652	4201.025879	3665.641113	450	4				0	4	4	4	4	4	89	0	8192	8192	8192	3776	8768	8448	7168	12224	8384
1567153192	90	0	4097.436035	4233.846191	4181.538574	4201.538574	3672.307617	450	4				0	4	4	4	4	4	90	0	8192	8192	8192	3776	8768	8384	7168	12224	8384
1567153192	91	0	4075.897461	4240	4172.307617	4202.05127	3669.230713	1023	4				0	4	4	4	4	4	91	0	8192	8192	8192	3776	8832	8384	7168	12224	8384
1567153192	92	0	4055.384521	4229.743652	4168.717773	4184.615234	3659.487061	450	4				0	4	4	4	4	4	92	0	8192	8192	8192	3776	8768	8384	7104	12288	8320
1567153192	93	0	4088.205078	4227.692383	4176.922852	4184.615234	3670.256348	450	4				0	4	4	4	4	4	93	0	8192	8192	8192	3776	8768	8448	7168	12288	8448
1567153192	94	0	4115.897461	4235.897461	4188.717773	4210.769043	3692.820557	450	4				0	4	4	4	4	4	94	0	8192	8192	8192	3840	8768	8384	7168	12288	8448
1567153192	95	0	4093.333252	4233.846191	4196.922852	4224.615234	3700	1023	4				0	4	4	4	4	4	95	0	8192	8192	8192	3776	8768	8384	7232	12224	8384
1567153192	96	0	4078.974365	4215.384766	4188.717773	4209.230957	3685.641113	450	4				0	4	4	4	4	4	96	0	8192	8192	8192	3840	8768	8384	7168	12224	8384
1567153192	97	0	4094.871826	4217.436035	4177.436035	4192.307617	3672.307617	450	4				0	4	4	4	4	4	97	0	8192	8192	8192	3776	8768	8384	7168	12224	8384
1567153192	98	0	4094.358887	4235.897461	4175.384766	4188.717773	3674.358887	450	4				0	4	4	4	4	4	98	0	8192	8192	8192	3776	8768	8384	7168	13248	8448
1567153192	99	0	4085.641113	4237.94873	4173.333496	4185.128418	3672.820557	1023	4				0	4	4	4	4	4	99	0	8192	8192	8192	3776	8768	8384	7168	12288	8448
1567153192	100	0	4106.153809	4227.692383	4164.615234	4173.846191	3668.205078	450	4				0	4	4	4	4	4	100	0	8192	8192	8192	3776	8768	8384	7168	12288	8384
1567153192	101	0	4120	4223.589844	4161.538574	4164.102539	3673.333252	450	4				0	4	4	4	4	4	101	0	8192	8128	8192	3776	8768	8384	7168	12224	8384
1567153192	102	0	4113.846191	4223.589844	4167.179688	4157.436035	3678.974365	450	4				0	4	4	4	4	4	102	0	8192	8128	8192	3776	8768	8384	7168	12224	8384
1567153192	103	0	4135.384766	4237.94873	4166.666504	4147.692383	3679.487061	1023	4				0	4	4	4	4	4	103	0	8192	8128	8192	3840	8768	8384	7168	12288	8704
1567153192	104	0	4166.153809	4250.256348	4167.179688	4140	3682.05127	450	4				0	4	4	4	4	4	104	0	8192	8192	8192	3776	8768	8384	7168	12288	8704
1567153192	105	0	4157.94873	4246.153809	4173.846191	4131.794922	3683.076904	450	4				0	4	4	4	4	4	105	0	8192	8192	8192	3840	8768	8384	7168	12224	8384
1567153192	106	0	4137.436035	4248.205078	4167.179688	4116.922852	3682.05127	450	4				0	4	4	4	4	4	106	0	8192	8192	8192	3840	8768	8384	7168	12288	8320
1567153192	107	0	4146.153809	4266.666504	4155.384766	4109.743652	3688.205078	1023	4				0	4	4	4	4	4	107	0	8192	8192	8192	3776	8768	8384	7168	12288	8384
1567153192	108	0	4167.179688	4266.666504	4152.820313	4114.358887	3700	450	4				0	4	4	4	4	4	108	0	8192	8192	8192	3776	8768	8384	7168	12288	8384
1567153192	109	0	4167.179688	4237.94873	4146.666504	4118.974121	3702.05127	450	4				0	4	4	4	4	4	109	0	8192	8192	8192	3776	8768	8320	7104	12288	8448
1567153192	110	0	4156.410156	4225.641113	4142.563965	4127.692383	3704.102539	450	4				0	4	4	4	4	4	110	0	8192	8192	8192	3776	8768	8384	7232	12224	8384
1567153192	111	0	4159.487305	4244.102539	4154.358887	4141.025879	3716.410156	1023	4				0	4	4	4	4	4	111	0	8192	8192	8192	3776	8768	8384	7168	12288	8448
1567153192	112	0	4166.153809	4250.256348	4164.102539	4144.102539	3722.564209	450	4				0	4	4	4	4	4	112	0	8192	8192	8192	3776	8768	8384	7168	12288	8448
1567153192	113	0	4159.487305	4242.05127	4171.282227	4138.461426	3718.974365	450	4				0	4	4	4	4	4	113	0	8192	8192	8192	3776	8768	8384	7168	12288	8384
1567153192	114	0	4153.846191	4254.358887	4189.743652	4142.563965	3724.615479	450	4				0	4	4	4	4	4	114	0	8192	8192	8192	3776	8768	8384	7168	12224	8384
1567153192	115	0	4161.025879	4268.717773	4198.974121	4143.077148	3730.769287	1023	4				0	4	4	4	4	4	115	0	8192	8192	8192	3840	8768	8384	7168	12224	8384
1567153192	116	0	4155.897461	4264.615234	4186.153809	4128.205078	3717.94873	450	4				0	4	4	4	4	4	116	0	8192	8192	8192	3776	8768	8384	7168	12224	8512
1567153192	117	0	4137.94873	4266.666504	4178.461426	4121.538574	3707.179443	450	4				0	4	4	4	4	4	117	0	8192	8192	8192	3776	8768	8384	7168	12224	8512
1567153192	118	0	4138.461426	4258.461426	4177.436035	4125.641113	3718.461426	450	4				0	4	4	4	4	4	118	0	8192	8192	8192	3776	8768	8448	7232	12288	8384
1567153192	119	0	4151.794922	4242.05127	4163.077148	4128.205078	3729.743652	1023	4				0	4	4	4	4	4	119	0	8192	8192	8192	3776	8768	8384	7232	12224	8448
1567153192	120	0	4151.794922	4244.102539	4148.717773	4131.794922	3734.871826	450	4				0	4	4	4	4	4	120	0	8192	8192	8192	3776	8768	8384	7232	12288	8384
1567153192	121	0	4146.153809	4256.410156	4143.077148	4136.922852	3744.615479	450	4				0	4	4	4	4	4	121	0	8192	8192	8192	3776	8768	8384	7168	12288	8320
1567153192	122	0	4147.179688	4242.05127	4146.153809	4138.461426	3753.846191	450	4				0	4	4	4	4	4	122	0	8192	8192	8192	3776	8832	8448	7168	12288	8320
1567153192	123	0	4146.666504	4233.846191	4168.717773	4147.179688	3762.05127	1023	4				0	4	4	4	4	4	123	0	8192	8192	8192	3840	8768	8384	7232	12288	8384
1567153192	124	0	4144.102539	4260.512695	4191.794922	4163.589844	3767.179443	450	4				0	4	4	4	4	4	124	0	8192	8192	8192	3776	8768	8448	7232	12288	8384
1567153192	125	0	4153.846191	4268.717773	4193.846191	4168.205078	3766.666748	450	4				0	4	4	4	4	4	125	0	8192	8192	8192	3776	8832	8384	7168	12288	8448
1567153192	126	0	4157.94873	4246.153809	4188.205078	4162.563965	3770.256348	450	4				0	4	4	4	4	4	126	0	8192	8192	8192	3776	8832	8448	7168	12288	8448
1567153192	127	0	4148.717773	4246.153809	4183.589844	4156.922852	3767.692383	236	4				0	4	4	4	4	4	127	0	8192	8192	8192	3776	8768	8384	7168	12288	8384
1567153192	0	0	4148.717773	4276.922852	4166.666504	4152.820313	3761.538574	450	4				0	4	4	4	4	4	0	0	8192	8192	8192	3776	8768	8384	7232	12288	8384
1567153192	1	0	4157.436035	4285.128418	4149.743652	4150.256348	3777.94873	450	4				0	4	4	4	4	4	1	0	8192	8192	8192	3776	8768	8384	7168	12224	8384
1567153192	2	0	4150.256348	4268.717773	4152.820313	4151.282227	3801.025635	1023	4				0	4	4	4	4	4	2	0	8192	8192	8192	3776	8832	8384	7168	12224	8384
1567153192	3	0	4141.538574	4260.512695	4151.794922	4152.820313	3801.538574	450	4				0	4	4	4	4	4	3	0	8192	8192	8192	3776	8768	8384	7296	12224	8384
1567153192	4	0	4157.94873	4260.512695	4149.743652	4149.743652	3803.076904	1023	4				0	4	4	4	4	4	4	0	8192	8192	8192	3776	8768	8448	7104	12288	8384
1567153192	5	0	4176.922852	4268.717773	4175.384766	4149.230957	3816.410156	450	4				0	4	4	4	4	4	5	0	8192	8192	8192	3776	8768	8384	7232	12288	8384
1567153192	6	0	4170.256348	4256.410156	4196.922852	4160	3813.846191	1023	4				0	4	4	4	4	4	6	0	8192	8192	8192	3776	8768	8448	7232	12288	7872
1567153192	7	0	4160	4221.538574	4193.333496	4169.743652	3805.641113	450	4				0	4	4	4	4	4	7	0	8192	8192	8192	3776	8768	8384	7168	12288	7872
1567153192	8	0	4164.102539	4221.538574	4202.05127	4172.307617	3818.461426	450	4				0	4	4	4	4	4	8	0	8192	8192	8192	3776	8768	8384	7168	12224	8320
1567153192	9	0	4170.256348	4258.461426	4217.94873	4177.94873	3825.641113	1023	4				0	4	4	4	4	4	9	0	8192	8192	8192	3776	8768	8384	7296	12288	8448
1567153192	10	0	4168.717773	4266.666504	4213.846191	4184.102539	3820	450	4				0	4	4	4	4	4	10	0	8192	8192	8192	3776	8768	8384	7168	12288	8384
1567153192	11	0	4167.692383	4264.615234	4204.102539	4187.179688	3827.179443	1023	4				0	4	4	4	4	4	11	0	8192	8192	8192	3776	8768	8384	7168	12224	8064
1567153192	12	0	4169.230957	4278.974121	4199.487305	4183.077148	3830.256348	450	4				0	4	4	4	4	4	12	0	8192	8192	8192	3840	8768	8384	7168	12224	8064
1567153192	13	0	4158.974121	4272.820313	4187.179688	4170.769043	3816.410156	450	4				0	4	4	4	4	4	13	0	8192	8192	8192	3776	8768	8384	7232	12288	8384
1567153192	14	0	4145.128418	4242.05127	4170.256348	4151.282227	3803.076904	450	4				0	4	4	4	4	4	14	0	8192	8192	8192	3776	8768	8448	7168	12160	8384
1567153192	15	0	4153.333496	4242.05127	4171.282227	4137.436035	3802.05127	1023	4				0	4	4	4	4	4	15	0	8192	8128	8192	3776	8768	8384	7168	12224	8448
1567153192	16	0	4161.025879	4264.615234	4182.563965	4140	3804.102539	0	4				0	4	4	4	4	4	16	0	8192	8192	8192	3840	8768	8384	7168	12224	8448
1567153192	17	0	4149.743652	4262.563965	4194.871582	4154.871582	3807.692383	0	4				0	4	4	4	4	4	17	0	8192	8192	8192	3776	8768	8384	7232	12224	8384
1567153192	18	0	4156.410156	4248.205078	4211.794922	4168.205078	3823.589844	0	4				0	4	4	4	4	4	18	0	8192	8192	8192	3776	8768	8448	7104	12288	8384
1567153192	19	0	4174.871582	4242.05127	4224.615234	4175.384766	3838.974365	0	4				0	4	4	4	4	4	19	0	8192	8192	8192	3776	8768	8384	7104	12288	8384
1567153192	20	0	4168.717773	4233.846191	4226.153809	4185.128418	3837.94873	0	4				0	4	4	4	4	4	20	0	8192	8192	8192	3776	8768	8384	7104	12288	8384
1567153192	21	0	4160.512695	4233.846191	4215.897461	4195.384766	3832.307617	0	4				0	4	4	4	4	4	21	0	8192	8192	8192	3776	8768	8384	7232	12288	8384
1567153192	22	0	4162.563965	4250.256348	4207.179688	4196.410156	3832.307617	0	4				0	4	4	4	4	4	22	0	8192	8192	8192	3776	8768	8384	7168	12288	8384
1567153192	23	0	4158.461426	4254.358887	4202.563965	4187.692383	3821.538574	0	4				0	4	4	4	4	4	23	0	8192	8192	8192	3776	8768	8384	7168	12288	8384
1567153192	24	0	4155.897461	4244.102539	4193.846191	4174.358887	3809.230713	0	4				0	4	4	4	4	4	24	0	8192	8192	8192	3776	8768	8384	7168	12288	8704
1567153192	25	0	4148.205078	4242.05127	4182.05127	4168.205078	3813.846191	0	4				0	4	4	4	4	4	25	0	8192	8192	8192	3776	8768	8384	7232	12288	8704
1567153192	26	0	4141.025879	4244.102539	4176.410156	4168.717773	3820	0	4				0	4	4	4	4	4	26	0	8192	8192	8192	3776	8768	8448	7168	12288	8448
1567153192	27	0	4147.179688	4246.153809	4182.563965	4165.128418	3812.820557	0	4				0	4	4	4	4	4	27	0	8192	8192	8192	3776	8768	8448	7232	12288	8384
1567153192	28	0	4142.05127	4246.153809	4188.717773	4164.102539	3802.564209	0	4				0	4	4	4	4	4	28	0	8192	8192	8192	3776	8768	8384	7168	12224	8448
1567153192	29	0	4123.077148	4250.256348	4186.153809	4172.307617	3805.128174	0	4				0	4	4	4	4	4	29	0	8192	8192	8192	3776	8768	8448	7168	12288	8320
1567153192	30	0	4134.358887	4248.205078	4181.025879	4176.922852	3817.435791	0	4				0	4	4	4	4	4	30	0	8192	8192	8192	3776	8768	8384	7168	12288	8320
1567153193	31	0	4153.846191	4223.589844	4178.461426	4174.358887	3821.025635	0	4				0	4	4	4	4	4	31	0	8192	8192	8192	3776	8768	8448	7168	12224	8448
1567153193	32	0	4142.05127	4217.436035	4184.102539	4177.436035	3820.512939	0	4				0	4	4	4	4	4	32	0	8192	8192	8192	3776	8768	8384	7168	12288	8448
1567153193	33	0	4132.820313	4240	4191.794922	4181.538574	3832.307617	0	4				0	4	4	4	4	4	33	0	8192	8192	8192	3776	8768	8384	7232	12288	8448
1567153193	34	0	4146.666504	4250.256348	4184.615234	4172.307617	3834.871826	0	4				0	4	4	4	4	4	34	0	8192	8192	8192	3776	8768	8384	7232	12288	8448
1567153193	35	0	4143.077148	4244.102539	4172.307617	4157.436035	3814.358887	0	4				0	4	4	4	4	4	35	0	8192	8192	8192	3776	8768	8384	7232	12288	8384
1567153193	36	0	4118.974121	4235.897461	4169.743652	4156.410156	3808.205078	0	4				0	4	4	4	4	4	36	0	8192	8192	8192	3776	8768	8384	7104	12288	8448
1567153193	37	0	4122.05127	4235.897461	4171.794922	4167.692383	3818.974365	0	4				0	4	4	4	4	4	37	0	8192	8192	8192	3776	8768	8384	7232	12288	8384
1567153193	38	0	4146.153809	4246.153809	4174.358887	4172.307617	3824.102539	0	4				0	4	4	4	4	4	38	0	8192	8192	8192	3776	8768	8448	7232	12288	8384
1567153193	39	0	4130.769043	4248.205078	4171.794922	4164.102539	3822.05127	0	4				0	4	4	4	4	4	39	0	8192	8192	8192	3776	8768	8384	7232	12288	8448
1567153193	40	0	4104.102539	4237.94873	4172.307617	4170.256348	3828.718018	0	4				0	4	4	4	4	4	40	0	8192	8192	8192	3776	8768	8448	7232	12160	8384
1567153193	41	0	4133.333496	4248.205078	4177.94873	4187.692383	3838.974365	0	4				0	4	4	4	4	4	41	0	8192	8192	8192	3776	8768	8384	7168	12224	8448
1567153193	42	0	4155.384766	4252.307617	4175.384766	4185.641113	3836.923096	0	4				0	4	4	4	4	4	42	0	8192	8192	8192	3776	8768	8384	7168	12160	8256
1567153193	43	0	4114.358887	4227.692383	4170.769043	4177.436035	3830.769287	0	4				0	4	4	4	4	4	43	0	8192	8192	8192	3776	8768	8384	7168	12160	8256
1567153193	44	0	4097.94873	4233.846191	4170.769043	4181.025879	3840	0	4				0	4	4	4	4	4	44	0	8192	8192	8192	3776	8768	8384	7232	12352	8576
1567153193	45	0	4156.922852	4258.461426	4172.820313	4184.102539	3855.384521	0	4				0	4	4	4	4	4	45	0	8192	8192	8192	3776	8768	8384	7232	12224	8384
1567153193	46	0	4181.538574	4262.563965	4177.94873	4183.077148	3860.512939	0	4				0	4	4	4	4	4	46	0	8192	8192	8192	3776	8768	8384	7232	12288	8448
1567153193	47	0	4126.666504	4256.410156	4176.410156	4185.641113	3859.487061	0	4				0	4	4	4	4	4	47	0	8192	8192	8192	3776	8768	8384	7168	12288	8384
1567153193	48	0	4112.307617	4240	4168.717773	4185.641113	3859.487061	0	4				0	4	4	4	4	4	48	0	8192	8192	8192	3776	8768	8384	7168	12288	8384
1567153193	49	0	4163.077148	4229.743652	4167.179688	4183.077148	3858.974365	0	4				0	4	4	4	4	4	49	0	8192	8192	8192	3776	8768	8384	7168	12288	8384
1567153193	50	0	4193.333496	4246.153809	4176.410156	4190.769043	3863.589844	0	4				0	4	4	4	4	4	50	0	8192	8192	8192	3776	8768	8384	7168	12224	8384
1567153193	51	0	4183.589844	4264.615234	4181.538574	4200	3867.179443	0	4				0	4	4	4	4	4	51	0	8192	8192	8192	3776	8768	8384	7168	12288	8384
1567153193	52	0	4163.589844	4244.102539	4181.538574	4201.025879	3862.05127	0	4				0	4	4	4	4	4	52	0	8192	8192	8192	3776	8768	8384	7168	12288	8384
1567153193	53	0	4158.974121	4233.846191	4187.692383	4202.563965	3857.94873	0	4				0	4	4	4	4	4	53	0	8192	8192	8192	3776	8768	8448	7232	12224	8384
1567153193	54	0	4176.410156	4252.307617	4191.282227	4201.538574	3849.230713	0	4				0	4	4	4	4	4	54	0	8192	8192	8192	3776	8768	8384	7168	12288	8448
1567153193	55	0	4178.974121	4246.153809	4177.436035	4179.487305	3825.128174	0	4				0	4	4	4	4	4	55	0	8192	8192	8192	3776	8768	8448	7232	12224	8384
1567153193	56	0	4150.769043	4209.230957	4162.05127	4162.05127	3819.487061	0	4				0	4	4	4	4	4	56	0	8192	8192	8192	3776	8768	8384	7232	12224	8384
1567153193	57	0	4168.205078	4215.384766	4172.820313	4181.538574	3846.153809	0	4				0	4	4	4	4	4	57	0	8192	8192	8192	3840	8768	8448	7168	12288	8448
1567153193	58	0	4231.282227	4260.512695	4195.384766	4208.205078	3867.692383	0	4				0	4	4	4	4	4	58	0	8192	8192	8192	3776	8768	8384	7232	12288	8384
1567153193	59	0	4243.589844	4262.563965	4190.769043	4204.615234	3864.615479	0	4				0	4	4	4	4	4	59	0	8192	8192	8192	3840	8768	8448	7168	12288	8448
1567153193	60	0	4211.282227	4221.538574	4169.230957	4186.153809	3858.974365	0	4				0	4	4	4	4	4	60	0	8192	8192	8192	3776	8768	8384	7168	12288	8320
1567153193	61	0	4212.307617	4217.436035	4166.153809	4183.077148	3866.666748	0	4				0	4	4	4	4	4	61	0	8192	8192	8192	3840	8768	8384	7232	12288	8320
1567153193	62	0	4227.692383	4233.846191	4173.846191	4191.794922	3875.384521	0	4				0	4	4	4	4	4	62	0	8192	8192	8128	3776	8768	8384	7168	12288	8384
1567153193	63	0	4220.512695	4227.692383	4178.974121	4197.436035	3877.435791	0	4				0	4	4	4	4	4	63	0	8192	8192	8192	3776	8768	8448	7232	12288	8384
1567153193	64	0	4227.179688	4240	4190.256348	4200.512695	3883.589844	450	4				0	4	4	4	4	4	64	0	8192	8192	8192	3776	8768	8384	7168	12288	8448
1567153193	65	0	4250.256348	4264.615234	4205.641113	4203.589844	3894.358887	450	4				0	4	4	4	4	4	65	0	8192	8192	8192	3840	8768	8384	7232	12224	8704
1567153193	66	0	4254.358887	4252.307617	4207.179688	4204.102539	3897.94873	1023	4				0	4	4	4	4	4	66	0	8192	8192	8192	3776	8768	8384	7232	12224	8704
1567153193	67	0	4240.512695	4235.897461	4197.94873	4202.05127	3896.410156	450	4				0	4	4	4	4	4	67	0	8192	8192	8192	3776	8768	8384	7168	12288	8384
1567153193	68	0	4232.307617	4244.102539	4188.205078	4196.922852	3893.333252	1023	4				0	4	4	4	4	4	68	0	8192	8192	8192	3776	8768	8384	7232	12224	8384
1567153193	69	0	4236.922852	4246.153809	4174.871582	4184.615234	3885.641113	450	4				0	4	4	4	4	4	69	0	8192	8192	8192	3776	8768	8384	7168	12288	8512
1567153193	70	0	4226.153809	4233.846191	4159.487305	4168.205078	3872.820557	1023	4				0	4	4	4	4	4	70	0	8192	8192	8192	3776	8768	8384	7168	12288	8512
1567153193	71	0	4207.179688	4217.436035	4151.794922	4161.025879	3869.743652	450	4				0	4	4	4	4	4	71	0	8192	8192	8192	3776	8768	8384	7168	12288	8448
1567153193	72	0	4213.333496	4217.436035	4161.025879	4172.307617	3887.692383	450	4				0	4	4	4	4	4	72	0	8192	8192	8192	3776	8832	8384	7232	12288	8448
1567153193	73	0	4229.230957	4244.102539	4183.077148	4190.769043	3913.333252	1023	4				0	4	4	4	4	4	73	0	8192	8192	8192	3776	8768	8384	7168	12288	8384
1567153193	74	0	4221.025879	4244.102539	4189.230957	4191.794922	3917.435791	450	4				0	4	4	4	4	4	74	0	8192	8192	8192	3776	8768	8384	7168	12288	8384
1567153193	75	0	4209.743652	4217.436035	4178.974121	4179.487305	3902.564209	1023	4				0	4	4	4	4	4	75	0	8192	8192	8192	3776	8768	8384	7168	12288	8384
1567153193	76	0	4223.077148	4223.589844	4172.820313	4179.487305	3904.102539	450	4				0	4	4	4	4	4	76	0	8192	8192	8192	3776	8768	8384	7232	12224	8448
1567153193	77	0	4230.256348	4237.94873	4170.769043	4184.615234	3914.871826	450	4				0	4	4	4	4	4	77	0	8192	8192	8192	3776	8768	8384	7232	12288	8384
1567153193	78	0	4223.589844	4223.589844	4170.769043	4173.333496	3908.718018	450	4				0	4	4	4	4	4	78	0	8192	8192	8192	3776	8768	8384	7168	12224	8320
1567153193	79	0	4213.333496	4221.538574	4170.769043	4164.615234	3914.871826	1023	4				0	4	4	4	4	4	79	0	8192	8192	8192	3776	8768	8384	7168	12224	8320
1567153193	80	0	4199.487305	4233.846191	4167.692383	4178.461426	3940.512939	450	4				0	4	4	4	4	4	80	0	8192	8192	8192	3776	8768	8448	7168	12288	8768
1567153193	81	0	4208.717773	4229.743652	4172.307617	4193.846191	3951.794922	450	4				0	4	4	4	4	4	81	0	8192	8192	8192	3776	8768	8384	7168	12224	8384
1567153193	82	0	4237.94873	4223.589844	4175.897461	4191.282227	3946.666748	450	4				0	4	4	4	4	4	82	0	8192	8192	8192	3776	8768	8384	7168	12288	8384
1567153193	83	0	4238.974121	4235.897461	4170.256348	4181.025879	3942.05127	1023	4				0	4	4	4	4	4	83	0	8192	8192	8192	3776	8768	8384	7104	12288	8448
1567153193	84	0	4213.846191	4237.94873	4171.282227	4180	3940.512939	450	4				0	4	4	4	4	4	84	0	8192	8192	8192	3840	8768	8384	7104	12288	8448
1567153193	85	0	4214.358887	4221.538574	4177.94873	4192.820313	3947.692383	450	4				0	4	4	4	4	4	85	0	8192	8192	8192	3776	8768	8384	7232	12288	8448
1567153193	86	0	4217.94873	4223.589844	4176.922852	4207.692383	3955.897461	450	4				0	4	4	4	4	4	86	0	8192	8192	8192	3840	8768	8384	7168	12224	8448
1567153193	87	0	4200	4248.205078	4169.743652	4200	3952.307617	1023	4				0	4	4	4	4	4	87	0	8192	8192	8192	3776	8768	8384	7104	12288	8384
1567153193	88	0	4191.282227	4246.153809	4161.538574	4182.05127	3950.769287	450	4				0	4	4	4	4	4	88	0	8192	8192	8192	3776	8768	8384	7104	12288	8384
1567153193	89	0	4201.538574	4225.641113	4166.153809	4189.230957	3959.487061	450	4				0	4	4	4	4	4	89	0	8192	8192	8192	3776	8768	8448	7168	12224	8448
1567153193	90	0	4222.05127	4235.897461	4181.025879	4208.205078	3968.205078	450	4				0	4	4	4	4	4	90	0	8192	8192	8192	3776	8768	8384	7168	12288	8448
1567153193	91	0	4229.230957	4252.307617	4184.102539	4204.615234	3972.820557	1023	4				0	4	4	4	4	4	91	0	8192	8192	8192	3776	8768	8384	7168	12224	8384
1567153193	92	0	4214.871582	4235.897461	4167.692383	4194.871582	3974.871826	450	4				0	4	4	4	4	4	92	0	8192	8192	8192	3776	8768	8384	7168	12224	8384
1567153193	93	0	4207.179688	4221.538574	4163.077148	4196.922852	3976.923096	450	4				0	4	4	4	4	4	93	0	8192	8192	8192	3776	8768	8384	7104	12288	8384
1567153193	94	0	4224.615234	4242.05127	4177.94873	4204.615234	3982.05127	450	4				0	4	4	4	4	4	94	0	8192	8192	8192	3776	8768	8384	7232	12288	8448
1567153193	95	0	4224.102539	4248.205078	4182.05127	4209.230957	3984.615479	1023	4				0	4	4	4	4	4	95	0	8192	8192	8192	3776	8768	8384	7168	12288	8448
1567153193	96	0	4202.05127	4237.94873	4176.922852	4205.641113	3984.102539	450	4				0	4	4	4	4	4	96	0	8192	8192	8192	3776	8768	8384	7168	12288	8384
1567153193	97	0	4204.102539	4244.102539	4180.512695	4202.05127	3996.923096	450	4				0	4	4	4	4	4	97	0	8192	8192	8192	3840	8768	8384	7168	12288	8384
1567153193	98	0	4221.025879	4250.256348	4184.102539	4208.717773	4004.615479	450	4				0	4	4	4	4	4	98	0	8192	8192	8192	3840	8768	8384	7232	12224	8384
1567153193	99	0	4224.615234	4242.05127	4187.692383	4215.384766	3996.923096	1023	4				0	4	4	4	4	4	99	0	8192	8192	8192	3840	8768	8384	7232	12288	8448
1567153193	100	0	4214.358887	4248.205078	4191.794922	4213.846191	3992.820557	450	4				0	4	4	4	4	4	100	0	8192	8192	8192	3776	8768	8448	7168	12288	8448
1567153193	101	0	4221.025879	4242.05127	4194.358887	4214.358887	3999.487061	450	4				0	4	4	4	4	4	101	0	8192	8192	8192	3840	8768	8384	7168	12224	8384
1567153193	102	0	4222.563965	4213.333496	4192.307617	4216.922852	4000.512939	450	4				0	4	4	4	4	4	102	0	8192	8192	8128	3776	8768	8384	7168	12224	8384
1567153193	103	0	4197.94873	4221.538574	4186.153809	4213.333496	3993.333252	1023	4				0	4	4	4	4	4	103	0	8192	8192	8128	3776	8768	8384	7168	12224	8384
1567153193	104	0	4196.922852	4254.358887	4190.769043	4213.846191	3997.435791	450	4				0	4	4	4	4	4	104	0	8192	8192	8128	3776	8768	8384	7104	12288	8384
1567153193	105	0	4217.94873	4250.256348	4197.94873	4218.974121	4009.230713	450	4				0	4	4	4	4	4	105	0	8192	8192	8128	3776	8768	8448	7168	12288	8384
1567153193	106	0	4213.333496	4229.743652	4194.871582	4212.820313	4009.743652	450	4				0	4	4	4	4	4	106	0	8192	8192	8128	3776	8832	8384	7168	12288	8384
1567153193	107	0	4196.410156	4237.94873	4190.769043	4203.077148	4004.615479	1023	4				0	4	4	4	4	4	107	0	8192	8192	8128	3776	8832	8384	7232	12288	8448
1567153193	108	0	4203.077148	4246.153809	4194.871582	4207.692383	4008.718018	450	4				0	4	4	4	4	4	108	0	8192	8192	8192	3776	8832	8448	7104	12288	8384
1567153193	109	0	4207.179688	4223.589844	4196.410156	4217.94873	4015.897461	450	4				0	4	4	4	4	4	109	0	8192	8192	8192	3776	8832	8384	7232	12288	8384
1567153193	110	0	4198.461426	4207.179688	4194.871582	4218.461426	4020	450	4				0	4	4	4	4	4	110	0	8192	8192	8192	3776	8768	8448	7232	12288	8384
1567153193	111	0	4201.538574	4229.743652	4201.025879	4218.461426	4025.641113	1023	4				0	4	4	4	4	4	111	0	8192	8192	8192	3776	8768	8384	7232	12224	8384
1567153193	112	0	4201.025879	4248.205078	4204.102539	4219.487305	4027.692383	450	4				0	4	4	4	4	4	112	0	8192	8192	8192	3776	8832	8384	7232	12288	8448
1567153193	113	0	4191.282227	4240	4200.512695	4215.897461	4024.615479	450	4				0	4	4	4	4	4	113	0	8192	8192	8192	3776	8768	8384	7104	12288	8448
1567153193	114	0	4185.128418	4229.743652	4195.897461	4208.717773	4017.94873	450	4				0	4	4	4	4	4	114	0	8192	8192	8192	3776	8768	8384	7168	12352	8256
1567153193	115	0	4185.128418	4229.743652	4187.692383	4200.512695	4008.718018	1023	4				0	4	4	4	4	4	115	0	8192	8192	8192	3776	8768	8384	7168	12352	8256
1567153193	116	0	4188.717773	4227.692383	4185.641113	4194.871582	4004.615479	450	4				0	4	4	4	4	4	116	0	8192	8192	8192	3776	8768	8384	7168	12224	8256
1567153193	117	0	4196.922852	4227.692383	4192.820313	4197.94873	4010.769287	450	4				0	4	4	4	4	4	117	0	8192	8192	8192	3776	8768	8384	7168	12352	8448
1567153193	118	0	4206.666504	4219.487305	4196.410156	4201.538574	4017.435791	450	4				0	4	4	4	4	4	118	0	8192	8192	8192	3776	8768	8384	7232	12288	8384
1567153193	119	0	4202.05127	4209.230957	4196.410156	4204.102539	4018.974365	1023	4				0	4	4	4	4	4	119	0	8192	8192	8192	3776	8768	8384	7168	12288	8384
1567153193	120	0	4185.128418	4229.743652	4201.538574	4204.615234	4016.923096	450	4				0	4	4	4	4	4	120	0	8192	8192	8192	3776	8768	8384	7168	12288	8384
1567153193	121	0	4179.487305	4254.358887	4207.179688	4199.487305	4015.384521	450	4				0	4	4	4	4	4	121	0	8192	8128	8192	3776	8768	8448	7104	12224	8384
1567153193	122	0	4188.717773	4248.205078	4204.615234	4202.563965	4019.487061	450	4				0	4	4	4	4	4	122	0	8192	8192	8192	3776	8768	8384	7232	12224	8384
1567153193	123	0	4182.05127	4233.846191	4196.410156	4215.384766	4018.974365	1023	4				0	4	4	4	4	4	123	0	8192	8192	8192	3776	8768	8384	7168	12288	8384
1567153193	124	0	4162.563965	4229.743652	4193.846191	4212.307617	4016.410156	450	4				0	4	4	4	4	4	124	0	8192	8192	8192	3776	8768	8384	7168	12288	8384
1567153193	125	0	4175.384766	4233.846191	4190.769043	4197.94873	4018.461426	450	4				0	4	4	4	4	4	125	0	8192	8192	8192	3776	8768	8384	7168	12224	8384
1567153193	126	0	4187.692383	4227.692383	4181.538574	4193.846191	4007.179443	450	4				0	4	4	4	4	4	126	0	8192	8192	8192	3776	8768	8384	7232	12288	8448
1567153193	127	0	4169.743652	4205.128418	4177.94873	4194.871582	3995.897461	236	4				0	4	4	4	4	4	127	0	8192	8192	8192	3776	8768	8448	7104	12224	8512
1567153193	0	0	4166.666504	4207.179688	4186.153809	4201.538574	4016.923096	450	4				0	4	4	4	4	4	0	0	8192	8192	8192	3776	8768	8384	7104	12224	8512
1567153193	1	0	4185.128418	4229.743652	4196.922852	4212.820313	4045.128174	450	4				0	4	4	4	4	4	1	0	8192	8192	8192	3776	8768	8448	7168	12224	8384
1567153193	2	0	4190.769043	4227.692383	4197.94873	4221.538574	4050.769287	1023	4				0	4	4	4	4	4	2	0	8192	8192	8192	3776	8768	8384	7232	12288	8448
1567153193	3	0	4180.512695	4219.487305	4192.820313	4225.641113	4045.128174	450	4				0	4	4	4	4	4	3	0	8192	8192	8192	3776	8768	8384	7168	12288	8384
1567153193	4	0	4173.333496	4237.94873	4195.897461	4223.077148	4041.538574	1023	4				0	4	4	4	4	4	4	0	8192	8192	8192	3776	8768	8384	7168	12224	8576
1567153193	5	0	4175.897461	4256.410156	4196.410156	4219.487305	4040	450	4				0	4	4	4	4	4	5	0	8192	8192	8192	3776	8768	8384	7168	12224	8576
1567153193	6	0	4184.102539	4244.102539	4189.743652	4217.436035	4039.487061	1023	4				0	4	4	4	4	4	6	0	8192	8192	8192	3776	8768	8384	7104	12224	8576
1567153193	7	0	4186.153809	4225.641113	4188.717773	4216.922852	4042.564209	450	4				0	4	4	4	4	4	7	0	8192	8192	8192	3840	8768	8384	7168	12352	8448
1567153193	8	0	4185.641113	4221.538574	4192.820313	4221.538574	4052.307617	450	4				0	4	4	4	4	4	8	0	8192	8192	8192	3776	8768	8384	7168	12160	8384
1567153193	9	0	4197.436035	4233.846191	4191.794922	4224.615234	4058.461426	1023	4				0	4	4	4	4	4	9	0	8192	8192	8192	3776	8768	8384	7168	12288	8384
1567153193	10	0	4204.102539	4233.846191	4185.641113	4219.487305	4050.769287	450	4				0	4	4	4	4	4	10	0	8192	8192	8192	3776	8768	8384	7168	12288	8384
1567153193	11	0	4190.256348	4219.487305	4185.128418	4215.897461	4042.564209	1023	4				0	4	4	4	4	4	11	0	8192	8192	8192	3840	8768	8384	7104	12224	8384
1567153193	12	0	4170.769043	4229.743652	4190.256348	4216.922852	4046.153809	450	4				0	4	4	4	4	4	12	0	8192	8192	8192	3776	8768	8448	7232	12288	8384
1567153193	13	0	4172.820313	4252.307617	4197.94873	4215.384766	4050.256348	450	4				0	4	4	4	4	4	13	0	8192	8192	8192	3776	8768	8384	7168	12288	8384
1567153193	14	0	4189.230957	4250.256348	4205.128418	4217.436035	4051.281982	450	4				0	4	4	4	4	4	14	0	8192	8192	8192	3776	8768	8384	7168	12288	8384
1567153193	15	0	4185.128418	4242.05127	4198.461426	4218.974121	4049.743652	1023	4				0	4	4	4	4	4	15	0	8192	8192	8192	3776	8768	8384	7168	12352	8384
1567153193	16	0	4169.743652	4227.692383	4188.717773	4213.333496	4044.615479	0	4				0	4	4	4	4	4	16	0	8192	8192	8192	3776	8768	8384	7232	12224	8384
1567153193	17	0	4164.615234	4213.333496	4191.794922	4210.256348	4048.205078	0	4				0	4	4	4	4	4	17	0	8192	8192	8192	3776	8768	8384	7168	12288	8384
1567153193	18	0	4168.205078	4219.487305	4194.871582	4212.307617	4053.333252	0	4				0	4	4	4	4	4	18	0	8192	8192	8192	3776	8768	8384	7168	12288	8384
1567153193	19	0	4182.05127	4231.794922	4196.922852	4216.922852	4053.333252	0	4				0	4	4	4	4	4	19	0	8192	8192	8192	3776	8768	8384	7232	12288	8384
1567153193	20	0	4191.282227	4233.846191	4203.077148	4220	4054.871826	0	4				0	4	4	4	4	4	20	0	8192	8192	8192	3776	8768	8448	7168	12288	8384
1567153193	21	0	4177.94873	4231.794922	4207.179688	4216.410156	4050.256348	0	4				0	4	4	4	4	4	21	0	8192	8192	8192	3776	8768	8384	7168	12224	8384
1567153193	22	0	4172.820313	4231.794922	4208.205078	4214.871582	4047.179443	0	4				0	4	4	4	4	4	22	0	8192	8192	8192	3776	8768	8384	7168	12224	8512
1567153193	23	0	4185.641113	4233.846191	4209.230957	4221.538574	4054.871826	0	4				0	4	4	4	4	4	23	0	8192	8192	8192	3776	8768	8384	7168	12224	8512
1567153193	24	0	4184.102539	4229.743652	4212.820313	4228.717773	4065.641113	0	4				0	4	4	4	4	4	24	0	8192	8192	8192	3840	8768	8448	7232	12288	8512
1567153193	25	0	4178.974121	4219.487305	4213.846191	4233.846191	4068.205078	0	4				0	4	4	4	4	4	25	0	8192	8192	8192	3776	8768	8448	7232	12224	8448
1567153193	26	0	4179.487305	4215.384766	4211.794922	4232.820313	4066.666748	0	4				0	4	4	4	4	4	26	0	8192	8192	8192	3776	8768	8384	7168	12224	8384
1567153193	27	0	4172.820313	4217.436035	4202.05127	4218.974121	4067.692383	0	4				0	4	4	4	4	4	27	0	8192	8192	8192	3776	8768	8384	7104	12224	8384
1567153193	28	0	4165.641113	4219.487305	4194.358887	4204.102539	4061.025635	0	4				0	4	4	4	4	4	28	0	8192	8192	8192	3776	8768	8384	7104	12224	8384
1567153193	29	0	4161.538574	4217.436035	4191.282227	4189.230957	4048.205078	0	4				0	4	4	4	4	4	29	0	8192	8192	8192	3776	8768	8384	7168	12224	8384
1567153194	30	0	4151.282227	4205.128418	4178.461426	4168.205078	4040.512939	0	4				0	4	4	4	4	4	30	0	8192	8192	8192	3776	8768	8384	7168	12288	8448
1567153194	31	0	4153.846191	4205.128418	4178.461426	4169.230957	4049.743652	0	4				0	4	4	4	4	4	31	0	8192	8192	8192	3776	8768	8384	7168	12288	8320
1567153194	32	0	4170.256348	4217.436035	4200.512695	4205.128418	4072.307617	0	4				0	4	4	4	4	4	32	0	8192	8192	8192	3776	8768	8448	7168	12288	8320
1567153194	33	0	4171.282227	4211.282227	4211.282227	4228.205078	4085.641113	0	4				0	4	4	4	4	4	33	0	8192	8192	8192	3776	8768	8384	7168	12288	8448
1567153194	34	0	4163.589844	4198.974121	4202.563965	4216.410156	4082.05127	0	4				0	4	4	4	4	4	34	0	8192	8192	8192	3776	8768	8448	7232	12224	8384
1567153194	35	0	4169.230957	4194.871582	4189.743652	4203.589844	4063.076904	0	4				0	4	4	4	4	4	35	0	8192	8192	8192	3776	8768	8384	7168	12288	8448
1567153194	36	0	4173.333496	4190.769043	4178.461426	4197.94873	4051.794922	0	4				0	4	4	4	4	4	36	0	8192	8192	8192	3840	8768	8384	7168	12288	8448
1567153194	37	0	4161.025879	4196.922852	4171.282227	4189.743652	4060	0	4				0	4	4	4	4	4	37	0	8192	8192	8192	3776	8768	8384	7104	12224	8256
1567153194	38	0	4149.743652	4203.077148	4171.282227	4184.102539	4063.589844	0	4				0	4	4	4	4	4	38	0	8192	8192	8192	3776	8768	8384	7232	12288	8448
1567153194	39	0	4149.230957	4198.974121	4173.333496	4184.102539	4056.410156	0	4				0	4	4	4	4	4	39	0	8192	8192	8192	3776	8768	8384	7168	12224	8384
1567153194	40	0	4143.589844	4205.128418	4169.743652	4186.153809	4054.871826	0	4				0	4	4	4	4	4	40	0	8192	8192	8192	3840	8768	8448	7168	12288	8448
1567153194	41	0	4135.384766	4196.922852	4166.666504	4186.666504	4053.846191	0	4				0	4	4	4	4	4	41	0	8192	8192	8192	3776	8768	8384	7168	12288	8448
1567153194	42	0	4134.358887	4174.358887	4175.384766	4186.153809	4058.974365	0	4				0	4	4	4	4	4	42	0	8192	8192	8192	3840	8768	8448	7232	12224	8448
1567153194	43	0	4142.563965	4188.717773	4180.512695	4189.230957	4075.897461	0	4				0	4	4	4	4	4	43	0	8192	8192	8192	3776	8768	8384	7168	12288	8448
1567153194	44	0	4163.589844	4217.436035	4175.384766	4194.358887	4085.128174	0	4				0	4	4	4	4	4	44	0	8192	8192	8192	3776	8768	8384	7168	12224	8448
1567153194	45	0	4184.615234	4221.538574	4175.897461	4203.077148	4088.718018	0	4				0	4	4	4	4	4	45	0	8192	8192	8192	3776	8768	8384	7168	12288	8448
1567153194	46	0	4182.05127	4213.333496	4184.102539	4210.769043	4096.410156	0	4				0	4	4	4	4	4	46	0	8192	8192	8192	3776	8768	8384	7168	12288	8448
1567153194	47	0	4177.436035	4221.538574	4188.717773	4208.717773	4097.436035	0	4				0	4	4	4	4	4	47	0	8192	8192	8192	3776	8832	8384	7168	12224	8384
1567153194	48	0	4188.717773	4217.436035	4192.307617	4210.256348	4104.615234	0	4				0	4	4	4	4	4	48	0	8192	8192	8192	3776	8768	8384	7232	12288	8448
1567153194	49	0	4186.666504	4196.922852	4204.102539	4220.512695	4118.974121	0	4				0	4	4	4	4	4	49	0	8192	8192	8192	3776	8832	8384	7232	12224	8448
1567153194	50	0	4182.05127	4207.179688	4207.179688	4214.358887	4118.974121	0	4				0	4	4	4	4	4	50	0	8192	8192	8192	3776	8768	8384	7232	12224	8448
1567153194	51	0	4190.769043	4229.743652	4192.307617	4193.846191	4100.512695	0	4				0	4	4	4	4	4	51	0	8192	8128	8192	3776	8768	8384	7168	12288	8384
1567153194	52	0	4187.179688	4223.589844	4189.743652	4194.358887	4096.922852	0	4				0	4	4	4	4	4	52	0	8192	8192	8192	3840	8768	8384	7232	12224	8448
1567153194	53	0	4166.153809	4207.179688	4198.974121	4206.153809	4105.128418	0	4				0	4	4	4	4	4	53	0	8192	8192	8192	3776	8768	8448	7232	12288	8448
1567153194	54	0	4145.641113	4209.230957	4189.230957	4194.871582	4093.846191	0	4				0	4	4	4	4	4	54	0	8192	8192	8192	3776	8768	8384	7232	12288	8448
1567153194	55	0	4130.769043	4198.974121	4171.282227	4176.922852	4082.564209	0	4				0	4	4	4	4	4	55	0	8192	8192	8192	3776	8768	8384	7168	12288	8320
1567153194	56	0	4142.05127	4190.769043	4175.897461	4180.512695	4095.384521	0	4				0	4	4	4	4	4	56	0	8192	8192	8192	3776	8768	8384	7168	12224	8384
1567153194	57	0	4179.487305	4207.179688	4191.282227	4196.922852	4109.743652	0	4				0	4	4	4	4	4	57	0	8192	8192	8192	3776	8768	8384	7232	12224	8448
1567153194	58	0	4186.153809	4207.179688	4186.153809	4197.94873	4100	0	4				0	4	4	4	4	4	58	0	8192	8192	8192	3776	8768	8384	7168	12288	8576
1567153194	59	0	4151.794922	4194.871582	4173.333496	4180.512695	4082.564209	0	4				0	4	4	4	4	4	59	0	8192	8192	8192	3776	8768	8384	7168	12288	8576
1567153194	60	0	4135.384766	4196.922852	4177.436035	4170.256348	4085.128174	0	4				0	4	4	4	4	4	60	0	8192	8128	8192	3840	8768	8384	7168	12224	8576
1567153194	61	0	4144.102539	4203.077148	4188.717773	4177.436035	4095.384521	0	4				0	4	4	4	4	4	61	0	8192	8192	8192	3776	8768	8384	7232	12288	8448
1567153194	62	0	4152.820313	4203.077148	4192.820313	4187.179688	4094.871826	0	4				0	4	4	4	4	4	62	0	8192	8192	8192	3776	8768	8384	7168	12288	8384
1567153194	63	0	4150.769043	4207.179688	4184.615234	4185.128418	4085.641113	0	4				0	4	4	4	4	4	63	0	8192	8192	8192	3776	8768	8384	7168	12224	8384
1567153194	64	0	4138.974121	4201.025879	4178.461426	4177.94873	4084.615479	450	4				0	4	4	4	4	4	64	0	8192	8192	8192	3776	8768	8384	7168	12224	8384
1567153194	65	0	4146.666504	4198.974121	4184.615234	4180.512695	4097.94873	450	4				0	4	4	4	4	4	65	0	8192	8192	8192	3776	8768	8384	7232	12288	8384
1567153194	66	0	4174.871582	4211.282227	4184.615234	4193.846191	4113.333496	1023	4				0	4	4	4	4	4	66	0	8192	8192	8192	3776	8768	8384	7232	12224	8384
1567153194	67	0	4191.282227	4203.077148	4178.974121	4202.05127	4121.025879	450	4				0	4	4	4	4	4	67	0	8192	8192	8192	3776	8768	8384	7168	12288	8448
1567153194	68	0	4185.128418	4194.871582	4183.077148	4200.512695	4126.666504	1023	4				0	4	4	4	4	4	68	0	8192	8192	8192	3776	8768	8384	7168	12288	8448
1567153194	69	0	4177.436035	4213.333496	4191.282227	4198.974121	4131.282227	450	4				0	4	4	4	4	4	69	0	8192	8192	8192	3776	8768	8384	7168	12224	8448
1567153194	70	0	4181.025879	4225.641113	4196.922852	4205.128418	4131.282227	1023	4				0	4	4	4	4	4	70	0	8192	8192	8192	3776	8768	8448	7104	12288	8384
1567153194	71	0	4174.871582	4211.282227	4191.794922	4202.05127	4124.615234	450	4				0	4	4	4	4	4	71	0	8192	8192	8192	3840	8768	8448	7168	12288	8384
1567153194	72	0	4152.307617	4198.974121	4177.94873	4187.179688	4117.436035	450	4				0	4	4	4	4	4	72	0	8192	8192	8192	3840	8768	8384	7168	12288	8384
1567153194	73	0	4152.307617	4201.025879	4175.384766	4185.641113	4124.615234	1023	4				0	4	4	4	4	4	73	0	8192	8192	8192	3776	8768	8448	7168	12288	8384
1567153194	74	0	4183.077148	4205.128418	4187.692383	4200	4137.94873	450	4				0	4	4	4	4	4	74	0	8192	8192	8192	3840	8768	8384	7168	12224	8448
1567153194	75	0	4189.230957	4209.230957	4190.769043	4205.128418	4138.974121	1023	4				0	4	4	4	4	4	75	0	8192	8192	8192	3776	8768	8448	7232	12288	8384
1567153194	76	0	4171.794922	4215.384766	4182.563965	4197.436035	4135.897461	450	4				0	4	4	4	4	4	76	0	8192	8192	8192	3776	8768	8384	7168	12224	8704
1567153194	77	0	4174.358887	4215.384766	4182.563965	4194.871582	4142.05127	450	4				0	4	4	4	4	4	77	0	8192	8192	8192	3776	8768	8384	7168	12224	8704
1567153194	78	0	4180.512695	4201.025879	4185.128418	4201.025879	4141.538574	450	4				0	4	4	4	4	4	78	0	8192	8192	8192	3776	8832	8384	7232	12224	8448
1567153194	79	0	4171.282227	4194.871582	4178.461426	4205.128418	4133.333496	1023	4				0	4	4	4	4	4	79	0	8192	8192	8192	3776	8768	8448	7104	12224	8384
1567153194	80	0	4170.769043	4198.974121	4174.358887	4205.128418	4138.974121	450	4				0	4	4	4	4	4	80	0	8192	8192	8192	3776	8768	8384	7168	12288	8384
1567153194	81	0	4187.692383	4196.922852	4174.871582	4203.077148	4149.230957	450	4				0	4	4	4	4	4	81	0	8192	8192	8192	3840	8768	8384	7168	12224	8384
1567153194	82	0	4198.461426	4201.025879	4175.897461	4198.974121	4145.128418	450	4				0	4	4	4	4	4	82	0	8192	8192	8192	3776	8768	8384	7168	12224	8384
1567153194	83	0	4195.897461	4219.487305	4177.94873	4199.487305	4144.102539	1023	4				0	4	4	4	4	4	83	0	8192	8192	8192	3840	8768	8384	7168	12224	8448
1567153194	84	0	4189.743652	4217.436035	4175.384766	4202.05127	4149.743652	450	4				0	4	4	4	4	4	84	0	8192	8192	8192	3776	8768	8448	7168	12224	8384
1567153194	85	0	4178.461426	4201.025879	4172.307617	4192.820313	4145.641113	450	4				0	4	4	4	4	4	85	0	8192	8192	8192	3776	8768	8384	7232	12288	8448
1567153194	86	0	4175.384766	4201.025879	4170.769043	4182.563965	4140	450	4				0	4	4	4	4	4	86	0	8192	8192	8192	3776	8768	8384	7232	12288	8448
1567153194	87	0	4188.205078	4201.025879	4173.846191	4189.743652	4144.615234	1023	4				0	4	4	4	4	4	87	0	8192	8192	8192	3776	8768	8384	7168	12224	8384
1567153194	88	0	4192.307617	4194.871582	4180	4200	4149.743652	450	4				0	4	4	4	4	4	88	0	8192	8192	8192	3776	8768	8384	7168	12224	8448
1567153194	89	0	4179.487305	4205.128418	4181.538574	4196.922852	4148.717773	450	4				0	4	4	4	4	4	89	0	8192	8192	8192	3776	8768	8384	7168	12224	8448
1567153194	90	0	4185.641113	4219.487305	4181.025879	4194.358887	4150.769043	450	4				0	4	4	4	4	4	90	0	8192	8192	8192	3776	8768	8384	7168	12224	8448
1567153194	91	0	4200	4219.487305	4181.538574	4201.538574	4153.846191	1023	4				0	4	4	4	4	4	91	0	8192	8192	8192	3776	8768	8384	7104	12288	8512
1567153194	92	0	4186.666504	4215.384766	4185.128418	4201.025879	4153.333496	450	4				0	4	4	4	4	4	92	0	8192	8192	8192	3776	8768	8448	7104	12224	8384
1567153194	93	0	4167.692383	4209.230957	4183.589844	4191.282227	4148.717773	450	4				0	4	4	4	4	4	93	0	8192	8192	8192	3776	8768	8384	7232	12288	8448
1567153194	94	0	4175.384766	4217.436035	4182.563965	4190.769043	4146.153809	450	4				0	4	4	4	4	4	94	0	8192	8192	8192	3776	8768	8448	7232	12224	8320
1567153194	95	0	4199.487305	4225.641113	4192.820313	4202.05127	4158.461426	1023	4				0	4	4	4	4	4	95	0	8192	8192	8192	3776	8768	8384	7232	12224	8320
1567153194	96	0	4210.769043	4209.230957	4201.025879	4212.820313	4172.820313	450	4				0	4	4	4	4	4	96	0	8192	8192	8192	3776	8768	8384	7168	12224	8704
1567153194	97	0	4200	4207.179688	4200	4216.922852	4172.307617	450	4				0	4	4	4	4	4	97	0	8192	8192	8192	3776	8768	8448	7168	12288	8384
1567153194	98	0	4195.897461	4237.94873	4197.94873	4216.922852	4171.794922	450	4				0	4	4	4	4	4	98	0	8192	8192	8192	3776	8768	8384	7232	12288	8448
1567153194	99	0	4211.282227	4231.794922	4196.410156	4216.410156	4178.974121	1023	4				0	4	4	4	4	4	99	0	8192	8192	8192	3776	8768	8384	7168	12224	8448
1567153194	100	0	4209.230957	4205.128418	4191.282227	4217.94873	4178.461426	450	4				0	4	4	4	4	4	100	0	8192	8192	8192	3776	8768	8384	7168	12224	8448
1567153194	101	0	4191.282227	4219.487305	4183.589844	4216.410156	4170.769043	450	4				0	4	4	4	4	4	101	0	8192	8192	8192	3776	8768	8384	7104	12224	8448
1567153194	102	0	4185.641113	4242.05127	4184.102539	4215.897461	4167.692383	450	4				0	4	4	4	4	4	102	0	8192	8192	8192	3776	8768	8384	7232	12224	8448
1567153194	103	0	4190.769043	4219.487305	4188.717773	4217.94873	4170.769043	1023	4				0	4	4	4	4	4	103	0	8192	8192	8192	3840	8768	8384	7168	12288	8448
1567153194	104	0	4186.666504	4192.820313	4178.974121	4209.743652	4164.102539	450	4				0	4	4	4	4	4	104	0	8192	8192	8192	3776	8768	8384	7168	12288	8448
1567153194	105	0	4182.563965	4196.922852	4171.282227	4200.512695	4154.871582	450	4				0	4	4	4	4	4	105	0	8192	8192	8192	3776	8768	8384	7168	12288	8384
1567153194	106	0	4190.769043	4213.333496	4181.025879	4202.563965	4162.05127	450	4				0	4	4	4	4	4	106	0	8192	8192	8192	3776	8768	8384	7168	12288	8384
1567153194	107	0	4194.358887	4205.128418	4181.025879	4200.512695	4169.743652	1023	4				0	4	4	4	4	4	107	0	8192	8192	8192	3840	8768	8384	7168	12288	8384
1567153194	108	0	4199.487305	4201.025879	4175.897461	4197.436035	4169.743652	450	4				0	4	4	4	4	4	108	0	8192	8192	8192	3776	8768	8384	7168	12288	8384
1567153194	109	0	4202.05127	4221.538574	4180.512695	4206.153809	4170.769043	450	4				0	4	4	4	4	4	109	0	8192	8192	8192	3776	8768	8384	7168	12224	8640
1567153194	110	0	4189.743652	4221.538574	4181.538574	4209.743652	4168.717773	450	4				0	4	4	4	4	4	110	0	8192	8192	8192	3776	8768	8384	7168	12224	8384
1567153194	111	0	4185.128418	4203.077148	4177.94873	4203.589844	4167.179688	1023	4				0	4	4	4	4	4	111	0	8192	8192	8192	3776	8768	8384	7104	12224	8448
1567153194	112	0	4198.974121	4207.179688	4175.897461	4199.487305	4163.589844	450	4				0	4	4	4	4	4	112	0	8192	8192	8192	3776	8768	8384	7168	12224	8576
1567153194	113	0	4200.512695	4205.128418	4176.410156	4200	4160.512695	450	4				0	4	4	4	4	4	113	0	8192	8192	8192	3776	8768	8384	7168	12224	8576
1567153194	114	0	4183.077148	4188.717773	4177.94873	4203.589844	4161.025879	450	4				0	4	4	4	4	4	114	0	8192	8192	8192	3776	8768	8448	7104	12352	8256
1567153194	115	0	4182.05127	4190.769043	4176.410156	4197.436035	4154.871582	1023	4				0	4	4	4	4	4	115	0	8192	8192	8192	3776	8768	8384	7168	12224	8384
1567153194	116	0	4197.436035	4203.077148	4171.282227	4190.769043	4150.769043	450	4				0	4	4	4	4	4	116	0	8192	8192	8192	3776	8768	8448	7168	12288	8448
1567153194	117	0	4200.512695	4211.282227	4173.333496	4195.897461	4161.538574	450	4				0	4	4	4	4	4	117	0	8192	8192	8192	3776	8768	8384	7168	12288	8384
1567153194	118	0	4188.717773	4207.179688	4175.897461	4194.871582	4163.077148	450	4				0	4	4	4	4	4	118	0	8192	8192	8192	3776	8768	8384	7168	12288	8384
1567153194	119	0	4178.461426	4196.922852	4167.692383	4182.563965	4148.205078	1023	4				0	4	4	4	4	4	119	0	8192	8192	8192	3776	8768	8384	7168	12224	8448
1567153194	120	0	4180	4194.871582	4160.512695	4175.897461	4145.128418	450	4				0	4	4	4	4	4	120	0	8192	8192	8192	3776	8768	8448	7168	12224	8384
1567153194	121	0	4189.743652	4211.282227	4166.153809	4183.077148	4160	450	4				0	4	4	4	4	4	121	0	8192	8192	8192	3840	8768	8384	7232	12352	8384
1567153194	122	0	4191.794922	4223.589844	4178.974121	4192.820313	4168.717773	450	4				0	4	4	4	4	4	122	0	8192	8192	8192	3776	8768	8384	7232	12352	8384
1567153194	123	0	4179.487305	4198.974121	4180	4191.282227	4161.538574	1023	4				0	4	4	4	4	4	123	0	8192	8192	8192	3776	8768	8384	7168	12224	8384
1567153194	124	0	4173.333496	4178.461426	4165.641113	4186.666504	4154.358887	450	4				0	4	4	4	4	4	124	0	8192	8192	8192	3776	8768	8384	7168	12288	8448
1567153194	125	0	4184.615234	4205.128418	4170.769043	4195.384766	4163.589844	450	4				0	4	4	4	4	4	125	0	8192	8192	8192	3776	8768	8384	7104	12288	8384
1567153194	126	0	4190.769043	4225.641113	4196.922852	4209.743652	4174.871582	450	4				0	4	4	4	4	4	126	0	8192	8192	8192	3776	8768	8384	7104	12288	8384
1567153194	127	0	4180.512695	4198.974121	4196.922852	4205.641113	4170.256348	236	4				0	4	4	4	4	4	127	0	8192	8192	8192	3776	8768	8448	7232	12288	8576
1567153194	0	0	4177.94873	4201.025879	4184.102539	4198.974121	4166.153809	450	4				0	4	4	4	4	4	0	0	8192	8192	8192	3776	8768	8384	7232	12288	8448
1567153194	1	0	4190.769043	4229.743652	4190.256348	4205.128418	4167.692383	450	4				0	4	4	4	4	4	1	0	8192	8192	8192	3776	8768	8448	7168	12224	8512
1567153194	2	0	4193.333496	4217.436035	4196.922852	4208.205078	4163.589844	1023	4				0	4	4	4	4	4	2	0	8192	8192	8192	3776	8768	8384	7104	12224	8384
1567153194	3	0	4183.589844	4205.128418	4192.820313	4202.563965	4162.05127	450	4				0	4	4	4	4	4	3	0	8192	8192	8192	3776	8768	8384	7104	12224	8384
1567153194	4	0	4190.256348	4217.436035	4189.230957	4197.436035	4171.282227	1023	4				0	4	4	4	4	4	4	0	8192	8192	8192	3776	8768	8384	7168	12224	8448
1567153194	5	0	4211.794922	4207.179688	4194.358887	4201.538574	4180	450	4				0	4	4	4	4	4	5	0	8192	8192	8192	3776	8768	8384	7168	12224	8384
1567153194	6	0	4213.333496	4198.974121	4196.922852	4203.077148	4177.94873	1023	4				0	4	4	4	4	4	6	0	8192	8192	8192	3776	8768	8384	7168	12288	8384
1567153194	7	0	4191.282227	4215.384766	4191.282227	4189.230957	4166.153809	450	4				0	4	4	4	4	4	7	0	8192	8192	8192	3776	8768	8384	7104	12288	8448
1567153194	8	0	4185.128418	4215.384766	4185.128418	4177.94873	4157.436035	450	4				0	4	4	4	4	4	8	0	8192	8192	8192	3776	8768	8384	7104	12288	8448
1567153194	9	0	4197.94873	4203.077148	4187.692383	4191.794922	4160.512695	1023	4				0	4	4	4	4	4	9	0	8192	8192	8192	3776	8768	8448	7168	12224	8448
1567153194	10	0	4211.794922	4219.487305	4203.589844	4213.846191	4175.384766	450	4				0	4	4	4	4	4	10	0	8192	8192	8192	3776	8768	8384	7232	12224	8384
1567153194	11	0	4228.205078	4240	4209.743652	4220.512695	4188.205078	1023	4				0	4	4	4	4	4	11	0	8192	8192	8192	3776	8768	8384	7168	12288	8192
1567153194	12	0	4233.846191	4231.794922	4202.563965	4222.563965	4182.05127	450	4				0	4	4	4	4	4	12	0	8192	8192	8192	3776	8768	8448	7168	12288	8192
1567153194	13	0	4214.358887	4219.487305	4202.563965	4230.256348	4171.794922	450	4				0	4	4	4	4	4	13	0	8192	8192	8192	3776	8768	8384	7232	12288	8448
1567153194	14	0	4199.487305	4225.641113	4207.179688	4234.871582	4177.436035	450	4				0	4	4	4	4	4	14	0	8192	8192	8192	3776	8768	8448	7168	12224	8448
1567153194	15	0	4212.820313	4231.794922	4205.128418	4230.256348	4184.615234	1023	4				0	4	4	4	4	4	15	0	8192	8192	8192	3776	8768	8384	7104	12224	8384
1567153194	16	0	4214.871582	4215.384766	4197.94873	4223.077148	4177.436035	0	4				0	4	4	4	4	4	16	0	8192	8192	8192	3776	8768	8448	7104	12224	8384
1567153194	17	0	4193.333496	4203.077148	4194.358887	4217.436035	4161.538574	0	4				0	4	4	4	4	4	17	0	8192	8192	8128	3776	8768	8384	7168	12288	8448
1567153194	18	0	4181.538574	4201.025879	4195.897461	4208.717773	4153.333496	0	4				0	4	4	4	4	4	18	0	8192	8192	8192	3840	8768	8384	7168	12224	8384
1567153194	19	0	4178.974121	4203.077148	4194.871582	4201.538574	4159.487305	0	4				0	4	4	4	4	4	19	0	8192	8192	8192	3776	8768	8448	7168	12288	8384
1567153194	20	0	4192.820313	4215.384766	4188.205078	4199.487305	4162.05127	0	4				0	4	4	4	4	4	20	0	8192	8192	8192	3776	8768	8384	7168	12288	8384
1567153194	21	0	4215.384766	4219.487305	4185.128418	4196.922852	4151.794922	0	4				0	4	4	4	4	4	21	0	8192	8192	8192	3776	8768	8448	7168	12288	8384
1567153194	22	0	4208.717773	4203.077148	4189.743652	4193.333496	4149.743652	0	4				0	4	4	4	4	4	22	0	8192	8192	8128	3776	8768	8384	7168	12224	8384
1567153194	23	0	4196.410156	4211.282227	4204.615234	4198.461426	4170.769043	0	4				0	4	4	4	4	4	23	0	8192	8192	8192	3776	8768	8448	7168	12224	8384
1567153194	24	0	4216.410156	4229.743652	4212.820313	4205.641113	4187.692383	0	4				0	4	4	4	4	4	24	0	8192	8192	8192	3776	8768	8384	7232	12288	8448
1567153194	25	0	4207.179688	4201.025879	4208.717773	4196.922852	4178.974121	0	4				0	4	4	4	4	4	25	0	8192	8192	8192	3776	8768	8384	7104	12288	8384
1567153194	26	0	4172.307617	4190.769043	4207.179688	4185.641113	4173.333496	0	4				0	4	4	4	4	4	26	0	8192	8192	8192	3776	8768	8384	7104	12288	8384
1567153194	27	0	4203.589844	4231.794922	4212.307617	4192.820313	4183.077148	0	4				0	4	4	4	4	4	27	0	8192	8192	8192	3776	8768	8320	7168	12288	8384
1567153194	28	0	4243.589844	4252.307617	4217.94873	4202.563965	4188.205078	0	4				0	4	4	4	4	4	28	0	8192	8192	8192	3776	8768	8384	7168	12224	8384
1567153195	29	0	4208.205078	4233.846191	4213.333496	4204.615234	4183.589844	0	4				0	4	4	4	4	4	29	0	8192	8192	8192	3776	8768	8384	7104	12224	8512
1567153195	30	0	4183.589844	4227.692383	4206.153809	4203.589844	4181.538574	0	4				0	4	4	4	4	4	30	0	8192	8192	8192	3776	8768	8384	7104	12224	8512
1567153195	31	0	4207.692383	4223.589844	4201.025879	4196.410156	4179.487305	0	4				0	4	4	4	4	4	31	0	8192	8192	8192	3776	8768	8384	7168	12288	8384
1567153195	32	0	4191.794922	4215.384766	4193.333496	4182.05127	4168.205078	0	4				0	4	4	4	4	4	32	0	8192	8192	8192	3776	8768	8384	7168	12288	8384
1567153195	33	0	4162.05127	4217.436035	4183.589844	4180	4160.512695	0	4				0	4	4	4	4	4	33	0	8192	8192	8192	3776	8768	8384	7168	12224	8384
1567153195	34	0	4188.205078	4205.128418	4178.461426	4191.794922	4160	0	4				0	4	4	4	4	4	34	0	8192	8192	8192	3776	8768	8384	7168	12224	8384
1567153195	35	0	4209.230957	4194.871582	4182.563965	4192.307617	4160	0	4				0	4	4	4	4	4	35	0	8192	8192	8192	3776	8768	8384	7168	12224	8448
1567153195	36	0	4191.794922	4217.436035	4188.717773	4189.743652	4166.666504	0	4				0	4	4	4	4	4	36	0	8192	8192	8192	3776	8768	8384	7168	12288	8448
1567153195	37	0	4185.641113	4221.538574	4187.692383	4195.897461	4168.205078	0	4				0	4	4	4	4	4	37	0	8192	8192	8192	3776	8768	8384	7104	12288	8384
1567153195	38	0	4189.743652	4198.974121	4188.205078	4201.025879	4166.153809	0	4				0	4	4	4	4	4	38	0	8192	8192	8192	3776	8768	8384	7168	12288	8256
1567153195	39	0	4182.563965	4196.922852	4195.384766	4202.05127	4181.025879	0	4				0	4	4	4	4	4	39	0	8192	8192	8192	3776	8768	8384	7168	12288	8576
1567153195	40	0	4184.102539	4207.179688	4196.410156	4203.589844	4201.538574	0	4				0	4	4	4	4	4	40	0	8192	8192	8192	3840	8768	8384	7168	12224	8576
1567153195	41	0	4191.794922	4198.974121	4192.820313	4205.128418	4201.538574	0	4				0	4	4	4	4	4	41	0	8192	8192	8192	3776	8768	8384	7168	12288	8384
1567153195	42	0	4194.358887	4192.820313	4192.307617	4204.615234	4193.333496	0	4				0	4	4	4	4	4	42	0	8192	8192	8192	3776	8768	8384	7168	12224	8384
1567153195	43	0	4207.179688	4205.128418	4192.307617	4208.205078	4195.384766	0	4				0	4	4	4	4	4	43	0	8192	8192	8192	3776	8768	8384	7168	12224	8448
1567153195	44	0	4223.589844	4219.487305	4193.333496	4213.333496	4201.025879	0	4				0	4	4	4	4	4	44	0	8192	8192	8192	3776	8768	8384	7168	12224	8448
1567153195	45	0	4215.384766	4223.589844	4200	4221.025879	4206.666504	0	4				0	4	4	4	4	4	45	0	8192	8192	8192	3776	8768	8384	7168	12224	8448
1567153195	46	0	4192.307617	4221.538574	4207.692383	4233.846191	4218.461426	0	4				0	4	4	4	4	4	46	0	8192	8192	8192	3776	8768	8384	7168	12224	8384
1567153195	47	0	4204.102539	4215.384766	4206.153809	4236.922852	4228.717773	0	4				0	4	4	4	4	4	47	0	8192	8192	8192	3776	8768	8384	7168	12224	8448
1567153195	48	0	4234.358887	4213.333496	4205.128418	4225.128418	4226.666504	0	4				0	4	4	4	4	4	48	0	8192	8192	8192	3776	8768	8384	7168	12224	8448
1567153195	49	0	4231.794922	4221.538574	4204.615234	4218.461426	4219.487305	0	4				0	4	4	4	4	4	49	0	8192	8192	8192	3776	8768	8320	7168	12224	8448
1567153195	50	0	4213.846191	4217.436035	4208.717773	4230.256348	4218.974121	0	4				0	4	4	4	4	4	50	0	8192	8192	8192	3776	8768	8448	7168	12224	8448
1567153195	51	0	4223.077148	4196.922852	4220	4239.487305	4224.102539	0	4				0	4	4	4	4	4	51	0	8192	8192	8192	3776	8768	8384	7168	12224	8384
1567153195	52	0	4224.615234	4205.128418	4214.358887	4225.128418	4215.384766	0	4				0	4	4	4	4	4	52	0	8192	8192	8192	3776	8768	8448	7168	12224	8384
1567153195	53	0	4196.922852	4223.589844	4201.538574	4209.230957	4196.410156	0	4				0	4	4	4	4	4	53	0	8192	8192	8192	3776	8768	8384	7168	12288	8576
1567153195	54	0	4196.922852	4219.487305	4205.641113	4214.358887	4198.974121	0	4				0	4	4	4	4	4	54	0	8192	8192	8192	3776	8768	8448	7168	12288	8384
1567153195	55	0	4218.461426	4211.282227	4208.717773	4217.94873	4210.256348	0	4				0	4	4	4	4	4	55	0	8192	8192	8192	3776	8768	8384	7104	12288	8448
1567153195	56	0	4218.974121	4215.384766	4210.769043	4213.333496	4202.563965	0	4				0	4	4	4	4	4	56	0	8192	8192	8192	3776	8768	8384	7168	12224	8320
1567153195	57	0	4197.94873	4219.487305	4215.897461	4216.410156	4197.436035	0	4				0	4	4	4	4	4	57	0	8192	8192	8192	3776	8768	8448	7168	12224	8384
1567153195	58	0	4189.230957	4213.333496	4208.205078	4216.410156	4208.205078	0	4				0	4	4	4	4	4	58	0	8192	8192	8128	3776	8768	8384	7168	12224	8384
1567153195	59	0	4220.512695	4209.230957	4198.461426	4213.846191	4219.487305	0	4				0	4	4	4	4	4	59	0	8192	8192	8192	3776	8768	8384	7104	12288	8448
1567153195	60	0	4238.974121	4219.487305	4212.307617	4227.692383	4226.153809	0	4				0	4	4	4	4	4	60	0	8192	8192	8192	3776	8768	8448	7104	12288	8384
1567153195	61	0	4222.563965	4215.384766	4226.153809	4235.384766	4227.179688	0	4				0	4	4	4	4	4	61	0	8192	8192	8192	3776	8768	8384	7104	12288	8384
1567153195	62	0	4217.436035	4196.922852	4214.358887	4219.487305	4218.461426	0	4				0	4	4	4	4	4	62	0	8192	8192	8192	3776	8832	8384	7104	12288	8384
1567153195	63	0	4226.153809	4203.077148	4206.666504	4214.871582	4219.487305	0	4				0	4	4	4	4	4	63	0	8192	8192	8192	3776	8768	8384	7104	12288	8448
1567153195	64	0	4210.256348	4221.538574	4206.153809	4221.025879	4224.102539	450	4				0	4	4	4	4	4	64	0	8192	8192	8192	3776	8832	8384	7168	12288	8448
1567153195	65	0	4194.358887	4211.282227	4188.205078	4209.230957	4201.538574	450	4				0	4	4	4	4	4	65	0	8192	8192	8192	3776	8768	8384	7104	12224	8512
1567153195	66	0	4198.461426	4196.922852	4171.282227	4192.307617	4176.410156	1023	4				0	4	4	4	4	4	66	0	8192	8192	8192	3776	8768	8384	7104	12224	8512
1567153195	67	0	4198.461426	4198.974121	4174.871582	4197.94873	4186.153809	450	4				0	4	4	4	4	4	67	0	8192	8192	8192	3776	8768	8384	7168	12288	8384
1567153195	68	0	4206.666504	4207.179688	4186.666504	4211.282227	4201.538574	1023	4				0	4	4	4	4	4	68	0	8192	8192	8192	3776	8768	8448	7168	12224	8384
1567153195	69	0	4207.179688	4209.230957	4192.820313	4209.743652	4196.922852	450	4				0	4	4	4	4	4	69	0	8192	8192	8192	3776	8768	8384	7168	12352	8448
1567153195	70	0	4183.589844	4184.615234	4193.333496	4198.974121	4188.205078	1023	4				0	4	4	4	4	4	70	0	8192	8192	8192	3776	8768	8384	7168	12352	8448
1567153195	71	0	4186.153809	4168.205078	4188.205078	4196.922852	4193.333496	450	4				0	4	4	4	4	4	71	0	8192	8192	8192	3776	8768	8384	7168	12224	8320
1567153195	72	0	4218.974121	4192.820313	4182.563965	4209.743652	4210.769043	450	4				0	4	4	4	4	4	72	0	8192	8192	8192	3776	8768	8448	7168	12224	8448
1567153195	73	0	4224.102539	4221.538574	4186.153809	4216.410156	4215.897461	1023	4				0	4	4	4	4	4	73	0	8192	8192	8192	3776	8768	8448	7168	12224	8384
1567153195	74	0	4218.461426	4217.436035	4190.769043	4209.230957	4208.205078	450	4				0	4	4	4	4	4	74	0	8192	8192	8192	3840	8704	8448	7168	12288	8128
1567153195	75	0	4219.487305	4209.230957	4186.666504	4207.179688	4209.743652	1023	4				0	4	4	4	4	4	75	0	8192	8192	8192	3776	8768	8448	6144	12288	8384
1567153195	76	0	4194.358887	4209.230957	4180.512695	4208.205078	4212.820313	450	4				0	4	4	4	4	4	76	0	8192	8192	8192	3776	8768	8384	7104	12288	8384
1567153195	77	0	4193.333496	4201.025879	4178.461426	4205.128418	4205.641113	450	4				0	4	4	4	4	4	77	0	8192	8192	8192	3776	8768	8448	7232	12288	8448
1567153195	78	0	4226.666504	4176.410156	4176.922852	4201.538574	4195.897461	450	4				0	4	4	4	4	4	78	0	8192	8192	8192	3776	8768	8384	7232	12288	8384
1567153195	79	0	4208.205078	4160	4172.307617	4193.846191	4183.589844	1023	4				0	4	4	4	4	4	79	0	8192	8192	8192	3776	8768	8384	7104	12288	8384
1567153195	80	0	4173.333496	4172.307617	4164.102539	4184.102539	4170.769043	450	4				0	4	4	4	4	4	80	0	8192	8192	8192	3776	8768	8384	7104	12288	8384
1567153195	81	0	4189.230957	4198.974121	4164.615234	4192.307617	4181.538574	450	4				0	4	4	4	4	4	81	0	8192	8192	8192	3776	8768	8384	7104	12224	8384
1567153195	82	0	4195.384766	4209.230957	4170.769043	4204.615234	4198.461426	450	4				0	4	4	4	4	4	82	0	8192	8192	8192	3776	8768	8448	7168	12288	8448
1567153195	83	0	4182.05127	4196.922852	4165.128418	4196.410156	4189.743652	1023	4				0	4	4	4	4	4	83	0	8192	8192	8192	3776	8768	8384	7168	12224	8320
1567153195	84	0	4212.820313	4184.615234	4165.641113	4193.846191	4190.769043	450	4				0	4	4	4	4	4	84	0	8192	8192	8192	3776	8768	8448	7168	12224	8320
1567153195	85	0	4228.717773	4192.820313	4178.461426	4202.05127	4198.461426	450	4				0	4	4	4	4	4	85	0	8192	8192	8192	3776	8768	8384	7040	12288	8384
1567153195	86	0	4193.333496	4201.025879	4178.974121	4203.077148	4186.153809	450	4				0	4	4	4	4	4	86	0	8192	8192	8192	3776	8768	8448	7232	12288	8384
1567153195	87	0	4178.461426	4180.512695	4166.153809	4206.153809	4185.128418	1023	4				0	4	4	4	4	4	87	0	8192	8192	8192	3776	8768	8384	7232	12352	8448
1567153195	88	0	4192.307617	4168.205078	4162.05127	4215.384766	4206.666504	450	4				0	4	4	4	4	4	88	0	8192	8192	8192	3776	8768	8384	7232	12352	8448
1567153195	89	0	4200	4186.666504	4167.692383	4223.589844	4220.512695	450	4				0	4	4	4	4	4	89	0	8192	8192	8192	3776	8768	8384	7168	12288	7936
1567153195	90	0	4198.974121	4192.820313	4161.025879	4227.692383	4223.077148	450	4				0	4	4	4	4	4	90	0	8192	8192	8192	3776	8768	8448	7168	12288	8448
1567153195	91	0	4186.153809	4164.102539	4153.846191	4231.794922	4232.820313	1023	4				0	4	4	4	4	4	91	0	8192	8192	8192	3776	8768	8384	7104	12224	8384
1567153195	92	0	4178.461426	4147.692383	4160	4241.025879	4240.512695	450	4				0	4	4	4	4	4	92	0	8192	8192	8192	3776	8768	8384	7104	12288	8256
1567153195	93	0	4195.897461	4166.153809	4170.769043	4252.307617	4248.205078	450	4				0	4	4	4	4	4	93	0	8192	8192	8192	3776	8768	8384	7168	12224	8320
1567153195	94	0	4201.025879	4170.256348	4173.846191	4249.743652	4253.846191	450	4				0	4	4	4	4	4	94	0	8192	8192	8192	3776	8768	8384	7168	12224	8320
1567153195	95	0	4184.615234	4157.94873	4167.179688	4234.871582	4240.512695	1023	4				0	4	4	4	4	4	95	0	8192	8192	8192	3776	8768	8448	7168	12288	8448
1567153195	96	0	4199.487305	4166.153809	4169.230957	4230.256348	4227.692383	450	4				0	4	4	4	4	4	96	0	8192	8192	8192	3776	8768	8384	7232	12288	8448
1567153195	97	0	4220	4180.512695	4181.025879	4232.820313	4236.922852	450	4				0	4	4	4	4	4	97	0	8192	8192	8192	3776	8768	8384	7168	12288	8448
1567153195	98	0	4204.615234	4176.410156	4186.153809	4231.282227	4244.615234	450	4				0	4	4	4	4	4	98	0	8192	8192	8192	3776	8768	8384	7168	12288	8448
1567153195	99	0	4192.307617	4155.897461	4186.153809	4227.692383	4235.384766	1023	4				0	4	4	4	4	4	99	0	8192	8192	8192	3776	8768	8384	7232	12224	8384
1567153195	100	0	4187.179688	4151.794922	4187.179688	4229.230957	4230.769043	450	4				0	4	4	4	4	4	100	0	8192	8192	8192	3776	8768	8384	7168	12224	8384
1567153195	101	0	4169.230957	4160	4185.128418	4225.128418	4227.692383	450	4				0	4	4	4	4	4	101	0	8192	8192	8192	3776	8768	8384	7232	12224	8384
1567153195	102	0	4170.769043	4162.05127	4189.230957	4217.94873	4217.94873	450	4				0	4	4	4	4	4	102	0	8192	8192	8192	3776	8768	8384	7232	12224	8384
1567153195	103	0	4189.743652	4166.153809	4205.641113	4228.205078	4216.410156	1023	4				0	4	4	4	4	4	103	0	8192	8192	8192	3776	8768	8384	7168	12224	8384
1567153195	104	0	4186.666504	4176.410156	4206.666504	4233.846191	4217.436035	450	4				0	4	4	4	4	4	104	0	8192	8192	8192	3776	8768	8448	7232	12224	8320
1567153195	105	0	4163.589844	4176.410156	4195.384766	4226.153809	4216.410156	450	4				0	4	4	4	4	4	105	0	8192	8192	8192	3776	8768	8448	7232	12224	8384
1567153195	106	0	4164.102539	4182.563965	4203.077148	4233.333496	4228.717773	450	4				0	4	4	4	4	4	106	0	8192	8192	8192	3776	8768	8448	7232	12224	8384
1567153195	107	0	4195.384766	4180.512695	4211.794922	4243.077148	4238.974121	1023	4				0	4	4	4	4	4	107	0	8192	8192	8192	3776	8768	8384	7104	12288	8512
1567153195	108	0	4205.641113	4153.846191	4198.461426	4234.871582	4231.794922	450	4				0	4	4	4	4	4	108	0	8192	8192	8192	3776	8768	8384	7168	12288	8448
1567153195	109	0	4197.436035	4168.205078	4192.307617	4230.769043	4231.794922	450	4				0	4	4	4	4	4	109	0	8192	8192	8192	3776	8768	8448	7168	12224	8448
1567153195	110	0	4208.717773	4192.820313	4200	4232.820313	4238.461426	450	4				0	4	4	4	4	4	110	0	8192	8192	8192	3776	8768	8384	7168	12288	8448
1567153195	111	0	4215.384766	4168.205078	4201.538574	4228.205078	4234.358887	1023	4				0	4	4	4	4	4	111	0	8192	8192	8192	3776	8768	8384	7168	12288	8576
1567153195	112	0	4198.974121	4168.205078	4203.589844	4228.205078	4233.333496	450	4				0	4	4	4	4	4	112	0	8192	8192	8192	3776	8768	8384	7168	12288	8576
1567153195	113	0	4191.794922	4192.820313	4199.487305	4218.461426	4231.282227	450	4				0	4	4	4	4	4	113	0	8192	8192	8192	3776	8768	8448	7104	12288	8384
1567153195	114	0	4205.641113	4178.461426	4195.384766	4208.717773	4228.205078	450	4				0	4	4	4	4	4	114	0	8192	8192	8192	3776	8768	8384	7232	12288	8384
1567153195	115	0	4213.333496	4166.153809	4216.410156	4238.461426	4250.769043	1023	4				0	4	4	4	4	4	115	0	8192	8192	8192	3840	8768	8384	7168	12288	8384
1567153195	116	0	4199.487305	4182.563965	4235.897461	4271.282227	4275.897461	450	4				0	4	4	4	4	4	116	0	8192	8192	8192	3776	8768	8384	7168	12288	8384
1567153195	117	0	4197.94873	4196.922852	4228.717773	4262.05127	4265.641113	450	4				0	4	4	4	4	4	117	0	8192	8192	8192	3776	8768	8384	7104	12224	8384
1567153195	118	0	4229.743652	4196.922852	4214.871582	4244.102539	4246.153809	450	4				0	4	4	4	4	4	118	0	8192	8192	8192	3776	8768	8384	7232	12288	8448
1567153195	119	0	4224.102539	4176.410156	4206.153809	4234.358887	4232.820313	1023	4				0	4	4	4	4	4	119	0	8192	8192	8192	3776	8768	8384	7168	12224	8384
1567153195	120	0	4166.666504	4170.256348	4200	4217.94873	4213.846191	450	4				0	4	4	4	4	4	120	0	8192	8192	8192	3776	8768	8384	7168	12224	8384
1567153195	121	0	4155.384766	4188.717773	4205.128418	4221.538574	4209.230957	450	4				0	4	4	4	4	4	121	0	8192	8192	8192	3776	8768	8384	7168	12288	8448
1567153195	122	0	4192.307617	4194.871582	4220	4246.666504	4230.256348	450	4				0	4	4	4	4	4	122	0	8192	8192	8192	3776	8768	8384	7168	12224	8448
1567153195	123	0	4209.230957	4190.769043	4223.077148	4256.410156	4249.230957	1023	4				0	4	4	4	4	4	123	0	8192	8192	8192	3776	8768	8384	7168	12288	8448
1567153195	124	0	4215.897461	4196.922852	4217.436035	4252.820313	4261.025879	450	4				0	4	4	4	4	4	124	0	8192	8192	8192	3776	8768	8384	7168	12288	8512
1567153195	125	0	4220.512695	4196.922852	4216.410156	4256.410156	4273.846191	450	4				0	4	4	4	4	4	125	0	8192	8192	8192	3776	8768	8384	7168	12288	8512
1567153195	126	0	4206.666504	4180.512695	4211.794922	4251.282227	4266.153809	450	4				0	4	4	4	4	4	126	0	8192	8192	8192	3776	8768	8448	7168	12224	8640
1567153195	127	0	4198.974121	4172.307617	4202.563965	4235.897461	4248.205078	236	4				0	4	4	4	4	4	127	0	8192	8192	8192	3776	8768	8384	7168	12224	8384
1567153195	0	0	4219.487305	4182.563965	4200	4233.333496	4249.230957	450	4				0	4	4	4	4	4	0	0	8192	8192	8192	3776	8768	8448	7168	12288	8384
1567153195	1	0	4220	4184.615234	4201.025879	4237.436035	4250.256348	450	4				0	4	4	4	4	4	1	0	8192	8192	8128	3776	8768	8384	7232	12224	8512
1567153195	2	0	4198.974121	4176.410156	4197.94873	4231.794922	4236.922852	1023	4				0	4	4	4	4	4	2	0	8192	8192	8192	3776	8768	8384	7232	12224	8512
1567153195	3	0	4192.307617	4178.461426	4193.333496	4222.05127	4228.205078	450	4				0	4	4	4	4	4	3	0	8192	8192	8192	3776	8768	8384	7040	12288	8384
1567153195	4	0	4192.820313	4184.615234	4191.794922	4219.487305	4227.179688	1023	4				0	4	4	4	4	4	4	0	8192	8192	8192	3776	8768	8384	7104	12288	8448
1567153195	5	0	4194.871582	4170.256348	4189.743652	4221.538574	4224.615234	450	4				0	4	4	4	4	4	5	0	8192	8192	8192	3840	8768	8384	7168	12224	8448
1567153195	6	0	4198.461426	4160	4186.666504	4217.94873	4223.077148	1023	4				0	4	4	4	4	4	6	0	8192	8192	8192	3776	8768	8384	7168	12224	8448
1567153195	7	0	4196.922852	4172.307617	4183.077148	4215.384766	4226.153809	450	4				0	4	4	4	4	4	7	0	8192	8192	8192	3840	8768	8384	7232	12224	8384
1567153195	8	0	4196.922852	4184.615234	4187.692383	4222.05127	4228.717773	450	4				0	4	4	4	4	4	8	0	8192	8192	8192	3776	8768	8384	7104	12224	8384
1567153195	9	0	4205.128418	4182.563965	4205.641113	4232.307617	4234.871582	1023	4				0	4	4	4	4	4	9	0	8192	8192	8192	3840	8768	8384	7168	12224	8384
1567153195	10	0	4208.205078	4180.512695	4216.922852	4240	4246.153809	450	4				0	4	4	4	4	4	10	0	8192	8192	8192	3776	8768	8384	7168	12224	8384
1567153195	11	0	4205.641113	4194.871582	4216.410156	4244.102539	4250.769043	1023	4				0	4	4	4	4	4	11	0	8192	8192	8192	3776	8768	8384	7296	12288	8384
1567153195	12	0	4204.615234	4201.025879	4217.94873	4240	4244.102539	450	4				0	4	4	4	4	4	12	0	8192	8192	8192	3776	8768	8384	7104	12288	8448
1567153195	13	0	4197.436035	4188.717773	4215.897461	4231.282227	4234.871582	450	4				0	4	4	4	4	4	13	0	8192	8192	8192	3776	8768	8384	7168	12288	8448
1567153195	14	0	4187.692383	4182.563965	4209.230957	4229.230957	4226.153809	450	4				0	4	4	4	4	4	14	0	8192	8192	8192	3776	8768	8384	7168	12224	8256
1567153195	15	0	4173.333496	4180.512695	4199.487305	4223.077148	4219.487305	1023	4				0	4	4	4	4	4	15	0	8192	8192	8192	3776	8768	8384	7168	12224	8256
1567153195	16	0	4166.153809	4182.563965	4193.846191	4214.871582	4220	0	4				0	4	4	4	4	4	16	0	8192	8192	8192	3840	8768	8384	7168	12288	8384
1567153195	17	0	4177.94873	4176.410156	4195.897461	4220.512695	4222.05127	0	4				0	4	4	4	4	4	17	0	8192	8192	8192	3776	8768	8384	7232	12288	8384
1567153195	18	0	4200.512695	4178.461426	4197.94873	4232.820313	4223.077148	0	4				0	4	4	4	4	4	18	0	8192	8192	8192	3776	8768	8448	7168	12224	8384
1567153195	19	0	4204.615234	4198.974121	4204.615234	4240	4238.974121	0	4				0	4	4	4	4	4	19	0	8192	8192	8192	3776	8768	8384	7168	12288	8128
1567153195	20	0	4189.743652	4215.384766	4210.256348	4238.461426	4255.384766	0	4				0	4	4	4	4	4	20	0	8192	8192	8192	3776	8768	8384	7168	12288	8128
1567153195	21	0	4190.769043	4205.128418	4204.615234	4232.820313	4250.769043	0	4				0	4	4	4	4	4	21	0	8192	8192	8192	3776	8768	8384	7168	12288	8384
1567153195	22	0	4197.94873	4186.666504	4201.025879	4232.307617	4247.179688	0	4				0	4	4	4	4	4	22	0	8192	8192	8192	3776	8768	8384	7232	12288	8448
1567153195	23	0	4192.307617	4190.769043	4204.102539	4234.358887	4251.794922	0	4				0	4	4	4	4	4	23	0	8192	8192	8192	3776	8768	8448	7104	12288	8448
1567153195	24	0	4182.563965	4198.974121	4200	4226.666504	4240	0	4				0	4	4	4	4	4	24	0	8192	8192	8192	3776	8768	8384	7104	12288	8448
1567153195	25	0	4191.282227	4194.871582	4193.333496	4225.641113	4229.230957	0	4				0	4	4	4	4	4	25	0	8192	8192	8192	3776	8768	8448	7168	12352	8384
1567153195	26	0	4198.461426	4188.717773	4197.436035	4237.94873	4237.436035	0	4				0	4	4	4	4	4	26	0	8192	8192	8192	3840	8768	8384	7168	12224	8384
1567153195	27	0	4182.05127	4196.922852	4204.615234	4243.589844	4242.05127	0	4				0	4	4	4	4	4	27	0	8192	8192	8192	3840	8768	8448	7168	12288	8448
1567153196	28	0	4169.743652	4207.179688	4203.077148	4241.025879	4233.333496	0	4				0	4	4	4	4	4	28	0	8192	8192	8192	3776	8768	8384	7168	12288	8448
1567153196	29	0	4178.461426	4192.820313	4190.256348	4234.871582	4226.153809	0	4				0	4	4	4	4	4	29	0	8192	8192	8192	3776	8768	8384	7168	12288	8384
1567153196	30	0	4191.282227	4178.461426	4184.102539	4230.769043	4230.256348	0	4				0	4	4	4	4	4	30	0	8192	8192	8192	3776	8768	8384	7168	12288	8512
1567153196	31	0	4184.615234	4190.769043	4189.230957	4232.307617	4235.384766	0	4				0	4	4	4	4	4	31	0	8192	8192	8192	3840	8768	8384	7168	12288	8448
1567153196	32	0	4179.487305	4205.128418	4189.743652	4232.307617	4228.205078	0	4				0	4	4	4	4	4	32	0	8192	8192	8192	3776	8768	8384	6144	12352	8576
1567153196	33	0	4194.358887	4196.922852	4187.692383	4228.205078	4228.205078	0	4				0	4	4	4	4	4	33	0	8192	8192	8128	3776	8768	8384	7104	12352	8576
1567153196	34	0	4203.077148	4194.871582	4198.974121	4234.358887	4237.94873	0	4				0	4	4	4	4	4	34	0	8192	8192	8192	3776	8768	8384	7168	12288	8384
1567153196	35	0	4200.512695	4213.333496	4213.846191	4247.179688	4242.05127	0	4				0	4	4	4	4	4	35	0	8192	8192	8192	3840	8768	8384	7168	12288	8448
1567153196	36	0	4196.410156	4209.230957	4211.282227	4246.666504	4241.025879	0	4				0	4	4	4	4	4	36	0	8192	8192	8128	3776	8768	8448	7168	12288	8320
1567153196	37	0	4208.205078	4203.077148	4207.179688	4243.589844	4245.641113	0	4				0	4	4	4	4	4	37	0	8192	8192	8192	3776	8768	8384	7168	12224	8576
1567153196	38	0	4209.230957	4217.436035	4213.846191	4248.717773	4249.743652	0	4				0	4	4	4	4	4	38	0	8192	8192	8192	3776	8768	8448	7168	12224	8576
1567153196	39	0	4184.102539	4221.538574	4220.512695	4248.717773	4245.641113	0	4				0	4	4	4	4	4	39	0	8192	8192	8192	3776	8768	8384	7168	12288	8384
1567153196	40	0	4188.205078	4211.282227	4217.436035	4244.615234	4244.102539	0	4				0	4	4	4	4	4	40	0	8192	8192	8192	3776	8768	8448	7168	12224	8448
1567153196	41	0	4222.05127	4213.333496	4212.820313	4247.692383	4251.794922	0	4				0	4	4	4	4	4	41	0	8192	8192	8192	3776	8768	8384	7040	12288	8448
1567153196	42	0	4229.743652	4227.692383	4221.538574	4250.769043	4261.538574	0	4				0	4	4	4	4	4	42	0	8192	8192	8192	3776	8768	8384	7040	12288	8448
1567153196	43	0	4224.102539	4233.846191	4227.179688	4246.153809	4263.077148	0	4				0	4	4	4	4	4	43	0	8192	8192	8192	3776	8768	8448	7232	12224	8448
1567153196	44	0	4231.282227	4225.641113	4215.897461	4243.589844	4263.077148	0	4				0	4	4	4	4	4	44	0	8192	8192	8192	3776	8768	8384	7232	12288	8384
1567153196	45	0	4227.179688	4209.230957	4209.230957	4248.717773	4268.205078	0	4				0	4	4	4	4	4	45	0	8192	8192	8192	3776	8768	8448	7168	12224	8384
1567153196	46	0	4213.333496	4213.333496	4209.743652	4248.205078	4267.179688	0	4				0	4	4	4	4	4	46	0	8192	8192	8192	3776	8768	8384	7168	12224	8384
1567153196	47	0	4210.256348	4217.436035	4208.205078	4243.589844	4262.563965	0	4				0	4	4	4	4	4	47	0	8192	8192	8192	3776	8768	8384	7168	12224	8384
1567153196	48	0	4203.077148	4203.077148	4207.179688	4246.666504	4263.589844	0	4				0	4	4	4	4	4	48	0	8192	8192	8192	3776	8768	8384	7104	12288	8384
1567153196	49	0	4203.077148	4201.025879	4209.743652	4248.205078	4261.025879	0	4				0	4	4	4	4	4	49	0	8192	8192	8192	3776	8768	8448	7168	12288	8384
1567153196	50	0	4214.871582	4211.282227	4211.794922	4246.153809	4265.128418	0	4				0	4	4	4	4	4	50	0	8192	8192	8192	3776	8768	8448	7168	12288	8384
1567153196	51	0	4217.94873	4221.538574	4213.333496	4255.897461	4276.410156	0	4				0	4	4	4	4	4	51	0	8192	8192	8192	3776	8768	8384	7168	12288	8384
1567153196	52	0	4217.94873	4219.487305	4215.384766	4261.538574	4269.743652	0	4				0	4	4	4	4	4	52	0	8192	8192	8192	3776	8768	8448	7104	12288	8192
1567153196	53	0	4218.461426	4207.179688	4211.794922	4249.230957	4255.384766	0	4				0	4	4	4	4	4	53	0	8192	8192	8192	3776	8768	8384	7168	12224	8448
1567153196	54	0	4210.256348	4196.922852	4211.282227	4246.153809	4258.974121	0	4				0	4	4	4	4	4	54	0	8192	8192	8192	3776	8768	8384	7168	12224	8320
1567153196	55	0	4216.410156	4209.230957	4223.077148	4263.077148	4271.282227	0	4				0	4	4	4	4	4	55	0	8192	8192	8192	3776	8768	8384	7168	12288	8256
1567153196	56	0	4230.256348	4227.692383	4224.102539	4264.615234	4267.692383	0	4				0	4	4	4	4	4	56	0	8192	8192	8192	3776	8768	8384	7168	12288	8256
1567153196	57	0	4212.820313	4213.333496	4216.922852	4249.743652	4260.512695	0	4				0	4	4	4	4	4	57	0	8192	8192	8192	3776	8768	8384	7168	12224	8384
1567153196	58	0	4205.128418	4196.922852	4223.589844	4248.205078	4265.641113	0	4				0	4	4	4	4	4	58	0	8192	8192	8192	3776	8768	8384	7168	12288	8448
1567153196	59	0	4225.641113	4209.230957	4225.128418	4252.307617	4265.128418	0	4				0	4	4	4	4	4	59	0	8192	8192	8192	3776	8768	8448	7168	12224	8256
1567153196	60	0	4221.538574	4213.333496	4214.871582	4245.128418	4253.846191	0	4				0	4	4	4	4	4	60	0	8192	8192	8192	3776	8768	8384	7168	12224	8256
1567153196	61	0	4196.922852	4194.871582	4208.717773	4238.461426	4249.230957	0	4				0	4	4	4	4	4	61	0	8192	8192	8192	3776	8768	8384	7168	12288	8384
1567153196	62	0	4192.307617	4196.922852	4206.666504	4235.384766	4248.205078	0	4				0	4	4	4	4	4	62	0	8192	8192	8192	3776	8768	8384	7232	12288	8384
1567153196	63	0	4207.692383	4213.333496	4207.179688	4231.794922	4245.128418	0	4				0	4	4	4	4	4	63	0	8192	8192	8192	3776	8768	8448	7104	12288	8384
1567153196	64	0	4211.794922	4217.436035	4219.487305	4239.487305	4252.820313	450	4				0	4	4	4	4	4	64	0	8192	8192	8192	3776	8768	8384	7104	12288	8384
1567153196	65	0	4201.025879	4219.487305	4228.205078	4246.153809	4258.461426	450	4				0	4	4	4	4	4	65	0	8192	8192	8192	3776	8768	8448	7104	12224	8384
1567153196	66	0	4191.282227	4207.179688	4212.820313	4233.846191	4248.205078	1023	4				0	4	4	4	4	4	66	0	8192	8192	8192	3776	8768	8384	7232	12224	8448
1567153196	67	0	4196.922852	4184.615234	4203.077148	4225.641113	4241.025879	450	4				0	4	4	4	4	4	67	0	8192	8192	8192	3776	8768	8448	7104	12224	8320
1567153196	68	0	4205.641113	4184.615234	4210.769043	4227.692383	4246.666504	1023	4				0	4	4	4	4	4	68	0	8192	8192	8192	3776	8768	8384	7168	12352	8384
1567153196	69	0	4197.94873	4194.871582	4211.794922	4224.102539	4246.153809	450	4				0	4	4	4	4	4	69	0	8192	8192	8192	3776	8768	8384	7168	12352	8384
1567153196	70	0	4197.436035	4201.025879	4209.230957	4224.102539	4243.589844	1023	4				0	4	4	4	4	4	70	0	8192	8192	8192	3776	8768	8448	7168	12224	8576
1567153196	71	0	4213.333496	4207.179688	4212.307617	4233.846191	4253.846191	450	4				0	4	4	4	4	4	71	0	8192	8192	8192	3776	8768	8448	7168	12288	8448
1567153196	72	0	4221.538574	4207.179688	4215.384766	4237.436035	4261.538574	450	4				0	4	4	4	4	4	72	0	8192	8192	8192	3776	8768	8384	7168	12224	8384
1567153196	73	0	4220.512695	4198.974121	4216.410156	4234.871582	4256.922852	1023	4				0	4	4	4	4	4	73	0	8192	8192	8192	3776	8768	8384	7168	12224	8448
1567153196	74	0	4216.922852	4205.128418	4212.820313	4231.282227	4245.128418	450	4				0	4	4	4	4	4	74	0	8192	8192	8192	3776	8768	8384	7168	12224	8448
1567153196	75	0	4201.538574	4205.128418	4203.589844	4224.615234	4241.025879	1023	4				0	4	4	4	4	4	75	0	8192	8192	8192	3776	8768	8448	7168	12288	8384
1567153196	76	0	4187.179688	4192.820313	4193.846191	4218.974121	4249.230957	450	4				0	4	4	4	4	4	76	0	8192	8192	8192	3776	8768	8384	7232	12288	8384
1567153196	77	0	4203.077148	4198.974121	4196.922852	4220	4254.358887	450	4				0	4	4	4	4	4	77	0	8192	8192	8192	3776	8768	8384	7168	12288	8320
1567153196	78	0	4227.179688	4219.487305	4209.230957	4229.230957	4256.922852	450	4				0	4	4	4	4	4	78	0	8192	8192	8192	3776	8768	8384	7168	12288	8320
1567153196	79	0	4218.974121	4221.538574	4210.256348	4229.230957	4256.922852	1023	4				0	4	4	4	4	4	79	0	8192	8192	8192	3776	8768	8448	7104	12288	8384
1567153196	80	0	4202.05127	4198.974121	4201.538574	4215.384766	4243.077148	450	4				0	4	4	4	4	4	80	0	8192	8192	8192	3776	8768	8384	7232	12224	8384
1567153196	81	0	4198.974121	4188.717773	4195.897461	4210.769043	4234.358887	450	4				0	4	4	4	4	4	81	0	8192	8192	8192	3776	8768	8448	7104	12288	8448
1567153196	82	0	4196.922852	4201.025879	4199.487305	4216.922852	4242.563965	450	4				0	4	4	4	4	4	82	0	8192	8192	8192	3776	8768	8384	7104	12288	8448
1567153196	83	0	4205.128418	4209.230957	4205.128418	4216.410156	4247.179688	1023	4				0	4	4	4	4	4	83	0	8192	8192	8192	3776	8768	8448	7104	12288	8384
1567153196	84	0	4215.384766	4201.025879	4208.717773	4214.358887	4244.615234	450	4				0	4	4	4	4	4	84	0	8192	8192	8192	3776	8768	8384	7168	12288	8448
1567153196	85	0	4203.589844	4188.717773	4208.717773	4218.461426	4241.538574	450	4				0	4	4	4	4	4	85	0	8192	8192	8192	3776	8768	8448	7168	12224	8384
1567153196	86	0	4201.025879	4198.974121	4203.077148	4216.922852	4240.512695	450	4				0	4	4	4	4	4	86	0	8192	8192	8192	3776	8768	8384	7168	12288	8128
1567153196	87	0	4220	4227.692383	4205.128418	4215.897461	4246.153809	1023	4				0	4	4	4	4	4	87	0	8192	8192	8192	3776	8768	8448	7168	12288	8128
1567153196	88	0	4229.230957	4229.743652	4214.358887	4222.563965	4255.897461	450	4				0	4	4	4	4	4	88	0	8192	8192	8192	3776	8768	8384	7104	12288	8384
1567153196	89	0	4231.282227	4215.384766	4216.410156	4223.589844	4263.077148	450	4				0	4	4	4	4	4	89	0	8192	8192	8192	3776	8768	8448	7104	12288	8448
1567153196	90	0	4233.333496	4219.487305	4213.333496	4218.461426	4263.589844	450	4				0	4	4	4	4	4	90	0	8192	8192	8192	3776	8768	8384	7168	12224	8384
1567153196	91	0	4223.589844	4219.487305	4212.820313	4218.461426	4255.384766	1023	4				0	4	4	4	4	4	91	0	8192	8192	8192	3776	8768	8384	7168	12224	8384
1567153196	92	0	4213.333496	4198.974121	4210.256348	4215.897461	4245.641113	450	4				0	4	4	4	4	4	92	0	8192	8192	8192	3776	8768	8384	7168	12224	8384
1567153196	93	0	4210.769043	4198.974121	4205.128418	4205.128418	4244.615234	450	4				0	4	4	4	4	4	93	0	8192	8192	8192	3776	8768	8384	7168	12224	8384
1567153196	94	0	4202.05127	4213.333496	4196.410156	4196.922852	4239.487305	450	4				0	4	4	4	4	4	94	0	8192	8192	8192	3776	8768	8384	7232	12288	8448
1567153196	95	0	4195.897461	4201.025879	4188.717773	4192.820313	4228.205078	1023	4				0	4	4	4	4	4	95	0	8192	8192	8192	3776	8768	8384	7104	12224	8384
1567153196	96	0	4200	4188.717773	4193.333496	4199.487305	4235.384766	450	4				0	4	4	4	4	4	96	0	8192	8192	8192	3776	8768	8384	7104	12224	8384
1567153196	97	0	4210.256348	4211.282227	4211.282227	4224.102539	4255.384766	450	4				0	4	4	4	4	4	97	0	8192	8192	8192	3776	8768	8384	7104	12288	8384
1567153196	98	0	4218.974121	4237.94873	4223.077148	4238.461426	4265.641113	450	4				0	4	4	4	4	4	98	0	8192	8192	8192	3776	8768	8448	7104	12224	8384
1567153196	99	0	4210.256348	4223.589844	4205.128418	4220	4251.794922	1023	4				0	4	4	4	4	4	99	0	8192	8192	8192	3840	8768	8384	7040	12352	8448
1567153196	100	0	4189.743652	4190.769043	4178.461426	4196.410156	4232.820313	450	4				0	4	4	4	4	4	100	0	8192	8192	8192	3776	8768	8384	7040	12352	8448
1567153196	101	0	4189.743652	4188.717773	4175.897461	4198.974121	4232.307617	450	4				0	4	4	4	4	4	101	0	8192	8192	8192	3776	8768	8384	7168	12288	8384
1567153196	102	0	4196.410156	4205.128418	4184.615234	4205.128418	4235.384766	450	4				0	4	4	4	4	4	102	0	8192	8192	8192	3776	8768	8384	7296	12224	8448
1567153196	103	0	4199.487305	4203.077148	4190.769043	4202.563965	4231.794922	1023	4				0	4	4	4	4	4	103	0	8192	8192	8192	3776	8768	8384	7168	12224	8448
1567153196	104	0	4214.871582	4201.025879	4197.436035	4208.205078	4237.436035	450	4				0	4	4	4	4	4	104	0	8192	8192	8192	3776	8768	8384	7168	12224	8448
1567153196	105	0	4214.871582	4215.384766	4198.974121	4218.974121	4245.128418	450	4				0	4	4	4	4	4	105	0	8192	8192	8192	3840	8768	8384	7168	12224	8448
1567153196	106	0	4189.743652	4219.487305	4193.333496	4216.410156	4234.871582	450	4				0	4	4	4	4	4	106	0	8192	8192	8192	3776	8768	8448	7168	12288	8256
1567153196	107	0	4176.922852	4196.922852	4183.077148	4204.102539	4211.794922	1023	4				0	4	4	4	4	4	107	0	8192	8192	8192	3776	8768	8384	7168	12224	8384
1567153196	108	0	4179.487305	4176.410156	4171.794922	4194.871582	4201.025879	450	4				0	4	4	4	4	4	108	0	8192	8192	8192	3776	8768	8448	7232	12224	8384
1567153196	109	0	4181.025879	4186.666504	4165.128418	4193.333496	4198.461426	450	4				0	4	4	4	4	4	109	0	8192	8192	8128	3776	8768	8384	7168	12224	8448
1567153196	110	0	4180	4201.025879	4165.641113	4194.871582	4196.922852	450	4				0	4	4	4	4	4	110	0	8192	8192	8192	3776	8768	8448	7168	12224	8448
1567153196	111	0	4173.333496	4186.666504	4165.641113	4187.692383	4201.025879	1023	4				0	4	4	4	4	4	111	0	8192	8192	8192	3776	8768	8384	7168	12288	8384
1567153196	112	0	4175.384766	4182.563965	4161.538574	4178.461426	4202.563965	450	4				0	4	4	4	4	4	112	0	8192	8192	8192	3776	8768	8384	7168	12224	8448
1567153196	113	0	4194.871582	4203.077148	4169.743652	4182.05127	4202.05127	450	4				0	4	4	4	4	4	113	0	8192	8192	8192	3776	8768	8384	7168	12288	8384
1567153196	114	0	4196.410156	4207.179688	4184.102539	4189.230957	4206.153809	450	4				0	4	4	4	4	4	114	0	8192	8192	8192	3840	8768	8384	7168	12288	8384
1567153196	115	0	4178.461426	4198.974121	4186.153809	4186.153809	4204.615234	1023	4				0	4	4	4	4	4	115	0	8192	8192	8192	3776	8768	8384	7168	12288	8448
1567153196	116	0	4178.461426	4196.922852	4181.538574	4184.615234	4198.461426	450	4				0	4	4	4	4	4	116	0	8192	8192	8192	3776	8768	8448	7232	12288	8448
1567153196	117	0	4192.820313	4196.922852	4182.05127	4194.871582	4205.128418	450	4				0	4	4	4	4	4	117	0	8192	8192	8192	3776	8768	8384	7104	12224	8448
1567153196	118	0	4200.512695	4207.179688	4190.769043	4206.666504	4214.871582	450	4				0	4	4	4	4	4	118	0	8192	8192	8192	3776	8768	8384	7104	12224	8448
1567153196	119	0	4190.256348	4211.282227	4193.846191	4200.512695	4206.666504	1023	4				0	4	4	4	4	4	119	0	8192	8192	8192	3776	8768	8384	7168	12288	8448
1567153196	120	0	4173.333496	4209.230957	4182.563965	4185.128418	4193.846191	450	4				0	4	4	4	4	4	120	0	8192	8192	8192	3776	8768	8384	7232	12288	8448
1567153196	121	0	4191.794922	4213.333496	4179.487305	4187.179688	4200.512695	450	4				0	4	4	4	4	4	121	0	8192	8192	8192	3776	8768	8384	7168	12224	8384
1567153196	122	0	4208.717773	4209.230957	4182.05127	4194.358887	4212.307617	450	4				0	4	4	4	4	4	122	0	8192	8192	8192	3776	8768	8448	7168	12224	8128
1567153196	123	0	4178.974121	4192.820313	4176.410156	4185.128418	4203.589844	1023	4				0	4	4	4	4	4	123	0	8192	8192	8192	3776	8768	8384	7168	12224	8128
1567153196	124	0	4168.717773	4186.666504	4174.358887	4180.512695	4197.436035	450	4				0	4	4	4	4	4	124	0	8192	8192	8192	3776	8768	8384	7168	12224	8320
1567153196	125	0	4197.436035	4184.615234	4176.410156	4190.769043	4203.589844	450	4				0	4	4	4	4	4	125	0	8192	8128	8192	3776	8768	8384	7168	12288	8384
1567153196	126	0	4198.974121	4178.461426	4173.846191	4192.307617	4205.641113	450	4				0	4	4	4	4	4	126	0	8192	8192	8192	3776	8768	8448	7168	12224	8448
1567153196	127	0	4176.922852	4194.871582	4176.410156	4191.282227	4207.179688	236	4				0	4	4	4	4	4	127	0	8192	8192	8192	3776	8768	8384	7104	12224	8384
1567153196	0	0	4186.666504	4209.230957	4186.666504	4196.410156	4211.282227	450	4				0	4	4	4	4	4	0	0	8192	8192	8192	3776	8768	8448	7104	12224	8384
1567153196	1	0	4216.922852	4201.025879	4191.794922	4202.563965	4223.077148	450	4				0	4	4	4	4	4	1	0	8192	8192	8192	3776	8768	8384	7040	12224	8448
1567153196	2	0	4224.615234	4203.077148	4192.307617	4212.307617	4230.769043	1023	4				0	4	4	4	4	4	2	0	8192	8192	8192	3776	8768	8384	7168	12224	8448
1567153196	3	0	4206.153809	4211.282227	4193.333496	4217.94873	4223.077148	450	4				0	4	4	4	4	4	3	0	8192	8192	8192	3776	8768	8384	7232	12224	8320
1567153196	4	0	4200.512695	4205.128418	4194.358887	4218.461426	4222.05127	1023	4				0	4	4	4	4	4	4	0	8192	8192	8192	3776	8768	8384	7232	12224	8320
1567153196	5	0	4221.025879	4196.922852	4194.358887	4216.922852	4229.743652	450	4				0	4	4	4	4	4	5	0	8192	8192	8192	3776	8768	8384	7104	12224	8448
1567153196	6	0	4209.743652	4201.025879	4186.666504	4208.717773	4226.666504	1023	4				0	4	4	4	4	4	6	0	8192	8192	8192	3776	8768	8448	7168	12288	8448
1567153196	7	0	4186.666504	4217.436035	4182.563965	4201.025879	4221.025879	450	4				0	4	4	4	4	4	7	0	8192	8192	8192	3776	8768	8384	7168	12224	8384
1567153196	8	0	4225.641113	4227.692383	4192.307617	4200	4225.641113	450	4				0	4	4	4	4	4	8	0	8192	8192	8192	3840	8768	8448	7168	12224	8384
1567153196	9	0	4256.410156	4227.692383	4200.512695	4194.871582	4222.05127	1023	4				0	4	4	4	4	4	9	0	8192	8192	8192	3776	8768	8384	7104	12288	8448
1567153196	10	0	4236.410156	4231.794922	4197.436035	4183.077148	4217.94873	450	4				0	4	4	4	4	4	10	0	8192	8192	8192	3840	8768	8384	7232	12288	8384
1567153196	11	0	4237.436035	4242.05127	4189.743652	4177.436035	4219.487305	1023	4				0	4	4	4	4	4	11	0	8192	8192	8192	3776	8768	8384	7104	12288	8384
1567153196	12	0	4244.102539	4225.641113	4177.436035	4167.692383	4203.589844	450	4				0	4	4	4	4	4	12	0	8192	8192	8128	3776	8768	8448	7168	12288	8128
1567153196	13	0	4228.205078	4219.487305	4174.871582	4155.384766	4187.692383	450	4				0	4	4	4	4	4	13	0	8192	8192	8128	3776	8768	8384	7168	12288	8128
1567153196	14	0	4228.717773	4237.94873	4178.974121	4155.384766	4189.230957	450	4				0	4	4	4	4	4	14	0	8192	8192	8128	3776	8768	8448	7168	12224	8512
1567153196	15	0	4233.846191	4231.794922	4175.897461	4152.307617	4183.589844	1023	4				0	4	4	4	4	4	15	0	8192	8192	8128	3776	8768	8384	7168	12224	8384
1567153196	16	0	4227.179688	4211.282227	4169.230957	4138.974121	4170.769043	0	4				0	4	4	4	4	4	16	0	8192	8192	8192	3776	8768	8384	7232	12288	8448
1567153196	17	0	4229.230957	4217.436035	4166.666504	4137.436035	4171.794922	0	4				0	4	4	4	4	4	17	0	8192	8192	8128	3776	8768	8384	7232	12288	8384
1567153196	18	0	4223.589844	4229.743652	4165.641113	4144.102539	4170.769043	0	4				0	4	4	4	4	4	18	0	8192	8192	8128	3776	8768	8384	7232	12288	8384
1567153196	19	0	4208.205078	4211.282227	4158.461426	4133.333496	4158.974121	0	4				0	4	4	4	4	4	19	0	8192	8192	8192	3776	8832	8384	7104	12288	8384
1567153196	20	0	4211.794922	4203.077148	4162.563965	4124.615234	4158.974121	0	4				0	4	4	4	4	4	20	0	8192	8192	8192	3776	8768	8384	7232	12288	8384
1567153196	21	0	4220	4227.692383	4179.487305	4135.384766	4170.256348	0	4				0	4	4	4	4	4	21	0	8192	8192	8192	3776	8768	8448	7168	12352	8128
1567153196	22	0	4219.487305	4233.846191	4186.666504	4141.538574	4170.256348	0	4				0	4	4	4	4	4	22	0	8192	8192	8192	3776	8768	8384	7168	12352	8128
1567153196	23	0	4213.333496	4221.538574	4184.615234	4138.461426	4166.666504	0	4				0	4	4	4	4	4	23	0	8192	8192	8192	3776	8768	8448	7104	12224	8384
1567153196	24	0	4207.692383	4213.333496	4184.102539	4142.05127	4169.230957	0	4				0	4	4	4	4	4	24	0	8192	8192	8192	3776	8768	8448	7232	12224	8448
1567153196	25	0	4203.589844	4213.333496	4180	4142.05127	4168.717773	0	4				0	4	4	4	4	4	25	0	8192	8192	8192	3776	8768	8448	7168	12288	8384
1567153196	26	0	4194.358887	4215.384766	4174.871582	4128.205078	4168.717773	0	4				0	4	4	4	4	4	26	0	8192	8192	8192	3776	8768	8384	7168	12288	8384
1567153197	27	0	4203.077148	4219.487305	4177.436035	4125.641113	4168.717773	0	4				0	4	4	4	4	4	27	0	8192	8192	8192	3776	8768	8384	7104	12288	8448
1567153197	28	0	4217.94873	4211.282227	4179.487305	4138.974121	4167.692383	0	4				0	4	4	4	4	4	28	0	8192	8192	8192	3840	8768	8384	7168	12288	8384
1567153197	29	0	4205.128418	4211.282227	4179.487305	4149.743652	4175.384766	0	4				0	4	4	4	4	4	29	0	8192	8192	8192	3776	8768	8384	7168	12288	8448
1567153197	30	0	4204.615234	4225.641113	4183.589844	4152.307617	4185.128418	0	4				0	4	4	4	4	4	30	0	8192	8192	8192	3840	8768	8384	7040	12224	8192
1567153197	31	0	4237.436035	4227.692383	4190.256348	4157.94873	4190.256348	0	4				0	4	4	4	4	4	31	0	8192	8192	8192	3776	8768	8448	7040	12224	8192
1567153197	32	0	4241.025879	4233.846191	4191.794922	4163.077148	4191.794922	0	4				0	4	4	4	4	4	32	0	8192	8192	8192	3776	8768	8384	7168	12288	8512
1567153197	33	0	4213.846191	4231.794922	4185.128418	4155.897461	4182.05127	0	4				0	4	4	4	4	4	33	0	8192	8192	8192	3776	8768	8384	7168	12224	8384
1567153197	34	0	4210.769043	4211.282227	4176.922852	4143.077148	4172.307617	0	4				0	4	4	4	4	4	34	0	8192	8192	8192	3776	8768	8384	7168	12288	8448
1567153197	35	0	4218.974121	4217.436035	4177.94873	4134.871582	4174.358887	0	4				0	4	4	4	4	4	35	0	8192	8192	8192	3776	8768	8384	7168	12224	8384
1567153197	36	0	4214.871582	4235.897461	4190.256348	4140.512695	4176.922852	0	4				0	4	4	4	4	4	36	0	8192	8192	8192	3776	8768	8384	7168	12224	8384
1567153197	37	0	4217.94873	4229.743652	4197.436035	4151.794922	4178.974121	0	4				0	4	4	4	4	4	37	0	8192	8192	8192	3776	8768	8384	7104	12224	8384
1567153197	38	0	4232.820313	4235.897461	4202.05127	4156.922852	4186.666504	0	4				0	4	4	4	4	4	38	0	8192	8192	8192	3776	8768	8384	7104	12224	8384
1567153197	39	0	4230.256348	4258.461426	4201.538574	4151.794922	4190.769043	0	4				0	4	4	4	4	4	39	0	8192	8192	8192	3840	8768	8384	7104	12224	8384
1567153197	40	0	4195.897461	4240	4184.102539	4140.512695	4180	0	4				0	4	4	4	4	4	40	0	8192	8192	8192	3776	8768	8384	7104	12224	8384
1567153197	41	0	4188.205078	4207.179688	4170.256348	4134.358887	4168.717773	0	4				0	4	4	4	4	4	41	0	8192	8192	8192	3840	8768	8384	7168	12224	8384
1567153197	42	0	4222.563965	4215.384766	4173.846191	4140.512695	4171.794922	0	4				0	4	4	4	4	4	42	0	8192	8192	8192	3776	8768	8384	7232	12288	8448
1567153197	43	0	4239.487305	4244.102539	4182.563965	4149.743652	4181.025879	0	4				0	4	4	4	4	4	43	0	8192	8192	8192	3840	8768	8384	7168	12224	8384
1567153197	44	0	4228.717773	4240	4189.743652	4153.333496	4188.717773	0	4				0	4	4	4	4	4	44	0	8192	8192	8192	3776	8768	8384	7168	12224	8384
1567153197	45	0	4222.05127	4215.384766	4192.820313	4153.846191	4189.743652	0	4				0	4	4	4	4	4	45	0	8192	8192	8192	3776	8768	8384	7104	12288	8704
1567153197	46	0	4214.871582	4213.333496	4192.307617	4156.410156	4188.205078	0	4				0	4	4	4	4	4	46	0	8192	8192	8192	3776	8768	8384	7232	12224	8384
1567153197	47	0	4208.717773	4237.94873	4184.615234	4156.410156	4184.615234	0	4				0	4	4	4	4	4	47	0	8192	8192	8192	3776	8768	8448	7232	12288	8448
1567153197	48	0	4211.282227	4235.897461	4172.820313	4150.769043	4180.512695	0	4				0	4	4	4	4	4	48	0	8192	8192	8128	3776	8768	8384	7168	12224	8320
1567153197	49	0	4220	4215.384766	4175.897461	4146.666504	4189.230957	0	4				0	4	4	4	4	4	49	0	8192	8192	8128	3776	8768	8384	7168	12224	8320
1567153197	50	0	4242.563965	4223.589844	4190.769043	4155.384766	4206.153809	0	4				0	4	4	4	4	4	50	0	8192	8192	8192	3776	8768	8384	7168	12352	8384
1567153197	51	0	4262.05127	4248.205078	4197.436035	4168.717773	4211.282227	0	4				0	4	4	4	4	4	51	0	8192	8192	8192	3776	8768	8384	7232	12224	8320
1567153197	52	0	4254.871582	4254.358887	4194.871582	4173.333496	4204.102539	0	4				0	4	4	4	4	4	52	0	8192	8192	8192	3776	8768	8448	7168	12288	8384
1567153197	53	0	4245.128418	4244.102539	4195.384766	4167.179688	4202.05127	0	4				0	4	4	4	4	4	53	0	8192	8192	8128	3776	8768	8384	7168	12224	8320
1567153197	54	0	4247.179688	4231.794922	4198.974121	4165.641113	4206.153809	0	4				0	4	4	4	4	4	54	0	8192	8192	8192	3776	8768	8448	7168	12224	8320
1567153197	55	0	4240	4233.846191	4200.512695	4171.282227	4210.769043	0	4				0	4	4	4	4	4	55	0	8192	8192	8192	3776	8768	8384	7168	12288	8448
1567153197	56	0	4226.153809	4246.153809	4193.333496	4166.153809	4204.102539	0	4				0	4	4	4	4	4	56	0	8192	8192	8192	3776	8768	8384	7104	12224	8384
1567153197	57	0	4233.846191	4237.94873	4181.538574	4162.05127	4189.230957	0	4				0	4	4	4	4	4	57	0	8192	8192	8192	3776	8768	8384	7168	12224	8256
1567153197	58	0	4249.743652	4225.641113	4184.102539	4170.769043	4190.256348	0	4				0	4	4	4	4	4	58	0	8192	8192	8192	3776	8768	8448	7168	12224	8256
1567153197	59	0	4243.589844	4235.897461	4191.282227	4168.205078	4198.461426	0	4				0	4	4	4	4	4	59	0	8192	8192	8192	3776	8768	8384	7168	12288	8384
1567153197	60	0	4224.615234	4233.846191	4184.102539	4153.846191	4192.820313	0	4				0	4	4	4	4	4	60	0	8192	8192	8192	3776	8768	8384	7232	12224	8448
1567153197	61	0	4216.922852	4217.436035	4177.94873	4153.333496	4184.102539	0	4				0	4	4	4	4	4	61	0	8192	8192	8192	3776	8768	8384	7168	12224	8384
1567153197	62	0	4208.717773	4211.282227	4173.846191	4150.769043	4176.410156	0	4				0	4	4	4	4	4	62	0	8192	8192	8192	3776	8768	8384	7168	12224	8384
1567153197	63	0	4193.846191	4213.333496	4166.153809	4141.025879	4165.128418	0	4				0	4	4	4	4	4	63	0	8192	8192	8192	3776	8768	8384	7232	12288	8256
1567153197	64	0	4200	4223.589844	4175.384766	4150.769043	4163.077148	450	4				0	4	4	4	4	4	64	0	8192	8192	8192	3776	8768	8448	7232	12224	8384
1567153197	65	0	4216.410156	4221.538574	4186.153809	4157.436035	4163.589844	450	4				0	4	4	4	4	4	65	0	8192	8192	8192	3776	8768	8384	7168	12288	8448
1567153197	66	0	4201.538574	4196.922852	4177.94873	4139.487305	4147.179688	1023	4				0	4	4	4	4	4	66	0	8192	8192	8192	3776	8768	8384	7232	12288	8512
1567153197	67	0	4176.410156	4203.077148	4180	4139.487305	4148.205078	450	4				0	4	4	4	4	4	67	0	8192	8192	8192	3776	8768	8384	7232	12288	8512
1567153197	68	0	4191.282227	4229.743652	4197.94873	4164.102539	4174.871582	1023	4				0	4	4	4	4	4	68	0	8192	8192	8192	3840	8768	8384	7232	12288	8256
1567153197	69	0	4217.94873	4229.743652	4203.589844	4174.358887	4186.666504	450	4				0	4	4	4	4	4	69	0	8192	8192	8192	3776	8768	8384	7296	12224	8384
1567153197	70	0	4219.487305	4231.794922	4195.897461	4170.256348	4178.974121	1023	4				0	4	4	4	4	4	70	0	8192	8192	8192	3840	8768	8448	7168	12288	8448
1567153197	71	0	4213.333496	4235.897461	4192.307617	4170.769043	4176.922852	450	4				0	4	4	4	4	4	71	0	8192	8192	8192	3776	8768	8384	7232	12288	8448
1567153197	72	0	4210.256348	4223.589844	4190.256348	4172.307617	4183.077148	450	4				0	4	4	4	4	4	72	0	8192	8192	8192	3776	8768	8384	7232	12288	8448
1567153197	73	0	4200	4217.436035	4183.589844	4170.769043	4185.128418	1023	4				0	4	4	4	4	4	73	0	8192	8192	8192	3776	8768	8384	7168	12288	8448
1567153197	74	0	4196.922852	4221.538574	4178.461426	4169.230957	4181.538574	450	4				0	4	4	4	4	4	74	0	8192	8192	8192	3776	8768	8448	7168	12224	8448
1567153197	75	0	4213.333496	4219.487305	4178.461426	4168.717773	4180	1023	4				0	4	4	4	4	4	75	0	8192	8192	8192	3776	8768	8448	7232	12288	8384
1567153197	76	0	4217.436035	4215.384766	4178.974121	4168.205078	4178.974121	450	4				0	4	4	4	4	4	76	0	8192	8192	8192	3840	8768	8384	7232	12288	8384
1567153197	77	0	4200	4215.384766	4177.436035	4167.692383	4174.871582	450	4				0	4	4	4	4	4	77	0	8192	8192	8192	3776	8768	8448	7232	12224	8448
1567153197	78	0	4190.256348	4223.589844	4175.897461	4166.666504	4173.846191	450	4				0	4	4	4	4	4	78	0	8192	8192	8192	3776	8768	8448	7104	12288	8384
1567153197	79	0	4203.077148	4229.743652	4181.025879	4169.743652	4183.077148	1023	4				0	4	4	4	4	4	79	0	8192	8192	8192	3776	8768	8448	7232	12224	8384
1567153197	80	0	4216.922852	4221.538574	4185.128418	4174.871582	4190.769043	450	4				0	4	4	4	4	4	80	0	8192	8192	8192	3776	8768	8448	7232	12224	8384
1567153197	81	0	4217.94873	4211.282227	4181.025879	4172.820313	4182.563965	450	4				0	4	4	4	4	4	81	0	8192	8192	8192	3776	8768	8448	7168	12288	8576
1567153197	82	0	4214.871582	4215.384766	4171.282227	4165.641113	4174.871582	450	4				0	4	4	4	4	4	82	0	8192	8192	8192	3776	8768	8384	7168	12288	8384
1567153197	83	0	4214.871582	4215.384766	4167.179688	4167.692383	4179.487305	1023	4				0	4	4	4	4	4	83	0	8192	8192	8192	3776	8768	8448	7168	12224	8384
1567153197	84	0	4217.94873	4215.384766	4171.794922	4170.769043	4184.615234	450	4				0	4	4	4	4	4	84	0	8192	8192	8192	3776	8768	8384	7168	12288	8256
1567153197	85	0	4207.692383	4213.333496	4167.179688	4166.153809	4181.025879	450	4				0	4	4	4	4	4	85	0	8192	8128	8192	3776	8768	8384	7168	12288	8256
1567153197	86	0	4195.384766	4211.282227	4161.538574	4164.102539	4178.974121	450	4				0	4	4	4	4	4	86	0	8192	8192	8192	3840	8768	8384	7168	12288	8192
1567153197	87	0	4212.307617	4213.333496	4166.666504	4163.589844	4185.128418	1023	4				0	4	4	4	4	4	87	0	8192	8192	8192	3840	8768	8448	7168	12288	8384
1567153197	88	0	4224.102539	4209.230957	4170.256348	4158.974121	4186.666504	450	4				0	4	4	4	4	4	88	0	8192	8192	8192	3776	8768	8384	7168	12224	8384
1567153197	89	0	4206.153809	4194.871582	4169.230957	4155.384766	4181.538574	450	4				0	4	4	4	4	4	89	0	8192	8192	8192	3776	8768	8384	7168	12224	8448
1567153197	90	0	4200	4196.922852	4168.717773	4155.897461	4177.436035	450	4				0	4	4	4	4	4	90	0	8192	8192	8192	3776	8768	8384	7168	12224	8448
1567153197	91	0	4206.666504	4211.282227	4168.717773	4161.025879	4177.94873	1023	4				0	4	4	4	4	4	91	0	8192	8192	8192	3776	8768	8384	7168	12224	8448
1567153197	92	0	4191.794922	4211.282227	4172.307617	4168.205078	4183.589844	450	4				0	4	4	4	4	4	92	0	8192	8192	8192	3776	8768	8384	7232	12288	8384
1567153197	93	0	4187.692383	4205.128418	4176.410156	4171.794922	4183.589844	450	4				0	4	4	4	4	4	93	0	8192	8192	8192	3776	8768	8384	7168	12224	8384
1567153197	94	0	4218.974121	4219.487305	4177.436035	4176.410156	4185.641113	450	4				0	4	4	4	4	4	94	0	8192	8192	8192	3776	8768	8384	7168	12224	8384
1567153197	95	0	4239.487305	4237.94873	4177.94873	4179.487305	4193.846191	1023	4				0	4	4	4	4	4	95	0	8192	8192	8192	3776	8768	8384	7168	12288	8384
1567153197	96	0	4214.871582	4229.743652	4173.333496	4165.128418	4184.102539	450	4				0	4	4	4	4	4	96	0	8192	8192	8192	3776	8768	8448	7168	12288	8384
1567153197	97	0	4185.641113	4198.974121	4169.743652	4155.384766	4172.307617	450	4				0	4	4	4	4	4	97	0	8192	8192	8192	3840	8768	8384	7232	12224	8384
1567153197	98	0	4188.205078	4198.974121	4176.922852	4168.205078	4185.128418	450	4				0	4	4	4	4	4	98	0	8192	8192	8192	3776	8768	8384	7232	12224	8384
1567153197	99	0	4206.153809	4229.743652	4186.666504	4175.384766	4196.410156	1023	4				0	4	4	4	4	4	99	0	8192	8192	8192	3776	8768	8384	7168	12288	8448
1567153197	100	0	4221.538574	4240	4187.179688	4172.307617	4190.769043	450	4				0	4	4	4	4	4	100	0	8192	8192	8192	3776	8768	8384	7232	12352	8384
1567153197	101	0	4212.307617	4215.384766	4178.461426	4170.769043	4181.538574	450	4				0	4	4	4	4	4	101	0	8192	8192	8192	3776	8768	8384	7232	12288	8384
1567153197	102	0	4193.846191	4198.974121	4170.256348	4167.692383	4173.846191	450	4				0	4	4	4	4	4	102	0	8192	8192	8192	3776	8768	8384	7168	12288	8128
1567153197	103	0	4196.410156	4217.436035	4167.692383	4174.871582	4174.871582	1023	4				0	4	4	4	4	4	103	0	8192	8192	8192	3776	8768	8384	7168	12288	8128
1567153197	104	0	4203.077148	4215.384766	4170.769043	4186.666504	4182.563965	450	4				0	4	4	4	4	4	104	0	8192	8192	8192	3776	8768	8384	7040	12288	8576
1567153197	105	0	4204.102539	4196.922852	4175.384766	4185.641113	4190.256348	450	4				0	4	4	4	4	4	105	0	8192	8192	8192	3776	8768	8384	7168	12288	8448
1567153197	106	0	4215.897461	4213.333496	4182.05127	4183.589844	4197.94873	450	4				0	4	4	4	4	4	106	0	8192	8192	8192	3840	8768	8448	7168	12224	8320
1567153197	107	0	4217.94873	4231.794922	4186.666504	4184.615234	4205.128418	1023	4				0	4	4	4	4	4	107	0	8192	8192	8192	3840	8768	8384	7168	12224	8448
1567153197	108	0	4206.666504	4217.436035	4183.589844	4177.436035	4203.077148	450	4				0	4	4	4	4	4	108	0	8192	8192	8192	3840	8768	8448	7168	12224	8448
1567153197	109	0	4209.743652	4211.282227	4184.102539	4173.846191	4199.487305	450	4				0	4	4	4	4	4	109	0	8192	8192	8192	3776	8768	8384	7168	12224	8384
1567153197	110	0	4211.282227	4231.794922	4188.205078	4176.922852	4202.563965	450	4				0	4	4	4	4	4	110	0	8192	8192	8192	3840	8768	8384	7168	12224	8384
1567153197	111	0	4195.897461	4225.641113	4183.589844	4173.846191	4201.025879	1023	4				0	4	4	4	4	4	111	0	8192	8192	8128	3776	8768	8384	7104	12224	8384
1567153197	112	0	4196.922852	4192.820313	4182.05127	4176.410156	4195.897461	450	4				0	4	4	4	4	4	112	0	8192	8192	8128	3776	8768	8384	7104	12224	8384
1567153197	113	0	4214.871582	4194.871582	4190.256348	4182.05127	4200.512695	450	4				0	4	4	4	4	4	113	0	8192	8192	8192	3776	8768	8384	7168	12160	8384
1567153197	114	0	4215.897461	4215.384766	4195.897461	4178.461426	4206.666504	450	4				0	4	4	4	4	4	114	0	8192	8192	8128	3840	8768	8448	7168	12288	8384
1567153197	115	0	4208.205078	4219.487305	4197.436035	4182.05127	4206.153809	1023	4				0	4	4	4	4	4	115	0	8192	8192	8192	3776	8768	8384	7168	12288	8448
1567153197	116	0	4206.666504	4211.282227	4197.94873	4188.717773	4207.179688	450	4				0	4	4	4	4	4	116	0	8192	8192	8192	3776	8768	8448	7168	12288	8448
1567153197	117	0	4204.102539	4213.333496	4199.487305	4188.205078	4211.794922	450	4				0	4	4	4	4	4	117	0	8192	8192	8192	3776	8768	8384	7168	12224	8320
1567153197	118	0	4208.205078	4221.538574	4202.563965	4193.333496	4216.922852	450	4				0	4	4	4	4	4	118	0	8192	8192	8192	3840	8768	8448	7232	12288	8448
1567153197	119	0	4222.563965	4211.282227	4198.461426	4199.487305	4215.897461	1023	4				0	4	4	4	4	4	119	0	8192	8192	8192	3776	8768	8448	7168	12288	8384
1567153197	120	0	4224.102539	4194.871582	4187.692383	4192.820313	4208.205078	450	4				0	4	4	4	4	4	120	0	8192	8192	8192	3840	8768	8384	7168	12288	8320
1567153197	121	0	4209.743652	4196.922852	4182.05127	4188.205078	4202.563965	450	4				0	4	4	4	4	4	121	0	8192	8192	8192	3776	8768	8448	7168	12288	8320
1567153197	122	0	4208.205078	4207.179688	4185.641113	4188.717773	4202.563965	450	4				0	4	4	4	4	4	122	0	8192	8192	8192	3776	8768	8384	7168	12288	8064
1567153197	123	0	4208.205078	4209.230957	4189.230957	4185.128418	4204.615234	1023	4				0	4	4	4	4	4	123	0	8192	8192	8192	3776	8768	8448	7168	12288	8384
1567153197	124	0	4189.743652	4209.230957	4189.230957	4187.179688	4198.974121	450	4				0	4	4	4	4	4	124	0	8192	8192	8192	3776	8768	8384	7168	12224	8320
1567153197	125	0	4196.922852	4219.487305	4196.410156	4198.461426	4200	450	4				0	4	4	4	4	4	125	0	8192	8192	8192	3776	8768	8448	7104	12288	8384
1567153197	126	0	4228.717773	4227.692383	4205.641113	4204.102539	4211.794922	450	4				0	4	4	4	4	4	126	0	8192	8128	8192	3776	8768	8384	7104	12288	8384
1567153197	127	0	4221.538574	4221.538574	4201.025879	4198.461426	4210.769043	236	4				0	4	4	4	4	4	127	0	8192	8192	8192	3776	8768	8448	7168	12288	8384
1567153197	0	0	4197.94873	4217.436035	4194.871582	4196.922852	4203.077148	450	4				0	4	4	4	4	4	0	0	8192	8192	8192	3776	8768	8384	7168	12288	8448
1567153197	1	0	4206.153809	4217.436035	4193.333496	4200	4207.179688	450	4				0	4	4	4	4	4	1	0	8192	8192	8192	3776	8768	8448	7232	12288	8384
1567153197	2	0	4208.205078	4211.282227	4192.820313	4190.769043	4210.769043	1023	4				0	4	4	4	4	4	2	0	8192	8192	8192	3776	8768	8384	7232	12288	8384
1567153197	3	0	4190.256348	4219.487305	4197.436035	4181.025879	4198.461426	450	4				0	4	4	4	4	4	3	0	8192	8192	8192	3840	8768	8384	7168	12288	8448
1567153197	4	0	4197.436035	4235.897461	4205.641113	4189.743652	4196.410156	1023	4				0	4	4	4	4	4	4	0	8192	8192	8192	3776	8768	8384	7232	12224	8384
1567153197	5	0	4208.717773	4231.794922	4203.589844	4205.128418	4214.358887	450	4				0	4	4	4	4	4	5	0	8192	8192	8192	3776	8768	8384	7168	12288	8448
1567153197	6	0	4200	4211.282227	4190.256348	4205.128418	4223.077148	1023	4				0	4	4	4	4	4	6	0	8192	8192	8192	3776	8768	8384	7168	12288	8448
1567153197	7	0	4198.461426	4203.077148	4180.512695	4190.769043	4212.820313	450	4				0	4	4	4	4	4	7	0	8192	8192	8192	3776	8768	8384	7232	12224	8512
1567153197	8	0	4204.615234	4217.436035	4176.410156	4182.05127	4201.025879	450	4				0	4	4	4	4	4	8	0	8192	8192	8192	3776	8768	8384	7232	12288	8448
1567153197	9	0	4201.538574	4213.333496	4183.077148	4187.179688	4203.077148	1023	4				0	4	4	4	4	4	9	0	8192	8192	8192	3776	8768	8384	7168	12224	8320
1567153197	10	0	4202.05127	4186.666504	4194.871582	4192.307617	4212.820313	450	4				0	4	4	4	4	4	10	0	8192	8192	8192	3776	8768	8384	7104	12288	8704
1567153197	11	0	4207.692383	4186.666504	4193.333496	4190.769043	4211.282227	1023	4				0	4	4	4	4	4	11	0	8192	8192	8192	3776	8768	8384	7104	12288	8704
1567153197	12	0	4208.717773	4221.538574	4188.205078	4190.256348	4204.102539	450	4				0	4	4	4	4	4	12	0	8192	8192	8192	3776	8768	8384	7168	12224	8384
1567153197	13	0	4201.025879	4221.538574	4190.769043	4200	4209.743652	450	4				0	4	4	4	4	4	13	0	8192	8192	8192	3776	8768	8384	7168	12288	8384
1567153197	14	0	4198.974121	4196.922852	4193.333496	4209.743652	4220.512695	450	4				0	4	4	4	4	4	14	0	8192	8192	8192	3776	8768	8448	7168	12224	8384
1567153197	15	0	4211.282227	4198.974121	4186.666504	4203.589844	4220.512695	1023	4				0	4	4	4	4	4	15	0	8192	8192	8192	3776	8768	8384	7168	12352	8384
1567153197	16	0	4215.897461	4209.230957	4174.871582	4189.230957	4210.769043	0	4				0	4	4	4	4	4	16	0	8192	8192	8192	3776	8768	8384	7168	12352	8384
1567153197	17	0	4207.179688	4201.025879	4173.846191	4192.307617	4204.102539	0	4				0	4	4	4	4	4	17	0	8192	8192	8192	3776	8768	8448	7232	12224	8384
1567153197	18	0	4194.871582	4182.563965	4180	4202.563965	4208.717773	0	4				0	4	4	4	4	4	18	0	8192	8192	8192	3840	8768	8448	7104	12224	8448
1567153197	19	0	4189.743652	4190.769043	4186.153809	4200	4212.820313	0	4				0	4	4	4	4	4	19	0	8192	8192	8192	3776	8768	8448	7168	12224	8384
1567153197	20	0	4202.563965	4215.384766	4192.307617	4197.94873	4207.179688	0	4				0	4	4	4	4	4	20	0	8192	8192	8192	3776	8768	8384	7168	12224	8384
1567153197	21	0	4210.769043	4207.179688	4192.820313	4200	4199.487305	0	4				0	4	4	4	4	4	21	0	8192	8192	8192	3776	8768	8448	7104	12288	8448
1567153197	22	0	4197.94873	4186.666504	4194.358887	4199.487305	4201.025879	0	4				0	4	4	4	4	4	22	0	8192	8192	8192	3776	8768	8384	7232	12224	8384
1567153197	23	0	4194.358887	4203.077148	4196.922852	4200.512695	4206.153809	0	4				0	4	4	4	4	4	23	0	8192	8192	8192	3776	8768	8448	7168	12288	8448
1567153197	24	0	4201.538574	4215.384766	4191.282227	4201.538574	4207.179688	0	4				0	4	4	4	4	4	24	0	8192	8192	8192	3776	8768	8384	7168	12288	8448
1567153197	25	0	4193.333496	4192.820313	4183.589844	4201.025879	4204.615234	0	4				0	4	4	4	4	4	25	0	8192	8192	8192	3776	8768	8448	7168	12224	8256
1567153198	26	0	4185.641113	4188.717773	4184.102539	4201.538574	4204.615234	0	4				0	4	4	4	4	4	26	0	8192	8192	8192	3776	8768	8384	7168	12288	8448
1567153198	27	0	4198.461426	4203.077148	4190.256348	4201.025879	4207.692383	0	4				0	4	4	4	4	4	27	0	8192	8192	8192	3776	8768	8448	7104	12288	8320
1567153198	28	0	4217.436035	4205.128418	4194.871582	4202.05127	4208.205078	0	4				0	4	4	4	4	4	28	0	8192	8192	8192	3776	8768	8384	7168	12288	8256
1567153198	29	0	4217.94873	4201.025879	4193.846191	4205.128418	4204.615234	0	4				0	4	4	4	4	4	29	0	8192	8192	8192	3776	8768	8384	7168	12288	8256
1567153198	30	0	4200	4211.282227	4186.153809	4202.05127	4201.538574	0	4				0	4	4	4	4	4	30	0	8192	8192	8192	3776	8768	8384	7232	12224	8000
1567153198	31	0	4192.307617	4219.487305	4183.077148	4205.641113	4209.743652	0	4				0	4	4	4	4	4	31	0	8192	8192	8192	3776	8768	8384	7168	12288	8384
1567153198	32	0	4208.205078	4217.436035	4196.410156	4222.563965	4227.692383	0	4				0	4	4	4	4	4	32	0	8192	8192	8192	3776	8768	8448	7168	12288	8384
1567153198	33	0	4226.666504	4227.692383	4207.692383	4236.922852	4240	0	4				0	4	4	4	4	4	33	0	8192	8192	8192	3776	8768	8384	7168	12288	8448
1567153198	34	0	4235.897461	4233.846191	4200.512695	4237.94873	4238.974121	0	4				0	4	4	4	4	4	34	0	8192	8192	8192	3776	8768	8384	7168	12288	8448
1567153198	35	0	4232.307617	4211.282227	4190.256348	4222.05127	4228.717773	0	4				0	4	4	4	4	4	35	0	8192	8192	8192	3776	8768	8448	7168	12224	8384
1567153198	36	0	4211.794922	4203.077148	4186.666504	4201.025879	4216.410156	0	4				0	4	4	4	4	4	36	0	8192	8192	8192	3776	8768	8384	7232	12224	8448
1567153198	37	0	4198.461426	4219.487305	4183.077148	4196.410156	4208.717773	0	4				0	4	4	4	4	4	37	0	8192	8192	8192	3776	8768	8448	7168	12224	8576
1567153198	38	0	4202.05127	4215.384766	4177.94873	4196.410156	4205.128418	0	4				0	4	4	4	4	4	38	0	8192	8192	8192	3776	8768	8384	7168	12224	8576
1567153198	39	0	4207.179688	4201.025879	4177.436035	4186.153809	4206.666504	0	4				0	4	4	4	4	4	39	0	8192	8192	8192	3776	8768	8448	7168	12224	8384
1567153198	40	0	4215.897461	4209.230957	4189.230957	4191.794922	4227.692383	0	4				0	4	4	4	4	4	40	0	8192	8192	8192	3776	8768	8384	7168	12224	8448
1567153198	41	0	4238.974121	4217.436035	4205.641113	4224.102539	4260.512695	0	4				0	4	4	4	4	4	41	0	8192	8192	8192	3840	8768	8384	7168	12288	8448
1567153198	42	0	4264.102539	4215.384766	4222.563965	4251.282227	4277.436035	0	4				0	4	4	4	4	4	42	0	8192	8192	8192	3776	8768	8384	7168	12288	8448
1567153198	43	0	4269.743652	4227.692383	4233.846191	4253.846191	4277.436035	0	4				0	4	4	4	4	4	43	0	8192	8192	8192	3840	8768	8384	7168	12224	8320
1567153198	44	0	4251.794922	4240	4225.128418	4236.410156	4265.641113	0	4				0	4	4	4	4	4	44	0	8192	8192	8192	3776	8768	8448	7168	12288	8384
1567153198	45	0	4229.743652	4225.641113	4206.153809	4217.94873	4248.205078	0	4				0	4	4	4	4	4	45	0	8192	8192	8192	3776	8768	8384	7104	12224	8448
1567153198	46	0	4222.05127	4211.282227	4194.871582	4212.820313	4238.974121	0	4				0	4	4	4	4	4	46	0	8192	8192	8192	3776	8768	8384	7168	12288	8384
1567153198	47	0	4229.743652	4217.436035	4198.461426	4214.871582	4241.025879	0	4				0	4	4	4	4	4	47	0	8192	8192	8192	3776	8768	8384	7168	12288	8384
1567153198	48	0	4241.025879	4215.384766	4202.563965	4216.410156	4247.692383	0	4				0	4	4	4	4	4	48	0	8192	8192	8192	3776	8768	8384	7104	12224	8384
1567153198	49	0	4228.717773	4213.333496	4195.384766	4213.333496	4243.077148	0	4				0	4	4	4	4	4	49	0	8192	8192	8192	3776	8768	8384	7040	12288	8448
1567153198	50	0	4208.205078	4215.384766	4187.692383	4209.230957	4232.820313	0	4				0	4	4	4	4	4	50	0	8192	8192	8192	3776	8768	8384	7104	12224	8320
1567153198	51	0	4224.615234	4198.974121	4189.743652	4212.820313	4237.436035	0	4				0	4	4	4	4	4	51	0	8192	8192	8128	3776	8768	8448	7168	12224	8384
1567153198	52	0	4246.153809	4196.922852	4200.512695	4220.512695	4251.794922	0	4				0	4	4	4	4	4	52	0	8192	8192	8128	3776	8768	8384	7168	12224	8384
1567153198	53	0	4243.589844	4223.589844	4205.128418	4222.05127	4257.94873	0	4				0	4	4	4	4	4	53	0	8192	8192	8192	3776	8768	8448	7232	12288	8448
1567153198	54	0	4236.922852	4227.692383	4196.410156	4220.512695	4249.230957	0	4				0	4	4	4	4	4	54	0	8192	8192	8192	3776	8768	8448	7104	12288	8384
1567153198	55	0	4231.794922	4211.282227	4192.820313	4221.025879	4247.692383	0	4				0	4	4	4	4	4	55	0	8192	8192	8192	3776	8768	8448	7232	12288	8448
1567153198	56	0	4236.410156	4213.333496	4200	4222.563965	4260	0	4				0	4	4	4	4	4	56	0	8192	8192	8192	3776	8768	8384	7232	12288	8448
1567153198	57	0	4249.743652	4219.487305	4206.153809	4216.922852	4254.358887	0	4				0	4	4	4	4	4	57	0	8192	8192	8192	3776	8768	8448	7168	12288	8384
1567153198	58	0	4241.025879	4213.333496	4203.077148	4206.666504	4234.871582	0	4				0	4	4	4	4	4	58	0	8192	8128	8192	3776	8768	8384	7232	12288	8384
1567153198	59	0	4222.563965	4215.384766	4191.794922	4195.384766	4236.922852	0	4				0	4	4	4	4	4	59	0	8192	8192	8192	3776	8768	8384	7168	12224	8448
1567153198	60	0	4225.641113	4211.282227	4186.153809	4189.230957	4245.128418	0	4				0	4	4	4	4	4	60	0	8192	8192	8192	3776	8768	8384	7168	12224	8448
1567153198	61	0	4236.410156	4198.974121	4188.717773	4190.769043	4236.410156	0	4				0	4	4	4	4	4	61	0	8192	8192	8192	3776	8768	8448	7168	12224	8448
1567153198	62	0	4231.794922	4205.128418	4192.307617	4200.512695	4233.333496	0	4				0	4	4	4	4	4	62	0	8192	8192	8192	3776	8768	8384	7168	12224	8320
1567153198	63	0	4219.487305	4219.487305	4198.974121	4209.230957	4241.538574	0	4				0	4	4	4	4	4	63	0	8192	8192	8192	3776	8768	8384	7232	12224	8384
1567153198	64	0	4220	4215.384766	4200	4209.743652	4239.487305	450	4				0	4	4	4	4	4	64	0	8192	8192	8192	3776	8768	8384	7168	12288	8448
1567153198	65	0	4227.692383	4205.128418	4188.205078	4201.025879	4225.641113	450	4				0	4	4	4	4	4	65	0	8192	8192	8192	3776	8768	8448	7168	12288	8448
1567153198	66	0	4224.102539	4215.384766	4181.025879	4194.871582	4214.871582	1023	4				0	4	4	4	4	4	66	0	8192	8192	8192	3776	8768	8384	7168	12224	8576
1567153198	67	0	4223.077148	4229.743652	4194.871582	4207.179688	4216.922852	450	4				0	4	4	4	4	4	67	0	8192	8192	8192	3840	8768	8448	7104	12288	8448
1567153198	68	0	4231.282227	4227.692383	4205.128418	4216.922852	4227.179688	1023	4				0	4	4	4	4	4	68	0	8192	8192	8192	3776	8768	8384	7168	12288	8384
1567153198	69	0	4232.820313	4223.589844	4195.897461	4203.589844	4224.615234	450	4				0	4	4	4	4	4	69	0	8192	8192	8192	3840	8768	8384	7168	12288	8384
1567153198	70	0	4227.179688	4225.641113	4187.692383	4192.820313	4215.897461	1023	4				0	4	4	4	4	4	70	0	8192	8192	8192	3776	8768	8384	7168	12288	8384
1567153198	71	0	4209.743652	4215.384766	4182.563965	4198.974121	4215.897461	450	4				0	4	4	4	4	4	71	0	8192	8192	8192	3776	8768	8384	7168	12352	8384
1567153198	72	0	4198.461426	4203.077148	4169.743652	4198.974121	4213.333496	450	4				0	4	4	4	4	4	72	0	8192	8192	8192	3776	8768	8384	7168	12224	8384
1567153198	73	0	4221.025879	4211.282227	4168.205078	4198.974121	4214.358887	1023	4				0	4	4	4	4	4	73	0	8192	8192	8192	3776	8768	8384	7168	12224	8320
1567153198	74	0	4240.512695	4219.487305	4177.94873	4210.769043	4225.641113	450	4				0	4	4	4	4	4	74	0	8192	8192	8192	3776	8768	8384	7168	12224	8320
1567153198	75	0	4230.769043	4221.538574	4177.94873	4212.307617	4230.769043	1023	4				0	4	4	4	4	4	75	0	8192	8192	8192	3776	8768	8384	7168	12224	8384
1567153198	76	0	4228.717773	4233.846191	4176.922852	4206.666504	4229.743652	450	4				0	4	4	4	4	4	76	0	8192	8192	8192	3776	8768	8384	7168	12352	8384
1567153198	77	0	4235.384766	4231.794922	4186.153809	4211.794922	4231.794922	450	4				0	4	4	4	4	4	77	0	8192	8192	8192	3776	8768	8384	7168	12288	8448
1567153198	78	0	4233.846191	4225.641113	4191.794922	4216.410156	4232.307617	450	4				0	4	4	4	4	4	78	0	8192	8192	8192	3776	8768	8448	7168	12288	8448
1567153198	79	0	4241.025879	4235.897461	4187.179688	4215.384766	4234.871582	1023	4				0	4	4	4	4	4	79	0	8192	8192	8192	3776	8768	8384	7104	12288	8384
1567153198	80	0	4240.512695	4221.538574	4186.666504	4217.436035	4239.487305	450	4				0	4	4	4	4	4	80	0	8192	8192	8192	3840	8768	8384	7104	12224	8384
1567153198	81	0	4222.05127	4209.230957	4185.641113	4217.436035	4238.461426	450	4				0	4	4	4	4	4	81	0	8192	8192	8192	3776	8768	8384	7168	12288	8448
1567153198	82	0	4220.512695	4227.692383	4182.05127	4212.820313	4237.94873	450	4				0	4	4	4	4	4	82	0	8192	8192	8192	3776	8768	8448	7168	12288	8128
1567153198	83	0	4236.922852	4240	4188.717773	4214.358887	4241.025879	1023	4				0	4	4	4	4	4	83	0	8192	8192	8192	3776	8768	8384	7168	11264	8320
1567153198	84	0	4233.333496	4223.589844	4194.871582	4218.461426	4240.512695	450	4				0	4	4	4	4	4	84	0	8192	8192	8192	3840	8768	8384	7232	12224	8320
1567153198	85	0	4220.512695	4221.538574	4196.410156	4215.897461	4236.922852	450	4				0	4	4	4	4	4	85	0	8192	8192	8192	3776	8768	8384	7104	12288	8384
1567153198	86	0	4233.846191	4227.692383	4207.692383	4217.436035	4240	450	4				0	4	4	4	4	4	86	0	8192	8192	8192	3776	8768	8384	7168	12288	8448
1567153198	87	0	4243.589844	4215.384766	4212.307617	4228.717773	4244.615234	1023	4				0	4	4	4	4	4	87	0	8192	8192	8128	3776	8768	8448	7232	12224	8384
1567153198	88	0	4230.769043	4215.384766	4207.692383	4231.282227	4245.641113	450	4				0	4	4	4	4	4	88	0	8192	8192	8192	3776	8768	8384	7232	12224	8384
1567153198	89	0	4232.820313	4229.743652	4210.256348	4225.641113	4248.717773	450	4				0	4	4	4	4	4	89	0	8192	8192	8128	3776	8768	8448	7168	12288	8448
1567153198	90	0	4246.666504	4223.589844	4210.256348	4224.102539	4243.589844	450	4				0	4	4	4	4	4	90	0	8192	8192	8128	3840	8768	8384	7168	12288	8384
1567153198	91	0	4242.05127	4209.230957	4200.512695	4220	4234.358887	1023	4				0	4	4	4	4	4	91	0	8192	8192	8192	3840	8768	8384	7104	12288	8448
1567153198	92	0	4228.717773	4221.538574	4200	4216.410156	4240	450	4				0	4	4	4	4	4	92	0	8192	8192	8192	3840	8768	8384	7104	12288	8448
1567153198	93	0	4231.794922	4231.794922	4206.153809	4218.461426	4245.128418	450	4				0	4	4	4	4	4	93	0	8192	8192	8192	3776	8768	8448	7168	12224	8448
1567153198	94	0	4237.94873	4229.743652	4199.487305	4215.384766	4236.410156	450	4				0	4	4	4	4	4	94	0	8192	8192	8192	3776	8768	8384	7168	12288	8448
1567153198	95	0	4224.102539	4229.743652	4196.922852	4209.743652	4232.820313	1023	4				0	4	4	4	4	4	95	0	8192	8192	8192	3776	8768	8448	7168	12288	8320
1567153198	96	0	4220	4229.743652	4204.102539	4215.384766	4241.538574	450	4				0	4	4	4	4	4	96	0	8192	8192	8192	3776	8768	8384	7168	12288	8320
1567153198	97	0	4233.846191	4223.589844	4204.102539	4219.487305	4239.487305	450	4				0	4	4	4	4	4	97	0	8192	8192	8192	3776	8768	8448	7168	12224	8448
1567153198	98	0	4237.436035	4217.436035	4201.025879	4213.846191	4229.743652	450	4				0	4	4	4	4	4	98	0	8192	8192	8192	3776	8768	8384	7232	12288	8448
1567153198	99	0	4231.282227	4219.487305	4202.05127	4211.794922	4229.743652	1023	4				0	4	4	4	4	4	99	0	8192	8192	8192	3776	8768	8448	7168	12288	8448
1567153198	100	0	4229.743652	4215.384766	4199.487305	4213.846191	4228.717773	450	4				0	4	4	4	4	4	100	0	8192	8192	8192	3776	8768	8384	7104	12224	8256
1567153198	101	0	4227.692383	4211.282227	4200.512695	4218.974121	4229.743652	450	4				0	4	4	4	4	4	101	0	8192	8192	8192	3776	8768	8448	7104	12224	8384
1567153198	102	0	4226.153809	4223.589844	4206.153809	4226.153809	4240.512695	450	4				0	4	4	4	4	4	102	0	8192	8192	8192	3776	8768	8384	7168	12288	8384
1567153198	103	0	4232.820313	4235.897461	4203.589844	4223.077148	4244.615234	1023	4				0	4	4	4	4	4	103	0	8192	8192	8192	3840	8768	8384	7168	12224	8384
1567153198	104	0	4235.384766	4233.846191	4197.436035	4213.846191	4235.384766	450	4				0	4	4	4	4	4	104	0	8192	8192	8192	3776	8768	8384	7168	12288	8448
1567153198	105	0	4233.846191	4227.692383	4192.307617	4214.358887	4228.205078	450	4				0	4	4	4	4	4	105	0	8192	8192	8192	3776	8768	8384	7168	12224	8384
1567153198	106	0	4227.692383	4221.538574	4191.794922	4216.410156	4231.794922	450	4				0	4	4	4	4	4	106	0	8192	8192	8192	3776	8768	8384	7168	12224	8384
1567153198	107	0	4221.025879	4217.436035	4194.358887	4212.820313	4233.846191	1023	4				0	4	4	4	4	4	107	0	8192	8192	8192	3776	8768	8384	7104	12288	8384
1567153198	108	0	4222.563965	4217.436035	4195.384766	4210.769043	4226.666504	450	4				0	4	4	4	4	4	108	0	8192	8192	8192	3776	8768	8384	7104	12224	8384
1567153198	109	0	4221.538574	4205.128418	4195.384766	4216.410156	4221.538574	450	4				0	4	4	4	4	4	109	0	8192	8192	8192	3776	8704	8384	7168	12288	8512
1567153198	110	0	4216.922852	4201.025879	4194.358887	4222.563965	4227.179688	450	4				0	4	4	4	4	4	110	0	8192	8192	8192	3776	8768	8384	7168	12288	8512
1567153198	111	0	4213.333496	4215.384766	4192.307617	4216.922852	4232.307617	1023	4				0	4	4	4	4	4	111	0	8192	8192	8192	3776	8768	8384	7232	12224	8384
1567153198	112	0	4200	4205.128418	4186.153809	4207.692383	4222.05127	450	4				0	4	4	4	4	4	112	0	8192	8192	8192	3776	8768	8384	7040	12224	8448
1567153198	113	0	4194.871582	4184.615234	4184.615234	4210.256348	4209.230957	450	4				0	4	4	4	4	4	113	0	8192	8192	8192	3776	8704	8384	7168	12224	8384
1567153198	114	0	4200.512695	4205.128418	4189.230957	4216.922852	4208.717773	450	4				0	4	4	4	4	4	114	0	8192	8192	8192	3776	8768	8384	7168	12224	8384
1567153198	115	0	4195.384766	4223.589844	4188.205078	4216.410156	4210.769043	1023	4				0	4	4	4	4	4	115	0	8192	8192	8192	3776	8768	8384	7168	12224	8576
1567153198	116	0	4204.102539	4203.077148	4190.256348	4216.922852	4214.871582	450	4				0	4	4	4	4	4	116	0	8192	8192	8192	3776	8768	8384	7168	12224	8384
1567153198	117	0	4224.615234	4198.974121	4190.769043	4217.436035	4218.974121	450	4				0	4	4	4	4	4	117	0	8192	8192	8192	3776	8768	8384	7168	12288	8384
1567153198	118	0	4214.358887	4213.333496	4186.666504	4212.307617	4217.436035	450	4				0	4	4	4	4	4	118	0	8192	8192	8192	3776	8768	8384	7168	12224	8512
1567153198	119	0	4204.102539	4209.230957	4187.179688	4211.794922	4218.461426	1023	4				0	4	4	4	4	4	119	0	8192	8192	8192	3776	8768	8384	7168	12288	8704
1567153198	120	0	4214.871582	4201.025879	4195.384766	4215.897461	4220	450	4				0	4	4	4	4	4	120	0	8192	8192	8192	3776	8768	8384	7168	12288	8704
1567153198	121	0	4217.436035	4198.974121	4204.102539	4216.922852	4214.358887	450	4				0	4	4	4	4	4	121	0	8192	8192	8192	3776	8768	8384	7168	12224	8384
1567153198	122	0	4214.358887	4198.974121	4200.512695	4216.410156	4212.820313	450	4				0	4	4	4	4	4	122	0	8192	8192	8128	3776	8768	8448	7104	12288	8448
1567153198	123	0	4211.282227	4209.230957	4197.94873	4212.820313	4211.794922	1023	4				0	4	4	4	4	4	123	0	8192	8192	8128	3776	8768	8448	7168	12288	8384
1567153198	124	0	4202.05127	4215.384766	4211.282227	4213.846191	4207.692383	450	4				0	4	4	4	4	4	124	0	8192	8192	8192	3776	8768	8384	7168	12288	8384
1567153198	125	0	4197.436035	4213.333496	4215.897461	4218.461426	4206.153809	450	4				0	4	4	4	4	4	125	0	8192	8192	8192	3776	8768	8384	7168	12288	8448
1567153198	126	0	4197.436035	4211.282227	4196.922852	4208.717773	4200.512695	450	4				0	4	4	4	4	4	126	0	8192	8192	8192	3776	8768	8448	7168	12288	8384
1567153198	127	0	4200	4205.128418	4187.179688	4196.922852	4195.384766	236	4				0	4	4	4	4	4	127	0	8192	8192	8192	3776	8768	8384	7232	12288	8192
1567153198	0	0	4209.743652	4198.974121	4195.897461	4197.436035	4200.512695	450	4				0	4	4	4	4	4	0	0	8192	8192	8192	3776	8768	8384	7232	12288	8192
1567153198	1	0	4217.436035	4211.282227	4200	4203.589844	4210.769043	450	4				0	4	4	4	4	4	1	0	8192	8192	8192	3776	8768	8384	7168	12288	8384
1567153198	2	0	4223.589844	4223.589844	4202.563965	4211.282227	4217.436035	1023	4				0	4	4	4	4	4	2	0	8192	8192	8192	3776	8768	8448	7168	12224	8448
1567153198	3	0	4228.717773	4231.794922	4211.282227	4216.410156	4216.922852	450	4				0	4	4	4	4	4	3	0	8192	8192	8192	3776	8768	8384	7168	12224	8320
1567153198	4	0	4216.410156	4231.794922	4210.769043	4215.384766	4207.692383	1023	4				0	4	4	4	4	4	4	0	8192	8192	8192	3776	8768	8448	7168	12224	8320
1567153198	5	0	4195.384766	4213.333496	4205.128418	4220.512695	4206.153809	450	4				0	4	4	4	4	4	5	0	8192	8192	8192	3776	8768	8384	7168	12288	8640
1567153198	6	0	4197.436035	4205.128418	4210.256348	4232.820313	4216.922852	1023	4				0	4	4	4	4	4	6	0	8192	8192	8192	3776	8768	8448	7168	12288	8384
1567153198	7	0	4222.05127	4219.487305	4216.410156	4235.384766	4220.512695	450	4				0	4	4	4	4	4	7	0	8192	8192	8192	3776	8768	8384	7168	12224	8384
1567153198	8	0	4231.282227	4223.589844	4215.384766	4232.307617	4220.512695	450	4				0	4	4	4	4	4	8	0	8192	8192	8192	3776	8768	8448	7104	12224	8384
1567153198	9	0	4228.205078	4215.384766	4212.307617	4232.820313	4232.307617	1023	4				0	4	4	4	4	4	9	0	8192	8192	8192	3776	8768	8384	7104	12224	8384
1567153198	10	0	4238.974121	4205.128418	4215.384766	4233.846191	4240.512695	450	4				0	4	4	4	4	4	10	0	8192	8192	8192	3840	8768	8448	7104	12224	8384
1567153198	11	0	4234.871582	4198.974121	4219.487305	4229.230957	4229.230957	1023	4				0	4	4	4	4	4	11	0	8192	8192	8192	3776	8768	8384	7232	12288	8384
1567153198	12	0	4205.128418	4213.333496	4212.307617	4214.871582	4215.384766	450	4				0	4	4	4	4	4	12	0	8192	8192	8192	3776	8768	8384	7168	12224	8384
1567153198	13	0	4194.358887	4215.384766	4201.025879	4195.897461	4209.743652	450	4				0	4	4	4	4	4	13	0	8192	8192	8192	3776	8768	8448	7168	12288	8384
1567153198	14	0	4199.487305	4188.717773	4194.871582	4187.179688	4204.102539	450	4				0	4	4	4	4	4	14	0	8192	8192	8192	3776	8768	8384	7168	12288	8384
1567153198	15	0	4197.436035	4186.666504	4203.589844	4196.922852	4201.538574	1023	4				0	4	4	4	4	4	15	0	8192	8192	8192	3776	8768	8448	7168	12224	8512
1567153198	16	0	4214.358887	4211.282227	4224.102539	4221.538574	4214.871582	0	4				0	4	4	4	4	4	16	0	8192	8192	8192	3776	8768	8384	7168	12288	8448
1567153198	17	0	4241.025879	4221.538574	4234.358887	4246.153809	4240	0	4				0	4	4	4	4	4	17	0	8192	8192	8192	3776	8768	8448	7168	12224	8192
1567153198	18	0	4236.922852	4215.384766	4226.666504	4248.717773	4249.230957	0	4				0	4	4	4	4	4	18	0	8192	8192	8192	3776	8768	8448	7168	12224	8192
1567153198	19	0	4212.820313	4201.025879	4215.897461	4234.358887	4232.820313	0	4				0	4	4	4	4	4	19	0	8192	8192	8192	3776	8768	8448	7232	12288	8320
1567153198	20	0	4193.846191	4201.025879	4214.358887	4229.743652	4217.436035	0	4				0	4	4	4	4	4	20	0	8192	8192	8192	3776	8768	8384	7104	12288	8448
1567153198	21	0	4202.563965	4219.487305	4216.922852	4232.307617	4224.102539	0	4				0	4	4	4	4	4	21	0	8192	8192	8192	3776	8768	8448	7104	12224	8448
1567153198	22	0	4228.717773	4227.692383	4209.230957	4223.077148	4227.179688	0	4				0	4	4	4	4	4	22	0	8192	8192	8192	3776	8768	8384	7104	12224	8448
1567153198	23	0	4224.102539	4213.333496	4196.410156	4209.743652	4214.358887	0	4				0	4	4	4	4	4	23	0	8192	8192	8192	3776	8768	8448	7232	12288	8384
1567153198	24	0	4194.871582	4196.922852	4194.358887	4204.102539	4209.230957	0	4				0	4	4	4	4	4	24	0	8192	8192	8128	3776	8768	8384	7104	12288	8448
1567153199	25	0	4186.153809	4188.717773	4191.794922	4199.487305	4210.769043	0	4				0	4	4	4	4	4	25	0	8192	8192	8192	3776	8768	8448	7168	12224	8384
1567153199	26	0	4206.153809	4201.025879	4186.666504	4199.487305	4213.846191	0	4				0	4	4	4	4	4	26	0	8192	8192	8192	3776	8768	8448	7232	12288	8448
1567153199	27	0	4220	4207.179688	4190.769043	4207.179688	4220.512695	0	4				0	4	4	4	4	4	27	0	8192	8192	8192	3776	8768	8448	7104	12224	8512
1567153199	28	0	4198.461426	4182.563965	4193.333496	4211.282227	4212.820313	0	4				0	4	4	4	4	4	28	0	8192	8192	8192	3776	8768	8384	7104	12224	8512
1567153199	29	0	4189.743652	4188.717773	4193.846191	4213.333496	4206.666504	0	4				0	4	4	4	4	4	29	0	8192	8192	8192	3776	8768	8448	7232	12288	8448
1567153199	30	0	4215.897461	4221.538574	4197.436035	4220.512695	4219.487305	0	4				0	4	4	4	4	4	30	0	8192	8192	8192	3776	8768	8384	7168	12224	8384
1567153199	31	0	4216.410156	4211.282227	4194.871582	4218.461426	4221.538574	0	4				0	4	4	4	4	4	31	0	8192	8192	8192	3840	8768	8384	7104	12288	8320
1567153199	32	0	4181.538574	4194.871582	4182.05127	4205.128418	4207.179688	0	4				0	4	4	4	4	4	32	0	8192	8192	8192	3776	8768	8384	7104	12288	8320
1567153199	33	0	4175.384766	4207.179688	4175.897461	4204.102539	4202.563965	0	4				0	4	4	4	4	4	33	0	8192	8192	8192	3840	8768	8384	7168	12224	8448
1567153199	34	0	4198.461426	4213.333496	4181.025879	4214.358887	4210.256348	0	4				0	4	4	4	4	4	34	0	8192	8192	8192	3776	8768	8384	7168	12224	8384
1567153199	35	0	4207.179688	4205.128418	4178.974121	4207.692383	4209.743652	0	4				0	4	4	4	4	4	35	0	8192	8192	8192	3840	8768	8384	7232	12288	8384
1567153199	36	0	4197.94873	4198.974121	4171.282227	4189.230957	4199.487305	0	4				0	4	4	4	4	4	36	0	8192	8192	8192	3776	8768	8384	7232	12288	8384
1567153199	37	0	4185.128418	4192.820313	4165.128418	4180	4192.307617	0	4				0	4	4	4	4	4	37	0	8192	8192	8192	3776	8768	8384	7168	12224	8448
1567153199	38	0	4188.717773	4198.974121	4170.256348	4181.538574	4200.512695	0	4				0	4	4	4	4	4	38	0	8192	8192	8192	3776	8768	8384	7168	12224	8448
1567153199	39	0	4211.282227	4217.436035	4188.717773	4196.410156	4219.487305	0	4				0	4	4	4	4	4	39	0	8192	8192	8192	3776	8768	8384	7168	12288	8384
1567153199	40	0	4220.512695	4221.538574	4202.05127	4216.410156	4224.102539	0	4				0	4	4	4	4	4	40	0	8192	8192	8192	3776	8768	8384	7168	12288	8384
1567153199	41	0	4202.563965	4213.333496	4197.94873	4214.358887	4211.282227	0	4				0	4	4	4	4	4	41	0	8192	8192	8192	3776	8768	8384	7168	12288	8256
1567153199	42	0	4183.589844	4203.077148	4185.641113	4200	4200	0	4				0	4	4	4	4	4	42	0	8192	8192	8192	3776	8768	8384	7168	12288	8384
1567153199	43	0	4183.077148	4201.025879	4181.025879	4197.94873	4197.94873	0	4				0	4	4	4	4	4	43	0	8192	8192	8192	3776	8704	8384	7104	12288	8384
1567153199	44	0	4181.538574	4201.025879	4184.615234	4196.410156	4196.410156	0	4				0	4	4	4	4	4	44	0	8192	8192	8192	3776	8768	8384	7168	12288	8384
1567153199	45	0	4176.410156	4196.922852	4181.538574	4185.641113	4189.230957	0	4				0	4	4	4	4	4	45	0	8192	8192	8192	3776	8768	8384	7104	12288	8256
1567153199	46	0	4178.974121	4203.077148	4171.794922	4181.025879	4185.641113	0	4				0	4	4	4	4	4	46	0	8192	8192	8192	3776	8768	8384	7104	12288	8256
1567153199	47	0	4183.077148	4213.333496	4169.230957	4182.05127	4184.615234	0	4				0	4	4	4	4	4	47	0	8192	8192	8192	3840	8768	8384	7104	12288	8384
1567153199	48	0	4188.205078	4215.384766	4177.94873	4184.615234	4189.230957	0	4				0	4	4	4	4	4	48	0	8192	8192	8192	3776	8768	8448	7232	12224	8448
1567153199	49	0	4207.179688	4227.692383	4192.820313	4196.410156	4208.205078	0	4				0	4	4	4	4	4	49	0	8192	8192	8192	3776	8768	8384	7168	12288	8384
1567153199	50	0	4224.102539	4235.897461	4200.512695	4209.743652	4223.077148	0	4				0	4	4	4	4	4	50	0	8192	8192	8192	3776	8768	8384	7168	12288	8384
1567153199	51	0	4212.307617	4219.487305	4200	4214.871582	4219.487305	0	4				0	4	4	4	4	4	51	0	8192	8192	8192	3776	8768	8384	7104	12160	8384
1567153199	52	0	4203.589844	4211.282227	4202.563965	4216.410156	4220	0	4				0	4	4	4	4	4	52	0	8192	8192	8192	3776	8768	8448	7168	12288	8384
1567153199	53	0	4220	4213.333496	4204.102539	4220	4224.102539	0	4				0	4	4	4	4	4	53	0	8192	8192	8192	3776	8768	8384	7104	12224	8448
1567153199	54	0	4229.743652	4213.333496	4210.769043	4230.256348	4223.077148	0	4				0	4	4	4	4	4	54	0	8192	8192	8192	3776	8768	8384	7104	12224	8448
1567153199	55	0	4221.538574	4215.384766	4215.897461	4234.871582	4219.487305	0	4				0	4	4	4	4	4	55	0	8192	8192	8192	3776	8768	8384	7168	12224	8384
1567153199	56	0	4200	4215.384766	4204.102539	4218.461426	4209.230957	0	4				0	4	4	4	4	4	56	0	8192	8192	8192	3776	8768	8448	7104	12288	8384
1567153199	57	0	4165.641113	4217.436035	4193.333496	4201.538574	4198.974121	0	4				0	4	4	4	4	4	57	0	8192	8192	8192	3776	8768	8448	7104	12288	8384
1567153199	58	0	4148.205078	4227.692383	4191.282227	4200	4195.897461	0	4				0	4	4	4	4	4	58	0	8192	8192	8128	3840	8768	8384	7104	11264	8640
1567153199	59	0	4175.384766	4215.384766	4185.128418	4201.538574	4194.358887	0	4				0	4	4	4	4	4	59	0	8192	8192	8128	3776	8768	8448	7104	12224	8640
1567153199	60	0	4209.230957	4207.179688	4184.102539	4206.153809	4204.102539	0	4				0	4	4	4	4	4	60	0	8192	8192	8192	3840	8768	8448	7104	12288	8448
1567153199	61	0	4217.436035	4219.487305	4194.358887	4214.358887	4221.538574	0	4				0	4	4	4	4	4	61	0	8192	8192	8192	3776	8768	8448	7168	12224	8384
1567153199	62	0	4216.922852	4225.641113	4200	4221.538574	4232.307617	0	4				0	4	4	4	4	4	62	0	8192	8192	8128	3776	8768	8384	7232	12288	8448
1567153199	63	0	4216.410156	4217.436035	4195.897461	4227.692383	4232.820313	0	4				0	4	4	4	4	4	63	0	8192	8192	8128	3776	8768	8384	7040	12288	8448
1567153199	64	0	4222.563965	4211.282227	4201.025879	4232.820313	4232.307617	450	4				0	4	4	4	4	4	64	0	8192	8192	8192	3776	8768	8384	7040	12288	8448
1567153199	65	0	4222.563965	4219.487305	4209.743652	4230.769043	4234.358887	450	4				0	4	4	4	4	4	65	0	8192	8192	8128	3776	8768	8448	7168	12224	8384
1567153199	66	0	4204.615234	4223.589844	4208.717773	4221.538574	4231.282227	1023	4				0	4	4	4	4	4	66	0	8192	8192	8192	3776	8768	8448	7168	12224	8320
1567153199	67	0	4201.025879	4221.538574	4207.179688	4215.897461	4218.461426	450	4				0	4	4	4	4	4	67	0	8192	8192	8192	3776	8768	8384	7168	12224	8384
1567153199	68	0	4217.436035	4221.538574	4212.820313	4224.615234	4213.333496	1023	4				0	4	4	4	4	4	68	0	8192	8192	8192	3776	8768	8384	7168	12224	8384
1567153199	69	0	4218.461426	4229.743652	4214.358887	4235.384766	4218.974121	450	4				0	4	4	4	4	4	69	0	8192	8192	8192	3776	8768	8384	7168	12224	8384
1567153199	70	0	4198.461426	4225.641113	4203.077148	4230.256348	4218.974121	1023	4				0	4	4	4	4	4	70	0	8192	8192	8192	3776	8768	8448	7104	12288	8448
1567153199	71	0	4183.589844	4211.282227	4196.922852	4222.563965	4210.769043	450	4				0	4	4	4	4	4	71	0	8192	8192	8192	3776	8768	8384	7168	12224	8384
1567153199	72	0	4175.897461	4207.179688	4198.974121	4218.974121	4201.025879	450	4				0	4	4	4	4	4	72	0	8192	8192	8192	3776	8768	8384	7168	12224	8384
1567153199	73	0	4173.333496	4219.487305	4197.94873	4213.333496	4198.461426	1023	4				0	4	4	4	4	4	73	0	8192	8192	8192	3776	8768	8384	7168	12224	8448
1567153199	74	0	4186.153809	4244.102539	4198.974121	4210.769043	4205.128418	450	4				0	4	4	4	4	4	74	0	8192	8192	8192	3776	8768	8384	7168	12288	8384
1567153199	75	0	4203.077148	4248.205078	4203.589844	4213.333496	4218.461426	1023	4				0	4	4	4	4	4	75	0	8192	8192	8192	3776	8768	8384	7168	12288	8448
1567153199	76	0	4209.743652	4229.743652	4206.153809	4214.871582	4228.205078	450	4				0	4	4	4	4	4	76	0	8192	8192	8192	3776	8768	8384	7168	12288	8448
1567153199	77	0	4214.871582	4229.743652	4210.769043	4212.307617	4231.282227	450	4				0	4	4	4	4	4	77	0	8192	8192	8192	3776	8768	8384	7040	12224	8448
1567153199	78	0	4229.743652	4246.153809	4216.410156	4217.436035	4238.461426	450	4				0	4	4	4	4	4	78	0	8192	8192	8192	3776	8768	8384	7104	12224	8384
1567153199	79	0	4232.307617	4233.846191	4220	4231.794922	4245.641113	1023	4				0	4	4	4	4	4	79	0	8192	8192	8192	3776	8704	8384	7104	12224	8384
1567153199	80	0	4220	4211.282227	4222.05127	4236.922852	4238.974121	450	4				0	4	4	4	4	4	80	0	8192	8192	8192	3776	8768	8384	7168	12288	8384
1567153199	81	0	4212.307617	4223.589844	4225.641113	4234.871582	4231.794922	450	4				0	4	4	4	4	4	81	0	8192	8192	8192	3776	8768	8384	7232	12224	8640
1567153199	82	0	4214.871582	4235.897461	4233.846191	4244.615234	4243.589844	450	4				0	4	4	4	4	4	82	0	8192	8192	8192	3840	8768	8384	7232	12224	8640
1567153199	83	0	4222.563965	4229.743652	4238.974121	4252.820313	4254.358887	1023	4				0	4	4	4	4	4	83	0	8192	8192	8192	3776	8768	8384	7168	12224	8384
1567153199	84	0	4230.769043	4229.743652	4230.769043	4239.487305	4243.077148	450	4				0	4	4	4	4	4	84	0	8192	8192	8192	3776	8768	8448	7168	12224	8384
1567153199	85	0	4231.794922	4235.897461	4217.94873	4220.512695	4233.846191	450	4				0	4	4	4	4	4	85	0	8192	8192	8192	3776	8768	8384	7168	12224	8448
1567153199	86	0	4220	4240	4214.358887	4213.333496	4235.384766	450	4				0	4	4	4	4	4	86	0	8192	8192	8192	3776	8768	8384	7168	12224	8448
1567153199	87	0	4214.358887	4246.153809	4217.94873	4215.384766	4235.897461	1023	4				0	4	4	4	4	4	87	0	8192	8192	8192	3776	8768	8384	7232	12224	8384
1567153199	88	0	4220.512695	4231.794922	4214.358887	4217.436035	4235.384766	450	4				0	4	4	4	4	4	88	0	8192	8192	8192	3840	8704	8384	7168	12288	8448
1567153199	89	0	4228.717773	4219.487305	4212.307617	4215.897461	4241.538574	450	4				0	4	4	4	4	4	89	0	8192	8192	8192	3776	8768	8448	7168	12224	8384
1567153199	90	0	4241.538574	4244.102539	4217.94873	4215.384766	4248.717773	450	4				0	4	4	4	4	4	90	0	8192	8192	8192	3776	8768	8384	7168	12224	8384
1567153199	91	0	4247.692383	4250.256348	4220	4223.077148	4246.153809	1023	4				0	4	4	4	4	4	91	0	8192	8192	8128	3776	8768	8384	7168	12288	8384
1567153199	92	0	4238.974121	4227.692383	4224.615234	4233.333496	4247.692383	450	4				0	4	4	4	4	4	92	0	8192	8192	8192	3776	8768	8384	7104	12288	8384
1567153199	93	0	4240.512695	4233.846191	4232.307617	4237.436035	4254.358887	450	4				0	4	4	4	4	4	93	0	8192	8192	8192	3776	8768	8448	7104	12288	8384
1567153199	94	0	4249.743652	4250.256348	4229.230957	4236.410156	4251.282227	450	4				0	4	4	4	4	4	94	0	8192	8192	8128	3776	8768	8384	7104	11264	8256
1567153199	95	0	4253.333496	4237.94873	4225.641113	4232.307617	4246.666504	1023	4				0	4	4	4	4	4	95	0	8192	8192	8128	3776	8768	8384	7104	12224	8256
1567153199	96	0	4251.282227	4223.589844	4226.666504	4226.153809	4245.641113	450	4				0	4	4	4	4	4	96	0	8192	8192	8192	3776	8768	8384	7168	12288	8384
1567153199	97	0	4233.846191	4219.487305	4218.974121	4213.846191	4235.384766	450	4				0	4	4	4	4	4	97	0	8192	8192	8192	3776	8768	8384	7104	12224	8384
1567153199	98	0	4215.897461	4229.743652	4206.153809	4205.128418	4222.05127	450	4				0	4	4	4	4	4	98	0	8192	8192	8192	3776	8768	8448	7168	12288	8448
1567153199	99	0	4222.563965	4256.410156	4203.077148	4208.205078	4222.05127	1023	4				0	4	4	4	4	4	99	0	8192	8192	8192	3776	8768	8448	7104	12224	8128
1567153199	100	0	4223.077148	4256.410156	4207.179688	4215.384766	4227.692383	450	4				0	4	4	4	4	4	100	0	8192	8192	8192	3776	8768	8384	7104	12224	8128
1567153199	101	0	4221.025879	4235.897461	4210.769043	4215.384766	4230.256348	450	4				0	4	4	4	4	4	101	0	8192	8192	8192	3776	8768	8448	7168	12352	8384
1567153199	102	0	4242.563965	4244.102539	4217.94873	4213.846191	4230.256348	450	4				0	4	4	4	4	4	102	0	8192	8192	8192	3840	8768	8384	7168	12224	8384
1567153199	103	0	4248.205078	4256.410156	4222.05127	4217.94873	4232.307617	1023	4				0	4	4	4	4	4	103	0	8192	8192	8192	3776	8768	8448	7040	12288	8448
1567153199	104	0	4226.153809	4244.102539	4220.512695	4219.487305	4236.410156	450	4				0	4	4	4	4	4	104	0	8192	8192	8192	3776	8768	8384	7040	12288	8448
1567153199	105	0	4230.769043	4235.897461	4219.487305	4217.94873	4240	450	4				0	4	4	4	4	4	105	0	8192	8192	8192	3776	8768	8448	7168	12224	8384
1567153199	106	0	4238.974121	4227.692383	4214.358887	4219.487305	4238.974121	450	4				0	4	4	4	4	4	106	0	8192	8192	8192	3776	8768	8384	7104	12288	8384
1567153199	107	0	4215.384766	4215.384766	4207.692383	4213.333496	4227.179688	1023	4				0	4	4	4	4	4	107	0	8192	8192	8192	3776	8768	8448	7168	12288	8384
1567153199	108	0	4211.794922	4229.743652	4209.230957	4204.615234	4221.025879	450	4				0	4	4	4	4	4	108	0	8192	8192	8192	3776	8768	8384	7168	12288	8384
1567153199	109	0	4234.358887	4254.358887	4213.333496	4205.128418	4228.717773	450	4				0	4	4	4	4	4	109	0	8192	8192	8192	3776	8768	8448	7232	12288	8448
1567153199	110	0	4236.922852	4231.794922	4207.179688	4203.077148	4234.358887	450	4				0	4	4	4	4	4	110	0	8192	8192	8192	3776	8768	8384	7168	12288	8384
1567153199	111	0	4228.717773	4215.384766	4196.922852	4196.410156	4229.230957	1023	4				0	4	4	4	4	4	111	0	8192	8192	8192	3776	8768	8384	7232	12224	8384
1567153199	112	0	4230.256348	4240	4200	4201.538574	4226.666504	450	4				0	4	4	4	4	4	112	0	8192	8192	8192	3776	8768	8384	7232	12224	8384
1567153199	113	0	4228.717773	4248.205078	4210.256348	4212.820313	4235.384766	450	4				0	4	4	4	4	4	113	0	8192	8192	8192	3776	8768	8384	7168	12224	8384
1567153199	114	0	4213.333496	4227.692383	4210.769043	4206.153809	4234.358887	450	4				0	4	4	4	4	4	114	0	8192	8192	8192	3776	8768	8384	7168	12224	8256
1567153199	115	0	4201.025879	4217.436035	4201.538574	4184.102539	4211.794922	1023	4				0	4	4	4	4	4	115	0	8192	8192	8192	3776	8768	8448	7104	12160	8384
1567153199	116	0	4212.307617	4231.794922	4202.05127	4183.077148	4201.538574	450	4				0	4	4	4	4	4	116	0	8192	8192	8192	3776	8768	8448	7040	12288	8384
1567153199	117	0	4242.05127	4248.205078	4229.743652	4220.512695	4229.230957	450	4				0	4	4	4	4	4	117	0	8192	8192	8192	3776	8768	8448	7168	12224	8192
1567153199	118	0	4255.384766	4260.512695	4256.410156	4257.436035	4266.153809	450	4				0	4	4	4	4	4	118	0	8192	8192	8192	3776	8768	8448	7168	12224	8192
1567153199	119	0	4246.666504	4246.153809	4249.743652	4252.820313	4266.666504	1023	4				0	4	4	4	4	4	119	0	8192	8192	8192	3776	8768	8448	7168	12288	8448
1567153199	120	0	4243.077148	4227.692383	4230.256348	4228.205078	4242.05127	450	4				0	4	4	4	4	4	120	0	8192	8192	8192	3776	8768	8448	7104	12288	8384
1567153199	121	0	4238.974121	4233.846191	4223.077148	4216.410156	4228.717773	450	4				0	4	4	4	4	4	121	0	8192	8192	8192	3776	8768	8384	7168	12224	8576
1567153199	122	0	4227.692383	4254.358887	4224.615234	4216.922852	4232.307617	450	4				0	4	4	4	4	4	122	0	8192	8192	8192	3776	8768	8448	7168	12224	8576
1567153199	123	0	4227.692383	4256.410156	4223.589844	4218.974121	4236.922852	1023	4				0	4	4	4	4	4	123	0	8192	8192	8128	3776	8768	8384	7104	12224	8448
1567153199	124	0	4234.358887	4235.897461	4211.794922	4210.769043	4232.820313	450	4				0	4	4	4	4	4	124	0	8192	8192	8192	3840	8768	8448	7168	12288	8384
1567153199	125	0	4227.179688	4227.692383	4205.128418	4198.974121	4228.717773	450	4				0	4	4	4	4	4	125	0	8192	8192	8192	3840	8768	8448	7168	12224	8448
1567153199	126	0	4208.717773	4244.102539	4211.282227	4199.487305	4232.307617	450	4				0	4	4	4	4	4	126	0	8192	8192	8128	3776	8768	8448	7168	12224	8448
1567153199	127	0	4212.820313	4256.410156	4216.410156	4203.077148	4235.384766	236	4				0	4	4	4	4	4	127	0	8192	8192	8128	3776	8768	8384	7104	12224	8384
1567153199	0	0	4249.230957	4246.153809	4223.589844	4208.717773	4241.538574	450	4				0	4	4	4	4	4	0	0	8192	8192	8192	3776	8768	8448	7232	12224	8448
1567153199	1	0	4267.692383	4240	4226.666504	4217.94873	4250.256348	450	4				0	4	4	4	4	4	1	0	8192	8192	8192	3776	8768	8384	7104	12224	8384
1567153199	2	0	4239.487305	4248.205078	4218.974121	4220	4250.256348	1023	4				0	4	4	4	4	4	2	0	8192	8192	8128	3776	8768	8448	7104	12352	8768
1567153199	3	0	4217.94873	4250.256348	4213.846191	4215.384766	4238.461426	450	4				0	4	4	4	4	4	3	0	8192	8192	8192	3776	8768	8384	7104	12352	8768
1567153199	4	0	4227.179688	4244.102539	4221.025879	4210.256348	4227.692383	1023	4				0	4	4	4	4	4	4	0	8192	8192	8192	3776	8768	8448	7168	12224	8256
1567153199	5	0	4236.922852	4233.846191	4223.589844	4204.102539	4227.179688	450	4				0	4	4	4	4	4	5	0	8192	8192	8192	3776	8768	8448	7232	12352	8384
1567153199	6	0	4232.307617	4235.897461	4211.282227	4205.641113	4231.794922	1023	4				0	4	4	4	4	4	6	0	8192	8192	8192	3776	8768	8384	7168	12224	8448
1567153199	7	0	4224.102539	4248.205078	4203.077148	4211.794922	4228.205078	450	4				0	4	4	4	4	4	7	0	8192	8192	8192	3776	8768	8448	7232	12224	8448
1567153199	8	0	4218.461426	4246.153809	4208.717773	4209.743652	4218.461426	450	4				0	4	4	4	4	4	8	0	8192	8192	8192	3840	8768	8384	7232	12224	8448
1567153199	9	0	4216.410156	4229.743652	4213.846191	4209.743652	4217.436035	1023	4				0	4	4	4	4	4	9	0	8192	8192	8192	3776	8768	8448	7232	12288	8448
1567153199	10	0	4217.436035	4223.589844	4208.205078	4214.871582	4222.563965	450	4				0	4	4	4	4	4	10	0	8192	8192	8192	3840	8768	8384	7232	12288	8384
1567153199	11	0	4214.358887	4231.794922	4201.538574	4209.230957	4217.94873	1023	4				0	4	4	4	4	4	11	0	8192	8192	8192	3840	8768	8448	7168	12288	8384
1567153199	12	0	4210.769043	4240	4203.589844	4201.025879	4212.820313	450	4				0	4	4	4	4	4	12	0	8192	8192	8192	3776	8768	8384	7168	12288	8384
1567153199	13	0	4213.846191	4235.897461	4200.512695	4200	4216.410156	450	4				0	4	4	4	4	4	13	0	8192	8192	8192	3776	8768	8448	7232	12288	8384
1567153199	14	0	4214.358887	4227.692383	4196.410156	4198.461426	4215.897461	450	4				0	4	4	4	4	4	14	0	8192	8192	8192	3776	8768	8384	7104	12288	8384
1567153199	15	0	4208.717773	4231.794922	4202.563965	4197.436035	4215.897461	1023	4				0	4	4	4	4	4	15	0	8192	8192	8192	3840	8768	8448	7168	12288	8384
1567153199	16	0	4202.05127	4242.05127	4204.102539	4197.436035	4225.128418	0	4				0	4	4	4	4	4	16	0	8192	8192	8192	3776	8768	8384	7168	12288	8384
1567153199	17	0	4205.641113	4233.846191	4202.563965	4201.025879	4230.769043	0	4				0	4	4	4	4	4	17	0	8192	8192	8192	3840	8768	8384	7232	12224	8448
1567153199	18	0	4217.94873	4223.589844	4211.794922	4214.871582	4237.94873	0	4				0	4	4	4	4	4	18	0	8192	8192	8192	3776	8768	8384	7168	12288	8384
1567153199	19	0	4231.282227	4235.897461	4212.307617	4222.05127	4243.077148	0	4				0	4	4	4	4	4	19	0	8192	8192	8192	3776	8768	8384	7168	12224	8384
1567153199	20	0	4237.436035	4240	4205.641113	4212.820313	4238.461426	0	4				0	4	4	4	4	4	20	0	8192	8192	8192	3776	8768	8384	7104	12352	8384
1567153199	21	0	4228.205078	4233.846191	4209.230957	4210.769043	4238.461426	0	4				0	4	4	4	4	4	21	0	8192	8192	8192	3776	8768	8448	7104	12352	8384
1567153199	22	0	4220.512695	4231.794922	4212.307617	4216.410156	4240	0	4				0	4	4	4	4	4	22	0	8192	8192	8192	3776	8768	8384	7168	12288	8512
1567153200	23	0	4217.94873	4233.846191	4199.487305	4208.205078	4227.179688	0	4				0	4	4	4	4	4	23	0	8192	8192	8192	3776	8768	8384	7168	12288	8384
1567153200	24	0	4205.641113	4229.743652	4182.563965	4190.256348	4212.307617	0	4				0	4	4	4	4	4	24	0	8192	8192	8192	3776	8768	8448	7104	12288	8384
1567153200	25	0	4192.307617	4229.743652	4183.077148	4179.487305	4206.666504	0	4				0	4	4	4	4	4	25	0	8192	8192	8192	3776	8768	8448	7168	12288	8448
1567153200	26	0	4197.436035	4229.743652	4193.333496	4184.615234	4210.256348	0	4				0	4	4	4	4	4	26	0	8192	8192	8192	3776	8768	8384	7168	12288	8448
1567153200	27	0	4209.743652	4209.230957	4195.384766	4196.410156	4216.922852	0	4				0	4	4	4	4	4	27	0	8192	8192	8192	3776	8768	8384	7232	12288	8384
1567153200	28	0	4222.05127	4211.282227	4197.94873	4202.05127	4221.538574	0	4				0	4	4	4	4	4	28	0	8192	8192	8192	3840	8768	8384	7104	12288	8448
1567153200	29	0	4236.410156	4235.897461	4208.717773	4206.666504	4224.615234	0	4				0	4	4	4	4	4	29	0	8192	8192	8192	3776	8768	8384	7168	12224	8192
1567153200	30	0	4237.436035	4248.205078	4212.820313	4215.384766	4232.307617	0	4				0	4	4	4	4	4	30	0	8192	8192	8128	3776	8768	8448	7168	12224	8192
1567153200	31	0	4232.820313	4244.102539	4210.769043	4217.94873	4237.436035	0	4				0	4	4	4	4	4	31	0	8192	8192	8128	3776	8768	8384	7168	12288	8384
1567153200	32	0	4234.358887	4248.205078	4213.333496	4217.436035	4235.897461	0	4				0	4	4	4	4	4	32	0	8192	8192	8192	3776	8768	8448	7168	12224	8384
1567153200	33	0	4223.077148	4246.153809	4210.256348	4214.871582	4236.410156	0	4				0	4	4	4	4	4	33	0	8192	8192	8128	3776	8768	8384	7168	12288	8384
1567153200	34	0	4215.897461	4237.94873	4201.025879	4203.589844	4231.282227	0	4				0	4	4	4	4	4	34	0	8192	8192	8128	3776	8768	8448	7168	12288	8384
1567153200	35	0	4224.615234	4225.641113	4207.179688	4200	4221.538574	0	4				0	4	4	4	4	4	35	0	8192	8192	8128	3776	8768	8384	7104	12224	8448
1567153200	36	0	4220.512695	4213.333496	4212.820313	4204.615234	4223.077148	0	4				0	4	4	4	4	4	36	0	8192	8192	8128	3776	8768	8448	7168	12352	8384
1567153200	37	0	4215.897461	4225.641113	4204.102539	4203.589844	4233.333496	0	4				0	4	4	4	4	4	37	0	8192	8192	8128	3776	8768	8384	7168	12224	8512
1567153200	38	0	4223.589844	4244.102539	4207.692383	4206.666504	4238.461426	0	4				0	4	4	4	4	4	38	0	8192	8192	8128	3776	8768	8384	7168	12288	8704
1567153200	39	0	4211.794922	4237.94873	4214.358887	4211.794922	4232.820313	0	4				0	4	4	4	4	4	39	0	8192	8192	8128	3776	8768	8384	7168	12288	8704
1567153200	40	0	4197.94873	4225.641113	4205.641113	4203.589844	4225.128418	0	4				0	4	4	4	4	4	40	0	8192	8192	8128	3776	8768	8448	7104	12288	8576
1567153200	41	0	4213.846191	4221.538574	4200	4195.897461	4224.615234	0	4				0	4	4	4	4	4	41	0	8192	8192	8192	3776	8768	8448	7168	12224	8448
1567153200	42	0	4230.769043	4213.333496	4208.717773	4206.153809	4230.769043	0	4				0	4	4	4	4	4	42	0	8192	8192	8192	3776	8768	8384	7168	12224	8384
1567153200	43	0	4221.538574	4213.333496	4212.307617	4217.436035	4238.974121	0	4				0	4	4	4	4	4	43	0	8192	8192	8192	3776	8768	8384	7232	12288	8320
1567153200	44	0	4197.94873	4225.641113	4200.512695	4208.717773	4233.333496	0	4				0	4	4	4	4	4	44	0	8192	8192	8192	3776	8768	8384	7232	12288	8320
1567153200	45	0	4192.307617	4231.794922	4193.846191	4195.897461	4215.897461	0	4				0	4	4	4	4	4	45	0	8192	8192	8192	3776	8768	8448	7232	12288	8384
1567153200	46	0	4213.846191	4225.641113	4195.897461	4196.922852	4210.769043	0	4				0	4	4	4	4	4	46	0	8192	8192	8192	3776	8768	8384	7168	12288	8448
1567153200	47	0	4208.717773	4207.179688	4193.333496	4195.897461	4213.333496	0	4				0	4	4	4	4	4	47	0	8192	8192	8192	3776	8768	8448	7168	12288	8512
1567153200	48	0	4182.563965	4196.922852	4189.230957	4184.615234	4210.256348	0	4				0	4	4	4	4	4	48	0	8192	8192	8192	3840	8768	8384	7168	12288	8512
1567153200	49	0	4200.512695	4211.282227	4193.846191	4186.666504	4209.743652	0	4				0	4	4	4	4	4	49	0	8192	8192	8192	3776	8768	8448	7168	12288	8448
1567153200	50	0	4223.589844	4229.743652	4204.102539	4196.922852	4213.846191	0	4				0	4	4	4	4	4	50	0	8192	8192	8192	3776	8768	8448	7232	12224	8448
1567153200	51	0	4204.615234	4217.436035	4203.077148	4202.05127	4213.846191	0	4				0	4	4	4	4	4	51	0	8192	8192	8192	3776	8768	8448	7168	12352	8384
1567153200	52	0	4201.025879	4211.282227	4198.461426	4210.769043	4222.563965	0	4				0	4	4	4	4	4	52	0	8192	8192	8192	3776	8768	8384	7168	12352	8384
1567153200	53	0	4230.256348	4235.897461	4203.589844	4214.871582	4230.256348	0	4				0	4	4	4	4	4	53	0	8192	8192	8192	3776	8768	8448	7168	12288	8384
1567153200	54	0	4234.358887	4233.846191	4206.666504	4207.692383	4226.153809	0	4				0	4	4	4	4	4	54	0	8192	8192	8192	3840	8768	8384	7232	12288	8384
1567153200	55	0	4207.692383	4215.384766	4206.153809	4209.743652	4224.102539	0	4				0	4	4	4	4	4	55	0	8192	8192	8192	3776	8768	8448	7168	12224	8384
1567153200	56	0	4205.128418	4229.743652	4205.128418	4217.94873	4228.205078	0	4				0	4	4	4	4	4	56	0	8192	8192	8192	3776	8768	8448	7168	12288	8192
1567153200	57	0	4215.384766	4237.94873	4202.05127	4210.256348	4223.077148	0	4				0	4	4	4	4	4	57	0	8192	8192	8192	3776	8768	8448	7168	12288	8192
1567153200	58	0	4207.179688	4221.538574	4203.589844	4200	4211.282227	0	4				0	4	4	4	4	4	58	0	8192	8192	8192	3776	8768	8384	7168	12224	8320
1567153200	59	0	4201.538574	4213.333496	4208.205078	4203.589844	4211.794922	0	4				0	4	4	4	4	4	59	0	8192	8192	8192	3776	8768	8384	7232	12288	8384
1567153200	60	0	4209.743652	4211.282227	4208.205078	4209.230957	4221.025879	0	4				0	4	4	4	4	4	60	0	8192	8192	8192	3776	8768	8384	7168	12288	8384
1567153200	61	0	4217.94873	4207.179688	4201.538574	4208.205078	4224.102539	0	4				0	4	4	4	4	4	61	0	8192	8192	8192	3776	8768	8448	7104	12352	8384
1567153200	62	0	4209.230957	4217.436035	4197.94873	4198.461426	4217.94873	0	4				0	4	4	4	4	4	62	0	8192	8192	8192	3776	8768	8384	7104	12352	8384
1567153200	63	0	4211.794922	4223.589844	4204.102539	4197.94873	4223.589844	0	4				0	4	4	4	4	4	63	0	8192	8192	8192	3776	8768	8384	7232	12224	8384
1567153200	64	0	4232.820313	4223.589844	4205.128418	4214.358887	4237.436035	450	4				0	4	4	4	4	4	64	0	8192	8192	8192	3776	8768	8448	7104	12288	8448
1567153200	65	0	4218.461426	4219.487305	4194.871582	4214.358887	4229.230957	450	4				0	4	4	4	4	4	65	0	8192	8192	8192	3776	8768	8384	7168	12288	8128
1567153200	66	0	4191.794922	4217.436035	4195.897461	4202.05127	4216.922852	1023	4				0	4	4	4	4	4	66	0	8192	8192	8192	3776	8768	8384	7168	12288	8128
1567153200	67	0	4210.256348	4209.230957	4207.692383	4208.717773	4224.615234	450	4				0	4	4	4	4	4	67	0	8192	8192	8128	3776	8768	8384	7232	12352	8448
1567153200	68	0	4232.307617	4196.922852	4210.256348	4213.846191	4230.256348	1023	4				0	4	4	4	4	4	68	0	8192	8192	8128	3776	8768	8448	7104	12224	8448
1567153200	69	0	4211.794922	4201.025879	4208.205078	4202.563965	4221.025879	450	4				0	4	4	4	4	4	69	0	8192	8192	8192	3776	8768	8384	7104	12288	8512
1567153200	70	0	4203.077148	4217.436035	4212.307617	4198.974121	4215.384766	1023	4				0	4	4	4	4	4	70	0	8192	8192	8128	3776	8768	8448	7104	12288	8512
1567153200	71	0	4218.461426	4217.436035	4215.897461	4207.179688	4224.615234	450	4				0	4	4	4	4	4	71	0	8192	8192	8192	3776	8768	8384	7168	12224	8384
1567153200	72	0	4222.05127	4213.333496	4216.922852	4218.461426	4237.436035	450	4				0	4	4	4	4	4	72	0	8192	8192	8192	3776	8768	8448	7104	12288	8384
1567153200	73	0	4228.205078	4225.641113	4221.538574	4229.743652	4246.666504	1023	4				0	4	4	4	4	4	73	0	8192	8192	8192	3776	8768	8448	7168	12288	8384
1567153200	74	0	4234.871582	4225.641113	4218.461426	4225.641113	4250.769043	450	4				0	4	4	4	4	4	74	0	8192	8192	8192	3776	8768	8448	7104	12224	8704
1567153200	75	0	4230.769043	4211.282227	4213.333496	4215.897461	4251.794922	1023	4				0	4	4	4	4	4	75	0	8192	8192	8192	3776	8768	8384	7104	12224	8704
1567153200	76	0	4229.230957	4217.436035	4220	4225.641113	4255.897461	450	4				0	4	4	4	4	4	76	0	8192	8192	8192	3776	8768	8448	7168	12288	8192
1567153200	77	0	4235.897461	4233.846191	4227.692383	4235.897461	4261.538574	450	4				0	4	4	4	4	4	77	0	8192	8192	8192	3776	8768	8448	7168	12288	8384
1567153200	78	0	4239.487305	4233.846191	4234.358887	4236.410156	4266.666504	450	4				0	4	4	4	4	4	78	0	8192	8192	8192	3776	8768	8384	7168	12288	8384
1567153200	79	0	4247.179688	4235.897461	4238.461426	4232.820313	4267.692383	1023	4				0	4	4	4	4	4	79	0	8192	8192	8192	3776	8768	8448	7168	12224	8448
1567153200	80	0	4260	4246.153809	4233.846191	4226.666504	4262.05127	450	4				0	4	4	4	4	4	80	0	8192	8192	8192	3776	8768	8384	7168	12224	8448
1567153200	81	0	4252.820313	4256.410156	4233.846191	4224.102539	4264.102539	450	4				0	4	4	4	4	4	81	0	8192	8192	8192	3776	8768	8448	7168	12224	8384
1567153200	82	0	4234.871582	4250.256348	4232.307617	4221.538574	4261.538574	450	4				0	4	4	4	4	4	82	0	8192	8192	8192	3776	8768	8384	7168	12288	8448
1567153200	83	0	4224.615234	4213.333496	4208.205078	4196.922852	4231.794922	1023	4				0	4	4	4	4	4	83	0	8192	8192	8192	3776	8768	8448	7168	12288	8064
1567153200	84	0	4217.436035	4188.717773	4191.282227	4181.538574	4212.307617	450	4				0	4	4	4	4	4	84	0	8192	8192	8192	3776	8768	8384	7168	12288	8064
1567153200	85	0	4221.025879	4223.589844	4205.128418	4205.641113	4232.307617	450	4				0	4	4	4	4	4	85	0	8192	8192	8192	3840	8768	8384	7168	12352	8384
1567153200	86	0	4242.563965	4252.307617	4222.563965	4228.205078	4255.897461	450	4				0	4	4	4	4	4	86	0	8192	8192	8192	3776	8768	8448	7104	12224	8448
1567153200	87	0	4240.512695	4235.897461	4222.05127	4222.563965	4248.717773	1023	4				0	4	4	4	4	4	87	0	8192	8192	8192	3776	8768	8448	7104	12224	8384
1567153200	88	0	4211.282227	4225.641113	4214.358887	4211.794922	4229.743652	450	4				0	4	4	4	4	4	88	0	8192	8192	8192	3776	8768	8448	7104	12224	8384
1567153200	89	0	4213.846191	4227.692383	4211.282227	4209.230957	4225.128418	450	4				0	4	4	4	4	4	89	0	8192	8192	8192	3776	8768	8384	7168	12224	8384
1567153200	90	0	4236.922852	4219.487305	4209.743652	4213.846191	4231.794922	450	4				0	4	4	4	4	4	90	0	8192	8192	8192	3776	8768	8448	7232	12224	8384
1567153200	91	0	4233.333496	4207.179688	4206.153809	4214.358887	4231.282227	1023	4				0	4	4	4	4	4	91	0	8192	8192	8192	3776	8768	8384	7232	12224	8384
1567153200	92	0	4216.410156	4215.384766	4200	4201.025879	4224.615234	450	4				0	4	4	4	4	4	92	0	8192	8192	8192	3776	8768	8448	7168	12224	8576
1567153200	93	0	4220	4225.641113	4200	4194.871582	4227.692383	450	4				0	4	4	4	4	4	93	0	8192	8192	8192	3776	8768	8384	7168	12224	8576
1567153200	94	0	4230.256348	4213.333496	4202.563965	4201.538574	4234.871582	450	4				0	4	4	4	4	4	94	0	8192	8192	8192	3840	8768	8448	7104	12288	8256
1567153200	95	0	4219.487305	4205.128418	4207.692383	4202.563965	4230.769043	1023	4				0	4	4	4	4	4	95	0	8192	8192	8192	3776	8768	8448	7168	12288	8384
1567153200	96	0	4216.922852	4223.589844	4223.589844	4204.102539	4233.846191	450	4				0	4	4	4	4	4	96	0	8192	8192	8192	3776	8768	8448	7168	12288	8384
1567153200	97	0	4228.717773	4237.94873	4225.128418	4205.128418	4234.358887	450	4				0	4	4	4	4	4	97	0	8192	8192	8192	3776	8768	8384	7168	12288	8448
1567153200	98	0	4223.077148	4213.333496	4206.666504	4192.820313	4214.358887	450	4				0	4	4	4	4	4	98	0	8192	8192	8192	3776	8768	8448	7168	12288	8448
1567153200	99	0	4214.358887	4192.820313	4207.692383	4185.641113	4206.666504	1023	4				0	4	4	4	4	4	99	0	8192	8192	8192	3776	8768	8448	7168	12224	8384
1567153200	100	0	4209.230957	4207.179688	4224.102539	4189.743652	4217.436035	450	4				0	4	4	4	4	4	100	0	8192	8192	8192	3776	8768	8448	7168	12288	8448
1567153200	101	0	4201.538574	4219.487305	4225.641113	4189.230957	4214.871582	450	4				0	4	4	4	4	4	101	0	8192	8192	8192	3776	8768	8448	7168	12288	8384
1567153200	102	0	4210.256348	4209.230957	4215.384766	4187.692383	4209.743652	450	4				0	4	4	4	4	4	102	0	8192	8192	8192	3776	8768	8384	7168	12288	8384
1567153200	103	0	4217.94873	4192.820313	4204.102539	4188.205078	4212.820313	1023	4				0	4	4	4	4	4	103	0	8192	8128	8192	3840	8768	8448	7168	12288	8384
1567153200	104	0	4206.666504	4201.025879	4197.94873	4185.641113	4206.666504	450	4				0	4	4	4	4	4	104	0	8192	8192	8192	3776	8768	8384	7232	12288	8384
1567153200	105	0	4198.461426	4213.333496	4194.358887	4181.538574	4197.436035	450	4				0	4	4	4	4	4	105	0	8192	8192	8192	3840	8768	8448	7104	12224	8384
1567153200	106	0	4204.102539	4211.282227	4193.846191	4177.436035	4201.025879	450	4				0	4	4	4	4	4	106	0	8192	8192	8192	3776	8768	8384	7104	12224	8384
1567153200	107	0	4197.94873	4194.871582	4193.333496	4176.410156	4204.615234	1023	4				0	4	4	4	4	4	107	0	8192	8192	8192	3776	8768	8384	7168	12288	8320
1567153200	108	0	4177.436035	4180.512695	4186.666504	4168.205078	4192.820313	450	4				0	4	4	4	4	4	108	0	8192	8192	8192	3776	8768	8448	7168	12288	8448
1567153200	109	0	4173.846191	4188.717773	4182.05127	4154.871582	4182.563965	450	4				0	4	4	4	4	4	109	0	8192	8192	8192	3840	8768	8384	7168	12224	8448
1567153200	110	0	4193.333496	4207.179688	4186.666504	4158.974121	4191.794922	450	4				0	4	4	4	4	4	110	0	8192	8192	8192	3776	8768	8384	7168	12224	8256
1567153200	111	0	4201.538574	4192.820313	4193.846191	4170.256348	4197.94873	1023	4				0	4	4	4	4	4	111	0	8192	8192	8192	3840	8768	8384	7168	12224	8256
1567153200	112	0	4181.025879	4170.256348	4187.179688	4167.692383	4185.641113	450	4				0	4	4	4	4	4	112	0	8192	8192	8192	3776	8768	8448	7104	12288	8256
[truncated: 5,114 more rows]
