# Supplementary material for: The classification of EEG-based winking signals: a transfer learning and random forest pipeline
Source: PeerJ. 2021 Mar 31;9:e11182. doi: 10.7717/peerj.11182 (PMC8019310; doi:10.7717/peerj.11182)
Supplement: Supplemental Information 15 [file peerj-09-11182-s015.csv]

title:Left_wings_007	start timestamp:2019-09-18T14:33:32.995757+08:00	stop timestamp:2019-09-18T14:34:28.126232+08:00	headset type:INSIGHT	headset serial:5A6897AC49	headset firmware:925	subject name:mamun03	channels:30	sampling rate:eeg_128;mot_128	samples:6996	version:2.0
Timestamp	EEG.Counter	EEG.Interpolated	EEG.AF3	EEG.T7	EEG.Pz	EEG.T8	EEG.AF4	EEG.RawCq	EEG.Battery	MarkerIndex	MarkerType	MarkerValueInt	EEG.MarkerHardware	CQ.AF3	CQ.T7	CQ.Pz	CQ.T8	CQ.AF4	MOT.CounterMems	MOT.InterpolatedMems	MOT.GyroX	MOT.GyroY	MOT.GyroZ	MOT.AccX	MOT.AccY	MOT.AccZ	MOT.MagX	MOT.MagY	MOT.MagZ
1568788413	64	0	4217.94873	4205.128418	4204.102539	4197.436035	4192.307617	450	3				0	4	4	4	4	4	64	0	8192	8192	8192	3776	7616	8576	6080	10752	9280
1568788413	65	0	4205.641113	4207.179688	4204.615234	4183.077148	4185.128418	450	3				0	4	4	4	4	4	65	0	8192	8128	8192	3776	7616	8576	6080	10752	9280
1568788413	66	0	4204.102539	4211.282227	4203.077148	4189.230957	4185.128418	1023	3				0	4	4	4	4	4	66	0	8192	8192	8192	3840	7616	8576	6144	10752	9280
1568788413	67	0	4209.743652	4203.077148	4222.563965	4199.487305	4184.102539	450	3				0	4	4	4	4	4	67	0	8192	8192	8192	3776	7616	8576	6080	10688	9216
1568788413	68	0	4197.94873	4188.717773	4188.205078	4181.025879	4172.307617	1023	3				0	4	4	4	4	4	68	0	8192	8192	8192	3776	7616	8576	6144	10688	9216
1568788413	69	0	4184.102539	4190.769043	4192.820313	4162.05127	4165.641113	450	3				0	4	4	4	4	4	69	0	8192	8192	8192	3840	7616	8576	6144	10688	9216
1568788413	70	0	4183.077148	4192.820313	4202.05127	4174.358887	4168.717773	1023	3				0	4	4	4	4	4	70	0	8192	8192	8192	3776	7616	8512	6144	10688	9280
1568788413	71	0	4184.615234	4176.410156	4193.333496	4177.436035	4167.692383	450	3				0	4	4	4	4	4	71	0	8192	8192	8192	3776	7616	8576	6080	10688	9280
1568788413	72	0	4184.615234	4166.153809	4210.769043	4166.666504	4172.307617	450	3				0	4	4	4	4	4	72	0	8192	8192	8192	3776	7616	8576	6080	10688	9280
1568788413	73	0	4180	4168.205078	4195.384766	4176.410156	4179.487305	1023	3				0	4	4	4	4	4	73	0	8192	8192	8192	3776	7616	8576	6080	10688	9280
1568788413	74	0	4180.512695	4170.256348	4206.666504	4191.794922	4176.410156	450	3				0	4	4	4	4	4	74	0	8192	8192	8192	3840	7616	8576	6080	10688	9792
1568788413	75	0	4178.974121	4166.153809	4200.512695	4185.641113	4169.230957	1023	3				0	4	4	4	4	4	75	0	8192	8192	8192	3776	7616	8576	6144	10752	9280
1568788413	76	0	4169.743652	4160	4177.94873	4181.025879	4166.666504	450	3				0	4	4	4	4	4	76	0	8192	8192	8192	3776	7616	8576	6080	10752	9280
1568788413	77	0	4173.333496	4172.307617	4204.615234	4189.230957	4169.230957	450	3				0	4	4	4	4	4	77	0	8192	8192	8192	3776	7616	8576	6016	10688	9344
1568788413	78	0	4183.589844	4180.512695	4190.256348	4188.717773	4170.256348	450	3				0	4	4	4	4	4	78	0	8192	8192	8192	3776	7616	8640	6080	10752	9408
1568788413	79	0	4175.384766	4149.743652	4181.025879	4175.897461	4160.512695	1023	3				0	4	4	4	4	4	79	0	8192	8192	8192	3776	7616	8576	6080	10752	9408
1568788413	80	0	4168.717773	4137.436035	4176.922852	4165.128418	4156.410156	450	3				0	4	4	4	4	4	80	0	8192	8192	8192	3776	7616	8576	6080	10752	9280
1568788413	81	0	4188.717773	4172.307617	4173.846191	4175.897461	4171.794922	450	3				0	4	4	4	4	4	81	0	8192	8192	8192	3776	7616	8576	6144	10688	9280
1568788413	82	0	4204.102539	4194.871582	4204.102539	4190.256348	4187.179688	450	3				0	4	4	4	4	4	82	0	8192	8128	8192	3776	7616	8576	6144	10688	9280
1568788413	83	0	4197.94873	4180.512695	4183.589844	4182.05127	4185.641113	1023	3				0	4	4	4	4	4	83	0	8192	8128	8192	3776	7616	8576	6144	10688	9280
1568788413	84	0	4188.717773	4172.307617	4185.128418	4170.256348	4176.410156	450	3				0	4	4	4	4	4	84	0	8192	8128	8192	3776	7616	8576	6080	10688	9280
1568788413	85	0	4183.589844	4170.256348	4201.025879	4168.205078	4169.743652	450	3				0	4	4	4	4	4	85	0	8192	8128	8192	3776	7616	8576	6080	10752	9280
1568788413	86	0	4183.589844	4166.153809	4180	4168.205078	4171.794922	450	3				0	4	4	4	4	4	86	0	8192	8128	8192	3776	7680	8576	6016	10688	9152
1568788413	87	0	4193.846191	4174.358887	4204.615234	4181.025879	4187.692383	1023	3				0	4	4	4	4	4	87	0	8192	8128	8192	3776	7616	8576	6016	10688	9152
1568788413	88	0	4203.077148	4190.769043	4203.077148	4205.641113	4201.025879	450	3				0	4	4	4	4	4	88	0	8192	8128	8192	3776	7680	8576	6080	10688	9216
1568788413	89	0	4193.846191	4180.512695	4188.205078	4207.179688	4194.358887	450	3				0	4	4	4	4	4	89	0	8192	8128	8192	3776	7680	8576	6016	10752	9280
1568788413	90	0	4183.077148	4157.94873	4185.128418	4186.666504	4182.563965	450	3				0	4	4	4	4	4	90	0	8192	8128	8192	3840	7680	8576	6080	10688	9280
1568788413	91	0	4188.205078	4170.256348	4169.230957	4185.128418	4182.05127	1023	3				0	4	4	4	4	4	91	0	8192	8128	8192	3776	7680	8576	6080	10688	9280
1568788413	92	0	4197.94873	4190.769043	4195.897461	4202.05127	4186.153809	450	3				0	4	4	4	4	4	92	0	8192	8128	8192	3776	7680	8576	6016	10816	9216
1568788413	93	0	4195.897461	4186.666504	4184.102539	4200	4184.102539	450	3				0	4	4	4	4	4	93	0	8192	8128	8192	3776	7680	8512	6016	10688	9280
1568788413	94	0	4190.769043	4188.717773	4176.922852	4185.641113	4178.461426	450	3				0	4	4	4	4	4	94	0	8192	8128	8192	3776	7680	8576	6016	10688	9344
1568788413	95	0	4189.743652	4194.871582	4198.461426	4185.641113	4172.307617	1023	3				0	4	4	4	4	4	95	0	8192	8128	8192	3776	7680	8576	6080	10752	9344
1568788413	96	0	4176.410156	4180.512695	4166.666504	4176.410156	4158.974121	450	3				0	4	4	4	4	4	96	0	8192	8128	8192	3776	7616	8576	6080	10752	9216
1568788413	97	0	4170.769043	4180.512695	4180.512695	4159.487305	4157.94873	450	3				0	4	4	4	4	4	97	0	8192	8192	8192	3776	7680	8576	6080	10752	9216
1568788413	98	0	4194.358887	4203.077148	4198.461426	4168.205078	4173.846191	450	3				0	4	4	4	4	4	98	0	8192	8192	8192	3776	7616	8576	6080	10688	9280
1568788413	99	0	4200.512695	4203.077148	4184.615234	4175.384766	4176.410156	1023	3				0	4	4	4	4	4	99	0	8192	8192	8192	3776	7680	8576	6080	10688	9216
1568788413	100	0	4180.512695	4182.563965	4188.205078	4163.077148	4162.563965	450	3				0	4	4	4	4	4	100	0	8192	8192	8192	3776	7616	8576	6080	10624	9344
1568788413	101	0	4189.230957	4172.307617	4185.128418	4169.230957	4168.717773	450	3				0	4	4	4	4	4	101	0	8192	8192	8192	3776	7680	8576	6080	10624	9344
1568788413	102	0	4205.641113	4174.358887	4206.153809	4185.128418	4183.589844	450	3				0	4	4	4	4	4	102	0	8192	8192	8192	3776	7680	8576	6080	10752	9280
1568788413	103	0	4193.846191	4188.717773	4186.666504	4187.179688	4181.025879	1023	3				0	4	4	4	4	4	103	0	8192	8192	8192	3776	7680	8576	6016	10688	9280
1568788413	104	0	4193.333496	4198.974121	4177.436035	4197.436035	4186.666504	450	3				0	4	4	4	4	4	104	0	8192	8192	8192	3776	7616	8576	6080	10688	9472
1568788413	105	0	4211.282227	4201.025879	4215.897461	4203.077148	4202.563965	450	3				0	4	4	4	4	4	105	0	8192	8192	8192	3776	7680	8576	6080	10688	9472
1568788413	106	0	4202.05127	4188.717773	4176.922852	4177.94873	4191.282227	450	3				0	4	4	4	4	4	106	0	8192	8192	8192	3776	7616	8576	6080	10688	9216
1568788413	107	0	4190.769043	4178.461426	4164.102539	4164.102539	4175.897461	1023	3				0	4	4	4	4	4	107	0	8192	8192	8192	3776	7616	8576	6080	10688	9344
1568788413	108	0	4213.333496	4188.717773	4184.615234	4187.692383	4195.384766	450	3				0	4	4	4	4	4	108	0	8192	8192	8192	3776	7680	8576	6080	10688	9280
1568788413	109	0	4232.820313	4211.282227	4193.846191	4207.179688	4218.974121	450	3				0	4	4	4	4	4	109	0	8192	8192	8192	3776	7680	8576	6080	10688	9280
1568788413	110	0	4229.743652	4223.589844	4222.05127	4206.666504	4218.974121	450	3				0	4	4	4	4	4	110	0	8192	8192	8192	3776	7680	8576	6080	10688	9280
1568788413	111	0	4225.128418	4215.384766	4203.589844	4214.358887	4217.436035	1023	3				0	4	4	4	4	4	111	0	8192	8192	8192	3776	7680	8576	6144	10688	9344
1568788413	112	0	4223.077148	4201.025879	4205.641113	4224.615234	4217.94873	450	3				0	4	4	4	4	4	112	0	8192	8192	8192	3776	7680	8576	6144	10688	9344
1568788413	113	0	4207.179688	4205.128418	4202.05127	4204.615234	4206.666504	450	3				0	4	4	4	4	4	113	0	8192	8128	8192	3776	7680	8576	6144	10688	9152
1568788413	64	0	4217.94873	4205.128418	4204.102539	4197.436035	4192.307617	450	3				0	4	4	4	4	4	64	0	8192	8192	8192	3776	7616	8576	6080	10752	9280
1568788413	65	0	4205.641113	4207.179688	4204.615234	4183.077148	4185.128418	450	3				0	4	4	4	4	4	65	0	8192	8128	8192	3776	7616	8576	6080	10752	9280
1568788413	66	0	4204.102539	4211.282227	4203.077148	4189.230957	4185.128418	1023	3				0	4	4	4	4	4	66	0	8192	8192	8192	3840	7616	8576	6144	10752	9280
1568788413	67	0	4209.743652	4203.077148	4222.563965	4199.487305	4184.102539	450	3				0	4	4	4	4	4	67	0	8192	8192	8192	3776	7616	8576	6080	10688	9216
1568788413	68	0	4197.94873	4188.717773	4188.205078	4181.025879	4172.307617	1023	3				0	4	4	4	4	4	68	0	8192	8192	8192	3776	7616	8576	6144	10688	9216
1568788413	69	0	4184.102539	4190.769043	4192.820313	4162.05127	4165.641113	450	3				0	4	4	4	4	4	69	0	8192	8192	8192	3840	7616	8576	6144	10688	9216
1568788413	70	0	4183.077148	4192.820313	4202.05127	4174.358887	4168.717773	1023	3				0	4	4	4	4	4	70	0	8192	8192	8192	3776	7616	8512	6144	10688	9280
1568788413	71	0	4184.615234	4176.410156	4193.333496	4177.436035	4167.692383	450	3				0	4	4	4	4	4	71	0	8192	8192	8192	3776	7616	8576	6080	10688	9280
1568788413	72	0	4184.615234	4166.153809	4210.769043	4166.666504	4172.307617	450	3				0	4	4	4	4	4	72	0	8192	8192	8192	3776	7616	8576	6080	10688	9280
1568788413	73	0	4180	4168.205078	4195.384766	4176.410156	4179.487305	1023	3				0	4	4	4	4	4	73	0	8192	8192	8192	3776	7616	8576	6080	10688	9280
1568788413	74	0	4180.512695	4170.256348	4206.666504	4191.794922	4176.410156	450	3				0	4	4	4	4	4	74	0	8192	8192	8192	3840	7616	8576	6080	10688	9792
1568788413	75	0	4178.974121	4166.153809	4200.512695	4185.641113	4169.230957	1023	3				0	4	4	4	4	4	75	0	8192	8192	8192	3776	7616	8576	6144	10752	9280
1568788413	76	0	4169.743652	4160	4177.94873	4181.025879	4166.666504	450	3				0	4	4	4	4	4	76	0	8192	8192	8192	3776	7616	8576	6080	10752	9280
1568788413	77	0	4173.333496	4172.307617	4204.615234	4189.230957	4169.230957	450	3				0	4	4	4	4	4	77	0	8192	8192	8192	3776	7616	8576	6016	10688	9344
1568788413	78	0	4183.589844	4180.512695	4190.256348	4188.717773	4170.256348	450	3				0	4	4	4	4	4	78	0	8192	8192	8192	3776	7616	8640	6080	10752	9408
1568788413	79	0	4175.384766	4149.743652	4181.025879	4175.897461	4160.512695	1023	3				0	4	4	4	4	4	79	0	8192	8192	8192	3776	7616	8576	6080	10752	9408
1568788413	80	0	4168.717773	4137.436035	4176.922852	4165.128418	4156.410156	450	3				0	4	4	4	4	4	80	0	8192	8192	8192	3776	7616	8576	6080	10752	9280
1568788413	81	0	4188.717773	4172.307617	4173.846191	4175.897461	4171.794922	450	3				0	4	4	4	4	4	81	0	8192	8192	8192	3776	7616	8576	6144	10688	9280
1568788413	82	0	4204.102539	4194.871582	4204.102539	4190.256348	4187.179688	450	3				0	4	4	4	4	4	82	0	8192	8128	8192	3776	7616	8576	6144	10688	9280
1568788413	83	0	4197.94873	4180.512695	4183.589844	4182.05127	4185.641113	1023	3				0	4	4	4	4	4	83	0	8192	8128	8192	3776	7616	8576	6144	10688	9280
1568788413	84	0	4188.717773	4172.307617	4185.128418	4170.256348	4176.410156	450	3				0	4	4	4	4	4	84	0	8192	8128	8192	3776	7616	8576	6080	10688	9280
1568788413	85	0	4183.589844	4170.256348	4201.025879	4168.205078	4169.743652	450	3				0	4	4	4	4	4	85	0	8192	8128	8192	3776	7616	8576	6080	10752	9280
1568788413	86	0	4183.589844	4166.153809	4180	4168.205078	4171.794922	450	3				0	4	4	4	4	4	86	0	8192	8128	8192	3776	7680	8576	6016	10688	9152
1568788413	87	0	4193.846191	4174.358887	4204.615234	4181.025879	4187.692383	1023	3				0	4	4	4	4	4	87	0	8192	8128	8192	3776	7616	8576	6016	10688	9152
1568788413	88	0	4203.077148	4190.769043	4203.077148	4205.641113	4201.025879	450	3				0	4	4	4	4	4	88	0	8192	8128	8192	3776	7680	8576	6080	10688	9216
1568788413	89	0	4193.846191	4180.512695	4188.205078	4207.179688	4194.358887	450	3				0	4	4	4	4	4	89	0	8192	8128	8192	3776	7680	8576	6016	10752	9280
1568788413	90	0	4183.077148	4157.94873	4185.128418	4186.666504	4182.563965	450	3				0	4	4	4	4	4	90	0	8192	8128	8192	3840	7680	8576	6080	10688	9280
1568788413	91	0	4188.205078	4170.256348	4169.230957	4185.128418	4182.05127	1023	3				0	4	4	4	4	4	91	0	8192	8128	8192	3776	7680	8576	6080	10688	9280
1568788413	92	0	4197.94873	4190.769043	4195.897461	4202.05127	4186.153809	450	3				0	4	4	4	4	4	92	0	8192	8128	8192	3776	7680	8576	6016	10816	9216
1568788413	93	0	4195.897461	4186.666504	4184.102539	4200	4184.102539	450	3				0	4	4	4	4	4	93	0	8192	8128	8192	3776	7680	8512	6016	10688	9280
1568788413	94	0	4190.769043	4188.717773	4176.922852	4185.641113	4178.461426	450	3				0	4	4	4	4	4	94	0	8192	8128	8192	3776	7680	8576	6016	10688	9344
1568788413	95	0	4189.743652	4194.871582	4198.461426	4185.641113	4172.307617	1023	3				0	4	4	4	4	4	95	0	8192	8128	8192	3776	7680	8576	6080	10752	9344
1568788413	96	0	4176.410156	4180.512695	4166.666504	4176.410156	4158.974121	450	3				0	4	4	4	4	4	96	0	8192	8128	8192	3776	7616	8576	6080	10752	9216
1568788413	97	0	4170.769043	4180.512695	4180.512695	4159.487305	4157.94873	450	3				0	4	4	4	4	4	97	0	8192	8192	8192	3776	7680	8576	6080	10752	9216
1568788413	98	0	4194.358887	4203.077148	4198.461426	4168.205078	4173.846191	450	3				0	4	4	4	4	4	98	0	8192	8192	8192	3776	7616	8576	6080	10688	9280
1568788413	99	0	4200.512695	4203.077148	4184.615234	4175.384766	4176.410156	1023	3				0	4	4	4	4	4	99	0	8192	8192	8192	3776	7680	8576	6080	10688	9216
1568788413	100	0	4180.512695	4182.563965	4188.205078	4163.077148	4162.563965	450	3				0	4	4	4	4	4	100	0	8192	8192	8192	3776	7616	8576	6080	10624	9344
1568788413	101	0	4189.230957	4172.307617	4185.128418	4169.230957	4168.717773	450	3				0	4	4	4	4	4	101	0	8192	8192	8192	3776	7680	8576	6080	10624	9344
1568788413	102	0	4205.641113	4174.358887	4206.153809	4185.128418	4183.589844	450	3				0	4	4	4	4	4	102	0	8192	8192	8192	3776	7680	8576	6080	10752	9280
1568788413	103	0	4193.846191	4188.717773	4186.666504	4187.179688	4181.025879	1023	3				0	4	4	4	4	4	103	0	8192	8192	8192	3776	7680	8576	6016	10688	9280
1568788413	104	0	4193.333496	4198.974121	4177.436035	4197.436035	4186.666504	450	3				0	4	4	4	4	4	104	0	8192	8192	8192	3776	7616	8576	6080	10688	9472
1568788413	105	0	4211.282227	4201.025879	4215.897461	4203.077148	4202.563965	450	3				0	4	4	4	4	4	105	0	8192	8192	8192	3776	7680	8576	6080	10688	9472
1568788413	106	0	4202.05127	4188.717773	4176.922852	4177.94873	4191.282227	450	3				0	4	4	4	4	4	106	0	8192	8192	8192	3776	7616	8576	6080	10688	9216
1568788413	107	0	4190.769043	4178.461426	4164.102539	4164.102539	4175.897461	1023	3				0	4	4	4	4	4	107	0	8192	8192	8192	3776	7616	8576	6080	10688	9344
1568788413	108	0	4213.333496	4188.717773	4184.615234	4187.692383	4195.384766	450	3				0	4	4	4	4	4	108	0	8192	8192	8192	3776	7680	8576	6080	10688	9280
1568788413	109	0	4232.820313	4211.282227	4193.846191	4207.179688	4218.974121	450	3				0	4	4	4	4	4	109	0	8192	8192	8192	3776	7680	8576	6080	10688	9280
1568788413	110	0	4229.743652	4223.589844	4222.05127	4206.666504	4218.974121	450	3				0	4	4	4	4	4	110	0	8192	8192	8192	3776	7680	8576	6080	10688	9280
1568788413	111	0	4225.128418	4215.384766	4203.589844	4214.358887	4217.436035	1023	3				0	4	4	4	4	4	111	0	8192	8192	8192	3776	7680	8576	6144	10688	9344
1568788413	112	0	4223.077148	4201.025879	4205.641113	4224.615234	4217.94873	450	3				0	4	4	4	4	4	112	0	8192	8192	8192	3776	7680	8576	6144	10688	9344
1568788413	113	0	4207.179688	4205.128418	4202.05127	4204.615234	4206.666504	450	3				0	4	4	4	4	4	113	0	8192	8128	8192	3776	7680	8576	6144	10688	9152
1568788413	114	0	4197.436035	4215.384766	4181.025879	4182.05127	4196.922852	450	3				0	4	4	4	4	4	114	0	8192	8192	8192	3776	7616	8576	6144	10688	10176
1568788413	115	0	4211.794922	4217.436035	4213.846191	4192.820313	4201.025879	1023	3				0	4	4	4	4	4	115	0	8192	8192	8192	3776	7680	8576	6080	10752	9600
1568788413	116	0	4216.922852	4217.436035	4201.538574	4209.230957	4205.128418	450	3				0	4	4	4	4	4	116	0	8192	8192	8192	3840	7680	8576	6080	10688	9280
1568788413	117	0	4199.487305	4217.436035	4187.179688	4202.563965	4196.922852	450	3				0	4	4	4	4	4	117	0	8192	8192	8192	3840	7680	8576	6080	10752	9280
1568788413	118	0	4175.384766	4198.974121	4183.077148	4178.974121	4171.794922	450	3				0	4	4	4	4	4	118	0	8192	8192	8192	3776	7680	8576	6080	10752	9280
1568788413	119	0	4177.436035	4198.974121	4171.282227	4180	4166.666504	1023	3				0	4	4	4	4	4	119	0	8192	8192	8192	3776	7680	8640	6080	10752	9280
1568788413	120	0	4207.179688	4221.538574	4207.179688	4212.307617	4198.974121	450	3				0	4	4	4	4	4	120	0	8192	8192	8192	3776	7680	8576	6080	10752	9280
1568788413	121	0	4218.974121	4231.794922	4195.384766	4218.974121	4207.692383	450	3				0	4	4	4	4	4	121	0	8192	8192	8192	3776	7680	8512	6144	10752	9280
1568788413	122	0	4202.05127	4217.436035	4180	4190.256348	4185.128418	450	3				0	4	4	4	4	4	122	0	8192	8192	8192	3776	7680	8576	6144	10688	9472
1568788413	123	0	4194.358887	4196.922852	4189.230957	4179.487305	4187.692383	1023	3				0	4	4	4	4	4	123	0	8192	8192	8192	3776	7680	8576	6144	10688	9472
1568788413	124	0	4209.230957	4207.179688	4181.538574	4197.94873	4205.641113	450	3				0	4	4	4	4	4	124	0	8192	8192	8192	3776	7680	8576	6016	10688	9280
1568788413	125	0	4216.922852	4229.743652	4208.205078	4206.153809	4207.179688	450	3				0	4	4	4	4	4	125	0	8192	8192	8192	3776	7680	8576	6144	10688	9344
1568788413	126	0	4214.871582	4229.743652	4194.358887	4199.487305	4207.179688	450	3				0	4	4	4	4	4	126	0	8192	8192	8192	3776	7680	8576	6080	10688	9280
1568788413	127	0	4214.358887	4217.436035	4176.410156	4195.384766	4206.153809	233	3				0	4	4	4	4	4	127	0	8192	8192	8192	3776	7680	8576	6080	10688	9280
1568788413	0	0	4220	4219.487305	4198.974121	4205.128418	4206.153809	450	3				0	4	4	4	4	4	0	0	8192	8192	8192	3776	7680	8576	6080	10752	9024
1568788414	1	0	4238.461426	4242.05127	4204.102539	4225.128418	4225.128418	450	3				0	4	4	4	4	4	1	0	8192	8192	8192	3776	7680	8576	6144	10688	9280
1568788414	2	0	4246.666504	4248.205078	4229.743652	4229.743652	4238.461426	1023	3				0	4	4	4	4	4	2	0	8192	8192	8192	3776	7680	8576	6080	10752	9344
1568788414	3	0	4230.256348	4244.102539	4212.820313	4214.871582	4223.077148	450	3				0	4	4	4	4	4	3	0	8192	8192	8192	3776	7680	8576	6080	10688	9216
1568788414	4	0	4215.384766	4225.641113	4192.307617	4212.307617	4211.794922	1023	3				0	4	4	4	4	4	4	0	8192	8192	8192	3776	7680	8512	6080	10688	9216
1568788414	5	0	4215.897461	4209.230957	4217.436035	4224.102539	4216.410156	450	3				0	4	4	4	4	4	5	0	8192	8192	8192	3776	7680	8576	6016	10688	9472
1568788414	6	0	4226.153809	4221.538574	4206.153809	4236.410156	4220	1023	3				0	4	4	4	4	4	6	0	8192	8192	8192	3776	7680	8576	6080	10688	9280
1568788414	7	0	4235.897461	4250.256348	4216.410156	4247.179688	4223.589844	450	3				0	4	4	4	4	4	7	0	8192	8192	8192	3776	7680	8576	6080	10688	9280
1568788414	8	0	4222.563965	4246.153809	4205.641113	4234.358887	4216.922852	450	3				0	4	4	4	4	4	8	0	8192	8192	8192	3776	7680	8576	6016	10688	9344
1568788414	9	0	4200.512695	4223.589844	4182.563965	4203.077148	4202.05127	1023	3				0	4	4	4	4	4	9	0	8192	8192	8192	3776	7680	8512	6016	10688	9344
1568788414	10	0	4203.077148	4223.589844	4206.666504	4199.487305	4198.461426	450	3				0	4	4	4	4	4	10	0	8192	8128	8192	3776	7680	8576	6144	10688	9280
1568788414	11	0	4207.179688	4221.538574	4183.589844	4203.077148	4193.846191	1023	3				0	4	4	4	4	4	11	0	8192	8192	8192	3840	7680	8576	6080	10688	9280
1568788414	12	0	4183.589844	4203.077148	4170.769043	4171.282227	4167.692383	450	3				0	4	4	4	4	4	12	0	8192	8192	8192	3776	7680	8576	6144	10752	9280
1568788414	13	0	4151.282227	4188.717773	4166.153809	4143.589844	4134.358887	450	3				0	4	4	4	4	4	13	0	8192	8192	8192	3776	7616	8576	6144	10752	9280
1568788414	14	0	4140	4172.307617	4160	4147.179688	4118.974121	450	3				0	4	4	4	4	4	14	0	8192	8192	8192	3776	7616	8576	6080	10752	9280
1568788414	15	0	4163.589844	4182.563965	4198.461426	4165.128418	4140.512695	1023	3				0	4	4	4	4	4	15	0	8192	8192	8192	3776	7616	8512	6080	10688	9344
1568788414	16	0	4200	4223.589844	4196.922852	4190.769043	4180	0	3				0	4	4	4	4	4	16	0	8192	8192	8192	3776	7680	8576	6080	10752	9280
1568788414	17	0	4206.666504	4235.897461	4195.897461	4204.102539	4188.717773	0	3				0	4	4	4	4	4	17	0	8192	8192	8192	3776	7616	8576	6080	10752	9280
1568788414	18	0	4200.512695	4219.487305	4193.846191	4197.436035	4180.512695	0	3				0	4	4	4	4	4	18	0	8192	8192	8192	3776	7616	8576	6016	10688	9280
1568788414	19	0	4212.820313	4229.743652	4181.025879	4199.487305	4192.307617	0	3				0	4	4	4	4	4	19	0	8192	8192	8192	3776	7616	8576	6144	10688	9280
1568788414	20	0	4223.589844	4242.05127	4206.153809	4210.769043	4204.615234	0	3				0	4	4	4	4	4	20	0	8192	8192	8192	3840	7616	8512	6144	10688	9280
1568788414	21	0	4224.615234	4227.692383	4193.333496	4214.871582	4202.563965	0	3				0	4	4	4	4	4	21	0	8192	8192	8192	3776	7616	8576	6016	10752	9344
1568788414	22	0	4231.794922	4240	4204.615234	4217.436035	4202.05127	0	3				0	4	4	4	4	4	22	0	8192	8192	8192	3776	7616	8576	6016	10752	9344
1568788414	23	0	4233.846191	4254.358887	4217.94873	4214.871582	4203.589844	0	3				0	4	4	4	4	4	23	0	8192	8192	8192	3776	7680	8576	6016	10752	9664
1568788414	24	0	4223.077148	4223.589844	4184.615234	4209.230957	4203.589844	0	3				0	4	4	4	4	4	24	0	8192	8192	8192	3776	7680	8576	6144	10752	9280
1568788414	25	0	4213.333496	4211.282227	4198.974121	4201.538574	4202.05127	0	3				0	4	4	4	4	4	25	0	8192	8192	8192	3776	7680	8576	6080	10688	9280
1568788414	26	0	4208.717773	4240	4191.794922	4196.922852	4198.974121	0	3				0	4	4	4	4	4	26	0	8192	8192	8128	3776	7680	8512	6080	10752	9344
1568788414	27	0	4211.282227	4254.358887	4189.230957	4206.666504	4206.153809	0	3				0	4	4	4	4	4	27	0	8192	8192	8192	3776	7680	8576	6080	10752	9344
1568788414	28	0	4217.94873	4242.05127	4208.205078	4216.922852	4217.94873	0	3				0	4	4	4	4	4	28	0	8192	8192	8192	3776	7616	8576	6080	10752	9344
1568788414	29	0	4216.410156	4235.897461	4186.666504	4216.922852	4216.922852	0	3				0	4	4	4	4	4	29	0	8192	8192	8192	3776	7680	8512	6016	10688	9280
1568788414	30	0	4213.333496	4231.794922	4193.846191	4209.230957	4211.794922	0	3				0	4	4	4	4	4	30	0	8192	8192	8192	3776	7680	8640	6144	10688	9344
1568788414	31	0	4216.410156	4221.538574	4186.153809	4205.641113	4214.358887	0	3				0	4	4	4	4	4	31	0	8192	8128	8192	3776	7680	8512	6144	10688	9344
1568788414	32	0	4216.922852	4219.487305	4176.410156	4201.538574	4216.410156	0	3				0	4	4	4	4	4	32	0	8192	8192	8192	3776	7680	8576	6080	10688	9280
1568788414	33	0	4216.410156	4215.384766	4186.153809	4194.871582	4212.820313	0	3				0	4	4	4	4	4	33	0	8192	8192	8192	3840	7680	8576	6016	10752	9280
1568788414	34	0	4227.179688	4219.487305	4178.974121	4212.307617	4217.94873	0	3				0	4	4	4	4	4	34	0	8192	8192	8192	3776	7680	8512	6144	10752	9280
1568788414	35	0	4237.436035	4217.436035	4216.922852	4231.794922	4231.282227	0	3				0	4	4	4	4	4	35	0	8192	8192	8192	3776	7680	8576	6144	10752	9280
1568788414	36	0	4236.410156	4192.820313	4215.384766	4220	4230.769043	0	3				0	4	4	4	4	4	36	0	8192	8192	8192	3776	7616	8512	6080	10752	9600
1568788414	37	0	4229.230957	4186.666504	4194.358887	4205.128418	4218.461426	0	3				0	4	4	4	4	4	37	0	8192	8192	8192	3776	7680	8512	6080	10752	9280
1568788414	38	0	4221.025879	4205.128418	4209.230957	4211.794922	4209.230957	0	3				0	4	4	4	4	4	38	0	8192	8192	8192	3840	7680	8576	6080	10688	9344
1568788414	39	0	4213.333496	4203.077148	4183.077148	4207.179688	4203.589844	0	3				0	4	4	4	4	4	39	0	8192	8192	8192	3776	7616	8576	6080	10688	9088
1568788414	40	0	4211.282227	4190.769043	4191.794922	4191.282227	4196.922852	0	3				0	4	4	4	4	4	40	0	8192	8192	8192	3776	7616	8640	6080	10688	9088
1568788414	41	0	4218.461426	4198.974121	4207.179688	4204.102539	4202.563965	0	3				0	4	4	4	4	4	41	0	8192	8192	8192	3776	7616	8576	6080	10688	9152
1568788414	42	0	4224.102539	4205.128418	4200	4223.077148	4214.871582	0	3				0	4	4	4	4	4	42	0	8192	8192	8192	3776	7616	8576	6144	10752	9344
1568788414	43	0	4220	4198.974121	4210.256348	4211.794922	4214.358887	0	3				0	4	4	4	4	4	43	0	8192	8192	8192	3776	7616	8576	6080	10752	9280
1568788414	44	0	4214.358887	4198.974121	4193.846191	4198.461426	4204.615234	0	3				0	4	4	4	4	4	44	0	8192	8192	8192	3776	7616	8512	6144	10688	9280
1568788414	45	0	4211.794922	4201.025879	4209.743652	4196.410156	4196.410156	0	3				0	4	4	4	4	4	45	0	8192	8192	8192	3776	7616	8576	6144	10688	9280
1568788414	46	0	4203.589844	4201.025879	4210.256348	4190.769043	4189.743652	0	3				0	4	4	4	4	4	46	0	8192	8192	8192	3776	7616	8576	6080	10688	9344
1568788414	47	0	4193.846191	4186.666504	4182.563965	4184.615234	4184.102539	0	3				0	4	4	4	4	4	47	0	8192	8192	8192	3776	7616	8576	6144	10752	9280
1568788414	48	0	4204.102539	4176.410156	4203.077148	4197.94873	4192.820313	0	3				0	4	4	4	4	4	48	0	8192	8192	8192	3776	7616	8576	6144	10688	9408
1568788414	49	0	4224.102539	4192.820313	4194.871582	4215.897461	4210.769043	0	3				0	4	4	4	4	4	49	0	8192	8192	8192	3776	7616	8576	6144	10688	9408
1568788414	50	0	4224.615234	4207.179688	4203.077148	4216.922852	4218.974121	0	3				0	4	4	4	4	4	50	0	8192	8192	8128	3776	7680	8576	6144	10688	9280
1568788414	51	0	4222.563965	4201.025879	4218.974121	4221.025879	4218.461426	0	3				0	4	4	4	4	4	51	0	8192	8192	8192	3776	7680	8576	6080	10688	9280
1568788414	52	0	4231.282227	4196.922852	4202.05127	4222.05127	4217.94873	0	3				0	4	4	4	4	4	52	0	8192	8192	8192	3776	7680	8512	6080	10688	9280
1568788414	53	0	4227.692383	4198.974121	4210.256348	4201.025879	4217.436035	0	3				0	4	4	4	4	4	53	0	8192	8192	8128	3776	7616	8576	6080	10688	9280
1568788414	54	0	4216.922852	4196.922852	4192.820313	4185.128418	4212.307617	0	3				0	4	4	4	4	4	54	0	8192	8192	8192	3776	7680	8576	6080	10688	9088
1568788414	55	0	4223.589844	4196.922852	4211.282227	4197.94873	4211.794922	0	3				0	4	4	4	4	4	55	0	8192	8192	8192	3776	7680	8576	6144	10688	9344
1568788414	56	0	4237.94873	4217.436035	4244.102539	4214.871582	4226.666504	0	3				0	4	4	4	4	4	56	0	8192	8192	8192	3776	7680	8576	6144	10752	9344
1568788414	57	0	4237.436035	4229.743652	4217.436035	4225.128418	4235.384766	0	3				0	4	4	4	4	4	57	0	8192	8192	8192	3776	7680	8576	6144	10624	9344
1568788414	58	0	4230.256348	4201.025879	4220	4231.794922	4224.102539	0	3				0	4	4	4	4	4	58	0	8192	8192	8192	3776	7680	8576	6144	10624	9344
1568788414	59	0	4229.743652	4190.769043	4207.179688	4222.563965	4217.94873	0	3				0	4	4	4	4	4	59	0	8192	8192	8192	3776	7680	8576	6080	10752	9344
1568788414	60	0	4234.358887	4225.641113	4206.666504	4216.922852	4229.230957	0	3				0	4	4	4	4	4	60	0	8192	8192	8192	3776	7680	8576	6144	10688	9280
1568788414	61	0	4234.358887	4235.897461	4215.897461	4218.974121	4230.769043	0	3				0	4	4	4	4	4	61	0	8192	8192	8192	3776	7680	8576	6144	10752	9344
1568788414	62	0	4227.692383	4211.282227	4190.769043	4208.717773	4219.487305	0	3				0	4	4	4	4	4	62	0	8192	8192	8192	3776	7680	8512	6080	10752	9280
1568788414	63	0	4229.743652	4213.333496	4220	4201.538574	4220	0	3				0	4	4	4	4	4	63	0	8192	8192	8192	3776	7680	8576	6080	10752	9280
1568788414	64	0	4218.461426	4217.436035	4210.256348	4208.205078	4211.794922	450	3				0	4	4	4	4	4	64	0	8192	8192	8192	3776	7680	8512	6080	10752	9280
1568788414	65	0	4184.615234	4184.615234	4182.05127	4200.512695	4182.563965	450	3				0	4	4	4	4	4	65	0	8192	8192	8192	3776	7680	8640	6080	10688	9344
1568788414	66	0	4187.179688	4182.563965	4211.282227	4196.410156	4184.102539	1023	3				0	4	4	4	4	4	66	0	8192	8192	8192	3776	7680	8576	6080	10688	9344
1568788414	67	0	4222.05127	4219.487305	4211.794922	4217.94873	4217.94873	450	3				0	4	4	4	4	4	67	0	8192	8192	8192	3776	7680	8576	6080	10688	9344
1568788414	68	0	4220	4215.384766	4209.743652	4220	4221.538574	1023	3				0	4	4	4	4	4	68	0	8192	8192	8192	3776	7680	8576	6144	10752	9344
1568788414	69	0	4195.384766	4174.358887	4184.102539	4201.538574	4198.461426	450	3				0	4	4	4	4	4	69	0	8192	8192	8192	3776	7680	8576	6080	10688	9280
1568788414	70	0	4201.538574	4180.512695	4181.025879	4203.589844	4195.897461	1023	3				0	4	4	4	4	4	70	0	8192	8192	8192	3776	7680	8576	6144	10752	9280
1568788414	71	0	4218.974121	4219.487305	4220.512695	4213.846191	4209.743652	450	3				0	4	4	4	4	4	71	0	8192	8192	8192	3776	7680	8576	6144	10752	9280
1568788414	72	0	4225.128418	4221.538574	4205.641113	4216.410156	4221.025879	450	3				0	4	4	4	4	4	72	0	8192	8192	8192	3776	7680	8576	6080	10688	9344
1568788414	73	0	4229.743652	4211.282227	4210.769043	4229.230957	4228.205078	1023	3				0	4	4	4	4	4	73	0	8192	8192	8192	3776	7680	8576	6144	10688	9280
1568788414	74	0	4224.615234	4219.487305	4209.743652	4229.230957	4220.512695	450	3				0	4	4	4	4	4	74	0	8192	8192	8192	3776	7680	8576	6016	10688	9344
1568788414	75	0	4207.692383	4223.589844	4201.538574	4200.512695	4201.538574	1023	3				0	4	4	4	4	4	75	0	8192	8192	8192	3776	7680	8576	6080	10688	9280
1568788414	76	0	4203.589844	4211.282227	4225.128418	4188.205078	4197.94873	450	3				0	4	4	4	4	4	76	0	8192	8192	8192	3776	7680	8576	6080	10688	9280
1568788414	77	0	4212.307617	4209.230957	4200.512695	4206.666504	4211.794922	450	3				0	4	4	4	4	4	77	0	8192	8192	8192	3776	7680	8640	6080	10688	9600
1568788414	78	0	4218.461426	4217.436035	4207.692383	4214.871582	4217.94873	450	3				0	4	4	4	4	4	78	0	8192	8192	8192	3776	7680	8576	6080	10688	9344
1568788414	79	0	4216.410156	4211.282227	4223.077148	4209.230957	4213.333496	1023	3				0	4	4	4	4	4	79	0	8192	8192	8192	3776	7680	8576	6080	10688	9280
1568788414	80	0	4216.410156	4205.128418	4208.717773	4212.307617	4215.897461	450	3				0	4	4	4	4	4	80	0	8192	8192	8192	3776	7680	8512	6080	10688	9280
1568788414	81	0	4222.563965	4221.538574	4222.563965	4220	4223.077148	450	3				0	4	4	4	4	4	81	0	8192	8192	8192	3776	7680	8576	6080	10688	9280
1568788414	82	0	4221.025879	4227.692383	4204.615234	4218.974121	4218.974121	450	3				0	4	4	4	4	4	82	0	8192	8192	8192	3776	7680	8576	6144	10688	9344
1568788414	83	0	4215.384766	4215.384766	4214.358887	4214.871582	4212.820313	1023	3				0	4	4	4	4	4	83	0	8192	8192	8192	3776	7680	8512	6080	10688	9344
1568788414	84	0	4214.358887	4219.487305	4224.615234	4215.384766	4213.846191	450	3				0	4	4	4	4	4	84	0	8192	8192	8192	3776	7680	8576	6144	10752	9024
1568788414	85	0	4215.384766	4233.846191	4200	4220.512695	4218.974121	450	3				0	4	4	4	4	4	85	0	8192	8128	8192	3776	7680	8576	6144	10752	9024
1568788414	86	0	4215.897461	4229.743652	4212.307617	4217.436035	4221.025879	450	3				0	4	4	4	4	4	86	0	8192	8192	8192	3776	7680	8576	6080	10752	9280
1568788414	87	0	4212.307617	4229.743652	4199.487305	4206.666504	4214.871582	1023	3				0	4	4	4	4	4	87	0	8192	8192	8192	3776	7680	8576	6016	10688	9280
1568788414	88	0	4215.384766	4231.794922	4208.205078	4209.230957	4212.307617	450	3				0	4	4	4	4	4	88	0	8192	8128	8192	3776	7680	8576	6144	10688	9280
1568788414	89	0	4225.128418	4219.487305	4222.05127	4217.94873	4221.025879	450	3				0	4	4	4	4	4	89	0	8192	8192	8192	3776	7680	8576	6144	10688	9280
1568788414	90	0	4225.641113	4221.538574	4186.153809	4206.153809	4218.974121	450	3				0	4	4	4	4	4	90	0	8192	8192	8192	3776	7680	8512	6080	10688	9344
1568788414	91	0	4211.794922	4231.794922	4192.820313	4185.641113	4203.077148	1023	3				0	4	4	4	4	4	91	0	8192	8192	8192	3776	7680	8576	6080	10752	9280
1568788414	92	0	4201.025879	4221.538574	4189.230957	4182.563965	4195.897461	450	3				0	4	4	4	4	4	92	0	8192	8128	8192	3776	7680	8576	6080	10688	9344
1568788414	93	0	4195.384766	4211.282227	4189.743652	4185.128418	4192.307617	450	3				0	4	4	4	4	4	93	0	8192	8192	8192	3776	7680	8576	6144	10688	9600
1568788414	94	0	4187.692383	4217.436035	4202.05127	4178.974121	4185.128418	450	3				0	4	4	4	4	4	94	0	8192	8192	8192	3776	7680	8576	6144	10688	9600
1568788414	95	0	4183.589844	4215.384766	4183.077148	4180.512695	4183.077148	1023	3				0	4	4	4	4	4	95	0	8192	8192	8192	3776	7680	8576	6080	10688	9216
1568788414	96	0	4183.077148	4205.128418	4201.538574	4183.077148	4182.05127	450	3				0	4	4	4	4	4	96	0	8192	8192	8192	3776	7680	8576	6144	10688	9344
1568788414	97	0	4192.307617	4219.487305	4201.538574	4186.666504	4187.692383	450	3				0	4	4	4	4	4	97	0	8192	8192	8192	3776	7680	8576	6080	10688	9280
1568788414	98	0	4202.05127	4225.641113	4200	4191.794922	4198.974121	450	3				0	4	4	4	4	4	98	0	8192	8192	8192	3776	7680	8512	6144	10752	9344
1568788414	99	0	4202.563965	4213.333496	4217.94873	4199.487305	4204.102539	1023	3				0	4	4	4	4	4	99	0	8192	8192	8192	3776	7680	8576	6144	10752	9344
1568788414	100	0	4208.717773	4217.436035	4198.461426	4214.358887	4210.256348	450	3				0	4	4	4	4	4	100	0	8192	8192	8192	3776	7680	8576	6144	10688	9344
1568788414	101	0	4215.384766	4235.897461	4215.384766	4217.94873	4216.922852	450	3				0	4	4	4	4	4	101	0	8192	8128	8192	3776	7680	8512	6144	10688	9344
1568788414	102	0	4207.179688	4229.743652	4203.589844	4203.589844	4207.179688	450	3				0	4	4	4	4	4	102	0	8192	8128	8192	3776	7680	8576	6080	10688	9280
1568788414	103	0	4196.410156	4211.282227	4176.410156	4195.384766	4192.820313	1023	3				0	4	4	4	4	4	103	0	8192	8192	8192	3776	7680	8512	6080	10688	9280
1568788414	104	0	4203.077148	4215.384766	4203.077148	4201.025879	4198.461426	450	3				0	4	4	4	4	4	104	0	8192	8192	8192	3776	7680	8576	6144	10752	9280
1568788414	105	0	4217.436035	4240	4203.589844	4212.307617	4215.897461	450	3				0	4	4	4	4	4	105	0	8192	8192	8192	3776	7680	8576	6080	10688	9344
1568788414	106	0	4217.94873	4248.205078	4221.025879	4217.436035	4221.025879	450	3				0	4	4	4	4	4	106	0	8192	8192	8192	3776	7680	8576	6144	10688	9280
1568788414	107	0	4199.487305	4240	4217.94873	4206.153809	4207.179688	1023	3				0	4	4	4	4	4	107	0	8192	8192	8192	3776	7680	8576	6144	10688	9280
1568788414	108	0	4182.563965	4219.487305	4192.307617	4193.333496	4191.794922	450	3				0	4	4	4	4	4	108	0	8192	8192	8192	3776	7680	8512	6080	10688	9280
1568788414	109	0	4185.128418	4198.974121	4208.717773	4206.666504	4192.820313	450	3				0	4	4	4	4	4	109	0	8192	8192	8192	3776	7680	8512	6080	10752	9344
1568788414	110	0	4189.230957	4205.128418	4190.769043	4214.358887	4194.871582	450	3				0	4	4	4	4	4	110	0	8192	8192	8192	3776	7680	8640	6144	10688	9344
1568788414	111	0	4173.846191	4213.333496	4180.512695	4181.538574	4180.512695	1023	3				0	4	4	4	4	4	111	0	8192	8192	8192	3776	7680	8512	6144	10688	9024
1568788414	112	0	4143.077148	4194.871582	4166.666504	4140	4152.820313	450	3				0	4	4	4	4	4	112	0	8192	8192	8192	3776	7680	8576	6144	10688	9024
1568788414	113	0	4121.538574	4172.307617	4145.641113	4128.717773	4130.256348	450	3				0	4	4	4	4	4	113	0	8192	8192	8192	3776	7680	8576	6144	10752	9408
1568788414	114	0	4135.897461	4178.461426	4176.410156	4151.282227	4140.512695	450	3				0	4	4	4	4	4	114	0	8192	8192	8192	3776	7680	8576	6208	10688	9344
1568788414	115	0	4177.436035	4203.077148	4187.179688	4187.179688	4182.563965	1023	3				0	4	4	4	4	4	115	0	8192	8192	8192	3776	7680	8576	6080	10688	9344
1568788414	116	0	4201.538574	4221.538574	4211.282227	4210.769043	4208.717773	450	3				0	4	4	4	4	4	116	0	8192	8192	8192	3776	7680	8576	6080	10688	9536
1568788414	117	0	4183.589844	4213.333496	4203.077148	4201.025879	4188.717773	450	3				0	4	4	4	4	4	117	0	8192	8192	8192	3776	7680	8576	6080	10688	9536
1568788414	118	0	4166.666504	4203.077148	4162.563965	4181.025879	4169.230957	450	3				0	4	4	4	4	4	118	0	8192	8192	8192	3776	7680	8576	6144	10752	9344
1568788414	119	0	4183.589844	4223.589844	4204.102539	4188.717773	4187.692383	1023	3				0	4	4	4	4	4	119	0	8192	8192	8192	3776	7680	8576	6144	10752	9344
1568788414	120	0	4196.922852	4225.641113	4211.282227	4209.230957	4206.153809	450	3				0	4	4	4	4	4	120	0	8192	8192	8192	3776	7680	8576	6080	10688	9344
1568788414	121	0	4185.641113	4201.025879	4192.820313	4204.102539	4196.922852	450	3				0	4	4	4	4	4	121	0	8192	8192	8192	3776	7680	8576	6080	10688	9344
1568788414	122	0	4180	4207.179688	4194.871582	4192.307617	4188.717773	450	3				0	4	4	4	4	4	122	0	8192	8192	8192	3776	7680	8576	6080	10688	9280
1568788414	123	0	4189.230957	4231.794922	4184.615234	4208.205078	4197.436035	1023	3				0	4	4	4	4	4	123	0	8192	8192	8128	3776	7680	8640	6080	10688	9280
1568788414	124	0	4198.461426	4229.743652	4205.641113	4220	4205.641113	450	3				0	4	4	4	4	4	124	0	8192	8192	8192	3776	7680	8576	6144	10688	9344
1568788414	125	0	4202.05127	4219.487305	4194.871582	4207.179688	4204.615234	450	3				0	4	4	4	4	4	125	0	8192	8128	8128	3776	7680	8576	6144	10688	9344
1568788414	126	0	4197.436035	4215.384766	4187.179688	4204.102539	4203.589844	450	3				0	4	4	4	4	4	126	0	8192	8192	8128	3776	7680	8576	6080	10688	9344
1568788415	127	0	4188.717773	4207.179688	4191.794922	4207.692383	4197.436035	233	3				0	4	4	4	4	4	127	0	8192	8128	8128	3776	7680	8576	6144	10752	9280
1568788415	0	0	4183.589844	4203.077148	4168.205078	4195.384766	4187.179688	450	3				0	4	4	4	4	4	0	0	8192	8128	8192	3776	7680	8640	6144	10688	9344
1568788415	1	0	4182.05127	4205.128418	4189.230957	4183.589844	4182.05127	450	3				0	4	4	4	4	4	1	0	8192	8128	8192	3776	7680	8512	6144	10688	9344
1568788415	2	0	4184.102539	4213.333496	4181.538574	4190.769043	4185.128418	1023	3				0	4	4	4	4	4	2	0	8192	8128	8192	3776	7680	8576	6144	10688	9472
1568788415	3	0	4184.615234	4205.128418	4168.717773	4192.307617	4189.743652	450	3				0	4	4	4	4	4	3	0	8192	8128	8192	3776	7680	8576	6208	10688	9280
1568788415	4	0	4185.128418	4184.615234	4188.205078	4182.563965	4188.717773	1023	3				0	4	4	4	4	4	4	0	8192	8128	8192	3776	7680	8512	6144	10752	9280
1568788415	5	0	4191.282227	4184.615234	4166.153809	4188.717773	4189.743652	450	3				0	4	4	4	4	4	5	0	8192	8192	8192	3776	7680	8512	6144	10752	9344
1568788415	6	0	4201.025879	4198.974121	4186.666504	4201.025879	4199.487305	1023	3				0	4	4	4	4	4	6	0	8192	8192	8192	3776	7680	8512	6144	10688	9024
1568788415	7	0	4205.641113	4196.922852	4207.179688	4204.615234	4207.692383	450	3				0	4	4	4	4	4	7	0	8192	8192	8192	3776	7680	8512	6144	10688	9024
1568788415	8	0	4198.461426	4182.563965	4196.922852	4207.179688	4205.641113	450	3				0	4	4	4	4	4	8	0	8192	8192	8192	3776	7680	8576	6144	10688	9280
1568788415	9	0	4191.282227	4184.615234	4201.025879	4216.922852	4203.077148	1023	3				0	4	4	4	4	4	9	0	8192	8192	8192	3776	7680	8576	6144	10688	9280
1568788415	10	0	4191.794922	4184.615234	4179.487305	4220	4202.05127	450	3				0	4	4	4	4	4	10	0	8192	8192	8192	3776	7680	8576	6080	10752	9344
1568788415	11	0	4193.333496	4180.512695	4195.897461	4215.897461	4198.974121	1023	3				0	4	4	4	4	4	11	0	8192	8192	8192	3776	7680	8512	6080	10752	9344
1568788415	12	0	4197.94873	4192.820313	4195.384766	4215.384766	4203.077148	450	3				0	4	4	4	4	4	12	0	8128	8192	8192	3776	7680	8512	6208	10624	9344
1568788415	13	0	4195.384766	4209.230957	4170.256348	4210.256348	4198.461426	450	3				0	4	4	4	4	4	13	0	8192	8192	8192	3776	7680	8576	6080	10688	9344
1568788415	14	0	4181.538574	4192.820313	4189.743652	4196.922852	4183.077148	450	3				0	4	4	4	4	4	14	0	8128	8192	8192	3776	7680	8512	6080	10688	9344
1568788415	15	0	4173.846191	4164.102539	4175.897461	4196.410156	4178.974121	1023	3				0	4	4	4	4	4	15	0	8192	8192	8192	3776	7680	8576	6080	10688	9344
1568788415	16	0	4172.820313	4170.256348	4181.538574	4202.563965	4177.94873	0	3				0	4	4	4	4	4	16	0	8192	8192	8192	3776	7680	8576	6208	10752	9280
1568788415	17	0	4147.692383	4168.205078	4170.256348	4182.05127	4154.871582	0	3				0	4	4	4	4	4	17	0	8192	8192	8192	3776	7680	8576	6080	10688	9280
1568788415	18	0	4126.153809	4147.692383	4134.871582	4161.025879	4136.922852	0	3				0	4	4	4	4	4	18	0	8192	8192	8192	3776	7680	8512	6144	10752	9280
1568788415	19	0	4159.487305	4162.05127	4173.846191	4184.615234	4168.205078	0	3				0	4	4	4	4	4	19	0	8192	8192	8128	3776	7680	8576	6144	10752	9280
1568788415	20	0	4202.05127	4188.717773	4190.256348	4221.025879	4208.205078	0	3				0	4	4	4	4	4	20	0	8192	8192	8128	3776	7680	8576	6016	10688	9024
1568788415	21	0	4212.820313	4184.615234	4202.05127	4228.717773	4219.487305	0	3				0	4	4	4	4	4	21	0	8192	8192	8192	3776	7680	8512	6144	10688	9344
1568788415	22	0	4225.128418	4178.461426	4213.846191	4235.897461	4230.256348	0	3				0	4	4	4	4	4	22	0	8192	8192	8128	3776	7680	8576	6080	10688	9344
1568788415	23	0	4233.333496	4184.615234	4188.717773	4242.563965	4236.410156	0	3				0	4	4	4	4	4	23	0	8192	8192	8192	3776	7680	8512	6144	10688	9344
1568788415	24	0	4208.717773	4176.410156	4185.641113	4214.871582	4214.871582	0	3				0	4	4	4	4	4	24	0	8192	8192	8192	3776	7680	8576	6080	10688	9472
1568788415	25	0	4190.256348	4160	4162.05127	4192.820313	4200	0	3				0	4	4	4	4	4	25	0	8192	8192	8128	3776	7680	8512	6080	10688	9472
1568788415	26	0	4205.128418	4174.358887	4177.94873	4207.179688	4208.205078	0	3				0	4	4	4	4	4	26	0	8192	8192	8192	3776	7680	8512	6144	10688	9280
1568788415	27	0	4193.846191	4196.922852	4206.666504	4201.025879	4190.769043	0	3				0	4	4	4	4	4	27	0	8192	8192	8192	3776	7680	8576	6144	10752	9344
1568788415	28	0	4154.358887	4192.820313	4176.410156	4164.102539	4156.922852	0	3				0	4	4	4	4	4	28	0	8192	8192	8192	3776	7744	8512	6080	10688	9280
1568788415	29	0	4157.94873	4186.666504	4191.794922	4165.641113	4165.641113	0	3				0	4	4	4	4	4	29	0	8192	8192	8192	3776	7744	8512	6080	10688	9280
1568788415	30	0	4195.897461	4203.077148	4199.487305	4207.179688	4200.512695	0	3				0	4	4	4	4	4	30	0	8192	8192	8192	3776	7744	8576	6144	10688	9408
1568788415	31	0	4204.102539	4203.077148	4187.692383	4217.436035	4214.358887	0	3				0	4	4	4	4	4	31	0	8192	8192	8192	3776	7744	8512	6080	10688	9344
1568788415	32	0	4198.461426	4184.615234	4181.025879	4200.512695	4215.897461	0	3				0	4	4	4	4	4	32	0	8192	8192	8192	3776	7744	8576	6144	10688	9344
1568788415	33	0	4211.282227	4182.563965	4154.358887	4197.94873	4225.128418	0	3				0	4	4	4	4	4	33	0	8192	8192	8192	3776	7744	8512	6144	10688	9344
1568788415	34	0	4219.487305	4184.615234	4174.358887	4204.102539	4233.333496	0	3				0	4	4	4	4	4	34	0	8192	8192	8192	3776	7680	8512	6144	10688	9280
1568788415	35	0	4215.897461	4188.717773	4170.769043	4207.692383	4232.820313	0	3				0	4	4	4	4	4	35	0	8192	8192	8192	3776	7680	8576	6208	10688	9344
1568788415	36	0	4217.94873	4203.077148	4168.717773	4213.846191	4231.794922	0	3				0	4	4	4	4	4	36	0	8192	8192	8192	3776	7680	8512	6208	10752	9280
1568788415	37	0	4221.538574	4196.922852	4209.743652	4217.94873	4234.871582	0	3				0	4	4	4	4	4	37	0	8192	8192	8192	3776	7680	8576	6208	10752	9280
1568788415	38	0	4220.512695	4194.871582	4207.692383	4215.384766	4234.358887	0	3				0	4	4	4	4	4	38	0	8192	8192	8192	3776	7680	8576	6144	10688	9344
1568788415	39	0	4210.769043	4215.384766	4221.538574	4215.897461	4223.077148	0	3				0	4	4	4	4	4	39	0	8192	8192	8192	3776	7680	8512	6144	10688	9344
1568788415	40	0	4200	4215.384766	4221.538574	4212.307617	4212.307617	0	3				0	4	4	4	4	4	40	0	8192	8192	8192	3776	7680	8576	6144	10688	9280
1568788415	41	0	4197.94873	4198.974121	4215.384766	4200.512695	4213.333496	0	3				0	4	4	4	4	4	41	0	8192	8192	8192	3776	7680	8576	6208	10688	9088
1568788415	42	0	4202.05127	4198.974121	4235.897461	4198.974121	4220	0	3				0	4	4	4	4	4	42	0	8192	8192	8192	3776	7680	8512	6208	10688	10112
1568788415	43	0	4200.512695	4201.025879	4203.589844	4201.025879	4217.436035	0	3				0	4	4	4	4	4	43	0	8192	8192	8192	3776	7680	8576	6144	10752	9536
1568788415	44	0	4194.358887	4190.769043	4200.512695	4197.436035	4210.769043	0	3				0	4	4	4	4	4	44	0	8192	8192	8192	3776	7680	8512	6144	10688	9344
1568788415	45	0	4202.563965	4198.974121	4206.153809	4203.589844	4217.94873	0	3				0	4	4	4	4	4	45	0	8192	8192	8192	3776	7680	8576	6144	10688	9344
1568788415	46	0	4216.922852	4203.077148	4194.871582	4216.922852	4234.358887	0	3				0	4	4	4	4	4	46	0	8192	8192	8192	3776	7680	8576	6080	10688	9280
1568788415	47	0	4221.025879	4190.769043	4213.333496	4221.538574	4243.589844	0	3				0	4	4	4	4	4	47	0	8192	8192	8192	3776	7680	8576	6080	10688	9280
1568788415	48	0	4227.179688	4203.077148	4196.410156	4225.128418	4248.205078	0	3				0	4	4	4	4	4	48	0	8192	8192	8192	3776	7680	8512	6144	10688	9280
1568788415	49	0	4234.871582	4237.94873	4203.077148	4225.128418	4251.794922	0	3				0	4	4	4	4	4	49	0	8192	8192	8192	3776	7680	8576	6144	10752	9344
1568788415	50	0	4226.153809	4237.94873	4212.820313	4210.769043	4242.563965	0	3				0	4	4	4	4	4	50	0	8192	8192	8192	3776	7680	8512	6080	10688	9216
1568788415	51	0	4208.717773	4213.333496	4205.641113	4193.846191	4221.025879	0	3				0	4	4	4	4	4	51	0	8192	8192	8192	3776	7680	8576	6080	10688	9216
1568788415	52	0	4202.05127	4205.128418	4230.769043	4184.102539	4203.077148	0	3				0	4	4	4	4	4	52	0	8192	8192	8192	3776	7680	8576	6144	10752	9344
1568788415	53	0	4195.897461	4198.974121	4207.692383	4181.025879	4201.538574	0	3				0	4	4	4	4	4	53	0	8192	8192	8192	3776	7680	8576	6080	10688	9344
1568788415	54	0	4185.641113	4184.615234	4201.025879	4178.974121	4198.461426	0	3				0	4	4	4	4	4	54	0	8192	8192	8192	3776	7680	8576	6016	10688	9344
1568788415	55	0	4180	4186.666504	4212.820313	4176.410156	4185.128418	0	3				0	4	4	4	4	4	55	0	8192	8192	8192	3776	7680	8576	6016	10688	9344
1568788415	56	0	4183.077148	4205.128418	4192.820313	4185.128418	4186.153809	0	3				0	4	4	4	4	4	56	0	8192	8192	8192	3776	7680	8512	6080	10752	9344
1568788415	57	0	4186.666504	4198.974121	4204.102539	4189.743652	4195.897461	0	3				0	4	4	4	4	4	57	0	8192	8192	8192	3776	7680	8576	6144	10688	9344
1568788415	58	0	4188.205078	4182.563965	4183.589844	4180	4196.410156	0	3				0	4	4	4	4	4	58	0	8192	8192	8192	3776	7744	8576	6144	10688	9280
1568788415	59	0	4200	4207.179688	4186.153809	4181.025879	4196.410156	0	3				0	4	4	4	4	4	59	0	8192	8192	8192	3776	7680	8576	6208	10688	9152
1568788415	60	0	4200.512695	4223.589844	4201.538574	4186.153809	4193.846191	0	3				0	4	4	4	4	4	60	0	8192	8192	8192	3776	7680	8512	6208	10688	9152
1568788415	61	0	4186.153809	4203.077148	4171.282227	4182.563965	4183.589844	0	3				0	4	4	4	4	4	61	0	8192	8192	8192	3776	7744	8512	6080	10688	9344
1568788415	62	0	4186.153809	4201.025879	4195.384766	4188.717773	4187.692383	0	3				0	4	4	4	4	4	62	0	8192	8192	8192	3776	7744	8576	6208	10688	9344
1568788415	63	0	4190.256348	4211.282227	4197.436035	4188.205078	4189.230957	0	3				0	4	4	4	4	4	63	0	8192	8192	8192	3776	7744	8512	6208	10688	9344
1568788415	64	0	4180	4201.025879	4188.205078	4169.743652	4179.487305	450	3				0	4	4	4	4	4	64	0	8192	8192	8192	3776	7680	8576	6144	10752	9344
1568788415	65	0	4183.077148	4207.179688	4215.384766	4173.846191	4188.205078	450	3				0	4	4	4	4	4	65	0	8192	8192	8192	3776	7680	8576	6144	10752	9344
1568788415	66	0	4193.333496	4227.692383	4208.205078	4188.717773	4196.922852	1023	3				0	4	4	4	4	4	66	0	8192	8192	8192	3776	7680	8576	6144	10688	9344
1568788415	67	0	4173.846191	4194.871582	4201.538574	4167.179688	4172.820313	450	3				0	4	4	4	4	4	67	0	8192	8192	8192	3776	7680	8640	6208	10688	9344
1568788415	68	0	4158.974121	4155.897461	4181.538574	4150.769043	4160	1023	3				0	4	4	4	4	4	68	0	8192	8192	8192	3776	7680	8512	6144	10688	9280
1568788415	69	0	4186.153809	4192.820313	4190.769043	4180	4186.666504	450	3				0	4	4	4	4	4	69	0	8192	8192	8192	3776	7680	8576	6144	10688	9280
1568788415	70	0	4207.692383	4233.846191	4217.94873	4200.512695	4202.563965	1023	3				0	4	4	4	4	4	70	0	8192	8192	8192	3776	7680	8576	6144	10688	9280
1568788415	71	0	4196.410156	4223.589844	4188.205078	4195.384766	4193.333496	450	3				0	4	4	4	4	4	71	0	8192	8192	8192	3776	7680	8576	6144	10688	9344
1568788415	72	0	4186.666504	4215.384766	4203.589844	4198.974121	4196.410156	450	3				0	4	4	4	4	4	72	0	8192	8192	8192	3776	7680	8576	6144	10688	9344
1568788415	73	0	4189.230957	4227.692383	4212.307617	4206.666504	4204.102539	1023	3				0	4	4	4	4	4	73	0	8192	8192	8192	3776	7680	8576	6144	10688	9344
1568788415	74	0	4186.153809	4219.487305	4193.846191	4203.589844	4195.897461	450	3				0	4	4	4	4	4	74	0	8192	8192	8192	3776	7680	8512	6080	10752	9280
1568788415	75	0	4185.641113	4209.230957	4210.256348	4204.102539	4188.717773	1023	3				0	4	4	4	4	4	75	0	8192	8192	8192	3776	7680	8576	6144	10688	9344
1568788415	76	0	4185.128418	4215.384766	4187.692383	4199.487305	4188.717773	450	3				0	4	4	4	4	4	76	0	8192	8192	8192	3776	7680	8576	6080	10688	9280
1568788415	77	0	4169.743652	4192.820313	4185.128418	4183.077148	4176.410156	450	3				0	4	4	4	4	4	77	0	8192	8192	8192	3776	7680	8512	6144	10688	9088
1568788415	78	0	4160.512695	4176.410156	4191.282227	4178.974121	4168.205078	450	3				0	4	4	4	4	4	78	0	8192	8192	8192	3776	7680	8640	6144	10688	9088
1568788415	79	0	4164.102539	4196.922852	4184.102539	4183.589844	4172.820313	1023	3				0	4	4	4	4	4	79	0	8192	8192	8192	3776	7680	8512	6144	10688	9152
1568788415	80	0	4178.974121	4219.487305	4213.846191	4187.179688	4187.692383	450	3				0	4	4	4	4	4	80	0	8192	8192	8192	3776	7680	8576	6144	10752	9344
1568788415	81	0	4200	4219.487305	4209.743652	4198.974121	4205.641113	450	3				0	4	4	4	4	4	81	0	8192	8192	8192	3776	7680	8576	6144	10752	9344
1568788415	82	0	4203.077148	4209.230957	4215.897461	4210.256348	4210.769043	450	3				0	4	4	4	4	4	82	0	8192	8192	8192	3776	7680	8576	6080	10752	9408
1568788415	83	0	4192.820313	4209.230957	4211.282227	4203.589844	4203.077148	1023	3				0	4	4	4	4	4	83	0	8192	8192	8192	3776	7680	8512	6080	10752	9408
1568788415	84	0	4196.410156	4211.282227	4183.077148	4195.897461	4200.512695	450	3				0	4	4	4	4	4	84	0	8192	8192	8192	3776	7680	8576	6080	10688	9344
1568788415	85	0	4206.153809	4221.538574	4206.666504	4206.153809	4207.692383	450	3				0	4	4	4	4	4	85	0	8192	8192	8192	3776	7680	8576	6144	10624	9344
1568788415	86	0	4188.717773	4219.487305	4184.102539	4193.333496	4191.794922	450	3				0	4	4	4	4	4	86	0	8192	8192	8192	3776	7680	8512	6144	10688	9344
1568788415	87	0	4150.769043	4194.871582	4163.589844	4144.615234	4150.769043	1023	3				0	4	4	4	4	4	87	0	8192	8192	8192	3776	7680	8576	6144	10688	9344
1568788415	88	0	4128.717773	4184.615234	4171.794922	4116.410156	4126.666504	450	3				0	4	4	4	4	4	88	0	8192	8192	8192	3776	7680	8512	6144	10688	9344
1568788415	89	0	4138.461426	4182.563965	4165.128418	4141.025879	4136.922852	450	3				0	4	4	4	4	4	89	0	8192	8192	8192	3776	7680	8576	6208	10688	9280
1568788415	90	0	4172.307617	4180.512695	4198.461426	4177.436035	4167.692383	450	3				0	4	4	4	4	4	90	0	8192	8192	8192	3776	7680	8576	6144	10752	9344
1568788415	91	0	4196.922852	4201.025879	4200	4190.256348	4187.179688	1023	3				0	4	4	4	4	4	91	0	8192	8192	8192	3776	7680	8576	6144	10752	9344
1568788415	92	0	4197.94873	4221.538574	4199.487305	4185.641113	4184.102539	450	3				0	4	4	4	4	4	92	0	8192	8192	8192	3776	7680	8576	6144	10752	9536
1568788415	93	0	4200.512695	4219.487305	4207.179688	4182.05127	4184.102539	450	3				0	4	4	4	4	4	93	0	8192	8192	8192	3776	7680	8576	6144	10688	9280
1568788415	94	0	4216.922852	4221.538574	4192.820313	4194.358887	4200	450	3				0	4	4	4	4	4	94	0	8192	8192	8192	3776	7680	8576	6144	10752	9344
1568788415	95	0	4219.487305	4235.897461	4221.538574	4203.077148	4205.128418	1023	3				0	4	4	4	4	4	95	0	8192	8192	8192	3776	7680	8512	6144	10688	9472
1568788415	96	0	4204.615234	4237.94873	4206.153809	4186.666504	4193.333496	450	3				0	4	4	4	4	4	96	0	8192	8192	8192	3776	7680	8576	6144	10688	9472
1568788415	97	0	4195.384766	4229.743652	4190.256348	4171.282227	4183.589844	450	3				0	4	4	4	4	4	97	0	8192	8192	8128	3776	7680	8576	6144	10688	9280
1568788415	98	0	4189.743652	4219.487305	4205.128418	4175.384766	4177.94873	450	3				0	4	4	4	4	4	98	0	8192	8192	8192	3776	7680	8576	6144	10624	9344
1568788415	99	0	4184.102539	4209.230957	4178.974121	4175.897461	4179.487305	1023	3				0	4	4	4	4	4	99	0	8192	8192	8128	3776	7744	8576	6144	10688	9280
1568788415	100	0	4186.666504	4221.538574	4195.897461	4173.333496	4184.102539	450	3				0	4	4	4	4	4	100	0	8192	8192	8192	3776	7680	8576	6144	10752	9280
1568788415	101	0	4184.102539	4211.282227	4187.179688	4181.538574	4175.384766	450	3				0	4	4	4	4	4	101	0	8192	8192	8128	3776	7744	8512	6144	10752	9280
1568788415	102	0	4180	4180.512695	4166.153809	4185.128418	4170.256348	450	3				0	4	4	4	4	4	102	0	8192	8192	8128	3776	7744	8576	6080	10688	9280
1568788415	103	0	4188.205078	4192.820313	4190.769043	4191.794922	4187.692383	1023	3				0	4	4	4	4	4	103	0	8192	8192	8192	3840	7744	8576	6208	10752	9344
1568788415	104	0	4206.153809	4225.641113	4183.077148	4211.282227	4205.128418	450	3				0	4	4	4	4	4	104	0	8192	8128	8192	3776	7744	8576	6144	10688	9024
1568788415	105	0	4221.538574	4223.589844	4205.128418	4218.974121	4206.666504	450	3				0	4	4	4	4	4	105	0	8192	8192	8192	3776	7744	8512	6144	10688	9024
1568788415	106	0	4216.410156	4211.282227	4212.307617	4203.077148	4202.563965	450	3				0	4	4	4	4	4	106	0	8192	8192	8192	3776	7680	8512	6144	10752	9344
1568788415	107	0	4201.025879	4217.436035	4196.922852	4190.769043	4202.563965	1023	3				0	4	4	4	4	4	107	0	8192	8192	8192	3776	7744	8512	6208	10688	9280
1568788415	108	0	4198.461426	4213.333496	4210.256348	4190.256348	4200	450	3				0	4	4	4	4	4	108	0	8192	8192	8192	3776	7744	8512	6080	10688	9408
1568788415	109	0	4204.615234	4205.128418	4189.743652	4187.692383	4189.743652	450	3				0	4	4	4	4	4	109	0	8192	8192	8192	3776	7680	8576	6080	10688	9408
1568788415	110	0	4205.641113	4201.025879	4201.538574	4182.563965	4185.641113	450	3				0	4	4	4	4	4	110	0	8192	8192	8192	3776	7680	8512	6144	10688	9344
1568788415	111	0	4202.563965	4188.717773	4213.846191	4180.512695	4193.846191	1023	3				0	4	4	4	4	4	111	0	8192	8192	8192	3776	7744	8512	6144	10688	9344
1568788415	112	0	4201.025879	4182.563965	4197.94873	4190.256348	4198.974121	450	3				0	4	4	4	4	4	112	0	8192	8192	8192	3840	7744	8576	6208	10688	9280
1568788415	113	0	4203.077148	4184.615234	4202.05127	4200	4192.820313	450	3				0	4	4	4	4	4	113	0	8192	8192	8192	3776	7680	8576	6144	10624	9216
1568788415	114	0	4194.871582	4170.256348	4173.333496	4191.282227	4177.436035	450	3				0	4	4	4	4	4	114	0	8192	8192	8192	3776	7680	8512	6144	10624	9216
1568788415	115	0	4182.563965	4151.794922	4188.205078	4180	4167.179688	1023	3				0	4	4	4	4	4	115	0	8192	8192	8192	3776	7680	8576	6144	10688	9280
1568788415	116	0	4191.282227	4172.307617	4207.179688	4182.05127	4175.897461	450	3				0	4	4	4	4	4	116	0	8192	8192	8192	3776	7680	8512	6144	10688	9344
1568788415	117	0	4201.025879	4203.077148	4184.615234	4184.615234	4184.615234	450	3				0	4	4	4	4	4	117	0	8192	8192	8192	3776	7680	8576	6208	10752	9344
1568788415	118	0	4187.179688	4192.820313	4202.563965	4181.025879	4182.563965	450	3				0	4	4	4	4	4	118	0	8192	8192	8192	3776	7680	8576	6080	10688	9408
1568788415	119	0	4184.102539	4182.563965	4197.94873	4186.153809	4189.743652	1023	3				0	4	4	4	4	4	119	0	8192	8192	8192	3776	7680	8512	6080	10688	9408
1568788415	120	0	4196.410156	4184.615234	4198.974121	4188.717773	4201.025879	450	3				0	4	4	4	4	4	120	0	8192	8192	8192	3776	7680	8576	6144	10688	9344
1568788415	121	0	4194.871582	4176.410156	4202.05127	4185.641113	4199.487305	450	3				0	4	4	4	4	4	121	0	8192	8192	8192	3776	7680	8576	6208	10688	9280
1568788415	122	0	4190.769043	4174.358887	4181.538574	4186.153809	4195.384766	450	3				0	4	4	4	4	4	122	0	8192	8192	8192	3776	7680	8512	6208	10688	9280
1568788415	123	0	4190.769043	4182.563965	4201.025879	4186.666504	4184.102539	1023	3				0	4	4	4	4	4	123	0	8192	8192	8192	3776	7680	8576	6208	10688	9280
1568788415	124	0	4183.589844	4172.307617	4182.563965	4184.615234	4167.692383	450	3				0	4	4	4	4	4	124	0	8192	8192	8192	3776	7680	8576	6080	10688	9280
1568788415	125	0	4180	4168.205078	4173.846191	4180.512695	4166.666504	450	3				0	4	4	4	4	4	125	0	8192	8192	8192	3776	7680	8576	6144	10752	9344
1568788416	126	0	4182.05127	4176.410156	4190.256348	4161.025879	4168.717773	450	3				0	4	4	4	4	4	126	0	8192	8192	8192	3776	7680	8576	6144	10688	9280
1568788416	127	0	4183.077148	4157.94873	4170.256348	4147.692383	4167.692383	233	3				0	4	4	4	4	4	127	0	8192	8192	8192	3776	7744	8576	6144	10688	9280
1568788416	0	0	4192.820313	4155.897461	4193.846191	4171.282227	4180	450	3				0	4	4	4	4	4	0	0	8192	8192	8192	3776	7680	8512	6080	10688	9280
1568788416	1	0	4207.179688	4192.820313	4196.410156	4200	4196.922852	450	3				0	4	4	4	4	4	1	0	8192	8192	8192	3776	7744	8512	6144	10688	9280
1568788416	2	0	4209.230957	4209.230957	4186.666504	4201.025879	4201.538574	1023	3				0	4	4	4	4	4	2	0	8192	8192	8192	3776	7744	8512	6016	10752	9344
1568788416	3	0	4207.179688	4192.820313	4203.077148	4202.05127	4198.974121	450	3				0	4	4	4	4	4	3	0	8192	8192	8192	3776	7744	8576	6144	10688	9408
1568788416	4	0	4213.333496	4196.922852	4190.256348	4216.922852	4200.512695	1023	3				0	4	4	4	4	4	4	0	8192	8192	8192	3776	7744	8512	6144	10688	9408
1568788416	5	0	4226.153809	4211.282227	4212.820313	4225.641113	4212.820313	450	3				0	4	4	4	4	4	5	0	8192	8192	8192	3776	7744	8576	6208	10688	9280
1568788416	6	0	4228.717773	4211.282227	4210.256348	4217.94873	4220	1023	3				0	4	4	4	4	4	6	0	8192	8192	8192	3776	7744	8576	6208	10624	9344
1568788416	7	0	4218.974121	4203.077148	4193.333496	4202.05127	4207.692383	450	3				0	4	4	4	4	4	7	0	8192	8192	8192	3776	7744	8576	6208	10752	9344
1568788416	8	0	4215.897461	4196.922852	4211.794922	4190.769043	4201.538574	450	3				0	4	4	4	4	4	8	0	8192	8192	8192	3776	7744	8512	6080	10688	9024
1568788416	9	0	4219.487305	4203.077148	4195.384766	4184.615234	4202.05127	1023	3				0	4	4	4	4	4	9	0	8192	8192	8192	3776	7744	8576	6080	10688	9024
1568788416	10	0	4212.307617	4205.128418	4205.128418	4174.358887	4190.256348	450	3				0	4	4	4	4	4	10	0	8192	8192	8192	3776	7744	8576	6144	10752	9344
1568788416	11	0	4209.743652	4192.820313	4207.179688	4167.179688	4188.205078	1023	3				0	4	4	4	4	4	11	0	8192	8192	8192	3776	7680	8576	6144	10688	9344
1568788416	12	0	4216.922852	4196.922852	4199.487305	4167.179688	4198.461426	450	3				0	4	4	4	4	4	12	0	8192	8192	8192	3776	7680	8512	6144	10688	9216
1568788416	13	0	4215.384766	4217.436035	4219.487305	4173.846191	4198.974121	450	3				0	4	4	4	4	4	13	0	8192	8192	8192	3776	7680	8576	6144	10688	9216
1568788416	14	0	4215.897461	4219.487305	4198.461426	4191.282227	4198.974121	450	3				0	4	4	4	4	4	14	0	8192	8192	8192	3776	7744	8576	6144	10688	9280
1568788416	15	0	4212.820313	4203.077148	4206.153809	4203.589844	4202.563965	1023	3				0	4	4	4	4	4	15	0	8192	8192	8192	3776	7680	8576	6080	10752	9344
1568788416	16	0	4202.05127	4196.922852	4209.230957	4201.538574	4197.436035	0	3				0	4	4	4	4	4	16	0	8192	8192	8192	3776	7680	8576	6208	10688	9344
1568788416	17	0	4204.615234	4203.077148	4192.820313	4204.102539	4197.94873	0	3				0	4	4	4	4	4	17	0	8192	8192	8192	3776	7744	8512	6208	10688	9344
1568788416	18	0	4220	4201.025879	4211.282227	4207.179688	4210.769043	0	3				0	4	4	4	4	4	18	0	8192	8192	8192	3776	7744	8576	6208	10752	9344
1568788416	19	0	4217.436035	4194.871582	4189.743652	4200	4217.436035	0	3				0	4	4	4	4	4	19	0	8192	8192	8192	3776	7744	8576	6144	10688	9344
1568788416	20	0	4206.153809	4192.820313	4190.769043	4198.461426	4215.897461	0	3				0	4	4	4	4	4	20	0	8192	8192	8192	3776	7744	8512	6208	10688	9344
1568788416	21	0	4209.743652	4201.025879	4202.563965	4199.487305	4213.846191	0	3				0	4	4	4	4	4	21	0	8192	8192	8192	3776	7744	8576	6208	10688	9536
1568788416	22	0	4214.358887	4198.974121	4192.307617	4197.94873	4213.846191	0	3				0	4	4	4	4	4	22	0	8192	8192	8192	3776	7744	8576	6144	10688	9536
1568788416	23	0	4218.461426	4190.769043	4219.487305	4201.025879	4218.461426	0	3				0	4	4	4	4	4	23	0	8192	8192	8192	3776	7744	8576	6208	10688	9344
1568788416	24	0	4222.563965	4213.333496	4202.563965	4202.05127	4218.974121	0	3				0	4	4	4	4	4	24	0	8192	8192	8192	3776	7744	8512	6144	10688	9344
1568788416	25	0	4220	4235.897461	4194.871582	4196.922852	4213.333496	0	3				0	4	4	4	4	4	25	0	8192	8192	8192	3776	7744	8576	6144	10752	9344
1568788416	26	0	4217.436035	4223.589844	4209.230957	4195.897461	4212.820313	0	3				0	4	4	4	4	4	26	0	8192	8192	8192	3776	7744	8576	6144	10688	9152
1568788416	27	0	4220.512695	4211.282227	4185.641113	4198.974121	4213.846191	0	3				0	4	4	4	4	4	27	0	8192	8192	8192	3776	7744	8512	6144	10688	9152
1568788416	28	0	4217.94873	4213.333496	4194.358887	4200	4204.615234	0	3				0	4	4	4	4	4	28	0	8192	8192	8192	3776	7744	8576	6208	10688	9344
1568788416	29	0	4210.769043	4211.282227	4186.153809	4202.05127	4199.487305	0	3				0	4	4	4	4	4	29	0	8192	8192	8192	3776	7744	8576	6272	10752	9280
1568788416	30	0	4215.897461	4211.282227	4188.205078	4198.461426	4205.128418	0	3				0	4	4	4	4	4	30	0	8192	8192	8192	3776	7744	8576	6144	10688	9344
1568788416	31	0	4217.436035	4209.230957	4195.897461	4192.307617	4204.102539	0	3				0	4	4	4	4	4	31	0	8192	8192	8192	3776	7744	8576	6144	10688	9344
1568788416	32	0	4211.282227	4209.230957	4170.256348	4201.025879	4196.922852	0	3				0	4	4	4	4	4	32	0	8192	8192	8192	3776	7744	8512	6144	10688	9408
1568788416	33	0	4215.384766	4211.282227	4197.436035	4212.307617	4202.05127	0	3				0	4	4	4	4	4	33	0	8192	8192	8192	3776	7744	8576	6144	10752	9344
1568788416	34	0	4220	4196.922852	4195.384766	4205.641113	4209.230957	0	3				0	4	4	4	4	4	34	0	8192	8192	8192	3776	7744	8576	6144	10752	9344
1568788416	35	0	4216.922852	4196.922852	4183.589844	4200.512695	4206.666504	0	3				0	4	4	4	4	4	35	0	8192	8192	8192	3776	7744	8576	6144	10752	9344
1568788416	36	0	4211.282227	4219.487305	4207.692383	4203.077148	4203.589844	0	3				0	4	4	4	4	4	36	0	8192	8192	8192	3776	7744	8576	6144	10688	9280
1568788416	37	0	4203.077148	4223.589844	4192.820313	4192.820313	4192.820313	0	3				0	4	4	4	4	4	37	0	8192	8192	8192	3776	7744	8576	6080	10688	9344
1568788416	38	0	4199.487305	4209.230957	4208.205078	4185.128418	4184.615234	0	3				0	4	4	4	4	4	38	0	8192	8192	8192	3776	7744	8512	6144	10752	9344
1568788416	39	0	4204.102539	4221.538574	4213.333496	4191.282227	4189.743652	0	3				0	4	4	4	4	4	39	0	8192	8192	8192	3776	7744	8512	6144	10752	9344
1568788416	40	0	4201.025879	4235.897461	4198.461426	4183.589844	4191.282227	0	3				0	4	4	4	4	4	40	0	8192	8192	8192	3776	7744	8512	6080	10688	8832
1568788416	41	0	4196.922852	4227.692383	4205.128418	4168.717773	4184.615234	0	3				0	4	4	4	4	4	41	0	8192	8128	8192	3776	7744	8512	6144	10752	9344
1568788416	42	0	4198.461426	4217.436035	4177.436035	4169.230957	4180	0	3				0	4	4	4	4	4	42	0	8192	8192	8192	3776	7744	8512	6080	10688	9344
1568788416	43	0	4188.717773	4217.436035	4177.436035	4169.230957	4170.769043	0	3				0	4	4	4	4	4	43	0	8192	8192	8192	3776	7744	8576	6208	10688	9344
1568788416	44	0	4176.922852	4201.025879	4166.153809	4169.743652	4161.025879	0	3				0	4	4	4	4	4	44	0	8192	8128	8192	3776	7744	8576	6080	10688	9216
1568788416	45	0	4188.205078	4186.666504	4165.641113	4185.641113	4175.897461	0	3				0	4	4	4	4	4	45	0	8192	8192	8128	3776	7744	8512	6080	10688	9216
1568788416	46	0	4205.128418	4213.333496	4211.282227	4203.077148	4191.282227	0	3				0	4	4	4	4	4	46	0	8192	8192	8192	3776	7744	8576	6144	10752	9344
1568788416	47	0	4198.974121	4229.743652	4184.615234	4207.179688	4186.666504	0	3				0	4	4	4	4	4	47	0	8192	8192	8192	3776	7744	8512	6208	10688	9344
1568788416	48	0	4192.820313	4213.333496	4183.589844	4212.307617	4190.769043	0	3				0	4	4	4	4	4	48	0	8192	8128	8192	3776	7744	8576	6144	10688	9344
1568788416	49	0	4208.205078	4221.538574	4207.179688	4224.615234	4208.717773	0	3				0	4	4	4	4	4	49	0	8192	8192	8192	3776	7744	8576	6144	10688	9344
1568788416	50	0	4209.230957	4229.743652	4185.641113	4217.94873	4205.641113	0	3				0	4	4	4	4	4	50	0	8192	8192	8192	3776	7744	8512	6144	10688	9280
1568788416	51	0	4195.384766	4209.230957	4189.743652	4203.077148	4192.307617	0	3				0	4	4	4	4	4	51	0	8192	8192	8192	3776	7744	8576	6144	10688	9344
1568788416	52	0	4204.615234	4217.436035	4189.230957	4209.743652	4204.615234	0	3				0	4	4	4	4	4	52	0	8192	8192	8192	3776	7744	8512	6144	10688	9472
1568788416	53	0	4218.461426	4237.94873	4206.666504	4213.846191	4216.922852	0	3				0	4	4	4	4	4	53	0	8192	8192	8192	3776	7744	8512	6144	10688	9472
1568788416	54	0	4220.512695	4217.436035	4209.743652	4201.538574	4218.974121	0	3				0	4	4	4	4	4	54	0	8192	8192	8192	3776	7744	8576	6208	10688	9344
1568788416	55	0	4223.589844	4213.333496	4185.128418	4200	4225.128418	0	3				0	4	4	4	4	4	55	0	8192	8192	8192	3776	7744	8576	6208	10688	9344
1568788416	56	0	4220.512695	4233.846191	4196.410156	4208.205078	4222.05127	0	3				0	4	4	4	4	4	56	0	8192	8192	8192	3776	7744	8576	6208	10752	9344
1568788416	57	0	4207.179688	4231.794922	4172.307617	4202.05127	4208.717773	0	3				0	4	4	4	4	4	57	0	8192	8192	8192	3776	7744	8576	6208	10752	9344
1568788416	58	0	4182.563965	4198.974121	4166.153809	4181.538574	4188.205078	0	3				0	4	4	4	4	4	58	0	8192	8192	8192	3776	7744	8512	6144	10752	9280
1568788416	59	0	4145.641113	4174.358887	4174.358887	4155.897461	4157.94873	0	3				0	4	4	4	4	4	59	0	8192	8192	8192	3776	7744	8512	6144	10688	9344
1568788416	60	0	4130.256348	4168.205078	4154.358887	4147.692383	4141.025879	0	3				0	4	4	4	4	4	60	0	8192	8192	8192	3776	7744	8576	6208	10624	9280
1568788416	61	0	4151.794922	4168.205078	4177.436035	4167.179688	4160	0	3				0	4	4	4	4	4	61	0	8192	8192	8192	3776	7744	8576	6080	10688	9088
1568788416	62	0	4181.538574	4182.563965	4175.384766	4195.897461	4194.871582	0	3				0	4	4	4	4	4	62	0	8192	8192	8192	3776	7744	8512	6080	10688	9088
1568788416	63	0	4200	4213.333496	4190.256348	4217.436035	4216.410156	0	3				0	4	4	4	4	4	63	0	8192	8192	8192	3776	7744	8576	6208	10624	9088
1568788416	64	0	4195.897461	4209.230957	4205.641113	4207.692383	4207.179688	450	3				0	4	4	4	4	4	64	0	8192	8192	8192	3776	7744	8576	6144	10624	9344
1568788416	65	0	4181.025879	4178.461426	4166.153809	4185.641113	4184.615234	450	3				0	4	4	4	4	4	65	0	8192	8192	8192	3776	7744	8576	6144	10752	9280
1568788416	66	0	4186.666504	4198.974121	4191.282227	4193.846191	4185.128418	1023	3				0	4	4	4	4	4	66	0	8192	8192	8192	3776	7744	8576	6144	10752	9344
1568788416	67	0	4189.743652	4231.794922	4189.743652	4204.102539	4192.820313	450	3				0	4	4	4	4	4	67	0	8192	8192	8192	3776	7744	8512	6144	10752	9344
1568788416	68	0	4182.563965	4223.589844	4165.128418	4189.743652	4193.846191	1023	3				0	4	4	4	4	4	68	0	8192	8192	8192	3776	7744	8576	6144	10752	9344
1568788416	69	0	4193.333496	4221.538574	4191.794922	4180.512695	4201.025879	450	3				0	4	4	4	4	4	69	0	8192	8192	8192	3776	7744	8576	6144	10688	9408
1568788416	70	0	4204.102539	4229.743652	4188.717773	4188.205078	4205.128418	1023	3				0	4	4	4	4	4	70	0	8192	8192	8192	3776	7744	8512	6208	10752	9024
1568788416	71	0	4200.512695	4219.487305	4195.897461	4196.410156	4202.563965	450	3				0	4	4	4	4	4	71	0	8192	8192	8192	3776	7744	8512	6208	10752	9024
1568788416	72	0	4196.410156	4209.230957	4181.538574	4192.307617	4197.94873	450	3				0	4	4	4	4	4	72	0	8192	8192	8192	3776	7744	8576	6080	10688	9408
1568788416	73	0	4188.205078	4213.333496	4166.666504	4176.922852	4185.641113	1023	3				0	4	4	4	4	4	73	0	8192	8192	8192	3776	7744	8576	6208	10752	9344
1568788416	74	0	4179.487305	4209.230957	4192.820313	4174.871582	4177.94873	450	3				0	4	4	4	4	4	74	0	8192	8192	8192	3776	7744	8512	6208	10688	9344
1568788416	75	0	4190.769043	4209.230957	4188.205078	4196.410156	4190.769043	1023	3				0	4	4	4	4	4	75	0	8192	8192	8192	3776	7744	8576	6208	10688	9344
1568788416	76	0	4205.641113	4223.589844	4200.512695	4209.743652	4205.128418	450	3				0	4	4	4	4	4	76	0	8192	8192	8192	3776	7744	8512	6144	10688	9344
1568788416	77	0	4195.897461	4233.846191	4188.717773	4193.846191	4198.461426	450	3				0	4	4	4	4	4	77	0	8192	8192	8192	3776	7744	8512	6208	10752	9344
1568788416	78	0	4188.717773	4219.487305	4175.384766	4192.820313	4194.871582	450	3				0	4	4	4	4	4	78	0	8192	8192	8192	3776	7744	8576	6208	10752	9344
1568788416	79	0	4201.538574	4209.230957	4210.256348	4224.102539	4209.743652	1023	3				0	4	4	4	4	4	79	0	8192	8192	8192	3776	7744	8512	6144	10688	9472
1568788416	80	0	4207.692383	4207.179688	4187.179688	4229.743652	4211.282227	450	3				0	4	4	4	4	4	80	0	8192	8192	8192	3776	7744	8512	6144	10688	8448
1568788416	81	0	4198.974121	4188.717773	4186.153809	4205.641113	4197.94873	450	3				0	4	4	4	4	4	81	0	8192	8192	8192	3776	7744	8576	6080	10688	9152
1568788416	82	0	4203.077148	4176.410156	4209.743652	4207.692383	4205.128418	450	3				0	4	4	4	4	4	82	0	8192	8192	8192	3776	7744	8576	6144	10688	9408
1568788416	83	0	4219.487305	4192.820313	4209.743652	4226.153809	4220.512695	1023	3				0	4	4	4	4	4	83	0	8192	8192	8192	3776	7744	8576	6208	10752	9280
1568788416	84	0	4222.563965	4190.769043	4225.128418	4214.358887	4217.94873	450	3				0	4	4	4	4	4	84	0	8192	8192	8192	3776	7744	8512	6144	10752	9344
1568788416	85	0	4212.820313	4164.102539	4200.512695	4198.974121	4208.717773	450	3				0	4	4	4	4	4	85	0	8192	8192	8192	3776	7744	8512	6144	10752	9344
1568788416	86	0	4203.589844	4164.102539	4204.615234	4209.743652	4206.153809	450	3				0	4	4	4	4	4	86	0	8192	8192	8192	3776	7744	8512	6208	10688	9344
1568788416	87	0	4202.05127	4186.666504	4215.897461	4216.410156	4204.615234	1023	3				0	4	4	4	4	4	87	0	8192	8192	8192	3776	7744	8576	6144	10688	9280
1568788416	88	0	4202.05127	4184.615234	4183.589844	4208.205078	4204.102539	450	3				0	4	4	4	4	4	88	0	8192	8192	8192	3776	7744	8576	6208	10752	9280
1568788416	89	0	4193.846191	4168.205078	4183.077148	4195.384766	4199.487305	450	3				0	4	4	4	4	4	89	0	8192	8192	8192	3776	7744	8512	6208	10752	9280
1568788416	90	0	4190.256348	4182.563965	4173.846191	4194.358887	4199.487305	450	3				0	4	4	4	4	4	90	0	8192	8192	8192	3776	7744	8576	6208	10624	9344
1568788416	91	0	4200.512695	4196.922852	4186.666504	4205.641113	4210.769043	1023	3				0	4	4	4	4	4	91	0	8192	8192	8192	3776	7744	8576	6208	10752	9280
1568788416	92	0	4205.128418	4188.717773	4202.563965	4217.436035	4211.794922	450	3				0	4	4	4	4	4	92	0	8192	8192	8192	3776	7744	8512	6208	10688	9344
1568788416	93	0	4196.410156	4180.512695	4177.94873	4217.94873	4198.461426	450	3				0	4	4	4	4	4	93	0	8192	8192	8192	3776	7744	8576	6208	10688	9344
1568788416	94	0	4198.974121	4184.615234	4195.897461	4209.743652	4203.077148	450	3				0	4	4	4	4	4	94	0	8192	8192	8192	3776	7744	8512	6208	10688	9280
1568788416	95	0	4210.769043	4182.563965	4197.436035	4213.333496	4220	1023	3				0	4	4	4	4	4	95	0	8192	8192	8192	3776	7744	8512	6144	10688	9344
1568788416	96	0	4211.282227	4168.205078	4202.05127	4217.436035	4217.94873	450	3				0	4	4	4	4	4	96	0	8192	8192	8192	3776	7744	8576	6144	10688	9408
1568788416	97	0	4208.717773	4182.563965	4219.487305	4212.820313	4208.717773	450	3				0	4	4	4	4	4	97	0	8192	8192	8192	3776	7744	8512	6144	10752	9600
1568788416	98	0	4215.384766	4211.282227	4204.615234	4214.871582	4215.897461	450	3				0	4	4	4	4	4	98	0	8192	8192	8192	3776	7744	8576	6144	10752	9600
1568788416	99	0	4219.487305	4203.077148	4220	4214.871582	4217.436035	1023	3				0	4	4	4	4	4	99	0	8192	8192	8192	3776	7744	8576	6144	10752	9344
1568788416	100	0	4215.384766	4182.563965	4197.436035	4200	4202.563965	450	3				0	4	4	4	4	4	100	0	8192	8192	8192	3776	7744	8512	6080	10624	9408
1568788416	101	0	4214.358887	4184.615234	4183.077148	4189.743652	4196.410156	450	3				0	4	4	4	4	4	101	0	8192	8192	8192	3776	7744	8576	6080	10752	9344
1568788416	102	0	4217.436035	4182.563965	4205.128418	4195.897461	4208.205078	450	3				0	4	4	4	4	4	102	0	8192	8192	8192	3776	7744	8512	6208	10624	9344
1568788416	103	0	4223.589844	4182.563965	4176.410156	4202.563965	4220	1023	3				0	4	4	4	4	4	103	0	8192	8192	8192	3776	7744	8512	6208	10624	9344
1568788416	104	0	4230.256348	4196.922852	4189.743652	4206.153809	4222.563965	450	3				0	4	4	4	4	4	104	0	8192	8192	8192	3776	7744	8576	6208	10688	9344
1568788416	105	0	4228.717773	4186.666504	4196.922852	4210.256348	4214.358887	450	3				0	4	4	4	4	4	105	0	8192	8192	8192	3776	7744	8576	6208	10624	9344
1568788416	106	0	4227.179688	4184.615234	4191.282227	4216.410156	4213.333496	450	3				0	4	4	4	4	4	106	0	8192	8192	8192	3776	7744	8512	6272	10688	9344
1568788416	107	0	4227.179688	4213.333496	4224.615234	4225.641113	4228.205078	1023	3				0	4	4	4	4	4	107	0	8192	8192	8192	3776	7744	8512	6272	10688	9344
1568788416	108	0	4223.077148	4227.692383	4208.717773	4230.769043	4233.333496	450	3				0	4	4	4	4	4	108	0	8192	8192	8192	3776	7744	8576	6208	10688	9344
1568788416	109	0	4213.846191	4217.436035	4202.563965	4232.820313	4217.94873	450	3				0	4	4	4	4	4	109	0	8192	8192	8192	3776	7744	8512	6208	10688	9408
1568788416	110	0	4206.153809	4215.384766	4200	4233.333496	4213.846191	450	3				0	4	4	4	4	4	110	0	8192	8192	8192	3776	7744	8448	6208	10688	9344
1568788416	111	0	4200.512695	4211.282227	4189.230957	4225.128418	4216.410156	1023	3				0	4	4	4	4	4	111	0	8192	8192	8192	3776	7744	8512	6208	10688	9344
1568788416	112	0	4194.358887	4194.871582	4197.94873	4209.743652	4200	450	3				0	4	4	4	4	4	112	0	8192	8192	8192	3776	7744	8512	6144	10688	9536
1568788416	113	0	4192.307617	4196.922852	4165.128418	4200.512695	4187.179688	450	3				0	4	4	4	4	4	113	0	8192	8192	8192	3776	7744	8576	6208	10688	9344
1568788416	114	0	4190.769043	4203.077148	4172.820313	4196.410156	4192.307617	450	3				0	4	4	4	4	4	114	0	8192	8192	8192	3776	7744	8512	6272	10752	9344
1568788416	115	0	4195.897461	4186.666504	4189.743652	4195.897461	4199.487305	1023	3				0	4	4	4	4	4	115	0	8192	8192	8192	3776	7744	8512	6144	10688	9600
1568788416	116	0	4208.717773	4180.512695	4174.871582	4208.717773	4200	450	3				0	4	4	4	4	4	116	0	8192	8192	8192	3776	7744	8576	6144	10688	9600
1568788416	117	0	4214.358887	4205.128418	4203.589844	4224.102539	4203.077148	450	3				0	4	4	4	4	4	117	0	8192	8192	8192	3776	7744	8576	6144	10688	9216
1568788416	118	0	4210.769043	4217.436035	4197.94873	4224.102539	4211.794922	450	3				0	4	4	4	4	4	118	0	8192	8192	8192	3776	7744	8512	6208	10688	9344
1568788416	119	0	4211.794922	4201.025879	4197.436035	4217.436035	4217.94873	1023	3				0	4	4	4	4	4	119	0	8192	8192	8192	3776	7744	8576	6208	10688	9408
1568788416	120	0	4218.974121	4196.922852	4201.538574	4221.025879	4214.358887	450	3				0	4	4	4	4	4	120	0	8192	8192	8192	3776	7744	8512	6208	10752	9344
1568788416	121	0	4212.307617	4205.128418	4170.256348	4218.461426	4201.025879	450	3				0	4	4	4	4	4	121	0	8192	8192	8128	3712	7744	8512	6208	10752	9344
1568788416	122	0	4199.487305	4194.871582	4176.922852	4199.487305	4192.307617	450	3				0	4	4	4	4	4	122	0	8192	8192	8192	3776	7744	8576	6144	10688	9344
1568788416	123	0	4196.922852	4186.666504	4172.820313	4196.410156	4193.846191	1023	3				0	4	4	4	4	4	123	0	8192	8192	8192	3776	7744	8576	6144	10688	9344
1568788416	124	0	4203.077148	4196.922852	4190.256348	4210.769043	4204.102539	450	3				0	4	4	4	4	4	124	0	8192	8192	8192	3776	7744	8576	6144	10688	9408
1568788417	125	0	4204.615234	4203.077148	4203.589844	4206.666504	4204.615234	450	3				0	4	4	4	4	4	125	0	8192	8192	8128	3776	7744	8512	6144	10688	9408
1568788417	126	0	4183.077148	4184.615234	4170.256348	4183.077148	4179.487305	450	3				0	4	4	4	4	4	126	0	8192	8192	8192	3776	7744	8512	6208	10752	9280
1568788417	127	0	4149.743652	4157.94873	4177.436035	4171.282227	4147.692383	233	3				0	4	4	4	4	4	127	0	8192	8192	8128	3776	7744	8512	6144	10688	9344
1568788417	0	0	4140	4168.205078	4160	4177.94873	4145.641113	450	3				0	4	4	4	4	4	0	0	8192	8192	8128	3776	7744	8576	6208	10752	9344
1568788417	1	0	4165.128418	4198.974121	4166.666504	4195.897461	4169.230957	450	3				0	4	4	4	4	4	1	0	8192	8192	8128	3776	7744	8512	6208	10752	9344
1568788417	2	0	4183.589844	4211.282227	4197.436035	4207.692383	4177.436035	1023	3				0	4	4	4	4	4	2	0	8192	8192	8128	3776	7744	8512	6208	10688	9408
1568788417	3	0	4181.025879	4203.077148	4169.743652	4205.641113	4168.717773	450	3				0	4	4	4	4	4	3	0	8192	8192	8128	3776	7744	8576	6144	10688	9344
1568788417	4	0	4184.615234	4203.077148	4184.615234	4205.128418	4173.333496	1023	3				0	4	4	4	4	4	4	0	8192	8192	8128	3776	7744	8512	6144	10688	9344
1568788417	5	0	4183.589844	4207.179688	4184.615234	4204.102539	4171.282227	450	3				0	4	4	4	4	4	5	0	8192	8192	8128	3776	7744	8512	6144	10688	9536
1568788417	6	0	4160	4198.974121	4160.512695	4185.128418	4146.153809	1023	3				0	4	4	4	4	4	6	0	8192	8192	8128	3776	7744	8512	6144	10688	9536
1568788417	7	0	4153.333496	4190.769043	4175.897461	4174.358887	4141.025879	450	3				0	4	4	4	4	4	7	0	8192	8192	8192	3776	7744	8576	6208	10688	9408
1568788417	8	0	4168.205078	4205.128418	4175.897461	4196.410156	4163.589844	450	3				0	4	4	4	4	4	8	0	8192	8192	8128	3776	7744	8512	6144	10688	9344
1568788417	9	0	4161.025879	4196.922852	4191.794922	4201.025879	4162.563965	1023	3				0	4	4	4	4	4	9	0	8192	8192	8128	3776	7744	8576	6208	10688	9344
1568788417	10	0	4150.256348	4170.256348	4186.666504	4181.025879	4146.666504	450	3				0	4	4	4	4	4	10	0	8192	8192	8128	3776	7744	8576	6144	10688	9344
1568788417	11	0	4172.820313	4192.820313	4181.025879	4185.128418	4157.94873	1023	3				0	4	4	4	4	4	11	0	8192	8192	8128	3776	7744	8512	6144	10688	9344
1568788417	12	0	4192.820313	4223.589844	4206.666504	4201.538574	4176.410156	450	3				0	4	4	4	4	4	12	0	8192	8192	8192	3776	7808	8576	6144	10688	9344
1568788417	13	0	4177.436035	4205.128418	4175.384766	4188.717773	4164.615234	450	3				0	4	4	4	4	4	13	0	8192	8192	8192	3776	7744	8576	6144	10688	9344
1568788417	14	0	4161.025879	4186.666504	4167.692383	4170.769043	4149.743652	450	3				0	4	4	4	4	4	14	0	8192	8192	8192	3776	7744	8512	6144	10688	9664
1568788417	15	0	4184.615234	4207.179688	4182.563965	4189.230957	4173.333496	1023	3				0	4	4	4	4	4	15	0	8192	8192	8192	3776	7744	8512	6144	10688	9664
1568788417	16	0	4216.410156	4225.641113	4187.179688	4214.358887	4204.615234	0	3				0	4	4	4	4	4	16	0	8192	8192	8192	3776	7744	8576	6208	10688	9344
1568788417	17	0	4208.205078	4217.436035	4197.436035	4205.641113	4199.487305	0	3				0	4	4	4	4	4	17	0	8192	8192	8192	3776	7744	8576	6144	10688	9280
1568788417	18	0	4183.589844	4203.077148	4160.512695	4182.05127	4177.436035	0	3				0	4	4	4	4	4	18	0	8192	8192	8192	3776	7744	8512	6208	10688	9408
1568788417	19	0	4180.512695	4196.922852	4174.358887	4180	4171.794922	0	3				0	4	4	4	4	4	19	0	8192	8192	8192	3776	7744	8512	6208	10688	9408
1568788417	20	0	4178.461426	4196.922852	4191.794922	4185.641113	4170.256348	0	3				0	4	4	4	4	4	20	0	8192	8192	8192	3776	7744	8576	6208	10688	9408
1568788417	21	0	4167.692383	4184.615234	4170.769043	4180.512695	4167.692383	0	3				0	4	4	4	4	4	21	0	8192	8192	8192	3776	7744	8576	6208	10688	9408
1568788417	22	0	4170.256348	4174.358887	4195.897461	4192.307617	4169.743652	0	3				0	4	4	4	4	4	22	0	8192	8192	8192	3776	7744	8512	6208	10688	9344
1568788417	23	0	4166.153809	4180.512695	4165.641113	4197.436035	4158.974121	0	3				0	4	4	4	4	4	23	0	8192	8192	8192	3776	7744	8512	6272	10688	9536
1568788417	24	0	4150.769043	4192.820313	4141.025879	4174.358887	4147.692383	0	3				0	4	4	4	4	4	24	0	8192	8192	8192	3776	7744	8512	6272	10688	9536
1568788417	25	0	4155.897461	4201.025879	4163.077148	4167.692383	4160.512695	0	3				0	4	4	4	4	4	25	0	8192	8192	8192	3776	7744	8512	6144	10688	9344
1568788417	26	0	4171.794922	4207.179688	4170.769043	4187.692383	4173.333496	0	3				0	4	4	4	4	4	26	0	8192	8192	8192	3776	7744	8576	6208	10752	9344
1568788417	27	0	4155.897461	4201.025879	4172.307617	4167.179688	4149.743652	0	3				0	4	4	4	4	4	27	0	8192	8192	8192	3776	7744	8512	6208	10688	9408
1568788417	28	0	4118.461426	4174.358887	4127.179688	4116.410156	4108.205078	0	3				0	4	4	4	4	4	28	0	8192	8192	8192	3776	7744	8512	6208	10688	9408
1568788417	29	0	4099.487305	4160	4138.461426	4107.692383	4090.769287	0	3				0	4	4	4	4	4	29	0	8192	8192	8192	3776	7744	8512	6208	10688	9408
1568788417	30	0	4100	4166.153809	4175.897461	4125.641113	4097.94873	0	3				0	4	4	4	4	4	30	0	8192	8192	8192	3776	7744	8512	6144	10752	9408
1568788417	31	0	4122.05127	4164.102539	4160	4146.153809	4121.025879	0	3				0	4	4	4	4	4	31	0	8192	8192	8192	3776	7744	8512	6208	10688	9344
1568788417	32	0	4161.538574	4172.307617	4192.307617	4174.871582	4156.410156	0	3				0	4	4	4	4	4	32	0	8192	8192	8192	3776	7744	8512	6144	10688	9216
1568788417	33	0	4189.230957	4211.282227	4200	4199.487305	4185.128418	0	3				0	4	4	4	4	4	33	0	8192	8192	8192	3776	7744	8576	6144	10688	9216
1568788417	34	0	4189.743652	4231.794922	4183.077148	4203.589844	4189.230957	0	3				0	4	4	4	4	4	34	0	8192	8192	8192	3776	7744	8512	6272	10688	9344
1568788417	35	0	4183.077148	4209.230957	4182.05127	4198.461426	4180	0	3				0	4	4	4	4	4	35	0	8192	8192	8192	3776	7744	8576	6208	10688	9344
1568788417	36	0	4195.897461	4207.179688	4175.384766	4210.769043	4190.769043	0	3				0	4	4	4	4	4	36	0	8192	8192	8192	3776	7744	8512	6208	10688	9408
1568788417	37	0	4209.743652	4229.743652	4208.717773	4223.589844	4208.717773	0	3				0	4	4	4	4	4	37	0	8192	8192	8192	3776	7744	8576	6208	10688	9408
1568788417	38	0	4202.05127	4223.589844	4191.794922	4213.333496	4201.538574	0	3				0	4	4	4	4	4	38	0	8192	8192	8192	3776	7744	8576	6208	10752	9408
1568788417	39	0	4196.922852	4213.333496	4173.333496	4202.05127	4187.179688	0	3				0	4	4	4	4	4	39	0	8192	8192	8192	3776	7744	8512	6208	10752	9344
1568788417	40	0	4201.538574	4223.589844	4202.05127	4205.128418	4190.256348	0	3				0	4	4	4	4	4	40	0	8192	8192	8192	3776	7744	8512	6208	10688	9344
1568788417	41	0	4189.230957	4225.641113	4172.820313	4190.769043	4183.077148	0	3				0	4	4	4	4	4	41	0	8192	8192	8128	3776	7744	8576	6208	10688	9536
1568788417	42	0	4175.384766	4223.589844	4175.897461	4173.846191	4167.692383	0	3				0	4	4	4	4	4	42	0	8192	8192	8192	3776	7744	8512	6144	10688	9536
1568788417	43	0	4192.307617	4223.589844	4196.922852	4201.538574	4178.974121	0	3				0	4	4	4	4	4	43	0	8192	8192	8192	3776	7744	8576	6208	10688	9408
1568788417	44	0	4206.666504	4223.589844	4186.666504	4224.102539	4195.384766	0	3				0	4	4	4	4	4	44	0	8192	8192	8192	3776	7744	8576	6208	10624	9408
1568788417	45	0	4192.820313	4227.692383	4182.563965	4198.974121	4185.641113	0	3				0	4	4	4	4	4	45	0	8192	8192	8192	3776	7744	8512	6144	10688	9408
1568788417	46	0	4184.102539	4240	4161.025879	4184.102539	4180	0	3				0	4	4	4	4	4	46	0	8192	8192	8192	3776	7744	8512	6208	10688	9216
1568788417	47	0	4197.94873	4248.205078	4190.256348	4204.615234	4195.897461	0	3				0	4	4	4	4	4	47	0	8192	8192	8192	3776	7744	8576	6208	10688	9216
1568788417	48	0	4214.871582	4246.153809	4206.666504	4218.974121	4212.307617	0	3				0	4	4	4	4	4	48	0	8192	8192	8192	3776	7744	8512	6208	10752	9344
1568788417	49	0	4223.589844	4248.205078	4192.307617	4221.025879	4218.461426	0	3				0	4	4	4	4	4	49	0	8192	8192	8192	3776	7744	8576	6272	10752	9280
1568788417	50	0	4225.128418	4235.897461	4212.820313	4228.717773	4221.025879	0	3				0	4	4	4	4	4	50	0	8192	8192	8192	3776	7744	8512	6144	10688	9408
1568788417	51	0	4214.358887	4215.384766	4190.256348	4222.05127	4211.794922	0	3				0	4	4	4	4	4	51	0	8192	8192	8192	3776	7744	8512	6144	10688	9408
1568788417	52	0	4213.333496	4215.384766	4201.025879	4211.282227	4206.666504	0	3				0	4	4	4	4	4	52	0	8192	8192	8192	3776	7744	8576	6208	10752	9344
1568788417	53	0	4236.410156	4225.641113	4229.230957	4225.128418	4224.102539	0	3				0	4	4	4	4	4	53	0	8192	8192	8192	3776	7744	8512	6208	10688	9344
1568788417	54	0	4235.897461	4209.230957	4208.205078	4228.205078	4222.563965	0	3				0	4	4	4	4	4	54	0	8192	8192	8192	3776	7744	8512	6144	10688	9344
1568788417	55	0	4209.230957	4194.871582	4201.025879	4204.102539	4198.461426	0	3				0	4	4	4	4	4	55	0	8192	8192	8192	3776	7744	8512	6144	10688	9344
1568788417	56	0	4214.871582	4213.333496	4183.077148	4205.641113	4204.102539	0	3				0	4	4	4	4	4	56	0	8192	8192	8192	3776	7744	8512	6144	10688	9408
1568788417	57	0	4238.461426	4221.538574	4203.589844	4233.846191	4226.666504	0	3				0	4	4	4	4	4	57	0	8192	8192	8192	3776	7744	8576	6144	10688	9344
1568788417	58	0	4227.692383	4205.128418	4212.820313	4228.205078	4217.94873	0	3				0	4	4	4	4	4	58	0	8192	8192	8192	3776	7744	8512	6208	10688	9344
1568788417	59	0	4201.538574	4188.717773	4173.846191	4197.436035	4194.358887	0	3				0	4	4	4	4	4	59	0	8192	8192	8192	3776	7744	8576	6208	10688	9344
1568788417	60	0	4201.538574	4188.717773	4197.94873	4195.897461	4193.846191	0	3				0	4	4	4	4	4	60	0	8192	8192	8192	3776	7744	8576	6208	10688	9280
1568788417	61	0	4218.974121	4209.230957	4207.692383	4221.538574	4213.846191	0	3				0	4	4	4	4	4	61	0	8192	8192	8192	3776	7744	8512	6208	10624	9408
1568788417	62	0	4216.922852	4215.384766	4198.974121	4223.589844	4217.436035	0	3				0	4	4	4	4	4	62	0	8192	8192	8192	3776	7744	8512	6208	10752	9344
1568788417	63	0	4200.512695	4198.974121	4196.410156	4200.512695	4199.487305	0	3				0	4	4	4	4	4	63	0	8192	8192	8192	3776	7744	8576	6208	10752	9152
1568788417	64	0	4203.077148	4203.077148	4193.846191	4200	4202.05127	450	3				0	4	4	4	4	4	64	0	8192	8192	8192	3776	7744	8512	6208	10752	9280
1568788417	65	0	4217.436035	4215.384766	4231.794922	4222.563965	4221.025879	450	3				0	4	4	4	4	4	65	0	8192	8192	8192	3776	7744	8512	6144	10752	9280
1568788417	66	0	4215.384766	4211.282227	4210.256348	4229.743652	4218.461426	1023	3				0	4	4	4	4	4	66	0	8192	8192	8192	3776	7744	8576	6144	10688	9344
1568788417	67	0	4211.794922	4198.974121	4195.897461	4221.538574	4210.256348	450	3				0	4	4	4	4	4	67	0	8192	8192	8192	3776	7744	8576	6208	10752	9344
1568788417	68	0	4218.974121	4194.871582	4222.05127	4217.436035	4218.974121	1023	3				0	4	4	4	4	4	68	0	8192	8192	8192	3776	7744	8576	6144	10688	9344
1568788417	69	0	4217.94873	4203.077148	4190.256348	4216.922852	4219.487305	450	3				0	4	4	4	4	4	69	0	8192	8192	8192	3776	7744	8576	6144	10688	9344
1568788417	70	0	4213.846191	4217.436035	4195.897461	4226.153809	4213.846191	1023	3				0	4	4	4	4	4	70	0	8192	8192	8192	3776	7744	8512	6272	10688	9344
1568788417	71	0	4219.487305	4219.487305	4204.102539	4233.333496	4215.897461	450	3				0	4	4	4	4	4	71	0	8192	8192	8192	3776	7808	8576	6208	10688	9344
1568788417	72	0	4218.461426	4211.282227	4192.307617	4222.563965	4211.282227	450	3				0	4	4	4	4	4	72	0	8192	8192	8192	3776	7808	8512	6080	10752	9600
1568788417	73	0	4215.897461	4215.384766	4197.94873	4216.410156	4206.153809	1023	3				0	4	4	4	4	4	73	0	8192	8192	8192	3776	7808	8576	6080	10752	9600
1568788417	74	0	4226.666504	4227.692383	4192.820313	4232.307617	4218.461426	450	3				0	4	4	4	4	4	74	0	8192	8192	8192	3776	7808	8512	6208	10688	9344
1568788417	75	0	4239.487305	4233.846191	4231.794922	4250.256348	4232.820313	1023	3				0	4	4	4	4	4	75	0	8192	8192	8192	3776	7808	8512	6208	10688	9344
1568788417	76	0	4231.794922	4233.846191	4231.794922	4250.256348	4230.769043	450	3				0	4	4	4	4	4	76	0	8192	8192	8192	3776	7808	8576	6208	10752	9344
1568788417	77	0	4216.410156	4227.692383	4196.922852	4233.333496	4219.487305	450	3				0	4	4	4	4	4	77	0	8192	8192	8192	3776	7808	8576	6208	10752	9344
1568788417	78	0	4212.307617	4221.538574	4206.153809	4213.333496	4206.153809	450	3				0	4	4	4	4	4	78	0	8192	8192	8192	3776	7808	8512	6208	10688	9408
1568788417	79	0	4213.846191	4217.436035	4196.410156	4214.871582	4204.102539	1023	3				0	4	4	4	4	4	79	0	8192	8192	8192	3776	7808	8576	6144	10688	9344
1568788417	80	0	4215.897461	4211.282227	4221.025879	4232.307617	4217.94873	450	3				0	4	4	4	4	4	80	0	8192	8192	8192	3776	7808	8576	6272	10752	9280
1568788417	81	0	4217.436035	4221.538574	4223.589844	4234.358887	4220	450	3				0	4	4	4	4	4	81	0	8192	8192	8192	3776	7808	8512	6272	10752	9408
1568788417	82	0	4211.794922	4233.846191	4184.615234	4218.461426	4202.563965	450	3				0	4	4	4	4	4	82	0	8192	8192	8192	3776	7808	8512	6272	10752	9408
1568788417	83	0	4209.743652	4227.692383	4197.436035	4220	4202.05127	1023	3				0	4	4	4	4	4	83	0	8192	8192	8192	3776	7744	8576	6208	10752	9280
1568788417	84	0	4223.077148	4225.641113	4196.410156	4241.538574	4220	450	3				0	4	4	4	4	4	84	0	8192	8192	8192	3776	7808	8512	6144	10752	9344
1568788417	85	0	4235.897461	4233.846191	4213.333496	4242.563965	4223.589844	450	3				0	4	4	4	4	4	85	0	8192	8192	8192	3776	7808	8576	6272	10688	9344
1568788417	86	0	4235.897461	4225.641113	4216.922852	4231.282227	4219.487305	450	3				0	4	4	4	4	4	86	0	8192	8192	8192	3776	7744	8576	6144	10688	9344
1568788417	87	0	4228.717773	4211.282227	4191.282227	4233.333496	4217.94873	1023	3				0	4	4	4	4	4	87	0	8192	8192	8192	3776	7744	8576	6144	10688	9344
1568788417	88	0	4225.641113	4217.436035	4214.358887	4235.897461	4216.922852	450	3				0	4	4	4	4	4	88	0	8192	8192	8192	3776	7744	8512	6272	10752	9408
1568788417	89	0	4229.230957	4215.384766	4207.179688	4230.256348	4221.538574	450	3				0	4	4	4	4	4	89	0	8192	8192	8192	3776	7744	8576	6144	10688	9344
1568788417	90	0	4235.384766	4203.077148	4215.384766	4237.94873	4235.384766	450	3				0	4	4	4	4	4	90	0	8192	8192	8192	3776	7744	8576	6208	10752	9344
1568788417	91	0	4236.922852	4215.384766	4224.102539	4244.102539	4233.333496	1023	3				0	4	4	4	4	4	91	0	8192	8192	8192	3776	7744	8512	6208	10752	9344
1568788417	92	0	4229.230957	4237.94873	4194.358887	4240	4218.974121	450	3				0	4	4	4	4	4	92	0	8192	8192	8192	3776	7744	8576	6208	10688	9344
1568788417	93	0	4218.461426	4233.846191	4211.794922	4231.794922	4215.384766	450	3				0	4	4	4	4	4	93	0	8192	8192	8192	3776	7744	8576	6208	10752	9344
1568788417	94	0	4214.358887	4221.538574	4201.025879	4221.538574	4216.410156	450	3				0	4	4	4	4	4	94	0	8192	8192	8192	3776	7744	8576	6144	10688	9344
1568788417	95	0	4216.410156	4229.743652	4195.897461	4221.538574	4215.384766	1023	3				0	4	4	4	4	4	95	0	8192	8192	8192	3776	7744	8512	6144	10688	9344
1568788417	96	0	4217.94873	4233.846191	4211.282227	4225.128418	4217.94873	450	3				0	4	4	4	4	4	96	0	8192	8192	8192	3776	7744	8576	6080	10688	9280
1568788417	97	0	4224.615234	4231.794922	4191.794922	4220	4219.487305	450	3				0	4	4	4	4	4	97	0	8192	8192	8192	3776	7744	8512	6144	10688	9344
1568788417	98	0	4227.179688	4231.794922	4207.692383	4211.794922	4215.897461	450	3				0	4	4	4	4	4	98	0	8192	8192	8192	3776	7744	8512	6144	10688	9344
1568788417	99	0	4225.128418	4229.743652	4206.666504	4221.025879	4222.05127	1023	3				0	4	4	4	4	4	99	0	8192	8192	8192	3776	7744	8576	6208	10688	9408
1568788417	100	0	4231.282227	4233.846191	4206.153809	4236.410156	4236.410156	450	3				0	4	4	4	4	4	100	0	8192	8192	8192	3776	7744	8576	6208	10688	9408
1568788417	101	0	4235.897461	4237.94873	4216.410156	4229.743652	4235.384766	450	3				0	4	4	4	4	4	101	0	8192	8192	8192	3776	7744	8576	6208	10752	9664
1568788417	102	0	4235.897461	4223.589844	4188.717773	4216.922852	4228.205078	450	3				0	4	4	4	4	4	102	0	8192	8192	8192	3776	7808	8576	6144	10752	9344
1568788417	103	0	4247.692383	4223.589844	4213.333496	4228.205078	4241.538574	1023	3				0	4	4	4	4	4	103	0	8192	8192	8192	3776	7744	8512	6208	10688	9344
1568788417	104	0	4258.461426	4250.256348	4222.05127	4242.563965	4255.384766	450	3				0	4	4	4	4	4	104	0	8192	8192	8192	3776	7744	8576	6208	10688	9344
1568788417	105	0	4246.666504	4254.358887	4204.102539	4221.025879	4238.461426	450	3				0	4	4	4	4	4	105	0	8192	8192	8192	3776	7808	8512	6208	10688	9344
1568788417	106	0	4228.717773	4227.692383	4206.666504	4202.563965	4216.922852	450	3				0	4	4	4	4	4	106	0	8192	8192	8192	3776	7744	8576	6144	10688	9408
1568788417	107	0	4217.436035	4221.538574	4181.025879	4213.846191	4214.871582	1023	3				0	4	4	4	4	4	107	0	8192	8192	8192	3776	7744	8512	6208	10752	9280
1568788417	108	0	4218.974121	4237.94873	4207.179688	4220	4220	450	3				0	4	4	4	4	4	108	0	8192	8192	8192	3776	7808	8576	6144	10688	9344
1568788417	109	0	4217.94873	4237.94873	4215.384766	4209.743652	4214.358887	450	3				0	4	4	4	4	4	109	0	8192	8192	8192	3776	7744	8576	6144	10688	9344
1568788417	110	0	4200.512695	4223.589844	4186.153809	4196.410156	4196.922852	450	3				0	4	4	4	4	4	110	0	8192	8192	8192	3776	7744	8576	6208	10752	9344
1568788417	111	0	4198.974121	4223.589844	4202.05127	4196.410156	4195.384766	1023	3				0	4	4	4	4	4	111	0	8192	8192	8192	3776	7744	8576	6208	10752	9344
1568788417	112	0	4217.436035	4237.94873	4191.794922	4210.256348	4208.205078	450	3				0	4	4	4	4	4	112	0	8192	8192	8192	3776	7744	8576	6208	10688	9344
1568788417	113	0	4217.436035	4229.743652	4194.871582	4210.769043	4203.589844	450	3				0	4	4	4	4	4	113	0	8192	8192	8192	3776	7744	8512	6208	10688	9344
1568788417	114	0	4210.769043	4211.282227	4194.871582	4197.94873	4200	450	3				0	4	4	4	4	4	114	0	8192	8192	8192	3776	7744	8576	6208	10688	9408
1568788417	115	0	4225.128418	4233.846191	4189.743652	4203.077148	4218.461426	1023	3				0	4	4	4	4	4	115	0	8192	8192	8192	3776	7744	8512	6144	10688	9344
1568788417	116	0	4226.153809	4246.153809	4206.153809	4200.512695	4216.922852	450	3				0	4	4	4	4	4	116	0	8192	8192	8192	3776	7744	8576	6208	10688	9344
1568788417	117	0	4216.410156	4227.692383	4181.538574	4194.871582	4203.589844	450	3				0	4	4	4	4	4	117	0	8192	8192	8192	3776	7744	8576	6144	10752	9216
1568788417	118	0	4232.307617	4235.897461	4201.538574	4222.05127	4222.563965	450	3				0	4	4	4	4	4	118	0	8192	8192	8192	3776	7744	8512	6144	10752	9216
1568788417	119	0	4243.077148	4252.307617	4217.436035	4236.410156	4236.922852	1023	3				0	4	4	4	4	4	119	0	8192	8192	8192	3776	7744	8576	6208	10752	9024
1568788417	120	0	4223.077148	4235.897461	4185.641113	4207.692383	4212.820313	450	3				0	4	4	4	4	4	120	0	8192	8192	8192	3776	7744	8512	6144	10688	9344
1568788417	121	0	4210.769043	4233.846191	4208.205078	4195.897461	4202.05127	450	3				0	4	4	4	4	4	121	0	8192	8192	8192	3776	7744	8576	6272	10688	9344
1568788417	122	0	4221.538574	4246.153809	4211.282227	4214.358887	4215.384766	450	3				0	4	4	4	4	4	122	0	8192	8192	8192	3776	7744	8512	6208	10688	9344
1568788417	123	0	4217.436035	4242.05127	4209.230957	4221.538574	4212.820313	1023	3				0	4	4	4	4	4	123	0	8192	8192	8192	3776	7744	8576	6208	10688	9344
1568788418	124	0	4205.641113	4225.641113	4203.589844	4217.94873	4202.05127	450	3				0	4	4	4	4	4	124	0	8192	8192	8192	3776	7744	8512	6208	10688	9408
1568788418	125	0	4209.743652	4198.974121	4176.410156	4215.897461	4203.077148	450	3				0	4	4	4	4	4	125	0	8192	8192	8192	3776	7744	8576	6208	10688	9344
1568788418	126	0	4215.897461	4198.974121	4201.025879	4207.692383	4206.153809	450	3				0	4	4	4	4	4	126	0	8192	8192	8192	3776	7744	8576	6144	10688	9344
1568788418	127	0	4206.666504	4227.692383	4190.256348	4193.846191	4201.538574	233	3				0	4	4	4	4	4	127	0	8192	8192	8192	3776	7744	8512	6144	10688	9344
1568788418	0	0	4183.077148	4227.692383	4172.307617	4178.974121	4184.102539	450	3				0	4	4	4	4	4	0	0	8192	8192	8192	3776	7744	8512	6208	10752	9344
1568788418	1	0	4154.871582	4192.820313	4170.769043	4166.153809	4154.871582	450	3				0	4	4	4	4	4	1	0	8192	8192	8192	3776	7744	8512	6208	10688	9344
1568788418	2	0	4142.563965	4172.307617	4146.153809	4158.461426	4140.512695	1023	3				0	4	4	4	4	4	2	0	8192	8192	8192	3776	7744	8576	6144	10688	9344
1568788418	3	0	4171.282227	4192.820313	4193.333496	4181.538574	4168.717773	450	3				0	4	4	4	4	4	3	0	8192	8192	8192	3776	7744	8512	6144	10688	9344
1568788418	4	0	4204.102539	4225.641113	4222.563965	4220	4202.05127	1023	3				0	4	4	4	4	4	4	0	8192	8192	8192	3776	7744	8512	6144	10752	9408
1568788418	5	0	4202.05127	4231.794922	4213.846191	4224.102539	4201.025879	450	3				0	4	4	4	4	4	5	0	8192	8192	8192	3776	7744	8512	6144	10688	9344
1568788418	6	0	4198.461426	4227.692383	4214.871582	4209.743652	4198.974121	1023	3				0	4	4	4	4	4	6	0	8192	8192	8192	3776	7744	8576	6208	10688	9408
1568788418	7	0	4215.384766	4246.153809	4195.897461	4227.692383	4216.922852	450	3				0	4	4	4	4	4	7	0	8192	8192	8192	3776	7744	8576	6208	10688	9472
1568788418	8	0	4225.641113	4244.102539	4209.743652	4236.922852	4226.666504	450	3				0	4	4	4	4	4	8	0	8192	8192	8192	3776	7744	8576	6208	10688	9472
1568788418	9	0	4216.922852	4225.641113	4186.153809	4206.666504	4218.974121	1023	3				0	4	4	4	4	4	9	0	8192	8192	8192	3776	7744	8576	6208	10752	9536
1568788418	10	0	4215.384766	4244.102539	4163.589844	4196.922852	4217.94873	450	3				0	4	4	4	4	4	10	0	8192	8192	8192	3776	7744	8576	6208	10752	9280
1568788418	11	0	4221.025879	4266.666504	4187.179688	4216.410156	4226.153809	1023	3				0	4	4	4	4	4	11	0	8192	8192	8192	3776	7744	8512	6272	10752	9344
1568788418	12	0	4217.436035	4260.512695	4177.94873	4223.589844	4227.179688	450	3				0	4	4	4	4	4	12	0	8192	8192	8192	3776	7744	8576	6144	10752	9344
1568788418	13	0	4214.871582	4262.563965	4204.615234	4223.589844	4224.615234	450	3				0	4	4	4	4	4	13	0	8192	8192	8192	3776	7808	8576	6144	10752	9344
1568788418	14	0	4224.615234	4274.871582	4215.384766	4232.307617	4233.846191	450	3				0	4	4	4	4	4	14	0	8192	8192	8192	3712	7808	8512	6144	10752	9344
1568788418	15	0	4243.589844	4274.871582	4204.615234	4241.025879	4251.794922	1023	3				0	4	4	4	4	4	15	0	8192	8128	8192	3776	7808	8512	6144	10752	9344
1568788418	16	0	4251.794922	4274.871582	4231.794922	4242.563965	4253.333496	0	3				0	4	4	4	4	4	16	0	8192	8192	8192	3776	7808	8576	6208	10752	9216
1568788418	17	0	4250.256348	4276.922852	4212.820313	4241.025879	4244.615234	0	3				0	4	4	4	4	4	17	0	8192	8192	8192	3776	7808	8512	6208	10752	9216
1568788418	18	0	4249.743652	4256.410156	4200.512695	4233.333496	4246.153809	0	3				0	4	4	4	4	4	18	0	8192	8192	8192	3776	7808	8576	6208	10688	9344
1568788418	19	0	4250.256348	4246.153809	4203.589844	4229.230957	4249.743652	0	3				0	4	4	4	4	4	19	0	8192	8192	8192	3776	7808	8512	6208	10688	9344
1568788418	20	0	4251.282227	4264.615234	4209.743652	4234.871582	4249.743652	0	3				0	4	4	4	4	4	20	0	8192	8192	8192	3776	7744	8576	6208	10752	9344
1568788418	21	0	4246.666504	4260.512695	4232.820313	4236.410156	4247.692383	0	3				0	4	4	4	4	4	21	0	8192	8192	8192	3776	7808	8512	6208	10752	9344
1568788418	22	0	4244.102539	4235.897461	4203.077148	4235.384766	4247.692383	0	3				0	4	4	4	4	4	22	0	8192	8192	8192	3776	7808	8576	6208	10688	9344
1568788418	23	0	4252.820313	4237.94873	4217.94873	4246.666504	4250.256348	0	3				0	4	4	4	4	4	23	0	8192	8192	8192	3776	7744	8512	6208	10688	9344
1568788418	24	0	4263.077148	4244.102539	4242.05127	4260	4255.897461	0	3				0	4	4	4	4	4	24	0	8192	8192	8192	3776	7744	8512	6208	10624	9408
1568788418	25	0	4255.897461	4221.538574	4205.641113	4252.820313	4260	0	3				0	4	4	4	4	4	25	0	8192	8192	8192	3776	7744	8512	6208	10688	9600
1568788418	26	0	4238.974121	4205.128418	4205.641113	4227.179688	4249.743652	0	3				0	4	4	4	4	4	26	0	8192	8192	8192	3776	7744	8576	6208	10688	9600
1568788418	27	0	4228.205078	4192.820313	4197.436035	4212.820313	4231.794922	0	3				0	4	4	4	4	4	27	0	8192	8192	8192	3776	7744	8512	6208	10688	9408
1568788418	28	0	4229.230957	4178.461426	4206.153809	4221.538574	4230.769043	0	3				0	4	4	4	4	4	28	0	8192	8192	8192	3776	7744	8512	6144	10752	9344
1568788418	29	0	4235.897461	4192.820313	4220	4232.820313	4241.538574	0	3				0	4	4	4	4	4	29	0	8192	8192	8192	3776	7744	8576	6208	10688	9344
1568788418	30	0	4233.333496	4217.436035	4194.358887	4228.205078	4235.897461	0	3				0	4	4	4	4	4	30	0	8192	8192	8192	3776	7744	8512	6208	10688	9600
1568788418	31	0	4228.717773	4209.230957	4211.794922	4223.077148	4229.743652	0	3				0	4	4	4	4	4	31	0	8192	8192	8192	3776	7744	8512	6208	10688	9600
1568788418	32	0	4234.358887	4203.077148	4208.717773	4233.333496	4238.461426	0	3				0	4	4	4	4	4	32	0	8192	8192	8192	3776	7744	8576	6144	10752	9344
1568788418	33	0	4237.94873	4217.436035	4207.692383	4235.384766	4242.05127	0	3				0	4	4	4	4	4	33	0	8192	8192	8192	3776	7744	8576	6144	10752	9344
1568788418	34	0	4231.794922	4211.282227	4211.794922	4220	4233.846191	0	3				0	4	4	4	4	4	34	0	8192	8192	8192	3776	7744	8576	6144	10688	9344
1568788418	35	0	4226.666504	4201.025879	4186.153809	4211.794922	4230.256348	0	3				0	4	4	4	4	4	35	0	8192	8192	8192	3776	7744	8512	6144	10688	9344
1568788418	36	0	4230.256348	4211.282227	4219.487305	4224.615234	4234.871582	0	3				0	4	4	4	4	4	36	0	8192	8192	8192	3776	7744	8512	6208	10752	9344
1568788418	37	0	4233.846191	4198.974121	4223.077148	4232.820313	4234.871582	0	3				0	4	4	4	4	4	37	0	8192	8192	8192	3776	7744	8512	6208	10688	9344
1568788418	38	0	4229.743652	4180.512695	4212.820313	4227.179688	4229.743652	0	3				0	4	4	4	4	4	38	0	8192	8192	8192	3776	7744	8576	6208	10688	9408
1568788418	39	0	4223.077148	4205.128418	4234.358887	4231.282227	4230.769043	0	3				0	4	4	4	4	4	39	0	8192	8192	8192	3776	7744	8576	6208	10688	9408
1568788418	40	0	4217.436035	4219.487305	4211.794922	4233.846191	4228.205078	0	3				0	4	4	4	4	4	40	0	8192	8192	8192	3776	7744	8512	6208	10688	9408
1568788418	41	0	4214.871582	4203.077148	4222.563965	4222.05127	4224.102539	0	3				0	4	4	4	4	4	41	0	8192	8192	8192	3776	7808	8576	6208	10688	9344
1568788418	42	0	4215.897461	4203.077148	4226.666504	4220	4227.179688	0	3				0	4	4	4	4	4	42	0	8192	8192	8192	3776	7808	8576	6208	10688	9344
1568788418	43	0	4215.897461	4213.333496	4214.358887	4231.282227	4231.794922	0	3				0	4	4	4	4	4	43	0	8192	8192	8128	3776	7808	8512	6208	10688	9024
1568788418	44	0	4218.461426	4213.333496	4228.205078	4231.794922	4232.307617	0	3				0	4	4	4	4	4	44	0	8192	8192	8128	3776	7808	8576	6208	10688	9024
1568788418	45	0	4219.487305	4213.333496	4210.256348	4230.769043	4231.794922	0	3				0	4	4	4	4	4	45	0	8192	8192	8192	3776	7808	8512	6208	10688	9536
1568788418	46	0	4215.897461	4215.384766	4226.666504	4238.974121	4232.820313	0	3				0	4	4	4	4	4	46	0	8192	8192	8192	3776	7808	8512	6208	10752	9344
1568788418	47	0	4225.128418	4225.641113	4232.307617	4245.641113	4233.333496	0	3				0	4	4	4	4	4	47	0	8192	8192	8192	3776	7808	8512	6208	10752	9344
1568788418	48	0	4232.307617	4215.384766	4212.820313	4246.153809	4231.794922	0	3				0	4	4	4	4	4	48	0	8192	8192	8192	3776	7808	8512	6208	10752	9088
1568788418	49	0	4223.077148	4192.820313	4224.102539	4237.94873	4229.743652	0	3				0	4	4	4	4	4	49	0	8192	8192	8192	3776	7808	8512	6208	10752	9088
1568788418	50	0	4218.461426	4209.230957	4210.769043	4230.256348	4232.307617	0	3				0	4	4	4	4	4	50	0	8192	8192	8192	3776	7808	8512	6208	10624	9408
1568788418	51	0	4222.05127	4233.846191	4228.205078	4232.307617	4235.897461	0	3				0	4	4	4	4	4	51	0	8192	8192	8192	3776	7808	8512	6208	10752	9344
1568788418	52	0	4227.692383	4231.794922	4240.512695	4234.871582	4234.358887	0	3				0	4	4	4	4	4	52	0	8192	8192	8192	3776	7808	8512	6208	10688	9344
1568788418	53	0	4228.717773	4229.743652	4221.025879	4232.820313	4234.871582	0	3				0	4	4	4	4	4	53	0	8192	8192	8192	3776	7808	8512	6208	10688	9344
1568788418	54	0	4219.487305	4231.794922	4223.077148	4232.307617	4230.769043	0	3				0	4	4	4	4	4	54	0	8192	8192	8192	3776	7808	8512	6208	10752	9344
1568788418	55	0	4210.769043	4227.692383	4199.487305	4232.820313	4221.025879	0	3				0	4	4	4	4	4	55	0	8192	8192	8192	3776	7808	8512	6144	10752	9344
1568788418	56	0	4210.769043	4233.846191	4214.871582	4231.282227	4216.922852	0	3				0	4	4	4	4	4	56	0	8192	8192	8192	3776	7808	8576	6208	10752	9344
1568788418	57	0	4207.692383	4217.436035	4227.692383	4238.461426	4218.974121	0	3				0	4	4	4	4	4	57	0	8192	8192	8192	3776	7808	8512	6208	10752	9344
1568788418	58	0	4209.743652	4207.179688	4207.179688	4249.743652	4225.128418	0	3				0	4	4	4	4	4	58	0	8192	8192	8192	3776	7808	8576	6208	10688	9344
1568788418	59	0	4222.563965	4233.846191	4233.846191	4245.128418	4232.307617	0	3				0	4	4	4	4	4	59	0	8192	8192	8192	3776	7808	8512	6208	10688	9344
1568788418	60	0	4206.153809	4235.897461	4203.589844	4217.94873	4222.563965	0	3				0	4	4	4	4	4	60	0	8192	8192	8192	3776	7808	8576	6208	10688	9408
1568788418	61	0	4184.102539	4205.128418	4181.538574	4192.307617	4204.615234	0	3				0	4	4	4	4	4	61	0	8192	8192	8192	3776	7808	8512	6208	10688	9408
1568788418	62	0	4203.077148	4215.384766	4213.333496	4201.538574	4210.769043	0	3				0	4	4	4	4	4	62	0	8192	8192	8192	3776	7744	8576	6208	10752	9408
1568788418	63	0	4223.077148	4244.102539	4213.846191	4227.179688	4224.102539	0	3				0	4	4	4	4	4	63	0	8192	8192	8192	3776	7744	8576	6144	10752	9408
1568788418	64	0	4207.692383	4231.794922	4218.461426	4228.717773	4210.769043	450	3				0	4	4	4	4	4	64	0	8192	8192	8192	3776	7744	8512	6144	10752	9344
1568788418	65	0	4193.846191	4223.589844	4196.922852	4214.358887	4194.871582	450	3				0	4	4	4	4	4	65	0	8192	8192	8192	3776	7744	8512	6208	10688	9280
1568788418	66	0	4204.615234	4237.94873	4205.641113	4214.871582	4206.666504	1023	3				0	4	4	4	4	4	66	0	8192	8192	8192	3776	7744	8576	6208	10752	9536
1568788418	67	0	4206.666504	4221.538574	4225.128418	4216.410156	4219.487305	450	3				0	4	4	4	4	4	67	0	8192	8192	8192	3776	7744	8512	6208	10752	9536
1568788418	68	0	4200.512695	4203.077148	4196.410156	4214.871582	4217.436035	1023	3				0	4	4	4	4	4	68	0	8192	8192	8192	3776	7744	8576	6208	10752	9408
1568788418	69	0	4201.025879	4225.641113	4214.871582	4222.563965	4215.897461	450	3				0	4	4	4	4	4	69	0	8192	8192	8192	3776	7808	8576	6144	10624	9344
1568788418	70	0	4196.922852	4240	4214.871582	4223.589844	4212.307617	1023	3				0	4	4	4	4	4	70	0	8192	8192	8192	3776	7744	8512	6144	10688	9344
1568788418	71	0	4207.179688	4237.94873	4226.666504	4226.153809	4220.512695	450	3				0	4	4	4	4	4	71	0	8192	8192	8192	3776	7744	8512	6144	10688	9344
1568788418	72	0	4233.333496	4254.358887	4266.153809	4248.205078	4246.153809	450	3				0	4	4	4	4	4	72	0	8192	8192	8192	3776	7808	8512	6144	10688	9344
1568788418	73	0	4240	4264.615234	4227.692383	4253.846191	4252.820313	1023	3				0	4	4	4	4	4	73	0	8192	8192	8192	3776	7808	8576	6208	10688	9344
1568788418	74	0	4229.743652	4242.05127	4214.358887	4236.410156	4241.538574	450	3				0	4	4	4	4	4	74	0	8192	8192	8192	3776	7808	8576	6144	10688	9664
1568788418	75	0	4236.922852	4233.846191	4217.94873	4230.256348	4246.153809	1023	3				0	4	4	4	4	4	75	0	8192	8192	8192	3776	7808	8512	6144	10688	9664
1568788418	76	0	4249.743652	4244.102539	4212.307617	4229.743652	4255.897461	450	3				0	4	4	4	4	4	76	0	8192	8192	8192	3776	7808	8512	6144	10688	9344
1568788418	77	0	4241.538574	4227.692383	4225.641113	4220	4246.666504	450	3				0	4	4	4	4	4	77	0	8192	8192	8192	3776	7808	8512	6144	10752	9344
1568788418	78	0	4228.717773	4221.538574	4206.153809	4211.282227	4238.461426	450	3				0	4	4	4	4	4	78	0	8192	8192	8192	3776	7808	8512	6272	10688	9344
1568788418	79	0	4215.384766	4240	4213.333496	4203.077148	4228.205078	1023	3				0	4	4	4	4	4	79	0	8192	8192	8192	3776	7808	8576	6272	10688	9344
1568788418	80	0	4192.820313	4235.897461	4207.692383	4195.384766	4206.666504	450	3				0	4	4	4	4	4	80	0	8192	8192	8192	3776	7808	8512	6144	10752	9280
1568788418	81	0	4181.538574	4219.487305	4202.05127	4201.538574	4196.410156	450	3				0	4	4	4	4	4	81	0	8192	8192	8192	3776	7808	8512	6272	10752	9344
1568788418	82	0	4190.256348	4221.538574	4230.256348	4212.307617	4200.512695	450	3				0	4	4	4	4	4	82	0	8192	8192	8192	3776	7808	8576	6272	10752	9408
1568788418	83	0	4200.512695	4221.538574	4206.666504	4224.102539	4207.179688	1023	3				0	4	4	4	4	4	83	0	8192	8192	8192	3776	7808	8576	6208	10752	9344
1568788418	84	0	4203.589844	4215.384766	4213.333496	4232.307617	4216.410156	450	3				0	4	4	4	4	4	84	0	8192	8192	8192	3776	7808	8512	6208	10752	9344
1568788418	85	0	4197.94873	4217.436035	4217.436035	4218.461426	4215.897461	450	3				0	4	4	4	4	4	85	0	8192	8192	8192	3776	7808	8512	6272	10752	9408
1568788418	86	0	4189.743652	4194.871582	4177.436035	4199.487305	4201.025879	450	3				0	4	4	4	4	4	86	0	8192	8192	8192	3776	7808	8576	6208	10688	9344
1568788418	87	0	4193.333496	4184.615234	4184.615234	4200.512695	4201.025879	1023	3				0	4	4	4	4	4	87	0	8192	8192	8192	3776	7808	8512	6208	10688	9344
1568788418	88	0	4207.179688	4217.436035	4179.487305	4211.282227	4215.384766	450	3				0	4	4	4	4	4	88	0	8192	8192	8192	3776	7808	8576	6208	10688	9344
1568788418	89	0	4200	4223.589844	4177.436035	4203.589844	4207.179688	450	3				0	4	4	4	4	4	89	0	8192	8192	8192	3776	7808	8576	6208	10688	9344
1568788418	90	0	4179.487305	4198.974121	4178.974121	4189.230957	4188.717773	450	3				0	4	4	4	4	4	90	0	8192	8192	8192	3776	7808	8512	6144	10688	9408
1568788418	91	0	4190.769043	4211.282227	4184.102539	4206.153809	4203.589844	1023	3				0	4	4	4	4	4	91	0	8192	8192	8192	3776	7808	8576	6272	10688	9344
1568788418	92	0	4219.487305	4231.794922	4227.179688	4226.153809	4229.743652	450	3				0	4	4	4	4	4	92	0	8192	8192	8192	3776	7808	8576	6208	10688	9344
1568788418	93	0	4226.153809	4219.487305	4204.615234	4212.307617	4226.666504	450	3				0	4	4	4	4	4	93	0	8192	8192	8192	3776	7744	8512	6208	10688	9344
1568788418	94	0	4209.743652	4207.179688	4189.230957	4190.256348	4207.179688	450	3				0	4	4	4	4	4	94	0	8192	8192	8192	3776	7808	8512	6144	10752	9344
1568788418	95	0	4204.615234	4217.436035	4208.205078	4192.820313	4204.615234	1023	3				0	4	4	4	4	4	95	0	8192	8192	8192	3776	7808	8576	6208	10688	9408
1568788418	96	0	4218.974121	4223.589844	4197.94873	4210.256348	4217.436035	450	3				0	4	4	4	4	4	96	0	8192	8192	8192	3776	7808	8512	6208	10624	9408
1568788418	97	0	4221.025879	4207.179688	4216.410156	4215.384766	4221.025879	450	3				0	4	4	4	4	4	97	0	8192	8192	8192	3776	7808	8512	6208	10624	9408
1568788418	98	0	4205.641113	4203.077148	4199.487305	4200	4210.256348	450	3				0	4	4	4	4	4	98	0	8192	8192	8192	3776	7808	8576	6144	10688	9344
1568788418	99	0	4202.563965	4223.589844	4198.974121	4201.538574	4210.256348	1023	3				0	4	4	4	4	4	99	0	8192	8192	8192	3776	7744	8576	6272	10688	9344
1568788418	100	0	4212.307617	4231.794922	4235.384766	4230.256348	4223.077148	450	3				0	4	4	4	4	4	100	0	8192	8192	8192	3776	7808	8576	6272	10688	9408
1568788418	101	0	4202.05127	4223.589844	4214.871582	4232.307617	4215.897461	450	3				0	4	4	4	4	4	101	0	8192	8192	8192	3776	7808	8512	6208	10752	9216
1568788418	102	0	4188.205078	4213.333496	4206.153809	4204.615234	4198.461426	450	3				0	4	4	4	4	4	102	0	8192	8192	8192	3776	7744	8512	6208	10752	9216
1568788418	103	0	4180	4209.230957	4176.410156	4185.641113	4191.794922	1023	3				0	4	4	4	4	4	103	0	8192	8192	8192	3776	7744	8576	6208	10688	9024
1568788418	104	0	4157.436035	4188.717773	4153.846191	4169.743652	4172.307617	450	3				0	4	4	4	4	4	104	0	8192	8192	8192	3776	7744	8576	6272	10752	9344
1568788418	105	0	4133.846191	4151.794922	4171.282227	4156.410156	4145.128418	450	3				0	4	4	4	4	4	105	0	8192	8192	8192	3776	7744	8576	6208	10688	9344
1568788418	106	0	4143.077148	4160	4163.589844	4170.256348	4149.230957	450	3				0	4	4	4	4	4	106	0	8192	8192	8192	3776	7808	8512	6272	10688	9344
1568788418	107	0	4177.94873	4209.230957	4193.846191	4202.563965	4182.563965	1023	3				0	4	4	4	4	4	107	0	8192	8192	8192	3776	7808	8576	6272	10688	9344
1568788418	108	0	4189.230957	4209.230957	4190.256348	4206.666504	4194.358887	450	3				0	4	4	4	4	4	108	0	8192	8192	8192	3776	7808	8576	6272	10624	9344
1568788418	109	0	4187.692383	4188.717773	4173.333496	4188.717773	4187.692383	450	3				0	4	4	4	4	4	109	0	8192	8192	8192	3776	7808	8512	6272	10688	9280
1568788418	110	0	4227.692383	4209.230957	4214.358887	4201.025879	4214.358887	450	3				0	4	4	4	4	4	110	0	8192	8192	8192	3776	7808	8576	6208	10688	9344
1568788418	111	0	4263.589844	4225.641113	4214.358887	4230.769043	4246.666504	1023	3				0	4	4	4	4	4	111	0	8192	8192	8192	3776	7808	8512	6208	10688	9344
1568788418	112	0	4232.820313	4223.589844	4211.282227	4221.538574	4226.153809	450	3				0	4	4	4	4	4	112	0	8192	8192	8192	3776	7808	8512	6208	10688	9344
1568788418	113	0	4204.102539	4213.333496	4197.436035	4192.307617	4197.94873	450	3				0	4	4	4	4	4	113	0	8192	8192	8192	3776	7808	8640	6208	10752	9344
1568788418	114	0	4217.436035	4184.615234	4185.641113	4196.922852	4210.769043	450	3				0	4	4	4	4	4	114	0	8192	8192	8192	3776	7808	8576	6208	10752	9344
1568788418	115	0	4212.307617	4198.974121	4206.153809	4213.333496	4214.871582	1023	3				0	4	4	4	4	4	115	0	8192	8192	8192	3776	7808	8512	6208	10752	9344
1568788418	116	0	4214.358887	4260.512695	4181.025879	4211.282227	4201.025879	450	3				0	4	4	4	4	4	116	0	8192	8192	8192	3712	7808	8576	6144	10688	9280
1568788418	117	0	4264.615234	4240	4194.358887	4220	4218.461426	450	3				0	4	4	4	4	4	117	0	8192	8128	8192	3776	7808	8576	6144	10688	9280
1568788418	118	0	4300.512695	4166.153809	4211.794922	4234.358887	4243.077148	450	3				0	4	4	4	4	4	118	0	8192	8128	8192	3776	7808	8512	6208	10624	9344
1568788418	119	0	4330.256348	4182.563965	4185.641113	4227.179688	4248.205078	1023	3				0	4	4	4	4	4	119	0	8192	8128	8192	3776	7808	8576	6208	10752	9152
1568788418	120	0	4420	4274.871582	4197.94873	4218.974121	4266.153809	450	3				0	4	4	4	4	4	120	0	8192	8128	8192	3776	7744	8576	6208	10752	9152
1568788418	121	0	4538.461426	4246.153809	4193.846191	4236.922852	4311.282227	450	3				0	4	4	4	4	4	121	0	8192	8128	8192	3776	7808	8512	6208	10688	9536
1568788418	122	0	4611.794922	4125.128418	4204.615234	4251.282227	4341.025879	450	3				0	4	4	4	4	4	122	0	8192	8128	8192	3776	7808	8576	6272	10752	9408
1568788419	123	0	4650.769043	4145.641113	4212.820313	4240.512695	4343.077148	1023	3				0	4	4	4	4	4	123	0	8192	8128	8192	3776	7808	8576	6208	10688	9344
1568788419	124	0	4697.436035	4266.666504	4190.256348	4226.666504	4350.256348	450	3				0	4	4	4	4	4	124	0	8192	8192	8192	3776	7808	8512	6272	10752	9408
1568788419	125	0	4736.410156	4278.974121	4215.897461	4222.563965	4364.615234	450	3				0	4	4	4	4	4	125	0	8192	8192	8192	3776	7744	8512	6272	10752	9408
1568788419	126	0	4744.615234	4211.282227	4206.153809	4214.871582	4365.641113	450	3				0	4	4	4	4	4	126	0	8192	8128	8192	3776	7744	8576	6208	10688	9344
1568788419	127	0	4748.205078	4213.333496	4190.256348	4199.487305	4355.384766	233	3				0	4	4	4	4	4	127	0	8192	8192	8192	3776	7808	8512	6208	10688	9408
1568788419	0	0	4765.641113	4246.153809	4200.512695	4202.05127	4356.410156	450	3				0	4	4	4	4	4	0	0	8192	8192	8192	3776	7744	8576	6144	10688	9408
1568788419	1	0	4776.410156	4256.410156	4193.846191	4219.487305	4367.179688	450	3				0	4	4	4	4	4	1	0	8192	8192	8192	3776	7744	8576	6144	10688	9408
1568788419	2	0	4766.153809	4260.512695	4202.563965	4218.461426	4361.025879	1023	3				0	4	4	4	4	4	2	0	8192	8192	8192	3776	7744	8512	6144	10688	9280
1568788419	3	0	4764.102539	4256.410156	4175.384766	4211.282227	4354.358887	450	3				0	4	4	4	4	4	3	0	8192	8192	8192	3776	7744	8512	6144	10688	9344
1568788419	4	0	4779.487305	4260.512695	4176.922852	4214.358887	4365.641113	1023	3				0	4	4	4	4	4	4	0	8192	8192	8192	3776	7744	8512	6208	10752	9344
1568788419	5	0	4789.230957	4260.512695	4204.615234	4211.794922	4375.897461	450	3				0	4	4	4	4	4	5	0	8192	8192	8192	3776	7744	8576	6208	10752	9344
1568788419	6	0	4784.615234	4270.769043	4187.692383	4213.846191	4373.333496	1023	3				0	4	4	4	4	4	6	0	8192	8192	8192	3776	7744	8512	6272	10688	9280
1568788419	7	0	4779.487305	4276.922852	4210.769043	4216.922852	4372.307617	450	3				0	4	4	4	4	4	7	0	8192	8192	8192	3776	7744	8512	6336	10688	9344
1568788419	8	0	4767.179688	4266.666504	4204.102539	4201.538574	4366.153809	450	3				0	4	4	4	4	4	8	0	8192	8192	8192	3776	7744	8576	6208	10688	9344
1568788419	9	0	4734.358887	4264.615234	4188.205078	4190.256348	4347.179688	1023	3				0	4	4	4	4	4	9	0	8192	8192	8192	3776	7744	8576	6208	10752	9280
1568788419	10	0	4711.282227	4268.717773	4216.410156	4194.871582	4340.512695	450	3				0	4	4	4	4	4	10	0	8192	8192	8192	3776	7808	8512	6208	10752	9280
1568788419	11	0	4706.666504	4256.410156	4204.615234	4202.563965	4344.102539	1023	3				0	4	4	4	4	4	11	0	8192	8192	8192	3776	7808	8576	6208	10688	9280
1568788419	12	0	4687.179688	4242.05127	4202.563965	4196.922852	4328.717773	450	3				0	4	4	4	4	4	12	0	8192	8192	8192	3776	7808	8576	6272	10688	9344
1568788419	13	0	4654.871582	4256.410156	4186.153809	4187.692383	4305.641113	450	3				0	4	4	4	4	4	13	0	8192	8192	8192	3776	7808	8512	6144	10688	9344
1568788419	14	0	4631.282227	4260.512695	4175.897461	4186.666504	4294.871582	450	3				0	4	4	4	4	4	14	0	8192	8192	8192	3776	7808	8512	6208	10688	9344
1568788419	15	0	4603.077148	4244.102539	4204.102539	4190.256348	4285.641113	1023	3				0	4	4	4	4	4	15	0	8192	8192	8192	3776	7808	8576	6208	10688	9344
1568788419	16	0	4556.922852	4248.205078	4190.256348	4206.153809	4279.487305	0	3				0	4	4	4	4	4	16	0	8192	8192	8192	3776	7808	8576	6208	10688	9344
1568788419	17	0	4510.256348	4250.256348	4200.512695	4216.922852	4277.436035	0	3				0	4	4	4	4	4	17	0	8192	8192	8192	3712	7808	8512	6144	10752	9344
1568788419	18	0	4473.333496	4231.794922	4199.487305	4201.025879	4266.666504	0	3				0	4	4	4	4	4	18	0	8192	8192	8192	3776	7808	8576	6144	10688	9536
1568788419	19	0	4442.563965	4223.589844	4191.282227	4188.205078	4256.922852	0	3				0	4	4	4	4	4	19	0	8192	8192	8192	3776	7744	8576	6144	10688	9536
1568788419	20	0	4417.436035	4219.487305	4224.102539	4198.974121	4257.436035	0	3				0	4	4	4	4	4	20	0	8192	8192	8192	3712	7808	8512	6208	10752	9344
1568788419	21	0	4384.615234	4209.230957	4194.358887	4198.974121	4251.282227	0	3				0	4	4	4	4	4	21	0	8192	8192	8192	3776	7808	8576	6144	10688	9344
1568788419	22	0	4352.820313	4194.871582	4191.794922	4191.282227	4243.077148	0	3				0	4	4	4	4	4	22	0	8192	8192	8192	3776	7808	8512	6208	10688	9408
1568788419	23	0	4346.666504	4194.871582	4218.974121	4212.307617	4255.897461	0	3				0	4	4	4	4	4	23	0	8192	8192	8192	3776	7808	8576	6208	10688	9408
1568788419	24	0	4339.487305	4211.282227	4205.128418	4227.692383	4268.205078	0	3				0	4	4	4	4	4	24	0	8192	8192	8192	3776	7808	8576	6208	10688	9344
1568788419	25	0	4304.102539	4219.487305	4207.692383	4218.974121	4254.871582	0	3				0	4	4	4	4	4	25	0	8192	8192	8192	3776	7808	8576	6272	10688	9344
1568788419	26	0	4260.512695	4196.922852	4182.05127	4203.589844	4227.179688	0	3				0	4	4	4	4	4	26	0	8192	8128	8192	3776	7808	8576	6208	10688	9344
1568788419	27	0	4225.641113	4174.358887	4182.05127	4183.589844	4207.179688	0	3				0	4	4	4	4	4	27	0	8192	8192	8192	3776	7808	8576	6208	10688	9280
1568788419	28	0	4213.846191	4194.871582	4203.589844	4182.563965	4211.794922	0	3				0	4	4	4	4	4	28	0	8192	8192	8192	3776	7808	8512	6208	10688	9280
1568788419	29	0	4216.922852	4207.179688	4192.307617	4199.487305	4220	0	3				0	4	4	4	4	4	29	0	8192	8192	8192	3776	7808	8512	6272	10688	9216
1568788419	30	0	4209.743652	4184.615234	4197.94873	4198.461426	4212.307617	0	3				0	4	4	4	4	4	30	0	8192	8192	8192	3776	7808	8512	6208	10752	9408
1568788419	31	0	4198.461426	4180.512695	4179.487305	4187.179688	4205.641113	0	3				0	4	4	4	4	4	31	0	8192	8192	8192	3776	7808	8448	6144	10688	9408
1568788419	32	0	4194.358887	4188.717773	4189.743652	4193.333496	4210.256348	0	3				0	4	4	4	4	4	32	0	8192	8192	8192	3776	7808	8512	6208	10624	9216
1568788419	33	0	4197.436035	4170.256348	4216.410156	4218.461426	4223.589844	0	3				0	4	4	4	4	4	33	0	8192	8192	8192	3776	7808	8512	6208	10624	9216
1568788419	34	0	4200.512695	4155.897461	4192.820313	4224.102539	4238.461426	0	3				0	4	4	4	4	4	34	0	8192	8192	8192	3776	7808	8512	6272	10688	9408
1568788419	35	0	4187.179688	4176.410156	4203.077148	4203.589844	4242.563965	0	3				0	4	4	4	4	4	35	0	8192	8192	8192	3776	7808	8512	6208	10688	9344
1568788419	36	0	4164.615234	4184.615234	4203.589844	4204.102539	4236.410156	0	3				0	4	4	4	4	4	36	0	8192	8192	8192	3776	7808	8512	6208	10688	9600
1568788419	37	0	4146.666504	4166.153809	4204.615234	4221.025879	4224.102539	0	3				0	4	4	4	4	4	37	0	8192	8192	8192	3776	7808	8576	6208	10688	9600
1568788419	38	0	4129.230957	4153.846191	4211.794922	4213.846191	4207.692383	0	3				0	4	4	4	4	4	38	0	8192	8192	8192	3776	7808	8512	6208	10752	9344
1568788419	39	0	4104.102539	4153.846191	4180	4192.820313	4197.436035	0	3				0	4	4	4	4	4	39	0	8192	8192	8192	3776	7808	8512	6080	10752	9344
1568788419	40	0	4090.256348	4153.846191	4201.025879	4188.205078	4196.410156	0	3				0	4	4	4	4	4	40	0	8192	8192	8192	3776	7744	8576	6208	10752	9344
1568788419	41	0	4089.230713	4153.846191	4208.205078	4191.282227	4198.461426	0	3				0	4	4	4	4	4	41	0	8192	8192	8192	3776	7744	8576	6208	10752	9344
1568788419	42	0	4087.692383	4155.897461	4195.897461	4192.820313	4201.025879	0	3				0	4	4	4	4	4	42	0	8192	8192	8192	3776	7744	8576	6208	10624	9344
1568788419	43	0	4076.923096	4153.846191	4204.615234	4184.102539	4195.897461	0	3				0	4	4	4	4	4	43	0	8192	8192	8192	3776	7744	8576	6144	10688	9344
1568788419	44	0	4069.743652	4143.589844	4183.589844	4173.333496	4184.615234	0	3				0	4	4	4	4	4	44	0	8192	8192	8192	3776	7744	8512	6144	10688	9344
1568788419	45	0	4084.615479	4162.05127	4210.769043	4189.743652	4204.102539	0	3				0	4	4	4	4	4	45	0	8192	8192	8192	3776	7744	8576	6144	10752	9024
1568788419	46	0	4098.461426	4203.077148	4213.333496	4205.128418	4231.794922	0	3				0	4	4	4	4	4	46	0	8192	8192	8192	3776	7744	8576	6208	10752	9024
1568788419	47	0	4091.794922	4213.333496	4190.256348	4196.922852	4231.282227	0	3				0	4	4	4	4	4	47	0	8192	8192	8192	3776	7744	8576	6208	10752	9344
1568788419	48	0	4076.923096	4190.769043	4204.102539	4182.05127	4223.589844	0	3				0	4	4	4	4	4	48	0	8192	8192	8192	3776	7808	8512	6208	10752	9344
1568788419	49	0	4066.666748	4186.666504	4181.538574	4186.153809	4229.230957	0	3				0	4	4	4	4	4	49	0	8192	8192	8192	3776	7744	8512	6208	10752	9344
1568788419	50	0	4065.128174	4194.871582	4191.794922	4200.512695	4236.410156	0	3				0	4	4	4	4	4	50	0	8192	8192	8192	3776	7744	8512	6208	10752	9728
1568788419	51	0	4056.923096	4188.717773	4198.974121	4192.820313	4235.897461	0	3				0	4	4	4	4	4	51	0	8192	8192	8192	3776	7808	8512	6208	10752	9728
1568788419	52	0	4043.589844	4192.820313	4181.538574	4185.128418	4232.820313	0	3				0	4	4	4	4	4	52	0	8192	8192	8192	3776	7808	8512	6272	10752	9408
1568788419	53	0	4035.384521	4184.615234	4194.358887	4195.897461	4234.358887	0	3				0	4	4	4	4	4	53	0	8192	8192	8192	3776	7808	8576	6208	10752	9408
1568788419	54	0	4019.487061	4151.794922	4174.871582	4198.974121	4232.820313	0	3				0	4	4	4	4	4	54	0	8192	8192	8192	3776	7808	8512	6208	10688	9408
1568788419	55	0	4004.615479	4162.05127	4192.820313	4193.333496	4231.282227	0	3				0	4	4	4	4	4	55	0	8192	8192	8192	3776	7808	8512	6208	10688	9408
1568788419	56	0	4009.743652	4203.077148	4210.256348	4196.922852	4233.846191	0	3				0	4	4	4	4	4	56	0	8192	8192	8192	3776	7808	8512	6272	10752	9408
1568788419	57	0	4017.435791	4203.077148	4185.641113	4197.94873	4235.384766	0	3				0	4	4	4	4	4	57	0	8192	8192	8192	3776	7808	8512	6208	10688	9344
1568788419	58	0	4008.205078	4182.563965	4200	4184.615234	4231.282227	0	3				0	4	4	4	4	4	58	0	8192	8192	8192	3776	7808	8576	6208	10688	9344
1568788419	59	0	3995.384521	4186.666504	4189.743652	4172.307617	4224.615234	0	3				0	4	4	4	4	4	59	0	8192	8192	8192	3776	7808	8512	6208	10688	9344
1568788419	60	0	3993.333252	4192.820313	4189.743652	4167.179688	4221.025879	0	3				0	4	4	4	4	4	60	0	8192	8192	8192	3776	7808	8512	6208	10688	9344
1568788419	61	0	3988.718018	4182.563965	4187.692383	4166.666504	4216.922852	0	3				0	4	4	4	4	4	61	0	8192	8192	8192	3776	7808	8512	6208	10752	9344
1568788419	62	0	3976.410156	4174.358887	4160.512695	4165.128418	4216.922852	0	3				0	4	4	4	4	4	62	0	8192	8192	8192	3776	7808	8512	6208	10688	9344
1568788419	63	0	3976.410156	4174.358887	4196.922852	4175.897461	4229.743652	0	3				0	4	4	4	4	4	63	0	8192	8192	8192	3776	7808	8512	6208	10688	9344
1568788419	64	0	3991.794922	4184.615234	4194.358887	4193.846191	4245.641113	450	3				0	4	4	4	4	4	64	0	8192	8192	8192	3776	7808	8512	6208	10688	9856
1568788419	65	0	4000.512939	4192.820313	4180	4193.846191	4250.256348	450	3				0	4	4	4	4	4	65	0	8192	8192	8192	3776	7808	8576	6272	10688	9344
1568788419	66	0	4009.743652	4188.717773	4204.615234	4188.717773	4263.589844	1023	3				0	4	4	4	4	4	66	0	8192	8192	8192	3776	7808	8576	6208	10688	9344
1568788419	67	0	4018.461426	4184.615234	4193.846191	4188.205078	4277.436035	450	3				0	4	4	4	4	4	67	0	8192	8192	8192	3776	7808	8512	6208	10688	9344
1568788419	68	0	3998.974365	4182.563965	4190.769043	4178.974121	4258.974121	1023	3				0	4	4	4	4	4	68	0	8192	8192	8192	3776	7808	8512	6208	10688	9280
1568788419	69	0	3976.923096	4186.666504	4176.922852	4177.94873	4239.487305	450	3				0	4	4	4	4	4	69	0	8192	8192	8192	3776	7808	8512	6208	10688	9280
1568788419	70	0	3984.615479	4194.871582	4190.769043	4192.307617	4250.769043	1023	3				0	4	4	4	4	4	70	0	8192	8192	8192	3776	7808	8576	6208	10688	9344
1568788419	71	0	3982.05127	4188.717773	4208.717773	4185.128418	4252.820313	450	3				0	4	4	4	4	4	71	0	8192	8192	8192	3776	7808	8576	6208	10688	9344
1568788419	72	0	3954.871826	4178.461426	4168.205078	4162.563965	4227.179688	450	3				0	4	4	4	4	4	72	0	8192	8192	8192	3776	7808	8576	6208	10688	9344
1568788419	73	0	3953.846191	4188.717773	4185.641113	4161.538574	4220	1023	3				0	4	4	4	4	4	73	0	8192	8192	8192	3776	7808	8512	6208	10688	9344
1568788419	74	0	3980	4207.179688	4201.025879	4168.205078	4243.077148	450	3				0	4	4	4	4	4	74	0	8192	8192	8192	3776	7808	8512	6336	10688	9344
1568788419	75	0	3983.076904	4198.974121	4184.102539	4161.025879	4249.230957	1023	3				0	4	4	4	4	4	75	0	8192	8192	8192	3776	7808	8576	6272	10688	9408
1568788419	76	0	3967.179443	4182.563965	4185.641113	4151.282227	4234.358887	450	3				0	4	4	4	4	4	76	0	8192	8192	8192	3776	7808	8512	6208	10688	9408
1568788419	77	0	3978.461426	4178.461426	4175.384766	4161.025879	4243.589844	450	3				0	4	4	4	4	4	77	0	8192	8192	8192	3776	7808	8512	6208	10688	9408
1568788419	78	0	3984.102539	4174.358887	4188.205078	4160	4253.846191	450	3				0	4	4	4	4	4	78	0	8192	8192	8192	3776	7808	8576	6272	10688	9408
1568788419	79	0	3948.205078	4168.205078	4155.384766	4129.230957	4222.563965	1023	3				0	4	4	4	4	4	79	0	8192	8192	8192	3776	7808	8576	6208	10688	9408
1568788419	80	0	3918.974365	4170.256348	4133.333496	4116.410156	4197.94873	450	3				0	4	4	4	4	4	80	0	8192	8192	8192	3776	7808	8512	6208	10688	9344
1568788419	81	0	3926.153809	4166.153809	4176.922852	4135.897461	4213.846191	450	3				0	4	4	4	4	4	81	0	8192	8192	8192	3776	7808	8576	6208	10688	9344
1568788419	82	0	3948.718018	4168.205078	4174.871582	4161.025879	4240.512695	450	3				0	4	4	4	4	4	82	0	8192	8192	8192	3776	7808	8576	6208	10752	9216
1568788419	83	0	3972.307617	4184.615234	4191.794922	4173.333496	4266.666504	1023	3				0	4	4	4	4	4	83	0	8192	8192	8192	3776	7808	8512	6208	10752	9408
1568788419	84	0	3980	4201.025879	4202.05127	4172.820313	4277.94873	450	3				0	4	4	4	4	4	84	0	8192	8192	8192	3712	7808	8576	6272	10752	9408
1568788419	85	0	3972.307617	4213.333496	4189.230957	4170.769043	4275.897461	450	3				0	4	4	4	4	4	85	0	8192	8192	8192	3776	7808	8512	6208	10752	9600
1568788419	86	0	3972.820557	4205.128418	4211.282227	4173.333496	4282.05127	450	3				0	4	4	4	4	4	86	0	8192	8192	8192	3776	7808	8512	6208	10752	9088
1568788419	87	0	3967.692383	4190.769043	4181.025879	4168.205078	4285.128418	1023	3				0	4	4	4	4	4	87	0	8192	8192	8192	3776	7808	8576	6208	10688	9088
1568788419	88	0	3959.487061	4186.666504	4172.307617	4167.692383	4282.05127	450	3				0	4	4	4	4	4	88	0	8192	8192	8192	3776	7808	8512	6272	10688	9344
1568788419	89	0	3976.410156	4190.769043	4199.487305	4181.025879	4299.487305	450	3				0	4	4	4	4	4	89	0	8192	8192	8192	3776	7808	8576	6208	10752	9344
1568788419	90	0	3984.102539	4198.974121	4187.692383	4178.461426	4303.589844	450	3				0	4	4	4	4	4	90	0	8192	8192	8192	3712	7808	8576	6272	10688	9344
1568788419	91	0	3963.589844	4209.230957	4181.025879	4167.692383	4284.102539	1023	3				0	4	4	4	4	4	91	0	8192	8192	8192	3776	7808	8512	6272	10688	9344
1568788419	92	0	3967.692383	4217.436035	4165.128418	4182.563965	4293.846191	450	3				0	4	4	4	4	4	92	0	8192	8192	8192	3712	7808	8512	6208	10752	9344
1568788419	93	0	3983.589844	4215.384766	4189.230957	4198.974121	4311.794922	450	3				0	4	4	4	4	4	93	0	8192	8192	8192	3776	7808	8576	6208	10688	9408
1568788419	94	0	3969.743652	4203.077148	4201.025879	4190.256348	4292.820313	450	3				0	4	4	4	4	4	94	0	8192	8192	8192	3776	7808	8512	6208	10688	9408
1568788419	95	0	3947.692383	4182.563965	4165.641113	4171.282227	4265.641113	1023	3				0	4	4	4	4	4	95	0	8192	8192	8192	3776	7808	8512	6208	10688	9408
1568788419	96	0	3947.692383	4186.666504	4196.410156	4166.666504	4266.153809	450	3				0	4	4	4	4	4	96	0	8192	8192	8192	3776	7808	8512	6208	10688	9344
1568788419	97	0	3965.641113	4209.230957	4207.692383	4179.487305	4284.615234	450	3				0	4	4	4	4	4	97	0	8192	8192	8192	3776	7808	8512	6208	10688	9408
1568788419	98	0	3972.820557	4188.717773	4192.820313	4177.94873	4290.256348	450	3				0	4	4	4	4	4	98	0	8192	8192	8192	3776	7808	8512	6144	10688	9344
1568788419	99	0	3970.256348	4162.05127	4195.897461	4164.615234	4290.256348	1023	3				0	4	4	4	4	4	99	0	8192	8192	8192	3776	7808	8512	6144	10688	9344
1568788419	100	0	3973.846191	4176.410156	4183.589844	4169.743652	4300	450	3				0	4	4	4	4	4	100	0	8192	8192	8192	3776	7808	8512	6208	10688	9344
1568788419	101	0	3979.487061	4188.717773	4198.974121	4176.410156	4307.179688	450	3				0	4	4	4	4	4	101	0	8192	8192	8192	3776	7808	8512	6144	10688	9344
1568788419	102	0	3978.461426	4166.153809	4177.436035	4170.769043	4300	450	3				0	4	4	4	4	4	102	0	8192	8192	8192	3776	7808	8512	6208	10752	9344
1568788419	103	0	3970.769287	4149.743652	4163.077148	4166.666504	4292.820313	1023	3				0	4	4	4	4	4	103	0	8192	8192	8192	3776	7808	8512	6272	10688	9216
1568788419	104	0	3964.615479	4151.794922	4184.615234	4172.820313	4293.846191	450	3				0	4	4	4	4	4	104	0	8192	8192	8192	3712	7808	8576	6272	10688	9216
1568788419	105	0	3957.435791	4151.794922	4169.230957	4182.05127	4288.205078	450	3				0	4	4	4	4	4	105	0	8192	8192	8192	3776	7808	8576	6208	10624	9216
1568788419	106	0	3942.05127	4147.692383	4182.05127	4168.205078	4266.666504	450	3				0	4	4	4	4	4	106	0	8192	8192	8192	3776	7808	8512	6272	10688	9344
1568788419	107	0	3935.897461	4151.794922	4185.641113	4148.717773	4261.538574	1023	3				0	4	4	4	4	4	107	0	8192	8192	8192	3776	7808	8512	6144	10688	9344
1568788419	108	0	3964.615479	4157.94873	4202.05127	4173.333496	4294.358887	450	3				0	4	4	4	4	4	108	0	8192	8192	8192	3776	7744	8512	6208	10752	9344
1568788419	109	0	3982.05127	4153.846191	4228.205078	4192.307617	4309.230957	450	3				0	4	4	4	4	4	109	0	8192	8192	8192	3776	7744	8512	6208	10752	9344
1568788419	110	0	3960	4151.794922	4181.538574	4160	4287.692383	450	3				0	4	4	4	4	4	110	0	8192	8192	8192	3776	7808	8576	6208	10688	9408
1568788419	111	0	3958.461426	4162.05127	4189.230957	4146.153809	4287.179688	1023	3				0	4	4	4	4	4	111	0	8192	8192	8192	3776	7808	8576	6272	10688	9344
1568788419	112	0	3984.102539	4170.256348	4209.230957	4172.820313	4309.743652	450	3				0	4	4	4	4	4	112	0	8192	8192	8192	3776	7808	8512	6208	10752	9344
1568788419	113	0	3991.281982	4168.205078	4190.769043	4178.461426	4315.897461	450	3				0	4	4	4	4	4	113	0	8192	8192	8192	3712	7808	8512	6208	10752	9344
1568788419	114	0	3988.205078	4168.205078	4199.487305	4165.641113	4312.820313	450	3				0	4	4	4	4	4	114	0	8192	8192	8192	3776	7808	8512	6208	10752	9344
1568788419	115	0	3987.179443	4170.256348	4180.512695	4165.128418	4308.205078	1023	3				0	4	4	4	4	4	115	0	8192	8192	8192	3776	7808	8512	6208	10688	9344
1568788419	116	0	3987.692383	4168.205078	4193.846191	4167.179688	4306.666504	450	3				0	4	4	4	4	4	116	0	8192	8192	8192	3776	7808	8512	6208	10752	9344
1568788419	117	0	3993.846191	4178.461426	4208.205078	4173.333496	4314.871582	450	3				0	4	4	4	4	4	117	0	8192	8192	8192	3776	7808	8512	6208	10752	9344
1568788419	118	0	3981.025635	4174.358887	4182.05127	4170.256348	4304.615234	450	3				0	4	4	4	4	4	118	0	8192	8192	8192	3776	7808	8512	6208	10688	9408
1568788419	119	0	3956.410156	4147.692383	4189.743652	4163.077148	4279.487305	1023	3				0	4	4	4	4	4	119	0	8192	8192	8192	3776	7808	8512	6208	10688	9344
1568788419	120	0	3971.281982	4170.256348	4198.974121	4187.692383	4290.769043	450	3				0	4	4	4	4	4	120	0	8192	8192	8192	3776	7808	8576	6208	10624	9344
1568788419	121	0	4004.102539	4221.538574	4225.128418	4215.897461	4323.589844	450	3				0	4	4	4	4	4	121	0	8192	8192	8192	3776	7808	8512	6208	10688	9088
1568788420	122	0	3994.358887	4207.179688	4200	4196.922852	4320	450	3				0	4	4	4	4	4	122	0	8192	8192	8192	3776	7808	8512	6208	10688	9088
1568788420	123	0	3976.923096	4174.358887	4153.846191	4178.461426	4305.128418	1023	3				0	4	4	4	4	4	123	0	8192	8192	8192	3776	7808	8576	6208	10688	9600
1568788420	124	0	3997.94873	4190.769043	4196.922852	4206.153809	4326.666504	450	3				0	4	4	4	4	4	124	0	8192	8192	8192	3776	7808	8512	6208	10688	9344
1568788420	125	0	4013.846191	4198.974121	4197.94873	4220.512695	4345.641113	450	3				0	4	4	4	4	4	125	0	8192	8192	8192	3776	7808	8512	6208	10752	9408
1568788420	126	0	4006.666748	4184.615234	4197.436035	4208.717773	4341.025879	450	3				0	4	4	4	4	4	126	0	8192	8192	8192	3776	7808	8512	6144	10752	9344
1568788420	127	0	4007.179443	4196.922852	4211.794922	4205.128418	4338.461426	233	3				0	4	4	4	4	4	127	0	8192	8192	8192	3776	7808	8512	6144	10752	9344
1568788420	0	0	4013.846191	4205.128418	4187.179688	4195.384766	4339.487305	450	3				0	4	4	4	4	4	0	0	8192	8192	8192	3776	7808	8512	6208	10688	9344
1568788420	1	0	4016.410156	4184.615234	4218.461426	4185.641113	4337.94873	450	3				0	4	4	4	4	4	1	0	8192	8192	8192	3776	7808	8512	6208	10688	9344
1568788420	2	0	4020.512939	4184.615234	4233.846191	4205.128418	4344.615234	1023	3				0	4	4	4	4	4	2	0	8192	8192	8192	3776	7808	8512	6144	10752	9344
1568788420	3	0	4016.410156	4203.077148	4230.256348	4224.615234	4347.179688	450	3				0	4	4	4	4	4	3	0	8192	8192	8192	3776	7808	8512	6144	10752	9344
1568788420	4	0	4003.076904	4205.128418	4228.205078	4210.769043	4333.846191	1023	3				0	4	4	4	4	4	4	0	8192	8192	8192	3776	7808	8512	6208	10688	9408
1568788420	5	0	4012.307617	4207.179688	4201.538574	4207.179688	4334.358887	450	3				0	4	4	4	4	4	5	0	8192	8192	8192	3776	7808	8576	6208	10752	9408
1568788420	6	0	4029.743652	4219.487305	4212.820313	4222.563965	4346.666504	1023	3				0	4	4	4	4	4	6	0	8192	8192	8192	3776	7808	8576	6272	10752	9344
1568788420	7	0	4022.05127	4215.384766	4190.769043	4217.436035	4337.436035	450	3				0	4	4	4	4	4	7	0	8192	8192	8192	3776	7808	8512	6272	10752	9344
1568788420	8	0	4014.358887	4205.128418	4176.922852	4200.512695	4321.025879	450	3				0	4	4	4	4	4	8	0	8192	8192	8192	3776	7808	8576	6272	10752	9280
1568788420	9	0	4026.153809	4217.436035	4206.666504	4198.974121	4325.128418	1023	3				0	4	4	4	4	4	9	0	8192	8192	8192	3776	7808	8576	6208	10752	9344
1568788420	10	0	4026.153809	4219.487305	4184.615234	4196.410156	4328.205078	450	3				0	4	4	4	4	4	10	0	8192	8192	8192	3776	7808	8576	6208	10752	9408
1568788420	11	0	4014.871826	4192.820313	4188.205078	4187.692383	4317.94873	1023	3				0	4	4	4	4	4	11	0	8192	8192	8192	3776	7808	8512	6208	10688	9600
1568788420	12	0	4030.256348	4192.820313	4207.179688	4197.94873	4326.153809	450	3				0	4	4	4	4	4	12	0	8192	8192	8192	3776	7808	8512	6208	10688	9600
1568788420	13	0	4052.820557	4223.589844	4216.922852	4209.230957	4341.025879	450	3				0	4	4	4	4	4	13	0	8192	8192	8192	3712	7808	8512	6208	10688	9664
1568788420	14	0	4048.718018	4229.743652	4232.820313	4197.436035	4332.307617	450	3				0	4	4	4	4	4	14	0	8192	8192	8192	3776	7808	8576	6208	10752	9408
1568788420	15	0	4038.974365	4219.487305	4216.922852	4192.820313	4321.025879	1023	3				0	4	4	4	4	4	15	0	8192	8192	8192	3776	7808	8512	6272	10688	9408
1568788420	16	0	4047.692383	4229.743652	4238.461426	4211.282227	4331.794922	0	3				0	4	4	4	4	4	16	0	8192	8192	8192	3712	7808	8576	6144	10688	9344
1568788420	17	0	4061.025635	4235.897461	4229.230957	4218.461426	4344.615234	0	3				0	4	4	4	4	4	17	0	8192	8192	8192	3776	7808	8576	6144	10688	9344
1568788420	18	0	4062.564209	4227.692383	4190.256348	4208.717773	4344.102539	0	3				0	4	4	4	4	4	18	0	8192	8192	8192	3712	7808	8512	6208	10752	9344
1568788420	19	0	4060.512939	4227.692383	4200.512695	4213.333496	4341.538574	0	3				0	4	4	4	4	4	19	0	8192	8192	8192	3776	7808	8576	6144	10752	9344
1568788420	20	0	4058.461426	4225.641113	4183.589844	4221.025879	4341.025879	0	3				0	4	4	4	4	4	20	0	8192	8192	8192	3776	7808	8576	6208	10688	9344
1568788420	21	0	4053.333252	4203.077148	4188.717773	4204.615234	4333.846191	0	3				0	4	4	4	4	4	21	0	8192	8192	8192	3776	7808	8512	6208	10688	9344
1568788420	22	0	4050.256348	4196.922852	4189.743652	4192.307617	4324.615234	0	3				0	4	4	4	4	4	22	0	8192	8192	8192	3776	7808	8576	6208	10752	9344
1568788420	23	0	4051.281982	4223.589844	4177.94873	4200.512695	4324.102539	0	3				0	4	4	4	4	4	23	0	8192	8192	8192	3776	7808	8576	6272	10752	9344
1568788420	24	0	4047.692383	4229.743652	4206.153809	4198.974121	4324.615234	0	3				0	4	4	4	4	4	24	0	8192	8192	8192	3776	7808	8512	6144	10752	9408
1568788420	25	0	4046.666748	4213.333496	4194.358887	4193.846191	4321.025879	0	3				0	4	4	4	4	4	25	0	8192	8192	8192	3776	7808	8512	6144	10752	9408
1568788420	26	0	4052.307617	4219.487305	4210.769043	4209.743652	4320.512695	0	3				0	4	4	4	4	4	26	0	8192	8192	8192	3776	7808	8576	6208	10688	9472
1568788420	27	0	4060.512939	4237.94873	4235.384766	4221.025879	4325.641113	0	3				0	4	4	4	4	4	27	0	8192	8192	8192	3776	7808	8576	6272	10688	9344
1568788420	28	0	4071.794922	4237.94873	4222.05127	4222.05127	4332.820313	0	3				0	4	4	4	4	4	28	0	8192	8192	8192	3776	7808	8576	6208	10688	9344
1568788420	29	0	4077.94873	4233.846191	4247.179688	4231.282227	4336.922852	0	3				0	4	4	4	4	4	29	0	8192	8192	8192	3776	7808	8576	6208	10688	9344
1568788420	30	0	4073.846191	4237.94873	4229.743652	4236.410156	4335.897461	0	3				0	4	4	4	4	4	30	0	8192	8192	8192	3776	7808	8512	6208	10688	9344
1568788420	31	0	4075.897461	4233.846191	4212.820313	4233.846191	4333.333496	0	3				0	4	4	4	4	4	31	0	8192	8192	8192	3776	7808	8512	6144	10752	9472
1568788420	32	0	4087.692383	4215.384766	4220	4232.307617	4335.384766	0	3				0	4	4	4	4	4	32	0	8192	8192	8192	3776	7808	8576	6144	10688	9344
1568788420	33	0	4081.538574	4217.436035	4194.358887	4221.025879	4325.128418	0	3				0	4	4	4	4	4	33	0	8192	8192	8192	3776	7808	8576	6144	10688	9344
1568788420	34	0	4060.512939	4235.897461	4197.436035	4200	4300.512695	0	3				0	4	4	4	4	4	34	0	8192	8192	8192	3776	7808	8576	6208	10752	9344
1568788420	35	0	4058.461426	4237.94873	4185.641113	4198.974121	4292.820313	0	3				0	4	4	4	4	4	35	0	8192	8192	8192	3776	7808	8512	6208	10752	9344
1568788420	36	0	4059.487061	4229.743652	4188.205078	4201.025879	4294.358887	0	3				0	4	4	4	4	4	36	0	8192	8192	8192	3776	7808	8576	6208	10688	9280
1568788420	37	0	4041.538574	4229.743652	4201.538574	4190.769043	4278.461426	0	3				0	4	4	4	4	4	37	0	8192	8192	8192	3776	7808	8576	6208	10752	9408
1568788420	38	0	4025.641113	4219.487305	4175.897461	4188.717773	4257.94873	0	3				0	4	4	4	4	4	38	0	8192	8192	8192	3776	7808	8512	6272	10688	9600
1568788420	39	0	4027.692383	4203.077148	4193.846191	4187.179688	4256.922852	0	3				0	4	4	4	4	4	39	0	8192	8192	8192	3776	7808	8576	6272	10688	9600
1568788420	40	0	4035.384521	4215.384766	4200	4189.230957	4268.717773	0	3				0	4	4	4	4	4	40	0	8192	8192	8192	3776	7808	8512	6208	10752	9408
1568788420	41	0	4045.641113	4229.743652	4208.205078	4206.153809	4278.974121	0	3				0	4	4	4	4	4	41	0	8192	8192	8192	3776	7808	8576	6208	10752	9344
1568788420	42	0	4052.820557	4211.282227	4228.717773	4210.256348	4282.563965	0	3				0	4	4	4	4	4	42	0	8192	8192	8192	3776	7808	8576	6208	10752	9344
1568788420	43	0	4049.743652	4198.974121	4186.153809	4194.358887	4278.461426	0	3				0	4	4	4	4	4	43	0	8192	8192	8192	3776	7808	8576	6208	10752	9344
1568788420	44	0	4048.205078	4217.436035	4174.871582	4185.128418	4276.410156	0	3				0	4	4	4	4	4	44	0	8192	8192	8192	3776	7808	8512	6144	10752	9344
1568788420	45	0	4060.512939	4231.794922	4176.410156	4185.128418	4284.615234	0	3				0	4	4	4	4	4	45	0	8192	8192	8192	3776	7808	8512	6208	10752	9408
1568788420	46	0	4077.94873	4229.743652	4178.974121	4186.153809	4294.358887	0	3				0	4	4	4	4	4	46	0	8192	8192	8192	3776	7808	8576	6208	10752	9344
1568788420	47	0	4075.897461	4221.538574	4191.282227	4189.230957	4290.769043	0	3				0	4	4	4	4	4	47	0	8192	8192	8192	3776	7808	8512	6208	10752	9472
1568788420	48	0	4062.05127	4203.077148	4152.307617	4187.692383	4278.974121	0	3				0	4	4	4	4	4	48	0	8192	8192	8192	3776	7808	8576	6208	10752	9472
1568788420	49	0	4067.179443	4203.077148	4162.563965	4184.102539	4279.487305	0	3				0	4	4	4	4	4	49	0	8192	8192	8192	3776	7808	8512	6208	10752	9408
1568788420	50	0	4084.615479	4221.538574	4184.102539	4194.358887	4285.128418	0	3				0	4	4	4	4	4	50	0	8192	8192	8192	3776	7808	8512	6208	10752	9344
1568788420	51	0	4074.358887	4196.922852	4173.333496	4194.358887	4267.179688	0	3				0	4	4	4	4	4	51	0	8192	8192	8192	3776	7808	8576	6272	10752	9344
1568788420	52	0	4034.871826	4157.94873	4176.922852	4160	4226.153809	0	3				0	4	4	4	4	4	52	0	8192	8192	8192	3776	7808	8576	6208	10688	9344
1568788420	53	0	4003.589844	4157.94873	4145.128418	4122.05127	4191.794922	0	3				0	4	4	4	4	4	53	0	8192	8192	8192	3776	7808	8512	6208	10688	9344
1568788420	54	0	4012.307617	4176.410156	4167.692383	4128.717773	4194.358887	0	3				0	4	4	4	4	4	54	0	8192	8192	8192	3776	7808	8576	6208	10688	9344
1568788420	55	0	4045.128174	4184.615234	4194.871582	4163.077148	4222.563965	0	3				0	4	4	4	4	4	55	0	8192	8192	8192	3776	7808	8576	6144	10688	9408
1568788420	56	0	4062.05127	4194.871582	4174.871582	4175.897461	4243.589844	0	3				0	4	4	4	4	4	56	0	8192	8192	8192	3776	7808	8512	6208	10752	9280
1568788420	57	0	4064.615479	4207.179688	4189.230957	4172.307617	4247.692383	0	3				0	4	4	4	4	4	57	0	8192	8192	8192	3776	7808	8576	6208	10752	9280
1568788420	58	0	4066.666748	4203.077148	4165.641113	4161.025879	4235.897461	0	3				0	4	4	4	4	4	58	0	8192	8192	8192	3776	7808	8512	6208	10752	9344
1568788420	59	0	4073.333252	4201.025879	4164.102539	4149.743652	4234.358887	0	3				0	4	4	4	4	4	59	0	8192	8192	8192	3776	7808	8512	6272	10752	9344
1568788420	60	0	4095.384521	4221.538574	4190.256348	4167.179688	4263.077148	0	3				0	4	4	4	4	4	60	0	8192	8192	8192	3776	7808	8576	6208	10752	9344
1568788420	61	0	4119.487305	4223.589844	4180.512695	4189.230957	4286.666504	0	3				0	4	4	4	4	4	61	0	8192	8192	8192	3776	7808	8576	6208	10752	9344
1568788420	62	0	4126.666504	4198.974121	4198.974121	4188.205078	4289.743652	0	3				0	4	4	4	4	4	62	0	8192	8192	8192	3776	7808	8576	6208	10752	9344
1568788420	63	0	4129.230957	4203.077148	4194.871582	4194.871582	4295.384766	0	3				0	4	4	4	4	4	63	0	8192	8192	8192	3776	7808	8576	6272	10752	9344
1568788420	64	0	4125.641113	4227.692383	4188.205078	4207.692383	4289.230957	450	3				0	4	4	4	4	4	64	0	8192	8192	8192	3776	7808	8576	6208	10752	9344
1568788420	65	0	4110.769043	4213.333496	4180	4187.179688	4266.666504	450	3				0	4	4	4	4	4	65	0	8192	8192	8192	3776	7808	8576	6208	10688	9792
1568788420	66	0	4111.794922	4194.871582	4158.974121	4173.846191	4267.179688	1023	3				0	4	4	4	4	4	66	0	8192	8192	8192	3776	7808	8512	6208	10688	9792
1568788420	67	0	4121.538574	4207.179688	4188.205078	4188.205078	4277.436035	450	3				0	4	4	4	4	4	67	0	8192	8128	8192	3776	7808	8576	6272	10752	9344
1568788420	68	0	4109.743652	4207.179688	4173.846191	4187.179688	4263.077148	1023	3				0	4	4	4	4	4	68	0	8192	8192	8192	3776	7808	8576	6144	10688	9344
1568788420	69	0	4100.512695	4198.974121	4167.692383	4173.846191	4251.794922	450	3				0	4	4	4	4	4	69	0	8192	8128	8192	3776	7808	8512	6208	10688	9408
1568788420	70	0	4118.974121	4213.333496	4198.974121	4182.563965	4265.641113	1023	3				0	4	4	4	4	4	70	0	8192	8128	8192	3776	7808	8512	6208	10752	9536
1568788420	71	0	4129.230957	4227.692383	4180.512695	4188.717773	4272.820313	450	3				0	4	4	4	4	4	71	0	8192	8128	8192	3776	7808	8576	6208	10752	9536
1568788420	72	0	4122.05127	4205.128418	4191.282227	4170.256348	4262.05127	450	3				0	4	4	4	4	4	72	0	8192	8192	8192	3776	7808	8512	6272	10752	9344
1568788420	73	0	4131.794922	4188.717773	4196.410156	4167.692383	4261.538574	1023	3				0	4	4	4	4	4	73	0	8192	8192	8192	3776	7808	8512	6208	10688	9344
1568788420	74	0	4140.512695	4211.282227	4190.769043	4186.666504	4269.743652	450	3				0	4	4	4	4	4	74	0	8192	8192	8192	3776	7808	8576	6208	10752	9344
1568788420	75	0	4121.025879	4207.179688	4189.230957	4177.94873	4248.717773	1023	3				0	4	4	4	4	4	75	0	8192	8192	8192	3776	7808	8512	6208	10752	9344
1568788420	76	0	4106.666504	4168.205078	4166.153809	4165.641113	4223.589844	450	3				0	4	4	4	4	4	76	0	8192	8192	8192	3776	7808	8512	6208	10688	9344
1568788420	77	0	4124.615234	4164.102539	4195.384766	4193.333496	4242.05127	450	3				0	4	4	4	4	4	77	0	8192	8192	8192	3776	7808	8512	6208	10752	9408
1568788420	78	0	4139.487305	4174.358887	4193.846191	4205.128418	4259.487305	450	3				0	4	4	4	4	4	78	0	8192	8192	8192	3776	7808	8512	6272	10752	9344
1568788420	79	0	4135.897461	4166.153809	4181.538574	4189.743652	4249.743652	1023	3				0	4	4	4	4	4	79	0	8192	8192	8192	3776	7808	8576	6272	10752	9344
1568788420	80	0	4139.487305	4172.307617	4213.846191	4203.077148	4252.307617	450	3				0	4	4	4	4	4	80	0	8192	8192	8192	3776	7744	8512	6208	10688	9344
1568788420	81	0	4142.563965	4176.410156	4189.743652	4212.820313	4258.974121	450	3				0	4	4	4	4	4	81	0	8192	8192	8192	3776	7744	8512	6208	10688	9344
1568788420	82	0	4128.205078	4151.794922	4176.922852	4181.538574	4240.512695	450	3				0	4	4	4	4	4	82	0	8192	8192	8192	3776	7744	8512	6208	10688	9408
1568788420	83	0	4115.897461	4160	4169.230957	4157.94873	4227.179688	1023	3				0	4	4	4	4	4	83	0	8192	8192	8192	3776	7744	8512	6208	10752	9216
1568788420	84	0	4129.743652	4192.820313	4168.717773	4169.743652	4240.512695	450	3				0	4	4	4	4	4	84	0	8192	8192	8192	3776	7744	8576	6208	10752	9216
1568788420	85	0	4144.102539	4186.666504	4209.743652	4177.436035	4252.820313	450	3				0	4	4	4	4	4	85	0	8192	8192	8192	3776	7744	8512	6336	10688	9344
1568788420	86	0	4133.846191	4166.153809	4185.128418	4164.102539	4245.641113	450	3				0	4	4	4	4	4	86	0	8192	8192	8192	3776	7744	8576	6208	10688	9408
1568788420	87	0	4123.077148	4166.153809	4168.717773	4148.717773	4230.769043	1023	3				0	4	4	4	4	4	87	0	8192	8192	8192	3776	7744	8512	6272	10752	9344
1568788420	88	0	4130.256348	4174.358887	4180	4155.384766	4230.769043	450	3				0	4	4	4	4	4	88	0	8192	8192	8192	3776	7808	8512	6144	10688	9600
1568788420	89	0	4143.077148	4174.358887	4177.94873	4183.589844	4244.102539	450	3				0	4	4	4	4	4	89	0	8192	8192	8192	3776	7808	8576	6144	10688	9600
1568788420	90	0	4150.256348	4166.153809	4200.512695	4202.563965	4248.717773	450	3				0	4	4	4	4	4	90	0	8192	8192	8192	3776	7808	8576	6272	10752	9344
1568788420	91	0	4152.307617	4164.102539	4184.102539	4201.538574	4246.153809	1023	3				0	4	4	4	4	4	91	0	8192	8192	8192	3776	7808	8512	6144	10688	9408
1568788420	92	0	4151.282227	4182.563965	4192.307617	4198.974121	4246.153809	450	3				0	4	4	4	4	4	92	0	8192	8192	8192	3776	7808	8512	6272	10752	9344
1568788420	93	0	4155.384766	4192.820313	4211.794922	4204.102539	4251.282227	450	3				0	4	4	4	4	4	93	0	8192	8192	8192	3776	7808	8512	6272	10752	9344
1568788420	94	0	4154.871582	4182.563965	4183.077148	4200.512695	4245.128418	450	3				0	4	4	4	4	4	94	0	8192	8192	8192	3776	7808	8576	6208	10688	9344
1568788420	95	0	4149.230957	4176.410156	4185.641113	4193.333496	4234.871582	1023	3				0	4	4	4	4	4	95	0	8192	8192	8192	3776	7808	8576	6208	10752	9344
1568788420	96	0	4159.487305	4176.410156	4177.436035	4201.538574	4239.487305	450	3				0	4	4	4	4	4	96	0	8192	8192	8192	3776	7808	8512	6272	10752	9408
1568788420	97	0	4170.256348	4166.153809	4188.717773	4205.128418	4245.128418	450	3				0	4	4	4	4	4	97	0	8192	8192	8192	3776	7808	8512	6272	10752	9408
1568788420	98	0	4166.666504	4172.307617	4207.692383	4193.333496	4243.589844	450	3				0	4	4	4	4	4	98	0	8192	8192	8192	3776	7808	8512	6144	10688	9344
1568788420	99	0	4175.897461	4186.666504	4196.922852	4202.563965	4247.692383	1023	3				0	4	4	4	4	4	99	0	8192	8192	8192	3776	7808	8576	6144	10688	9344
1568788420	100	0	4188.717773	4180.512695	4225.128418	4220.512695	4256.410156	450	3				0	4	4	4	4	4	100	0	8192	8192	8192	3776	7808	8512	6272	10752	9344
1568788420	101	0	4174.358887	4178.461426	4199.487305	4205.128418	4245.641113	450	3				0	4	4	4	4	4	101	0	8192	8192	8128	3776	7808	8576	6272	10752	9280
1568788420	102	0	4169.743652	4205.128418	4184.615234	4194.871582	4234.871582	450	3				0	4	4	4	4	4	102	0	8192	8192	8192	3776	7808	8512	6144	10688	9280
1568788420	103	0	4186.153809	4221.538574	4225.641113	4219.487305	4242.05127	1023	3				0	4	4	4	4	4	103	0	8192	8192	8192	3776	7808	8576	6208	10752	9344
1568788420	104	0	4176.922852	4205.128418	4212.820313	4220.512695	4236.410156	450	3				0	4	4	4	4	4	104	0	8192	8192	8192	3776	7808	8576	6208	10688	9344
1568788420	105	0	4149.230957	4186.666504	4199.487305	4185.641113	4211.282227	450	3				0	4	4	4	4	4	105	0	8192	8192	8192	3776	7808	8512	6272	10688	9344
1568788420	106	0	4142.05127	4178.461426	4176.922852	4177.94873	4190.769043	450	3				0	4	4	4	4	4	106	0	8192	8192	8192	3776	7808	8576	6208	10752	9088
1568788420	107	0	4157.436035	4192.820313	4181.538574	4198.461426	4196.922852	1023	3				0	4	4	4	4	4	107	0	8192	8192	8192	3776	7808	8576	6208	10752	9088
1568788420	108	0	4169.743652	4219.487305	4213.333496	4199.487305	4211.282227	450	3				0	4	4	4	4	4	108	0	8192	8192	8192	3776	7808	8512	6208	10688	9344
1568788420	109	0	4169.743652	4209.230957	4186.666504	4200.512695	4216.922852	450	3				0	4	4	4	4	4	109	0	8192	8192	8192	3776	7808	8576	6208	10752	9344
1568788420	110	0	4174.358887	4190.769043	4196.922852	4215.897461	4222.05127	450	3				0	4	4	4	4	4	110	0	8192	8192	8192	3776	7808	8576	6208	10688	9344
1568788420	111	0	4188.205078	4213.333496	4203.589844	4209.230957	4234.358887	1023	3				0	4	4	4	4	4	111	0	8192	8192	8192	3776	7808	8512	6208	10688	9344
1568788420	112	0	4184.615234	4223.589844	4181.025879	4185.641113	4231.794922	450	3				0	4	4	4	4	4	112	0	8192	8192	8192	3776	7808	8576	6272	10752	9344
1568788420	113	0	4172.307617	4198.974121	4191.282227	4185.641113	4214.358887	450	3				0	4	4	4	4	4	113	0	8192	8192	8192	3776	7808	8576	6208	10688	9344
1568788420	114	0	4183.589844	4207.179688	4191.794922	4211.282227	4223.589844	450	3				0	4	4	4	4	4	114	0	8192	8192	8192	3776	7808	8512	6144	10752	9408
1568788420	115	0	4188.205078	4221.538574	4210.769043	4217.94873	4238.461426	1023	3				0	4	4	4	4	4	115	0	8192	8192	8192	3776	7808	8512	6144	10752	9408
1568788420	116	0	4170.256348	4201.025879	4195.384766	4201.538574	4222.05127	450	3				0	4	4	4	4	4	116	0	8192	8192	8192	3776	7808	8576	6208	10752	9344
1568788420	117	0	4171.282227	4205.128418	4181.025879	4201.538574	4215.897461	450	3				0	4	4	4	4	4	117	0	8192	8192	8192	3776	7808	8512	6272	10752	9344
1568788420	118	0	4185.128418	4223.589844	4222.05127	4211.282227	4228.205078	450	3				0	4	4	4	4	4	118	0	8192	8192	8192	3776	7808	8512	6208	10688	9344
1568788420	119	0	4180	4203.077148	4206.666504	4205.128418	4221.538574	1023	3				0	4	4	4	4	4	119	0	8192	8192	8192	3776	7808	8576	6208	10688	9344
1568788420	120	0	4178.974121	4201.025879	4214.871582	4206.666504	4217.436035	450	3				0	4	4	4	4	4	120	0	8192	8192	8192	3776	7808	8512	6144	10752	9216
1568788421	121	0	4190.256348	4235.897461	4230.769043	4225.128418	4232.307617	450	3				0	4	4	4	4	4	121	0	8192	8192	8192	3776	7808	8512	6208	10688	9344
1568788421	122	0	4183.077148	4237.94873	4198.461426	4218.461426	4224.615234	450	3				0	4	4	4	4	4	122	0	8192	8192	8192	3776	7808	8576	6208	10688	9280
1568788421	123	0	4168.717773	4215.384766	4201.538574	4195.897461	4202.05127	1023	3				0	4	4	4	4	4	123	0	8192	8192	8192	3776	7808	8576	6208	10688	9344
1568788421	124	0	4165.128418	4207.179688	4180	4189.230957	4193.846191	450	3				0	4	4	4	4	4	124	0	8192	8192	8192	3776	7808	8512	6208	10688	9280
1568788421	125	0	4157.436035	4201.025879	4173.333496	4184.102539	4185.641113	450	3				0	4	4	4	4	4	125	0	8192	8192	8192	3776	7808	8576	6208	10688	9280
1568788421	126	0	4151.282227	4194.871582	4191.282227	4180	4176.410156	450	3				0	4	4	4	4	4	126	0	8192	8192	8192	3776	7808	8512	6272	10688	9344
1568788421	127	0	4153.846191	4203.077148	4180.512695	4183.077148	4169.743652	233	3				0	4	4	4	4	4	127	0	8192	8192	8192	3776	7808	8576	6208	10752	9344
1568788421	0	0	4157.94873	4201.025879	4194.358887	4180.512695	4166.153809	450	3				0	4	4	4	4	4	0	0	8192	8192	8192	3776	7808	8512	6272	10688	9408
1568788421	1	0	4166.153809	4186.666504	4190.256348	4181.538574	4177.436035	450	3				0	4	4	4	4	4	1	0	8192	8192	8192	3776	7808	8512	6272	10688	9408
1568788421	2	0	4172.820313	4190.769043	4207.179688	4190.256348	4184.615234	1023	3				0	4	4	4	4	4	2	0	8192	8192	8192	3776	7808	8576	6272	10688	9344
1568788421	3	0	4169.743652	4209.230957	4227.179688	4190.256348	4175.897461	450	3				0	4	4	4	4	4	3	0	8192	8192	8192	3776	7808	8512	6208	10688	9344
1568788421	4	0	4178.974121	4223.589844	4205.128418	4186.666504	4182.563965	1023	3				0	4	4	4	4	4	4	0	8192	8192	8192	3776	7808	8576	6272	10752	9088
1568788421	5	0	4200	4225.641113	4216.922852	4199.487305	4206.666504	450	3				0	4	4	4	4	4	5	0	8192	8192	8192	3776	7808	8512	6272	10752	9088
1568788421	6	0	4196.410156	4217.436035	4190.769043	4203.589844	4205.641113	1023	3				0	4	4	4	4	4	6	0	8192	8192	8192	3776	7808	8512	6144	10688	9408
1568788421	7	0	4175.384766	4207.179688	4173.333496	4182.05127	4182.05127	450	3				0	4	4	4	4	4	7	0	8192	8192	8192	3776	7808	8512	6272	10688	9344
1568788421	8	0	4175.384766	4213.333496	4193.333496	4173.333496	4184.102539	450	3				0	4	4	4	4	4	8	0	8192	8192	8192	3776	7808	8576	6208	10688	9408
1568788421	9	0	4186.666504	4221.538574	4169.230957	4190.256348	4197.94873	1023	3				0	4	4	4	4	4	9	0	8192	8192	8192	3776	7808	8512	6208	10688	9408
1568788421	10	0	4169.743652	4201.025879	4176.922852	4187.692383	4179.487305	450	3				0	4	4	4	4	4	10	0	8192	8192	8192	3776	7808	8512	6272	10816	9472
1568788421	11	0	4152.307617	4203.077148	4182.05127	4176.410156	4156.922852	1023	3				0	4	4	4	4	4	11	0	8192	8192	8192	3776	7808	8576	6208	10752	9344
1568788421	12	0	4173.846191	4237.94873	4192.307617	4196.410156	4175.384766	450	3				0	4	4	4	4	4	12	0	8192	8192	8192	3776	7808	8512	6144	10752	9344
1568788421	13	0	4187.692383	4237.94873	4213.846191	4216.410156	4188.205078	450	3				0	4	4	4	4	4	13	0	8192	8192	8192	3776	7808	8512	6272	10688	9600
1568788421	14	0	4169.743652	4217.436035	4185.641113	4208.717773	4168.205078	450	3				0	4	4	4	4	4	14	0	8192	8192	8192	3776	7808	8576	6272	10688	8576
1568788421	15	0	4172.307617	4225.641113	4211.282227	4215.897461	4170.769043	1023	3				0	4	4	4	4	4	15	0	8192	8192	8192	3776	7808	8512	6208	10688	9088
1568788421	16	0	4197.436035	4244.102539	4226.666504	4234.358887	4193.333496	0	3				0	4	4	4	4	4	16	0	8192	8192	8192	3776	7808	8512	6144	10752	9344
1568788421	17	0	4203.077148	4250.256348	4204.102539	4228.205078	4191.282227	0	3				0	4	4	4	4	4	17	0	8192	8192	8192	3776	7808	8576	6208	10752	9344
1568788421	18	0	4198.461426	4237.94873	4215.384766	4213.846191	4183.589844	0	3				0	4	4	4	4	4	18	0	8192	8192	8192	3776	7808	8512	6208	10688	9344
1568788421	19	0	4202.05127	4217.436035	4190.769043	4213.846191	4188.717773	0	3				0	4	4	4	4	4	19	0	8192	8192	8192	3776	7808	8512	6208	10688	9344
1568788421	20	0	4209.230957	4235.897461	4189.743652	4215.897461	4192.307617	0	3				0	4	4	4	4	4	20	0	8192	8192	8192	3776	7808	8512	6208	10688	9408
1568788421	21	0	4220	4264.615234	4194.358887	4212.307617	4196.922852	0	3				0	4	4	4	4	4	21	0	8192	8192	8192	3776	7808	8576	6208	10752	9408
1568788421	22	0	4228.717773	4254.358887	4182.563965	4207.692383	4195.897461	0	3				0	4	4	4	4	4	22	0	8192	8192	8192	3712	7808	8512	6208	10752	9472
1568788421	23	0	4233.333496	4242.05127	4205.128418	4207.692383	4191.282227	0	3				0	4	4	4	4	4	23	0	8192	8192	8192	3776	7808	8576	6208	10752	9472
1568788421	24	0	4230.769043	4254.358887	4190.256348	4208.205078	4185.128418	0	3				0	4	4	4	4	4	24	0	8192	8192	8192	3776	7808	8512	6208	10688	9408
1568788421	25	0	4193.846191	4235.897461	4176.922852	4177.436035	4144.615234	0	3				0	4	4	4	4	4	25	0	8192	8192	8192	3776	7808	8512	6272	10752	9344
1568788421	26	0	4142.563965	4194.871582	4163.589844	4138.974121	4092.307617	0	3				0	4	4	4	4	4	26	0	8192	8192	8192	3776	7808	8576	6272	10688	9344
1568788421	27	0	4133.846191	4198.974121	4161.538574	4148.717773	4087.179443	0	3				0	4	4	4	4	4	27	0	8192	8192	8192	3776	7808	8512	6272	10688	9344
1568788421	28	0	4157.94873	4217.436035	4209.230957	4174.871582	4112.820313	0	3				0	4	4	4	4	4	28	0	8192	8192	8192	3776	7808	8512	6208	10752	9344
1568788421	29	0	4185.641113	4205.128418	4202.563965	4193.333496	4135.384766	0	3				0	4	4	4	4	4	29	0	8192	8192	8192	3776	7808	8576	6272	10752	9344
1568788421	30	0	4218.461426	4215.384766	4203.077148	4219.487305	4162.563965	0	3				0	4	4	4	4	4	30	0	8192	8192	8192	3776	7808	8576	6272	10752	9344
1568788421	31	0	4239.487305	4252.307617	4213.333496	4229.743652	4177.94873	0	3				0	4	4	4	4	4	31	0	8192	8192	8192	3776	7808	8512	6208	10688	9344
1568788421	32	0	4235.897461	4256.410156	4185.641113	4215.897461	4170.769043	0	3				0	4	4	4	4	4	32	0	8192	8192	8192	3776	7808	8576	6208	10688	9344
1568788421	33	0	4235.384766	4237.94873	4200	4212.820313	4169.743652	0	3				0	4	4	4	4	4	33	0	8192	8192	8192	3776	7808	8576	6208	10752	9344
1568788421	34	0	4254.358887	4248.205078	4196.410156	4223.589844	4182.563965	0	3				0	4	4	4	4	4	34	0	8192	8192	8192	3776	7808	8512	6208	10688	9344
1568788421	35	0	4267.179688	4262.563965	4203.589844	4220.512695	4189.230957	0	3				0	4	4	4	4	4	35	0	8192	8192	8192	3776	7808	8576	6208	10752	9280
1568788421	36	0	4257.436035	4254.358887	4210.769043	4207.179688	4178.461426	0	3				0	4	4	4	4	4	36	0	8192	8192	8192	3776	7808	8512	6208	10688	9408
1568788421	37	0	4241.538574	4235.897461	4170.256348	4205.641113	4164.615234	0	3				0	4	4	4	4	4	37	0	8192	8192	8192	3712	7808	8576	6208	10688	9408
1568788421	38	0	4249.743652	4227.692383	4199.487305	4221.538574	4167.179688	0	3				0	4	4	4	4	4	38	0	8192	8192	8192	3712	7808	8576	6272	10752	9344
1568788421	39	0	4265.641113	4237.94873	4220	4236.410156	4175.384766	0	3				0	4	4	4	4	4	39	0	8192	8192	8192	3712	7808	8576	6208	10688	9344
1568788421	40	0	4257.436035	4250.256348	4210.256348	4234.871582	4171.794922	0	3				0	4	4	4	4	4	40	0	8192	8192	8192	3776	7808	8512	6208	10752	9408
1568788421	41	0	4250.769043	4248.205078	4214.358887	4228.205078	4165.128418	0	3				0	4	4	4	4	4	41	0	8192	8192	8192	3776	7808	8576	6208	10752	9408
1568788421	42	0	4264.102539	4246.153809	4196.922852	4233.333496	4170.256348	0	3				0	4	4	4	4	4	42	0	8192	8192	8192	3776	7808	8512	6144	10688	9344
1568788421	43	0	4268.717773	4244.102539	4215.384766	4245.641113	4182.05127	0	3				0	4	4	4	4	4	43	0	8192	8192	8192	3776	7808	8576	6080	10688	9408
1568788421	44	0	4263.589844	4240	4209.743652	4243.077148	4186.153809	0	3				0	4	4	4	4	4	44	0	8192	8192	8192	3776	7808	8512	6272	10688	9344
1568788421	45	0	4272.820313	4237.94873	4203.077148	4230.256348	4183.077148	0	3				0	4	4	4	4	4	45	0	8192	8192	8192	3776	7808	8512	6272	10688	9344
1568788421	46	0	4284.102539	4223.589844	4226.153809	4233.846191	4186.666504	0	3				0	4	4	4	4	4	46	0	8192	8192	8192	3776	7808	8512	6272	10688	9408
1568788421	47	0	4278.974121	4205.128418	4200.512695	4235.384766	4189.230957	0	3				0	4	4	4	4	4	47	0	8192	8192	8192	3776	7808	8512	6272	10688	9344
1568788421	48	0	4277.94873	4211.282227	4211.282227	4223.077148	4177.94873	0	3				0	4	4	4	4	4	48	0	8192	8192	8192	3776	7808	8576	6272	10688	9344
1568788421	49	0	4281.538574	4209.230957	4216.922852	4224.102539	4169.230957	0	3				0	4	4	4	4	4	49	0	8192	8192	8192	3776	7808	8512	6208	10688	9280
1568788421	50	0	4270.256348	4184.615234	4192.820313	4223.077148	4164.615234	0	3				0	4	4	4	4	4	50	0	8192	8192	8192	3776	7808	8512	6208	10688	9280
1568788421	51	0	4263.589844	4180.512695	4202.05127	4212.820313	4159.487305	0	3				0	4	4	4	4	4	51	0	8192	8192	8192	3776	7808	8512	6208	10688	9344
1568788421	52	0	4265.128418	4188.717773	4185.641113	4216.410156	4157.94873	0	3				0	4	4	4	4	4	52	0	8128	8192	8192	3776	7808	8512	6208	10624	9408
1568788421	53	0	4254.871582	4184.615234	4200	4221.025879	4157.94873	0	3				0	4	4	4	4	4	53	0	8128	8192	8192	3776	7808	8512	6208	10752	9408
1568788421	54	0	4247.179688	4186.666504	4208.717773	4218.974121	4157.94873	0	3				0	4	4	4	4	4	54	0	8192	8192	8192	3776	7808	8512	6208	10752	9344
1568788421	55	0	4247.692383	4172.307617	4189.743652	4228.205078	4155.384766	0	3				0	4	4	4	4	4	55	0	8192	8192	8192	3776	7808	8576	6208	10752	9344
1568788421	56	0	4250.256348	4172.307617	4215.384766	4241.025879	4157.94873	0	3				0	4	4	4	4	4	56	0	8192	8192	8192	3776	7808	8512	6272	10752	9344
1568788421	57	0	4260	4213.333496	4212.820313	4238.461426	4166.666504	0	3				0	4	4	4	4	4	57	0	8192	8192	8192	3776	7808	8512	6272	10688	9408
1568788421	58	0	4257.436035	4227.692383	4208.717773	4227.179688	4163.077148	0	3				0	4	4	4	4	4	58	0	8192	8192	8192	3776	7808	8576	6272	10752	9344
1568788421	59	0	4232.307617	4192.820313	4193.846191	4214.871582	4138.461426	0	3				0	4	4	4	4	4	59	0	8192	8192	8192	3776	7808	8512	6272	10752	9344
1568788421	60	0	4228.205078	4182.563965	4174.358887	4212.307617	4129.743652	0	3				0	4	4	4	4	4	60	0	8192	8192	8192	3776	7808	8512	6208	10688	9408
1568788421	61	0	4248.717773	4201.025879	4212.820313	4224.102539	4147.179688	0	3				0	4	4	4	4	4	61	0	8192	8192	8192	3712	7808	8576	6272	10752	9344
1568788421	62	0	4258.974121	4194.871582	4207.179688	4235.384766	4155.384766	0	3				0	4	4	4	4	4	62	0	8192	8192	8192	3776	7808	8512	6272	10688	9408
1568788421	63	0	4258.461426	4188.717773	4203.077148	4234.871582	4155.384766	0	3				0	4	4	4	4	4	63	0	8192	8128	8192	3776	7808	8512	6272	10688	9408
1568788421	64	0	4265.128418	4205.128418	4214.871582	4227.692383	4162.05127	450	3				0	4	4	4	4	4	64	0	8192	8192	8192	3776	7808	8576	6272	10688	9664
1568788421	65	0	4272.820313	4198.974121	4199.487305	4226.666504	4170.769043	450	3				0	4	4	4	4	4	65	0	8192	8192	8192	3776	7808	8512	6208	10688	9472
1568788421	66	0	4270.256348	4174.358887	4214.871582	4226.153809	4170.769043	1023	3				0	4	4	4	4	4	66	0	8192	8192	8192	3712	7808	8576	6208	10752	9408
1568788421	67	0	4270.769043	4194.871582	4203.589844	4230.256348	4167.179688	450	3				0	4	4	4	4	4	67	0	8192	8192	8192	3776	7808	8512	6208	10688	9280
1568788421	68	0	4285.641113	4235.897461	4217.436035	4246.153809	4177.436035	1023	3				0	4	4	4	4	4	68	0	8192	8192	8192	3776	7808	8512	6208	10688	9280
1568788421	69	0	4299.487305	4233.846191	4243.077148	4258.974121	4188.717773	450	3				0	4	4	4	4	4	69	0	8192	8192	8192	3776	7808	8512	6208	10688	9344
1568788421	70	0	4292.820313	4225.641113	4208.205078	4255.384766	4181.025879	1023	3				0	4	4	4	4	4	70	0	8192	8192	8192	3776	7808	8512	6272	10752	9344
1568788421	71	0	4282.563965	4229.743652	4218.974121	4249.230957	4164.102539	450	3				0	4	4	4	4	4	71	0	8192	8192	8192	3776	7808	8576	6208	10752	9344
1568788421	72	0	4279.487305	4223.589844	4218.461426	4249.743652	4156.410156	450	3				0	4	4	4	4	4	72	0	8192	8192	8192	3776	7808	8512	6208	10752	9408
1568788421	73	0	4278.974121	4213.333496	4206.153809	4246.666504	4156.410156	1023	3				0	4	4	4	4	4	73	0	8192	8192	8192	3776	7808	8512	6208	10752	9408
1568788421	74	0	4278.461426	4219.487305	4221.025879	4241.025879	4151.794922	450	3				0	4	4	4	4	4	74	0	8192	8192	8192	3776	7808	8512	6208	10688	9344
1568788421	75	0	4268.205078	4207.179688	4202.563965	4236.922852	4140	1023	3				0	4	4	4	4	4	75	0	8192	8192	8192	3776	7808	8512	6208	10688	9408
1568788421	76	0	4262.05127	4186.666504	4217.94873	4232.307617	4133.333496	450	3				0	4	4	4	4	4	76	0	8192	8192	8192	3776	7808	8512	6208	10688	9344
1568788421	77	0	4263.077148	4203.077148	4214.871582	4225.128418	4135.897461	450	3				0	4	4	4	4	4	77	0	8192	8192	8192	3776	7808	8512	6208	10688	9344
1568788421	78	0	4261.025879	4233.846191	4202.05127	4222.563965	4134.358887	450	3				0	4	4	4	4	4	78	0	8192	8192	8192	3776	7808	8512	6336	10752	9344
1568788421	79	0	4268.717773	4227.692383	4229.743652	4230.769043	4134.871582	1023	3				0	4	4	4	4	4	79	0	8192	8192	8192	3776	7808	8512	6272	10688	9408
1568788421	80	0	4280	4215.384766	4215.384766	4236.922852	4142.563965	450	3				0	4	4	4	4	4	80	0	8192	8192	8192	3776	7808	8576	6208	10752	9344
1568788421	81	0	4274.871582	4217.436035	4213.846191	4232.307617	4141.025879	450	3				0	4	4	4	4	4	81	0	8192	8192	8192	3776	7808	8512	6208	10752	9344
1568788421	82	0	4270.256348	4217.436035	4209.743652	4229.743652	4133.846191	450	3				0	4	4	4	4	4	82	0	8192	8192	8192	3776	7808	8512	6208	10688	9344
1568788421	83	0	4279.487305	4221.538574	4209.743652	4232.820313	4133.333496	1023	3				0	4	4	4	4	4	83	0	8192	8192	8192	3776	7808	8512	6208	10752	9344
1568788421	84	0	4281.538574	4231.794922	4238.974121	4239.487305	4137.436035	450	3				0	4	4	4	4	4	84	0	8192	8192	8192	3776	7808	8512	6272	10752	9344
1568788421	85	0	4277.94873	4229.743652	4211.282227	4247.692383	4138.974121	450	3				0	4	4	4	4	4	85	0	8192	8192	8192	3776	7808	8576	6272	10688	9024
1568788421	86	0	4282.05127	4219.487305	4217.94873	4252.307617	4143.077148	450	3				0	4	4	4	4	4	86	0	8192	8192	8192	3776	7808	8512	6272	10688	9024
1568788421	87	0	4283.077148	4209.230957	4231.282227	4247.692383	4147.692383	1023	3				0	4	4	4	4	4	87	0	8192	8192	8192	3776	7808	8512	6208	10752	9024
1568788421	88	0	4283.077148	4221.538574	4207.692383	4233.846191	4142.05127	450	3				0	4	4	4	4	4	88	0	8192	8192	8192	3776	7808	8512	6272	10688	9344
1568788421	89	0	4293.333496	4248.205078	4220.512695	4231.282227	4143.589844	450	3				0	4	4	4	4	4	89	0	8192	8192	8192	3712	7808	8512	6208	10752	9408
1568788421	90	0	4295.384766	4248.205078	4207.692383	4232.820313	4153.846191	450	3				0	4	4	4	4	4	90	0	8192	8192	8192	3776	7808	8512	6208	10688	9152
1568788421	91	0	4280.512695	4221.538574	4205.641113	4213.846191	4145.128418	1023	3				0	4	4	4	4	4	91	0	8192	8192	8192	3776	7808	8576	6208	10688	9152
1568788421	92	0	4276.922852	4217.436035	4214.358887	4208.205078	4132.820313	450	3				0	4	4	4	4	4	92	0	8192	8192	8192	3776	7808	8512	6208	10688	9344
1568788421	93	0	4289.743652	4237.94873	4215.384766	4236.922852	4145.128418	450	3				0	4	4	4	4	4	93	0	8192	8192	8192	3776	7808	8512	6208	10752	9344
1568788421	94	0	4291.282227	4248.205078	4245.128418	4255.384766	4153.846191	450	3				0	4	4	4	4	4	94	0	8192	8192	8192	3776	7808	8576	6272	10752	9344
1568788421	95	0	4276.922852	4242.05127	4221.025879	4244.102539	4139.487305	1023	3				0	4	4	4	4	4	95	0	8192	8192	8192	3776	7808	8576	6272	10752	9344
1568788421	96	0	4264.102539	4217.436035	4210.769043	4230.256348	4121.538574	450	3				0	4	4	4	4	4	96	0	8192	8192	8192	3712	7808	8512	6208	10688	9344
1568788421	97	0	4256.922852	4201.025879	4217.436035	4223.589844	4111.282227	450	3				0	4	4	4	4	4	97	0	8192	8192	8192	3776	7808	8576	6080	10752	9408
1568788421	98	0	4259.487305	4221.538574	4197.94873	4228.717773	4115.897461	450	3				0	4	4	4	4	4	98	0	8192	8192	8192	3776	7808	8512	6208	10688	9344
1568788421	99	0	4270.769043	4250.256348	4226.666504	4244.102539	4125.641113	1023	3				0	4	4	4	4	4	99	0	8192	8192	8192	3776	7808	8512	6208	10688	9344
1568788421	100	0	4276.922852	4244.102539	4215.384766	4249.743652	4121.538574	450	3				0	4	4	4	4	4	100	0	8192	8192	8192	3776	7808	8512	6208	10688	9344
1568788421	101	0	4273.846191	4231.794922	4193.333496	4237.436035	4117.94873	450	3				0	4	4	4	4	4	101	0	8192	8192	8128	3776	7808	8576	6208	10752	9344
1568788421	102	0	4272.307617	4229.743652	4199.487305	4218.974121	4121.538574	450	3				0	4	4	4	4	4	102	0	8192	8192	8192	3776	7808	8512	6272	10688	9408
1568788421	103	0	4280.512695	4229.743652	4183.077148	4212.307617	4122.05127	1023	3				0	4	4	4	4	4	103	0	8192	8192	8192	3776	7808	8512	6208	10688	9536
1568788421	104	0	4292.307617	4240	4205.641113	4216.410156	4127.179688	450	3				0	4	4	4	4	4	104	0	8192	8192	8192	3776	7808	8512	6208	10688	9536
1568788421	105	0	4297.436035	4233.846191	4201.025879	4220	4137.94873	450	3				0	4	4	4	4	4	105	0	8192	8192	8192	3776	7808	8576	6272	10752	9408
1568788421	106	0	4295.897461	4215.384766	4198.461426	4226.153809	4137.94873	450	3				0	4	4	4	4	4	106	0	8192	8192	8192	3776	7808	8512	6336	10688	9344
1568788421	107	0	4288.717773	4229.743652	4232.307617	4228.717773	4129.743652	1023	3				0	4	4	4	4	4	107	0	8192	8192	8192	3776	7808	8576	6272	10752	9344
1568788421	108	0	4276.410156	4256.410156	4217.94873	4222.05127	4123.589844	450	3				0	4	4	4	4	4	108	0	8192	8192	8192	3776	7808	8512	6208	10688	9280
1568788421	109	0	4272.307617	4252.307617	4224.615234	4222.05127	4121.538574	450	3				0	4	4	4	4	4	109	0	8192	8192	8192	3776	7808	8576	6208	10688	9280
1568788421	110	0	4277.436035	4240	4224.615234	4227.179688	4120	450	3				0	4	4	4	4	4	110	0	8192	8192	8192	3776	7808	8576	6144	10688	9344
1568788421	111	0	4267.692383	4237.94873	4212.307617	4221.025879	4114.871582	1023	3				0	4	4	4	4	4	111	0	8192	8192	8192	3776	7808	8512	6208	10688	9344
1568788421	112	0	4247.692383	4219.487305	4207.692383	4202.05127	4096.410156	450	3				0	4	4	4	4	4	112	0	8192	8192	8192	3776	7808	8512	6208	10688	9344
1568788421	113	0	4247.692383	4213.333496	4168.717773	4187.692383	4083.076904	450	3				0	4	4	4	4	4	113	0	8192	8192	8192	3776	7808	8512	6208	10688	9344
1568788421	114	0	4272.307617	4229.743652	4187.692383	4192.307617	4101.025879	450	3				0	4	4	4	4	4	114	0	8192	8192	8192	3776	7808	8512	6272	10752	9344
1568788421	115	0	4289.230957	4240	4195.897461	4202.563965	4123.589844	1023	3				0	4	4	4	4	4	115	0	8192	8192	8192	3776	7808	8576	6208	10624	9344
1568788421	116	0	4289.743652	4237.94873	4172.307617	4203.589844	4127.692383	450	3				0	4	4	4	4	4	116	0	8192	8192	8192	3776	7808	8512	6272	10752	9408
1568788421	117	0	4280.512695	4217.436035	4190.256348	4204.102539	4121.025879	450	3				0	4	4	4	4	4	117	0	8192	8192	8192	3776	7808	8576	6272	10752	9408
1568788421	118	0	4261.025879	4201.025879	4170.769043	4203.589844	4110.769043	450	3				0	4	4	4	4	4	118	0	8192	8192	8192	3776	7808	8512	6272	10688	9344
1568788421	119	0	4244.102539	4213.333496	4169.743652	4190.256348	4107.692383	1023	3				0	4	4	4	4	4	119	0	8192	8192	8192	3776	7808	8576	6272	10688	9344
1568788422	120	0	4243.077148	4223.589844	4174.871582	4178.974121	4116.922852	450	3				0	4	4	4	4	4	120	0	8192	8192	8192	3776	7808	8512	6208	10688	9344
1568788422	121	0	4249.743652	4211.282227	4165.641113	4184.102539	4129.230957	450	3				0	4	4	4	4	4	121	0	8192	8192	8192	3776	7808	8512	6208	10688	8320
1568788422	122	0	4241.025879	4205.128418	4191.282227	4188.717773	4134.358887	450	3				0	4	4	4	4	4	122	0	8192	8192	8192	3776	7808	8512	6208	10688	9024
1568788422	123	0	4237.436035	4219.487305	4180.512695	4194.871582	4152.307617	1023	3				0	4	4	4	4	4	123	0	8192	8192	8192	3776	7808	8512	6208	10624	9408
1568788422	124	0	4266.153809	4240	4190.256348	4213.846191	4193.333496	450	3				0	4	4	4	4	4	124	0	8192	8192	8192	3776	7808	8576	6272	10752	9344
1568788422	125	0	4286.153809	4246.153809	4200.512695	4229.743652	4224.102539	450	3				0	4	4	4	4	4	125	0	8192	8192	8192	3776	7808	8512	6208	10688	9344
1568788422	126	0	4267.692383	4211.282227	4173.846191	4222.05127	4219.487305	450	3				0	4	4	4	4	4	126	0	8192	8192	8192	3776	7808	8512	6208	10752	9344
1568788422	127	0	4258.461426	4194.871582	4188.717773	4204.102539	4215.384766	233	3				0	4	4	4	4	4	127	0	8192	8192	8192	3776	7808	8512	6208	10752	9344
1568788422	0	0	4280	4229.743652	4175.897461	4197.436035	4237.436035	450	3				0	4	4	4	4	4	0	0	8192	8192	8192	3776	7808	8512	6208	10624	9408
1568788422	1	0	4272.307617	4237.94873	4164.615234	4181.538574	4234.871582	450	3				0	4	4	4	4	4	1	0	8192	8192	8192	3776	7808	8576	6272	10752	9344
1568788422	2	0	4223.077148	4192.820313	4162.05127	4146.153809	4193.846191	1023	3				0	4	4	4	4	4	2	0	8192	8192	8192	3776	7808	8576	6208	10688	9344
1568788422	3	0	4191.794922	4164.102539	4139.487305	4128.205078	4171.282227	450	3				0	4	4	4	4	4	3	0	8192	8192	8192	3776	7808	8512	6208	10688	9344
1568788422	4	0	4194.871582	4168.205078	4166.666504	4131.794922	4183.077148	1023	3				0	4	4	4	4	4	4	0	8192	8192	8192	3776	7808	8576	6208	10688	9344
1568788422	5	0	4214.358887	4178.461426	4171.794922	4150.256348	4204.615234	450	3				0	4	4	4	4	4	5	0	8192	8192	8192	3776	7808	8576	6208	10688	9344
1568788422	6	0	4249.743652	4209.230957	4189.230957	4183.077148	4238.461426	1023	3				0	4	4	4	4	4	6	0	8192	8192	8192	3776	7808	8576	6208	10752	9088
1568788422	7	0	4281.538574	4244.102539	4229.743652	4205.641113	4272.307617	450	3				0	4	4	4	4	4	7	0	8192	8192	8192	3776	7808	8576	6208	10752	9088
1568788422	8	0	4279.487305	4233.846191	4202.05127	4207.179688	4280.512695	450	3				0	4	4	4	4	4	8	0	8192	8192	8192	3776	7808	8576	6208	10688	9344
1568788422	9	0	4268.717773	4217.436035	4197.94873	4203.077148	4274.871582	1023	3				0	4	4	4	4	4	9	0	8192	8192	8192	3776	7808	8576	6272	10688	9344
1568788422	10	0	4281.025879	4246.153809	4202.05127	4203.589844	4278.974121	450	3				0	4	4	4	4	4	10	0	8192	8192	8192	3776	7808	8512	6208	10624	9280
1568788422	11	0	4294.358887	4272.820313	4197.94873	4208.717773	4282.563965	1023	3				0	4	4	4	4	4	11	0	8192	8192	8192	3776	7808	8576	6208	10624	9280
1568788422	12	0	4297.436035	4256.410156	4196.410156	4204.615234	4274.871582	450	3				0	4	4	4	4	4	12	0	8192	8192	8192	3776	7808	8576	6208	10752	9216
1568788422	13	0	4297.436035	4242.05127	4169.743652	4188.205078	4264.102539	450	3				0	4	4	4	4	4	13	0	8192	8192	8192	3776	7808	8576	6208	10688	9344
1568788422	14	0	4294.871582	4248.205078	4201.538574	4187.179688	4263.077148	450	3				0	4	4	4	4	4	14	0	8192	8192	8192	3776	7808	8576	6272	10752	9344
1568788422	15	0	4297.436035	4246.153809	4210.256348	4198.974121	4262.05127	1023	3				0	4	4	4	4	4	15	0	8192	8192	8192	3776	7808	8576	6208	10752	9280
1568788422	16	0	4294.358887	4242.05127	4190.256348	4190.769043	4241.538574	0	3				0	4	4	4	4	4	16	0	8192	8192	8192	3776	7808	8512	6208	10752	9408
1568788422	17	0	4280.512695	4231.794922	4211.282227	4177.94873	4218.461426	0	3				0	4	4	4	4	4	17	0	8192	8192	8192	3776	7808	8576	6144	10688	9408
1568788422	18	0	4277.436035	4217.436035	4196.922852	4188.717773	4211.282227	0	3				0	4	4	4	4	4	18	0	8192	8192	8192	3776	7808	8576	6208	10688	9344
1568788422	19	0	4286.666504	4225.641113	4203.589844	4202.05127	4201.025879	0	3				0	4	4	4	4	4	19	0	8192	8192	8192	3776	7808	8576	6208	10688	9344
1568788422	20	0	4290.769043	4248.205078	4205.641113	4201.025879	4185.641113	0	3				0	4	4	4	4	4	20	0	8192	8192	8192	3776	7808	8576	6144	10688	9408
1568788422	21	0	4289.230957	4242.05127	4191.282227	4196.922852	4179.487305	0	3				0	4	4	4	4	4	21	0	8192	8192	8192	3776	7808	8576	6144	10688	9408
1568788422	22	0	4282.563965	4217.436035	4205.641113	4191.794922	4172.820313	0	3				0	4	4	4	4	4	22	0	8192	8192	8192	3776	7808	8512	6208	10688	9344
1568788422	23	0	4265.128418	4205.128418	4171.794922	4181.025879	4151.282227	0	3				0	4	4	4	4	4	23	0	8192	8192	8192	3776	7808	8576	6144	10688	9344
1568788422	24	0	4258.461426	4194.871582	4175.384766	4177.94873	4138.461426	0	3				0	4	4	4	4	4	24	0	8192	8192	8192	3776	7808	8576	6208	10688	9024
1568788422	25	0	4275.384766	4180.512695	4192.307617	4186.666504	4145.641113	0	3				0	4	4	4	4	4	25	0	8192	8192	8192	3776	7808	8576	6208	10688	9024
1568788422	26	0	4287.692383	4178.461426	4172.307617	4187.179688	4146.153809	0	3				0	4	4	4	4	4	26	0	8192	8192	8192	3776	7808	8512	6208	10688	9344
1568788422	27	0	4279.487305	4174.358887	4192.307617	4183.589844	4130.256348	0	3				0	4	4	4	4	4	27	0	8192	8192	8192	3776	7808	8512	6208	10752	9408
1568788422	28	0	4267.692383	4157.94873	4185.128418	4181.538574	4115.897461	0	3				0	4	4	4	4	4	28	0	8192	8192	8192	3776	7808	8576	6144	10752	9344
1568788422	29	0	4261.538574	4145.641113	4183.589844	4170.256348	4107.179688	0	3				0	4	4	4	4	4	29	0	8192	8192	8192	3776	7744	8576	6144	10752	9344
1568788422	30	0	4262.563965	4166.153809	4193.333496	4169.230957	4105.641113	0	3				0	4	4	4	4	4	30	0	8192	8192	8192	3776	7808	8576	6272	10688	9344
1568788422	31	0	4269.743652	4190.769043	4182.05127	4184.615234	4108.205078	0	3				0	4	4	4	4	4	31	0	8192	8192	8192	3776	7744	8512	6208	10752	9344
1568788422	32	0	4262.563965	4178.461426	4200	4187.179688	4095.897461	0	3				0	4	4	4	4	4	32	0	8192	8192	8192	3776	7744	8576	6272	10752	9344
1568788422	33	0	4245.128418	4164.102539	4187.179688	4180	4077.435791	0	3				0	4	4	4	4	4	33	0	8192	8192	8192	3776	7744	8576	6144	10752	9152
1568788422	34	0	4246.666504	4168.205078	4184.615234	4183.589844	4079.487061	0	3				0	4	4	4	4	4	34	0	8192	8192	8192	3776	7808	8576	6144	10752	9152
1568788422	35	0	4252.820313	4160	4191.794922	4183.589844	4082.05127	0	3				0	4	4	4	4	4	35	0	8192	8192	8192	3776	7744	8512	6144	10688	9344
1568788422	36	0	4232.307617	4147.692383	4157.94873	4163.077148	4059.487061	0	3				0	4	4	4	4	4	36	0	8192	8192	8192	3776	7744	8512	6208	10688	9344
1568788422	37	0	4204.102539	4137.436035	4158.461426	4133.333496	4027.179443	0	3				0	4	4	4	4	4	37	0	8192	8192	8192	3712	7808	8576	6272	10688	9344
1568788422	38	0	4212.820313	4129.230957	4155.384766	4134.358887	4028.205078	0	3				0	4	4	4	4	4	38	0	8192	8192	8192	3776	7808	8512	6208	10688	9408
1568788422	39	0	4245.128418	4151.794922	4177.436035	4168.717773	4057.435791	0	3				0	4	4	4	4	4	39	0	8192	8192	8192	3776	7808	8576	6208	10688	9408
1568788422	40	0	4252.307617	4178.461426	4196.922852	4183.077148	4060	0	3				0	4	4	4	4	4	40	0	8192	8192	8192	3776	7808	8576	6208	10688	9344
1568788422	41	0	4243.589844	4174.358887	4165.641113	4177.436035	4044.102539	0	3				0	4	4	4	4	4	41	0	8192	8192	8192	3776	7808	8512	6144	10688	9408
1568788422	42	0	4254.358887	4170.256348	4194.871582	4190.769043	4051.794922	0	3				0	4	4	4	4	4	42	0	8192	8192	8192	3776	7808	8512	6208	10688	9344
1568788422	43	0	4273.333496	4184.615234	4200.512695	4211.794922	4070.769287	0	3				0	4	4	4	4	4	43	0	8192	8192	8192	3776	7808	8576	6208	10688	9344
1568788422	44	0	4283.589844	4192.820313	4191.282227	4222.05127	4078.461426	0	3				0	4	4	4	4	4	44	0	8192	8192	8192	3776	7808	8512	6208	10688	9344
1568788422	45	0	4287.179688	4188.717773	4220	4220.512695	4084.102539	0	3				0	4	4	4	4	4	45	0	8192	8192	8192	3776	7808	8512	6272	10688	9408
1568788422	46	0	4284.615234	4190.769043	4201.538574	4211.282227	4083.589844	0	3				0	4	4	4	4	4	46	0	8192	8192	8192	3776	7808	8576	6272	10688	9344
1568788422	47	0	4283.077148	4192.820313	4210.769043	4216.410156	4083.076904	0	3				0	4	4	4	4	4	47	0	8192	8192	8192	3776	7808	8512	6272	10688	9344
1568788422	48	0	4281.538574	4184.615234	4217.94873	4233.846191	4086.666748	0	3				0	4	4	4	4	4	48	0	8192	8192	8192	3776	7808	8512	6208	10688	9216
1568788422	49	0	4270.256348	4184.615234	4202.563965	4224.102539	4074.358887	0	3				0	4	4	4	4	4	49	0	8192	8192	8192	3776	7808	8576	6272	10688	9344
1568788422	50	0	4257.94873	4198.974121	4208.717773	4202.05127	4060	0	3				0	4	4	4	4	4	50	0	8192	8192	8192	3776	7808	8576	6272	10752	9344
1568788422	51	0	4251.794922	4203.077148	4185.128418	4207.179688	4056.410156	0	3				0	4	4	4	4	4	51	0	8192	8192	8192	3776	7808	8512	6144	10752	9152
1568788422	52	0	4242.05127	4188.717773	4195.384766	4212.307617	4050.256348	0	3				0	4	4	4	4	4	52	0	8192	8192	8192	3776	7808	8512	6144	10752	9152
1568788422	53	0	4232.307617	4184.615234	4199.487305	4192.307617	4041.025635	0	3				0	4	4	4	4	4	53	0	8192	8192	8192	3776	7808	8576	6208	10688	9664
1568788422	54	0	4230.769043	4186.666504	4182.05127	4176.922852	4036.410156	0	3				0	4	4	4	4	4	54	0	8192	8192	8192	3776	7808	8512	6272	10688	9408
1568788422	55	0	4247.179688	4190.769043	4209.743652	4194.871582	4046.666748	0	3				0	4	4	4	4	4	55	0	8192	8192	8192	3776	7808	8576	6272	10752	9344
1568788422	56	0	4261.538574	4207.179688	4208.717773	4226.153809	4063.589844	0	3				0	4	4	4	4	4	56	0	8192	8192	8192	3776	7808	8512	6208	10752	9344
1568788422	57	0	4251.794922	4205.128418	4209.743652	4222.05127	4060.512939	0	3				0	4	4	4	4	4	57	0	8192	8192	8192	3776	7808	8512	6208	10752	9344
1568788422	58	0	4253.333496	4180.512695	4204.615234	4205.641113	4055.897461	0	3				0	4	4	4	4	4	58	0	8192	8192	8192	3776	7808	8512	6144	10752	9408
1568788422	59	0	4287.692383	4192.820313	4202.563965	4225.641113	4082.564209	0	3				0	4	4	4	4	4	59	0	8192	8192	8192	3776	7808	8576	6272	10688	9280
1568788422	60	0	4308.717773	4231.794922	4240	4242.563965	4106.666504	0	3				0	4	4	4	4	4	60	0	8192	8192	8192	3776	7808	8576	6144	10688	9344
1568788422	61	0	4291.282227	4229.743652	4204.102539	4220	4091.794922	0	3				0	4	4	4	4	4	61	0	8192	8192	8192	3712	7808	8512	6144	10688	9344
1568788422	62	0	4281.538574	4209.230957	4190.256348	4209.230957	4079.487061	0	3				0	4	4	4	4	4	62	0	8192	8192	8192	3776	7808	8576	6272	10752	9280
1568788422	63	0	4285.641113	4211.282227	4216.922852	4215.384766	4081.025635	0	3				0	4	4	4	4	4	63	0	8192	8192	8192	3776	7808	8512	6208	10752	9408
1568788422	64	0	4257.94873	4198.974121	4189.743652	4192.307617	4052.820557	450	3				0	4	4	4	4	4	64	0	8192	8192	8192	3776	7808	8512	6272	10752	9344
1568788422	65	0	4220.512695	4162.05127	4188.717773	4165.128418	4014.871826	450	3				0	4	4	4	4	4	65	0	8192	8192	8192	3776	7808	8576	6272	10752	9344
1568788422	66	0	4232.820313	4170.256348	4193.846191	4180	4026.153809	1023	3				0	4	4	4	4	4	66	0	8192	8192	8192	3712	7808	8576	6272	10688	9088
1568788422	67	0	4276.410156	4203.077148	4213.333496	4217.94873	4065.128174	450	3				0	4	4	4	4	4	67	0	8192	8192	8192	3776	7808	8576	6272	10752	9280
1568788422	68	0	4286.153809	4196.922852	4218.461426	4220.512695	4068.205078	1023	3				0	4	4	4	4	4	68	0	8192	8192	8192	3776	7808	8576	6208	10688	9344
1568788422	69	0	4273.333496	4198.974121	4180.512695	4187.179688	4051.794922	450	3				0	4	4	4	4	4	69	0	8192	8192	8192	3776	7808	8512	6208	10688	9344
1568788422	70	0	4275.897461	4225.641113	4200	4176.410156	4056.410156	1023	3				0	4	4	4	4	4	70	0	8192	8192	8192	3776	7808	8512	6208	10688	9344
1568788422	71	0	4283.077148	4227.692383	4205.641113	4195.384766	4067.692383	450	3				0	4	4	4	4	4	71	0	8192	8192	8192	3776	7808	8576	6208	10752	9280
1568788422	72	0	4283.077148	4211.282227	4204.615234	4202.563965	4070.769287	450	3				0	4	4	4	4	4	72	0	8192	8192	8192	3776	7808	8576	6208	10688	9344
1568788422	73	0	4280.512695	4215.384766	4217.436035	4200.512695	4068.718018	1023	3				0	4	4	4	4	4	73	0	8192	8192	8192	3776	7808	8576	6272	10752	9344
1568788422	74	0	4267.692383	4215.384766	4181.025879	4198.461426	4055.384521	450	3				0	4	4	4	4	4	74	0	8192	8192	8192	3776	7808	8576	6208	10688	9344
1568788422	75	0	4254.358887	4207.179688	4191.794922	4186.153809	4039.487061	1023	3				0	4	4	4	4	4	75	0	8192	8192	8192	3776	7808	8512	6208	10688	9344
1568788422	76	0	4269.743652	4225.641113	4212.307617	4187.692383	4047.692383	450	3				0	4	4	4	4	4	76	0	8192	8192	8192	3776	7808	8576	6208	10688	9344
1568788422	77	0	4281.538574	4225.641113	4208.205078	4204.615234	4056.923096	450	3				0	4	4	4	4	4	77	0	8192	8128	8192	3776	7808	8512	6208	10752	9344
1568788422	78	0	4266.666504	4203.077148	4206.153809	4207.692383	4047.179443	450	3				0	4	4	4	4	4	78	0	8192	8192	8192	3776	7808	8512	6144	10688	9472
1568788422	79	0	4264.615234	4211.282227	4182.563965	4199.487305	4045.128174	1023	3				0	4	4	4	4	4	79	0	8192	8192	8192	3776	7808	8576	6144	10688	9472
1568788422	80	0	4274.871582	4231.794922	4205.128418	4201.025879	4053.333252	450	3				0	4	4	4	4	4	80	0	8192	8128	8192	3776	7808	8512	6272	10752	9344
1568788422	81	0	4269.743652	4217.436035	4198.974121	4202.563965	4051.281982	450	3				0	4	4	4	4	4	81	0	8192	8192	8192	3776	7808	8512	6208	10624	9344
1568788422	82	0	4270.769043	4213.333496	4178.974121	4193.333496	4054.358887	450	3				0	4	4	4	4	4	82	0	8192	8128	8192	3776	7808	8576	6208	10752	9344
1568788422	83	0	4284.615234	4221.538574	4204.102539	4188.205078	4064.615479	1023	3				0	4	4	4	4	4	83	0	8192	8192	8192	3776	7808	8512	6208	10752	9344
1568788422	84	0	4272.307617	4209.230957	4167.692383	4178.974121	4045.128174	450	3				0	4	4	4	4	4	84	0	8192	8192	8192	3776	7808	8512	6272	10752	9024
1568788422	85	0	4252.820313	4203.077148	4162.563965	4167.179688	4022.05127	450	3				0	4	4	4	4	4	85	0	8192	8192	8192	3776	7808	8576	6208	10752	9344
1568788422	86	0	4270.769043	4213.333496	4199.487305	4183.589844	4041.025635	450	3				0	4	4	4	4	4	86	0	8192	8192	8192	3776	7808	8512	6272	10752	9344
1568788422	87	0	4293.846191	4223.589844	4212.307617	4211.794922	4066.153809	1023	3				0	4	4	4	4	4	87	0	8192	8192	8192	3776	7808	8512	6272	10688	9344
1568788422	88	0	4289.230957	4231.794922	4221.538574	4213.846191	4062.564209	450	3				0	4	4	4	4	4	88	0	8192	8192	8192	3776	7808	8512	6272	10688	9344
1568788422	89	0	4280.512695	4237.94873	4196.410156	4210.769043	4055.897461	450	3				0	4	4	4	4	4	89	0	8192	8192	8192	3776	7808	8576	6208	10688	9600
1568788422	90	0	4284.102539	4231.794922	4209.230957	4221.025879	4064.615479	450	3				0	4	4	4	4	4	90	0	8192	8192	8192	3776	7808	8576	6208	10688	9344
1568788422	91	0	4284.102539	4219.487305	4218.974121	4220.512695	4071.281982	1023	3				0	4	4	4	4	4	91	0	8192	8192	8192	3776	7808	8512	6208	10688	9408
1568788422	92	0	4277.94873	4217.436035	4197.94873	4217.436035	4070.256348	450	3				0	4	4	4	4	4	92	0	8192	8192	8192	3776	7808	8512	6208	10752	9344
1568788422	93	0	4277.436035	4221.538574	4228.205078	4226.666504	4074.358887	450	3				0	4	4	4	4	4	93	0	8192	8192	8192	3776	7808	8512	6208	10752	9344
1568788422	94	0	4280	4231.794922	4214.358887	4238.974121	4078.974365	450	3				0	4	4	4	4	4	94	0	8192	8192	8192	3776	7808	8512	6144	10688	9408
1568788422	95	0	4274.358887	4229.743652	4193.846191	4233.846191	4070.769287	1023	3				0	4	4	4	4	4	95	0	8192	8192	8192	3776	7808	8512	6272	10752	9344
1568788422	96	0	4265.641113	4201.025879	4192.307617	4209.743652	4060	450	3				0	4	4	4	4	4	96	0	8192	8192	8192	3776	7808	8512	6208	10688	9216
1568788422	97	0	4270.769043	4198.974121	4180	4207.179688	4067.692383	450	3				0	4	4	4	4	4	97	0	8192	8192	8192	3776	7808	8512	6208	10688	9216
1568788422	98	0	4282.05127	4235.897461	4208.205078	4229.743652	4081.025635	450	3				0	4	4	4	4	4	98	0	8192	8192	8192	3776	7808	8576	6272	10752	9344
1568788422	99	0	4280.512695	4252.307617	4198.461426	4232.307617	4078.974365	1023	3				0	4	4	4	4	4	99	0	8192	8192	8192	3776	7808	8512	6208	10688	9408
1568788422	100	0	4261.025879	4225.641113	4187.692383	4208.717773	4058.974365	450	3				0	4	4	4	4	4	100	0	8192	8192	8192	3776	7808	8512	6272	10688	9408
1568788422	101	0	4222.563965	4203.077148	4187.692383	4177.94873	4023.076904	450	3				0	4	4	4	4	4	101	0	8192	8192	8192	3776	7808	8512	6272	10688	9408
1568788422	102	0	4189.230957	4198.974121	4161.538574	4154.871582	3994.871826	450	3				0	4	4	4	4	4	102	0	8192	8192	8192	3776	7808	8512	6272	10624	9344
1568788422	103	0	4195.897461	4194.871582	4194.358887	4152.307617	4001.025635	1023	3				0	4	4	4	4	4	103	0	8192	8192	8192	3776	7808	8512	6272	10752	9408
1568788422	104	0	4221.025879	4194.871582	4204.615234	4169.743652	4023.076904	450	3				0	4	4	4	4	4	104	0	8192	8192	8192	3776	7808	8576	6208	10688	9344
1568788422	105	0	4231.282227	4207.179688	4201.025879	4188.717773	4038.974365	450	3				0	4	4	4	4	4	105	0	8192	8192	8192	3776	7808	8576	6272	10752	9536
1568788422	106	0	4242.563965	4229.743652	4221.025879	4196.410156	4058.974365	450	3				0	4	4	4	4	4	106	0	8192	8192	8192	3776	7808	8512	6272	10752	9536
1568788422	107	0	4257.94873	4221.538574	4202.563965	4201.025879	4078.461426	1023	3				0	4	4	4	4	4	107	0	8192	8192	8192	3776	7808	8512	6208	10688	9472
1568788422	108	0	4265.128418	4196.922852	4211.282227	4213.846191	4084.102539	450	3				0	4	4	4	4	4	108	0	8192	8192	8192	3776	7808	8512	6208	10752	9344
1568788422	109	0	4272.820313	4213.333496	4203.077148	4218.974121	4083.589844	450	3				0	4	4	4	4	4	109	0	8192	8192	8192	3776	7808	8512	6208	10688	9408
1568788422	110	0	4282.05127	4244.102539	4192.820313	4207.179688	4087.179443	450	3				0	4	4	4	4	4	110	0	8192	8192	8192	3776	7808	8576	6208	10752	9344
1568788422	111	0	4276.410156	4240	4210.769043	4191.794922	4083.076904	1023	3				0	4	4	4	4	4	111	0	8192	8192	8192	3776	7808	8512	6208	10752	9344
1568788422	112	0	4255.384766	4219.487305	4175.384766	4184.615234	4065.128174	450	3				0	4	4	4	4	4	112	0	8192	8192	8192	3776	7808	8512	6272	10688	9344
1568788422	113	0	4238.461426	4221.538574	4177.436035	4186.666504	4049.743652	450	3				0	4	4	4	4	4	113	0	8192	8192	8192	3776	7808	8512	6336	10688	9408
1568788422	114	0	4241.538574	4227.692383	4192.820313	4192.307617	4050.256348	450	3				0	4	4	4	4	4	114	0	8192	8192	8192	3776	7808	8576	6208	10624	9344
1568788422	115	0	4245.641113	4225.641113	4179.487305	4195.384766	4053.846191	1023	3				0	4	4	4	4	4	115	0	8192	8192	8192	3776	7808	8512	6208	10624	9344
1568788422	116	0	4239.487305	4209.230957	4181.538574	4192.820313	4052.307617	450	3				0	4	4	4	4	4	116	0	8192	8192	8192	3776	7808	8576	6208	10688	9344
1568788422	117	0	4238.974121	4188.717773	4164.615234	4188.205078	4053.333252	450	3				0	4	4	4	4	4	117	0	8192	8192	8192	3776	7808	8576	6272	10688	9344
1568788422	118	0	4242.563965	4205.128418	4185.641113	4182.563965	4054.358887	450	3				0	4	4	4	4	4	118	0	8192	8192	8192	3776	7808	8512	6208	10688	9408
1568788423	119	0	4243.077148	4223.589844	4189.230957	4181.538574	4053.333252	1023	3				0	4	4	4	4	4	119	0	8192	8192	8192	3776	7808	8512	6208	10688	9408
1568788423	120	0	4248.717773	4207.179688	4171.282227	4188.205078	4064.102539	450	3				0	4	4	4	4	4	120	0	8192	8192	8192	3776	7808	8576	6208	10688	9408
1568788423	121	0	4247.179688	4182.563965	4189.743652	4182.563965	4065.641113	450	3				0	4	4	4	4	4	121	0	8192	8192	8192	3776	7808	8512	6272	10688	9280
1568788423	122	0	4223.077148	4174.358887	4162.05127	4167.692383	4040.512939	450	3				0	4	4	4	4	4	122	0	8192	8192	8192	3776	7808	8512	6208	10688	9408
1568788423	123	0	4213.846191	4170.256348	4168.205078	4168.717773	4034.871826	1023	3				0	4	4	4	4	4	123	0	8192	8192	8192	3776	7808	8512	6208	10752	9344
1568788423	124	0	4218.974121	4162.05127	4180	4168.205078	4051.281982	450	3				0	4	4	4	4	4	124	0	8192	8192	8192	3776	7808	8512	6208	10752	9344
1568788423	125	0	4205.128418	4160	4145.641113	4143.589844	4042.05127	450	3				0	4	4	4	4	4	125	0	8192	8192	8192	3776	7808	8512	6272	10624	9600
1568788423	126	0	4204.615234	4143.589844	4173.846191	4140.512695	4038.461426	450	3				0	4	4	4	4	4	126	0	8192	8192	8192	3776	7808	8576	6208	10688	9344
1568788423	127	0	4222.05127	4135.384766	4187.179688	4171.282227	4059.487061	233	3				0	4	4	4	4	4	127	0	8192	8192	8192	3776	7808	8512	6208	10688	9408
1568788423	0	0	4223.077148	4153.846191	4183.077148	4183.077148	4064.615479	450	3				0	4	4	4	4	4	0	0	8192	8192	8192	3776	7808	8512	6208	10752	9088
1568788423	1	0	4220.512695	4172.307617	4185.128418	4185.641113	4060.512939	450	3				0	4	4	4	4	4	1	0	8192	8192	8192	3776	7808	8512	6208	10752	9088
1568788423	2	0	4232.820313	4176.410156	4172.820313	4201.538574	4071.281982	1023	3				0	4	4	4	4	4	2	0	8192	8192	8192	3776	7808	8512	6208	10688	9408
1568788423	3	0	4239.487305	4178.461426	4197.94873	4208.205078	4078.974365	450	3				0	4	4	4	4	4	3	0	8192	8192	8192	3776	7808	8512	6208	10752	9344
1568788423	4	0	4236.922852	4184.615234	4186.666504	4202.05127	4079.487061	1023	3				0	4	4	4	4	4	4	0	8192	8192	8192	3776	7808	8576	6208	10624	9408
1568788423	5	0	4237.94873	4186.666504	4180	4192.820313	4080.512939	450	3				0	4	4	4	4	4	5	0	8192	8192	8192	3776	7808	8512	6208	10624	9408
1568788423	6	0	4233.333496	4186.666504	4203.589844	4187.179688	4077.435791	1023	3				0	4	4	4	4	4	6	0	8192	8192	8192	3776	7808	8576	6144	10688	9344
1568788423	7	0	4220	4164.102539	4181.538574	4186.153809	4068.205078	450	3				0	4	4	4	4	4	7	0	8192	8192	8192	3776	7808	8576	6208	10688	9344
1568788423	8	0	4213.333496	4143.589844	4178.461426	4183.077148	4062.564209	450	3				0	4	4	4	4	4	8	0	8192	8192	8192	3776	7808	8576	6336	10752	9408
1568788423	9	0	4224.615234	4174.358887	4170.256348	4182.563965	4070.256348	1023	3				0	4	4	4	4	4	9	0	8192	8192	8192	3776	7808	8576	6336	10752	9408
1568788423	10	0	4234.871582	4194.871582	4175.897461	4184.615234	4076.410156	450	3				0	4	4	4	4	4	10	0	8192	8192	8192	3776	7808	8512	6208	10752	9344
1568788423	11	0	4226.666504	4174.358887	4196.410156	4181.538574	4069.230713	1023	3				0	4	4	4	4	4	11	0	8192	8192	8192	3776	7808	8512	6208	10688	9344
1568788423	12	0	4222.563965	4168.205078	4174.871582	4184.615234	4072.820557	450	3				0	4	4	4	4	4	12	0	8192	8192	8192	3776	7808	8512	6336	10624	9344
1568788423	13	0	4231.794922	4186.666504	4196.410156	4198.461426	4088.205078	450	3				0	4	4	4	4	4	13	0	8192	8192	8192	3776	7808	8576	6336	10624	9344
1568788423	14	0	4240.512695	4192.820313	4196.410156	4204.102539	4095.384521	450	3				0	4	4	4	4	4	14	0	8192	8192	8192	3776	7808	8576	6208	10688	9408
1568788423	15	0	4248.205078	4178.461426	4183.077148	4208.717773	4103.077148	1023	3				0	4	4	4	4	4	15	0	8192	8192	8192	3776	7808	8512	6272	10752	9344
1568788423	16	0	4252.820313	4162.05127	4199.487305	4213.333496	4110.256348	0	3				0	4	4	4	4	4	16	0	8192	8192	8192	3776	7808	8512	6208	10688	9408
1568788423	17	0	4253.333496	4174.358887	4167.179688	4204.102539	4108.717773	0	3				0	4	4	4	4	4	17	0	8192	8192	8192	3712	7808	8512	6272	10688	9344
1568788423	18	0	4245.128418	4190.769043	4167.692383	4186.666504	4104.615234	0	3				0	4	4	4	4	4	18	0	8192	8192	8192	3776	7808	8512	6208	10752	9408
1568788423	19	0	4236.922852	4184.615234	4173.333496	4176.410156	4107.179688	0	3				0	4	4	4	4	4	19	0	8192	8192	8192	3776	7808	8512	6208	10752	9408
1568788423	20	0	4247.692383	4188.717773	4173.846191	4188.717773	4121.025879	0	3				0	4	4	4	4	4	20	0	8192	8192	8192	3776	7808	8512	6272	10688	9344
1568788423	21	0	4260	4207.179688	4208.717773	4207.179688	4138.461426	0	3				0	4	4	4	4	4	21	0	8192	8192	8192	3776	7808	8576	6208	10752	9408
1568788423	22	0	4249.230957	4198.974121	4192.820313	4207.692383	4138.974121	0	3				0	4	4	4	4	4	22	0	8192	8192	8192	3776	7808	8512	6272	10688	9408
1568788423	23	0	4236.922852	4188.717773	4198.974121	4195.897461	4130.256348	0	3				0	4	4	4	4	4	23	0	8192	8192	8192	3776	7808	8512	6272	10688	9408
1568788423	24	0	4246.666504	4198.974121	4221.025879	4199.487305	4141.538574	0	3				0	4	4	4	4	4	24	0	8192	8192	8192	3776	7808	8512	6208	10688	9344
1568788423	25	0	4266.153809	4198.974121	4222.563965	4217.94873	4165.641113	0	3				0	4	4	4	4	4	25	0	8192	8192	8192	3776	7808	8576	6208	10688	9344
1568788423	26	0	4269.230957	4207.179688	4235.384766	4219.487305	4175.384766	0	3				0	4	4	4	4	4	26	0	8192	8192	8192	3776	7808	8512	6144	10752	9472
1568788423	27	0	4255.384766	4217.436035	4197.94873	4209.230957	4164.615234	0	3				0	4	4	4	4	4	27	0	8192	8192	8192	3776	7808	8512	6144	10752	9472
1568788423	28	0	4245.128418	4205.128418	4189.230957	4202.563965	4153.333496	0	3				0	4	4	4	4	4	28	0	8192	8192	8192	3776	7808	8512	6208	10688	9344
1568788423	29	0	4249.230957	4192.820313	4201.538574	4200	4158.461426	0	3				0	4	4	4	4	4	29	0	8192	8192	8192	3776	7808	8512	6208	10752	9408
1568788423	30	0	4256.922852	4205.128418	4185.641113	4203.589844	4172.307617	0	3				0	4	4	4	4	4	30	0	8192	8192	8192	3776	7808	8576	6272	10624	9344
1568788423	31	0	4262.563965	4207.179688	4206.153809	4209.743652	4181.538574	0	3				0	4	4	4	4	4	31	0	8192	8192	8192	3776	7808	8576	6272	10624	9344
1568788423	32	0	4263.589844	4198.974121	4198.974121	4207.179688	4180.512695	0	3				0	4	4	4	4	4	32	0	8192	8192	8192	3776	7808	8576	6208	10688	9408
1568788423	33	0	4249.743652	4207.179688	4200.512695	4196.410156	4165.641113	0	3				0	4	4	4	4	4	33	0	8192	8192	8192	3776	7808	8512	6208	10688	9344
1568788423	34	0	4236.410156	4209.230957	4218.461426	4205.128418	4152.820313	0	3				0	4	4	4	4	4	34	0	8192	8192	8192	3776	7808	8576	6272	10688	9344
1568788423	35	0	4235.897461	4201.025879	4203.077148	4222.05127	4148.717773	0	3				0	4	4	4	4	4	35	0	8192	8192	8192	3776	7808	8576	6272	10752	9408
1568788423	36	0	4238.461426	4215.384766	4215.384766	4219.487305	4141.025879	0	3				0	4	4	4	4	4	36	0	8192	8192	8192	3776	7808	8512	6272	10752	9472
1568788423	37	0	4229.743652	4231.794922	4197.436035	4211.794922	4124.615234	0	3				0	4	4	4	4	4	37	0	8192	8192	8192	3776	7808	8576	6208	10688	9472
1568788423	38	0	4213.846191	4217.436035	4184.615234	4196.922852	4110.256348	0	3				0	4	4	4	4	4	38	0	8192	8192	8192	3776	7808	8576	6208	10688	9408
1568788423	39	0	4221.025879	4209.230957	4202.05127	4182.05127	4113.333496	0	3				0	4	4	4	4	4	39	0	8192	8192	8192	3776	7808	8512	6208	10688	9344
1568788423	40	0	4249.743652	4231.794922	4187.692383	4193.333496	4131.794922	0	3				0	4	4	4	4	4	40	0	8192	8192	8192	3776	7808	8512	6272	10688	9344
1568788423	41	0	4250.769043	4233.846191	4197.436035	4203.077148	4129.230957	0	3				0	4	4	4	4	4	41	0	8192	8192	8192	3776	7808	8576	6272	10688	9344
1568788423	42	0	4220.512695	4213.333496	4173.333496	4177.94873	4103.589844	0	3				0	4	4	4	4	4	42	0	8192	8192	8192	3776	7808	8512	6272	10752	9408
1568788423	43	0	4217.94873	4203.077148	4150.769043	4162.563965	4103.077148	0	3				0	4	4	4	4	4	43	0	8192	8192	8192	3776	7808	8512	6208	10688	9344
1568788423	44	0	4247.692383	4209.230957	4175.384766	4189.230957	4125.641113	0	3				0	4	4	4	4	4	44	0	8192	8192	8192	3776	7808	8576	6208	10688	9600
1568788423	45	0	4252.820313	4198.974121	4162.563965	4203.589844	4127.692383	0	3				0	4	4	4	4	4	45	0	8192	8192	8192	3776	7808	8512	6208	10688	9600
1568788423	46	0	4235.384766	4186.666504	4178.974121	4192.820313	4115.897461	0	3				0	4	4	4	4	4	46	0	8192	8192	8192	3776	7808	8576	6208	10752	9344
1568788423	47	0	4217.94873	4198.974121	4178.461426	4180.512695	4101.538574	0	3				0	4	4	4	4	4	47	0	8192	8192	8192	3776	7808	8576	6272	10752	9344
1568788423	48	0	4202.563965	4209.230957	4163.589844	4175.384766	4084.102539	0	3				0	4	4	4	4	4	48	0	8192	8192	8192	3776	7808	8512	6272	10752	9344
1568788423	49	0	4200	4203.077148	4191.282227	4185.128418	4078.974365	0	3				0	4	4	4	4	4	49	0	8192	8192	8192	3776	7808	8512	6272	10752	9344
1568788423	50	0	4217.94873	4209.230957	4192.820313	4198.461426	4096.410156	0	3				0	4	4	4	4	4	50	0	8192	8192	8192	3776	7808	8512	6272	10688	9408
1568788423	51	0	4237.436035	4225.641113	4218.974121	4212.307617	4115.897461	0	3				0	4	4	4	4	4	51	0	8192	8192	8192	3776	7808	8576	6208	10688	9344
1568788423	52	0	4231.282227	4211.282227	4206.666504	4217.436035	4107.692383	0	3				0	4	4	4	4	4	52	0	8192	8192	8192	3776	7808	8512	6272	10752	9408
1568788423	53	0	4213.333496	4196.922852	4166.153809	4201.538574	4089.230713	0	3				0	4	4	4	4	4	53	0	8192	8192	8192	3776	7808	8576	6208	10752	9600
1568788423	54	0	4213.846191	4198.974121	4193.333496	4188.717773	4098.461426	0	3				0	4	4	4	4	4	54	0	8192	8192	8192	3776	7808	8576	6208	10752	9600
1568788423	55	0	4222.05127	4190.769043	4188.717773	4193.333496	4113.333496	0	3				0	4	4	4	4	4	55	0	8192	8192	8192	3776	7808	8512	6208	10688	9536
1568788423	56	0	4216.410156	4196.922852	4181.538574	4182.05127	4106.153809	0	3				0	4	4	4	4	4	56	0	8192	8192	8192	3776	7808	8512	6272	10752	9408
1568788423	57	0	4212.820313	4215.384766	4180	4167.179688	4103.589844	0	3				0	4	4	4	4	4	57	0	8192	8192	8192	3776	7808	8512	6272	10752	9408
1568788423	58	0	4229.230957	4223.589844	4176.922852	4197.94873	4123.077148	0	3				0	4	4	4	4	4	58	0	8192	8192	8192	3776	7808	8576	6272	10752	9408
1568788423	59	0	4240.512695	4223.589844	4211.282227	4224.102539	4131.282227	0	3				0	4	4	4	4	4	59	0	8192	8192	8192	3776	7808	8512	6272	10752	9408
1568788423	60	0	4228.717773	4221.538574	4194.871582	4203.077148	4113.333496	0	3				0	4	4	4	4	4	60	0	8192	8192	8192	3776	7808	8576	6272	10752	9408
1568788423	61	0	4214.358887	4213.333496	4190.769043	4186.666504	4098.974121	0	3				0	4	4	4	4	4	61	0	8192	8192	8192	3776	7808	8576	6272	10688	9344
1568788423	62	0	4218.974121	4225.641113	4205.128418	4200.512695	4109.743652	0	3				0	4	4	4	4	4	62	0	8192	8192	8192	3776	7808	8576	6208	10688	9472
1568788423	63	0	4225.128418	4229.743652	4184.615234	4208.205078	4118.974121	0	3				0	4	4	4	4	4	63	0	8192	8192	8192	3776	7808	8576	6208	10688	9472
1568788423	64	0	4223.077148	4203.077148	4196.922852	4195.384766	4117.436035	450	3				0	4	4	4	4	4	64	0	8192	8192	8192	3776	7808	8512	6208	10752	9344
1568788423	65	0	4228.205078	4213.333496	4193.333496	4191.794922	4120.512695	450	3				0	4	4	4	4	4	65	0	8192	8192	8192	3776	7808	8576	6208	10624	9344
1568788423	66	0	4235.897461	4242.05127	4195.897461	4206.666504	4127.179688	1023	3				0	4	4	4	4	4	66	0	8192	8192	8192	3776	7808	8512	6272	10816	9408
1568788423	67	0	4238.974121	4227.692383	4195.897461	4211.794922	4136.410156	450	3				0	4	4	4	4	4	67	0	8192	8192	8192	3776	7808	8512	6272	10816	9408
1568788423	68	0	4233.846191	4211.282227	4161.538574	4195.384766	4135.384766	1023	3				0	4	4	4	4	4	68	0	8192	8192	8192	3776	7808	8512	6208	10752	9344
1568788423	69	0	4220	4215.384766	4181.025879	4181.538574	4120.512695	450	3				0	4	4	4	4	4	69	0	8192	8192	8192	3776	7808	8576	6208	10688	9408
1568788423	70	0	4214.871582	4217.436035	4177.94873	4182.05127	4116.410156	1023	3				0	4	4	4	4	4	70	0	8192	8192	8192	3776	7808	8512	6208	10688	9344
1568788423	71	0	4216.922852	4213.333496	4168.205078	4178.974121	4117.436035	450	3				0	4	4	4	4	4	71	0	8192	8192	8192	3712	7808	8576	6208	10752	9408
1568788423	72	0	4197.94873	4203.077148	4174.358887	4164.615234	4091.794922	450	3				0	4	4	4	4	4	72	0	8192	8192	8192	3776	7808	8512	6208	10752	9408
1568788423	73	0	4161.538574	4174.358887	4143.589844	4142.563965	4057.435791	1023	3				0	4	4	4	4	4	73	0	8192	8192	8192	3776	7808	8512	6208	10688	9280
1568788423	74	0	4146.666504	4157.94873	4159.487305	4129.743652	4051.281982	450	3				0	4	4	4	4	4	74	0	8192	8192	8192	3776	7808	8512	6272	10688	9408
1568788423	75	0	4171.794922	4186.666504	4173.333496	4152.307617	4072.307617	1023	3				0	4	4	4	4	4	75	0	8192	8192	8192	3776	7808	8576	6208	10688	9408
1568788423	76	0	4208.205078	4229.743652	4184.615234	4195.897461	4101.538574	450	3				0	4	4	4	4	4	76	0	8192	8192	8192	3776	7808	8576	6208	10752	9344
1568788423	77	0	4224.615234	4237.94873	4207.179688	4208.205078	4120	450	3				0	4	4	4	4	4	77	0	8192	8192	8192	3776	7808	8576	6208	10752	9344
1568788423	78	0	4230.256348	4221.538574	4178.461426	4199.487305	4130.256348	450	3				0	4	4	4	4	4	78	0	8192	8192	8192	3776	7808	8576	6272	10688	9344
1568788423	79	0	4235.384766	4209.230957	4179.487305	4204.102539	4137.94873	1023	3				0	4	4	4	4	4	79	0	8192	8192	8192	3776	7808	8512	6272	10752	9408
1568788423	80	0	4240	4225.641113	4189.230957	4213.846191	4144.102539	450	3				0	4	4	4	4	4	80	0	8192	8192	8192	3776	7808	8512	6144	10688	9344
1568788423	81	0	4239.487305	4240	4196.922852	4209.743652	4141.538574	450	3				0	4	4	4	4	4	81	0	8192	8192	8192	3776	7808	8576	6144	10688	9344
1568788423	82	0	4218.461426	4217.436035	4209.743652	4200	4115.384766	450	3				0	4	4	4	4	4	82	0	8192	8192	8192	3776	7808	8576	6272	10688	9408
1568788423	83	0	4204.102539	4217.436035	4181.025879	4200	4096.922852	1023	3				0	4	4	4	4	4	83	0	8192	8192	8192	3776	7808	8576	6208	10688	9344
1568788423	84	0	4215.384766	4252.307617	4200.512695	4200	4105.641113	450	3				0	4	4	4	4	4	84	0	8192	8192	8192	3776	7808	8576	6208	10688	9344
1568788423	85	0	4220	4252.307617	4207.692383	4194.871582	4112.307617	450	3				0	4	4	4	4	4	85	0	8192	8192	8128	3776	7808	8576	6208	10688	9344
1568788423	86	0	4224.615234	4235.897461	4184.615234	4208.205078	4117.94873	450	3				0	4	4	4	4	4	86	0	8192	8192	8128	3776	7808	8512	6272	10752	9344
1568788423	87	0	4253.333496	4254.358887	4213.333496	4222.563965	4141.538574	1023	3				0	4	4	4	4	4	87	0	8192	8192	8128	3776	7808	8576	6208	10688	9344
1568788423	88	0	4265.128418	4262.563965	4202.563965	4212.820313	4150.769043	450	3				0	4	4	4	4	4	88	0	8192	8192	8192	3776	7808	8640	6272	10752	9408
1568788423	89	0	4251.282227	4242.05127	4200.512695	4206.153809	4138.461426	450	3				0	4	4	4	4	4	89	0	8192	8192	8192	3776	7808	8512	6272	10688	9344
1568788423	90	0	4256.922852	4244.102539	4207.179688	4216.410156	4141.025879	450	3				0	4	4	4	4	4	90	0	8192	8192	8192	3776	7808	8576	6272	10688	9344
1568788423	91	0	4276.922852	4246.153809	4190.256348	4215.897461	4163.077148	1023	3				0	4	4	4	4	4	91	0	8192	8192	8192	3776	7808	8512	6208	10688	9536
1568788423	92	0	4285.641113	4223.589844	4214.358887	4214.871582	4182.05127	450	3				0	4	4	4	4	4	92	0	8192	8192	8192	3776	7808	8512	6208	10752	9408
1568788423	93	0	4280	4215.384766	4194.358887	4218.461426	4177.94873	450	3				0	4	4	4	4	4	93	0	8192	8192	8192	3776	7808	8576	6208	10752	9408
1568788423	94	0	4267.692383	4227.692383	4186.666504	4210.769043	4165.128418	450	3				0	4	4	4	4	4	94	0	8192	8192	8192	3776	7808	8512	6208	10688	9344
1568788423	95	0	4263.077148	4225.641113	4212.307617	4210.769043	4166.666504	1023	3				0	4	4	4	4	4	95	0	8192	8192	8192	3776	7808	8512	6208	10688	9344
1568788423	96	0	4255.897461	4215.384766	4201.538574	4223.077148	4158.974121	450	3				0	4	4	4	4	4	96	0	8192	8192	8192	3776	7808	8576	6208	10752	9344
1568788423	97	0	4237.436035	4211.282227	4212.307617	4216.922852	4140	450	3				0	4	4	4	4	4	97	0	8192	8192	8192	3776	7808	8512	6144	10688	9344
1568788423	98	0	4230.769043	4209.230957	4204.102539	4208.205078	4140	450	3				0	4	4	4	4	4	98	0	8192	8192	8192	3776	7808	8512	6208	10688	9344
1568788423	99	0	4243.589844	4219.487305	4217.436035	4223.589844	4154.358887	1023	3				0	4	4	4	4	4	99	0	8192	8192	8192	3776	7808	8512	6208	10688	9344
1568788423	100	0	4247.179688	4213.333496	4236.410156	4226.153809	4156.410156	450	3				0	4	4	4	4	4	100	0	8192	8192	8192	3776	7808	8512	6208	10688	9344
1568788423	101	0	4234.871582	4194.871582	4200	4204.102539	4147.692383	450	3				0	4	4	4	4	4	101	0	8192	8192	8192	3776	7808	8512	6144	10688	9408
1568788423	102	0	4224.615234	4201.025879	4198.461426	4198.974121	4141.538574	450	3				0	4	4	4	4	4	102	0	8192	8192	8192	3776	7808	8576	6208	10688	9344
1568788423	103	0	4216.922852	4207.179688	4191.794922	4215.384766	4134.871582	1023	3				0	4	4	4	4	4	103	0	8192	8192	8192	3776	7808	8512	6208	10688	9344
1568788423	104	0	4212.820313	4194.871582	4193.846191	4214.871582	4132.820313	450	3				0	4	4	4	4	4	104	0	8192	8192	8192	3776	7808	8512	6208	10688	9152
1568788423	105	0	4221.538574	4192.820313	4209.230957	4209.230957	4144.615234	450	3				0	4	4	4	4	4	105	0	8192	8192	8192	3776	7808	8512	6272	10688	9344
1568788423	106	0	4233.846191	4198.974121	4185.641113	4220	4156.922852	450	3				0	4	4	4	4	4	106	0	8192	8192	8192	3776	7808	8576	6208	10752	9408
1568788423	107	0	4231.794922	4198.974121	4202.563965	4219.487305	4157.94873	1023	3				0	4	4	4	4	4	107	0	8192	8192	8192	3776	7808	8512	6208	10688	9408
1568788423	108	0	4216.410156	4188.717773	4198.974121	4201.538574	4145.128418	450	3				0	4	4	4	4	4	108	0	8192	8192	8192	3712	7808	8576	6208	10688	9408
1568788423	109	0	4210.256348	4176.410156	4190.256348	4197.94873	4139.487305	450	3				0	4	4	4	4	4	109	0	8192	8192	8192	3776	7808	8576	6208	10752	9280
1568788423	110	0	4227.179688	4194.871582	4212.307617	4208.717773	4156.410156	450	3				0	4	4	4	4	4	110	0	8192	8192	8192	3776	7808	8512	6272	10688	9344
1568788423	111	0	4236.410156	4223.589844	4191.282227	4216.922852	4168.717773	1023	3				0	4	4	4	4	4	111	0	8192	8192	8192	3776	7808	8576	6272	10752	9344
1568788423	112	0	4234.871582	4221.538574	4212.307617	4224.615234	4169.230957	450	3				0	4	4	4	4	4	112	0	8192	8192	8192	3776	7808	8512	6208	10688	9408
1568788423	113	0	4246.153809	4215.384766	4226.666504	4229.743652	4177.436035	450	3				0	4	4	4	4	4	113	0	8192	8192	8192	3776	7808	8576	6208	10688	9408
1568788423	114	0	4248.717773	4219.487305	4207.179688	4217.94873	4181.025879	450	3				0	4	4	4	4	4	114	0	8192	8192	8192	3712	7808	8576	6272	10688	9344
1568788423	115	0	4231.794922	4215.384766	4217.436035	4209.743652	4166.153809	1023	3				0	4	4	4	4	4	115	0	8192	8192	8192	3776	7808	8576	6272	10752	9344
1568788423	116	0	4231.794922	4213.333496	4195.384766	4222.563965	4163.589844	450	3				0	4	4	4	4	4	116	0	8192	8192	8192	3776	7808	8512	6272	10688	9024
1568788423	117	0	4250.769043	4211.282227	4201.025879	4242.563965	4184.615234	450	3				0	4	4	4	4	4	117	0	8192	8192	8192	3776	7808	8576	6272	10688	9024
1568788424	118	0	4249.743652	4186.666504	4205.641113	4238.461426	4190.256348	450	3				0	4	4	4	4	4	118	0	8192	8192	8192	3776	7808	8512	6208	10752	9408
1568788424	119	0	4233.846191	4188.717773	4191.282227	4216.922852	4175.384766	1023	3				0	4	4	4	4	4	119	0	8192	8192	8192	3776	7808	8512	6208	10752	9344
1568788424	120	0	4231.794922	4223.589844	4216.922852	4214.358887	4173.333496	450	3				0	4	4	4	4	4	120	0	8192	8192	8192	3776	7808	8512	6208	10688	9408
1568788424	121	0	4235.897461	4229.743652	4206.666504	4229.230957	4185.641113	450	3				0	4	4	4	4	4	121	0	8192	8192	8192	3776	7808	8576	6208	10688	9408
1568788424	122	0	4228.205078	4213.333496	4205.641113	4226.666504	4177.94873	450	3				0	4	4	4	4	4	122	0	8192	8192	8192	3776	7808	8512	6144	10688	9344
1568788424	123	0	4210.256348	4207.179688	4208.205078	4208.717773	4153.846191	1023	3				0	4	4	4	4	4	123	0	8192	8192	8192	3776	7808	8512	6208	10752	9408
1568788424	124	0	4210.769043	4223.589844	4207.692383	4218.461426	4155.384766	450	3				0	4	4	4	4	4	124	0	8192	8192	8192	3776	7808	8512	6208	10624	9344
1568788424	125	0	4228.717773	4244.102539	4243.589844	4243.077148	4173.846191	450	3				0	4	4	4	4	4	125	0	8192	8192	8192	3776	7808	8512	6208	10752	9728
1568788424	126	0	4226.666504	4237.94873	4213.333496	4236.410156	4175.897461	450	3				0	4	4	4	4	4	126	0	8192	8192	8192	3776	7808	8576	6208	10752	9728
1568788424	127	0	4218.974121	4205.128418	4196.410156	4221.025879	4170.256348	233	3				0	4	4	4	4	4	127	0	8192	8192	8192	3776	7808	8576	6272	10752	9216
1568788424	0	0	4226.666504	4203.077148	4214.871582	4221.025879	4171.282227	450	3				0	4	4	4	4	4	0	0	8192	8192	8192	3776	7808	8512	6208	10688	9344
1568788424	1	0	4225.641113	4227.692383	4196.922852	4215.897461	4167.692383	450	3				0	4	4	4	4	4	1	0	8192	8192	8192	3776	7808	8576	6272	10688	9344
1568788424	2	0	4222.563965	4231.794922	4212.307617	4210.256348	4169.743652	1023	3				0	4	4	4	4	4	2	0	8192	8192	8192	3776	7808	8512	6272	10688	9088
1568788424	3	0	4240	4229.743652	4205.128418	4218.974121	4183.077148	450	3				0	4	4	4	4	4	3	0	8192	8192	8192	3776	7808	8512	6272	10688	9088
1568788424	4	0	4247.692383	4229.743652	4197.94873	4218.974121	4185.128418	1023	3				0	4	4	4	4	4	4	0	8192	8192	8192	3776	7808	8512	6208	10688	9280
1568788424	5	0	4235.384766	4225.641113	4225.128418	4220.512695	4181.538574	450	3				0	4	4	4	4	4	5	0	8192	8192	8192	3776	7808	8576	6208	10752	9408
1568788424	6	0	4231.282227	4227.692383	4223.077148	4234.871582	4186.666504	1023	3				0	4	4	4	4	4	6	0	8192	8192	8192	3776	7808	8512	6336	10688	9536
1568788424	7	0	4235.384766	4227.692383	4226.666504	4230.769043	4189.230957	450	3				0	4	4	4	4	4	7	0	8192	8192	8192	3712	7808	8512	6336	10688	9536
1568788424	8	0	4243.077148	4213.333496	4212.307617	4231.282227	4194.358887	450	3				0	4	4	4	4	4	8	0	8192	8192	8192	3776	7808	8512	6208	10688	9408
1568788424	9	0	4254.871582	4213.333496	4226.666504	4253.846191	4212.307617	1023	3				0	4	4	4	4	4	9	0	8192	8192	8192	3776	7808	8512	6208	10752	9408
1568788424	10	0	4254.871582	4233.846191	4254.871582	4256.410156	4215.384766	450	3				0	4	4	4	4	4	10	0	8192	8192	8192	3776	7808	8576	6208	10688	9344
1568788424	11	0	4234.871582	4235.897461	4215.897461	4229.230957	4189.230957	1023	3				0	4	4	4	4	4	11	0	8192	8192	8192	3776	7808	8576	6208	10688	9344
1568788424	12	0	4214.871582	4217.436035	4217.94873	4220.512695	4168.205078	450	3				0	4	4	4	4	4	12	0	8192	8192	8192	3776	7808	8576	6272	10752	9344
1568788424	13	0	4214.871582	4215.384766	4217.436035	4233.846191	4170.769043	450	3				0	4	4	4	4	4	13	0	8192	8192	8192	3776	7808	8512	6208	10752	9408
1568788424	14	0	4214.358887	4223.589844	4203.077148	4221.538574	4167.692383	450	3				0	4	4	4	4	4	14	0	8192	8192	8192	3776	7808	8512	6272	10688	9344
1568788424	15	0	4197.436035	4225.641113	4211.282227	4193.333496	4151.282227	1023	3				0	4	4	4	4	4	15	0	8192	8192	8192	3776	7808	8512	6272	10752	9152
1568788424	16	0	4191.282227	4211.282227	4184.102539	4190.769043	4145.641113	0	3				0	4	4	4	4	4	16	0	8192	8192	8192	3776	7808	8576	6208	10752	9152
1568788424	17	0	4200.512695	4198.974121	4198.974121	4204.615234	4152.820313	0	3				0	4	4	4	4	4	17	0	8192	8192	8192	3776	7808	8512	6272	10688	9344
1568788424	18	0	4200	4205.128418	4197.436035	4198.974121	4151.794922	0	3				0	4	4	4	4	4	18	0	8192	8192	8192	3776	7808	8512	6208	10752	9344
1568788424	19	0	4193.333496	4219.487305	4176.410156	4193.846191	4147.179688	0	3				0	4	4	4	4	4	19	0	8192	8192	8192	3776	7808	8512	6272	10688	9344
1568788424	20	0	4201.538574	4225.641113	4206.153809	4214.358887	4161.025879	0	3				0	4	4	4	4	4	20	0	8192	8192	8192	3776	7808	8576	6208	10688	9344
1568788424	21	0	4218.974121	4229.743652	4200.512695	4232.307617	4184.102539	0	3				0	4	4	4	4	4	21	0	8192	8192	8192	3776	7808	8512	6208	10688	9344
1568788424	22	0	4221.538574	4223.589844	4204.102539	4221.538574	4189.230957	0	3				0	4	4	4	4	4	22	0	8192	8192	8192	3776	7808	8512	6208	10688	9408
1568788424	23	0	4221.025879	4215.384766	4215.384766	4213.846191	4186.153809	0	3				0	4	4	4	4	4	23	0	8192	8192	8192	3776	7808	8576	6208	10688	9408
1568788424	24	0	4232.307617	4231.794922	4209.230957	4223.589844	4192.820313	0	3				0	4	4	4	4	4	24	0	8192	8192	8192	3776	7808	8512	6144	10752	9344
1568788424	25	0	4223.589844	4225.641113	4221.025879	4209.230957	4183.589844	0	3				0	4	4	4	4	4	25	0	8192	8192	8192	3712	7808	8512	6144	10752	9344
1568788424	26	0	4194.358887	4198.974121	4202.05127	4184.102539	4159.487305	0	3				0	4	4	4	4	4	26	0	8192	8192	8192	3776	7808	8512	6208	10688	9344
1568788424	27	0	4183.589844	4219.487305	4218.974121	4181.025879	4153.333496	0	3				0	4	4	4	4	4	27	0	8192	8192	8192	3776	7808	8512	6208	10752	9344
1568788424	28	0	4179.487305	4240	4223.589844	4173.846191	4146.153809	0	3				0	4	4	4	4	4	28	0	8192	8192	8192	3776	7808	8512	6272	10624	9344
1568788424	29	0	4171.794922	4223.589844	4186.153809	4166.666504	4133.333496	0	3				0	4	4	4	4	4	29	0	8192	8192	8192	3776	7808	8512	6272	10624	9344
1568788424	30	0	4179.487305	4215.384766	4205.641113	4181.538574	4142.563965	0	3				0	4	4	4	4	4	30	0	8192	8192	8192	3776	7808	8512	6208	10688	9408
1568788424	31	0	4185.641113	4225.641113	4190.256348	4191.794922	4155.384766	0	3				0	4	4	4	4	4	31	0	8192	8192	8192	3776	7808	8576	6208	10752	9344
1568788424	32	0	4183.589844	4219.487305	4176.410156	4188.717773	4153.333496	0	3				0	4	4	4	4	4	32	0	8192	8192	8192	3776	7808	8512	6272	10752	9344
1568788424	33	0	4195.384766	4209.230957	4193.333496	4198.461426	4163.077148	0	3				0	4	4	4	4	4	33	0	8192	8192	8192	3776	7808	8576	6272	10752	9344
1568788424	34	0	4205.641113	4213.333496	4176.410156	4207.692383	4178.974121	0	3				0	4	4	4	4	4	34	0	8192	8192	8192	3776	7808	8512	6272	10752	9600
1568788424	35	0	4202.05127	4223.589844	4182.05127	4200	4181.025879	0	3				0	4	4	4	4	4	35	0	8192	8192	8192	3776	7808	8576	6272	10752	9344
1568788424	36	0	4208.717773	4227.692383	4172.307617	4194.871582	4183.077148	0	3				0	4	4	4	4	4	36	0	8192	8192	8192	3776	7808	8512	6208	10688	9408
1568788424	37	0	4220.512695	4225.641113	4189.743652	4202.05127	4197.436035	0	3				0	4	4	4	4	4	37	0	8192	8192	8192	3776	7808	8512	6208	10688	9408
1568788424	38	0	4217.94873	4225.641113	4215.384766	4204.615234	4199.487305	0	3				0	4	4	4	4	4	38	0	8192	8192	8192	3776	7808	8512	6208	10688	9536
1568788424	39	0	4211.794922	4227.692383	4190.256348	4200.512695	4186.153809	0	3				0	4	4	4	4	4	39	0	8192	8192	8192	3776	7808	8512	6208	10688	9536
1568788424	40	0	4213.846191	4225.641113	4213.846191	4207.179688	4185.128418	0	3				0	4	4	4	4	4	40	0	8192	8192	8192	3776	7808	8576	6336	10752	9344
1568788424	41	0	4228.717773	4231.794922	4225.128418	4223.077148	4205.128418	0	3				0	4	4	4	4	4	41	0	8192	8192	8192	3776	7808	8512	6208	10688	9408
1568788424	42	0	4243.589844	4240	4218.974121	4224.615234	4215.897461	0	3				0	4	4	4	4	4	42	0	8192	8192	8192	3776	7808	8512	6208	10688	9344
1568788424	43	0	4245.128418	4229.743652	4230.256348	4212.820313	4212.820313	0	3				0	4	4	4	4	4	43	0	8192	8192	8192	3776	7808	8512	6208	10688	9344
1568788424	44	0	4245.641113	4213.333496	4203.077148	4210.256348	4218.461426	0	3				0	4	4	4	4	4	44	0	8192	8192	8192	3776	7808	8512	6272	10688	9408
1568788424	45	0	4244.102539	4215.384766	4191.794922	4195.897461	4215.384766	0	3				0	4	4	4	4	4	45	0	8192	8192	8192	3776	7808	8576	6272	10688	9344
1568788424	46	0	4228.205078	4211.282227	4154.358887	4149.743652	4192.820313	0	3				0	4	4	4	4	4	46	0	8192	8192	8192	3776	7808	8512	6272	10752	9472
1568788424	47	0	4226.666504	4184.615234	4135.384766	4126.666504	4190.769043	0	3				0	4	4	4	4	4	47	0	8192	8192	8192	3776	7808	8512	6272	10752	9472
1568788424	48	0	4279.487305	4182.563965	4176.922852	4152.307617	4239.487305	0	3				0	4	4	4	4	4	48	0	8192	8192	8192	3776	7808	8512	6272	10752	9344
1568788424	49	0	4364.102539	4209.230957	4165.641113	4178.974121	4316.922852	0	3				0	4	4	4	4	4	49	0	8192	8192	8192	3776	7808	8576	6272	10752	9408
1568788424	50	0	4442.05127	4217.436035	4178.974121	4189.230957	4384.615234	0	3				0	4	4	4	4	4	50	0	8192	8192	8192	3776	7808	8576	6208	10752	9344
1568788424	51	0	4508.717773	4221.538574	4206.153809	4210.769043	4441.538574	0	3				0	4	4	4	4	4	51	0	8192	8192	8192	3776	7808	8576	6208	10752	9344
1568788424	52	0	4544.615234	4242.05127	4199.487305	4227.692383	4473.846191	0	3				0	4	4	4	4	4	52	0	8192	8192	8192	3776	7808	8512	6208	10688	9472
1568788424	53	0	4551.282227	4252.307617	4210.769043	4228.717773	4481.025879	0	3				0	4	4	4	4	4	53	0	8192	8192	8192	3776	7808	8576	6144	10752	9344
1568788424	54	0	4562.563965	4244.102539	4198.461426	4245.641113	4495.384766	0	3				0	4	4	4	4	4	54	0	8192	8192	8192	3776	7808	8512	6272	10688	9344
1568788424	55	0	4576.410156	4240	4219.487305	4256.922852	4515.384766	0	3				0	4	4	4	4	4	55	0	8192	8192	8192	3776	7808	8576	6272	10688	9344
1568788424	56	0	4578.461426	4260.512695	4234.871582	4242.05127	4518.974121	0	3				0	4	4	4	4	4	56	0	8192	8192	8192	3712	7808	8576	6272	10688	9344
1568788424	57	0	4568.205078	4272.820313	4216.922852	4228.717773	4508.717773	0	3				0	4	4	4	4	4	57	0	8192	8192	8192	3776	7808	8576	6208	10752	9600
1568788424	58	0	4557.436035	4260.512695	4236.922852	4227.179688	4508.205078	0	3				0	4	4	4	4	4	58	0	8192	8192	8192	3776	7808	8576	6208	10688	9344
1568788424	59	0	4564.102539	4258.461426	4230.769043	4233.333496	4517.94873	0	3				0	4	4	4	4	4	59	0	8192	8192	8192	3712	7808	8576	6208	10752	9344
1568788424	60	0	4572.820313	4266.666504	4228.205078	4242.563965	4517.436035	0	3				0	4	4	4	4	4	60	0	8192	8192	8192	3776	7808	8576	6144	10752	9344
1568788424	61	0	4560	4258.461426	4217.94873	4240.512695	4507.179688	0	3				0	4	4	4	4	4	61	0	8192	8192	8192	3776	7808	8576	6144	10752	9344
1568788424	62	0	4554.871582	4237.94873	4201.025879	4237.436035	4508.717773	0	3				0	4	4	4	4	4	62	0	8192	8192	8192	3776	7808	8576	6208	10752	9408
1568788424	63	0	4569.743652	4240	4237.436035	4250.769043	4518.461426	0	3				0	4	4	4	4	4	63	0	8192	8192	8192	3776	7808	8576	6208	10688	9344
1568788424	64	0	4557.436035	4262.563965	4216.922852	4251.282227	4502.563965	450	3				0	4	4	4	4	4	64	0	8192	8192	8192	3776	7808	8576	6208	10688	9600
1568788424	65	0	4524.615234	4262.563965	4200.512695	4245.128418	4479.487305	450	3				0	4	4	4	4	4	65	0	8192	8192	8192	3776	7808	8512	6208	10688	9600
1568788424	66	0	4510.769043	4237.94873	4227.692383	4257.94873	4473.846191	1023	3				0	4	4	4	4	4	66	0	8192	8192	8192	3776	7808	8512	6272	10752	9344
1568788424	67	0	4505.128418	4227.692383	4218.461426	4261.538574	4465.128418	450	3				0	4	4	4	4	4	67	0	8192	8192	8192	3776	7808	8576	6208	10688	9344
1568788424	68	0	4481.538574	4223.589844	4216.922852	4242.563965	4440	1023	3				0	4	4	4	4	4	68	0	8192	8192	8192	3776	7808	8512	6272	10688	9408
1568788424	69	0	4455.384766	4196.922852	4196.922852	4232.307617	4418.974121	450	3				0	4	4	4	4	4	69	0	8192	8192	8192	3776	7808	8512	6272	10688	9408
1568788424	70	0	4442.563965	4182.563965	4207.179688	4230.769043	4412.307617	1023	3				0	4	4	4	4	4	70	0	8192	8192	8192	3776	7808	8576	6272	10752	9152
1568788424	71	0	4425.128418	4196.922852	4232.307617	4230.769043	4396.922852	450	3				0	4	4	4	4	4	71	0	8192	8192	8192	3776	7808	8512	6272	10752	9408
1568788424	72	0	4390.256348	4207.179688	4201.538574	4231.794922	4364.615234	450	3				0	4	4	4	4	4	72	0	8192	8192	8192	3776	7808	8512	6272	10688	9344
1568788424	73	0	4363.589844	4211.282227	4214.358887	4226.153809	4342.563965	1023	3				0	4	4	4	4	4	73	0	8192	8192	8192	3776	7808	8512	6208	10752	9344
1568788424	74	0	4348.717773	4213.333496	4215.897461	4216.410156	4328.717773	450	3				0	4	4	4	4	4	74	0	8192	8192	8192	3776	7808	8512	6208	10752	9344
1568788424	75	0	4316.922852	4207.179688	4203.077148	4216.410156	4297.436035	1023	3				0	4	4	4	4	4	75	0	8192	8192	8192	3776	7808	8512	6208	10688	8960
1568788424	76	0	4277.436035	4194.871582	4211.794922	4217.436035	4260.512695	450	3				0	4	4	4	4	4	76	0	8192	8192	8192	3776	7808	8512	6336	10688	9408
1568788424	77	0	4245.641113	4186.666504	4183.077148	4198.974121	4232.820313	450	3				0	4	4	4	4	4	77	0	8192	8192	8192	3776	7808	8576	6272	10688	9344
1568788424	78	0	4216.922852	4178.461426	4193.333496	4183.589844	4203.589844	450	3				0	4	4	4	4	4	78	0	8192	8192	8192	3776	7808	8512	6144	10688	9408
1568788424	79	0	4196.922852	4180.512695	4198.461426	4196.410156	4181.025879	1023	3				0	4	4	4	4	4	79	0	8192	8192	8192	3776	7808	8512	6144	10688	9408
1568788424	80	0	4186.153809	4190.769043	4193.333496	4208.717773	4173.333496	450	3				0	4	4	4	4	4	80	0	8192	8192	8192	3776	7808	8576	6272	10688	9344
1568788424	81	0	4178.974121	4178.461426	4221.025879	4202.563965	4170.769043	450	3				0	4	4	4	4	4	81	0	8192	8192	8192	3776	7808	8512	6272	10752	9344
1568788424	82	0	4173.846191	4174.358887	4203.589844	4193.333496	4161.025879	450	3				0	4	4	4	4	4	82	0	8192	8192	8192	3776	7808	8512	6272	10752	9344
1568788424	83	0	4172.820313	4198.974121	4209.230957	4194.871582	4153.333496	1023	3				0	4	4	4	4	4	83	0	8192	8192	8192	3776	7808	8576	6272	10752	9344
1568788424	84	0	4161.025879	4209.230957	4204.615234	4202.563965	4143.077148	450	3				0	4	4	4	4	4	84	0	8192	8192	8192	3776	7808	8512	6272	10688	9344
1568788424	85	0	4144.615234	4196.922852	4182.05127	4203.077148	4133.846191	450	3				0	4	4	4	4	4	85	0	8192	8192	8192	3776	7808	8576	6272	10752	9344
1568788424	86	0	4153.846191	4198.974121	4213.333496	4205.128418	4145.128418	450	3				0	4	4	4	4	4	86	0	8192	8192	8192	3776	7808	8576	6208	10624	9344
1568788424	87	0	4167.179688	4209.230957	4213.333496	4215.897461	4153.333496	1023	3				0	4	4	4	4	4	87	0	8192	8192	8192	3776	7808	8512	6208	10624	9344
1568788424	88	0	4155.384766	4196.922852	4222.05127	4217.94873	4141.538574	450	3				0	4	4	4	4	4	88	0	8192	8192	8192	3776	7808	8576	6272	10688	9408
1568788424	89	0	4138.461426	4182.563965	4222.563965	4205.128418	4126.666504	450	3				0	4	4	4	4	4	89	0	8192	8192	8192	3776	7808	8512	6208	10688	9408
1568788424	90	0	4136.922852	4186.666504	4201.538574	4197.436035	4117.436035	450	3				0	4	4	4	4	4	90	0	8192	8192	8192	3776	7872	8512	6272	10688	9344
1568788424	91	0	4137.436035	4178.461426	4221.025879	4195.384766	4113.846191	1023	3				0	4	4	4	4	4	91	0	8192	8192	8192	3776	7808	8512	6272	10688	9344
1568788424	92	0	4132.307617	4160	4198.974121	4192.307617	4122.05127	450	3				0	4	4	4	4	4	92	0	8192	8192	8192	3776	7808	8512	6272	10688	9344
1568788424	93	0	4141.538574	4178.461426	4199.487305	4193.846191	4140.512695	450	3				0	4	4	4	4	4	93	0	8192	8192	8192	3776	7872	8512	6208	10752	9408
1568788424	94	0	4168.717773	4217.436035	4227.692383	4205.128418	4162.563965	450	3				0	4	4	4	4	4	94	0	8192	8192	8192	3776	7808	8512	6208	10688	9344
1568788424	95	0	4189.230957	4223.589844	4218.974121	4223.077148	4180.512695	1023	3				0	4	4	4	4	4	95	0	8192	8192	8192	3776	7808	8512	6208	10688	9408
1568788424	96	0	4188.717773	4213.333496	4233.846191	4232.307617	4183.589844	450	3				0	4	4	4	4	4	96	0	8192	8192	8192	3776	7872	8576	6208	10688	9344
1568788424	97	0	4176.410156	4219.487305	4218.461426	4232.820313	4174.871582	450	3				0	4	4	4	4	4	97	0	8192	8192	8192	3776	7808	8512	6208	10688	9344
1568788424	98	0	4160.512695	4221.538574	4207.179688	4229.743652	4157.94873	450	3				0	4	4	4	4	4	98	0	8192	8192	8192	3776	7808	8576	6208	10688	9344
1568788424	99	0	4139.487305	4207.179688	4217.436035	4212.307617	4137.436035	1023	3				0	4	4	4	4	4	99	0	8192	8192	8192	3776	7808	8576	6208	10688	9408
1568788424	100	0	4131.794922	4203.077148	4207.692383	4197.94873	4132.307617	450	3				0	4	4	4	4	4	100	0	8192	8192	8192	3776	7808	8512	6144	10752	9408
1568788424	101	0	4136.410156	4209.230957	4227.179688	4206.666504	4131.794922	450	3				0	4	4	4	4	4	101	0	8192	8192	8192	3776	7808	8576	6144	10752	9408
1568788424	102	0	4132.820313	4190.769043	4209.743652	4206.153809	4117.94873	450	3				0	4	4	4	4	4	102	0	8192	8192	8192	3776	7808	8512	6208	10752	9408
1568788424	103	0	4130.769043	4178.461426	4204.102539	4194.358887	4114.871582	1023	3				0	4	4	4	4	4	103	0	8192	8192	8192	3776	7808	8512	6208	10688	9280
1568788424	104	0	4140.512695	4203.077148	4226.666504	4203.077148	4128.205078	450	3				0	4	4	4	4	4	104	0	8192	8192	8192	3776	7808	8576	6272	10688	9408
1568788424	105	0	4153.846191	4223.589844	4206.666504	4218.461426	4140.512695	450	3				0	4	4	4	4	4	105	0	8192	8192	8192	3776	7808	8576	6272	10688	9408
1568788424	106	0	4169.743652	4215.384766	4221.025879	4217.94873	4158.461426	450	3				0	4	4	4	4	4	106	0	8192	8192	8192	3776	7808	8576	6272	10752	9280
1568788424	107	0	4178.974121	4213.333496	4214.358887	4212.307617	4174.358887	1023	3				0	4	4	4	4	4	107	0	8192	8192	8192	3776	7808	8512	6208	10752	9408
1568788424	108	0	4172.820313	4217.436035	4201.025879	4208.205078	4174.358887	450	3				0	4	4	4	4	4	108	0	8192	8192	8192	3776	7808	8512	6272	10688	9344
1568788424	109	0	4169.743652	4209.230957	4221.025879	4201.538574	4172.820313	450	3				0	4	4	4	4	4	109	0	8192	8192	8192	3776	7808	8512	6208	10688	9280
1568788424	110	0	4171.282227	4205.128418	4203.077148	4201.538574	4174.871582	450	3				0	4	4	4	4	4	110	0	8192	8192	8192	3776	7808	8512	6208	10688	9280
1568788424	111	0	4157.436035	4213.333496	4213.846191	4201.025879	4164.615234	1023	3				0	4	4	4	4	4	111	0	8192	8192	8192	3776	7808	8512	6208	10688	9344
1568788424	112	0	4145.128418	4217.436035	4216.922852	4194.358887	4157.436035	450	3				0	4	4	4	4	4	112	0	8192	8192	8192	3776	7808	8576	6272	10688	9408
1568788424	113	0	4148.205078	4209.230957	4202.563965	4196.922852	4165.128418	450	3				0	4	4	4	4	4	113	0	8192	8192	8192	3776	7808	8512	6272	10688	9344
1568788424	114	0	4161.538574	4217.436035	4224.615234	4210.769043	4176.922852	450	3				0	4	4	4	4	4	114	0	8192	8192	8192	3776	7808	8512	6272	10688	9408
1568788424	115	0	4166.153809	4237.94873	4206.666504	4215.384766	4178.461426	1023	3				0	4	4	4	4	4	115	0	8192	8192	8192	3776	7808	8576	6272	10688	9408
1568788425	116	0	4157.94873	4233.846191	4210.256348	4211.794922	4171.282227	450	3				0	4	4	4	4	4	116	0	8192	8192	8192	3776	7808	8512	6272	10752	9344
1568788425	117	0	4160	4233.846191	4223.589844	4218.461426	4174.871582	450	3				0	4	4	4	4	4	117	0	8192	8192	8192	3776	7808	8576	6272	10688	9344
1568788425	118	0	4172.820313	4242.05127	4218.974121	4223.077148	4186.666504	450	3				0	4	4	4	4	4	118	0	8192	8192	8192	3776	7808	8576	6272	10688	9408
1568788425	119	0	4172.820313	4233.846191	4234.871582	4220	4188.205078	1023	3				0	4	4	4	4	4	119	0	8192	8192	8192	3776	7808	8512	6272	10688	9408
1568788425	120	0	4165.128418	4225.641113	4212.820313	4224.102539	4183.589844	450	3				0	4	4	4	4	4	120	0	8192	8192	8192	3776	7808	8576	6208	10624	9408
1568788425	121	0	4169.743652	4240	4227.692383	4235.384766	4186.666504	450	3				0	4	4	4	4	4	121	0	8192	8192	8192	3776	7808	8512	6272	10752	9344
1568788425	122	0	4171.794922	4235.897461	4236.922852	4236.922852	4187.692383	450	3				0	4	4	4	4	4	122	0	8192	8192	8192	3776	7808	8576	6272	10688	9408
1568788425	123	0	4159.487305	4217.436035	4201.025879	4224.102539	4183.077148	1023	3				0	4	4	4	4	4	123	0	8192	8192	8192	3776	7808	8576	6272	10688	9408
1568788425	124	0	4155.384766	4227.692383	4218.461426	4217.94873	4187.179688	450	3				0	4	4	4	4	4	124	0	8192	8192	8192	3776	7808	8512	6272	10752	9408
1568788425	125	0	4164.102539	4248.205078	4219.487305	4233.333496	4194.358887	450	3				0	4	4	4	4	4	125	0	8192	8192	8192	3776	7808	8576	6208	10688	9344
1568788425	126	0	4160.512695	4240	4216.410156	4232.820313	4186.666504	450	3				0	4	4	4	4	4	126	0	8192	8192	8192	3776	7808	8512	6272	10752	9280
1568788425	127	0	4138.974121	4221.538574	4205.128418	4203.589844	4170.256348	233	3				0	4	4	4	4	4	127	0	8192	8192	8192	3776	7808	8512	6272	10688	9216
1568788425	0	0	4138.974121	4221.538574	4180	4194.871582	4168.717773	450	3				0	4	4	4	4	4	0	0	8192	8192	8192	3776	7808	8576	6272	10688	9216
1568788425	1	0	4152.820313	4219.487305	4207.179688	4203.077148	4175.897461	450	3				0	4	4	4	4	4	1	0	8192	8192	8192	3776	7808	8512	6272	10688	9536
1568788425	2	0	4148.205078	4213.333496	4191.282227	4193.333496	4171.794922	1023	3				0	4	4	4	4	4	2	0	8192	8192	8192	3776	7808	8512	6208	10752	9344
1568788425	3	0	4143.077148	4221.538574	4182.563965	4185.641113	4163.589844	450	3				0	4	4	4	4	4	3	0	8192	8192	8192	3776	7808	8512	6208	10752	9344
1568788425	4	0	4153.333496	4213.333496	4206.153809	4198.461426	4169.743652	1023	3				0	4	4	4	4	4	4	0	8192	8192	8192	3712	7808	8512	6208	10688	9344
1568788425	5	0	4158.974121	4207.179688	4197.436035	4210.256348	4179.487305	450	3				0	4	4	4	4	4	5	0	8192	8192	8192	3776	7808	8512	6208	10688	9344
1568788425	6	0	4153.333496	4225.641113	4218.461426	4211.282227	4179.487305	1023	3				0	4	4	4	4	4	6	0	8192	8192	8192	3776	7808	8512	6208	10688	9344
1568788425	7	0	4141.538574	4237.94873	4204.102539	4200.512695	4168.205078	450	3				0	4	4	4	4	4	7	0	8192	8192	8192	3776	7808	8512	6208	10688	9344
1568788425	8	0	4140	4231.794922	4192.307617	4189.743652	4164.615234	450	3				0	4	4	4	4	4	8	0	8192	8192	8192	3776	7808	8576	6208	10752	9152
1568788425	9	0	4152.307617	4229.743652	4214.358887	4196.922852	4178.461426	1023	3				0	4	4	4	4	4	9	0	8192	8192	8192	3776	7808	8512	6208	10752	9152
1568788425	10	0	4155.384766	4227.692383	4190.256348	4208.205078	4184.615234	450	3				0	4	4	4	4	4	10	0	8192	8192	8192	3776	7808	8512	6208	10688	9344
1568788425	11	0	4149.743652	4211.282227	4193.333496	4208.717773	4174.358887	1023	3				0	4	4	4	4	4	11	0	8192	8192	8192	3776	7808	8512	6144	10688	9344
1568788425	12	0	4149.230957	4209.230957	4186.666504	4202.05127	4168.205078	450	3				0	4	4	4	4	4	12	0	8192	8192	8192	3776	7808	8512	6272	10688	9408
1568788425	13	0	4150.769043	4219.487305	4181.538574	4199.487305	4177.436035	450	3				0	4	4	4	4	4	13	0	8192	8192	8192	3776	7808	8512	6272	10688	9408
1568788425	14	0	4159.487305	4213.333496	4207.179688	4209.743652	4190.769043	450	3				0	4	4	4	4	4	14	0	8192	8192	8192	3776	7808	8512	6400	10752	9216
1568788425	15	0	4169.230957	4201.025879	4184.102539	4210.769043	4190.256348	1023	3				0	4	4	4	4	4	15	0	8192	8192	8192	3776	7808	8512	6272	10688	9408
1568788425	16	0	4167.179688	4215.384766	4191.794922	4193.846191	4186.153809	0	3				0	4	4	4	4	4	16	0	8192	8192	8192	3776	7808	8512	6272	10688	9344
1568788425	17	0	4169.230957	4244.102539	4206.153809	4195.384766	4196.922852	0	3				0	4	4	4	4	4	17	0	8192	8192	8192	3776	7808	8512	6208	10688	9216
1568788425	18	0	4172.820313	4244.102539	4205.128418	4216.922852	4203.589844	0	3				0	4	4	4	4	4	18	0	8192	8192	8192	3776	7808	8512	6208	10688	9216
1568788425	19	0	4161.538574	4225.641113	4217.436035	4205.128418	4186.666504	0	3				0	4	4	4	4	4	19	0	8192	8192	8192	3776	7808	8512	6272	10688	9024
1568788425	20	0	4153.846191	4217.436035	4188.205078	4177.94873	4172.820313	0	3				0	4	4	4	4	4	20	0	8192	8192	8192	3776	7808	8512	6208	10688	9344
1568788425	21	0	4147.692383	4203.077148	4180	4167.179688	4168.717773	0	3				0	4	4	4	4	4	21	0	8192	8192	8192	3776	7808	8512	6272	10624	9344
1568788425	22	0	4114.358887	4184.615234	4153.333496	4133.846191	4140	0	3				0	4	4	4	4	4	22	0	8192	8192	8192	3776	7808	8512	6208	10688	9408
1568788425	23	0	4082.05127	4180.512695	4131.282227	4097.436035	4104.615234	0	3				0	4	4	4	4	4	23	0	8192	8192	8192	3776	7808	8512	6208	10688	9408
1568788425	24	0	4088.718018	4184.615234	4180.512695	4115.384766	4109.230957	0	3				0	4	4	4	4	4	24	0	8192	8192	8192	3776	7808	8512	6272	10752	9408
1568788425	25	0	4115.384766	4178.461426	4176.410156	4158.461426	4140	0	3				0	4	4	4	4	4	25	0	8192	8192	8192	3776	7808	8512	6208	10688	9408
1568788425	26	0	4134.871582	4184.615234	4173.333496	4172.820313	4164.615234	0	3				0	4	4	4	4	4	26	0	8192	8192	8192	3776	7808	8576	6144	10688	9344
1568788425	27	0	4143.077148	4207.179688	4183.077148	4170.256348	4172.307617	0	3				0	4	4	4	4	4	27	0	8192	8192	8192	3776	7808	8512	6144	10688	9344
1568788425	28	0	4137.436035	4209.230957	4158.974121	4170.769043	4162.563965	0	3				0	4	4	4	4	4	28	0	8192	8192	8192	3776	7808	8512	6208	10624	9408
1568788425	29	0	4133.846191	4201.025879	4174.358887	4172.820313	4155.897461	0	3				0	4	4	4	4	4	29	0	8192	8192	8192	3776	7808	8576	6208	10688	9344
1568788425	30	0	4146.666504	4213.333496	4177.436035	4173.333496	4166.153809	0	3				0	4	4	4	4	4	30	0	8192	8192	8192	3776	7808	8512	6272	10688	9344
1568788425	31	0	4155.897461	4219.487305	4191.282227	4174.358887	4170.769043	0	3				0	4	4	4	4	4	31	0	8192	8192	8192	3776	7808	8512	6272	10688	9344
1568788425	32	0	4142.05127	4203.077148	4193.846191	4167.179688	4157.436035	0	3				0	4	4	4	4	4	32	0	8192	8192	8192	3776	7808	8576	6272	10624	9408
1568788425	33	0	4130.769043	4190.769043	4162.563965	4152.820313	4150.256348	0	3				0	4	4	4	4	4	33	0	8192	8192	8192	3776	7808	8512	6208	10624	9344
1568788425	34	0	4145.128418	4198.974121	4188.717773	4155.384766	4162.563965	0	3				0	4	4	4	4	4	34	0	8192	8192	8192	3712	7808	8576	6208	10688	9344
1568788425	35	0	4153.846191	4207.179688	4184.615234	4171.282227	4168.717773	0	3				0	4	4	4	4	4	35	0	8192	8192	8128	3776	7808	8576	6208	10688	9536
1568788425	36	0	4147.179688	4194.871582	4174.871582	4173.333496	4164.615234	0	3				0	4	4	4	4	4	36	0	8192	8128	8192	3712	7808	8512	6208	10688	9536
1568788425	37	0	4152.820313	4190.769043	4190.256348	4166.666504	4165.641113	0	3				0	4	4	4	4	4	37	0	8192	8128	8192	3776	7808	8512	6272	10688	9664
1568788425	38	0	4163.589844	4213.333496	4167.692383	4169.743652	4171.794922	0	3				0	4	4	4	4	4	38	0	8192	8192	8192	3776	7808	8576	6208	10688	9344
1568788425	39	0	4160.512695	4215.384766	4178.461426	4170.769043	4172.820313	0	3				0	4	4	4	4	4	39	0	8192	8128	8192	3776	7808	8512	6336	10688	9344
1568788425	40	0	4149.230957	4194.871582	4180	4168.717773	4165.641113	0	3				0	4	4	4	4	4	40	0	8192	8192	8192	3776	7808	8576	6272	10624	9408
1568788425	41	0	4144.102539	4186.666504	4174.358887	4170.256348	4156.922852	0	3				0	4	4	4	4	4	41	0	8192	8192	8192	3776	7808	8512	6272	10624	9408
1568788425	42	0	4146.153809	4184.615234	4179.487305	4167.179688	4158.974121	0	3				0	4	4	4	4	4	42	0	8192	8192	8192	3776	7872	8512	6272	10688	9408
1568788425	43	0	4157.94873	4178.461426	4165.641113	4169.743652	4173.333496	0	3				0	4	4	4	4	4	43	0	8192	8192	8192	3776	7808	8576	6272	10688	9344
1568788425	44	0	4155.897461	4166.153809	4189.230957	4176.922852	4171.794922	0	3				0	4	4	4	4	4	44	0	8192	8192	8192	3776	7808	8512	6208	10752	9216
1568788425	45	0	4130.256348	4147.692383	4174.871582	4160.512695	4147.692383	0	3				0	4	4	4	4	4	45	0	8192	8192	8192	3776	7808	8512	6208	10752	9216
1568788425	46	0	4121.025879	4149.743652	4158.461426	4141.025879	4138.974121	0	3				0	4	4	4	4	4	46	0	8192	8192	8192	3776	7808	8512	6272	10688	9408
1568788425	47	0	4141.538574	4145.641113	4190.256348	4156.410156	4151.794922	0	3				0	4	4	4	4	4	47	0	8192	8192	8192	3776	7808	8512	6272	10688	9472
1568788425	48	0	4152.307617	4129.230957	4174.358887	4177.436035	4160	0	3				0	4	4	4	4	4	48	0	8128	8192	8192	3776	7808	8512	6208	10688	9408
1568788425	49	0	4144.615234	4147.692383	4178.461426	4167.692383	4161.538574	0	3				0	4	4	4	4	4	49	0	8128	8192	8192	3776	7808	8576	6208	10688	9408
1568788425	50	0	4149.743652	4176.410156	4181.538574	4167.179688	4169.230957	0	3				0	4	4	4	4	4	50	0	8128	8128	8192	3776	7808	8576	6208	10688	9344
1568788425	51	0	4154.358887	4162.05127	4161.025879	4171.794922	4168.205078	0	3				0	4	4	4	4	4	51	0	8128	8192	8192	3776	7808	8576	6208	10688	9408
1568788425	52	0	4135.897461	4143.589844	4170.256348	4145.128418	4151.794922	0	3				0	4	4	4	4	4	52	0	8128	8192	8192	3776	7808	8512	6272	10688	9408
1568788425	53	0	4136.410156	4153.846191	4160	4139.487305	4154.358887	0	3				0	4	4	4	4	4	53	0	8128	8192	8192	3776	7808	8512	6208	10752	9536
1568788425	54	0	4165.641113	4157.94873	4185.641113	4173.333496	4180.512695	0	3				0	4	4	4	4	4	54	0	8192	8192	8192	3776	7808	8576	6208	10752	9536
1568788425	55	0	4174.358887	4149.743652	4192.307617	4185.641113	4189.230957	0	3				0	4	4	4	4	4	55	0	8192	8192	8192	3776	7808	8512	6272	10688	9600
1568788425	56	0	4172.307617	4164.102539	4172.820313	4177.436035	4182.563965	0	3				0	4	4	4	4	4	56	0	8192	8192	8192	3776	7808	8576	6144	10624	9344
1568788425	57	0	4185.641113	4174.358887	4204.102539	4186.666504	4191.794922	0	3				0	4	4	4	4	4	57	0	8192	8192	8192	3776	7808	8576	6208	10688	9472
1568788425	58	0	4190.256348	4157.94873	4189.743652	4189.230957	4204.102539	0	3				0	4	4	4	4	4	58	0	8192	8192	8192	3776	7808	8512	6272	10752	9408
1568788425	59	0	4175.897461	4157.94873	4188.205078	4178.974121	4203.589844	0	3				0	4	4	4	4	4	59	0	8192	8192	8192	3776	7808	8576	6272	10752	9408
1568788425	60	0	4168.205078	4188.717773	4205.641113	4183.077148	4197.436035	0	3				0	4	4	4	4	4	60	0	8192	8192	8192	3776	7808	8512	6272	10688	9408
1568788425	61	0	4163.077148	4192.820313	4182.563965	4186.153809	4188.717773	0	3				0	4	4	4	4	4	61	0	8192	8192	8192	3776	7808	8512	6208	10688	9344
1568788425	62	0	4151.282227	4170.256348	4189.230957	4177.94873	4181.025879	0	3				0	4	4	4	4	4	62	0	8192	8192	8192	3776	7808	8576	6208	10688	9472
1568788425	63	0	4153.846191	4174.358887	4183.077148	4180.512695	4183.077148	0	3				0	4	4	4	4	4	63	0	8192	8192	8192	3776	7808	8512	6208	10688	9472
1568788425	64	0	4165.641113	4188.717773	4192.307617	4190.256348	4185.128418	450	3				0	4	4	4	4	4	64	0	8192	8192	8192	3776	7808	8512	6208	10752	9344
1568788425	65	0	4166.666504	4182.563965	4208.205078	4184.102539	4180	450	3				0	4	4	4	4	4	65	0	8192	8192	8192	3776	7808	8576	6272	10624	9408
1568788425	66	0	4172.820313	4188.717773	4194.871582	4183.077148	4183.589844	1023	3				0	4	4	4	4	4	66	0	8192	8192	8192	3712	7872	8512	6272	10688	9344
1568788425	67	0	4184.102539	4205.128418	4213.846191	4198.974121	4190.769043	450	3				0	4	4	4	4	4	67	0	8192	8192	8192	3776	7872	8576	6272	10688	9344
1568788425	68	0	4172.820313	4186.666504	4189.743652	4193.846191	4182.05127	1023	3				0	4	4	4	4	4	68	0	8192	8192	8192	3776	7808	8512	6144	10688	9408
1568788425	69	0	4164.615234	4164.102539	4182.563965	4180	4176.410156	450	3				0	4	4	4	4	4	69	0	8192	8192	8192	3712	7872	8576	6272	10688	9408
1568788425	70	0	4180	4186.666504	4211.794922	4194.358887	4191.794922	1023	3				0	4	4	4	4	4	70	0	8192	8192	8192	3776	7872	8576	6208	10752	9408
1568788425	71	0	4186.153809	4211.282227	4191.794922	4206.666504	4203.077148	450	3				0	4	4	4	4	4	71	0	8192	8192	8192	3776	7808	8512	6208	10752	9600
1568788425	72	0	4188.717773	4209.230957	4203.077148	4195.897461	4207.692383	450	3				0	4	4	4	4	4	72	0	8192	8192	8192	3776	7872	8512	6208	10688	9600
1568788425	73	0	4203.589844	4211.282227	4201.538574	4198.974121	4219.487305	1023	3				0	4	4	4	4	4	73	0	8192	8192	8192	3776	7808	8576	6272	10688	9408
1568788425	74	0	4200.512695	4209.230957	4191.794922	4207.179688	4217.436035	450	3				0	4	4	4	4	4	74	0	8192	8192	8192	3776	7808	8512	6272	10688	9344
1568788425	75	0	4188.205078	4194.871582	4205.641113	4201.538574	4208.205078	1023	3				0	4	4	4	4	4	75	0	8192	8192	8192	3776	7808	8576	6208	10688	9408
1568788425	76	0	4190.769043	4190.769043	4186.666504	4201.538574	4209.743652	450	3				0	4	4	4	4	4	76	0	8192	8192	8192	3776	7808	8512	6208	10688	9472
1568788425	77	0	4187.179688	4190.769043	4197.436035	4197.94873	4205.128418	450	3				0	4	4	4	4	4	77	0	8192	8192	8192	3776	7808	8512	6208	10688	9472
1568788425	78	0	4180	4203.077148	4200	4193.333496	4197.436035	450	3				0	4	4	4	4	4	78	0	8192	8192	8192	3776	7808	8576	6208	10624	9408
1568788425	79	0	4190.769043	4205.128418	4198.461426	4200.512695	4203.077148	1023	3				0	4	4	4	4	4	79	0	8192	8192	8192	3776	7808	8576	6208	10752	9344
1568788425	80	0	4190.769043	4184.615234	4213.846191	4193.846191	4198.461426	450	3				0	4	4	4	4	4	80	0	8192	8192	8192	3776	7808	8512	6208	10688	9472
1568788425	81	0	4172.820313	4184.615234	4183.589844	4178.461426	4187.179688	450	3				0	4	4	4	4	4	81	0	8192	8192	8192	3776	7808	8576	6208	10688	9472
1568788425	82	0	4175.897461	4207.179688	4195.897461	4194.358887	4197.94873	450	3				0	4	4	4	4	4	82	0	8192	8192	8192	3776	7808	8512	6208	10688	9408
1568788425	83	0	4193.333496	4207.179688	4205.128418	4210.769043	4212.820313	1023	3				0	4	4	4	4	4	83	0	8192	8192	8192	3776	7808	8576	6336	10688	9472
1568788425	84	0	4182.563965	4194.871582	4178.461426	4190.769043	4202.563965	450	3				0	4	4	4	4	4	84	0	8192	8192	8192	3776	7808	8576	6272	10688	9344
1568788425	85	0	4168.717773	4194.871582	4188.205078	4174.871582	4193.333496	450	3				0	4	4	4	4	4	85	0	8192	8192	8192	3776	7808	8512	6272	10688	9344
1568788425	86	0	4188.717773	4203.077148	4180.512695	4193.333496	4212.307617	450	3				0	4	4	4	4	4	86	0	8192	8192	8192	3776	7808	8576	6272	10624	9344
1568788425	87	0	4198.974121	4205.128418	4189.743652	4209.230957	4221.538574	1023	3				0	4	4	4	4	4	87	0	8192	8192	8192	3776	7808	8576	6208	10752	9472
1568788425	88	0	4172.307617	4196.922852	4188.205078	4194.358887	4200.512695	450	3				0	4	4	4	4	4	88	0	8192	8192	8192	3776	7808	8512	6208	10688	9408
1568788425	89	0	4148.717773	4182.563965	4170.256348	4181.025879	4175.384766	450	3				0	4	4	4	4	4	89	0	8192	8192	8192	3712	7808	8576	6208	10688	9472
1568788425	90	0	4145.128418	4184.615234	4205.641113	4193.846191	4165.128418	450	3				0	4	4	4	4	4	90	0	8192	8192	8192	3776	7808	8576	6272	10688	9472
1568788425	91	0	4144.102539	4203.077148	4196.922852	4199.487305	4170.256348	1023	3				0	4	4	4	4	4	91	0	8192	8192	8192	3776	7808	8512	6208	10688	9472
1568788425	92	0	4150.769043	4198.974121	4189.743652	4186.666504	4182.563965	450	3				0	4	4	4	4	4	92	0	8192	8192	8192	3776	7808	8576	6208	10752	9408
1568788425	93	0	4161.538574	4190.769043	4196.410156	4176.922852	4186.153809	450	3				0	4	4	4	4	4	93	0	8192	8192	8192	3776	7808	8512	6208	10752	9408
1568788425	94	0	4163.077148	4205.128418	4179.487305	4175.384766	4182.05127	450	3				0	4	4	4	4	4	94	0	8192	8192	8192	3776	7808	8576	6272	10752	9536
1568788425	95	0	4168.205078	4217.436035	4200	4180.512695	4187.179688	1023	3				0	4	4	4	4	4	95	0	8192	8192	8192	3776	7808	8512	6272	10752	9536
1568788425	96	0	4170.769043	4205.128418	4183.589844	4180.512695	4191.282227	450	3				0	4	4	4	4	4	96	0	8192	8192	8192	3776	7808	8512	6272	10688	9408
1568788425	97	0	4159.487305	4192.820313	4175.384766	4168.205078	4184.615234	450	3				0	4	4	4	4	4	97	0	8192	8192	8192	3776	7808	8512	6208	10752	9408
1568788425	98	0	4161.025879	4201.025879	4194.358887	4171.794922	4189.743652	450	3				0	4	4	4	4	4	98	0	8192	8192	8192	3776	7808	8512	6272	10688	9408
1568788425	99	0	4181.538574	4211.282227	4193.333496	4201.025879	4210.256348	1023	3				0	4	4	4	4	4	99	0	8192	8192	8192	3776	7808	8512	6272	10688	9408
1568788425	100	0	4184.615234	4205.128418	4214.358887	4206.153809	4214.358887	450	3				0	4	4	4	4	4	100	0	8192	8192	8192	3776	7808	8512	6208	10688	9408
1568788425	101	0	4167.179688	4198.974121	4189.230957	4185.641113	4196.410156	450	3				0	4	4	4	4	4	101	0	8192	8192	8192	3776	7808	8512	6208	10688	9344
1568788425	102	0	4156.922852	4194.871582	4180.512695	4182.05127	4180.512695	450	3				0	4	4	4	4	4	102	0	8192	8192	8192	3776	7808	8512	6336	10752	9600
1568788425	103	0	4151.282227	4178.461426	4205.128418	4186.666504	4174.358887	1023	3				0	4	4	4	4	4	103	0	8192	8192	8192	3776	7808	8512	6336	10752	9600
1568788425	104	0	4138.461426	4170.256348	4174.871582	4172.307617	4162.563965	450	3				0	4	4	4	4	4	104	0	8192	8192	8192	3776	7808	8512	6208	10624	9344
1568788425	105	0	4128.717773	4190.769043	4180.512695	4153.846191	4151.282227	450	3				0	4	4	4	4	4	105	0	8192	8192	8192	3776	7808	8512	6208	10752	9408
1568788425	106	0	4142.05127	4207.179688	4192.307617	4164.102539	4165.641113	450	3				0	4	4	4	4	4	106	0	8192	8192	8192	3776	7808	8576	6208	10688	9408
1568788425	107	0	4161.538574	4207.179688	4192.820313	4178.974121	4189.230957	1023	3				0	4	4	4	4	4	107	0	8192	8192	8192	3776	7808	8512	6208	10688	9408
1568788425	108	0	4155.897461	4201.025879	4198.974121	4165.641113	4182.05127	450	3				0	4	4	4	4	4	108	0	8192	8192	8192	3776	7808	8512	6208	10688	9152
1568788425	109	0	4157.436035	4205.128418	4176.922852	4156.410156	4173.846191	450	3				0	4	4	4	4	4	109	0	8192	8192	8192	3776	7808	8512	6208	10688	9344
1568788425	110	0	4185.641113	4215.384766	4201.538574	4173.333496	4198.461426	450	3				0	4	4	4	4	4	110	0	8192	8192	8192	3776	7808	8576	6208	10688	9408
1568788425	111	0	4193.846191	4205.128418	4193.333496	4181.025879	4208.205078	1023	3				0	4	4	4	4	4	111	0	8192	8192	8192	3776	7808	8512	6208	10752	9344
1568788425	112	0	4184.615234	4201.025879	4168.717773	4180	4196.410156	450	3				0	4	4	4	4	4	112	0	8192	8192	8192	3776	7808	8512	6272	10688	9536
1568788425	113	0	4195.897461	4213.333496	4204.615234	4194.871582	4205.641113	450	3				0	4	4	4	4	4	113	0	8192	8192	8192	3776	7808	8512	6272	10688	9536
1568788425	114	0	4207.692383	4203.077148	4199.487305	4206.666504	4219.487305	450	3				0	4	4	4	4	4	114	0	8192	8192	8192	3776	7808	8512	6336	10688	9472
1568788426	115	0	4200	4203.077148	4208.717773	4204.102539	4212.307617	1023	3				0	4	4	4	4	4	115	0	8192	8192	8192	3776	7872	8512	6208	10688	9408
1568788426	116	0	4189.743652	4225.641113	4210.256348	4201.025879	4204.615234	450	3				0	4	4	4	4	4	116	0	8192	8192	8192	3776	7808	8512	6208	10624	9408
1568788426	117	0	4183.589844	4221.538574	4188.205078	4189.743652	4200.512695	450	3				0	4	4	4	4	4	117	0	8192	8192	8192	3776	7808	8512	6208	10624	9408
1568788426	118	0	4181.538574	4207.179688	4209.743652	4181.025879	4194.871582	450	3				0	4	4	4	4	4	118	0	8192	8192	8192	3776	7808	8512	6208	10688	9408
1568788426	119	0	4188.717773	4221.538574	4201.025879	4197.94873	4201.538574	1023	3				0	4	4	4	4	4	119	0	8192	8192	8192	3776	7808	8576	6272	10688	9408
1568788426	120	0	4193.333496	4221.538574	4198.461426	4206.153809	4209.230957	450	3				0	4	4	4	4	4	120	0	8192	8192	8192	3776	7808	8576	6208	10624	9152
1568788426	121	0	4186.153809	4211.282227	4191.282227	4186.153809	4200	450	3				0	4	4	4	4	4	121	0	8192	8192	8192	3776	7808	8512	6208	10624	9152
1568788426	122	0	4175.897461	4211.282227	4164.615234	4168.205078	4192.307617	450	3				0	4	4	4	4	4	122	0	8192	8192	8192	3776	7808	8512	6208	10624	9408
1568788426	123	0	4153.333496	4190.769043	4172.307617	4151.282227	4178.974121	1023	3				0	4	4	4	4	4	123	0	8192	8192	8192	3776	7808	8512	6272	10688	9472
1568788426	124	0	4116.922852	4157.94873	4147.179688	4127.179688	4146.666504	450	3				0	4	4	4	4	4	124	0	8192	8192	8192	3776	7808	8512	6208	10624	9344
1568788426	125	0	4104.615234	4147.692383	4160.512695	4129.230957	4131.282227	450	3				0	4	4	4	4	4	125	0	8192	8192	8192	3776	7808	8512	6208	10624	9344
1568788426	126	0	4133.333496	4166.153809	4204.102539	4166.666504	4154.871582	450	3				0	4	4	4	4	4	126	0	8192	8192	8192	3776	7808	8512	6208	10688	9344
1568788426	127	0	4156.922852	4198.974121	4198.974121	4194.871582	4173.846191	233	3				0	4	4	4	4	4	127	0	8192	8192	8192	3776	7808	8576	6208	10688	9472
1568788426	0	0	4153.846191	4213.333496	4203.589844	4188.717773	4167.692383	450	3				0	4	4	4	4	4	0	0	8192	8192	8192	3776	7808	8512	6272	10624	9344
1568788426	1	0	4151.794922	4207.179688	4184.102539	4176.922852	4164.615234	450	3				0	4	4	4	4	4	1	0	8192	8192	8192	3776	7808	8576	6208	10688	9472
1568788426	2	0	4160.512695	4207.179688	4192.820313	4186.153809	4177.436035	1023	3				0	4	4	4	4	4	2	0	8192	8192	8192	3776	7808	8512	6208	10688	9344
1568788426	3	0	4176.410156	4215.384766	4220	4203.077148	4194.871582	450	3				0	4	4	4	4	4	3	0	8192	8192	8192	3776	7808	8576	6272	10624	9344
1568788426	4	0	4187.179688	4211.282227	4193.333496	4198.461426	4203.077148	1023	3				0	4	4	4	4	4	4	0	8192	8192	8192	3776	7808	8576	6208	10624	9408
1568788426	5	0	4163.077148	4182.563965	4181.538574	4156.922852	4173.846191	450	3				0	4	4	4	4	4	5	0	8192	8192	8192	3776	7808	8576	6144	10688	9408
1568788426	6	0	4126.666504	4170.256348	4149.743652	4115.897461	4135.384766	1023	3				0	4	4	4	4	4	6	0	8192	8192	8192	3776	7808	8576	6208	10688	9472
1568788426	7	0	4142.563965	4180.512695	4158.461426	4134.358887	4152.820313	450	3				0	4	4	4	4	4	7	0	8192	8192	8192	3776	7808	8512	6208	10688	9472
1568788426	8	0	4206.153809	4211.282227	4222.05127	4200	4217.436035	450	3				0	4	4	4	4	4	8	0	8192	8192	8192	3776	7808	8512	6208	10688	9408
1568788426	9	0	4233.333496	4244.102539	4216.922852	4240.512695	4247.692383	1023	3				0	4	4	4	4	4	9	0	8192	8192	8192	3776	7808	8576	6208	10688	9408
1568788426	10	0	4205.641113	4244.102539	4209.230957	4230.769043	4223.589844	450	3				0	4	4	4	4	4	10	0	8192	8192	8192	3712	7808	8512	6272	10688	9664
1568788426	11	0	4191.794922	4225.641113	4198.974121	4216.410156	4207.692383	1023	3				0	4	4	4	4	4	11	0	8192	8192	8192	3776	7808	8512	6272	10688	9664
1568788426	12	0	4208.717773	4227.692383	4205.641113	4218.461426	4225.128418	450	3				0	4	4	4	4	4	12	0	8192	8192	8192	3776	7808	8512	6208	10688	9408
1568788426	13	0	4217.436035	4235.897461	4231.282227	4220	4238.461426	450	3				0	4	4	4	4	4	13	0	8192	8192	8192	3776	7808	8576	6208	10688	9408
1568788426	14	0	4212.307617	4223.589844	4203.077148	4216.410156	4230.769043	450	3				0	4	4	4	4	4	14	0	8192	8192	8192	3776	7808	8576	6208	10688	9408
1568788426	15	0	4208.717773	4213.333496	4211.282227	4216.410156	4227.692383	1023	3				0	4	4	4	4	4	15	0	8192	8192	8192	3776	7808	8512	6208	10688	9408
1568788426	16	0	4205.641113	4217.436035	4220	4221.025879	4234.871582	0	3				0	4	4	4	4	4	16	0	8192	8192	8192	3776	7808	8512	6208	10624	9472
1568788426	17	0	4204.102539	4219.487305	4217.436035	4220.512695	4231.794922	0	3				0	4	4	4	4	4	17	0	8192	8192	8192	3776	7808	8576	6272	10688	9536
1568788426	18	0	4202.05127	4190.769043	4231.282227	4215.384766	4218.974121	0	3				0	4	4	4	4	4	18	0	8192	8192	8192	3776	7808	8512	6272	10688	9472
1568788426	19	0	4201.538574	4164.102539	4199.487305	4212.820313	4216.922852	0	3				0	4	4	4	4	4	19	0	8192	8192	8192	3776	7808	8512	6272	10688	9472
1568788426	20	0	4211.282227	4186.666504	4214.871582	4217.94873	4227.692383	0	3				0	4	4	4	4	4	20	0	8192	8192	8192	3776	7808	8512	6272	10688	9472
1568788426	21	0	4206.666504	4203.077148	4224.615234	4214.358887	4222.05127	0	3				0	4	4	4	4	4	21	0	8192	8192	8192	3776	7808	8512	6144	10624	9472
1568788426	22	0	4178.461426	4176.410156	4191.282227	4204.615234	4199.487305	0	3				0	4	4	4	4	4	22	0	8192	8192	8192	3776	7808	8576	6336	10624	9408
1568788426	23	0	4164.102539	4155.897461	4192.820313	4196.922852	4184.615234	0	3				0	4	4	4	4	4	23	0	8192	8192	8192	3776	7808	8512	6208	10688	9408
1568788426	24	0	4166.153809	4153.846191	4171.794922	4186.666504	4183.077148	0	3				0	4	4	4	4	4	24	0	8192	8192	8192	3776	7808	8576	6208	10688	9408
1568788426	25	0	4164.615234	4153.846191	4181.538574	4186.666504	4186.666504	0	3				0	4	4	4	4	4	25	0	8192	8192	8192	3776	7808	8576	6208	10688	9408
1568788426	26	0	4169.743652	4160	4204.102539	4200	4195.384766	0	3				0	4	4	4	4	4	26	0	8192	8192	8192	3776	7808	8512	6208	10688	9408
1568788426	27	0	4182.05127	4172.307617	4192.307617	4202.563965	4208.717773	0	3				0	4	4	4	4	4	27	0	8128	8192	8192	3776	7808	8512	6208	10624	9408
1568788426	28	0	4190.256348	4180.512695	4204.102539	4197.436035	4217.436035	0	3				0	4	4	4	4	4	28	0	8192	8192	8192	3776	7808	8512	6208	10688	9472
1568788426	29	0	4194.358887	4172.307617	4188.717773	4198.974121	4215.897461	0	3				0	4	4	4	4	4	29	0	8192	8192	8192	3712	7808	8512	6208	10688	9472
1568788426	30	0	4207.692383	4164.102539	4198.974121	4203.589844	4222.05127	0	3				0	4	4	4	4	4	30	0	8192	8192	8192	3776	7808	8576	6272	10688	9408
1568788426	31	0	4228.205078	4188.717773	4220.512695	4213.333496	4242.563965	0	3				0	4	4	4	4	4	31	0	8192	8192	8192	3776	7808	8512	6144	10752	9472
1568788426	32	0	4230.769043	4211.282227	4196.410156	4220.512695	4245.641113	0	3				0	4	4	4	4	4	32	0	8192	8192	8192	3776	7808	8576	6272	10688	9408
1568788426	33	0	4211.282227	4192.820313	4200.512695	4206.666504	4220	0	3				0	4	4	4	4	4	33	0	8192	8192	8192	3776	7808	8576	6272	10688	9408
1568788426	34	0	4190.769043	4170.256348	4182.05127	4182.563965	4196.410156	0	3				0	4	4	4	4	4	34	0	8192	8192	8192	3776	7808	8512	6208	10624	9344
1568788426	35	0	4191.794922	4176.410156	4193.333496	4180.512695	4200.512695	0	3				0	4	4	4	4	4	35	0	8192	8192	8192	3776	7808	8576	6272	10688	9344
1568788426	36	0	4213.846191	4196.922852	4236.410156	4208.717773	4228.717773	0	3				0	4	4	4	4	4	36	0	8192	8192	8192	3776	7808	8512	6208	10624	9472
1568788426	37	0	4227.692383	4213.333496	4226.153809	4241.025879	4244.615234	0	3				0	4	4	4	4	4	37	0	8192	8192	8192	3776	7808	8512	6272	10624	9472
1568788426	38	0	4223.589844	4194.871582	4229.230957	4239.487305	4234.358887	0	3				0	4	4	4	4	4	38	0	8192	8192	8192	3776	7872	8576	6272	10624	9472
1568788426	39	0	4211.282227	4172.307617	4206.666504	4215.384766	4218.461426	0	3				0	4	4	4	4	4	39	0	8192	8192	8192	3776	7808	8512	6272	10688	9472
1568788426	40	0	4202.05127	4196.922852	4198.974121	4218.974121	4213.333496	0	3				0	4	4	4	4	4	40	0	8192	8192	8192	3776	7872	8512	6272	10688	9408
1568788426	41	0	4213.333496	4223.589844	4225.641113	4234.871582	4222.05127	0	3				0	4	4	4	4	4	41	0	8192	8192	8192	3776	7808	8512	6272	10688	9408
1568788426	42	0	4224.615234	4211.282227	4201.025879	4220	4228.717773	0	3				0	4	4	4	4	4	42	0	8192	8192	8192	3712	7808	8576	6272	10688	9408
1568788426	43	0	4197.94873	4192.820313	4200	4190.256348	4208.717773	0	3				0	4	4	4	4	4	43	0	8192	8192	8192	3776	7808	8576	6272	10688	9408
1568788426	44	0	4171.794922	4194.871582	4189.230957	4182.563965	4184.102539	0	3				0	4	4	4	4	4	44	0	8192	8192	8192	3776	7808	8512	6272	10688	9472
1568788426	45	0	4179.487305	4188.717773	4183.589844	4187.179688	4183.589844	0	3				0	4	4	4	4	4	45	0	8192	8192	8192	3776	7808	8512	6272	10688	9472
1568788426	46	0	4187.692383	4178.461426	4212.820313	4182.05127	4189.230957	0	3				0	4	4	4	4	4	46	0	8192	8192	8192	3776	7808	8576	6272	10752	9408
1568788426	47	0	4184.615234	4194.871582	4191.282227	4176.922852	4186.153809	0	3				0	4	4	4	4	4	47	0	8192	8192	8192	3776	7808	8512	6272	10752	9408
1568788426	48	0	4175.384766	4205.128418	4187.692383	4171.282227	4178.461426	0	3				0	4	4	4	4	4	48	0	8192	8192	8192	3776	7808	8576	6272	10688	9408
1568788426	49	0	4175.384766	4196.922852	4191.282227	4182.05127	4187.179688	0	3				0	4	4	4	4	4	49	0	8192	8192	8192	3776	7808	8512	6272	10688	9472
1568788426	50	0	4193.846191	4196.922852	4185.641113	4204.102539	4207.179688	0	3				0	4	4	4	4	4	50	0	8192	8192	8192	3776	7872	8512	6272	10688	9408
1568788426	51	0	4204.615234	4205.128418	4201.025879	4204.615234	4210.769043	0	3				0	4	4	4	4	4	51	0	8192	8192	8192	3776	7808	8576	6272	10688	9408
1568788426	52	0	4207.692383	4201.025879	4187.179688	4206.666504	4208.717773	0	3				0	4	4	4	4	4	52	0	8192	8192	8192	3776	7808	8576	6208	10624	9216
1568788426	53	0	4214.358887	4198.974121	4201.025879	4215.384766	4219.487305	0	3				0	4	4	4	4	4	53	0	8192	8192	8192	3776	7872	8512	6272	10688	9472
1568788426	54	0	4210.256348	4198.974121	4194.871582	4202.05127	4221.538574	0	3				0	4	4	4	4	4	54	0	8192	8192	8192	3776	7808	8512	6144	10688	9408
1568788426	55	0	4196.922852	4186.666504	4167.692383	4184.102539	4203.589844	0	3				0	4	4	4	4	4	55	0	8192	8192	8192	3776	7808	8512	6272	10752	9280
1568788426	56	0	4184.102539	4178.461426	4191.794922	4174.358887	4183.589844	0	3				0	4	4	4	4	4	56	0	8192	8192	8192	3776	7808	8576	6272	10752	9280
1568788426	57	0	4181.025879	4203.077148	4187.692383	4174.358887	4185.641113	0	3				0	4	4	4	4	4	57	0	8192	8192	8192	3776	7872	8576	6144	10688	9088
1568788426	58	0	4199.487305	4229.743652	4207.179688	4196.922852	4206.666504	0	3				0	4	4	4	4	4	58	0	8192	8192	8192	3776	7808	8576	6272	10688	9408
1568788426	59	0	4206.153809	4225.641113	4221.538574	4216.922852	4209.743652	0	3				0	4	4	4	4	4	59	0	8192	8192	8192	3776	7808	8576	6272	10688	9408
1568788426	60	0	4186.666504	4211.282227	4188.717773	4202.05127	4194.871582	0	3				0	4	4	4	4	4	60	0	8192	8192	8192	3776	7872	8512	6272	10688	9408
1568788426	61	0	4185.641113	4215.384766	4204.102539	4191.794922	4198.974121	0	3				0	4	4	4	4	4	61	0	8192	8192	8192	3776	7872	8576	6272	10688	9408
1568788426	62	0	4202.05127	4217.436035	4197.436035	4207.179688	4207.179688	0	3				0	4	4	4	4	4	62	0	8192	8192	8192	3776	7808	8512	6208	10688	9408
1568788426	63	0	4202.563965	4213.333496	4191.282227	4212.820313	4198.461426	0	3				0	4	4	4	4	4	63	0	8192	8192	8192	3712	7808	8576	6272	10688	9408
1568788426	64	0	4196.410156	4217.436035	4198.974121	4203.589844	4197.94873	450	3				0	4	4	4	4	4	64	0	8192	8192	8192	3776	7872	8512	6208	10688	9408
1568788426	65	0	4193.846191	4201.025879	4179.487305	4199.487305	4201.538574	450	3				0	4	4	4	4	4	65	0	8192	8192	8192	3776	7808	8512	6208	10688	9408
1568788426	66	0	4183.077148	4178.461426	4193.333496	4195.384766	4191.282227	1023	3				0	4	4	4	4	4	66	0	8192	8192	8192	3776	7808	8512	6272	10752	9408
1568788426	67	0	4173.333496	4190.769043	4176.922852	4185.641113	4179.487305	450	3				0	4	4	4	4	4	67	0	8192	8192	8192	3776	7808	8576	6272	10688	9408
1568788426	68	0	4174.871582	4215.384766	4175.897461	4181.538574	4180	1023	3				0	4	4	4	4	4	68	0	8192	8192	8192	3776	7872	8512	6272	10688	9408
1568788426	69	0	4184.615234	4213.333496	4212.820313	4197.436035	4191.794922	450	3				0	4	4	4	4	4	69	0	8192	8192	8192	3776	7872	8512	6272	10688	9408
1568788426	70	0	4193.333496	4215.384766	4197.436035	4212.307617	4204.102539	1023	3				0	4	4	4	4	4	70	0	8192	8192	8192	3776	7808	8512	6208	10624	9280
1568788426	71	0	4190.769043	4217.436035	4193.333496	4198.974121	4201.025879	450	3				0	4	4	4	4	4	71	0	8192	8192	8192	3776	7872	8512	6272	10688	9408
1568788426	72	0	4179.487305	4205.128418	4181.025879	4183.589844	4186.153809	450	3				0	4	4	4	4	4	72	0	8192	8192	8192	3776	7808	8512	6272	10688	9408
1568788426	73	0	4180	4215.384766	4190.769043	4191.794922	4189.743652	1023	3				0	4	4	4	4	4	73	0	8192	8192	8192	3776	7808	8512	6272	10688	9280
1568788426	74	0	4197.436035	4227.692383	4216.922852	4199.487305	4208.205078	450	3				0	4	4	4	4	4	74	0	8192	8192	8192	3776	7808	8576	6272	10688	9280
1568788426	75	0	4203.077148	4201.025879	4185.128418	4184.102539	4206.666504	1023	3				0	4	4	4	4	4	75	0	8192	8192	8192	3776	7808	8576	6208	10624	9536
1568788426	76	0	4198.974121	4205.128418	4194.871582	4179.487305	4200.512695	450	3				0	4	4	4	4	4	76	0	8192	8192	8192	3776	7808	8576	6208	10688	9472
1568788426	77	0	4201.025879	4237.94873	4192.820313	4189.743652	4203.589844	450	3				0	4	4	4	4	4	77	0	8192	8192	8192	3776	7808	8512	6208	10688	9408
1568788426	78	0	4200.512695	4231.794922	4174.871582	4186.666504	4197.436035	450	3				0	4	4	4	4	4	78	0	8192	8192	8192	3776	7808	8512	6208	10688	9408
1568788426	79	0	4195.897461	4207.179688	4194.358887	4188.717773	4191.794922	1023	3				0	4	4	4	4	4	79	0	8192	8192	8192	3776	7808	8576	6208	10688	9408
1568788426	80	0	4202.05127	4217.436035	4181.538574	4202.563965	4201.538574	450	3				0	4	4	4	4	4	80	0	8192	8192	8192	3776	7808	8512	6208	10624	9408
1568788426	81	0	4212.820313	4229.743652	4193.846191	4202.05127	4212.820313	450	3				0	4	4	4	4	4	81	0	8192	8192	8192	3776	7808	8512	6336	10688	9408
1568788426	82	0	4208.717773	4223.589844	4194.871582	4196.922852	4214.871582	450	3				0	4	4	4	4	4	82	0	8192	8192	8192	3776	7808	8576	6272	10624	9408
1568788426	83	0	4206.153809	4221.538574	4183.589844	4202.05127	4214.871582	1023	3				0	4	4	4	4	4	83	0	8192	8192	8192	3776	7808	8512	6272	10624	9408
1568788426	84	0	4213.333496	4207.179688	4216.410156	4202.563965	4217.436035	450	3				0	4	4	4	4	4	84	0	8192	8192	8192	3776	7808	8512	6272	10688	9408
1568788426	85	0	4215.897461	4207.179688	4210.769043	4203.077148	4221.538574	450	3				0	4	4	4	4	4	85	0	8192	8192	8192	3776	7808	8512	6272	10688	9408
1568788426	86	0	4210.256348	4229.743652	4210.256348	4213.846191	4220.512695	450	3				0	4	4	4	4	4	86	0	8192	8192	8192	3776	7808	8512	6208	10688	9408
1568788426	87	0	4210.769043	4237.94873	4209.230957	4219.487305	4216.922852	1023	3				0	4	4	4	4	4	87	0	8192	8192	8192	3776	7808	8512	6208	10688	9408
1568788426	88	0	4219.487305	4231.794922	4198.461426	4210.769043	4225.128418	450	3				0	4	4	4	4	4	88	0	8192	8192	8192	3776	7808	8512	6272	10688	9408
1568788426	89	0	4218.974121	4229.743652	4216.922852	4193.333496	4227.179688	450	3				0	4	4	4	4	4	89	0	8192	8192	8192	3776	7808	8576	6208	10688	9344
1568788426	90	0	4208.205078	4233.846191	4190.256348	4181.025879	4212.820313	450	3				0	4	4	4	4	4	90	0	8192	8192	8192	3776	7872	8576	6208	10688	9408
1568788426	91	0	4202.05127	4227.692383	4188.205078	4172.820313	4205.128418	1023	3				0	4	4	4	4	4	91	0	8192	8192	8192	3776	7808	8512	6208	10752	9408
1568788426	92	0	4201.538574	4223.589844	4193.846191	4161.538574	4200	450	3				0	4	4	4	4	4	92	0	8192	8192	8192	3776	7808	8576	6208	10752	9408
1568788426	93	0	4183.589844	4223.589844	4152.820313	4145.641113	4174.871582	450	3				0	4	4	4	4	4	93	0	8192	8192	8192	3776	7808	8576	6208	10688	9600
1568788426	94	0	4154.871582	4196.922852	4161.025879	4129.230957	4146.666504	450	3				0	4	4	4	4	4	94	0	8192	8192	8192	3776	7808	8576	6144	10688	9408
1568788426	95	0	4156.410156	4176.410156	4162.563965	4136.922852	4150.769043	1023	3				0	4	4	4	4	4	95	0	8192	8192	8192	3712	7808	8512	6208	10688	9408
1568788426	96	0	4185.641113	4203.077148	4177.436035	4168.717773	4176.922852	450	3				0	4	4	4	4	4	96	0	8192	8192	8192	3712	7808	8576	6272	10688	9408
1568788426	97	0	4205.641113	4240	4203.077148	4188.205078	4198.974121	450	3				0	4	4	4	4	4	97	0	8192	8192	8192	3712	7808	8576	6272	10688	9408
1568788426	98	0	4204.615234	4235.897461	4183.589844	4188.717773	4208.205078	450	3				0	4	4	4	4	4	98	0	8192	8192	8192	3776	7808	8512	6208	10688	9408
1568788426	99	0	4197.94873	4223.589844	4188.205078	4185.641113	4203.589844	1023	3				0	4	4	4	4	4	99	0	8192	8192	8192	3776	7808	8576	6272	10560	9408
1568788426	100	0	4200	4233.846191	4175.897461	4177.436035	4198.974121	450	3				0	4	4	4	4	4	100	0	8192	8192	8192	3776	7808	8512	6208	10688	9664
1568788426	101	0	4209.230957	4231.794922	4184.102539	4174.358887	4202.563965	450	3				0	4	4	4	4	4	101	0	8192	8192	8192	3776	7808	8576	6208	10688	9664
1568788426	102	0	4211.282227	4217.436035	4209.230957	4181.538574	4205.128418	450	3				0	4	4	4	4	4	102	0	8192	8192	8192	3776	7808	8576	6272	10688	9344
1568788426	103	0	4208.205078	4223.589844	4190.256348	4193.846191	4206.153809	1023	3				0	4	4	4	4	4	103	0	8192	8192	8192	3776	7808	8512	6272	10624	9472
1568788426	104	0	4212.820313	4223.589844	4209.230957	4206.666504	4207.179688	450	3				0	4	4	4	4	4	104	0	8192	8192	8192	3776	7872	8512	6208	10688	9408
1568788426	105	0	4216.410156	4213.333496	4200	4207.692383	4206.153809	450	3				0	4	4	4	4	4	105	0	8192	8192	8128	3776	7808	8576	6208	10688	9408
1568788426	106	0	4205.641113	4225.641113	4174.871582	4194.871582	4200.512695	450	3				0	4	4	4	4	4	106	0	8192	8192	8192	3776	7808	8512	6272	10688	9408
1568788426	107	0	4201.025879	4244.102539	4189.743652	4197.436035	4201.538574	1023	3				0	4	4	4	4	4	107	0	8192	8192	8192	3776	7872	8512	6272	10624	9408
1568788426	108	0	4203.077148	4240	4178.974121	4208.205078	4204.102539	450	3				0	4	4	4	4	4	108	0	8192	8192	8192	3776	7872	8576	6208	10688	9408
1568788426	109	0	4189.230957	4221.538574	4181.025879	4195.897461	4193.846191	450	3				0	4	4	4	4	4	109	0	8192	8192	8192	3776	7872	8576	6272	10688	9152
1568788426	110	0	4183.077148	4215.384766	4161.538574	4187.179688	4189.230957	450	3				0	4	4	4	4	4	110	0	8192	8192	8192	3776	7872	8576	6272	10688	9152
1568788426	111	0	4204.102539	4225.641113	4157.94873	4200	4204.615234	1023	3				0	4	4	4	4	4	111	0	8192	8192	8192	3776	7872	8576	6144	10624	9280
1568788426	112	0	4220.512695	4229.743652	4194.871582	4198.974121	4218.974121	450	3				0	4	4	4	4	4	112	0	8192	8192	8192	3776	7808	8512	6272	10624	9344
1568788426	113	0	4214.871582	4221.538574	4168.205078	4183.589844	4212.307617	450	3				0	4	4	4	4	4	113	0	8192	8192	8192	3776	7872	8576	6208	10688	9408
1568788427	114	0	4215.897461	4215.384766	4172.820313	4192.307617	4211.794922	450	3				0	4	4	4	4	4	114	0	8192	8192	8192	3776	7808	8576	6208	10688	9408
1568788427	115	0	4222.05127	4198.974121	4193.846191	4205.128418	4216.410156	1023	3				0	4	4	4	4	4	115	0	8192	8192	8192	3776	7808	8512	6208	10688	9408
1568788427	116	0	4207.179688	4182.563965	4186.153809	4187.692383	4203.589844	450	3				0	4	4	4	4	4	116	0	8192	8192	8192	3776	7872	8576	6272	10688	9408
1568788427	117	0	4200	4192.820313	4204.615234	4185.128418	4201.025879	450	3				0	4	4	4	4	4	117	0	8192	8192	8192	3776	7808	8512	6208	10688	9408
1568788427	118	0	4212.820313	4198.974121	4192.307617	4204.615234	4214.358887	450	3				0	4	4	4	4	4	118	0	8192	8192	8192	3776	7808	8512	6208	10688	9344
1568788427	119	0	4207.179688	4182.563965	4199.487305	4196.922852	4208.205078	1023	3				0	4	4	4	4	4	119	0	8192	8192	8192	3776	7808	8576	6208	10688	9344
1568788427	120	0	4187.692383	4180.512695	4205.128418	4183.077148	4192.820313	450	3				0	4	4	4	4	4	120	0	8192	8192	8192	3776	7808	8512	6272	10624	9408
1568788427	121	0	4190.769043	4194.871582	4184.615234	4200	4197.94873	450	3				0	4	4	4	4	4	121	0	8192	8192	8192	3776	7808	8512	6208	10688	9408
1568788427	122	0	4206.153809	4196.922852	4197.94873	4212.307617	4214.358887	450	3				0	4	4	4	4	4	122	0	8192	8192	8192	3776	7808	8576	6272	10688	9472
1568788427	123	0	4207.692383	4174.358887	4175.897461	4203.077148	4221.538574	1023	3				0	4	4	4	4	4	123	0	8192	8192	8192	3776	7808	8576	6272	10688	9472
1568788427	124	0	4218.461426	4174.358887	4188.205078	4215.897461	4231.282227	450	3				0	4	4	4	4	4	124	0	8192	8192	8192	3776	7808	8576	6272	10688	9344
1568788427	125	0	4245.641113	4215.384766	4212.307617	4236.410156	4249.230957	450	3				0	4	4	4	4	4	125	0	8192	8192	8192	3776	7808	8576	6336	10688	9408
1568788427	126	0	4252.820313	4225.641113	4178.974121	4227.692383	4253.846191	450	3				0	4	4	4	4	4	126	0	8192	8192	8192	3776	7808	8576	6208	10688	9408
1568788427	127	0	4232.820313	4196.922852	4178.461426	4209.230957	4240	233	3				0	4	4	4	4	4	127	0	8192	8192	8192	3776	7808	8576	6272	10688	9344
1568788427	0	0	4214.358887	4194.871582	4171.794922	4203.589844	4227.179688	450	3				0	4	4	4	4	4	0	0	8192	8192	8192	3776	7808	8512	6272	10688	9344
1568788427	1	0	4217.94873	4205.128418	4184.102539	4200.512695	4226.153809	450	3				0	4	4	4	4	4	1	0	8192	8192	8192	3712	7808	8576	6272	10688	9408
1568788427	2	0	4227.692383	4192.820313	4203.077148	4196.922852	4233.846191	1023	3				0	4	4	4	4	4	2	0	8192	8192	8192	3776	7808	8576	6208	10688	9344
1568788427	3	0	4233.333496	4196.922852	4191.794922	4208.717773	4245.641113	450	3				0	4	4	4	4	4	3	0	8192	8192	8192	3776	7808	8576	6272	10688	9344
1568788427	4	0	4241.025879	4196.922852	4227.179688	4227.692383	4250.769043	1023	3				0	4	4	4	4	4	4	0	8192	8192	8192	3776	7872	8576	6208	10688	9408
1568788427	5	0	4245.641113	4180.512695	4227.179688	4235.897461	4248.717773	450	3				0	4	4	4	4	4	5	0	8192	8192	8192	3776	7808	8512	6208	10688	9408
1568788427	6	0	4243.077148	4196.922852	4214.358887	4235.897461	4251.794922	1023	3				0	4	4	4	4	4	6	0	8192	8192	8192	3776	7808	8576	6208	10688	9408
1568788427	7	0	4237.436035	4219.487305	4218.461426	4232.307617	4247.179688	450	3				0	4	4	4	4	4	7	0	8192	8192	8192	3776	7808	8512	6208	10688	9408
1568788427	8	0	4231.794922	4209.230957	4182.563965	4229.230957	4228.205078	450	3				0	4	4	4	4	4	8	0	8192	8192	8192	3776	7872	8512	6272	10688	9408
1568788427	9	0	4218.974121	4188.717773	4178.461426	4212.820313	4213.846191	1023	3				0	4	4	4	4	4	9	0	8192	8192	8192	3776	7872	8576	6272	10688	9408
1568788427	10	0	4211.282227	4196.922852	4169.743652	4200.512695	4210.769043	450	3				0	4	4	4	4	4	10	0	8192	8192	8192	3776	7872	8512	6208	10688	9408
1568788427	11	0	4222.563965	4213.333496	4171.794922	4221.025879	4217.436035	1023	3				0	4	4	4	4	4	11	0	8192	8192	8192	3776	7872	8512	6272	10688	9344
1568788427	12	0	4235.384766	4215.384766	4204.102539	4238.461426	4228.205078	450	3				0	4	4	4	4	4	12	0	8192	8192	8192	3776	7872	8512	6208	10688	9408
1568788427	13	0	4241.025879	4211.282227	4189.743652	4227.179688	4245.128418	450	3				0	4	4	4	4	4	13	0	8192	8192	8192	3776	7872	8512	6208	10688	9408
1568788427	14	0	4238.461426	4217.436035	4200.512695	4216.922852	4250.769043	450	3				0	4	4	4	4	4	14	0	8192	8192	8192	3776	7872	8512	6208	10688	9408
1568788427	15	0	4227.179688	4213.333496	4205.128418	4219.487305	4237.436035	1023	3				0	4	4	4	4	4	15	0	8192	8192	8192	3776	7872	8576	6208	10688	9408
1568788427	16	0	4222.563965	4196.922852	4202.05127	4219.487305	4232.307617	0	3				0	4	4	4	4	4	16	0	8192	8192	8192	3776	7872	8512	6272	10688	9472
1568788427	17	0	4229.743652	4203.077148	4224.102539	4219.487305	4244.102539	0	3				0	4	4	4	4	4	17	0	8192	8192	8192	3776	7808	8576	6272	10688	9536
1568788427	18	0	4233.846191	4225.641113	4199.487305	4228.205078	4252.307617	0	3				0	4	4	4	4	4	18	0	8192	8192	8192	3776	7872	8512	6272	10688	9536
1568788427	19	0	4234.358887	4223.589844	4210.256348	4237.436035	4249.230957	0	3				0	4	4	4	4	4	19	0	8192	8192	8192	3776	7808	8512	6336	10624	9408
1568788427	20	0	4224.102539	4213.333496	4216.922852	4238.461426	4241.025879	0	3				0	4	4	4	4	4	20	0	8192	8192	8192	3776	7808	8576	6208	10688	9408
1568788427	21	0	4204.102539	4211.282227	4186.153809	4230.256348	4225.641113	0	3				0	4	4	4	4	4	21	0	8192	8192	8192	3776	7808	8512	6336	10752	9408
1568788427	22	0	4207.692383	4203.077148	4199.487305	4229.743652	4220	0	3				0	4	4	4	4	4	22	0	8192	8192	8192	3712	7808	8512	6272	10624	9024
1568788427	23	0	4218.974121	4196.922852	4180.512695	4231.282227	4221.538574	0	3				0	4	4	4	4	4	23	0	8192	8192	8192	3776	7808	8576	6272	10624	9024
1568788427	24	0	4202.563965	4194.871582	4176.410156	4216.410156	4206.666504	0	3				0	4	4	4	4	4	24	0	8192	8192	8192	3776	7808	8512	6208	10688	9344
1568788427	25	0	4192.820313	4180.512695	4195.384766	4208.205078	4198.974121	0	3				0	4	4	4	4	4	25	0	8192	8192	8192	3776	7808	8576	6272	10688	9408
1568788427	26	0	4210.769043	4186.666504	4196.922852	4216.410156	4210.769043	0	3				0	4	4	4	4	4	26	0	8192	8192	8192	3776	7808	8512	6272	10688	9408
1568788427	27	0	4222.05127	4213.333496	4219.487305	4221.025879	4217.94873	0	3				0	4	4	4	4	4	27	0	8192	8192	8192	3776	7808	8576	6272	10688	9408
1568788427	28	0	4215.384766	4223.589844	4212.307617	4225.641113	4215.897461	0	3				0	4	4	4	4	4	28	0	8192	8192	8192	3776	7808	8576	6144	10688	9472
1568788427	29	0	4213.333496	4219.487305	4233.333496	4233.846191	4218.461426	0	3				0	4	4	4	4	4	29	0	8192	8192	8192	3776	7808	8512	6208	10688	9344
1568788427	30	0	4226.153809	4231.794922	4252.820313	4243.077148	4228.717773	0	3				0	4	4	4	4	4	30	0	8192	8192	8192	3776	7808	8576	6208	10688	9408
1568788427	31	0	4233.846191	4242.05127	4217.436035	4250.769043	4235.384766	0	3				0	4	4	4	4	4	31	0	8192	8192	8192	3776	7808	8576	6208	10688	9408
1568788427	32	0	4220	4225.641113	4221.538574	4246.153809	4231.794922	0	3				0	4	4	4	4	4	32	0	8192	8192	8192	3776	7808	8576	6208	10688	9408
1568788427	33	0	4212.307617	4213.333496	4206.666504	4242.05127	4226.666504	0	3				0	4	4	4	4	4	33	0	8192	8192	8192	3776	7808	8576	6336	10688	9408
1568788427	34	0	4224.102539	4227.692383	4197.94873	4249.230957	4231.282227	0	3				0	4	4	4	4	4	34	0	8192	8192	8192	3776	7808	8512	6272	10688	9408
1568788427	35	0	4225.641113	4233.846191	4208.717773	4245.641113	4236.410156	0	3				0	4	4	4	4	4	35	0	8192	8128	8192	3776	7808	8576	6272	10688	9024
1568788427	36	0	4215.384766	4215.384766	4192.307617	4228.717773	4230.256348	0	3				0	4	4	4	4	4	36	0	8192	8192	8192	3776	7808	8576	6144	10624	9024
1568788427	37	0	4216.922852	4223.589844	4207.692383	4223.589844	4220	0	3				0	4	4	4	4	4	37	0	8192	8192	8192	3776	7808	8512	6272	10752	9408
1568788427	38	0	4217.436035	4246.153809	4195.897461	4229.230957	4212.307617	0	3				0	4	4	4	4	4	38	0	8192	8192	8192	3776	7808	8512	6208	10688	9472
1568788427	39	0	4210.256348	4237.94873	4201.025879	4228.205078	4213.333496	0	3				0	4	4	4	4	4	39	0	8192	8192	8192	3776	7808	8512	6272	10688	9408
1568788427	40	0	4216.922852	4231.794922	4238.461426	4233.333496	4225.641113	0	3				0	4	4	4	4	4	40	0	8192	8192	8192	3776	7808	8512	6208	10624	9280
1568788427	41	0	4234.871582	4250.256348	4223.589844	4253.333496	4234.871582	0	3				0	4	4	4	4	4	41	0	8192	8192	8192	3776	7808	8576	6208	10624	9280
1568788427	42	0	4238.461426	4254.358887	4229.743652	4254.358887	4235.897461	0	3				0	4	4	4	4	4	42	0	8192	8192	8192	3776	7808	8512	6144	10688	9408
1568788427	43	0	4232.307617	4240	4221.538574	4230.769043	4231.282227	0	3				0	4	4	4	4	4	43	0	8192	8192	8192	3776	7808	8576	6208	10688	9472
1568788427	44	0	4227.179688	4242.05127	4204.615234	4215.897461	4224.615234	0	3				0	4	4	4	4	4	44	0	8192	8192	8192	3776	7808	8512	6208	10688	9408
1568788427	45	0	4218.461426	4227.692383	4209.230957	4204.615234	4213.333496	0	3				0	4	4	4	4	4	45	0	8192	8192	8192	3776	7808	8512	6208	10688	9408
1568788427	46	0	4212.820313	4198.974121	4187.179688	4192.307617	4209.743652	0	3				0	4	4	4	4	4	46	0	8192	8192	8192	3776	7808	8576	6208	10688	9408
1568788427	47	0	4220.512695	4207.179688	4211.794922	4195.897461	4217.94873	0	3				0	4	4	4	4	4	47	0	8192	8192	8192	3776	7808	8512	6272	10752	9408
1568788427	48	0	4215.897461	4233.846191	4208.717773	4198.974121	4210.769043	0	3				0	4	4	4	4	4	48	0	8192	8128	8192	3776	7808	8512	6272	10624	9408
1568788427	49	0	4204.102539	4240	4183.589844	4201.025879	4202.05127	0	3				0	4	4	4	4	4	49	0	8192	8192	8192	3776	7808	8512	6272	10624	9408
1568788427	50	0	4208.205078	4237.94873	4215.897461	4211.794922	4210.769043	0	3				0	4	4	4	4	4	50	0	8192	8192	8192	3776	7808	8512	6272	10688	9408
1568788427	51	0	4217.94873	4240	4206.666504	4215.384766	4217.436035	0	3				0	4	4	4	4	4	51	0	8192	8192	8192	3776	7808	8576	6208	10624	9408
1568788427	52	0	4224.615234	4237.94873	4210.769043	4217.94873	4218.974121	0	3				0	4	4	4	4	4	52	0	8192	8192	8192	3776	7808	8512	6336	10624	9408
1568788427	53	0	4236.922852	4244.102539	4222.563965	4233.333496	4231.794922	0	3				0	4	4	4	4	4	53	0	8192	8192	8192	3776	7808	8512	6336	10624	9408
1568788427	54	0	4245.641113	4248.205078	4203.589844	4236.922852	4240	0	3				0	4	4	4	4	4	54	0	8192	8192	8192	3776	7808	8576	6272	10624	9920
1568788427	55	0	4253.333496	4250.256348	4223.589844	4228.717773	4242.563965	0	3				0	4	4	4	4	4	55	0	8192	8192	8192	3776	7808	8576	6272	10688	9408
1568788427	56	0	4265.128418	4250.256348	4222.563965	4232.820313	4254.871582	0	3				0	4	4	4	4	4	56	0	8192	8192	8192	3776	7808	8512	6208	10688	9408
1568788427	57	0	4258.974121	4231.794922	4227.179688	4237.94873	4256.410156	0	3				0	4	4	4	4	4	57	0	8192	8192	8192	3776	7808	8576	6272	10624	9216
1568788427	58	0	4244.615234	4233.846191	4225.641113	4230.256348	4245.641113	0	3				0	4	4	4	4	4	58	0	8192	8192	8192	3776	7808	8512	6208	10624	9472
1568788427	59	0	4249.743652	4268.717773	4212.820313	4227.179688	4248.717773	0	3				0	4	4	4	4	4	59	0	8192	8192	8192	3776	7808	8576	6208	10624	9472
1568788427	60	0	4259.487305	4276.922852	4242.563965	4232.820313	4256.922852	0	3				0	4	4	4	4	4	60	0	8192	8192	8192	3776	7808	8512	6336	10688	9344
1568788427	61	0	4246.153809	4256.410156	4219.487305	4225.128418	4244.615234	0	3				0	4	4	4	4	4	61	0	8192	8192	8192	3776	7808	8512	6272	10688	9408
1568788427	62	0	4230.256348	4252.307617	4205.641113	4203.589844	4227.692383	0	3				0	4	4	4	4	4	62	0	8192	8192	8192	3776	7808	8512	6272	10752	9408
1568788427	63	0	4230.256348	4258.461426	4211.282227	4196.922852	4222.563965	0	3				0	4	4	4	4	4	63	0	8192	8192	8192	3776	7808	8512	6272	10752	9408
1568788427	64	0	4215.897461	4248.205078	4176.410156	4189.230957	4202.563965	450	3				0	4	4	4	4	4	64	0	8192	8192	8192	3776	7808	8512	6144	10752	9408
1568788427	65	0	4184.102539	4235.897461	4186.153809	4158.974121	4170.256348	450	3				0	4	4	4	4	4	65	0	8192	8192	8192	3776	7808	8512	6208	10688	9408
1568788427	66	0	4168.717773	4217.436035	4178.974121	4146.666504	4157.436035	1023	3				0	4	4	4	4	4	66	0	8192	8192	8192	3776	7808	8512	6208	10688	9536
1568788427	67	0	4180	4201.025879	4173.846191	4175.897461	4173.333496	450	3				0	4	4	4	4	4	67	0	8192	8192	8192	3776	7808	8576	6208	10688	9536
1568788427	68	0	4205.641113	4223.589844	4197.94873	4213.333496	4208.717773	1023	3				0	4	4	4	4	4	68	0	8192	8192	8192	3776	7808	8512	6208	10624	9408
1568788427	69	0	4227.692383	4254.358887	4193.333496	4224.102539	4232.820313	450	3				0	4	4	4	4	4	69	0	8192	8192	8192	3776	7808	8512	6272	10688	9344
1568788427	70	0	4231.282227	4248.205078	4209.743652	4214.358887	4229.230957	1023	3				0	4	4	4	4	4	70	0	8192	8192	8192	3776	7808	8576	6208	10688	9408
1568788427	71	0	4225.641113	4240	4202.563965	4216.922852	4218.461426	450	3				0	4	4	4	4	4	71	0	8192	8192	8192	3776	7808	8512	6208	10688	9408
1568788427	72	0	4221.538574	4252.307617	4201.538574	4219.487305	4218.461426	450	3				0	4	4	4	4	4	72	0	8192	8192	8192	3776	7808	8512	6208	10688	9600
1568788427	73	0	4216.410156	4246.153809	4217.94873	4206.153809	4215.384766	1023	3				0	4	4	4	4	4	73	0	8192	8192	8192	3776	7808	8576	6272	10688	9408
1568788427	74	0	4215.384766	4244.102539	4197.94873	4205.641113	4213.333496	450	3				0	4	4	4	4	4	74	0	8192	8192	8192	3776	7808	8512	6208	10688	9472
1568788427	75	0	4219.487305	4250.256348	4220	4216.410156	4218.461426	1023	3				0	4	4	4	4	4	75	0	8192	8192	8192	3712	7808	8576	6208	10688	9344
1568788427	76	0	4220.512695	4229.743652	4212.820313	4205.641113	4215.384766	450	3				0	4	4	4	4	4	76	0	8192	8192	8192	3776	7872	8576	6208	10688	9664
1568788427	77	0	4228.205078	4225.641113	4189.230957	4196.410156	4212.820313	450	3				0	4	4	4	4	4	77	0	8192	8192	8192	3776	7808	8512	6272	10688	9664
1568788427	78	0	4245.641113	4264.615234	4214.358887	4216.410156	4226.153809	450	3				0	4	4	4	4	4	78	0	8192	8192	8192	3776	7872	8512	6208	10688	9408
1568788427	79	0	4255.897461	4278.974121	4201.025879	4223.589844	4238.461426	1023	3				0	4	4	4	4	4	79	0	8192	8192	8192	3776	7872	8576	6272	10688	9408
1568788427	80	0	4246.153809	4248.205078	4200	4204.102539	4229.230957	450	3				0	4	4	4	4	4	80	0	8192	8192	8192	3776	7872	8576	6272	10688	9472
1568788427	81	0	4231.282227	4229.743652	4186.666504	4194.871582	4214.871582	450	3				0	4	4	4	4	4	81	0	8192	8128	8192	3776	7808	8576	6272	10688	9472
1568788427	82	0	4230.769043	4237.94873	4168.205078	4207.692383	4215.384766	450	3				0	4	4	4	4	4	82	0	8192	8128	8192	3776	7808	8576	6272	10688	9408
1568788427	83	0	4233.333496	4237.94873	4199.487305	4217.436035	4216.922852	1023	3				0	4	4	4	4	4	83	0	8192	8192	8192	3776	7872	8512	6272	10752	9408
1568788427	84	0	4231.794922	4244.102539	4196.410156	4215.897461	4216.922852	450	3				0	4	4	4	4	4	84	0	8192	8192	8192	3776	7808	8512	6208	10688	9088
1568788427	85	0	4230.256348	4242.05127	4198.974121	4217.436035	4221.538574	450	3				0	4	4	4	4	4	85	0	8192	8192	8192	3776	7808	8512	6208	10688	9088
1568788427	86	0	4217.436035	4211.282227	4191.282227	4218.461426	4215.384766	450	3				0	4	4	4	4	4	86	0	8192	8192	8192	3776	7808	8512	6208	10688	9408
1568788427	87	0	4199.487305	4190.769043	4176.922852	4210.769043	4197.436035	1023	3				0	4	4	4	4	4	87	0	8192	8192	8192	3776	7808	8576	6208	10688	9408
1568788427	88	0	4202.05127	4211.282227	4208.205078	4204.615234	4195.897461	450	3				0	4	4	4	4	4	88	0	8192	8192	8192	3776	7808	8512	6272	10688	9408
1568788427	89	0	4211.794922	4221.538574	4195.384766	4205.641113	4208.717773	450	3				0	4	4	4	4	4	89	0	8192	8192	8192	3776	7808	8576	6272	10688	9408
1568788427	90	0	4215.384766	4207.179688	4203.077148	4213.846191	4216.922852	450	3				0	4	4	4	4	4	90	0	8192	8192	8192	3776	7808	8512	6144	10688	9536
1568788427	91	0	4228.205078	4213.333496	4225.128418	4225.128418	4228.205078	1023	3				0	4	4	4	4	4	91	0	8192	8192	8192	3776	7808	8512	6272	10688	9408
1568788427	92	0	4238.461426	4213.333496	4200	4225.128418	4235.384766	450	3				0	4	4	4	4	4	92	0	8192	8192	8192	3776	7808	8512	6272	10688	9408
1568788427	93	0	4230.769043	4194.871582	4200.512695	4212.820313	4229.230957	450	3				0	4	4	4	4	4	93	0	8192	8192	8192	3776	7808	8512	6208	10688	9280
1568788427	94	0	4229.743652	4201.025879	4197.436035	4219.487305	4232.307617	450	3				0	4	4	4	4	4	94	0	8192	8192	8192	3776	7808	8512	6208	10688	9280
1568788427	95	0	4236.410156	4205.128418	4209.230957	4233.333496	4240	1023	3				0	4	4	4	4	4	95	0	8192	8192	8192	3776	7808	8512	6272	10688	9344
1568788427	96	0	4222.05127	4186.666504	4200	4214.358887	4225.641113	450	3				0	4	4	4	4	4	96	0	8192	8192	8192	3776	7808	8576	6272	10624	9408
1568788427	97	0	4208.205078	4198.974121	4170.256348	4194.871582	4208.717773	450	3				0	4	4	4	4	4	97	0	8192	8192	8192	3776	7808	8512	6208	10688	9344
1568788427	98	0	4221.538574	4229.743652	4217.436035	4209.230957	4217.94873	450	3				0	4	4	4	4	4	98	0	8192	8192	8192	3776	7808	8512	6272	10688	9408
1568788427	99	0	4233.846191	4225.641113	4223.589844	4230.256348	4231.794922	1023	3				0	4	4	4	4	4	99	0	8192	8192	8192	3712	7808	8512	6272	10688	9408
1568788427	100	0	4232.307617	4213.333496	4218.974121	4229.743652	4233.846191	450	3				0	4	4	4	4	4	100	0	8192	8192	8192	3776	7808	8576	6272	10688	9408
1568788427	101	0	4238.461426	4215.384766	4245.641113	4222.05127	4235.384766	450	3				0	4	4	4	4	4	101	0	8192	8192	8192	3776	7808	8512	6272	10688	9408
1568788427	102	0	4247.179688	4205.128418	4222.05127	4216.922852	4235.384766	450	3				0	4	4	4	4	4	102	0	8192	8192	8192	3776	7808	8576	6272	10752	9664
1568788427	103	0	4247.692383	4201.025879	4234.358887	4217.94873	4236.410156	1023	3				0	4	4	4	4	4	103	0	8192	8192	8192	3776	7808	8576	6272	10752	9664
1568788427	104	0	4246.153809	4209.230957	4234.358887	4226.153809	4244.102539	450	3				0	4	4	4	4	4	104	0	8192	8192	8192	3712	7808	8512	6272	10688	9472
1568788427	105	0	4238.461426	4180.512695	4198.974121	4223.589844	4238.974121	450	3				0	4	4	4	4	4	105	0	8192	8192	8192	3776	7808	8576	6272	10688	9344
1568788427	106	0	4225.128418	4153.846191	4177.436035	4206.153809	4214.871582	450	3				0	4	4	4	4	4	106	0	8192	8192	8192	3776	7808	8512	6272	10688	9408
1568788427	107	0	4215.897461	4174.358887	4157.436035	4188.717773	4199.487305	1023	3				0	4	4	4	4	4	107	0	8192	8192	8192	3776	7808	8512	6272	10688	9408
1568788427	108	0	4210.256348	4201.025879	4194.358887	4186.666504	4201.538574	450	3				0	4	4	4	4	4	108	0	8192	8192	8192	3776	7808	8576	6208	10624	9408
1568788427	109	0	4198.974121	4190.769043	4197.94873	4191.794922	4198.461426	450	3				0	4	4	4	4	4	109	0	8192	8192	8192	3776	7808	8576	6272	10624	9408
1568788427	110	0	4193.846191	4178.461426	4186.666504	4197.94873	4193.846191	450	3				0	4	4	4	4	4	110	0	8192	8192	8192	3776	7808	8576	6272	10624	9408
1568788427	111	0	4212.820313	4194.871582	4234.358887	4211.794922	4209.743652	1023	3				0	4	4	4	4	4	111	0	8192	8192	8192	3776	7808	8576	6208	10688	9344
1568788427	112	0	4235.897461	4213.333496	4243.589844	4235.384766	4233.846191	450	3				0	4	4	4	4	4	112	0	8192	8192	8192	3776	7808	8512	6208	10688	9344
1568788428	113	0	4238.461426	4219.487305	4253.333496	4249.743652	4245.641113	450	3				0	4	4	4	4	4	113	0	8192	8192	8192	3776	7808	8576	6272	10688	9408
1568788428	114	0	4233.333496	4213.333496	4238.974121	4230.256348	4244.102539	450	3				0	4	4	4	4	4	114	0	8192	8192	8192	3776	7808	8512	6272	10688	9472
1568788428	115	0	4233.333496	4190.769043	4200.512695	4201.538574	4235.384766	1023	3				0	4	4	4	4	4	115	0	8192	8192	8192	3776	7808	8512	6272	10752	9344
1568788428	116	0	4232.820313	4190.769043	4215.897461	4198.461426	4226.666504	450	3				0	4	4	4	4	4	116	0	8192	8192	8192	3776	7808	8512	6208	10688	9408
1568788428	117	0	4233.333496	4217.436035	4207.179688	4207.692383	4232.307617	450	3				0	4	4	4	4	4	117	0	8192	8192	8192	3776	7808	8576	6208	10688	9408
1568788428	118	0	4235.897461	4221.538574	4207.692383	4210.769043	4244.102539	450	3				0	4	4	4	4	4	118	0	8192	8192	8192	3776	7808	8512	6208	10688	9408
1568788428	119	0	4238.461426	4205.128418	4202.563965	4215.897461	4245.641113	1023	3				0	4	4	4	4	4	119	0	8192	8192	8192	3776	7808	8576	6208	10688	9408
1568788428	120	0	4233.846191	4207.179688	4179.487305	4210.769043	4237.94873	450	3				0	4	4	4	4	4	120	0	8192	8192	8192	3776	7808	8512	6272	10688	9408
1568788428	121	0	4220.512695	4211.282227	4201.538574	4194.871582	4226.666504	450	3				0	4	4	4	4	4	121	0	8192	8192	8192	3776	7808	8512	6272	10688	9408
1568788428	122	0	4214.358887	4213.333496	4200	4204.615234	4223.077148	450	3				0	4	4	4	4	4	122	0	8192	8192	8192	3776	7808	8512	6272	10688	9408
1568788428	123	0	4218.974121	4221.538574	4215.897461	4225.641113	4230.256348	1023	3				0	4	4	4	4	4	123	0	8192	8192	8192	3776	7808	8512	6208	10688	9408
1568788428	124	0	4219.487305	4211.282227	4227.179688	4226.153809	4233.333496	450	3				0	4	4	4	4	4	124	0	8192	8192	8192	3776	7808	8576	6272	10688	9344
1568788428	125	0	4216.922852	4196.922852	4208.717773	4228.205078	4229.743652	450	3				0	4	4	4	4	4	125	0	8192	8192	8192	3776	7808	8512	6272	10688	9344
1568788428	126	0	4220	4207.179688	4228.717773	4233.333496	4233.333496	450	3				0	4	4	4	4	4	126	0	8192	8192	8192	3776	7808	8512	6272	10688	9152
1568788428	127	0	4217.94873	4205.128418	4207.179688	4217.436035	4234.871582	233	3				0	4	4	4	4	4	127	0	8192	8192	8192	3776	7808	8512	6272	10688	9472
1568788428	0	0	4213.846191	4198.974121	4206.666504	4208.717773	4232.307617	450	3				0	4	4	4	4	4	0	0	8192	8192	8192	3776	7808	8512	6208	10688	9408
1568788428	1	0	4226.666504	4213.333496	4232.820313	4220	4237.94873	450	3				0	4	4	4	4	4	1	0	8192	8192	8192	3776	7808	8576	6272	10688	9152
1568788428	2	0	4237.436035	4211.282227	4207.179688	4218.974121	4241.025879	1023	3				0	4	4	4	4	4	2	0	8192	8192	8192	3776	7808	8576	6272	10688	9152
1568788428	3	0	4225.128418	4192.820313	4203.077148	4200	4233.846191	450	3				0	4	4	4	4	4	3	0	8192	8192	8192	3776	7808	8576	6208	10688	9472
1568788428	4	0	4210.256348	4198.974121	4181.025879	4190.769043	4226.153809	1023	3				0	4	4	4	4	4	4	0	8192	8192	8192	3776	7808	8512	6208	10688	9408
1568788428	5	0	4214.871582	4198.974121	4174.358887	4195.384766	4219.487305	450	3				0	4	4	4	4	4	5	0	8192	8192	8192	3776	7808	8576	6272	10624	9408
1568788428	6	0	4220	4190.769043	4190.256348	4193.333496	4217.436035	1023	3				0	4	4	4	4	4	6	0	8192	8192	8192	3776	7808	8576	6208	10624	9344
1568788428	7	0	4214.871582	4209.230957	4174.871582	4189.230957	4222.563965	450	3				0	4	4	4	4	4	7	0	8192	8192	8192	3712	7808	8576	6208	10624	9344
1568788428	8	0	4221.025879	4237.94873	4217.94873	4202.563965	4230.256348	450	3				0	4	4	4	4	4	8	0	8192	8192	8192	3776	7808	8512	6272	10688	9408
1568788428	9	0	4243.589844	4252.307617	4240.512695	4233.846191	4246.153809	1023	3				0	4	4	4	4	4	9	0	8192	8192	8192	3776	7808	8512	6208	10624	9344
1568788428	10	0	4250.256348	4246.153809	4221.025879	4235.897461	4252.820313	450	3				0	4	4	4	4	4	10	0	8192	8192	8192	3776	7872	8512	6208	10688	9408
1568788428	11	0	4234.358887	4233.846191	4223.077148	4215.384766	4235.897461	1023	3				0	4	4	4	4	4	11	0	8192	8192	8192	3776	7808	8576	6208	10688	9408
1568788428	12	0	4228.717773	4235.897461	4208.717773	4225.128418	4231.794922	450	3				0	4	4	4	4	4	12	0	8192	8192	8192	3776	7808	8512	6272	10688	9408
1568788428	13	0	4239.487305	4240	4225.128418	4238.461426	4244.102539	450	3				0	4	4	4	4	4	13	0	8192	8192	8192	3776	7808	8512	6208	10688	9344
1568788428	14	0	4236.410156	4227.692383	4211.794922	4217.94873	4240.512695	450	3				0	4	4	4	4	4	14	0	8192	8192	8192	3776	7808	8576	6208	10624	9408
1568788428	15	0	4218.461426	4211.282227	4184.102539	4203.077148	4227.179688	1023	3				0	4	4	4	4	4	15	0	8192	8192	8192	3776	7808	8512	6208	10624	9408
1568788428	16	0	4216.410156	4194.871582	4206.666504	4215.384766	4230.256348	0	3				0	4	4	4	4	4	16	0	8192	8192	8192	3776	7872	8512	6272	10688	9472
1568788428	17	0	4220.512695	4186.666504	4194.358887	4214.358887	4231.282227	0	3				0	4	4	4	4	4	17	0	8192	8192	8192	3776	7808	8576	6144	10688	9408
1568788428	18	0	4203.077148	4192.820313	4191.282227	4194.358887	4215.384766	0	3				0	4	4	4	4	4	18	0	8192	8192	8192	3776	7808	8512	6272	10688	9408
1568788428	19	0	4196.922852	4205.128418	4187.692383	4191.794922	4211.282227	0	3				0	4	4	4	4	4	19	0	8192	8192	8192	3776	7808	8512	6272	10688	9344
1568788428	20	0	4227.692383	4221.538574	4194.358887	4205.128418	4230.769043	0	3				0	4	4	4	4	4	20	0	8192	8192	8192	3776	7808	8512	6272	10688	9344
1568788428	21	0	4239.487305	4235.897461	4226.153809	4206.666504	4238.974121	0	3				0	4	4	4	4	4	21	0	8192	8192	8192	3776	7808	8512	6208	10688	9152
1568788428	22	0	4215.384766	4237.94873	4196.922852	4196.922852	4226.666504	0	3				0	4	4	4	4	4	22	0	8192	8192	8192	3776	7808	8576	6208	10688	9408
1568788428	23	0	4216.922852	4233.846191	4209.230957	4205.128418	4232.820313	0	3				0	4	4	4	4	4	23	0	8192	8192	8192	3776	7808	8512	6272	10624	9408
1568788428	24	0	4238.974121	4242.05127	4229.230957	4222.05127	4253.846191	0	3				0	4	4	4	4	4	24	0	8192	8192	8192	3776	7808	8512	6208	10688	9472
1568788428	25	0	4233.333496	4237.94873	4197.94873	4215.384766	4248.205078	0	3				0	4	4	4	4	4	25	0	8192	8192	8192	3776	7808	8512	6208	10688	9472
1568788428	26	0	4223.589844	4219.487305	4210.769043	4200.512695	4232.307617	0	3				0	4	4	4	4	4	26	0	8192	8192	8192	3776	7808	8512	6208	10688	9408
1568788428	27	0	4228.717773	4219.487305	4199.487305	4203.589844	4232.307617	0	3				0	4	4	4	4	4	27	0	8192	8192	8192	3776	7808	8512	6208	10624	9472
1568788428	28	0	4223.077148	4229.743652	4189.743652	4201.538574	4232.820313	0	3				0	4	4	4	4	4	28	0	8192	8192	8192	3776	7808	8512	6272	10688	9408
1568788428	29	0	4213.333496	4223.589844	4198.461426	4190.769043	4218.974121	0	3				0	4	4	4	4	4	29	0	8192	8192	8192	3776	7808	8512	6272	10688	9408
1568788428	30	0	4224.615234	4217.436035	4193.846191	4201.538574	4213.846191	0	3				0	4	4	4	4	4	30	0	8192	8192	8192	3776	7808	8576	6272	10688	9472
1568788428	31	0	4237.94873	4233.846191	4223.589844	4223.589844	4228.717773	0	3				0	4	4	4	4	4	31	0	8192	8192	8192	3776	7808	8512	6272	10688	9344
1568788428	32	0	4228.205078	4235.897461	4210.769043	4221.025879	4231.282227	0	3				0	4	4	4	4	4	32	0	8192	8192	8192	3776	7808	8512	6208	10688	9408
1568788428	33	0	4214.871582	4225.641113	4202.05127	4210.769043	4214.871582	0	3				0	4	4	4	4	4	33	0	8192	8192	8192	3776	7808	8576	6208	10688	9408
1568788428	34	0	4213.846191	4229.743652	4213.333496	4213.333496	4211.282227	0	3				0	4	4	4	4	4	34	0	8192	8192	8192	3776	7808	8448	6272	10688	9216
1568788428	35	0	4211.282227	4231.794922	4195.384766	4201.538574	4214.358887	0	3				0	4	4	4	4	4	35	0	8192	8192	8192	3776	7808	8512	6208	10688	9408
1568788428	36	0	4190.256348	4219.487305	4206.153809	4164.615234	4193.846191	0	3				0	4	4	4	4	4	36	0	8192	8192	8192	3776	7808	8512	6272	10624	9408
1568788428	37	0	4160	4194.871582	4176.922852	4129.743652	4160	0	3				0	4	4	4	4	4	37	0	8192	8192	8192	3776	7808	8512	6208	10688	9280
1568788428	38	0	4155.384766	4170.256348	4172.820313	4131.282227	4160	0	3				0	4	4	4	4	4	38	0	8192	8192	8192	3776	7808	8576	6208	10688	9280
1568788428	39	0	4182.05127	4190.769043	4215.897461	4163.589844	4188.205078	0	3				0	4	4	4	4	4	39	0	8192	8192	8192	3776	7808	8576	6272	10688	9600
1568788428	40	0	4203.589844	4231.794922	4196.922852	4193.333496	4208.205078	0	3				0	4	4	4	4	4	40	0	8192	8192	8192	3712	7808	8512	6208	10624	9408
1568788428	41	0	4201.025879	4229.743652	4191.282227	4205.128418	4211.794922	0	3				0	4	4	4	4	4	41	0	8192	8192	8192	3776	7808	8576	6272	10688	9408
1568788428	42	0	4202.05127	4215.384766	4186.666504	4205.128418	4213.333496	0	3				0	4	4	4	4	4	42	0	8192	8192	8192	3776	7808	8512	6272	10688	9472
1568788428	43	0	4220.512695	4229.743652	4198.974121	4210.256348	4226.666504	0	3				0	4	4	4	4	4	43	0	8192	8192	8192	3776	7808	8576	6272	10688	9472
1568788428	44	0	4237.94873	4242.05127	4228.205078	4220	4238.974121	0	3				0	4	4	4	4	4	44	0	8192	8192	8192	3776	7808	8512	6208	10688	9408
1568788428	45	0	4233.846191	4229.743652	4190.769043	4218.974121	4233.333496	0	3				0	4	4	4	4	4	45	0	8192	8192	8192	3776	7808	8512	6272	10688	9408
1568788428	46	0	4217.94873	4215.384766	4191.794922	4202.05127	4223.589844	0	3				0	4	4	4	4	4	46	0	8192	8192	8192	3776	7808	8576	6272	10752	9408
1568788428	47	0	4218.974121	4221.538574	4206.153809	4196.922852	4227.692383	0	3				0	4	4	4	4	4	47	0	8192	8192	8192	3776	7808	8576	6272	10752	9408
1568788428	48	0	4232.820313	4221.538574	4203.589844	4211.794922	4234.871582	0	3				0	4	4	4	4	4	48	0	8192	8192	8192	3776	7872	8576	6272	10688	9408
1568788428	49	0	4235.384766	4203.077148	4221.025879	4214.871582	4233.846191	0	3				0	4	4	4	4	4	49	0	8192	8192	8192	3776	7872	8576	6272	10688	9344
1568788428	50	0	4225.641113	4207.179688	4201.538574	4200.512695	4229.230957	0	3				0	4	4	4	4	4	50	0	8192	8192	8192	3776	7872	8576	6208	10624	9408
1568788428	51	0	4222.563965	4235.897461	4213.846191	4193.333496	4225.128418	0	3				0	4	4	4	4	4	51	0	8192	8192	8192	3712	7872	8576	6208	10624	9408
1568788428	52	0	4219.487305	4240	4211.794922	4190.769043	4217.94873	0	3				0	4	4	4	4	4	52	0	8192	8192	8192	3776	7808	8576	6272	10752	9344
1568788428	53	0	4203.589844	4225.641113	4180	4178.461426	4202.563965	0	3				0	4	4	4	4	4	53	0	8192	8192	8192	3776	7872	8512	6208	10688	9344
1568788428	54	0	4201.025879	4233.846191	4207.179688	4183.589844	4203.589844	0	3				0	4	4	4	4	4	54	0	8192	8192	8192	3776	7872	8576	6208	10688	9472
1568788428	55	0	4224.615234	4252.307617	4211.282227	4213.333496	4226.153809	0	3				0	4	4	4	4	4	55	0	8192	8192	8192	3776	7872	8576	6208	10624	9664
1568788428	56	0	4236.922852	4248.205078	4215.384766	4215.384766	4228.717773	0	3				0	4	4	4	4	4	56	0	8192	8192	8192	3712	7872	8512	6208	10624	9664
1568788428	57	0	4226.153809	4233.846191	4212.820313	4197.436035	4216.922852	0	3				0	4	4	4	4	4	57	0	8192	8192	8192	3776	7872	8512	6208	10688	9408
1568788428	58	0	4229.230957	4235.897461	4200.512695	4213.846191	4227.692383	0	3				0	4	4	4	4	4	58	0	8192	8192	8192	3776	7808	8512	6208	10688	9408
1568788428	59	0	4237.94873	4223.589844	4224.615234	4231.282227	4242.05127	0	3				0	4	4	4	4	4	59	0	8192	8192	8192	3776	7872	8512	6272	10624	9408
1568788428	60	0	4227.692383	4188.717773	4199.487305	4205.641113	4231.282227	0	3				0	4	4	4	4	4	60	0	8192	8192	8192	3776	7872	8512	6272	10688	9408
1568788428	61	0	4223.589844	4188.717773	4192.307617	4188.205078	4226.666504	0	3				0	4	4	4	4	4	61	0	8192	8192	8192	3776	7808	8512	6272	10688	9408
1568788428	62	0	4238.974121	4213.333496	4213.333496	4211.794922	4242.05127	0	3				0	4	4	4	4	4	62	0	8192	8192	8192	3776	7808	8576	6208	10688	9408
1568788428	63	0	4238.461426	4198.974121	4195.384766	4221.025879	4240	0	3				0	4	4	4	4	4	63	0	8192	8192	8192	3776	7808	8512	6208	10688	9408
1568788428	64	0	4217.436035	4178.461426	4206.666504	4202.05127	4220	450	3				0	4	4	4	4	4	64	0	8192	8192	8192	3776	7808	8512	6208	10688	9792
1568788428	65	0	4211.794922	4188.717773	4206.153809	4198.461426	4213.846191	450	3				0	4	4	4	4	4	65	0	8192	8192	8192	3776	7808	8512	6208	10688	9792
1568788428	66	0	4214.358887	4190.769043	4210.769043	4205.128418	4213.333496	1023	3				0	4	4	4	4	4	66	0	8192	8192	8192	3776	7808	8512	6208	10688	9408
1568788428	67	0	4208.717773	4186.666504	4219.487305	4198.974121	4207.179688	450	3				0	4	4	4	4	4	67	0	8192	8192	8192	3776	7808	8512	6208	10688	9408
1568788428	68	0	4211.282227	4186.666504	4196.410156	4190.769043	4209.743652	1023	3				0	4	4	4	4	4	68	0	8192	8192	8192	3776	7808	8576	6208	10688	9344
1568788428	69	0	4215.897461	4198.974121	4213.846191	4186.153809	4213.846191	450	3				0	4	4	4	4	4	69	0	8192	8192	8192	3776	7808	8576	6208	10688	9344
1568788428	70	0	4216.922852	4203.077148	4200	4189.230957	4214.871582	1023	3				0	4	4	4	4	4	70	0	8192	8192	8192	3776	7808	8512	6208	10688	9408
1568788428	71	0	4225.128418	4184.615234	4188.717773	4204.615234	4227.692383	450	3				0	4	4	4	4	4	71	0	8192	8192	8192	3712	7808	8576	6208	10688	9344
1568788428	72	0	4229.230957	4182.563965	4207.692383	4209.743652	4235.897461	450	3				0	4	4	4	4	4	72	0	8192	8192	8192	3712	7808	8512	6208	10624	9408
1568788428	73	0	4217.436035	4203.077148	4181.538574	4200.512695	4229.743652	1023	3				0	4	4	4	4	4	73	0	8192	8192	8192	3712	7808	8512	6208	10688	9280
1568788428	74	0	4213.333496	4203.077148	4191.794922	4203.077148	4231.794922	450	3				0	4	4	4	4	4	74	0	8192	8192	8192	3776	7872	8576	6208	10688	9280
1568788428	75	0	4217.94873	4184.615234	4192.820313	4213.846191	4236.922852	1023	3				0	4	4	4	4	4	75	0	8192	8192	8192	3776	7808	8576	6208	10624	9472
1568788428	76	0	4217.94873	4190.769043	4184.615234	4219.487305	4234.871582	450	3				0	4	4	4	4	4	76	0	8192	8192	8192	3776	7872	8512	6272	10688	9408
1568788428	77	0	4221.538574	4203.077148	4206.666504	4215.384766	4231.794922	450	3				0	4	4	4	4	4	77	0	8192	8192	8192	3776	7872	8512	6208	10688	9408
1568788428	78	0	4231.794922	4201.025879	4188.205078	4206.666504	4231.282227	450	3				0	4	4	4	4	4	78	0	8192	8192	8192	3776	7872	8512	6208	10688	9600
1568788428	79	0	4230.256348	4198.974121	4202.05127	4203.589844	4230.256348	1023	3				0	4	4	4	4	4	79	0	8192	8192	8192	3776	7872	8512	6208	10688	9600
1568788428	80	0	4222.05127	4203.077148	4211.794922	4212.820313	4230.769043	450	3				0	4	4	4	4	4	80	0	8192	8192	8192	3776	7872	8512	6272	10688	9408
1568788428	81	0	4226.666504	4194.871582	4203.077148	4226.153809	4232.820313	450	3				0	4	4	4	4	4	81	0	8192	8192	8192	3776	7872	8512	6272	10688	9408
1568788428	82	0	4243.589844	4190.769043	4218.974121	4228.205078	4238.461426	450	3				0	4	4	4	4	4	82	0	8192	8192	8192	3776	7872	8512	6208	10688	9408
1568788428	83	0	4251.282227	4203.077148	4193.846191	4221.025879	4246.153809	1023	3				0	4	4	4	4	4	83	0	8192	8192	8192	3776	7872	8512	6208	10688	9408
1568788428	84	0	4246.153809	4207.179688	4196.922852	4214.871582	4242.05127	450	3				0	4	4	4	4	4	84	0	8192	8192	8192	3776	7872	8512	6272	10688	9408
1568788428	85	0	4244.615234	4196.922852	4201.025879	4212.307617	4239.487305	450	3				0	4	4	4	4	4	85	0	8192	8192	8192	3776	7872	8512	6272	10752	9408
1568788428	86	0	4250.256348	4198.974121	4184.615234	4215.897461	4253.333496	450	3				0	4	4	4	4	4	86	0	8192	8192	8192	3776	7872	8512	6208	10752	9408
1568788428	87	0	4253.846191	4205.128418	4203.589844	4227.692383	4266.666504	1023	3				0	4	4	4	4	4	87	0	8192	8192	8192	3712	7872	8512	6208	10752	9408
1568788428	88	0	4257.436035	4198.974121	4188.717773	4232.307617	4269.743652	450	3				0	4	4	4	4	4	88	0	8192	8192	8192	3776	7872	8512	6208	10688	9408
1568788428	89	0	4267.692383	4201.025879	4206.666504	4227.179688	4277.436035	450	3				0	4	4	4	4	4	89	0	8192	8192	8192	3776	7808	8512	6272	10688	9344
1568788428	90	0	4270.256348	4211.282227	4231.282227	4237.94873	4287.692383	450	3				0	4	4	4	4	4	90	0	8192	8192	8192	3776	7808	8576	6272	10624	9408
1568788428	91	0	4258.974121	4196.922852	4213.846191	4250.256348	4280	1023	3				0	4	4	4	4	4	91	0	8192	8192	8192	3776	7808	8512	6272	10624	9344
[truncated: 5,048 more rows]
