# Supplementary material for: The classification of EEG-based winking signals: a transfer learning and random forest pipeline
Source: PeerJ. 2021 Mar 31;9:e11182. doi: 10.7717/peerj.11182 (PMC8019310; doi:10.7717/peerj.11182)
Supplement: Supplemental Information 16 [file peerj-09-11182-s016.py]

# -*- coding: utf-8 -*-
"""
Created on Wed Dec  2 13:23:16 2020

@author: Jothi 

Model InceptionV3
"""

# import libraries
from pathlib import Path
from PIL import Image
import numpy as np
import joblib

import keras
from keras.preprocessing import image
from sklearn.model_selection import train_test_split
from keras.utils import np_utils

from tensorflow.python.keras.applications import InceptionV3
from tensorflow.python.keras.applications.inception_v3 import decode_predictions
from tensorflow.python.keras.applications.inception_v3 import preprocess_input

from keras.models import Sequential
from keras.layers import Dense, Dropout, Flatten
from keras.utils import to_categorical
from keras.optimizers import SGD

from keras.models import model_from_json
import scikitplot as skplt
from sklearn.metrics import classification_report
from sklearn.metrics import accuracy_score
from sklearn.metrics import confusion_matrix
from matplotlib import pyplot

from sklearn.metrics import roc_auc_score
from sklearn.multiclass import OneVsRestClassifier
from sklearn.preprocessing import label_binarize
from sklearn import metrics

# Path to the darasets folder 
Left_Wink = Path("CWT")/"Left_Wink"
Right_Wink = Path ("CWT")/"Right_Wink"
No_Wink = Path("CWT")/"No_Wink"

images = []
labels = []

new_width  = 299
new_height = 299

# create labels 

# Load all left wink images 
for img in Left_Wink.glob("*.jpg"):
    # load image from disk
    img = image.load_img(img)
    
    img = img.resize((new_width, new_height), Image.ANTIALIAS)
    #convert intu numoy array
    image_array = image.img_to_array(img)
    
    #add the image to the list of images
    images.append(image_array)
    
    #for each not dog image, the expected value shoud be 0
    labels.append(0)


    #Load all right wink images 
for img in Right_Wink.glob("*.jpg"):
    # load image from disk
    img = image.load_img(img)
    
    img = img.resize((new_width, new_height), Image.ANTIALIAS)
    
    #convert intu numoy array
    image_array = image.img_to_array(img)
    
    #add the image to the list of images
    images.append(image_array)
    
    #for each dog image, the expected value shoud be 1
    labels.append(1)

    # Load all no wink images 
for img in No_Wink.glob("*.jpg"):
    # load image from disk
    img = image.load_img(img)
    
    img = img.resize((new_width, new_height), Image.ANTIALIAS)
    
    #convert intu numoy array
    image_array = image.img_to_array(img)
    
    #add the image to the list of images
    images.append(image_array)
    
    #for each not dog image, the expected value shoud be 0
    labels.append(2)

print('##### Combine images from the folder #####')
# Split the datasets 
Images_A = images
labels_A = labels

print('##### Split the datasets into train validate and test #####')
# First Split, splitting the datat to 60:40 ratio.
X_train,X_test,y_train,y_test = train_test_split(Images_A , labels_A, test_size=0.4,random_state=42, stratify = labels_A )
# Second split, splitting the test data into half, i.e., validation and test.
X_val,X_test,y_val,y_test = train_test_split(X_test, y_test, test_size=0.5,random_state=42, stratify = y_test)   

# Binarize the output test
yy_test = label_binarize(y_test, classes=[0, 1, 2])
n_classes = yy_test.shape[1]

# Binarize the output validate
yy_val = label_binarize(y_val, classes=[0, 1, 2])
n_classes = yy_val.shape[1]

# Binarize the output train
yy_train = label_binarize(y_train, classes=[0, 1, 2])
n_classes = yy_train.shape[1]

print('##### convert the images into single numpy array #####')
# Create a single numpy array with all the images we loaded
x_train = np.array(X_train)
x_val = np.array(X_val)
x_test = np.array(X_test)

print('##### convert the labels into single numpy array #####')
# #convert all the labels to a numpy array
Y_train = np.array(y_train)
Y_val = np.array(y_val)
Y_test = np.array(y_test)

num_classes = 3

print('##### convert the labels into one hot encoded vector #####')
# Convert class labels in one hot encoded vector
YY_train = np_utils.to_categorical(Y_train, num_classes)
YY_val = np_utils.to_categorical(Y_val, num_classes)
YY_test = np_utils.to_categorical(Y_test, num_classes)

print('##### normalise the data into 0 and 1 #####')
# normalize data 0 to 1 range
xx_train = preprocess_input(x_train)
xx_val = preprocess_input(x_val)
xx_test = preprocess_input(x_test)

print('##### load the TL model_iNCEPTIONv3 #####')
# load the VGG16 network
print("[INFO] loading network...")
print('##### Load the TL model #####')

# chop the top dense layers, include_top=False
model = InceptionV3(weights="imagenet", include_top=False)

# graph = tf.get_default_graph()
model.summary()

print('##### Extract the features through the TL models #####')
base_model = InceptionV3(weights="imagenet", include_top=False, input_shape=(299,299,3))

print('##### Predict the features on the normalised datasets #####')
features_train_x = base_model.predict(xx_train)
features_val_x = base_model.predict(xx_val)
features_test_x = base_model.predict(xx_test)

print('##### Flatten the features according to the input size of the TL model #####')
# features_flatten_x = features_train_x.reshape((features_train_x.shape[0], 8*8*2048))
# features_flatten_val_x = features_val_x.reshape((features_val_x.shape[0], 8*8*2048))
# features_flatten_test_x = features_test_x.reshape((features_test_x.shape[0], 8*8*2048))

print('##### Print the size of the features #####')
print('Training data shape: ', x_train.shape, Y_train.shape)

print('Testing Data shape: ', x_test.shape, Y_test.shape)

print('##### save the features in .dat files #####')
#save the array of extracted features into a file
joblib.dump(features_train_x, "train_x_InceptionV3_CNN_3.dat")
joblib.dump(features_val_x, "val_x_InceptionV3_CNN_3.dat")
joblib.dump(features_test_x , "test_x_InceptionV3_CNN_3.dat")

print('##### save the labels in .dat files #####')
#save the matching array of expected values to a file
joblib.dump(YY_train, "y_train_InceptionV3_CNN_3.dat")
joblib.dump(YY_val, "y_val_InceptionV3_CNN_3.dat")
joblib.dump(YY_test, "y_test_InceptionV3_CNN_3.dat")

print('##### load the features from .dat files #####')
# Load data set
X_train_CNN_3 = joblib.load("train_x_InceptionV3_CNN_3.dat")
X_val_CNN_3 = joblib.load("val_x_InceptionV3_CNN_3.dat")
X_test_CNN_3 = joblib.load("test_x_InceptionV3_CNN_3.dat")

print('##### load the labels from .dat files #####')
Y_train_CNN_3 = joblib.load("y_train_InceptionV3_CNN_3.dat")
Y_val_CNN_3 = joblib.load("y_val_InceptionV3_CNN_3.dat")
Y_test_CNN_3 = joblib.load("y_test_InceptionV3_CNN_3.dat")


print('##### Create the fully connected layer of CNN model #####')
# Create a model and add layers
model = Sequential()

model.add(Flatten(input_shape= X_train_CNN_3.shape[1:]))
model.add(Dense(50, activation= 'relu'))
model.add(Dropout(0.5))
model.add(Dense(3, activation= 'softmax'))

# opt = SGD(lr=0.01, momentum=0.9)
# Compile the model
model.compile(
  loss="categorical_crossentropy",
  optimizer="adam",
  # optimizer=opt,
  metrics=['accuracy']
   )

history = model.fit(
     X_train_CNN_3, Y_train_CNN_3, 
     validation_data=(X_val_CNN_3,Y_val_CNN_3), 
     epochs=50, batch_size=10, verbose=1, shuffle=True) 

# evaluate the model
_, train_acc = model.evaluate(X_train_CNN_3, Y_train_CNN_3, verbose=0)
_, test_acc = model.evaluate(X_val_CNN_3, Y_val_CNN_3, verbose=0)
print('Train: %.3f, Test: %.3f' % (train_acc, test_acc))

model_structure = history.model.to_json()
f = Path("model_structure_CNN_3.json")
f.write_text(model_structure)

# Save neural network's trained weights
history.model.save_weights("model_Inception_V3_CNN_3.h5")

# Load the json file that contains the model's structure
f = Path("model_structure_2.json")
model_structure = f.read_text()

model = model_from_json(model_structure)

# Re-load the model's trained weights
model.load_weights("model_Inception_V3_2.h5")

print('##### Print the accuracy for Train Datasets #####')
# Print the accuracy for Train Datasets
Train_Result_A = model.predict(X_train_CNN_3)
Train_Result_B = np.array(Train_Result_A)

# Train_Result_Y_A = model.predict(Y_train_CNN_3)
# Train_Result_Y_B = np.array(Train_Result_Y_A)

Train_Result_X_C = [x.tolist().index(1)+1 if (1 in x) else 1 for x in Train_Result_B.astype('int32')]
Train_Result_Y_A = [x.tolist().index(1)+1 if (1 in x) else 1 for x in Y_train_CNN_3.astype('int32')]

# y_pred_ts = results.predict(x_test)
skplt.metrics.plot_confusion_matrix(Train_Result_Y_A,Train_Result_X_C) 
ts_acc = round(accuracy_score(Train_Result_Y_A,Train_Result_X_C),5)
print(classification_report(Train_Result_Y_A,Train_Result_X_C))


print('##### Print the accuracy for validation Datasets #####')
# Print the accuracy for Train Datasets
Val_Result_A = model.predict(X_val_CNN_3)
Val_Result_B = np.array(Val_Result_A)

# Train_Result_Y_A = model.predict(Y_train_CNN_3)
# Train_Result_Y_B = np.array(Train_Result_Y_A)

Val_Result_X_C = [x.tolist().index(1)+1 if (1 in x) else 1 for x in Val_Result_B.astype('int32')]
Val_Result_Y_A = [x.tolist().index(1)+1 if (1 in x) else 1 for x in Y_val_CNN_3.astype('int32')]

# y_pred_ts = results.predict(x_test)
skplt.metrics.plot_confusion_matrix(Val_Result_Y_A,Val_Result_X_C) 
ts_acc = round(accuracy_score(Val_Result_Y_A,Val_Result_X_C),5)
print(classification_report(Val_Result_Y_A,Val_Result_X_C))


print('##### Print the accuracy for test Datasets #####')
# Print the accuracy for Train Datasets
Test_Result_A = model.predict(X_test_CNN_3)
Test_Result_B = np.array(Test_Result_A)

# Test_Result_Y_A = model.predict(Y_test_CNN_3)
# Test_Result_Y_B = np.array(Test_Result_Y_A)

Test_Result_X_C = [x.tolist().index(1)+1 if (1 in x) else 1 for x in Test_Result_B.astype('int32')]
Test_Result_Y_A = [x.tolist().index(1)+1 if (1 in x) else 1 for x in Y_test_CNN_3.astype('int32')]


# y_pred_ts = results.predict(x_test)


skplt.metrics.plot_confusion_matrix(Test_Result_Y_A,Test_Result_X_C) 
ts_acc = round(accuracy_score(Test_Result_Y_A,Test_Result_X_C),5)
print(classification_report(Test_Result_Y_A,Test_Result_X_C))


print('##### Plot Loss and Accuracy graph #####')

pyplot.subplot(211)
pyplot.title('Loss')
pyplot.plot(history.history['loss'], label='train')
pyplot.plot(history.history['val_loss'], label='test')
pyplot.legend()

# plot accuracy during training
pyplot.subplot(212)
pyplot.title('Accuracy')
pyplot.plot(history.history['acc'], label='train')
pyplot.plot(history.history['val_acc'], label='test')
pyplot.legend()

pyplot.show()

print("ROC for test dataset")
macro_roc_auc_ovo = roc_auc_score(y_train, yy_train, multi_class="ovo",
                                  average="macro")
weighted_roc_auc_ovo = roc_auc_score(y_train, yy_train, multi_class="ovo",
                                     average="weighted")
macro_roc_auc_ovr = roc_auc_score(y_train, yy_train, multi_class="ovr",
                                  average="macro")
weighted_roc_auc_ovr = roc_auc_score(y_train,yy_train, multi_class="ovr",
                                     average="weighted")
print("One-vs-One ROC AUC scores:\n{:.6f} (macro),\n{:.6f} "
      "(weighted by prevalence)"
      .format(macro_roc_auc_ovo, weighted_roc_auc_ovo))
print("One-vs-Rest ROC AUC scores:\n{:.6f} (macro),\n{:.6f} "
      "(weighted by prevalence)"
      .format(macro_roc_auc_ovr, weighted_roc_auc_ovr))

######
print("ROC for validate dataset")
macro_roc_auc_ovo = roc_auc_score(y_val, yy_val, multi_class="ovo",
                                  average="macro")
weighted_roc_auc_ovo = roc_auc_score(y_val, yy_val, multi_class="ovo",
                                     average="weighted")
macro_roc_auc_ovr = roc_auc_score(y_val, yy_val, multi_class="ovr",
                                  average="macro")
weighted_roc_auc_ovr = roc_auc_score(y_val, yy_val, multi_class="ovr",
                                     average="weighted")
print("One-vs-One ROC AUC scores:\n{:.6f} (macro),\n{:.6f} "
      "(weighted by prevalence)"
      .format(macro_roc_auc_ovo, weighted_roc_auc_ovo))
print("One-vs-Rest ROC AUC scores:\n{:.6f} (macro),\n{:.6f} "
      "(weighted by prevalence)"
      .format(macro_roc_auc_ovr, weighted_roc_auc_ovr))

######
print("ROC for validate dataset")
macro_roc_auc_ovo = roc_auc_score(y_test, yy_test, multi_class="ovo",
                                  average="macro")
weighted_roc_auc_ovo = roc_auc_score(y_test, yy_test, multi_class="ovo",
                                     average="weighted")
macro_roc_auc_ovr = roc_auc_score(y_test, yy_test, multi_class="ovr",
                                  average="macro")
weighted_roc_auc_ovr = roc_auc_score(y_test, yy_test, multi_class="ovr",
                                     average="weighted")
print("One-vs-One ROC AUC scores:\n{:.6f} (macro),\n{:.6f} "
      "(weighted by prevalence)"
      .format(macro_roc_auc_ovo, weighted_roc_auc_ovo))
print("One-vs-Rest ROC AUC scores:\n{:.6f} (macro),\n{:.6f} "
      "(weighted by prevalence)"
      .format(macro_roc_auc_ovr, weighted_roc_auc_ovr))

skplt.metrics.plot_roc_curve(y_test, yy_test)
pyplot.show()

skplt.metrics.plot_roc_curve(y_val, yy_val)
pyplot.show()

skplt.metrics.plot_roc_curve(y_train, yy_train)
pyplot.show()

# def plot_roc_curve(fpr, tpr):
#     pyplot.plot(fpr, tpr, color='orange', label='ROC')
#     plt.plot([0, 1], [0, 1], color='darkblue', linestyle='--')
#     plt.xlabel('False Positive Rate')
#     plt.ylabel('True Positive Rate')
#     plt.title('Receiver Operating Characteristic (ROC) Curve')
#     plt.legend()
#     plt.show()
