# Supplementary material for: The classification of EEG-based winking signals: a transfer learning and random forest pipeline
Source: PeerJ. 2021 Mar 31;9:e11182. doi: 10.7717/peerj.11182 (PMC8019310; doi:10.7717/peerj.11182)
Supplement: Supplemental Information 17 [file peerj-09-11182-s017.py]

#!/usr/bin/env python3
# -*- coding: utf-8 -*-
"""
Created on Thu Oct 31 19:50:03 2019

@author: anwar
"""

from pathlib import Path
#import numpy as np
#import joblib
#import theano
import tensorflow
# import keras
from tensorflow.keras import backend

from tensorflow.keras import applications
from tensorflow.keras.applications.vgg16 import VGG16
from tensorflow.keras.preprocessing import image
from tensorflow.keras.applications.vgg16 import preprocess_input
import numpy as np
import joblib
# from sklearn.externals import joblib
from PIL import Image
from sklearn.ensemble import RandomForestClassifier


X_train = joblib.load('train_x_VGG16.dat')
X_val = joblib.load('val_x_VGG16.dat')
X_test = joblib.load('test_x_VGG16.dat')

y_train = joblib.load('y_train_VGG16.dat')
y_val = joblib.load('y_val_VGG16.dat')
y_test = joblib.load('y_test_VGG16.dat')


#import sklearn
import joblib
#import pandas as pd
from sklearn.model_selection import GridSearchCV
#from sklearn.cross_validation import train_test_split
#from sklearn.grid_search import GridSearchCV
from sklearn.svm import SVC
from sklearn.neighbors import KNeighborsClassifier


def print_results(results):
    print('Best Param: {}\n'.format(results.best_params_))
    means = results.cv_results_['mean_test_score']
    stds = results.cv_results_['std_test_score']
    for mean, std, params in zip(means,stds, results.cv_results_['params']):
        print('{} (+/-{}) for {}'.format(round(mean,3),round(std*2,3),params))

dir(RandomForestClassifier)

RF=RandomForestClassifier()

# Number of trees in random forest 
n_estimators = range (10,80,10)

# Maximum number of levels in tree 
max_depth = range (10,80,10)
# Minimum number of samples required to split a node 
# min_samples_split = [2,5,10]

# Minimum number of samples required at each leaf node 
# min_samples_leaf = [1,2,4]

# Method of selecting samples for training each tree 
# bootstrap = [True,False]

# criterion 
criterion = ['gini','entropy']


parameters={
        'n_estimators':n_estimators,
        # 'max_features':max_features,
        'max_depth' : max_depth,
        # 'min_samples_split' : min_samples_split,
        # 'min_samples_leaf' : min_samples_leaf,
        # 'bootstrap' : bootstrap,
        'criterion' : criterion
        }

cv=GridSearchCV(RF,parameters,cv=5)

# cv = GridSearchCV(RF,parameters,cv=5)

cv.fit(X_train,y_train)

print_results(cv)

cv.best_estimator_

joblib.dump(cv.best_estimator_,'RF_model.pkl')

import scikitplot as skplt

RF1 = joblib.load('RF_model.pkl')

RF1=RandomForestClassifier()

from sklearn.metrics import classification_report
from sklearn.metrics import accuracy_score

# from sklearn.svm import SVC
from sklearn.model_selection import cross_val_score
#import scikitplot as skplt

# SVM1 = SVC(kernel='linear',C=0.01, gamma = 0.01, degree = 2)
RF1 = joblib.load('RF_model.pkl')

scores = cross_val_score(RF1, X_train, y_train, cv= 5)
AC=round(scores.mean(),3)
stds=round(scores.std(),3)
print(AC,stds)

RF1.fit(X_train, y_train)

y_pred_tr = RF1.predict(X_train)
#skplt.metrics.plot_confusion_matrix(y_train,y_pred_tr) 
tr_acc = round(accuracy_score(y_train,y_pred_tr), 5)
print(classification_report(y_train,y_pred_tr))

y_pred_v = RF1.predict(X_val)
#skplt.metrics.plot_confusion_matrix(y_val,y_pred_v) 
v_acc = round(accuracy_score(y_val,y_pred_v), 5)
print(classification_report(y_val,y_pred_v))

y_pred_ts = RF1.predict(X_test)
#skplt.metrics.plot_confusion_matrix(y_test,y_pred_ts) 
ts_acc = round(accuracy_score(y_test,y_pred_ts),5)
print(classification_report(y_test,y_pred_ts))
