# Supplementary material for: The classification of EEG-based winking signals: a transfer learning and random forest pipeline
Source: PeerJ. 2021 Mar 31;9:e11182. doi: 10.7717/peerj.11182 (PMC8019310; doi:10.7717/peerj.11182)
Supplement: Supplemental Information 18 [file peerj-09-11182-s018.py]

# -*- coding: utf-8 -*-
"""
Created on Wed Feb 12 23:40:39 2020

@author: Jothi
"""

# import libraried 

import numpy as np
import seaborn as sns
import scaleogram as scg 
import pandas as pd
import matplotlib.pyplot as plt

# Load Data 

Data1 = pd.read_csv('LeftWings_01_Trial_5.csv')

arr2D1 = np.array(Data1)

sensors1 = arr2D1[:,:]

ax1 = sensors1[:,4]


#%%
dt = 0.05
Fs = int(1.0 / dt)
fs = Fs/2
NFFT = 1024
N = len(ax1)
time = np.arange(N) / float(Fs)
scg.set_default_wavelet('morl')
signal_length = N
scales = scg.periods2scales( np.arange(1, signal_length+1) )
x_values_wvt_arr = range(0,len(ax1),1)
rowsize=(10,10)

#%%
a1 = scg.cws(ax1[:signal_length], scales=scales, figsize=rowsize, coi = False, cbar=None)
a1.axis('off')
a1.set_title(None)
plt.savefig('scaleogram_RightWings_01_Trial_5_morl.jpg', bbox_inches='tight', pad_inches = 0)
